# Supplementary material for: Polyamine Catabolism and Its Role in Renal Injury and Fibrosis in Mice Subjected to Repeated Low-Dose Cisplatin Treatment
Source: Biomedicines. 2024 Mar 13;12(3):640. doi: 10.3390/biomedicines12030640 (PMC10968664; doi:10.3390/biomedicines12030640)
Supplement: Supplementary file 1 [file biomedicines-12-00640-s001.zip]

Archive with 21 entries (14 files):
- Datasets S1-S10/
- Datasets S1-S10/Enrichment D3 Datasets S5-S6 and S9/
- Datasets S1-S10/Enrichment D3 Datasets S5-S6 and S9/.DS_Store
- Datasets S1-S10/Enrichment D3 Datasets S5-S6 and S9/Dataset S9 RLDC Day 3 Combined KEGG.xlsx
- Datasets S1-S10/Enrichment D3 Datasets S5-S6 and S9/GO Enrichment Day 3/
- Datasets S1-S10/Enrichment D3 Datasets S5-S6 and S9/GO Enrichment Day 3/Dataset S5 RLDC Day 3 Combined GO-BP.xlsx
- Datasets S1-S10/Enrichment D3 Datasets S5-S6 and S9/GO Enrichment Day 3/Dataset S6 RLDC Day 3 Combined GO-MF.xlsx
- Datasets S1-S10/Enrichment D35 Datasets S7-S8 and S10/
- Datasets S1-S10/Enrichment D35 Datasets S7-S8 and S10/.DS_Store
- Datasets S1-S10/Enrichment D35 Datasets S7-S8 and S10/Dataset S10 RLDC 35 Day Combined KEGG.xlsx
- Datasets S1-S10/Enrichment D35 Datasets S7-S8 and S10/GO Enrichment Day 35/
- Datasets S1-S10/Enrichment D35 Datasets S7-S8 and S10/GO Enrichment Day 35/Dataset S7 RLDC 35 Day Combined GO-BP.xlsx
- Datasets S1-S10/Enrichment D35 Datasets S7-S8 and S10/GO Enrichment Day 35/Dataset S8 RLDC 35 Day Combined GO-MF.xlsx
- Datasets S1-S10/RNAseq D3 Datasets S1-S2/
- Datasets S1-S10/RNAseq D3 Datasets S1-S2/Dataset S1 RLDC Day3vsControl_DEG.xlsx
- Datasets S1-S10/RNAseq D3 Datasets S1-S2/Dataset S2 RLDC WT Cont vs Cisplat 3 days 2-1-23.xlsx
- Datasets S1-S10/RNAseq D35 Datasets S3-S4/
- Datasets S1-S10/RNAseq D35 Datasets S3-S4/Dataset S3 RLDC Day35vsControl_DEG.xlsx
- Datasets S1-S10/RNAseq D35 Datasets S3-S4/Dataset S4 RLDC WT Cont vs Cisplat 35 days 2-1-23.xlsx
- Figure S1.pdf
- Figure S2.png
