# Supplementary material for: Polyamine Catabolism and Its Role in Renal Injury and Fibrosis in Mice Subjected to Repeated Low-Dose Cisplatin Treatment
Source: Biomedicines. 2024 Mar 13;12(3):640. doi: 10.3390/biomedicines12030640 (PMC10968664; doi:10.3390/biomedicines12030640)
Supplement: Supplementary file 1 [file biomedicines-12-00640-s001.zip › Datasets S1-S10/Enrichment D3 Datasets S5-S6 and S9/Dataset S9 RLDC Day 3 Combined KEGG.xlsx]

## Sheet: RLDC Day3 Combined
Enrichment FDR	nGenes	Pathway Genes	Fold Enrichment	Pathway	URL	Genes
7.68e-33	105	231	3.62659	Coronavirus disease	http://www.genome.jp/kegg-bin/show_pathway?mmu05171	Tmprss2 Rpl13 Irf9 Rps11 Rpl8 Stat3 Mapk13 Rps9 Rplp1 Rps18 Rps15a Rps25 Rpl15 Rps5 Rpl19 Egfr Rps27a Nfkbia Fos C6 Masp1 Eif2ak2 C3 Hbegf Rps14 Rela Rps24 Rps26 Rplp2 Rpl14 Tlr2 Fga Rps3a1 Nfkb1 Rps20 Rps6 Pik3r3 Rpl6 Tnfrsf1a Rps3 Rps4x Ikbkb Rpl4 Myd88 Rpsa Oas2 Fgb Cxcl10 Rps29 Ccl2 Rps27l C1qa C1qc C1qb Rps16 Fau Rpl12 Rps21 F13a1 Ddx58 Rps19 Rpl21 Rpl37 Ikbke Rpl7 Rps2 Rpl18a Rpl37a Rpl27a …
1.59e-27	70	130	4.29611	Ribosome	http://www.genome.jp/kegg-bin/show_pathway?mmu03010	Rpl13 Rps11 Rpl8 Rps9 Rplp1 Rps18 Rps15a Rps25 Rpl15 Rps5 Rpl19 Rps27a Rps14 Rps24 Rps26 Rplp2 Rpl14 Rps3a1 Rps20 Rps6 Rpl6 Rps3 Rps4x Rpl4 Rpsa Rps29 Rps27l Rps16 Fau Rpl12 Rps21 Mrps6 Rps19 Rpl21 Rpl37 Rpl7 Rps2 Rpl18a Rpl37a Rpl27a Rpl9 Rpl29 Rps23 Rps27rt Rps10 Rpl38 Rpl32 Rpl36 Rpl23a Rpl18 Rpl11 Rps7 Rps17 Rps12 Rpl17 Rpl35 Rpl27 Rps15 Rplp0 Rps28 Rpl23 Rpl31 Rpl13a Rpl36a Rpl39 Uba52 Rps13…
1.35e-17	145	542	2.13447	Pathways in cancer	http://www.genome.jp/kegg-bin/show_pathway?mmu05200	Wnt9a Ccnd2 Cdh1 Tcf7 Itga3 Jup Gstt1 Akt1 Bbc3 Ddb2 Ppard Jag2 Lamb1 Nqo1 Bax Gstm5 Gstm7 Stat3 Ralb Kit Epor Bcl2l1 Mgst1 Gadd45b Lama5 Arnt2 Nfe2l2 Traf4 Birc5 Rac3 Apaf1 Ifngr1 Egfr Mdm2 Txnrd1 Rock2 Gna13 Pld2 Nfkbia Bdkrb2 Fos Edn1 Gadd45g Dapk1 Tert Polk Bmp4 Wnt5a Rb1 Myc Wnt7b Hes1 Kng1 Runx1 Ifngr2 Adcy6 Cdkn1a Pmaip1 Fas Rela Gsto1 Casp7 Nfkb2 Hras Itgb1 Pdgfa Gsta3 Wnt10a Fn1 Lamc1 La…
3.74e-15	56	136	3.28526	Apoptosis	http://www.genome.jp/kegg-bin/show_pathway?mmu04210	Akt1 Bbc3 Bax Bcl2l1 Ctsd Gadd45b Birc5 Apaf1 Map3k14 Nfkbia Fos Gadd45g Tnfrsf10b Tuba1b Parp3 Pmaip1 Fas Rela Capn1 Casp7 Ddit3 Hras Pidd1 Casp12 Capn2 Traf2 Bcl2l11 Nras Ngf Lmna Ctsk Nfkb1 Pik3r3 Dffb Tnfrsf1a Ctsc Ikbkb Casp3 Birc3 Ptpn13 Parp2 Mcl1 Atf4 Itpr3 Tuba1c Jun Birc2 Bak1 Trp53 Lmnb2 Actg1 Il3ra Map3k5 Csf2rb Csf2rb2 Tuba1a
1.09e-13	37	72	4.10006	P53 signaling pathway	http://www.genome.jp/kegg-bin/show_pathway?mmu04115	Ccnd2 Bbc3 Ddb2 Bax Bcl2l1 Gadd45b Perp Cdk1 Apaf1 Mdm2 Ccng1 Ppm1d Rrm2 Gadd45g Tnfrsf10b Gtse1 Cdkn1a Pmaip1 Fas Pidd1 Cd82 Zmat3 Sesn2 Rchy1 Chek2 Casp3 Ccnb2 Siah1a Serpine1 Thbs1 Ccnb1 Sfn Mdm4 Trp53 Ei24 Siva1 Rprm
5.12e-13	47	113	3.31849	TNF signaling pathway	http://www.genome.jp/kegg-bin/show_pathway?mmu04668	Mmp14 Mapk13 Mlkl Csf1 Irf1 Tnfaip3 Map3k14 Nfkbia Fos Edn1 Ripk3 Map3k8 Fas Rela Casp7 Il18r1 Ccl20 Traf2 Creb3l1 Jag1 Vcam1 Nfkb1 Creb3 Tnfrsf1b Pik3r3 Cxcl5 Cxcl1 Tnfrsf1a Ikbkb Casp3 Birc3 Ptgs2 Lif Cxcl10 Ccl2 Icam1 Atf4 Jun Junb Creb5 Socs3 Mapk11 Bcl3 Cebpb Birc2 Cxcl2 Map3k5
5.15e-12	53	145	2.91628	Fluid shear stress and atherosclerosis	http://www.genome.jp/kegg-bin/show_pathway?mmu05418	Cav2 Mapk7 Gstt1 Akt1 Nqo1 Gstm5 Gstm7 Mapk13 Mgst1 Nfe2l2 Sdc4 Rac3 Sumo3 Sdc1 Itgb3 Sumo2 Fos Edn1 Bmp4 Rela Gsto1 Pdgfa Gsta3 Il1r1 Nppc Mgst3 Itgav Src Vcam1 Nfkb1 Pik3r3 Tnfrsf1a Ikbkb Plat Mmp2 Gsta4 Ccl2 Calm2 Icam1 Gstm2 Bmpr1b Jun Mapk11 Gsta2 Gstm1 Gstp3 Trp53 Gstp1 Actg1 Calml3 Gstm6 Map3k5 Gsta1
2.93e-11	36	80	3.59032	Platinum drug resistance	http://www.genome.jp/kegg-bin/show_pathway?mmu01524	Gstt1 Akt1 Bbc3 Ercc1 Bax Gstm5 Gstm7 Bcl2l1 Mgst1 Brca1 Birc5 Rev3l Apaf1 Mdm2 Top2a Cdkn1a Pmaip1 Fas Gsto1 Gsta3 Mgst3 Pik3r3 Casp3 Birc3 Gsta4 Gstm2 Birc2 Bak1 Gsta2 Gstm1 Gstp3 Trp53 Gstp1 Gstm6 Map3k5 Gsta1
2.1e-10	72	251	2.28865	Salmonella infection	http://www.genome.jp/kegg-bin/show_pathway?mmu05132	Dynlt1c Tcf7 Tubb6 Tubb5 Akt1 Cyth2 Bax Mapk13 Arpc2 Arpc5 Dynll1 Mlkl Elmo2 Pfn1 Rock2 Nfkbia Fos Klc1 Tnfrsf10b Ripk3 Myc Gsdmd Tuba1b Myl12a Rela Casp7 Actr1a Dctn2 Hras Kif5c Traf2 Dync1i2 Vps16 Pfn2 Tlr2 Nfkb1 Arpc1b Exoc4 Tnfrsf1a Rps3 Pycard Pak3 Flna Ikbkb Casp3 Birc3 Vps11 Anxa2 Myd88 Casp4 Myl12b Tubb4b Rras Klc3 S100a10 Tuba1c Arf6 Tubb2b Cd14 Jun Mapk11 Rhob Birc2 Bak1 Tubb2a Irak4 Ac…
2.1e-10	38	93	3.26003	Small cell lung cancer	http://www.genome.jp/kegg-bin/show_pathway?mmu05222	Itga3 Akt1 Lamb1 Bax Bcl2l1 Gadd45b Lama5 Traf4 Apaf1 Nfkbia Gadd45g Polk Rb1 Myc Cdkn1a Rela Itgb1 Fn1 Lamc1 Lamc2 Traf2 Itgav Itga6 Cks1b Nfkb1 Pik3r3 Col4a5 Col4a1 Col4a2 Ikbkb Casp3 Birc3 Ptgs2 Lamb2 Birc2 Bak1 Trp53 Cdkn2b
5.79e-10	79	294	2.14388	MAPK signaling pathway	http://www.genome.jp/kegg-bin/show_pathway?mmu04010	Mapk7 Akt1 Relb Cacnb3 Map3k20 Mapk13 Hspb1 Kit Epha2 Csf1 Gadd45b Cacna1d Mapkapk2 Rac3 Dusp6 Egfr Mknk2 Map3k3 Cacnb1 Map3k14 Fos Gadd45g Map3k1 Myc Nr4a1 Map3k12 Mapk8ip3 Map3k8 Map4k3 Fas Rela Nfkb2 Ddit3 Hras Pdgfa Il1r1 Map4k4 Traf2 Cdc25b Mecom Nras Ngf Efna3 Efna4 Nfkb1 Map3k6 Ereg Areg Tgfa Tnfrsf1a Fgfr2 Flna Ikbkb Casp3 Pdgfd Myd88 Mapkapk3 Map3k13 Dusp5 Dusp8 Rras Dusp10 Atf4 Efna5 Cd…
5.79e-10	53	163	2.59423	Tight junction	http://www.genome.jp/kegg-bin/show_pathway?mmu04530	Igsf5 Marveld3 Arpc2 Prkag3 Arpc5 Tjap1 Actn1 Cacna1d Cldn7 Llgl1 Rock2 Llgl2 Marveld2 Ocln Map3k1 Myh9 Cldn1 Scrib Runx1 Tuba1b Cldn6 Myl12a Tjp2 Itgb1 Src Rab13 Epb41l4b Ppp2r2c Prkab1 Arpc1b Ybx3 Vasp Cttn Msn Myl12b Tjp3 Micall2 Cldn16 F11r Ppp2r2d Tuba1c Cldn14 Cldn4 Ezr Jun Actn4 Cldn23 Actg1 Cldn19 Cgn Cldn3 Map3k5 Tuba1a
9.07e-10	64	219	2.33161	Regulation of actin cytoskeleton	http://www.genome.jp/kegg-bin/show_pathway?mmu04810	Itga3 Scin Arpc2 Arpc5 Git1 Actn1 Rac3 Pfn1 Ppp1r12c Egfr Limk2 Rock2 Gna13 Itgb3 Itgb4 Bdkrb2 Myh9 Kng1 Enah Myl12a Diaph1 Itga7 Baiap2 Hras Itgb1 Pdgfa Fn1 Gsn Itgav Itga6 Src Pfn2 Nras Iqgap3 Pip5k1a Pik3r3 Slc9a1 Pxn Arpc1b Iqgap1 Pak4 Itgam Fgfr2 Msn Pak3 Lpar2 Pdgfd Vav3 Ssh3 Myl12b Arhgef4 Ssh2 Fgd3 Rras Tmsb4x Ezr Actn4 Rras2 Cfl1 Fgf18 Arhgap35 Kng2 Actg1 Pak6
1.18e-08	58	201	2.30225	Proteoglycans in cancer	http://www.genome.jp/kegg-bin/show_pathway?mmu05205	Cav2 Wnt9a Akt1 Stat3 Mapk13 Cd44 Ihh Sdc4 Ppp1r12c Egfr Mdm2 Rock2 Sdc1 Itgb3 Wnt5a Myc Wnt7b Cdkn1a Hbegf Fas Pdcd4 Hras Itgb1 Wnt10a Fn1 Itgav Src Nras Tlr2 Rps6 Pik3r3 Slc9a1 Pxn Wnt7a Iqgap1 Cttn Msn Flna Casp3 Mmp2 Vav3 Wnt4 Wnt8b Rras Thbs1 Fzd7 Itpr3 Plaur Hoxd10 Ezr Mapk11 Gpc3 Rras2 Camk2b Trp53 Grb2 Actg1 Flnc
6.61e-08	48	159	2.4086	Hepatitis C	http://www.genome.jp/kegg-bin/show_pathway?mmu05160	Akt1 Irf9 Bax Stat3 Cldn7 Ywhah Apaf1 Egfr Nfkbia Ocln Rb1 Myc Cldn1 Cdkn1a Cldn6 Eif2ak2 Fas Rela Irf7 Hras Traf2 Nras Nfkb1 Pik3r3 Ppp2r2c Tnfrsf1a Ikbkb Casp3 Oas2 Ifit1 Cxcl10 Cd81 Scarb1 Cldn16 Ddx58 Ppp2r2d Ikbke Cldn14 Cldn4 Socs3 Cldn23 Bak1 Trp53 Grb2 Cldn19 Rnasel Cldn3 Ywhaq
8.81e-08	29	73	3.16954	Metabolism of xenobiotics by cytochrome P450	http://www.genome.jp/kegg-bin/show_pathway?mmu00980	Gstt1 Gstm5 Gstm7 Mgst1 Aldh3a1 Cbr3 Aldh3b1 Gsto1 Cbr2 Gsta3 Mgst3 Ugt2b34 Gsta4 Ugt2b35 Ephx1 Gstm2 Cyp2s1 Cbr1 Gsta2 Gstm1 Gstp3 Gstp1 Gstm6 Gsta1 Ugt1a1 Ugt1a6b Ugt1a10 Ugt1a2 Ugt1a9
1.15e-07	48	162	2.364	MicroRNAs in cancer	http://www.genome.jp/kegg-bin/show_pathway?mmu05206	Ccnd2 Mapk7 Stat3 Cd44 Ube2i Brca1 Ddit4 Egfr Mdm2 Ccng1 Itgb3 Myc Cdkn1a Abcc1 Pdcd4 Hras Pdgfa Gls Notch1 Cdc25b Bcl2l11 Nras Efna3 Efna4 Nfkb1 Pik3r3 Abcb1b Pak4 Ikbkb Casp3 St14 Kif23 Tpm1 Ptgs2 Notch3 Mcl1 Thbs1 Slc7a1 Efna5 Hoxd10 Ezr Mdm4 Hmga2 Bak1 Trp53 Grb2 Sox4 Trim71
4.25e-07	32	91	2.80562	IL-17 signaling pathway	http://www.genome.jp/kegg-bin/show_pathway?mmu04657	Mapk7 Fosb Mapk13 Il17rb Traf4 Tnfaip3 Nfkbia Fos Mapk4 Fosl1 Rela Ccl20 Lcn2 Traf2 Nfkb1 Cxcl5 Cxcl1 Il17rc Ikbkb Casp3 Ptgs2 Cxcl10 Ccl2 Ikbke Mapk6 Il17re Jun Mapk11 Cebpb Cxcl2 Mapk15 Jund
1.02e-06	48	173	2.21369	Hepatocellular carcinoma	http://www.genome.jp/kegg-bin/show_pathway?mmu05225	Wnt9a Tcf7 Gstt1 Akt1 Ddb2 Nqo1 Bax Gstm5 Gstm7 Bcl2l1 Mgst1 Gadd45b Nfe2l2 Egfr Txnrd1 Gadd45g Tert Polk Wnt5a Rb1 Myc Wnt7b Cdkn1a Gsto1 Hras Gsta3 Wnt10a Mgst3 Nras Pik3r3 Smarcd3 Tgfa Wnt7a Gsta4 Wnt4 Wnt8b Gstm2 Fzd7 Bak1 Gsta2 Gstm1 Gstp3 Trp53 Grb2 Gstp1 Actg1 Gstm6 Gsta1
1.64e-06	49	181	2.15992	Axon guidance	http://www.genome.jp/kegg-bin/show_pathway?mmu04360	Sema6b Epha2 Rac3 Ntn4 Unc5b Srgap1 Limk2 Rock2 Wnt5a Sema5a Enah Myl12a Hras Itgb1 Srgap2 Plxna2 Nfatc2 Src Nras Efna3 Efna4 Ephb2 Pik3r3 Sema3c Ephb6 Plxna1 Srgap3 Sema4b Pak4 Efnb1 Pak3 L1cam Gnai2 Ssh3 Myl12b Wnt4 Ssh2 Sema7a Rras Rhod Efna5 Bmpr1b Plxnb1 Camk2d Rnd1 Cfl1 Camk2b Nck2 Pak6
1.84e-06	31	92	2.6884	Drug metabolism	http://www.genome.jp/kegg-bin/show_pathway?mmu00983	Gstt1 Gstm5 Gstm7 Mgst1 Rrm2 Xdh Nme4 Gsto1 Hprt Gsta3 Mgst3 Ugt2b34 Rrm1 Ces2g Ces2e Gsta4 Ugt2b35 Gstm2 Ugt1a6a Gsta2 Gstm1 Gstp3 Gstp1 Gstm6 Gsta1 Itpa Ugt1a1 Ugt1a6b Ugt1a10 Ugt1a2 Ugt1a9
2.53e-06	52	200	2.07441	Focal adhesion	http://www.genome.jp/kegg-bin/show_pathway?mmu04510	Cav2 Ccnd2 Itga3 Akt1 Lamb1 Actn1 Lama5 Rac3 Ppp1r12c Egfr Rock2 Itgb3 Itgb4 Myl12a Diaph1 Itga7 Hras Itgb1 Pdgfa Fn1 Lamc1 Lamc2 Capn2 Itgav Itga6 Src Pip5k1a Pik3r3 Spp1 Pxn Zyx Vasp Pak4 Col4a5 Pak3 Flna Col4a1 Col4a2 Birc3 Pdgfd Vav3 Myl12b Thbs1 Jun Lamb2 Actn4 Birc2 Arhgap35 Grb2 Actg1 Flnc Pak6
4.04e-06	33	105	2.50753	NF-kappa B signaling pathway	http://www.genome.jp/kegg-bin/show_pathway?mmu04064	Relb Bcl2l1 Ube2i Gadd45b Lbp Tnfaip3 Map3k14 Nfkbia Gadd45g Rela Nfkb2 Pidd1 Il1r1 Traf2 Vcam1 Nfkb1 Bcl10 Cxcl1 Ltbr Tnfrsf1a Ikbkb Birc3 Ptgs2 Myd88 Eda2r Icam1 Ddx58 Cd14 Birc2 Cxcl2 Irak4 Blnk Edaradd
4.04e-06	53	209	2.02325	Chemical carcinogenesis	http://www.genome.jp/kegg-bin/show_pathway?mmu05207	Gstt1 Akt1 Klf4 Gstm5 Gstm7 Stat3 Klf5 Mgst1 Cacna1d Birc5 Kpna2 Egfr Fos Rb1 Myc Adcy6 Rela Gsto1 Hras Gsta3 Mgst3 Creb3l1 Jag1 Src Nras Nfkb1 Creb3 Pik3r3 Ugt2b34 Cyp3a13 Eif4ebp1 Paqr5 Gsta4 Gnai2 Ugt2b35 Ephx1 Gstm2 Ikbke Atf4 Jun Creb5 Gsta2 Fgf18 Gstm1 Grb2 Gstm6 Gsta1 Ugt1a1 Ugt1a6b Ugt1a10 Ugt1a2 Ugt1a9 Gm3776
4.93e-06	54	216	1.99462	Lipid and atherosclerosis	http://www.genome.jp/kegg-bin/show_pathway?mmu05417	Akt1 Bax Stat3 Mapk13 Bcl2l1 Abca1 Ager Nfe2l2 Lbp Apaf1 Rock2 Nfkbia Fos Tnfrsf10b Fas Rela Casp7 Ddit3 Irf7 Hras Traf2 Nfatc2 Src Nras Vcam1 Tlr2 Nfkb1 Pik3r3 Cxcl1 Tnfrsf1a Pycard Ikbkb Casp3 Myd88 Vav3 Ccl2 Calm2 Icam1 Plcb4 Ikbke Atf4 Cd14 Jun Cyp2j6 Mapk11 Camk2d Camk2b Cxcl2 Trp53 Irak4 Hspa2 Calml3 Map3k5 Hspa1b
6.48e-06	78	357	1.7432	PI3K-Akt signaling pathway	http://www.genome.jp/kegg-bin/show_pathway?mmu04151	Ccnd2 Itga3 Akt1 Lamb1 Kit Epor Epha2 Bcl2l1 Csf1 Lama5 Brca1 Ywhah Sgk1 Ddit4 Egfr Mdm2 Itgb3 Itgb4 Osmr Myc Nr4a1 Cdkn1a Ppp2r5b Rela Itga7 Hras Itgb1 Pdgfa Fn1 Lamc1 Lamc2 Itgav Itga6 Creb3l1 Bcl2l11 Nras Ngf Crtc2 Tlr2 Efna3 Efna4 Nfkb1 Creb3 Rps6 Pik3r3 Gnb1 Ppp2r2c Spp1 Ereg Areg Gnb2 Tgfa Fgfr2 Col4a5 Eif4ebp1 Col4a1 Col4a2 Ikbkb Jak3 Lpar2 Pdgfd Gnb5 Mcl1 Thbs1 Il7 Ppp2r2d Atf4 Foxo3 Efna…
6.93e-06	32	103	2.47875	Chagas disease	http://www.genome.jp/kegg-bin/show_pathway?mmu05142	Akt1 Mapk13 Ifngr1 Nfkbia Bdkrb2 Fos Kng1 Ifngr2 C3 Gnal Fas Rela Tlr2 Nfkb1 Pik3r3 Ppp2r2c Tnfrsf1a Ikbkb Myd88 Gnai2 Gna15 Ccl2 C1qa C1qc C1qb Serpine1 Plcb4 Ppp2r2d Jun Mapk11 Irak4 Kng2
9.19e-06	26	76	2.72948	Pertussis	http://www.genome.jp/kegg-bin/show_pathway?mmu05133	Mapk13 Irf1 Fos C3 Rela Casp7 Itgb1 C4bp Nfkb1 Cxcl5 Itgam Pycard Casp3 Myd88 Gnai2 Calm2 C1qa C1qc C1qb Cd14 Jun Mapk11 C1ra Cfl1 Irak4 Calml3
9.19e-06	76	349	1.73744	Human papillomavirus infection	http://www.genome.jp/kegg-bin/show_pathway?mmu05165	Wnt9a Ccnd2 Tcf7 Itga3 Akt1 Tcirg1 Irf9 Lamb1 Bax Lama5 Irf1 Egfr Mdm2 Llgl1 Itgb3 Itgb4 Llgl2 Tert Wnt5a Rb1 Wnt7b Hes1 Scrib Cdkn1a Eif2ak2 Ppp2r5b Fas Rela Itga7 Hras Itgb1 Wnt10a Fn1 Lamc1 Lamc2 Notch1 Itgav Itga6 Creb3l1 Jag1 Ccna2 Nras Nfkb1 Atp6v0d2 Creb3 Pik3r3 Ppp2r2c Spp1 Pxn Wnt7a Tnfrsf1a Col4a5 Eif4ebp1 Col4a1 Col4a2 Ikbkb Casp3 Pkm Ptgs2 Wnt4 Wnt8b Notch3 Ptger4 Thbs1 Fzd7 Ppp2r2d O…
1.25e-05	33	111	2.37198	C-type lectin receptor signaling pathway	http://www.genome.jp/kegg-bin/show_pathway?mmu04625	Akt1 Irf9 Relb Mapk13 Mapkapk2 Irf1 Mdm2 Map3k14 Nfkbia Rela Nfkb2 Hras Nfatc2 Src Nras Nfkb1 Bcl10 Plk3 Pik3r3 Pycard Ikbkb Ptgs2 Egr3 Calm2 Egr2 Rras Ikbke Itpr3 Jun Mapk11 Bcl3 Rras2 Calml3
1.25e-05	43	163	2.10476	Hepatitis B	http://www.genome.jp/kegg-bin/show_pathway?mmu05161	Akt1 Ddb2 Bax Stat3 Mapk13 Birc5 Apaf1 Nfkbia Fos Map3k1 Rb1 Myc Cdkn1a Fas Rela Irf7 Hras Casp12 Creb3l1 Nfatc2 Src Ccna2 Nras Tlr2 Nfkb1 Creb3 Pik3r3 Ikbkb Casp3 Jak3 Myd88 Egr3 Egr2 Ddx58 Ikbke Atf4 Jun Creb5 Mapk11 Trp53 Irak4 Grb2 Ywhaq
1.63e-05	53	220	1.92209	Epstein-Barr virus infection	http://www.genome.jp/kegg-bin/show_pathway?mmu05169	Ccnd2 Akt1 Ddb2 Irf9 Relb Bax Stat3 Mapk13 Cd44 Gadd45b Tnfaip3 Apaf1 Mdm2 Map3k14 Nfkbia Gadd45g Polk Rb1 Myc Hes1 Cdkn1a Eif2ak2 Tapbp Tap2 Fas Rela Nfkb2 Irf7 Traf2 Bcl2l11 Ccna2 Tlr2 Nfkb1 Pik3r3 Ncor2 Ikbkb Casp3 Jak3 Myd88 Oas2 Cxcl10 Tap1 Icam1 Ddx58 Ikbke Jun Mapk11 Bak1 Trp53 Irak4 B2m Blnk H2-K1
1.66e-05	28	88	2.53861	Colorectal cancer	http://www.genome.jp/kegg-bin/show_pathway?mmu05210	Tcf7 Akt1 Bbc3 Bax Ralb Gadd45b Birc5 Rac3 Egfr Fos Gadd45g Polk Myc Cdkn1a Pmaip1 Hras Ralgds Bcl2l11 Nras Pik3r3 Ereg Areg Tgfa Casp3 Jun Bak1 Trp53 Grb2
2.17e-05	33	114	2.30956	Leukocyte transendothelial migration	http://www.genome.jp/kegg-bin/show_pathway?mmu04670	Mapk13 Actn1 Cldn7 Rock2 Ocln Cldn1 Cldn6 Myl12a Itgb1 Vcam1 Pik3r3 Pxn Vasp Itgam Msn Mmp2 Gnai2 Vav3 Myl12b Icam1 Ctnna1 Cldn16 F11r Cldn14 Cldn4 Ezr Mapk11 Actn4 Cldn23 Arhgap35 Actg1 Cldn19 Cldn3
3.12e-05	34	121	2.24189	Neurotrophin signaling pathway	http://www.genome.jp/kegg-bin/show_pathway?mmu04722	Mapk7 Akt1 Bax Mapk13 Mapkapk2 Irak3 Map3k3 Nfkbia Map3k1 Rela Arhgdia Hras Nras Ngf Nfkb1 Pik3r3 Ikbkb Prdm4 Calm2 Atf4 Bex3 Foxo3 Jun Mapk11 Camk2d Camk2b Zfp110 Trp53 Irak4 Grb2 Calml3 Sort1 Map3k5 Ntf5
3.27e-05	30	101	2.36985	AGE-RAGE signaling pathway in diabetic complications	http://www.genome.jp/kegg-bin/show_pathway?mmu04933	Akt1 Bax Stat3 Mapk13 Plcd1 Plcd3 Edn1 Diaph1 Rela Hras Plcd4 Fn1 Nras Vcam1 F3 Nfkb1 Pik3r3 Col4a5 Col4a1 Col4a2 Casp3 Mmp2 Agt Ccl2 Icam1 Serpine1 Egr1 Plcb4 Jun Mapk11
5.41e-05	56	247	1.80889	Human cytomegalovirus infection	http://www.genome.jp/kegg-bin/show_pathway?mmu05163	Akt1 Bax Stat3 Mapk13 Rac3 Egfr Mdm2 Rock2 Gna13 Itgb3 Nfkbia Rb1 Myc Adcy6 Cdkn1a Tapbp Tap2 Fas Rela Hras Ccr1 Il1r1 Traf2 Itgav Creb3l1 Nfatc2 Src Nras Nfkb1 Creb3 Pik3r3 Gnb1 Pxn Gnb2 Tnfrsf1a Eif4ebp1 Ikbkb Casp3 Gnb5 Ptgs2 Gnai2 Ccl2 Calm2 Tap1 Ptger4 Plcb4 Atf4 Itpr3 Creb5 Mapk11 Bak1 Trp53 Grb2 B2m H2-K1 Calml3
6.07e-05	51	219	1.858	Viral carcinogenesis	http://www.genome.jp/kegg-bin/show_pathway?mmu05203	Ccnd2 Irf9 Scin Bax Stat3 Ranbp1 Actn1 Mapkapk2 Ywhah Cdk1 Mdm2 Nfkbia Rb1 Hdac7 Scrib Cdkn1a Eif2ak2 C3 Mrps18b Pmaip1 Rela Nfkb2 Irf7 Hras Gsn Traf2 Creb3l1 Src Ccna2 Nras Nfkb1 Atp6v0d2 Creb3 Pik3r3 Pxn Ltbr Casp3 Jak3 Pkm Egr3 Egr2 Atf4 Jun Creb5 Actn4 Bak1 Trp53 Grb2 H2-K1 Cdkn2b Ywhaq
9.4e-05	54	240	1.79516	Human T-cell leukemia virus 1 infection	http://www.genome.jp/kegg-bin/show_pathway?mmu05166	Ccnd2 Akt1 Relb Bax Ranbp1 Bcl2l1 Mmp7 Nfyb Map3k3 Map3k14 Nfkbia Fos Tert Map3k1 Rb1 Myc Ets2 Adcy6 Cdkn1a Gps2 Fosl1 Rela Nfkb2 Hras Il1r1 Creb3l1 Nfatc2 Ccna2 Nras Crtc2 Nfkb1 Creb3 Slc2a1 Pik3r3 Chek2 Ltbr Tnfrsf1a Ikbkb Jak3 Ccnb2 Icam1 Egr2 Egr1 Tspo Atf4 Zfp36 Jun Creb5 Trp53 Fdps B2m H2-K1 Bub3 Cdkn2b
0.00011094	33	123	2.14057	Osteoclast differentiation	http://www.genome.jp/kegg-bin/show_pathway?mmu04380	Akt1 Irf9 Relb Fosb Mapk13 Csf1 Ifngr1 Itgb3 Map3k14 Nfkbia Fos Ifngr2 Calcr Fosl1 Rela Nfkb2 Il1r1 Traf2 Nfatc2 Ctsk Nfkb1 Pik3r3 Fosl2 Tnfrsf1a Ikbkb Jun Junb Socs3 Mapk11 Fcgr3 Grb2 Blnk Jund
0.000116327	39	156	1.99462	Hippo signaling pathway	http://www.genome.jp/kegg-bin/show_pathway?mmu04390	Wnt9a Ccnd2 Cdh1 Tcf7 Bbc3 Tead3 Birc5 Wwc1 Ywhah Llgl1 Llgl2 Dlg4 Dlg5 Bmp4 Wnt5a Ajuba Myc Wnt7b Csnk1e Scrib Limd1 Wnt10a Ppp2r2c Areg Wnt7a Smad1 Birc3 Wnt4 Wnt8b Serpine1 Ctnna1 Bmp6 Fzd7 Ppp2r2d Bmpr1b Tead1 Birc2 Actg1 Ywhaq
0.000132418	15	37	3.23452	Thyroid cancer	http://www.genome.jp/kegg-bin/show_pathway?mmu05216	Cdh1 Tcf7 Bax Gadd45b Gadd45g Polk Myc Cdkn1a Hras Pax8 Nras Tpm3 Ncoa4 Bak1 Trp53
0.000148791	49	215	1.81835	Kaposi sarcoma-associated herpesvirus infection	http://www.genome.jp/kegg-bin/show_pathway?mmu05167	Tcf7 Akt1 Irf9 Bax Stat3 Mapk13 Mapkapk2 Ifngr1 Rps27a Nfkbia Fos Rb1 Myc Rcan1 Cdkn1a Eif2ak2 C3 Fas Rela Irf7 Hras Ccr1 Traf2 Nfatc2 Src Nras Nfkb1 Pik3r3 Gnb1 Cxcl1 Gnb2 Tnfrsf1a Ikbkb Casp3 Gnb5 Ptgs2 Calm2 Icam1 Ikbke Itpr3 Zfp36 Jun Mapk11 Bak1 Cxcl2 Trp53 H2-K1 Calml3 Uba52
0.00015473	28	99	2.25654	Prostate cancer	http://www.genome.jp/kegg-bin/show_pathway?mmu05215	Tmprss2 Tcf7 Akt1 Egfr Mdm2 Nfkbia Rb1 Cdkn1a Rela Hras Pdgfa Creb3l1 Spint1 Nras Nfkb1 Creb3 Pik3r3 Tgfa Fgfr2 Ikbkb Plat Pdgfd Atf4 Creb5 Gstp3 Trp53 Grb2 Gstp1
0.000178028	29	105	2.20358	Amoebiasis	http://www.genome.jp/kegg-bin/show_pathway?mmu05146	Lamb1 Hspb1 Lama5 Arg2 Serpinb9b Gnal Rela Il1r1 Fn1 Lamc1 Lamc2 Tlr2 Nfkb1 Pik3r3 Cxcl1 Itgam Col4a5 Col4a1 Col4a2 Casp3 Gna15 Plcb4 Serpinb6b Serpinb9 Cd14 Lamb2 Actn4 Cxcl2 Serpinb6a
0.000186942	22	70	2.50753	Acute myeloid leukemia	http://www.genome.jp/kegg-bin/show_pathway?mmu05221	Tcf7 Jup Akt1 Ppard Stat3 Kit Dusp6 Myc Runx1 Rela Hras Ccna2 Nras Nfkb1 Pik3r3 Itgam Eif4ebp1 Ikbkb Pml Cd14 Grb2 Zbtb16
0.00018833	26	90	2.3049	GnRH signaling pathway	http://www.genome.jp/kegg-bin/show_pathway?mmu04912	Mmp14 Mapk7 Mapk13 Cacna1d Egfr Map3k3 Pld2 Map3k1 Adcy6 Hbegf Hras Src Nras Mmp2 Calm2 Egr1 Plcb4 Atf4 Itpr3 Jun Mapk11 Camk2d Pla2g4a Camk2b Grb2 Calml3
0.000204185	32	122	2.09272	Sphingolipid signaling pathway	http://www.genome.jp/kegg-bin/show_pathway?mmu04071	Akt1 Bax Mapk13 Ctsd Cers4 Rac3 Rock2 Gna13 Pld2 Sptlc2 Bdkrb2 Kng1 Abcc1 Ppp2r5b Rela Hras Traf2 Nras Nfkb1 Pik3r3 Ppp2r2c Tnfrsf1a Gnai2 Plcb4 Ppp2r2d Adora1 Mapk11 Ppp2r5d Trp53 Kng2 Sphk1 Map3k5
0.000229485	23	76	2.41454	Chronic myeloid leukemia	http://www.genome.jp/kegg-bin/show_pathway?mmu05220	Akt1 Bax Bcl2l1 Gadd45b Mdm2 Nfkbia Gadd45g Polk Rb1 Myc Runx1 Cdkn1a Rela Hras Mecom Nras Nfkb1 Pik3r3 Ctbp2 Ikbkb Bak1 Trp53 Grb2
0.000304503	47	210	1.78566	Transcriptional misregulation in cancer	http://www.genome.jp/kegg-bin/show_pathway?mmu05202	Tfe3 Ccnd2 Tmprss2 Jup Gria3 Ddb2 Bax Bcl2l1 Gadd45b Arnt2 H3f3b Etv4 Dusp6 Mdm2 Gadd45g Polk Myc Runx1 Cdkn1a Rela Ldb1 Ddit3 Pdgfa Pax8 Spint1 Ccna2 Nfkb1 Prom1 Klf3 Nupr1 Itgam Fus Plat Smad1 Birc3 Six4 Nfkbiz Pml Mycn Hoxa11 Cd14 Cebpb Hmga2 Birc2 Bak1 Trp53 Zbtb16
0.000335454	29	109	2.12272	Toxoplasmosis	http://www.genome.jp/kegg-bin/show_pathway?mmu05145	Akt1 Lamb1 Stat3 Mapk13 Bcl2l1 Lama5 Ifngr1 Nfkbia Ifngr2 Rela Alox5 Itgb1 Lamc1 Lamc2 Itga6 Tlr2 Nfkb1 Tnfrsf1a Ikbkb Casp3 Birc3 Myd88 Gnai2 Lamb2 Mapk11 Birc2 Irak4 Hspa2 Hspa1b
0.000427315	50	231	1.72695	Human immunodeficiency virus 1 infection	http://www.genome.jp/kegg-bin/show_pathway?mmu05170	Akt1 Ap1m2 Bax Mapk13 Bcl2l1 Apobec3 Rac3 Cdk1 Limk2 Nfkbia Fos Tapbp Tap2 Fas Rela Hras Traf2 Nfatc2 Nras Tlr2 Nfkb1 Tnfrsf1b Pik3r3 Gnb1 Pxn Gnb2 Tnfrsf1a Pak4 Pak3 Ikbkb Casp3 Gnb5 Ccnb2 Myd88 Gnai2 Calm2 Tap1 Ccnb1 Itpr3 Bst2 Jun Mapk11 Elob Cfl1 Bak1 Irak4 B2m H2-K1 Calml3 Pak6
0.000439452	15	41	2.91896	Bladder cancer	http://www.genome.jp/kegg-bin/show_pathway?mmu05219	Cdh1 Egfr Mdm2 Dapk1 Rb1 Myc Upk3a Cdkn1a Hbegf Hras Src Nras Mmp2 Thbs1 Trp53
0.000487945	34	139	1.95157	Alcoholic liver disease	http://www.genome.jp/kegg-bin/show_pathway?mmu04936	Tcf7 Akt1 Mapk13 Prkag3 Cpt1c Lbp Srebf1 Map3k14 Nfkbia C3 Fas Rela Scd2 Lpin3 Nfkb1 Cxcl1 Camkk2 Prkab1 Il17rc Tnfrsf1a Ikbkb Casp3 Myd88 C1qa C1qc C1qb Ikbke Foxo3 C5ar1 Cd14 Mapk11 Cxcl2 Irak4 Map3k5
0.000630515	22	76	2.30956	Pancreatic cancer	http://www.genome.jp/kegg-bin/show_pathway?mmu05212	Akt1 Bax Stat3 Ralb Bcl2l1 Gadd45b Rac3 Egfr Pld2 Gadd45g Polk Rb1 Cdkn1a Rela Ralgds Rad51 Nfkb1 Pik3r3 Tgfa Ikbkb Bak1 Trp53
0.000667471	35	147	1.89964	Breast cancer	http://www.genome.jp/kegg-bin/show_pathway?mmu05224	Wnt9a Tcf7 Akt1 Jag2 Bax Kit Gadd45b Brca1 Egfr Fos Gadd45g Polk Wnt5a Rb1 Myc Wnt7b Hes1 Cdkn1a Nfkb2 Hras Wnt10a Notch1 Jag1 Nras Pik3r3 Wnt7a Wnt4 Wnt8b Notch3 Fzd7 Jun Bak1 Fgf18 Trp53 Grb2
0.000769269	21	72	2.32706	Glutathione metabolism	http://www.genome.jp/kegg-bin/show_pathway?mmu00480	Gstt1 Gstm5 Gstm7 Mgst1 Rrm2 Gsto1 Gsta3 Mgst3 Ggt7 Pgd Rrm1 G6pdx Gsta4 Gclc Gstm2 Gsta2 Gstm1 Gstp3 Gstp1 Gstm6 Gsta1
0.000833695	24	88	2.17595	ECM-receptor interaction	http://www.genome.jp/kegg-bin/show_pathway?mmu04512	Itga3 Lamb1 Cd44 Lama5 Sdc4 Sdc1 Itgb3 Itgb4 Itga7 Itgb1 Fn1 Lamc1 Lamc2 Itgav Itga6 Spp1 Col4a5 Col4a1 Col4a2 Dag1 Thbs1 Npnt Agrn Lamb2
0.000924897	18	58	2.47608	Endometrial cancer	http://www.genome.jp/kegg-bin/show_pathway?mmu05213	Cdh1 Tcf7 Akt1 Bax Gadd45b Egfr Gadd45g Polk Myc Cdkn1a Hras Nras Pik3r3 Ctnna1 Foxo3 Bak1 Trp53 Grb2
0.00104209	39	174	1.78828	Cellular senescence	http://www.genome.jp/kegg-bin/show_pathway?mmu04218	Ccnd2 Foxm1 Akt1 Mapk13 Gadd45b Cacna1d Mapkapk2 Cdk1 Mdm2 Zfp36l1 Gadd45g Rb1 Myc Cdkn1a Rela Capn1 Hras Capn2 Nfatc2 Ccna2 Nras Nfkb1 Pik3r3 Chek2 Eif4ebp1 Ccnb2 Calm2 Serpine1 Rras Hipk4 Ccnb1 Itpr3 Foxo3 Mapk11 Rras2 Trp53 H2-K1 Calml3 Cdkn2b
0.00110153	21	74	2.26417	Glioma	http://www.genome.jp/kegg-bin/show_pathway?mmu05214	Akt1 Bax Gadd45b Egfr Mdm2 Gadd45g Polk Rb1 Cdkn1a Hras Pdgfa Nras Pik3r3 Tgfa Calm2 Camk2d Bak1 Camk2b Trp53 Grb2 Calml3
0.00111283	20	69	2.31261	Central carbon metabolism in cancer	http://www.genome.jp/kegg-bin/show_pathway?mmu05230	Hk2 Akt1 Kit Hkdc1 Egfr Pfkp Myc Hras Gls Nras Slc2a1 Pik3r3 Fgfr2 G6pdx Pkm Sirt6 Hk1 Tigar Slc7a5 Trp53
0.00112256	33	140	1.88064	Signaling pathways regulating pluripotency of stem cells	http://www.genome.jp/kegg-bin/show_pathway?mmu04550	Wnt9a Tcf7 Akt1 Klf4 Stat3 Mapk13 Pcgf2 Esrrb Bmp4 Wnt5a Myc Wnt7b Pcgf6 Hras Wnt10a Nras Pik3r3 Hoxa1 Wnt7a Fgfr2 Smad1 Jak3 Lif Wnt4 Wnt8b Inhbb Zfhx3 Hesx1 Fzd7 Inhba Bmpr1b Mapk11 Grb2
0.00117233	31	129	1.91731	Relaxin signaling pathway	http://www.genome.jp/kegg-bin/show_pathway?mmu04926	Akt1 Mapk13 Egfr Nfkbia Fos Edn1 Adcy6 Rela Hras Creb3l1 Src Nras Nfkb1 Creb3 Pik3r3 Gnb1 Gnb2 Col4a5 Col4a1 Col4a2 Mmp2 Gnb5 Gnai2 Gna15 Plcb4 Atf4 Jun Creb5 Mapk11 Grb2 Insl3
0.00130202	24	91	2.10422	Complement and coagulation cascades	http://www.genome.jp/kegg-bin/show_pathway?mmu04610	Bdkrb2 Clu C6 Kng1 Masp1 Pros1 C3 C4bp Fga F3 Itgam Plat Fgb C1qa C1qc C1qb Serpine1 F13a1 Plaur C5ar1 C1ra Cfi Kng2 C7
0.00152783	57	289	1.57361	Cytokine-cytokine receptor interaction	http://www.genome.jp/kegg-bin/show_pathway?mmu04060	Epor Csf1 Il17rb Cxcl16 Ccl9 Ifngr1 Bmp4 Tnfrsf10b Osmr Ifngr2 Tnfrsf12a Fas Gdf11 Ccr1 Il18r1 Il1r1 Ccl20 Il1rn Il1f6 Ngf Tnfrsf1b Tnfrsf9 Bmp3 Cxcl5 Cxcl1 Il17rc Ltbr Tnfrsf1a Il34 Inha Crlf2 Lif Eda2r Cxcl10 Ccl2 Inhbb Gdf15 Bmp6 Il7 Clcf1 Inhba Tnfrsf18 Il17re Il20rb Bmpr1b Cxcl2 Csf2ra Ctf2 Cxcl17 Ifnlr1 Il3ra Il1rl2 Csf2rb Csf2rb2 Ackr4 Cntf Tnfsf12
0.00157903	33	143	1.84119	Measles	http://www.genome.jp/kegg-bin/show_pathway?mmu05162	Ccnd2 Bbc3 Irf9 Bax Stat3 Bcl2l1 Tnfaip3 Apaf1 Rack1 Nfkbia Fos Eif2ak2 Fas Rela Irf7 Tlr2 Nfkb1 Pik3r3 Rchy1 Msn Ikbkb Casp3 Jak3 Myd88 Oas2 Ddx58 Ikbke Jun Bak1 Trp53 Irak4 Hspa2 Hspa1b
0.00218538	31	134	1.84577	Estrogen signaling pathway	http://www.genome.jp/kegg-bin/show_pathway?mmu04915	Akt1 Ctsd Egfr Krt19 Krt12 Fos Adcy6 Krt18 Fkbp5 Hbegf Hras Creb3l1 Src Nras Creb3 Pik3r3 Tgfa Mmp2 Gnai2 Krt20 Calm2 Plcb4 Atf4 Itpr3 Jun Creb5 Krt15 Grb2 Hspa2 Calml3 Hspa1b
0.00218538	31	134	1.84577	Yersinia infection	http://www.genome.jp/kegg-bin/show_pathway?mmu05135	Akt1 Mapk13 Arpc5 Elmo2 Rac3 Rock2 Nfkbia Fos Rela Baiap2 Itgb1 Fn1 Traf2 Nfatc2 Src Pip5k1a Nfkb1 Pik3r3 Pxn Arpc1b Pycard Ikbkb Myd88 Vav3 Ccl2 Arf6 Jun Mapk11 Irak4 Actg1 Rhog
0.00234811	22	84	2.0896	ErbB signaling pathway	http://www.genome.jp/kegg-bin/show_pathway?mmu04012	Akt1 Egfr Myc Cdkn1a Hbegf Hras Src Nras Pik3r3 Ereg Areg Tgfa Pak4 Pak3 Eif4ebp1 Jun Camk2d Camk2b Grb2 Nrg1 Nck2 Pak6
0.00248181	21	79	2.12086	EGFR tyrosine kinase inhibitor resistance	http://www.genome.jp/kegg-bin/show_pathway?mmu01521	Akt1 Axl Bax Stat3 Bcl2l1 Egfr Hras Pdgfa Bcl2l11 Src Nras Rps6 Pik3r3 Tgfa Fgfr2 Gas6 Eif4ebp1 Pdgfd Foxo3 Grb2 Nrg1
0.00261666	44	214	1.64044	Rap1 signaling pathway	http://www.genome.jp/kegg-bin/show_pathway?mmu04015	Cdh1 Akt1 Ralb Mapk13 Kit Epha2 Csf1 Rac3 Pfn1 Egfr Itgb3 Evl Adcy6 Enah Hras Itgb1 Pdgfa Ralgds Src Pfn2 Nras Ngf Efna3 Efna4 Pik3r3 Vasp Sipa1l3 Itgam Fgfr2 Lpar2 Pdgfd Gnai2 Vav3 Calm2 Rras Plcb4 Thbs1 Cnr1 Efna5 Mapk11 Skap1 Fgf18 Actg1 Calml3
0.00282513	35	160	1.74529	Cell adhesion molecules	http://www.genome.jp/kegg-bin/show_pathway?mmu04514	Cdh1 Sdc4 Cldn7 Sdc1 Ocln Cldn1 Alcam Cldn6 Itgb1 Mpzl1 Itgav Itga6 Siglec1 Vcam1 Itgam L1cam Nectin1 Nrxn2 Cd276 Icam1 Cldn16 F11r Ncam1 Pvr Cldn14 Cldn4 Vtcn1 Nlgn2 Cntn2 Cldn23 Cdh3 H2-K1 Nectin2 Cldn19 Cldn3
0.00357362	17	60	2.26057	Legionellosis	http://www.genome.jp/kegg-bin/show_pathway?mmu05134	Nfkbia C3 Rela Casp7 Nfkb2 Clk1 Tlr2 Nfkb1 Cxcl1 Itgam Pycard Casp3 Myd88 Cd14 Cxcl2 Hspa2 Hspa1b
0.0039522	23	93	1.97318	Endocrine resistance	http://www.genome.jp/kegg-bin/show_pathway?mmu01522	Akt1 Jag2 Bax Mapk13 Egfr Mdm2 Fos Rb1 Adcy6 Cdkn1a Hbegf Hras Notch1 Jag1 Src Nras Pik3r3 Mmp2 Notch3 Jun Mapk11 Trp53 Grb2
0.00427195	20	77	2.07234	Arrhythmogenic right ventricular cardiomyopathy	http://www.genome.jp/kegg-bin/show_pathway?mmu05412	Tcf7 Itga3 Jup Emd Cacnb3 Cacna1d Itgb3 Itgb4 Cacnb1 Itga7 Itgb1 Itgav Itga6 Lmna Ctnna1 Dag1 Pkp2 Dsg2 Dsp Actg1
0.00454024	19	72	2.10544	Non-small cell lung cancer	http://www.genome.jp/kegg-bin/show_pathway?mmu05223	Akt1 Bax Stat3 Gadd45b Egfr Gadd45g Polk Rb1 Cdkn1a Hras Kif5c Nras Pik3r3 Tgfa Jak3 Foxo3 Bak1 Trp53 Grb2
0.0059961	29	131	1.76623	FoxO signaling pathway	http://www.genome.jp/kegg-bin/show_pathway?mmu04068	Ccnd2 Akt1 Homer3 Stat3 Mapk13 Prkag3 Gadd45b Sgk1 Egfr Mdm2 Gadd45g Plk2 Csnk1e Cdkn1a Hras Bcl2l11 Nras Plk3 Pik3r3 Prkab1 Ikbkb Ccnb2 Setd7 Ccnb1 Foxo3 Mapk11 Grb2 Cdkn2b Prmt1
0.0059961	32	149	1.7135	Gastric cancer	http://www.genome.jp/kegg-bin/show_pathway?mmu05226	Wnt9a Cdh1 Tcf7 Jup Akt1 Bax Gadd45b Egfr Gadd45g Tert Polk Wnt5a Rb1 Myc Wnt7b Cdkn1a Hras Wnt10a Nras Pik3r3 Abcb1b Wnt7a Fgfr2 Wnt4 Wnt8b Ctnna1 Fzd7 Bak1 Fgf18 Trp53 Grb2 Cdkn2b
0.00601028	17	63	2.15293	Basal cell carcinoma	http://www.genome.jp/kegg-bin/show_pathway?mmu05217	Wnt9a Tcf7 Bax Gadd45b Gadd45g Polk Bmp4 Wnt5a Wnt7b Cdkn1a Wnt10a Wnt7a Wnt4 Wnt8b Fzd7 Bak1 Trp53
0.00704347	35	169	1.65235	Influenza A	http://www.genome.jp/kegg-bin/show_pathway?mmu05164	Tmprss2 Akt1 Irf9 Bax Kpna2 Apaf1 Ifngr1 Nfkbia Tnfrsf10b Pabpn1 Ifngr2 Eif2ak2 Fas Rela Irf7 Nfkb1 Pik3r3 Tnfrsf1a Pycard Ikbkb Casp3 Myd88 Oas2 Cxcl10 Ccl2 Pml Icam1 Ddx58 Ikbke Socs3 Bak1 Fdps Irak4 Actg1 Rnasel
0.00802536	76	439	1.38124	Herpes simplex virus 1 infection	http://www.genome.jp/kegg-bin/show_pathway?mmu05168	Akt1 Irf9 Bax Bcl2l1 Apaf1 Ifngr1 Itgb3 Nfkbia Srsf5 Ifngr2 Zfp605 Zfp54 Zfp51 Eif2ak2 C3 Tapbp Tap2 Fas Rela Irf7 Traf2 Src Tlr2 Nfkb1 Eif2b3 Pik3r3 Zfp248 Tnfrsf1a Zfp92 Eif4ebp1 Ikbkb Casp3 Zfp90 Birc3 Nectin1 Myd88 Oas2 Zfp7 Ccl2 Pml Zfp113 Tap1 Zfp189 Ddx58 Ikbke Zfp688 Bst2 Zfp286 Zfp52 Socs3 Zfp14 Zfp78 Zfp458 AI987944 Birc2 Zfp53 Bak1 Zfp809 Zfp958 Rsl1 Trp53 Irak4 B2m H2-K1 Nectin2 Zfp59…
0.0107087	18	72	1.99462	Melanoma	http://www.genome.jp/kegg-bin/show_pathway?mmu05218	Cdh1 Akt1 Bax Gadd45b Egfr Mdm2 Gadd45g Polk Rb1 Cdkn1a Hras Pdgfa Nras Pik3r3 Pdgfd Bak1 Fgf18 Trp53
0.0114847	25	113	1.76515	HIF-1 signaling pathway	http://www.genome.jp/kegg-bin/show_pathway?mmu04066	Hk2 Timp1 Akt1 Stat3 Eno2 Ifngr1 Hkdc1 Egfr Mknk2 Pfkp Edn1 Ifngr2 Cdkn1a Rela Nfkb1 Rps6 Slc2a1 Pik3r3 Ltbr Eif4ebp1 Hk1 Serpine1 Camk2d Elob Camk2b
0.0117733	9	26	2.76179	Glycosphingolipid biosynthesis	http://www.genome.jp/kegg-bin/show_pathway?mmu00601	B4galt1 B4galt2 B3gnt3 St3gal4 Ggta1 A4galt Fut4 B4galt3 Fut2
0.0122933	28	132	1.69241	Dopaminergic synapse	http://www.genome.jp/kegg-bin/show_pathway?mmu04728	Akt1 Gria3 Mapk13 Cacna1d Fos Gnal Ppp2r5b Maoa Kif5c Creb3l1 Creb3 Gnb1 Ppp2r2c Gnb2 Gnb5 Gnai2 Calm2 Plcb4 Ppp2r2d Atf4 Itpr3 Creb5 Mapk11 Camk2d Arntl Camk2b Ppp2r5d Calml3
0.0122933	29	138	1.67664	Insulin signaling pathway	http://www.genome.jp/kegg-bin/show_pathway?mmu04910	Hk2 Akt1 Prkag3 Trip10 Socs2 Hkdc1 Mknk2 Srebf1 Fbp2 Inpp5a Hras Ptpn1 Nras Rps6 Pik3r3 Prkab1 Pde3b Eif4ebp1 Ikbkb Pygb Calm2 Hk1 Ppp1r3f Pklr Socs3 Flot1 Grb2 Flot2 Calml3
0.0122933	26	120	1.72867	Thyroid hormone signaling pathway	http://www.genome.jp/kegg-bin/show_pathway?mmu04919	Akt1 Plcd1 Mdm2 Itgb3 Plcd3 Pfkp Bmp4 Myc Rcan1 Hras Plcd4 Notch1 Itgav Src Nras Slc2a1 Pik3r3 Slc9a1 Wnt4 Notch3 Med30 Rcan2 Plcb4 Trp53 Actg1 Med12
0.0122933	24	108	1.773	Parathyroid hormone synthesis, secretion and action	http://www.genome.jp/kegg-bin/show_pathway?mmu04928	Mmp14 Cyp27b1 Gata3 Egfr Gna13 Pld2 Fos Adcy6 Cdkn1a Hbegf Nr4a2 Creb3l1 Creb3 Slc34a2 Mmp15 Gnai2 Trpv5 Egr1 Plcb4 Atf4 Itpr3 Creb5 Jund Mafb
0.0131851	21	91	1.84119	Hypertrophic cardiomyopathy	http://www.genome.jp/kegg-bin/show_pathway?mmu05410	Itga3 Emd Cacnb3 Prkag3 Cacna1d Itgb3 Itgb4 Cacnb1 Edn1 Itga7 Itgb1 Itgav Itga6 Tpm3 Lmna Prkab1 Tpm4 Agt Tpm1 Dag1 Actg1
0.0134753	18	74	1.94071	Prolactin signaling pathway	http://www.genome.jp/kegg-bin/show_pathway?mmu04917	Ccnd2 Akt1 Stat3 Mapk13 Irf1 Socs2 Fos Rela Hras Elf5 Src Nras Nfkb1 Pik3r3 Foxo3 Socs3 Mapk11 Grb2
0.0138413	31	152	1.62719	Oxytocin signaling pathway	http://www.genome.jp/kegg-bin/show_pathway?mmu04921	Mapk7 Cacnb3 Prkag3 Cacna1d Ppp1r12c Egfr Rock2 Cacnb1 Fos Rcan1 Adcy6 Cdkn1a Hras Rgs2 Nfatc2 Src Nras Camkk2 Prkab1 Ptgs2 Gnai2 Calm2 Plcb4 Itpr3 Kcnj4 Jun Camk2d Pla2g4a Camk2b Actg1 Calml3
0.0142978	15	58	2.0634	VEGF signaling pathway	http://www.genome.jp/kegg-bin/show_pathway?mmu04370	Akt1 Mapk13 Hspb1 Mapkapk2 Rac3 Hras Nfatc2 Src Nras Pik3r3 Pxn Ptgs2 Mapk11 Pla2g4a Sphk1
0.0142978	20	86	1.85546	Gap junction	http://www.genome.jp/kegg-bin/show_pathway?mmu04540	Mapk7 Tubb6 Tubb5 Cdk1 Egfr Adcy6 Tuba1b Hras Pdgfa Src Nras Pdgfd Gnai2 Tubb4b Plcb4 Itpr3 Tuba1c Tubb2a Grb2 Tuba1a
0.0142978	17	69	1.96572	Leishmaniasis	http://www.genome.jp/kegg-bin/show_pathway?mmu05140	Mapk13 Ifngr1 Nfkbia Fos Ifngr2 Rela Itgb1 Tlr2 Nfkb1 Itgam Ptgs2 Myd88 Marcksl1 Jun Mapk11 Fcgr3 Irak4
0.0142978	35	178	1.5688	Tuberculosis	http://www.genome.jp/kegg-bin/show_pathway?mmu05152	Akt1 Tcirg1 Bax Mapk13 Rfx5 Cyp27b1 Ctsd Lbp Apaf1 Ifngr1 Nfyb Ifngr2 C3 Rela Mrc1 Src Tlr2 Nfkb1 Bcl10 Atp6v0d2 Plk3 Tnfrsf1a Itgam Casp3 Myd88 Calm2 Tlr1 Cd14 Mapk11 Cebpb Camk2b Fcgr3 Irak4 Sphk1 Calml3
0.0142978	22	98	1.79109	Choline metabolism in cancer	http://www.genome.jp/kegg-bin/show_pathway?mmu05231	Akt1 Rac3 Egfr Pld2 Fos Chka Dgka Hras Pdgfa Ralgds Nras Pip5k1a Pik3r3 Eif4ebp1 Pdgfd Slc44a3 Plpp2 Jun Pla2g4a Slc44a2 Grb2 Slc22a21
0.01592	43	231	1.48517	Ras signaling pathway	http://www.genome.jp/kegg-bin/show_pathway?mmu04014	Akt1 Ralb Kit Epha2 Bcl2l1 Pla2g12b Csf1 Rac3 Egfr Pld2 Ets2 Rin1 Rela Hras Pdgfa Ralgds Nras Ngf Efna3 Efna4 Nfkb1 Pik3r3 Gnb1 Gnb2 Tgfa Pak4 Fgfr2 Pak3 Ikbkb Pdgfd Gnb5 Calm2 Rras Arf6 Efna5 Rras2 Pla2g4a Fgf18 Grb2 Calml3 Syngap1 Ntf5 Pak6
0.01592	22	99	1.773	Toll-like receptor signaling pathway	http://www.genome.jp/kegg-bin/show_pathway?mmu04620	Akt1 Mapk13 Lbp Nfkbia Fos Map3k8 Rela Irf7 Tlr2 Ctsk Nfkb1 Pik3r3 Spp1 Ikbkb Myd88 Cxcl10 Ikbke Tlr1 Cd14 Jun Mapk11 Irak4
0.0164659	28	136	1.64263	Apelin signaling pathway	http://www.genome.jp/kegg-bin/show_pathway?mmu04371	Cdh1 Akt1 Prkag3 Gna13 Adcy6 Hras Jag1 Nras Rps6 Slc9a1 Gnb1 Spp1 Prkab1 Gnb2 Pde3b Plat Gnb5 Gnai2 Calm2 Serpine1 Notch3 Rras Egr1 Plcb4 Itpr3 Rras2 Sphk1 Calml3
0.0164659	18	76	1.88964	B cell receptor signaling pathway	http://www.genome.jp/kegg-bin/show_pathway?mmu04662	Akt1 Rac3 Nfkbia Fos Rela Hras Nfatc2 Nras Dapp1 Nfkb1 Bcl10 Pik3r3 Ikbkb Vav3 Cd81 Jun Grb2 Blnk
0.0164659	18	76	1.88964	Bacterial invasion of epithelial cells	http://www.genome.jp/kegg-bin/show_pathway?mmu05100	Cav2 Cdh1 Arpc2 Arpc5 Elmo2 Itgb1 Fn1 Dnm1 Src Pik3r3 Mad2l2 Pxn Arpc1b Cttn Ctnna1 Cd2ap Actg1 Rhog
0.0170502	20	88	1.81329	PD-L1 expression and PD-1 checkpoint pathway in cancer	http://www.genome.jp/kegg-bin/show_pathway?mmu05235	Akt1 Stat3 Mapk13 Ifngr1 Egfr Map3k3 Nfkbia Fos Ifngr2 Rela Hras Nfatc2 Nras Tlr2 Nfkb1 Pik3r3 Ikbkb Myd88 Jun Mapk11
0.0170552	33	168	1.5672	JAK-STAT signaling pathway	http://www.genome.jp/kegg-bin/show_pathway?mmu04630	Ccnd2 Akt1 Irf9 Stat3 Epor Bcl2l1 Ifngr1 Socs2 Egfr Osmr Myc Ifngr2 Cdkn1a Hras Pdgfa Pias3 Pik3r3 Jak3 Crlf2 Lif Mcl1 Il7 Il20rb Socs3 Csf2ra Grb2 Ctf2 Ifnlr1 Aox1 Il3ra Csf2rb Csf2rb2 Cntf
0.0170552	22	100	1.75527	Melanogenesis	http://www.genome.jp/kegg-bin/show_pathway?mmu04916	Wnt9a Tcf7 Kit Edn1 Wnt5a Wnt7b Adcy6 Hras Wnt10a Creb3l1 Nras Creb3 Wnt7a Gnai2 Calm2 Wnt4 Wnt8b Plcb4 Fzd7 Camk2d Camk2b Calml3
0.0175158	17	71	1.91034	Adipocytokine signaling pathway	http://www.genome.jp/kegg-bin/show_pathway?mmu04920	Akt1 Stat3 Prkag3 Cpt1c Nfkbia Rela Acsl5 Traf2 Nfkb1 Tnfrsf1b Slc2a1 Camkk2 Prkab1 Tnfrsf1a Acsl4 Ikbkb Socs3
0.0213434	20	90	1.773	Longevity regulating pathway	http://www.genome.jp/kegg-bin/show_pathway?mmu04211	Akt1 Bax Prkag3 Ehmt2 Adcy6 Rela Hras Creb3l1 Nras Nfkb1 Creb3 Pik3r3 Sesn2 Camkk2 Prkab1 Eif4ebp1 Atf4 Foxo3 Creb5 Trp53
0.0235374	23	109	1.68353	Insulin resistance	http://www.genome.jp/kegg-bin/show_pathway?mmu04931	Akt1 Stat3 Prkag3 Srebf1 Nfkbia Slc27a6 Rela Creb3l1 Ptpn1 Slc27a3 Crtc2 Nfkb1 Creb3 Slc2a1 Pik3r3 Prkab1 Tnfrsf1a Ikbkb Agt Pygb Mlxip Creb5 Socs3
0.0235924	22	103	1.70414	T cell receptor signaling pathway	http://www.genome.jp/kegg-bin/show_pathway?mmu04660	Akt1 Mapk13 Map3k14 Nfkbia Fos Map3k8 Rela Hras Nfatc2 Nras Nfkb1 Bcl10 Pik3r3 Pak4 Pak3 Ikbkb Vav3 Jun Mapk11 Grb2 Nck2 Pak6
0.0244694	11	40	2.19408	Ferroptosis	http://www.genome.jp/kegg-bin/show_pathway?mmu04216	Cp Slc39a14 Acsl5 Sat1 Slc40a1 Slc7a11 Acsl4 Gclc Ncoa4 Trp53 Prnp
0.0260085	22	104	1.68776	Glucagon signaling pathway	http://www.genome.jp/kegg-bin/show_pathway?mmu04922	Akt1 Prkag3 Cpt1c Pfkp Fbp2 Creb3l1 Crtc2 Creb3 Slc2a1 Prkab1 Pde3b Pkm Pygb Calm2 Plcb4 Atf4 Itpr3 Creb5 Camk2d Camk2b Calml3 Prmt1
0.0290957	29	149	1.55286	Adrenergic signaling in cardiomyocytes	http://www.genome.jp/kegg-bin/show_pathway?mmu04261	Akt1 Cacnb3 Mapk13 Kcnq1 Cacna1d Scn1b Cacnb1 Adcy6 Ppp2r5b Creb3l1 Tpm3 Creb3 Slc9a1 Ppp2r2c Tpm4 Agt Tpm1 Gnai2 Calm2 Plcb4 Ppp2r2d Atf4 Creb5 Mapk11 Camk2d Camk2b Ppp2r5d Calml3 Crem
0.0325034	21	100	1.67548	Bile secretion	http://www.genome.jp/kegg-bin/show_pathway?mmu04976	Abcc3 Adcy6 Slc2a1 Slc9a1 Slc4a2 Abcb1b Ugt2b34 Abcc4 Ugt2b35 Scarb1 Sct Ephx1 Ugt1a6a Acnat2 Acnat1 Gm6614 Ugt1a1 Ugt1a6b Ugt1a10 Ugt1a2 Ugt1a9
0.0375805	12	48	1.99462	Cocaine addiction	http://www.genome.jp/kegg-bin/show_pathway?mmu05030	Fosb Dlg4 Rela Maoa Gpsm1 Creb3l1 Nfkb1 Creb3 Gnai2 Atf4 Jun Creb5
0.0394937	9	32	2.24395	Galactose metabolism	http://www.genome.jp/kegg-bin/show_pathway?mmu00052	Hk2 Hkdc1 Pfkp B4galt1 B4galt2 Gale Akr1b8 Gla Hk1
0.0435032	12	49	1.95392	Cholesterol metabolism	http://www.genome.jp/kegg-bin/show_pathway?mmu04979	Angptl4 Apoe Apoc2 Abca1 Angptl3 Scarb1 Mylip Tspo Pcsk9 Angptl8 Lipg Sort1
0.0491431	28	149	1.49931	Phospholipase D signaling pathway	http://www.genome.jp/kegg-bin/show_pathway?mmu04072	Akt1 Cyth2 Ralb Kit Egfr Gna13 Pld2 Adcy6 Dgka Hras Pdgfa Ralgds Dnm1 Nras Pip5k1a Pik3r3 Agpat5 Lpar2 Agt Pdgfd Rras Plcb4 Arf6 Plpp2 Rras2 Pla2g4a Grb2 Sphk1
