# Supplementary material for: Polyamine Catabolism and Its Role in Renal Injury and Fibrosis in Mice Subjected to Repeated Low-Dose Cisplatin Treatment
Source: Biomedicines. 2024 Mar 13;12(3):640. doi: 10.3390/biomedicines12030640 (PMC10968664; doi:10.3390/biomedicines12030640)
Supplement: Supplementary file 1 [file biomedicines-12-00640-s001.zip › Datasets S1-S10/Enrichment D3 Datasets S5-S6 and S9/GO Enrichment Day 3/Dataset S5 RLDC Day 3 Combined GO-BP.xlsx]

## Sheet: RLDC Day 3 Combined Go-BP
Enrichment FDR	nGenes	Pathway Genes	Fold Enrichment	Pathway	URL	Genes
1.65837e-27	411	1900	1.72587	Tissue development	http://amigo.geneontology.org/amigo/term/GO:0009888	Cav2 Wnt9a Scnn1g Sox9 Tcf7 Mmp14 B9d1 Timp1 Sema6b Tmem79 Col18a1 Irx2 Itga3 Ifrd1 Brpf1 Akt1 Tcirg1 Emd Slc39a13 Ppard Scin Jag2 Lamb1 Klf4 Elf3 Sult2b1 Ddr1 Bax Pax2 Cd44 Wdr1 Klf5 Ripk4 Casp14 Epor Upk1a Neurl1a Epha2 Ihh Tcf23 Cyp27b1 Sulf2 Rab25 Ascl2 Hyal1 Ehf Ptprs Aldh1a2 Csf1 Stc1 Ager Gata3 Lama5 Adamtsl4 Sdc4 Etv4 Pfn1 Anxa6 Kdm6b Ddx39b Trip10 Popdc3 Cdk1 Apaf1 Ntn4 Ascl1 Egfr Cobl M…
6.11354e-27	338	1474	1.82953	Cell migration	http://amigo.geneontology.org/amigo/term/GO:0016477	Scnn1g Cdh1 Sox9 Mmp14 Timp1 Sema6b Col18a1 Itga3 Jup Akt1 Ppard Axl Lamb1 Apoe Klf4 Ddr1 Bax Stat3 Hspb1 Cd44 Wdr1 Kit Arpc2 Epha2 Nsmf Arpc5 Rab25 Nav1 Hyal1 Csf1 Stc1 Gata2 Ager Gata3 Lama5 Plekho1 Nfe2l2 Lbp Sdc4 Rnd3 Tnfaip1 Elmo2 Myo1c Pfn1 Anxa6 Mmp7 Wwc1 Cxcl16 Ccl9 Gipc1 Tnfaip3 Ntn4 Ascl1 Ddit4 Srgap1 Egfr Mdm2 Rhbdf1 Rack1 Patz1 Rtn4 Efemp1 Rock2 Sdc1 Gna13 Itgb3 Map3k3 Itgb4 Pld2 Hoxb…
1.35508e-26	394	1822	1.72532	Locomotion	http://amigo.geneontology.org/amigo/term/GO:0040011	Scnn1g Cdh1 Sox9 Mmp14 Timp1 Sema6b Col18a1 Itga3 Jup Akt1 Ppard Axl Lamb1 Apoe Klf4 Ddr1 Bax Stat3 Cavin1 Hspb1 Cd44 Wdr1 Kit Arpc2 Neurl1a Epha2 Nsmf Arpc5 Rab25 Nav1 Hyal1 Csf1 Stc1 Gata2 Ager Gata3 Lama5 Plekho1 Nfe2l2 Dstn Lbp Plgrkt Sdc4 Rnd3 Tnfaip1 Elmo2 Etv4 Myo1c Pfn1 Anxa6 Cldn7 Mmp7 Wwc1 Cxcl16 Ccl9 Scn1b Gipc1 Tnfaip3 Ntn4 Ascl1 Unc5b Ddit4 Srgap1 Egfr Mdm2 Rhbdf1 Rack1 Patz1 Rtn4 Ef…
2.39584e-26	411	1938	1.69203	Programmed cell death	http://amigo.geneontology.org/amigo/term/GO:0012501	Wnt9a Ccnd2 Ckmt1 Zfp385a Sox9 Hk2 Tcf7 Dnajc5 Hip1r Mapk7 Mfsd10 Timp1 Tmem79 Col18a1 Akt1 Tcirg1 Folh1 Bbc3 Ppard Angptl4 Tchp Scin Axl Jag2 Apoe Klf4 Grik5 Ncstn Ier3 Nqo1 Bax Map3k20 Pax2 Hif3a Ralb Hspb1 Cd44 Casp14 Kit Sra1 Epor Tmbim1 Crip1 Neurl1a Epha2 Nsmf Ihh Bcl2l1 Ctsd Dynll1 Mlkl Aldh1a2 Pea15a St3gal1 Nol3 Gata2 Gadd45b Ager Gata3 Arnt2 Nfe2l2 Adamtsl4 Dyrk3 Brca1 Traf4 Elmo2 Serin…
2.39584e-26	362	1636	1.76541	Cell motility	http://amigo.geneontology.org/amigo/term/GO:0048870	Scnn1g Cdh1 Sox9 Mmp14 Timp1 Sema6b Col18a1 Itga3 Jup Akt1 Ppard Axl Lamb1 Apoe Klf4 Ddr1 Bax Stat3 Cavin1 Hspb1 Cd44 Wdr1 Kit Arpc2 Neurl1a Epha2 Nsmf Arpc5 Rab25 Nav1 Hyal1 Csf1 Stc1 Gata2 Ager Gata3 Lama5 Plekho1 Nfe2l2 Dstn Lbp Sdc4 Rnd3 Tnfaip1 Elmo2 Myo1c Pfn1 Anxa6 Cldn7 Mmp7 Wwc1 Cxcl16 Ccl9 Gipc1 Tnfaip3 Ntn4 Ascl1 Ddit4 Srgap1 Egfr Mdm2 Rhbdf1 Rack1 Patz1 Rtn4 Efemp1 Rock2 Sdc1 Gna13 It…
2.39584e-26	362	1636	1.76541	Localization of cell	http://amigo.geneontology.org/amigo/term/GO:0051674	Scnn1g Cdh1 Sox9 Mmp14 Timp1 Sema6b Col18a1 Itga3 Jup Akt1 Ppard Axl Lamb1 Apoe Klf4 Ddr1 Bax Stat3 Cavin1 Hspb1 Cd44 Wdr1 Kit Arpc2 Neurl1a Epha2 Nsmf Arpc5 Rab25 Nav1 Hyal1 Csf1 Stc1 Gata2 Ager Gata3 Lama5 Plekho1 Nfe2l2 Dstn Lbp Sdc4 Rnd3 Tnfaip1 Elmo2 Myo1c Pfn1 Anxa6 Cldn7 Mmp7 Wwc1 Cxcl16 Ccl9 Gipc1 Tnfaip3 Ntn4 Ascl1 Ddit4 Srgap1 Egfr Mdm2 Rhbdf1 Rack1 Patz1 Rtn4 Efemp1 Rock2 Sdc1 Gna13 It…
5.25518e-26	401	1884	1.69818	Apoptotic process	http://amigo.geneontology.org/amigo/term/GO:0006915	Wnt9a Ccnd2 Ckmt1 Zfp385a Sox9 Hk2 Tcf7 Dnajc5 Hip1r Mapk7 Mfsd10 Timp1 Col18a1 Akt1 Tcirg1 Folh1 Bbc3 Ppard Angptl4 Tchp Scin Axl Jag2 Apoe Klf4 Grik5 Ncstn Ier3 Nqo1 Bax Map3k20 Pax2 Hif3a Ralb Hspb1 Cd44 Casp14 Sra1 Epor Tmbim1 Crip1 Neurl1a Epha2 Nsmf Ihh Bcl2l1 Ctsd Dynll1 Aldh1a2 Pea15a St3gal1 Nol3 Gata2 Gadd45b Ager Gata3 Arnt2 Nfe2l2 Adamtsl4 Dyrk3 Brca1 Traf4 Elmo2 Serinc3 Birc5 Anxa6 P…
6.55355e-24	365	1704	1.70901	Regulation of cell death	http://amigo.geneontology.org/amigo/term/GO:0010941	Wnt9a Ccnd2 Ckmt1 Zfp385a Sox9 Tcf7 Dnajc5 Hip1r Mapk7 Timp1 Col18a1 Akt1 Folh1 Bbc3 Ppard Angptl4 Scin Axl Apoe Klf4 Grik5 Ier3 Nqo1 Bax Stat3 Map3k20 Pax2 Hspb1 Cd44 Kit Sra1 Epor Tmbim1 Neurl1a Nsmf Ihh Bcl2l1 Ctsd Aldh1a2 Pea15a St3gal1 Csf1 Nol3 Gata2 Gadd45b Ager Gata3 Arnt2 Nfe2l2 Adamtsl4 Dyrk3 Brca1 Traf4 Serinc3 Birc5 Pcgf2 Cldn7 Atox1 Irf1 Ywhah Plscr3 Trip10 Pdk4 Tnfaip3 Hebp2 Cdk1 Du…
3.54114e-23	332	1517	1.74612	Regulation of apoptotic process	http://amigo.geneontology.org/amigo/term/GO:0042981	Wnt9a Ccnd2 Ckmt1 Zfp385a Sox9 Tcf7 Dnajc5 Hip1r Mapk7 Timp1 Col18a1 Akt1 Folh1 Bbc3 Ppard Angptl4 Scin Axl Apoe Klf4 Grik5 Ier3 Nqo1 Bax Map3k20 Pax2 Hspb1 Cd44 Sra1 Epor Tmbim1 Neurl1a Nsmf Ihh Bcl2l1 Ctsd Aldh1a2 Pea15a St3gal1 Nol3 Gata2 Gadd45b Ager Gata3 Arnt2 Nfe2l2 Adamtsl4 Dyrk3 Brca1 Traf4 Serinc3 Birc5 Pcgf2 Cldn7 Atox1 Ywhah Plscr3 Trip10 Pdk4 Tnfaip3 Cdk1 Dusp6 Sgk1 Apaf1 Ascl1 Unc5b…
5.49722e-23	337	1552	1.73244	Regulation of programmed cell death	http://amigo.geneontology.org/amigo/term/GO:0043067	Wnt9a Ccnd2 Ckmt1 Zfp385a Sox9 Tcf7 Dnajc5 Hip1r Mapk7 Timp1 Col18a1 Akt1 Folh1 Bbc3 Ppard Angptl4 Scin Axl Apoe Klf4 Grik5 Ier3 Nqo1 Bax Map3k20 Pax2 Hspb1 Cd44 Kit Sra1 Epor Tmbim1 Neurl1a Nsmf Ihh Bcl2l1 Ctsd Aldh1a2 Pea15a St3gal1 Nol3 Gata2 Gadd45b Ager Gata3 Arnt2 Nfe2l2 Adamtsl4 Dyrk3 Brca1 Traf4 Serinc3 Birc5 Pcgf2 Cldn7 Atox1 Ywhah Plscr3 Trip10 Pdk4 Tnfaip3 Cdk1 Dusp6 Sgk1 Apaf1 Ascl1 U…
7.91257e-21	241	1019	1.88696	Regulation of locomotion	http://amigo.geneontology.org/amigo/term/GO:0040012	Cdh1 Sox9 Mmp14 Timp1 Sema6b Col18a1 Itga3 Jup Akt1 Ppard Lamb1 Apoe Klf4 Stat3 Cavin1 Hspb1 Kit Arpc2 Epha2 Nsmf Rab25 Hyal1 Csf1 Stc1 Gata2 Ager Gata3 Lama5 Nfe2l2 Lbp Sdc4 Myo1c Pfn1 Cldn7 Mmp7 Cxcl16 Srgap1 Egfr Mdm2 Rack1 Patz1 Rtn4 Efemp1 Rock2 Gna13 Itgb3 Map3k3 Pld2 Tshr Evl Carmil1 Edn1 Tert F2rl1 Plk2 Dlg5 Zswim8 Bmp4 Wnt5a Ajuba Ripk3 Myc Sh3bp1 Hdac7 Emp2 Cldn1 St6gal1 Adamts1 Abcc1 T…
2.92531e-20	246	1058	1.85511	Regulation of cellular component movement	http://amigo.geneontology.org/amigo/term/GO:0051270	Cdh1 Sox9 Mmp14 Timp1 Sema6b Col18a1 Itga3 Jup Akt1 Ppard Lamb1 Apoe Klf4 Stat3 Cavin1 Hspb1 Kit Arpc2 Epha2 Nsmf Hap1 Rab25 Hyal1 Csf1 Stc1 Gata2 Actn1 Ager Gata3 Lama5 Nfe2l2 Lbp Sdc4 Myo1c Pfn1 Cldn7 Mmp7 Cxcl16 Srgap1 Egfr Mdm2 Rack1 Patz1 Rtn4 Efemp1 Rock2 Gna13 Itgb3 Map3k3 Pld2 Evl Carmil1 Edn1 Tert F2rl1 Plk2 Dlg5 Zswim8 Bmp4 Wnt5a Ajuba Ripk3 Myc Sh3bp1 Hdac7 Emp2 Cldn1 Spag6l Adamts1 Ab…
5.3849e-20	230	970	1.89181	Regulation of cell motility	http://amigo.geneontology.org/amigo/term/GO:2000145	Cdh1 Sox9 Mmp14 Timp1 Sema6b Col18a1 Itga3 Jup Akt1 Ppard Lamb1 Apoe Klf4 Stat3 Cavin1 Hspb1 Kit Arpc2 Epha2 Nsmf Rab25 Hyal1 Csf1 Stc1 Gata2 Ager Gata3 Lama5 Nfe2l2 Lbp Sdc4 Myo1c Pfn1 Cldn7 Mmp7 Cxcl16 Srgap1 Egfr Mdm2 Rack1 Patz1 Rtn4 Efemp1 Rock2 Gna13 Itgb3 Map3k3 Pld2 Evl Carmil1 Edn1 Tert F2rl1 Plk2 Dlg5 Bmp4 Wnt5a Ajuba Ripk3 Myc Sh3bp1 Hdac7 Emp2 Cldn1 Adamts1 Abcc1 Trem2 Mapk8ip3 Diaph1…
8.81761e-20	299	1385	1.72243	Cytoskeleton organization	http://amigo.geneontology.org/amigo/term/GO:0007010	Sox9 Dynlt1c Hip1r Tubb6 Tubb5 Akt1 Aif1l Scin Map3k20 Wdr1 Mprip Kit Ranbp1 Inpp5k Arpc2 Neurl1a Cnp Mid1ip1 Arpc5 Nav1 Spire2 Git1 Actn1 Dstn Sdc4 Rnd3 Brca1 Tnfaip1 Elmo2 Birc5 Myo1c Rac3 Pfn1 Ywhah Map1s Trip10 Tnfaip3 Arfgef3 Sgk1 Cobl Smtn Limk2 Dbnl Llgl1 Rock2 Itgb3 Llgl2 4933427D14Rik Rflnb Krt19 Plek2 Ccdc88c Evl Xrcc3 Carmil1 Edn1 Pdlim7 F2rl1 Plk2 Ska3 Nefm Bora Ajuba Sh3bp1 Ttll1 Myh…
1.03845e-19	220	918	1.91206	Regulation of cell migration	http://amigo.geneontology.org/amigo/term/GO:0030334	Cdh1 Sox9 Mmp14 Timp1 Sema6b Col18a1 Itga3 Jup Akt1 Ppard Lamb1 Apoe Klf4 Stat3 Hspb1 Kit Arpc2 Epha2 Nsmf Rab25 Hyal1 Csf1 Stc1 Gata2 Ager Gata3 Lama5 Nfe2l2 Lbp Sdc4 Myo1c Pfn1 Mmp7 Cxcl16 Srgap1 Egfr Mdm2 Rack1 Patz1 Rtn4 Efemp1 Rock2 Gna13 Itgb3 Map3k3 Pld2 Evl Carmil1 Edn1 Tert F2rl1 Plk2 Dlg5 Bmp4 Wnt5a Ajuba Ripk3 Myc Sh3bp1 Hdac7 Emp2 Cldn1 Adamts1 Abcc1 Trem2 Mapk8ip3 Diaph1 Hbegf Dpysl3…
2.19792e-19	261	1164	1.78899	Epithelium development	http://amigo.geneontology.org/amigo/term/GO:0060429	Scnn1g Sox9 Tcf7 Mmp14 B9d1 Tmem79 Col18a1 Irx2 Brpf1 Jag2 Klf4 Elf3 Sult2b1 Ddr1 Bax Pax2 Cd44 Wdr1 Klf5 Ripk4 Casp14 Epor Upk1a Epha2 Ihh Cyp27b1 Rab25 Ehf Ptprs Aldh1a2 Csf1 Stc1 Gata3 Lama5 Adamtsl4 Sdc4 Etv4 Pfn1 Kdm6b Apaf1 Ntn4 Ascl1 Egfr Cobl Rtn4 Rock2 Sdc1 Gna13 Grhl1 Llgl2 Krt12 Arg2 Zfp36l1 Ccdc88c Edn1 Marveld2 F2rl1 Fst Dlg5 Bmp4 Wnt5a Scel Ajuba Grhl2 Myc Wnt7b Upk3a Sh3bp1 Cldn1 H…
4.40357e-19	171	654	2.08612	Positive regulation of cell death	http://amigo.geneontology.org/amigo/term/GO:0010942	Hip1r Col18a1 Akt1 Folh1 Bbc3 Scin Apoe Grik5 Nqo1 Bax Map3k20 Neurl1a Bcl2l1 Ctsd Aldh1a2 Pea15a Gadd45b Ager Adamtsl4 Serinc3 Irf1 Hebp2 Dusp6 Apaf1 Ascl1 Unc5b Ddit4 Phlda1 Prmt2 Txnrd1 Cdc34 Rack1 Klf11 Top2a Net1 Fos Gadd45g Dapk1 F2rl1 Bmp4 Wnt5a Tsc22d1 Clu Trim35 Tnfrsf10b C6 Ripk3 Myc Scrib Nr4a1 Cdkn1a Tnfrsf12a Calcr Eif2ak2 Pmaip1 Anxa1 Fas Ankrd1 Fosl1 Capn1 Pdcd4 Ddit3 Adam8 St8sia2…
1.00294e-18	325	1570	1.6516	Cell projection organization	http://amigo.geneontology.org/amigo/term/GO:0030030	Cdh1 Dynlt1c B9d1 Sema6b Itga3 Ifrd1 Akt1 Tcirg1 Aif1l Tchp Scin Lamb1 Apoe Klf4 Cyth2 Ddr1 Hspb1 Cd44 Klf5 Kit Ranbp1 Inpp5k Eps8l1 Epor Arpc2 Neurl1a Epha2 Nsmf Cnp Hap1 Arpc5 Rab25 Dynll1 Git1 Ptprs Kif1a Ager Gata3 Lama5 Plekho1 Nfe2l2 Atxn10 Ift27 Sdc4 Etv4 Rac3 Pfn1 Ywhah Scn1b Map1s Sgk1 Unc5b Egfr Cobl Mdm2 Cdkl3 Btg2 Limk2 Rtn4 Efemp1 Dbnl Llgl1 Itgb3 Itgb4 Fbf1 Pld2 Dlg4 Cfap52 Tshr Ple…
2.33773e-18	330	1610	1.63534	Regulation of cell differentiation	http://amigo.geneontology.org/amigo/term/GO:0045595	Wnt9a Tfe3 Zfp385a Sox9 Dynlt1c Tcf7 Mmp14 Sema6b Ifrd1 Akt1 Tcirg1 Ppard Scin Axl Apoe Klf4 Sult2b1 Stat3 Hspb1 Wdr1 Klf5 Kit Sra1 Arpc2 Neurl1a Ihh Tcf23 Cyp27b1 Hap1 Clic1 Ascl2 Ptprs Piezo1 Csf1 Gata2 Ager Gata3 Nfe2l2 Etv4 Rac3 Irf1 Ywhah Ccl9 Ddx39b Trip10 Sgk1 Socs2 Ascl1 Egfr Mdm2 Hmg20b Pofut2 Fstl3 Cdkl3 Rtn4 Efemp1 Dbnl Rock2 Grhl1 Itgb3 Rflnb Nfkbia Zfp36l1 Net1 Fos Esrrb Carmil1 Edn1…
3.76656e-18	156	586	2.12397	Positive regulation of programmed cell death	http://amigo.geneontology.org/amigo/term/GO:0043068	Hip1r Col18a1 Akt1 Folh1 Bbc3 Scin Grik5 Nqo1 Bax Map3k20 Neurl1a Bcl2l1 Ctsd Aldh1a2 Pea15a Gadd45b Ager Adamtsl4 Serinc3 Dusp6 Apaf1 Ascl1 Unc5b Phlda1 Prmt2 Cdc34 Rack1 Klf11 Top2a Net1 Gadd45g Dapk1 F2rl1 Bmp4 Wnt5a Tsc22d1 Clu Trim35 Tnfrsf10b C6 Ripk3 Myc Scrib Nr4a1 Cdkn1a Tnfrsf12a Eif2ak2 Pmaip1 Anxa1 Fas Ankrd1 Fosl1 Capn1 Pdcd4 Ddit3 Adam8 Itgb1 Casp12 Tfap2b Stk17b Itm2c Capn2 Atf3 Gs…
4.3557e-18	153	571	2.13784	Positive regulation of apoptotic process	http://amigo.geneontology.org/amigo/term/GO:0043065	Hip1r Col18a1 Akt1 Folh1 Bbc3 Scin Grik5 Nqo1 Bax Map3k20 Neurl1a Bcl2l1 Ctsd Aldh1a2 Pea15a Gadd45b Ager Adamtsl4 Serinc3 Dusp6 Apaf1 Ascl1 Unc5b Phlda1 Prmt2 Cdc34 Rack1 Klf11 Top2a Net1 Gadd45g Dapk1 Bmp4 Wnt5a Tsc22d1 Clu Trim35 Tnfrsf10b C6 Ripk3 Myc Scrib Nr4a1 Tnfrsf12a Eif2ak2 Pmaip1 Anxa1 Fas Ankrd1 Fosl1 Capn1 Pdcd4 Ddit3 Adam8 Itgb1 Casp12 Tfap2b Stk17b Itm2c Capn2 Atf3 Gsn Notch1 Traf…
5.14567e-18	316	1531	1.64677	Plasma membrane bounded cell projection organization	http://amigo.geneontology.org/amigo/term/GO:0120036	Cdh1 Dynlt1c B9d1 Sema6b Itga3 Ifrd1 Akt1 Tcirg1 Aif1l Tchp Lamb1 Apoe Klf4 Cyth2 Ddr1 Hspb1 Cd44 Klf5 Kit Ranbp1 Inpp5k Eps8l1 Epor Arpc2 Neurl1a Epha2 Nsmf Cnp Hap1 Arpc5 Rab25 Dynll1 Git1 Ptprs Kif1a Ager Gata3 Lama5 Plekho1 Nfe2l2 Atxn10 Ift27 Sdc4 Etv4 Rac3 Pfn1 Ywhah Scn1b Map1s Sgk1 Unc5b Egfr Cobl Mdm2 Cdkl3 Btg2 Limk2 Rtn4 Efemp1 Dbnl Llgl1 Itgb4 Fbf1 Pld2 Dlg4 Cfap52 Tshr Plek2 Evl Carm…
2.93852e-17	350	1765	1.58214	Neurogenesis	http://amigo.geneontology.org/amigo/term/GO:0022008	Wnt9a Cdh1 Sox9 Dynlt1c Mmp14 Sema6b Irx2 Itga3 Ifrd1 Akt1 Tead3 Axl Jag2 Lamb1 Apoe Klf4 Cyth2 Ncstn Ddr1 Bax Stat3 Hspb1 Wdr1 Kit Ranbp1 Epor Neurl1a Epha2 Nsmf Ihh Cnp Hap1 Ascl2 Nav1 Git1 Ptprs Aldh1a2 Ehmt2 Csf1 Kif1a Gata2 Ager Gata3 Lama5 Nfe2l2 Atxn10 Ift27 Sdc4 Etv4 Rac3 Ywhah Scn1b Map1s Sgk1 Ifngr1 Ntn4 Socs2 Ascl1 Unc5b Ddit4 Egfr Cobl Mdm2 Hmg20b Cdkl3 Btg2 Rtn4 Efemp1 Dbnl Llgl1 Itg…
2.93852e-17	245	1111	1.75943	Tube development	http://amigo.geneontology.org/amigo/term/GO:0035295	Sox9 Hk2 Tcf7 Mmp14 Mapk7 Col18a1 Irx2 Itga3 Jup Brpf1 Akt1 Angptl4 Apoe Klf4 Ddr1 Bax Stat3 Pax2 Hif3a Hspb1 Klf5 Cic Kit Epor Epha2 Ihh Hyal1 Plcd1 Aldh1a2 Csf1 Gata2 Gata3 Lama5 Nfe2l2 Sdc4 Brca1 Traf4 Etv4 Pfn1 Apaf1 Ascl1 Unc5b Egfr Cobl Fstl3 Rtn4 Srebf1 Rock2 Sdc1 Gna13 Itgb3 Map3k3 Plcd3 Arg2 Zfp36l1 Edn1 Tert Plk2 Dlg5 Sftpd Bmp4 Wnt5a Rb1 C6 Grhl2 Myc Wnt7b Myh9 Hdac7 Emp2 Hes1 Scrib Ad…
2.93852e-17	342	1714	1.59197	Regulation of cell population proliferation	http://amigo.geneontology.org/amigo/term/GO:0042127	Cav2 Wnt9a Ccnd2 Sox9 Tcf7 Timp1 Uhrf1 Col18a1 Foxm1 Jup Brpf1 Akt1 Emd Ppard Scin Jag2 Apoe Klf4 Sult2b1 Ddr1 Bax Stat3 Pax2 Klf5 Kit Epor Rps9 Crip2 Neurl1a Ihh Cyp27b1 Sulf2 Tinf2 Bcl2l1 Rab25 Rps15a Ascl2 Hyal1 Ifi35 Plcd1 Tbrg1 Aldh1a2 Csf1 Gata2 Ager Gata3 Lama5 Arnt2 Sdc4 Birc5 Etv4 Cldn7 Irf1 Aldh3a1 Ddx39b Tnfaip3 Cdk1 Ascl1 Egfr Mdm2 Btg2 Rtn4 Efemp1 Gna13 Klf11 Itgb3 Map3k3 Ctc1 Plcd3 …
3.44015e-17	328	1627	1.60845	Generation of neurons	http://amigo.geneontology.org/amigo/term/GO:0048699	Wnt9a Cdh1 Sox9 Dynlt1c Sema6b Irx2 Itga3 Ifrd1 Akt1 Tead3 Axl Jag2 Lamb1 Apoe Klf4 Cyth2 Ddr1 Bax Stat3 Hspb1 Kit Ranbp1 Epor Neurl1a Epha2 Nsmf Ihh Cnp Hap1 Ascl2 Nav1 Git1 Ptprs Aldh1a2 Ehmt2 Kif1a Gata2 Ager Gata3 Lama5 Nfe2l2 Atxn10 Ift27 Sdc4 Etv4 Rac3 Ywhah Scn1b Map1s Sgk1 Ntn4 Socs2 Ascl1 Unc5b Ddit4 Egfr Cobl Mdm2 Hmg20b Cdkl3 Btg2 Rtn4 Efemp1 Dbnl Llgl1 Pld2 Dlg4 Tshr Evl Tert Plk2 Emb…
9.41078e-17	353	1798	1.56641	Response to oxygen-containing compound	http://amigo.geneontology.org/amigo/term/GO:1901700	Cav2 Scnn1g Cdh1 Sox9 Mapk7 Timp1 Gramd1a Jup Gstt1 Akt1 Ppard Rgs19 Axl Klf4 Grik5 Ncstn Fosb Ercc1 Nqo1 Stat3 Pde1c Mapk13 Klf5 Ranbp1 P2rx5 Inpp5k Epor Arpc2 Neurl1a Nsmf Ihh Aprt Cyp27b1 Cnp Bcl2l1 Mgst1 Dynll1 Kcnq1 Hyal1 Plcd1 Git1 Rpl15 Aldh1a2 Cad Ehmt2 Nol3 Stc1 Abca1 Ager Gata3 Arnt2 Nfe2l2 Cacna1d Lbp Mapkapk2 Brca1 Birc5 Myo1c Kdm6b Pcgf2 Cldn7 Cd68 Mb Irf1 Cxcl16 Aldh3a1 Plscr3 Pdk4 …
7.09217e-16	284	1380	1.64195	Positive regulation of developmental process	http://amigo.geneontology.org/amigo/term/GO:0051094	Wnt9a Tfe3 Zfp385a Sox9 Hk2 Mmp14 Tmem79 Jup Akt1 Tead3 Ppard Scin Axl Apoe Klf4 Sult2b1 Bax Stat3 Hspb1 Klf5 Kit Arpc2 Neurl1a Ihh Cyp27b1 Hap1 Clic1 Hyal1 Piezo1 Csf1 Gata2 Ager Gata3 Nfe2l2 Brca1 Etv4 Rac3 Tnfsfm13 Irf1 Ddx39b Trip10 Cdk1 Sgk1 Socs2 Ascl1 Egfr Cobl Mdm2 Hmg20b Rack1 Cdkl3 Rtn4 Dbnl Itgb3 Dlg4 Tshr Arg2 Zfp36l1 Net1 Fos Esrrb Carmil1 Edn1 Pdlim7 Tert Fst Dlg5 Bmp4 Wnt5a Clu Bmp…
8.99871e-16	172	710	1.93282	Regulation of cell adhesion	http://amigo.geneontology.org/amigo/term/GO:0030155	Tfe3 Cdh1 Sox9 Mmp14 Mapk7 Itga3 Jup Akt1 Jag2 Lamb1 Klf4 Cyth2 Ddr1 Hspb1 Cd44 Arpc2 Epha2 Ihh Hfe Hyal1 Spaca7 Piezo1 Csf1 Ager Gata3 Lama5 Sdc4 Rac3 Cldn7 Irf1 Tnfaip3 Fstl3 Itgb3 Pld2 Arg2 Net1 Carmil1 Dlg5 Sftpd Bmp4 Wnt5a Emp2 Hes1 Scrib Meltf St6gal1 Tnfrsf21 Anxa1 Efemp2 Rela Capn1 Ldb1 Ptprj Adam8 Alox5 Itgb1 Fn1 Serpine2 Epb41l5 Kif26b Plxna2 Gsn Notch1 Il1rn Itgav Itga6 Jag1 Fermt1 Src…
1.21669e-15	159	639	1.98526	Tissue morphogenesis	http://amigo.geneontology.org/amigo/term/GO:0048729	Scnn1g Sox9 Mmp14 Tmem79 Irx2 Itga3 Brpf1 Jag2 Klf4 Ddr1 Pax2 Cd44 Wdr1 Ripk4 Epor Epha2 Ihh Aldh1a2 Csf1 Stc1 Gata3 Lama5 Sdc4 Etv4 Pfn1 Kdm6b Apaf1 Ntn4 Egfr Cobl Mdm2 Txnrd1 Pofut2 Gna13 Itgb4 Llgl2 Krt12 Edn1 Fst Dlg5 Bmp4 Wnt5a Ajuba Grhl2 Myc Wnt7b Sh3bp1 Hes1 Scrib Ly6e Spag6l Arl13b Enah Ptk7 Hbegf Ankrd1 Efemp2 Adam8 Cd151 Itgb1 Wnt10a Epb41l5 Kif26b Vangl2 Notch1 Pax8 Jag1 Spint1 Fermt1…
1.36635e-15	150	590	2.02843	Positive regulation of locomotion	http://amigo.geneontology.org/amigo/term/GO:0040017	Sox9 Mmp14 Sema6b Col18a1 Itga3 Akt1 Lamb1 Stat3 Cavin1 Hspb1 Kit Arpc2 Nsmf Rab25 Hyal1 Csf1 Gata2 Ager Gata3 Nfe2l2 Lbp Myo1c Pfn1 Cldn7 Mmp7 Cxcl16 Egfr Mdm2 Rack1 Rtn4 Rock2 Itgb3 Map3k3 Pld2 Carmil1 Edn1 Tert F2rl1 Plk2 Bmp4 Wnt5a Myc Hdac7 Cldn1 Adamts1 Abcc1 Trem2 Mapk8ip3 Diaph1 Hbegf Anxa1 Fam89b Adam8 Hras Cd151 Ccr1 Itgb1 Pdgfa Ptp4a1 Il1r1 Map4k4 Ccl20 Fn1 Epb41l5 Lamc2 Mpzl1 Notch1 S…
1.69681e-15	318	1606	1.5798	Response to endogenous stimulus	http://amigo.geneontology.org/amigo/term/GO:0009719	Cav2 Scnn1g Cdh1 Sox9 Mmp14 Mapk7 Timp1 Itga3 Jup Akt1 Ppard Apoe Klf4 Ncstn Fosb Nqo1 Gstm5 Gstm7 Stat3 Pax2 Mapk13 Cd44 Klf5 Kit Sra1 Inpp5k Arpc2 Neurl1a Nsmf Aprt Hfe Cyp27b1 Sulf2 Bcl2l1 Kcnq1 Hyal1 Plcd1 Git1 Cad Ehmt2 Stc1 Ube2i Ager Gata3 Steap2 Nfe2l2 Tmprss6 Brca1 Myo1c Cd68 Mb Irf1 Ywhah Aldh3a1 Gipc1 Pdk4 Sgk1 Apaf1 Socs2 Cry1 Ascl1 Ddit4 Egfr Mdm2 Prmt2 Stc2 Fstl3 Btg2 Srebf1 Sdc1 Kl…
1.69681e-15	184	784	1.8725	Actin filament-based process	http://amigo.geneontology.org/amigo/term/GO:0030029	Hip1r Jup Aif1l Scin Myo9b Wdr1 Mprip Kit Inpp5k Arpc2 Arpc5 Kcnq1 Spire2 Stc1 Actn1 Dstn Cacna1d Sdc4 Rnd3 Tnfaip1 Elmo2 Myo1c Rac3 Pfn1 Scn1b Trip10 Arfgef3 Cobl Smtn Limk2 Dbnl Llgl1 Rock2 Itgb3 Llgl2 Rflnb Krt19 Plek2 Ccdc88c Evl Carmil1 Edn1 Pdlim7 F2rl1 Sh3bp1 Myh9 Emp2 Spag6l Cxadr Enah Fmnl3 Aqp2 Racgap1 Ptk7 Epb41l4a Diaph1 Dpysl3 Anxa1 Cdc42bpg Capn1 Arhgdia Baiap2 Hras Itgb1 Epb41l5 Cs…
2.18106e-15	281	1374	1.6317	Biological adhesion	http://amigo.geneontology.org/amigo/term/GO:0022610	Tfe3 Igsf5 Cdh1 Sox9 Mmp14 Mapk7 Col18a1 Itga3 Jup Akt1 Ppard Axl Jag2 Lamb1 Bcam Klf4 Cyth2 Ddr1 Hspb1 Cd44 Kit Fblim1 Arpc2 Nectin4 Epha2 Ihh Hfe Hyal1 Spaca7 Scarf2 Ptprs Piezo1 Csf1 Actn1 Ager Gata3 Lama5 Anxa9 Sdc4 Elmo2 Rac3 Vmp1 Cldn7 Irf1 Tnfaip3 Perp Ntn4 Egfr Fstl3 Tnip1 Rtn4 Itgb3 Itgb4 Pld2 Dlg4 Arg2 Zfp36l1 Net1 Carmil1 Emb Dlg5 Sftpd Bmp4 Wnt5a Ajuba Ctnnd2 Grhl2 Wnt7b Myh9 Emp2 Cld…
2.40274e-15	207	922	1.79127	Response to cytokine	http://amigo.geneontology.org/amigo/term/GO:0034097	Sox9 Hk2 Tcf7 Mapk7 Timp1 Akt1 Tcirg1 Axl Relb Klf4 Stat3 Stxbp2 Mapk13 Cd44 Klf5 Kit Inpp5k Epor Cyp27b1 Bcl2l1 Hyal1 Aldh1a2 Csf1 Nol3 Entpd2 Abca1 Gata3 Nfe2l2 Il17rb Mapkapk2 Brca1 Traf4 Myo1c Irf1 Cxcl16 Ccl9 Gipc1 Ifngr1 Irak3 Nfyb Cdc34 Nfkbia Zfp36l1 Pfkp Fos Evl Edn1 Ddx41 Dapk1 Ocln F2rl1 Wnt5a Osmr Myc Pmm1 Cldn1 Ildr1 Parp9 Ifngr2 Enah Tuba1b Krt18 Gps2 Tnfrsf21 Trem2 Eif2ak2 Map4k3 D…
2.50243e-15	201	887	1.80798	Tube morphogenesis	http://amigo.geneontology.org/amigo/term/GO:0035239	Sox9 Hk2 Tcf7 Mmp14 Mapk7 Col18a1 Irx2 Jup Brpf1 Akt1 Angptl4 Apoe Klf4 Ddr1 Bax Stat3 Pax2 Hif3a Hspb1 Klf5 Epor Epha2 Ihh Hyal1 Plcd1 Aldh1a2 Csf1 Gata2 Gata3 Lama5 Nfe2l2 Sdc4 Brca1 Etv4 Pfn1 Apaf1 Unc5b Egfr Cobl Rtn4 Rock2 Gna13 Itgb3 Map3k3 Plcd3 Zfp36l1 Edn1 Tert Plk2 Dlg5 Bmp4 Wnt5a C6 Grhl2 Myc Wnt7b Myh9 Hdac7 Emp2 Hes1 Scrib Adamts1 Arl13b Enah Fmnl3 Nr4a1 Tnfrsf12a Ptk7 Foxp4 Xdh C3 H…
2.62359e-15	146	573	2.03291	Positive regulation of cell motility	http://amigo.geneontology.org/amigo/term/GO:2000147	Sox9 Mmp14 Sema6b Col18a1 Itga3 Akt1 Lamb1 Stat3 Cavin1 Hspb1 Kit Arpc2 Nsmf Rab25 Hyal1 Csf1 Gata2 Ager Gata3 Nfe2l2 Lbp Myo1c Pfn1 Cldn7 Mmp7 Cxcl16 Egfr Mdm2 Rack1 Rtn4 Rock2 Itgb3 Map3k3 Pld2 Carmil1 Edn1 Tert F2rl1 Plk2 Bmp4 Wnt5a Myc Hdac7 Cldn1 Adamts1 Abcc1 Trem2 Mapk8ip3 Diaph1 Hbegf Anxa1 Fam89b Adam8 Hras Cd151 Ccr1 Itgb1 Pdgfa Ptp4a1 Il1r1 Map4k4 Ccl20 Fn1 Epb41l5 Lamc2 Mpzl1 Notch1 S…
2.75056e-15	149	590	2.01491	Apoptotic signaling pathway	http://amigo.geneontology.org/amigo/term/GO:0097190	Zfp385a Hip1r Mapk7 Akt1 Bbc3 Ppard Bax Hspb1 Cd44 Tmbim1 Crip1 Epha2 Bcl2l1 Pea15a Nol3 Nfe2l2 Brca1 Serinc3 Anxa6 Pcgf2 Plscr3 Tnfaip3 Perp Apaf1 Unc5b Ddit4 Mdm2 Mknk2 Rack1 Bdkrb2 Ifi27l2b Dapk1 Tert Bmp4 Clu Tnfrsf10b Rb1 Ripk3 Myc Rrn3 Krt18 Cdkn1a Tnfrsf12a Pmaip1 Fas Rela Acsl5 Ddit3 Hras Pidd1 Casp12 Itm2c Stk25 Atf3 Lcn2 Nr4a2 Traf2 Itgav Itga6 Creb3l1 Mal Bcl2l11 Ptpn1 Src Ngf Fga Lmna…
3.81733e-15	278	1362	1.6285	Cell adhesion	http://amigo.geneontology.org/amigo/term/GO:0007155	Tfe3 Igsf5 Cdh1 Sox9 Mmp14 Mapk7 Col18a1 Itga3 Jup Akt1 Ppard Axl Jag2 Lamb1 Bcam Klf4 Cyth2 Ddr1 Hspb1 Cd44 Kit Fblim1 Arpc2 Nectin4 Epha2 Ihh Hfe Hyal1 Spaca7 Scarf2 Ptprs Piezo1 Csf1 Actn1 Ager Gata3 Lama5 Anxa9 Sdc4 Elmo2 Rac3 Vmp1 Cldn7 Irf1 Tnfaip3 Perp Ntn4 Egfr Fstl3 Tnip1 Rtn4 Itgb3 Itgb4 Pld2 Dlg4 Arg2 Zfp36l1 Net1 Carmil1 Emb Dlg5 Sftpd Bmp4 Wnt5a Ajuba Ctnnd2 Grhl2 Wnt7b Myh9 Emp2 Cld…
6.23272e-15	284	1405	1.61273	Regulation of multicellular organismal development	http://amigo.geneontology.org/amigo/term/GO:2000026	Wnt9a Tfe3 Sox9 Dynlt1c Hk2 Tcf7 Mmp14 Mapk7 Sema6b Jup Ifrd1 Akt1 Ppard Scin Axl Apoe Klf4 Sult2b1 Stat3 Hspb1 Kit P2rx5 Neurl1a Epha2 Ihh Cyp27b1 Hap1 Ascl2 Hyal1 Ptprs Csf1 Gata2 Ager Gata3 Lama5 Nfe2l2 Brca1 Etv4 Irf1 Ywhah Ddx39b Trip10 Cdk1 Dusp6 Sgk1 Ascl1 Egfr Fstl3 Rack1 Cdkl3 Rtn4 Efemp1 Dbnl Rock2 Grhl1 Itgb3 Rflnb Nfkbia Zfp36l1 Fos Edn1 Tert Plk2 Fst Dlg5 Bmp4 Wnt5a Bmp1 Rb1 C6 Grhl2…
6.23272e-15	148	590	2.00138	Positive regulation of cellular component movement	http://amigo.geneontology.org/amigo/term/GO:0051272	Sox9 Mmp14 Sema6b Col18a1 Itga3 Akt1 Lamb1 Stat3 Cavin1 Hspb1 Kit Arpc2 Nsmf Rab25 Hyal1 Csf1 Gata2 Ager Gata3 Nfe2l2 Lbp Myo1c Pfn1 Cldn7 Mmp7 Cxcl16 Egfr Mdm2 Rack1 Rtn4 Rock2 Itgb3 Map3k3 Pld2 Carmil1 Edn1 Tert F2rl1 Plk2 Bmp4 Wnt5a Myc Hdac7 Cldn1 Adamts1 Abcc1 Trem2 Mapk8ip3 Diaph1 Hbegf Anxa1 Fam89b Adam8 Hras Cd151 Ccr1 Itgb1 Pdgfa Ptp4a1 Il1r1 Map4k4 Ccl20 Fn1 Epb41l5 Lamc2 Mpzl1 Notch1 S…
6.38913e-15	229	1064	1.71718	Neuron projection development	http://amigo.geneontology.org/amigo/term/GO:0031175	Cdh1 Dynlt1c Sema6b Itga3 Ifrd1 Akt1 Lamb1 Apoe Klf4 Cyth2 Ddr1 Hspb1 Ranbp1 Epor Neurl1a Epha2 Nsmf Cnp Hap1 Git1 Ptprs Kif1a Ager Gata3 Lama5 Nfe2l2 Atxn10 Ift27 Sdc4 Etv4 Rac3 Ywhah Scn1b Map1s Sgk1 Unc5b Egfr Cobl Mdm2 Cdkl3 Btg2 Rtn4 Efemp1 Dbnl Llgl1 Pld2 Dlg4 Tshr Evl Plk2 Emb Dlg5 Zswim8 Bmp4 Wnt5a Clu Rb1 Ctnnd2 Trio Wnt7b Hes1 Scrib Alcam Rrn3 Spag6l Adamts1 Enah Ache Tiam2 Tnfrsf12a Tn…
8.44777e-15	301	1517	1.58308	Positive regulation of multicellular organismal process	http://amigo.geneontology.org/amigo/term/GO:0051240	Sox9 Hk2 Polr3d Mmp14 Jup Akt1 Tead3 Axl Apoe Klf4 Stat3 Mapk13 Hspb1 Kit Inpp5k Neurl1a Ihh Cyp27b1 Sulf2 Hap1 Kcnq1 Hyal1 Csf1 Gata2 Abca1 Ager Gata3 Nfe2l2 Il17rb Lbp Mapkapk2 Brca1 Etv4 Dhx58 Kdm6b Tnfsfm13 Irf1 Ddx39b Trip10 Cdk1 Sgk1 Ifngr1 Ascl1 Egfr Irak3 Rack1 Cdkl3 Smtn Rtn4 Dbnl Itgb3 Tshr Zfp36l1 Fos Esrrb Irf4 Edn1 Tert F2rl1 Fst Dlg5 Bmp4 Wnt5a Clu Bmp1 Rb1 C6 Myc Hes1 Scrib Gsdmd S…
9.69949e-15	140	549	2.03459	Positive regulation of cell migration	http://amigo.geneontology.org/amigo/term/GO:0030335	Sox9 Mmp14 Sema6b Col18a1 Itga3 Akt1 Lamb1 Stat3 Hspb1 Kit Arpc2 Nsmf Rab25 Hyal1 Csf1 Gata2 Ager Gata3 Nfe2l2 Lbp Myo1c Pfn1 Mmp7 Cxcl16 Egfr Mdm2 Rack1 Rtn4 Rock2 Itgb3 Map3k3 Pld2 Carmil1 Edn1 Tert F2rl1 Plk2 Bmp4 Wnt5a Myc Hdac7 Cldn1 Adamts1 Abcc1 Trem2 Mapk8ip3 Diaph1 Hbegf Anxa1 Fam89b Adam8 Hras Cd151 Ccr1 Itgb1 Pdgfa Ptp4a1 Il1r1 Map4k4 Ccl20 Fn1 Epb41l5 Lamc2 Mpzl1 Notch1 Stk39 Itgav It…
9.69949e-15	360	1902	1.51012	Positive regulation of nucleobase-containing compound metabolic process	http://amigo.geneontology.org/amigo/term/GO:0045935	Klf6 Tfe3 Cdh1 Sox9 Mapk7 Foxm1 Jup Ifrd1 Brpf1 Akt1 Tead3 Ppard Gtf2f1 Relb Apoe Klf4 Elf3 Mpnd Fosb Ercc1 Bax Stat3 Pax2 Hif3a Klf5 Pan2 Rfx5 Sra1 Inpp5k Kmt2b Ihh Bcl2l1 Sertad1 Ascl2 Slc38a3 Spire2 Ehf Gata2 Actn1 Lage3 Gata3 Arnt2 Nfe2l2 Tmprss6 Brca1 Etv4 Pfn1 Kdm6b Tnfsfm13 Wwc1 Irf1 Ywhah Chtf18 Ddx39b Ascl1 Egfr Mdm2 Prmt2 Nfyb Fstl3 Tnip1 Btg2 Patz1 Srebf1 Grhl1 Sumo2 Hoxb9 Per1 Top2a N…
1.02739e-14	299	1507	1.58299	Regulation of intracellular signal transduction	http://amigo.geneontology.org/amigo/term/GO:1902531	Cav2 Zfp385a Sox9 Dynlt1c Mapk7 Itga3 Foxm1 Tnk1 Akt1 Bbc3 Ppard Axl Apoe Klf4 Cyth2 Homer3 Bax Map3k20 Hspb1 Cd44 Kit Inpp5k Eps8l1 Epor Epha2 Rundc3a Bcl2l1 Ifi35 Git1 Csf1 Nol3 Ube2i Lrrk1 Cnksr3 Abca1 Gadd45b Ager Gata3 Nfe2l2 Dyrk3 Traf4 Nek8 Tnfaip1 Serinc3 Dhx58 Wwc1 Ccl9 Ddx39b Tnfaip3 Arfgef3 Dusp6 Cry1 Unc5b Ddit4 Egfr Mdm2 Irak3 Cdc34 Rack1 Tnip1 Rtn4 Itgb3 Map3k3 Sec14l1 Pld2 Per1 Map…
1.13828e-14	293	1470	1.59027	Neuron differentiation	http://amigo.geneontology.org/amigo/term/GO:0030182	Wnt9a Cdh1 Sox9 Dynlt1c Sema6b Irx2 Itga3 Ifrd1 Akt1 Jag2 Lamb1 Apoe Klf4 Cyth2 Ddr1 Stat3 Hspb1 Ranbp1 Epor Neurl1a Epha2 Nsmf Ihh Cnp Hap1 Ascl2 Git1 Ptprs Aldh1a2 Ehmt2 Kif1a Gata2 Ager Gata3 Lama5 Nfe2l2 Atxn10 Ift27 Sdc4 Etv4 Rac3 Ywhah Scn1b Map1s Sgk1 Ntn4 Socs2 Ascl1 Unc5b Ddit4 Egfr Cobl Mdm2 Hmg20b Cdkl3 Btg2 Rtn4 Efemp1 Dbnl Llgl1 Pld2 Dlg4 Tshr Evl Plk2 Emb Dlg5 Zswim8 Bmp4 Wnt5a Clu …
1.80707e-14	226	1056	1.70752	Cell morphogenesis	http://amigo.geneontology.org/amigo/term/GO:0000902	Zfp385a Sema6b Col18a1 Ifrd1 Axl Lamb1 Apoe Ddr1 Cd44 Wdr1 Kit Fblim1 Arpc2 Epha2 Nsmf Ihh Cnp Rab25 Ptprs Kif1a Stc1 Actn1 Gata3 Lama5 Plekho1 Rnd3 Etv4 Rac3 Ywhah Scn1b Map1s Sgk1 Ntn4 Unc5b Egfr Cobl Cdkl3 Rtn4 Dbnl Llgl1 Gna13 Itgb3 Dlg4 Ccdc88c Net1 Esrrb Evl Carmil1 Emb Zswim8 Wnt5a Clu Rb1 Ctnnd2 Trio Grhl2 Wnt7b Upk3a Myh9 Hes1 Scrib Rabl2 Alcam Meltf Spag6l St6gal1 Arl13b Enah Fmnl3 Epb4…
2.20396e-14	240	1144	1.67381	Anatomical structure formation involved in morphogenesis	http://amigo.geneontology.org/amigo/term/GO:0048646	Zfp385a Sox9 Hk2 Mmp14 Mapk7 Col18a1 Irx2 Itga3 Jup Brpf1 Akt1 Tcirg1 Angptl4 Klf4 Ercc1 Stat3 Hif3a Hspb1 Wdr1 Klf5 Epha2 Ihh Hyal1 Plcd1 Aldh1a2 Gata2 Actn1 Gata3 Plekho1 Nfe2l2 Sdc4 Brca1 Pfn1 Kdm6b Mmp20 Tnfaip3 Perp Apaf1 Unc5b Cobl Txnrd1 Pofut2 Ccng1 Rtn4 Rock2 Gna13 Itgb3 Map3k3 Itgb4 Krt19 Plcd3 Esrrb Edn1 Tert Plk2 Bmp4 Wnt5a C6 Grhl2 Wnt7b Ttll1 Myh9 Hdac7 Emp2 Hes1 Scrib Adamts1 Ets2 …
3.54914e-14	332	1735	1.52672	Positive regulation of RNA metabolic process	http://amigo.geneontology.org/amigo/term/GO:0051254	Klf6 Tfe3 Cdh1 Sox9 Mapk7 Foxm1 Jup Ifrd1 Brpf1 Akt1 Tead3 Ppard Gtf2f1 Relb Apoe Klf4 Elf3 Mpnd Fosb Ercc1 Stat3 Pax2 Hif3a Klf5 Pan2 Rfx5 Sra1 Inpp5k Kmt2b Ihh Sertad1 Ascl2 Slc38a3 Ehf Gata2 Actn1 Lage3 Gata3 Arnt2 Nfe2l2 Tmprss6 Brca1 Etv4 Pfn1 Kdm6b Wwc1 Irf1 Ywhah Ddx39b Ascl1 Egfr Mdm2 Prmt2 Nfyb Fstl3 Tnip1 Btg2 Patz1 Srebf1 Grhl1 Sumo2 Hoxb9 Per1 Top2a Nfkbia Zfp36l1 Srsf5 Fos Esrrb Irf4…
3.5595e-14	221	1032	1.70857	Negative regulation of multicellular organismal process	http://amigo.geneontology.org/amigo/term/GO:0051241	Wnt9a Tfe3 Sox9 Dynlt1c Timp1 Sema6b Jup Ifrd1 Axl Relb Apoe Apoc2 Klf4 Cacnb3 Homer3 Hspb1 Klf5 Epha2 Ihh Hfe Ascl2 Git1 Ptprs Nol3 Stc1 Gata2 Ager Gata3 Lbp Tmprss6 Etv4 Dhx58 Wwc1 Irf1 Ywhah Tnfaip3 Ifngr1 Socs2 Cry1 Egfr Irak3 Stc2 Fstl3 Cdkl3 Patz1 Rtn4 Efemp1 Rock2 Rflnb Nova1 Arg2 Evl Tert F2rl1 Plk2 Sftpd Bmp4 Wnt5a Rb1 Grhl2 Myc Wnt7b Hdac7 Hes1 Cxadr Kng1 Adamts1 Pros1 Parp3 Tnfrsf21 Ca…
3.87203e-14	250	1212	1.64573	Regulation of response to stress	http://amigo.geneontology.org/amigo/term/GO:0080134	Zfp385a Polr3d Mapk7 Foxm1 Akt1 Ppard Apoe Klf4 Ier3 Ercc1 Bax Map3k20 Hspb1 Cd44 Epor Bcl2l1 Apobec3 Spire2 Ifi35 Git1 Ptprs Nol3 Gadd45b Ager Gata3 Nfe2l2 Il17rb Lbp Dyrk3 Tmprss6 Brca1 Traf4 Serinc3 Dhx58 Irf1 Ddx39b Tnfaip3 Cry1 Egfr Mdm2 Irak3 Rack1 Tnip1 Rtn4 Srebf1 Map3k3 Sec14l1 Per1 Nfkbia Bdkrb2 Arg2 Gadd45g Tert F2rl1 Plk2 Pspc1 Wnt5a Clu Rb1 Ajuba Fbxo4 Oxr1 Myc Wnt7b Slc38a2 Cldn1 Kn…
3.89442e-14	249	1206	1.6473	Neuron development	http://amigo.geneontology.org/amigo/term/GO:0048666	Cdh1 Dynlt1c Sema6b Itga3 Ifrd1 Akt1 Lamb1 Apoe Klf4 Cyth2 Ddr1 Hspb1 Ranbp1 Epor Neurl1a Epha2 Nsmf Ihh Cnp Hap1 Git1 Ptprs Kif1a Gata2 Ager Gata3 Lama5 Nfe2l2 Atxn10 Ift27 Sdc4 Etv4 Rac3 Ywhah Scn1b Map1s Sgk1 Ntn4 Ascl1 Unc5b Egfr Cobl Mdm2 Cdkl3 Btg2 Rtn4 Efemp1 Dbnl Llgl1 Pld2 Dlg4 Tshr Evl Plk2 Emb Dlg5 Zswim8 Bmp4 Wnt5a Clu Rb1 Ctnnd2 Trio Wnt7b Hes1 Scrib Rabl2 Alcam Rrn3 Spag6l Adamts1 E…
5.45145e-14	199	903	1.75827	Positive regulation of cell differentiation	http://amigo.geneontology.org/amigo/term/GO:0045597	Wnt9a Tfe3 Zfp385a Sox9 Mmp14 Akt1 Scin Axl Apoe Sult2b1 Stat3 Klf5 Kit Arpc2 Neurl1a Ihh Cyp27b1 Hap1 Clic1 Piezo1 Csf1 Gata2 Ager Gata3 Etv4 Rac3 Irf1 Ddx39b Trip10 Sgk1 Socs2 Ascl1 Egfr Mdm2 Hmg20b Cdkl3 Rtn4 Dbnl Itgb3 Zfp36l1 Net1 Fos Carmil1 Edn1 Pdlim7 Tert Bmp4 Clu Rb1 Myc Wnt7b Hes1 Noct Ache Tiam2 Tnfrsf12a Trem2 Mapk8ip3 Epc1 Fbn2 Anxa1 Efemp2 Rela Ltbp3 Msr1 Pa2g4 Baiap2 Adam8 Ccr1 It…
7.70109e-14	337	1778	1.51223	Cellular response to stress	http://amigo.geneontology.org/amigo/term/GO:0033554	Zfp385a Hk2 Mapk7 Uhrf1 Foxm1 Akt1 Bbc3 Ddb2 Ppard Angptl4 Axl Relb Klf4 Ier3 Ercc1 Nqo1 Bax Gstm5 Gstm7 Map3k20 Hif3a Ralb Mapk13 Hspb1 Cd44 Epor Crip1 Epha2 Prkag3 Hfe Pole Bcl2l1 Mgst1 Slc38a3 Spire2 Ptprs Ehmt2 Nol3 Stc1 Gadd45b Ager Nfe2l2 Dyrk3 Mapkapk2 Foxred2 Brca1 Traf4 Serinc3 Kdm6b Pcgf2 Ddx39b Xab2 Pdk4 Rev3l Tnfaip3 Cdk1 Sgk1 Apaf1 Cry1 Ddit4 Egfr Mdm2 Stc2 Ccng1 Rack1 Btg2 Rtn4 Polm…
1.78319e-13	163	700	1.85785	Actin cytoskeleton organization	http://amigo.geneontology.org/amigo/term/GO:0030036	Hip1r Aif1l Scin Wdr1 Mprip Kit Inpp5k Arpc2 Arpc5 Spire2 Actn1 Dstn Sdc4 Rnd3 Tnfaip1 Elmo2 Myo1c Rac3 Pfn1 Trip10 Arfgef3 Cobl Smtn Limk2 Dbnl Llgl1 Rock2 Itgb3 Llgl2 Rflnb Krt19 Plek2 Evl Carmil1 Edn1 Pdlim7 F2rl1 Sh3bp1 Myh9 Emp2 Spag6l Cxadr Enah Fmnl3 Aqp2 Racgap1 Ptk7 Epb41l4a Diaph1 Dpysl3 Anxa1 Cdc42bpg Capn1 Arhgdia Baiap2 Hras Itgb1 Epb41l5 Csrp1 Vangl2 Gsn Ptpn1 Epb41l1 Src Pfn2 Rab13…
2.87122e-13	343	1834	1.49216	Positive regulation of macromolecule biosynthetic process	http://amigo.geneontology.org/amigo/term/GO:0010557	Klf6 Tfe3 Cdh1 Sox9 Mapk7 Foxm1 Jup Ifrd1 Brpf1 Akt1 Tead3 Ppard Gtf2f1 Relb Apoe Klf4 Elf3 Mpnd Ncstn Fosb Ercc1 Stat3 Pax2 Hif3a Klf5 Rfx5 Sra1 Inpp5k Kmt2b Rps9 Ihh Sertad1 Ascl2 Slc38a3 Ehf Gata2 Actn1 Lage3 Gata3 Arnt2 Nfe2l2 Tmprss6 Brca1 Tnfaip1 Etv4 Pfn1 Kdm6b Wwc1 Irf1 Ywhah Chtf18 Ddx39b Cdk1 Ascl1 Egfr Mdm2 Prmt2 Nfyb Fstl3 Tnip1 Patz1 Srebf1 Grhl1 Sumo2 Hoxb9 Per1 Ctc1 Top2a Nfkbia Fo…
2.9107e-13	344	1841	1.49082	Regulation of transport	http://amigo.geneontology.org/amigo/term/GO:0051049	Cdh1 Hk2 Dnajc5 Hip1r Jup Akt1 Tcirg1 Emd Bbc3 Ppard Use1 Axl Apoe Apoc2 Sh3gl1 Cacnb3 Grik5 Homer3 Bax Gstm7 Pde1c Stxbp2 Fxyd4 Wdr1 P2rx5 Ankrd13d Inpp5k Clcnkb Arpc2 Hfe Hap1 Clic1 Stx1a Bcl2l1 Rab25 Dynll1 Kcnq1 Kcnd1 Slc38a3 Plcd1 Git1 Pea15a Nol3 Stc1 Gata2 Cnksr3 Abca1 Ager Nfe2l2 Cacna1d Lbp Sdc4 Brca1 Birc5 Myo1c Vmp1 Kcnab3 Ywhah Rab3d Scn1b Gipc1 Cdk1 Sgk1 Ifngr1 Cry1 Egfr Mdm2 Pofut2 …
2.93476e-13	234	1133	1.64781	Negative regulation of molecular function	http://amigo.geneontology.org/amigo/term/GO:0044092	Wnt9a Ckmt1 Mapk7 Timp1 Akt1 Angptl4 Gtf2f1 Apoe Apoc2 Klf4 Cacnb3 Nosip Nqo1 Bax Gstm7 Pax2 Ralb Hspb1 Cstb Cd44 Mprip Inpp5k Hfe Cyp27b1 Bcl2l1 Dynll1 Kcnq1 Nol3 Gadd45b Ager Anxa9 Birc5 Wfdc2 Dbndd2 Ppp1r12c Tnfaip3 Arfgef3 Mdm2 Irak3 Prmt2 Sumo3 Rack1 Rock2 Itgb3 Nfkbia Arg2 Ppp4r4 Papln Serpinb9b Cast Zcchc9 Bmp4 Pinx1 Slc39a14 Hr Rb1 Ajuba Myc Csnk1e Hes1 Ly6e Lynx1 Fetub Kng1 Parp9 Nr4a1 C…
3.28617e-13	181	811	1.78065	Cellular response to cytokine stimulus	http://amigo.geneontology.org/amigo/term/GO:0071345	Sox9 Hk2 Tcf7 Akt1 Tcirg1 Axl Klf4 Stat3 Stxbp2 Mapk13 Cd44 Klf5 Kit Inpp5k Epor Hyal1 Csf1 Nol3 Entpd2 Abca1 Gata3 Nfe2l2 Il17rb Brca1 Traf4 Myo1c Irf1 Ccl9 Gipc1 Ifngr1 Irak3 Nfyb Cdc34 Nfkbia Zfp36l1 Pfkp Evl Edn1 Ddx41 Dapk1 Ocln F2rl1 Wnt5a Osmr Myc Pmm1 Cldn1 Ildr1 Parp9 Ifngr2 Enah Tuba1b Krt18 Gps2 Tnfrsf21 Trem2 Dpysl3 Lox Fas Ankrd1 Tjp2 Gldc Rela Rabgef1 Irf7 Ccr1 Il18r1 Il1r1 Ccl20 Fn…
3.35158e-13	365	1983	1.46856	Positive regulation of biosynthetic process	http://amigo.geneontology.org/amigo/term/GO:0009891	Klf6 Tfe3 Cdh1 Sox9 Mapk7 Foxm1 Jup Ifrd1 Brpf1 Akt1 Tead3 Ppard Gtf2f1 Relb Apoe Apoc2 Klf4 Elf3 Mpnd Ncstn Fosb Ercc1 Sec14l2 Stat3 Pax2 Hif3a Klf5 Rfx5 Sra1 Inpp5k Kmt2b Rps9 Ihh Ddah2 Bcl2l1 Mid1ip1 Sertad1 Ascl2 Slc38a3 Plcd1 Ehf Gata2 Actn1 Lage3 Gata3 Arnt2 Nfe2l2 Tmprss6 Brca1 Tnfaip1 Etv4 Pfn1 Kdm6b Wwc1 Irf1 Ywhah Chtf18 Ddx39b Gipc1 Cdk1 Ascl1 Egfr Mdm2 Prmt2 Nfyb Fstl3 Tnip1 Patz1 Sre…
5.12118e-13	358	1942	1.4708	Positive regulation of cellular biosynthetic process	http://amigo.geneontology.org/amigo/term/GO:0031328	Klf6 Tfe3 Cdh1 Sox9 Mapk7 Foxm1 Jup Ifrd1 Brpf1 Akt1 Tead3 Ppard Gtf2f1 Relb Apoe Apoc2 Klf4 Elf3 Mpnd Ncstn Fosb Ercc1 Stat3 Pax2 Hif3a Klf5 Rfx5 Sra1 Inpp5k Kmt2b Rps9 Ihh Ddah2 Bcl2l1 Mid1ip1 Sertad1 Ascl2 Slc38a3 Plcd1 Ehf Gata2 Actn1 Lage3 Gata3 Arnt2 Nfe2l2 Tmprss6 Brca1 Tnfaip1 Etv4 Pfn1 Kdm6b Wwc1 Irf1 Ywhah Chtf18 Ddx39b Gipc1 Cdk1 Ascl1 Egfr Mdm2 Prmt2 Nfyb Fstl3 Tnip1 Patz1 Srebf1 Grhl…
5.15239e-13	307	1606	1.52515	Positive regulation of nucleic acid-templated transcription	http://amigo.geneontology.org/amigo/term/GO:1903508	Klf6 Tfe3 Cdh1 Sox9 Mapk7 Foxm1 Jup Ifrd1 Brpf1 Akt1 Tead3 Ppard Gtf2f1 Relb Apoe Klf4 Elf3 Mpnd Fosb Ercc1 Stat3 Pax2 Hif3a Klf5 Rfx5 Sra1 Inpp5k Kmt2b Ihh Sertad1 Ascl2 Slc38a3 Ehf Gata2 Actn1 Lage3 Gata3 Arnt2 Nfe2l2 Tmprss6 Brca1 Etv4 Pfn1 Kdm6b Wwc1 Irf1 Ywhah Ddx39b Ascl1 Egfr Mdm2 Prmt2 Nfyb Fstl3 Tnip1 Patz1 Srebf1 Grhl1 Sumo2 Hoxb9 Per1 Top2a Nfkbia Fos Esrrb Irf4 Edn1 Ddx41 Med10 Tert F…
5.15239e-13	307	1606	1.52515	Positive regulation of transcription, DNA-templated	http://amigo.geneontology.org/amigo/term/GO:0045893	Klf6 Tfe3 Cdh1 Sox9 Mapk7 Foxm1 Jup Ifrd1 Brpf1 Akt1 Tead3 Ppard Gtf2f1 Relb Apoe Klf4 Elf3 Mpnd Fosb Ercc1 Stat3 Pax2 Hif3a Klf5 Rfx5 Sra1 Inpp5k Kmt2b Ihh Sertad1 Ascl2 Slc38a3 Ehf Gata2 Actn1 Lage3 Gata3 Arnt2 Nfe2l2 Tmprss6 Brca1 Etv4 Pfn1 Kdm6b Wwc1 Irf1 Ywhah Ddx39b Ascl1 Egfr Mdm2 Prmt2 Nfyb Fstl3 Tnip1 Patz1 Srebf1 Grhl1 Sumo2 Hoxb9 Per1 Top2a Nfkbia Fos Esrrb Irf4 Edn1 Ddx41 Med10 Tert F…
5.52388e-13	307	1607	1.5242	Positive regulation of RNA biosynthetic process	http://amigo.geneontology.org/amigo/term/GO:1902680	Klf6 Tfe3 Cdh1 Sox9 Mapk7 Foxm1 Jup Ifrd1 Brpf1 Akt1 Tead3 Ppard Gtf2f1 Relb Apoe Klf4 Elf3 Mpnd Fosb Ercc1 Stat3 Pax2 Hif3a Klf5 Rfx5 Sra1 Inpp5k Kmt2b Ihh Sertad1 Ascl2 Slc38a3 Ehf Gata2 Actn1 Lage3 Gata3 Arnt2 Nfe2l2 Tmprss6 Brca1 Etv4 Pfn1 Kdm6b Wwc1 Irf1 Ywhah Ddx39b Ascl1 Egfr Mdm2 Prmt2 Nfyb Fstl3 Tnip1 Patz1 Srebf1 Grhl1 Sumo2 Hoxb9 Per1 Top2a Nfkbia Fos Esrrb Irf4 Edn1 Ddx41 Med10 Tert F…
5.80133e-13	201	937	1.7115	Regulation of anatomical structure morphogenesis	http://amigo.geneontology.org/amigo/term/GO:0022603	Sox9 Hk2 Mapk7 Sema6b Jup Ifrd1 Apoe Klf4 Stat3 Hspb1 Cd44 Wdr1 Kit Fblim1 Arpc2 Epha2 Nsmf Hyal1 Ptprs Csf1 Kif1a Gata2 Gata3 Plekho1 Nfe2l2 Rnd3 Brca1 Rac3 Ywhah Tnfaip3 Sgk1 Ntn4 Rack1 Cdkl3 Rtn4 Dbnl Rock2 Gna13 Itgb3 Dlg4 Net1 Carmil1 Edn1 Tert Plk2 Bmp4 Wnt5a C6 Wnt7b Myh9 Emp2 Hes1 Meltf Spag6l St6gal1 Adamts1 Fmnl3 Epb42 Ache Tiam2 Tnfrsf12a Ptk7 Myl12a C3 Diaph1 Anxa1 Arhgdia Dnmbp Limd1…
5.88898e-13	248	1229	1.60998	Cellular response to oxygen-containing compound	http://amigo.geneontology.org/amigo/term/GO:1901701	Cav2 Scnn1g Cdh1 Sox9 Mapk7 Gramd1a Jup Akt1 Ppard Axl Klf4 Grik5 Ncstn Nqo1 Stat3 Pde1c Mapk13 Klf5 Ranbp1 Inpp5k Epor Arpc2 Neurl1a Nsmf Aprt Cyp27b1 Bcl2l1 Mgst1 Dynll1 Kcnq1 Git1 Aldh1a2 Ehmt2 Nol3 Stc1 Abca1 Ager Nfe2l2 Cacna1d Lbp Brca1 Birc5 Myo1c Kdm6b Pcgf2 Cd68 Irf1 Cxcl16 Plscr3 Pdk4 Tnfaip3 Sgk1 Socs2 Ddit4 Egfr Mdm2 Rack1 Srebf1 Rock2 Klf11 Cacnb1 Vamp2 Tshr Nfkbia Rdh12 Zfp36l1 Srsf…
6.19688e-13	239	1173	1.62563	Response to abiotic stimulus	http://amigo.geneontology.org/amigo/term/GO:0009628	Ccnd2 Sox9 Hk2 Mmp14 Timp1 Jup Akt1 Bbc3 Ddb2 Ppard Angptl4 Relb Cacnb3 Fosb Ercc1 Nqo1 Bax Map3k20 Hif3a Mapk13 Kit Crip1 Nsmf Ihh Stx1a Bcl2l1 Ascl2 Hyal1 Slc38a3 Nol3 Stc1 Ager Gata3 Arnt2 Nfe2l2 Adss Brca1 Mmp7 Mb Irf1 Aldh3a1 Trip10 Sgk1 Cry1 Ascl1 Ddit4 Egfr Mdm2 Stc2 Btg2 Rtn4 Tlk2 Pld2 Per1 Map3k14 Nfkbia Bdkrb2 Zfp36l1 Net1 Fos Edn1 Tert Polk Pde8b Map3k1 Scel Ajuba Fbxo4 Myc Slc38a2 Cld…
1.4845e-12	127	511	1.98291	Response to wounding	http://amigo.geneontology.org/amigo/term/GO:0009611	Scnn1g Timp1 Ppard Axl Apoe Klf4 Ddr1 Bax Cd44 Sulf2 Git1 Ptprs Nol3 Gata2 Entpd2 Ager Nfe2l2 Tmprss6 Sdc4 Anxa6 Tnfaip3 Egfr Rtn4 Sdc1 Gna13 Itgb3 Itgb4 Zfp36l1 Srsf5 Evl F2rl1 Wnt5a Ajuba Myc Myh9 Cldn1 Plec Scrib Cxadr Kng1 Pros1 Cdkn1a Tnfrsf12a Ptk7 Mapk8ip3 C3 Hbegf Dpysl3 Lox Anxa1 Hras Cd151 Alox5 Itgb1 Pdgfa Fn1 Serpine2 Vangl2 Gsn Fermt1 Anxa5 Slc7a11 Fga F3 B4galt1 Epb41l4b Pdpn Ephb2 …
2.36494e-12	166	739	1.79219	Cell junction organization	http://amigo.geneontology.org/amigo/term/GO:0034330	Cdh1 Mmp14 Lsr Itga3 Tubb5 Jup Apoe Cacnb3 Ppfia3 Wdr1 Neurl1a Epha2 Git1 Ptprs Kif1a Actn1 Sdc4 Mpp2 Myo1c Vmp1 Pfn1 Cldn7 Perp Dbnl Rock2 Grhl1 Itgb3 Itgb4 Fbf1 Cacnb1 Dlg4 Marveld2 Ocln F2rl1 Dlg5 Wnt5a Ajuba Ctnnd2 Grhl2 Wnt7b Sh3bp1 Hdac7 Cldn1 Plec Cxadr Ache Cldn6 Trem2 C3 Tjp2 Col17a1 Ldb1 Ptprj Baiap2 Nptx1 St8sia2 Itgb1 Fn1 Obsl1 Epb41l5 Lamc1 Itgav Snta1 Src Slc7a11 Pfn2 Rab13 Pip5k1a …
3.03339e-12	331	1787	1.47783	Homeostatic process	http://amigo.geneontology.org/amigo/term/GO:0042592	Cav2 Tfe3 Scnn1g Sox9 Hk2 Hoxb6 Lsr Ube2c Tmem79 Akt1 Tcirg1 Bbc3 Slc39a13 Ppard Angptl4 Axl Apoe Apoc2 Cacnb3 Grik5 Ncstn Cp Nqo1 Bax Gstm7 Stat3 Pde1c Kit Ampd3 P2rx5 Inpp5k Epor Ihh Slc4a3 Hfe Cyp27b1 Hap1 Dynll1 Plcd1 Git1 Csf1 Nol3 Stc1 Gata2 Lrrk1 Abca1 Ager Gata3 Steap1 Steap2 Nfe2l2 Cacna1d Dyrk3 Tmprss6 Birc5 Slc12a4 Rac3 Anxa6 Kdm6b Atox1 Mb Rab3d Scn1b Plscr3 Pdk4 Cyb561 Tnfaip3 Sgk1 C…
3.66639e-12	130	534	1.94233	Morphogenesis of an epithelium	http://amigo.geneontology.org/amigo/term/GO:0002009	Scnn1g Sox9 Mmp14 Tmem79 Irx2 Brpf1 Jag2 Klf4 Ddr1 Pax2 Cd44 Wdr1 Ripk4 Epha2 Ihh Aldh1a2 Csf1 Gata3 Lama5 Sdc4 Etv4 Pfn1 Apaf1 Ntn4 Egfr Cobl Gna13 Llgl2 Krt12 Edn1 Fst Dlg5 Bmp4 Wnt5a Ajuba Grhl2 Myc Wnt7b Sh3bp1 Hes1 Scrib Spag6l Arl13b Enah Ptk7 Hbegf Cd151 Wnt10a Epb41l5 Kif26b Vangl2 Notch1 Pax8 Jag1 Spint1 Fermt1 Src Bcl10 B4galt1 Pdpn Sema3c Areg Shroom3 Pxn Plxna1 Wnt7a Vasp Scnn1b Msn F…
5.96065e-12	230	1140	1.6097	Positive regulation of gene expression	http://amigo.geneontology.org/amigo/term/GO:0010628	Sox9 Polr3d Mmp14 Itga3 Akt1 Ppard Relb Klf4 Stat3 Mapk13 Hspb1 Kit Rps9 Hfe Tcf23 Sulf2 Sertad1 Aldh1a2 Csf1 Gata2 Ager Gata3 Nfe2l2 Il17rb Lbp Plgrkt Mapkapk2 Brca1 Etv4 Dhx58 Tnfsfm13 Irf1 Ddx39b Cdk1 Ifngr1 Egfr Mdm2 Rtn4 Rock2 Itgb3 Srsf5 Irf4 Tert Ocln F2rl1 Bmp4 Samd4 Wnt5a Clu Myc Wnt7b Myh9 Slc38a2 Hes1 Scrib Gsdmd Meltf Setd4 Noct Calcr Trem2 Eif2ak2 C3 Uqcc2 Anxa1 Frmd8 Rela Afap1l2 Dd…
6.30002e-12	157	694	1.80493	Response to growth factor	http://amigo.geneontology.org/amigo/term/GO:0070848	Cav2 Sox9 Mapk7 Itga3 Akt1 Emd Klf4 Pax2 Hspb1 Cd44 Inpp5k Arpc2 Epha2 Hfe Sulf2 Hap1 Hyal1 Git1 Cad Gata3 Mapkapk2 Tmprss6 Myo1c Pfn1 Gipc1 Dusp6 Apaf1 Ascl1 Ddit4 Egfr Mdm2 Fstl3 Rack1 Itgb3 Zfp36l1 Fos Edn1 Srd5a1 Fst Bmp4 Wnt5a Myc Csnk1e Cldn1 Hes1 Nr4a1 Xdh Crim1 Lox Fbn2 Anxa1 Ppp2r5b Ankrd1 Rela Fam89b Ltbp3 Pdcd4 Baiap2 Tfap2b Wnt10a Dtymk Epb41l5 Notch1 Creb3l1 Spint1 Knstrn Fermt1 Ptpn…
7.09802e-12	299	1587	1.50319	Positive regulation of molecular function	http://amigo.geneontology.org/amigo/term/GO:0044093	Cav2 Ccnd2 Hip1r Jup Ifrd1 Akt1 Bbc3 Axl Apoe Apoc2 Klf4 Tbc1d8 Cacnb3 Ncstn Ddr1 Bax Gstm7 Stat3 Ralb Myo9b Ripk4 Kit Ranbp1 Neurl1a Epha2 Hfe Cyp27b1 Hap1 Ctsd Rplp1 Mid1ip1 Git1 Csf1 Ube2i Cnksr3 Ager Gata3 Cacna1d Sdc4 Traf4 Vmp1 Pfn1 Ccl9 Chtf18 Gipc1 Perp Apaf1 Ifngr1 Srgap1 Egfr Irak3 Rack1 Llgl1 Rock2 Gna13 Itgb3 Llgl2 Dlg4 Map3k14 Net1 Irf4 Edn1 Dapk1 Tert F2rl1 Plk2 Dnajc9 Bmp4 Dph3 Pin…
7.50759e-12	88	311	2.25758	Cellular response to environmental stimulus	http://amigo.geneontology.org/amigo/term/GO:0104004	Ccnd2 Sox9 Timp1 Akt1 Bbc3 Ddb2 Relb Ercc1 Bax Map3k20 Mapk13 Crip1 Nsmf Bcl2l1 Hyal1 Slc38a3 Gata3 Adss Mmp7 Irf1 Ascl1 Egfr Mdm2 Tlk2 Map3k14 Bdkrb2 Zfp36l1 Net1 Polk Map3k1 Fbxo4 Myc Slc38a2 Aqp2 Cdkn1a Ankrd1 Arhgdia Hras Efhd1 Nucks1 1700007K13Rik Stk39 Rad51 Fbxw7 Nfkb1 Bcl10 Trp53inp1 Slc2a1 Slc9a1 Chek2 Triap1 Ybx3 Ltbr Tnfrsf1a Casp3 N4bp1 Mmp2 Agt Cryab Gclc Ptgs2 Myd88 Scx Gnat1 Fignl1…
7.50759e-12	88	311	2.25758	Cellular response to abiotic stimulus	http://amigo.geneontology.org/amigo/term/GO:0071214	Ccnd2 Sox9 Timp1 Akt1 Bbc3 Ddb2 Relb Ercc1 Bax Map3k20 Mapk13 Crip1 Nsmf Bcl2l1 Hyal1 Slc38a3 Gata3 Adss Mmp7 Irf1 Ascl1 Egfr Mdm2 Tlk2 Map3k14 Bdkrb2 Zfp36l1 Net1 Polk Map3k1 Fbxo4 Myc Slc38a2 Aqp2 Cdkn1a Ankrd1 Arhgdia Hras Efhd1 Nucks1 1700007K13Rik Stk39 Rad51 Fbxw7 Nfkb1 Bcl10 Trp53inp1 Slc2a1 Slc9a1 Chek2 Triap1 Ybx3 Ltbr Tnfrsf1a Casp3 N4bp1 Mmp2 Agt Cryab Gclc Ptgs2 Myd88 Scx Gnat1 Fignl1…
7.57712e-12	276	1438	1.53134	Positive regulation of signal transduction	http://amigo.geneontology.org/amigo/term/GO:0009967	Cav2 Wnt9a Zfp385a Sox9 Hip1r Bbc3 Ppard Axl Jag2 Apoe Cacnb3 Bax Stat3 Map3k20 Cd44 Kit Epor Neurl1a Ihh Rundc3a Hfe Cyp27b1 Sulf2 Hap1 Stx1a Ifi35 Pea15a Csf1 Ube2i Lrrk1 Gadd45b Ager Gata3 Lbp Traf4 Serinc3 Myo1c Dhx58 Wwc1 Ccl9 Gipc1 Tnfaip3 Apaf1 Ascl1 Unc5b Egfr Rack1 Rtn4 Itgb3 Map3k3 Pld2 Dlg4 Map3k14 Net1 Xrcc3 Edn1 Gadd45g Tert F2rl1 Dlg5 Bmp4 Arhgef3 Wnt5a Clu Slc39a14 Scel Ajuba Ripk3…
7.88111e-12	234	1169	1.59706	Embryo development	http://amigo.geneontology.org/amigo/term/GO:0009790	Wnt9a Sox9 Hoxb6 Rpl13 Tcf7 Mmp14 Mapk7 B9d1 Irx2 Itga3 Brpf1 Akt1 Tead3 Jag2 Klf4 Elf3 Ercc1 Bax Map3k20 Asf1b Kit Rcn1 Inpp5k Epha2 Ihh Sulf2 Pole Bcl2l1 Ascl2 Hyal1 Plcd1 Aldh1a2 Gata2 Gata3 Lama5 Arnt2 Nfe2l2 Sdc4 Brca1 Pfn1 Kdm6b Pcgf2 Xab2 Tnfaip3 Apaf1 Egfr Cobl Txnrd1 Pofut2 Rack1 Rtn4 Efemp1 Gna13 Rrm2 Itgb4 Llgl2 Hoxb9 Krt19 Top2a Plcd3 Tshr Zfp36l1 Ppp4r4 Esrrb Edn1 Bmp4 Wnt5a Scel C6 …
7.98889e-12	247	1252	1.57403	Positive regulation of transcription by RNA polymerase II	http://amigo.geneontology.org/amigo/term/GO:0045944	Klf6 Tfe3 Sox9 Mapk7 Foxm1 Jup Ifrd1 Akt1 Tead3 Ppard Gtf2f1 Relb Klf4 Elf3 Mpnd Fosb Ercc1 Stat3 Pax2 Hif3a Klf5 Rfx5 Sra1 Ihh Sertad1 Ascl2 Slc38a3 Ehf Gata2 Lage3 Gata3 Arnt2 Nfe2l2 Tmprss6 Brca1 Etv4 Pfn1 Kdm6b Irf1 Ascl1 Egfr Mdm2 Nfyb Fstl3 Tnip1 Patz1 Srebf1 Grhl1 Sumo2 Hoxb9 Per1 Top2a Nfkbia Fos Esrrb Irf4 Edn1 Ddx41 Med10 Tert F2rl1 Bmp4 Wnt5a Tsc22d1 Rb1 Grhl2 Myc Litaf Hes1 Ets2 Paxbp…
8.27735e-12	148	644	1.83357	Epithelial cell differentiation	http://amigo.geneontology.org/amigo/term/GO:0030855	Sox9 B9d1 Tmem79 Col18a1 Jag2 Klf4 Elf3 Sult2b1 Klf5 Casp14 Upk1a Epha2 Ihh Cyp27b1 Rab25 Ehf Ptprs Stc1 Gata3 Adamtsl4 Etv4 Kdm6b Ascl1 Rock2 Sdc1 Grhl1 Zfp36l1 Ccdc88c Marveld2 F2rl1 Dlg5 Bmp4 Wnt5a Scel Grhl2 Upk3a Sh3bp1 Cldn1 Hes1 Scrib Spag6l Krt18 Cdkn1a Ptk7 Foxp4 Xdh Dnase1l2 Anxa1 Tjp2 Tfcp2l1 Epb41l5 Tagln2 Notch1 Pax8 Elf5 Jag1 Src Slc7a11 Ampd2 Rab13 B4galt1 Ift74 Pdpn Abcb1b Prom1 F…
1.23159e-11	100	377	2.11631	Wound healing	http://amigo.geneontology.org/amigo/term/GO:0042060	Scnn1g Timp1 Ppard Axl Apoe Ddr1 Cd44 Gata2 Entpd2 Ager Nfe2l2 Tmprss6 Sdc4 Anxa6 Egfr Sdc1 Gna13 Itgb3 Evl F2rl1 Wnt5a Ajuba Myh9 Cldn1 Plec Scrib Cxadr Kng1 Pros1 Cdkn1a Tnfrsf12a Ptk7 C3 Hbegf Lox Anxa1 Hras Cd151 Alox5 Itgb1 Pdgfa Fn1 Serpine2 Vangl2 Gsn Fermt1 Anxa5 Slc7a11 Fga F3 B4galt1 Epb41l4b Pdpn Ephb2 Tgfa Wnt7a Cd9 Vps33b Fgfr2 Scnn1b Flna Gas6 Casp3 St3gal4 Plet1 Mcam Anxa2 Tpm1 Fnt…
1.37172e-11	158	707	1.78303	MAPK cascade	http://amigo.geneontology.org/amigo/term/GO:0000165	Cav2 Sox9 Dynlt1c Mapk7 Foxm1 Akt1 Apoe Klf4 Map3k20 Mapk13 Cd44 Kit Inpp5k Epor Epha2 Pea15a Cnksr3 Gadd45b Ager Mapkapk2 Traf4 Wwc1 Ccl9 Dusp6 Egfr Irak3 Tnip1 Itgb3 Map3k3 Per1 Map3k14 Zfp36l1 Edn1 Gadd45g F2rl1 Bmp4 Wnt5a Ajuba Pabpn1 Myc Wnt7b Psca Map3k12 Gps2 Calcr Trem2 Xdh Eif2ak2 Mapk8ip3 C3 Map3k8 Map4k3 Mapk4 Fas Pdcd4 Ptprj Adam8 Hras Ccr1 Pdgfa Map4k4 Ccl20 Fn1 Stk25 Rgs2 Vangl2 Atf…
1.58297e-11	167	762	1.74857	Cell morphogenesis involved in differentiation	http://amigo.geneontology.org/amigo/term/GO:0000904	Zfp385a Sema6b Col18a1 Ifrd1 Axl Lamb1 Apoe Wdr1 Arpc2 Epha2 Nsmf Ihh Cnp Rab25 Ptprs Kif1a Stc1 Actn1 Gata3 Lama5 Etv4 Rac3 Ywhah Scn1b Map1s Sgk1 Ntn4 Unc5b Cobl Cdkl3 Rtn4 Dbnl Llgl1 Itgb3 Dlg4 Ccdc88c Net1 Esrrb Evl Carmil1 Emb Zswim8 Wnt5a Rb1 Ctnnd2 Trio Grhl2 Wnt7b Myh9 Hes1 Scrib Rabl2 Alcam Meltf St6gal1 Arl13b Enah Ache Tiam2 Tnfrsf12a Mapk8ip3 Baiap2 Nptx1 Hprt Itgb1 Fn1 Obsl1 Stk25 Ep…
1.71732e-11	293	1560	1.49852	Negative regulation of response to stimulus	http://amigo.geneontology.org/amigo/term/GO:0048585	Cav2 Zfp385a Sox9 Dynlt1c Mmp14 Mapk7 Sema6b Itga3 Foxm1 Tnk1 Akt1 Emd Ppard Rgs19 Apoe Klf4 Cacnb3 Ercc1 Homer3 Bax Pde1c Hspb1 Cd44 Inpp5k Epor Tmbim1 Neurl1a Epha2 Hfe Sulf2 Bcl2l1 Ifi35 Git1 Ptprs Pea15a Bicc1 Nol3 Gata2 Cnksr3 Gata3 Nfe2l2 Dyrk3 Tmprss6 Brca1 Tnfaip1 Dhx58 Pcgf2 Wwc1 Irf1 Ddx39b Tnfaip3 Dusp6 Socs2 Cry1 Unc5b Ddit4 Mdm2 Irak3 Cdc34 Fstl3 Rack1 Tnip1 Rtn4 Map3k3 Sec14l1 Pld2 …
1.81847e-11	341	1880	1.44716	Phosphorylation	http://amigo.geneontology.org/amigo/term/GO:0016310	Cav2 Ccnd2 Ckmt1 Sox9 Hk2 Mapk7 Tnk1 Akt1 Axl Apoe Klf4 Ddr1 Itpkc Bax Stat3 Map3k20 Eno2 Ralb Mapk13 Hspb1 Cd44 Ripk4 Mprip Kit Inpp5k Neurl1a Epha2 Prkag3 Hfe Rplp1 Dynll1 Git1 Mlkl Cad St3gal1 Csf1 Lrrk1 Cnksr3 Gadd45b Ager Dyrk3 Mapkapk2 Sdc4 Traf4 Nek8 Birc5 Dbndd2 Irf1 Pdk4 Frk Tnfaip3 Cdk1 Dusp6 Sgk1 Socs2 Cry1 Hkdc1 Ddit4 Egfr Mknk2 Irak3 Ccng1 Rack1 Cdkl3 Limk2 Efemp1 Rock2 Itgb3 Tlk2 Ma…
2.90352e-11	150	666	1.79696	Cellular response to growth factor stimulus	http://amigo.geneontology.org/amigo/term/GO:0071363	Cav2 Sox9 Mapk7 Itga3 Akt1 Emd Klf4 Pax2 Hspb1 Cd44 Inpp5k Arpc2 Hfe Sulf2 Hap1 Hyal1 Git1 Cad Gata3 Mapkapk2 Tmprss6 Myo1c Pfn1 Gipc1 Apaf1 Ddit4 Egfr Mdm2 Fstl3 Rack1 Itgb3 Zfp36l1 Fos Edn1 Srd5a1 Fst Bmp4 Wnt5a Myc Csnk1e Cldn1 Hes1 Nr4a1 Xdh Crim1 Lox Fbn2 Anxa1 Ppp2r5b Ankrd1 Rela Fam89b Ltbp3 Pdcd4 Baiap2 Tfap2b Wnt10a Dtymk Epb41l5 Notch1 Creb3l1 Spint1 Knstrn Fermt1 Ptpn1 Src Ccna2 Ngf Vc…
3.39531e-11	144	632	1.81788	Embryonic morphogenesis	http://amigo.geneontology.org/amigo/term/GO:0048598	Wnt9a Sox9 Hoxb6 Tcf7 Mmp14 Mapk7 B9d1 Irx2 Itga3 Brpf1 Jag2 Klf4 Bax Map3k20 Epha2 Ihh Hyal1 Aldh1a2 Gata2 Gata3 Lama5 Sdc4 Pfn1 Kdm6b Pcgf2 Tnfaip3 Apaf1 Cobl Txnrd1 Pofut2 Rack1 Efemp1 Itgb4 Llgl2 Hoxb9 Tshr Zfp36l1 Esrrb Edn1 Bmp4 Wnt5a Grhl2 Myc Wnt7b Hes1 Scrib Ets2 Arl13b Enah Ptk7 Foxp4 Fbn2 Ldb1 Ric8a Itgb1 Fn1 Epb41l5 Vangl2 Notch1 Pax8 Il1rn Itgav Elf5 Spint1 Bcl2l11 Mecom Vcam1 Bcl10 …
3.41751e-11	226	1135	1.58867	Circulatory system development	http://amigo.geneontology.org/amigo/term/GO:0072359	Sox9 Hk2 Mmp14 Mapk7 B9d1 Col18a1 Itga3 Jup Brpf1 Akt1 Ppard Angptl4 Apoe Klf4 Bax Stat3 Hif3a Hspb1 Klf5 Kit Epor Epha2 Ihh Kcnq1 Hyal1 Plcd1 Aldh1a2 Cad Bicc1 Gata2 Gata3 Nfe2l2 Brca1 Nek8 Kdm6b Mb Ddx39b Trip10 Popdc3 Cdk1 Dusp6 Ascl1 Unc5b Egfr Mdm2 Rtn4 Rock2 Gna13 Itgb3 Map3k3 Llgl2 Plcd3 Zfp36l1 Edn1 Pdlim7 Tert Plk2 Bmp4 Wnt5a Rb1 C6 Grhl2 Wnt7b Myh9 Hdac7 Emp2 Hes1 Ly6e Cxadr Adamts1 Arl…
4.24271e-11	256	1330	1.53571	Regulation of immune system process	http://amigo.geneontology.org/amigo/term/GO:0002682	Tfe3 Sox9 Polr3d Tcf7 Mmp14 Akt1 Scin Axl Apoe Cacnb3 Bax Stat3 Stxbp2 Hspb1 Kit Ihh Hfe Apobec3 Ifi35 Ptprs Csf1 Gata2 Ager Gata3 Lbp Mapkapk2 Sdc4 Dhx58 Tnfsfm13 Cd68 Irf1 Tnfaip3 Irak3 Fstl3 Tnip1 Rtn4 Srebf1 Itgb3 Sec14l1 Pld2 Nfkbia Arg2 Zfp36l1 Fos Irf4 Edn1 F2rl1 Dlg5 Sftpd Bmp4 Pspc1 Wnt5a Rb1 C6 Ripk3 Myc Hes1 Scrib Masp1 Parp9 Cdkn1a Gps2 Parp3 Tnfrsf21 Trem2 C3 Tap2 Lox Anxa1 Fas Tjp2 …
4.58357e-11	238	1215	1.56286	Regulation of hydrolase activity	http://amigo.geneontology.org/amigo/term/GO:0051336	Cav2 Wnt9a Hip1r Timp1 Oas1c Akt1 Trappc6a Bbc3 Angptl4 Apoc2 Klf4 Tbc1d8 Ncstn Bax Stat3 Pax2 Myo9b Cstb Cd44 Mprip Ranbp1 Epha2 Bcl2l1 Ctsd Plcd1 Git1 Nol3 Ager Birc5 Wfdc2 Pfn1 Ccl9 Gipc1 Perp Arfgef3 Apaf1 Srgap1 Mdm2 Rack1 Llgl1 Rock2 Gna13 Llgl2 Ppp4r4 Net1 Papln Serpinb9b Dapk1 Cast Zcchc9 F2rl1 Dnajc9 Wnt5a Tnfrsf10b Slc39a14 Ajuba Psme1 Ripk3 Myc Sh3bp1 Scrib Fetub Kng1 Rcan1 Racgap1 Nr4…
1.0826e-10	152	689	1.76013	Negative regulation of cell population proliferation	http://amigo.geneontology.org/amigo/term/GO:0008285	Cav2 Wnt9a Sox9 Emd Ppard Scin Apoe Klf4 Sult2b1 Ddr1 Bax Stat3 Neurl1a Ihh Cyp27b1 Tinf2 Ascl2 Ifi35 Tbrg1 Aldh1a2 Gata2 Ager Gata3 Sdc4 Etv4 Irf1 Tnfaip3 Btg2 Gna13 Klf11 Bdkrb2 Arg2 Tert Dlg5 Sftpd Bmp4 Wnt5a Rb1 Fbxo4 Myc Hes1 Scrib Btg3 Cxadr Cdkn1a Tnfrsf21 Trem2 Xdh Eif2ak2 Pmaip1 Fas Efemp2 Fosl1 Pdcd4 Ptprj Gdf11 Hras Alox5 Itgb1 Tfap2b Nppc Serpine2 Smyd2 Ptpn14 Notch1 Spint1 Fermt1 Tlr…
1.14418e-10	305	1665	1.46153	Positive regulation of signaling	http://amigo.geneontology.org/amigo/term/GO:0023056	Cav2 Wnt9a Zfp385a Sox9 Hip1r Bbc3 Ppard Axl Jag2 Apoe Cacnb3 Ncstn Bax Stat3 Map3k20 Cd44 Kit Epor Neurl1a Ihh Rundc3a Hfe Cyp27b1 Sulf2 Hap1 Stx1a Bcl2l1 Dynll1 Ifi35 Pea15a Csf1 Ube2i Lrrk1 Gadd45b Ager Gata3 Cacna1d Lbp Mpp2 Traf4 Serinc3 Myo1c Dhx58 Wwc1 Ccl9 Gipc1 Tnfaip3 Apaf1 Ascl1 Unc5b Egfr Rack1 Rtn4 Itgb3 Map3k3 Pld2 Dlg4 Vamp2 Map3k14 Net1 Xrcc3 Edn1 Gadd45g Tert F2rl1 Plk2 Dlg5 Bmp4…
1.18341e-10	98	380	2.05761	Regulation of apoptotic signaling pathway	http://amigo.geneontology.org/amigo/term/GO:2001233	Zfp385a Mapk7 Akt1 Bbc3 Bax Hspb1 Cd44 Tmbim1 Bcl2l1 Pea15a Nol3 Nfe2l2 Brca1 Serinc3 Pcgf2 Tnfaip3 Apaf1 Unc5b Mdm2 Rack1 Bdkrb2 Dapk1 Tert Bmp4 Clu Rb1 Ripk3 Myc Rrn3 Tnfrsf12a Fas Rela Acsl5 Ddit3 Itm2c Atf3 Nr4a2 Traf2 Itgav Itga6 Creb3l1 Mal Bcl2l11 Ptpn1 Src Fga Lmna Fbxw7 Bcl10 Creb3 Triap1 Ybx3 Bcl2l14 Ltbr Ctsc Ddias Nupr1 Rps3 Pycard Cttn Psmd10 Sh3rf1 Agt Gclc Plscr1 Ptgs2 Gnai2 Fgb Fg…
1.387e-10	293	1588	1.4721	Protein phosphorylation	http://amigo.geneontology.org/amigo/term/GO:0006468	Cav2 Ccnd2 Sox9 Mapk7 Tnk1 Akt1 Axl Apoe Ddr1 Bax Map3k20 Ralb Mapk13 Hspb1 Cd44 Ripk4 Mprip Kit Inpp5k Neurl1a Epha2 Prkag3 Hfe Rplp1 Mlkl Cad St3gal1 Csf1 Lrrk1 Cnksr3 Gadd45b Ager Dyrk3 Mapkapk2 Sdc4 Traf4 Nek8 Birc5 Dbndd2 Irf1 Pdk4 Frk Tnfaip3 Cdk1 Dusp6 Sgk1 Cry1 Ddit4 Egfr Mknk2 Irak3 Ccng1 Rack1 Cdkl3 Limk2 Efemp1 Rock2 Itgb3 Tlk2 Map3k3 Dlg4 Gucy2e Map3k14 Bdkrb2 Ccdc88c Edn1 Riok1 Dapk1…
1.52639e-10	260	1372	1.51196	Positive regulation of cellular protein metabolic process	http://amigo.geneontology.org/amigo/term/GO:0032270	Cav2 Ccnd2 Sox9 Hip1r Mmp14 Uhrf1 Akt1 Bbc3 Apoe Klf4 Ncstn Bax Stat3 Ralb Cd44 Mprip Kit Rps9 Neurl1a Nsmf Hfe Ctsd Rplp1 Csf1 Chfr Lrrk1 Ager Gata3 Plgrkt Sdc4 Brca1 Traf4 Ddx39b Tnfaip3 Perp Apaf1 Cry1 Egfr Mdm2 Sumo3 Rack1 Tnip1 Limk2 Srebf1 Rock2 Itgb3 Sumo2 Dlg4 Map3k14 Nfkbia Edn1 Dapk1 Plk2 Bmp4 Samd4 Wnt5a Clu Bora Tnfrsf10b Ajuba Fbxo4 Psme1 Ripk3 Rnf19a Myc Csnk1e Myh9 Emp2 Hes1 Meltf …
1.61483e-10	283	1524	1.48157	Biological process involved in interspecies interaction between organisms	http://amigo.geneontology.org/amigo/term/GO:0044419	Cav2 Tmprss2 Polr3d Oas1c Tnk1 Akt1 Ppard Axl Gtf2f1 Relb Apoe Bax Stxbp2 Hspb1 Inpp5k Adamts4 Nectin4 Epha2 Cyp27b1 Cnp Bcl2l1 Mgst1 Rps15a Lpo Apobec3 Hyal1 Ifi35 Git1 Mlkl Csf1 Abca1 Gata3 Lbp Mapkapk2 Serinc3 Wfdc2 Myo1c Dhx58 Cd68 Irf1 Cxcl16 Ccl9 Ddx39b Plscr3 Frk Tnfaip3 Ifngr1 Ddit4 Irak3 Tnip1 Ppm1d Srebf1 Itgb3 Sec14l1 Map3k14 Nfkbia Arg2 Ifi27l2b Fos Evl Irf4 Edn1 Ddx41 Dapk1 F2rl1 Sft…
1.74353e-10	303	1658	1.45807	Positive regulation of cell communication	http://amigo.geneontology.org/amigo/term/GO:0010647	Cav2 Wnt9a Zfp385a Sox9 Hip1r Bbc3 Ppard Axl Jag2 Apoe Cacnb3 Ncstn Bax Stat3 Map3k20 Cd44 Kit Epor Neurl1a Ihh Rundc3a Hfe Cyp27b1 Sulf2 Hap1 Stx1a Bcl2l1 Dynll1 Ifi35 Pea15a Csf1 Ube2i Lrrk1 Gadd45b Ager Gata3 Cacna1d Lbp Mpp2 Traf4 Serinc3 Myo1c Dhx58 Wwc1 Ccl9 Gipc1 Tnfaip3 Apaf1 Ascl1 Unc5b Egfr Rack1 Rtn4 Itgb3 Map3k3 Pld2 Dlg4 Vamp2 Map3k14 Net1 Xrcc3 Edn1 Gadd45g Tert F2rl1 Plk2 Dlg5 Bmp4…
2.05303e-10	92	351	2.09123	Cell-substrate adhesion	http://amigo.geneontology.org/amigo/term/GO:0031589	Mmp14 Itga3 Jup Ppard Axl Lamb1 Bcam Ddr1 Arpc2 Csf1 Actn1 Lama5 Sdc4 Rac3 Ntn4 Itgb3 Itgb4 Net1 Carmil1 Ajuba Emp2 Meltf Spag6l St6gal1 Tnfrsf12a Efemp2 Ldb1 Ptprj Adam8 Itgb1 Fn1 Epb41l5 Srgap2 Lamc1 Notch1 Itgav Itga6 Jag1 Fermt1 Bcl2l11 Src Vcam1 Fga Pip5k1a B4galt1 Angptl3 Pdpn Bst1 Spp1 Pxn Zyx Iqgap1 Cttn Flna Gpm6b L1cam Gas6 Plet1 Cspg5 Triobp Fgb Fgg Dbn1 Prkx Micall2 Wnt4 Serpine1 Rras…
2.24035e-10	219	1112	1.5713	Positive regulation of cellular component organization	http://amigo.geneontology.org/amigo/term/GO:0051130	Sox9 Dynlt1c Hip1r Itga3 Bbc3 Scin Axl Apoe Sh3gl1 Ercc1 Bax Ralb Hspb1 Wdr1 Kit Pan2 Ranbp1 Eps8l1 Epor Arpc2 Neurl1a Epha2 Hfe Hap1 Bcl2l1 Arpc5 Dynll1 Hyal1 Spire2 Git1 Piezo1 Gata2 Abca1 Ager Nfe2l2 Dstn Lbp Sdc4 Myo1c Pfn1 Scn1b Sgk1 Cobl Cdc34 Rack1 Cdkl3 Rtn4 Efemp1 Dbnl Rock2 Sdc1 Pld2 Dlg4 Plek2 Evl Carmil1 Edn1 F2rl1 Dlg5 Bmp4 Wnt5a Clu Rb1 Ajuba Fbxo4 Cldn1 Rrn3 Meltf Ap2m1 Adamts1 Ach…
2.35886e-10	172	818	1.67763	Peptide metabolic process	http://amigo.geneontology.org/amigo/term/GO:0006518	Zfp385a Rpl13 Gstt1 Akt1 Apoe Rps11 Ncstn Rpl8 Gstm5 Gstm7 Stat3 Pan2 Rps9 Neurl1a Hap1 Vars Clic1 Rplp1 Mgst1 Rps18 Rps15a Mrpl52 Rpl15 Rps5 Nfe2l2 Rpl19 Ddx39b Ifngr1 Egfr Mknk2 Rack1 Btg2 Rtn4 Rps27a Rock2 Cpd Per1 Zfp36l1 Dapk1 Samd4 Dph3 Clu Csnk1e Noct Scg5 Gtpbp2 Eif2ak2 Uqcc2 Tapbp Mrps18b Rps14 Eif1ad Rela Gsto1 Cpn1 Rps24 Rps26 Pa2g4 Rplp2 Gdap1 Rpl14 Gsta3 Rgs2 Dph7 Ggt7 Eif6 Exosc9 Sl…
2.35886e-10	217	1100	1.57394	Negative regulation of cell death	http://amigo.geneontology.org/amigo/term/GO:0060548	Wnt9a Ccnd2 Ckmt1 Zfp385a Sox9 Tcf7 Dnajc5 Hip1r Mapk7 Timp1 Akt1 Ppard Angptl4 Axl Apoe Klf4 Ier3 Nqo1 Bax Stat3 Pax2 Hspb1 Cd44 Kit Epor Tmbim1 Ihh Bcl2l1 Pea15a St3gal1 Csf1 Nol3 Gata2 Gata3 Arnt2 Nfe2l2 Dyrk3 Brca1 Birc5 Pcgf2 Cldn7 Atox1 Ywhah Trip10 Pdk4 Tnfaip3 Cdk1 Sgk1 Ascl1 Unc5b Egfr Mdm2 Ccng1 Rack1 Btg2 Itgb3 Bdkrb2 Arg2 Edn1 Dapk1 Cast Tert Plk2 Bmp4 Wnt5a Clu Rb1 Retreg1 Oxr1 Myc H…
2.58266e-10	199	987	1.60863	Negative regulation of programmed cell death	http://amigo.geneontology.org/amigo/term/GO:0043069	Wnt9a Ccnd2 Ckmt1 Zfp385a Sox9 Tcf7 Dnajc5 Hip1r Mapk7 Timp1 Akt1 Ppard Angptl4 Axl Apoe Klf4 Ier3 Nqo1 Bax Pax2 Hspb1 Cd44 Kit Epor Tmbim1 Ihh Bcl2l1 Pea15a St3gal1 Nol3 Gata2 Gata3 Arnt2 Nfe2l2 Dyrk3 Brca1 Birc5 Pcgf2 Cldn7 Atox1 Ywhah Trip10 Pdk4 Tnfaip3 Cdk1 Sgk1 Ascl1 Unc5b Egfr Mdm2 Ccng1 Btg2 Bdkrb2 Arg2 Edn1 Dapk1 Cast Tert Plk2 Bmp4 Wnt5a Clu Rb1 Retreg1 Oxr1 Myc Rrn3 St6gal1 Nr4a1 Krt18…
2.65723e-10	201	1000	1.60368	Growth	http://amigo.geneontology.org/amigo/term/GO:0040007	Sox9 Mmp14 Sema6b Tnk1 Ifrd1 Akt1 Bbc3 Ppard Tchp Apoe Ddr1 Ercc1 Stat3 Klf5 P2rx5 Ihh Cyp27b1 Bcl2l1 Sertad1 Hyal1 Ptprs Ehmt2 Csf1 Stc1 Gata3 H3f3b Anxa6 Wwc1 Cxcl16 Ddx39b Trip10 Cdk1 Dusp6 Sgk1 Socs2 Egfr Cobl Stc2 Rack1 Cdkl3 Rtn4 Dbnl Llgl2 Ctc1 Tshr Zfp36l1 Esrrb Edn1 Kctd6 Bmp4 Tkt Wnt5a Rb1 Grhl2 Wnt7b Nubp1 Ly6e Alcam Spag6l Cxadr Cdkn1a Tnfrsf12a Ptk7 E4f1 C3 Epc1 Hbegf Anxa1 Ptprj St8…
2.71028e-10	234	1211	1.54167	Positive regulation of catalytic activity	http://amigo.geneontology.org/amigo/term/GO:0043085	Cav2 Ccnd2 Hip1r Akt1 Bbc3 Axl Apoe Apoc2 Klf4 Tbc1d8 Ncstn Ddr1 Bax Stat3 Ralb Myo9b Kit Ranbp1 Neurl1a Epha2 Cyp27b1 Ctsd Rplp1 Mid1ip1 Git1 Csf1 Ube2i Ager Cacna1d Sdc4 Traf4 Pfn1 Ccl9 Chtf18 Gipc1 Perp Apaf1 Srgap1 Egfr Rack1 Llgl1 Rock2 Gna13 Itgb3 Llgl2 Dlg4 Map3k14 Net1 Edn1 Dapk1 Tert F2rl1 Dnajc9 Wnt5a Clu Bora Tnfrsf10b Ajuba Pabpn1 Psme1 Ripk3 Grhl2 Myc Sh3bp1 Emp2 Scrib Racgap1 Cdkn1a…
2.71602e-10	154	710	1.73055	Cytokine production	http://amigo.geneontology.org/amigo/term/GO:0001816	Polr3d Axl Relb Klf4 Homer3 Stat3 Mapk13 Hspb1 Kit Epha2 Hfe Sulf2 Git1 Ptprs Ager Gata3 Il17rb Lbp Mapkapk2 Brca1 Dhx58 Irf1 Tnfaip3 Ifngr1 Irak3 Rtn4 Per1 Arg2 Irf4 F2rl1 Sftpd Wnt5a Clu Ripk3 Hdac7 Litaf Scrib Gsdmd Setd4 Tnfrsf21 Trem2 Eif2ak2 C3 Anxa1 Frmd8 Rela Ltbp3 Pdcd4 Afap1l2 Rabgef1 Ddit3 Adam8 Irf7 Hras Alox5 Il18r1 Il1r1 Ccl20 Fn1 Capn2 Traf2 Il1f6 Itgav Fermt1 Src Tlr2 Zbtb7b F3 Nf…
2.78421e-10	271	1453	1.48807	Positive regulation of protein metabolic process	http://amigo.geneontology.org/amigo/term/GO:0051247	Cav2 Ccnd2 Sox9 Hip1r Mmp14 Mapk7 Uhrf1 Akt1 Bbc3 Apoe Klf4 Ncstn Bax Stat3 Ralb Cd44 Mprip Kit Rps9 Neurl1a Nsmf Hfe Ctsd Rplp1 Csf1 Chfr Lrrk1 Ager Gata3 Plgrkt Sdc4 Brca1 Traf4 Ddx39b Tnfaip3 Perp Apaf1 Ifngr1 Cry1 Egfr Mdm2 Sumo3 Rack1 Tnip1 Limk2 Srebf1 Rock2 Itgb3 Sumo2 Dlg4 Map3k14 Nfkbia Edn1 Dapk1 Plk2 Bmp4 Samd4 Wnt5a Clu Bora Tnfrsf10b Ajuba Fbxo4 Psme1 Ripk3 Rnf19a Myc Csnk1e Myh9 Emp…
2.8775e-10	160	747	1.70891	Vasculature development	http://amigo.geneontology.org/amigo/term/GO:0001944	Hk2 Mmp14 Mapk7 B9d1 Col18a1 Jup Brpf1 Akt1 Angptl4 Apoe Klf4 Bax Stat3 Hif3a Hspb1 Klf5 Kit Epor Epha2 Ihh Hyal1 Plcd1 Aldh1a2 Gata2 Nfe2l2 Brca1 Unc5b Mdm2 Rtn4 Rock2 Gna13 Itgb3 Map3k3 Llgl2 Plcd3 Zfp36l1 Edn1 Tert Plk2 Bmp4 Wnt5a C6 Wnt7b Myh9 Hdac7 Emp2 Hes1 Adamts1 Fmnl3 Nr4a1 Tnfrsf12a Ptk7 Xdh C3 Epc1 Hbegf Lox Anxa1 Efemp2 Fosl1 Pdcd4 Mmp19 Ddit3 Adam8 Ric8a Alox5 Itgb1 Tfap2b Fn1 Vangl2…
3.65758e-10	195	966	1.61056	Negative regulation of apoptotic process	http://amigo.geneontology.org/amigo/term/GO:0043066	Wnt9a Ccnd2 Ckmt1 Zfp385a Sox9 Tcf7 Dnajc5 Hip1r Mapk7 Timp1 Akt1 Ppard Angptl4 Axl Apoe Klf4 Ier3 Nqo1 Bax Pax2 Hspb1 Cd44 Epor Tmbim1 Ihh Bcl2l1 Pea15a St3gal1 Nol3 Gata2 Gata3 Arnt2 Nfe2l2 Dyrk3 Brca1 Birc5 Pcgf2 Cldn7 Atox1 Ywhah Trip10 Pdk4 Tnfaip3 Cdk1 Sgk1 Ascl1 Unc5b Egfr Mdm2 Ccng1 Btg2 Bdkrb2 Arg2 Edn1 Dapk1 Cast Tert Plk2 Bmp4 Wnt5a Clu Rb1 Retreg1 Oxr1 Myc Rrn3 St6gal1 Nr4a1 Krt18 Map…
4.48346e-10	135	601	1.79217	Response to inorganic substance	http://amigo.geneontology.org/amigo/term/GO:0010035	Cdh1 Mapk7 Gstt1 Akt1 Tcirg1 Slc39a13 Axl Klf4 Ncstn Fosb Ercc1 Cp Nqo1 Pde1c Mapk13 Kit Ranbp1 Epor Crip1 Hfe Cyp27b1 Plcd1 Nol3 Nfe2l2 Adss Kdm6b Pcgf2 Mb Tnfaip3 Ascl1 Egfr Mdm2 Fstl3 Rack1 Sdc1 Pld2 Dlg4 Net1 Fos Edn1 Tert Wnt5a Ripk3 Myc Slc38a2 Cldn1 Arl13b Aqp2 Nr4a1 Xdh Anxa1 Fas Fosl1 Rela Capn1 Nptx1 Slc40a1 Fn1 Stk25 Dtymk Capn2 Lcn2 Nr4a2 Gsn Traf2 Itgav Rad51 Src Anxa5 Ccna2 Vcam1 Fg…
4.81244e-10	229	1186	1.54053	Negative regulation of signal transduction	http://amigo.geneontology.org/amigo/term/GO:0009968	Cav2 Zfp385a Sox9 Dynlt1c Mmp14 Mapk7 Itga3 Foxm1 Tnk1 Akt1 Emd Rgs19 Apoe Klf4 Homer3 Bax Hspb1 Cd44 Inpp5k Tmbim1 Neurl1a Epha2 Sulf2 Bcl2l1 Ifi35 Git1 Ptprs Pea15a Bicc1 Nol3 Gata2 Cnksr3 Gata3 Nfe2l2 Dyrk3 Tmprss6 Brca1 Tnfaip1 Dhx58 Pcgf2 Wwc1 Irf1 Ddx39b Tnfaip3 Dusp6 Socs2 Cry1 Unc5b Ddit4 Mdm2 Irak3 Cdc34 Fstl3 Rack1 Tnip1 Sec14l1 Pld2 Per1 Nfkbia Bdkrb2 Ccdc88c Irf4 Dapk1 Tert F2rl1 Kctd…
4.99297e-10	250	1323	1.50765	Cellular response to endogenous stimulus	http://amigo.geneontology.org/amigo/term/GO:0071495	Cav2 Scnn1g Cdh1 Sox9 Mapk7 Itga3 Jup Akt1 Ppard Klf4 Ncstn Fosb Gstm7 Stat3 Pax2 Mapk13 Cd44 Klf5 Kit Sra1 Inpp5k Arpc2 Neurl1a Nsmf Aprt Hfe Sulf2 Bcl2l1 Kcnq1 Hyal1 Git1 Cad Ehmt2 Stc1 Ube2i Ager Gata3 Nfe2l2 Tmprss6 Brca1 Myo1c Irf1 Ywhah Gipc1 Pdk4 Sgk1 Apaf1 Socs2 Cry1 Ddit4 Egfr Mdm2 Prmt2 Fstl3 Srebf1 Klf11 Itgb3 Cacnb1 Per1 Vamp2 Tshr Zfp36l1 Srsf5 Fos Esrrb Edn1 Srd5a1 Fst Bmp4 Wnt5a Sl…
5.17895e-10	299	1648	1.44755	Cell cycle	http://amigo.geneontology.org/amigo/term/GO:0007049	Cav2 Ccnd2 Zfp385a Sox9 Dynlt1c Mapk7 Uhrf1 Ube2c Tubb6 Foxm1 Tubb5 Akt1 Klf4 Ercc1 Bax Stat3 Map3k20 Ralb Mapk13 Ranbp1 Sra1 Cyp27b1 Clic1 Pole Bcl2l1 Ccdc124 Rps15a Hyal1 Spire2 Tbrg1 Git1 Ehmt2 Chfr Ube2i Gadd45b Gata3 Dyrk3 Brca1 Birc5 Avpi1 Ywhah Ddx39b Gipc1 Tnfaip3 Cdk1 Sgk1 Cry1 Ascl1 Egfr Mdm2 Hmg20b Cdc34 Ccng1 Rack1 Cdkl3 Btg2 Limk2 Ppm1d Llgl1 Rock2 Klf11 Tlk2 Llgl2 4933427D14Rik Ctc1…
6.29298e-10	154	718	1.71126	Regulation of cell projection organization	http://amigo.geneontology.org/amigo/term/GO:0031344	Dynlt1c Sema6b Itga3 Ifrd1 Akt1 Tchp Apoe Klf4 Cyth2 Hspb1 Cd44 Klf5 Kit Ranbp1 Eps8l1 Epor Arpc2 Neurl1a Epha2 Nsmf Hap1 Dynll1 Ptprs Kif1a Gata3 Nfe2l2 Pfn1 Ywhah Scn1b Sgk1 Cobl Mdm2 Cdkl3 Limk2 Rtn4 Efemp1 Dbnl Dlg4 Plek2 Evl Carmil1 F2rl1 Bmp4 Wnt5a Hes1 Rrn3 Adamts1 Ache Tiam2 Tnfrsf12a Ptk7 Trem2 Dpysl3 Ppp2r5b Ankrd1 Baiap2 Hras Itgb1 Map4k4 Fn1 Obsl1 Itm2c Serpine2 Stk25 Rgs2 Mark1 Plxna…
8.94993e-10	151	703	1.71373	Regulation of cytokine production	http://amigo.geneontology.org/amigo/term/GO:0001817	Polr3d Axl Relb Klf4 Homer3 Stat3 Mapk13 Hspb1 Kit Epha2 Hfe Sulf2 Git1 Ptprs Ager Gata3 Il17rb Lbp Mapkapk2 Brca1 Dhx58 Irf1 Tnfaip3 Ifngr1 Irak3 Rtn4 Per1 Arg2 Irf4 F2rl1 Sftpd Wnt5a Clu Ripk3 Hdac7 Litaf Scrib Gsdmd Setd4 Tnfrsf21 Trem2 Eif2ak2 C3 Anxa1 Frmd8 Rela Pdcd4 Afap1l2 Rabgef1 Ddit3 Adam8 Irf7 Hras Alox5 Il18r1 Il1r1 Ccl20 Fn1 Capn2 Traf2 Il1f6 Itgav Fermt1 Src Tlr2 Zbtb7b F3 Nfkb1 Bc…
9.45578e-10	155	728	1.69872	Supramolecular fiber organization	http://amigo.geneontology.org/amigo/term/GO:0097435	Hip1r Aif1l Ltbp2 Scin Apoe Wdr1 Mprip Inpp5k Arpc2 Mid1ip1 Arpc5 Spire2 Git1 Actn1 Dstn Sdc4 Rnd3 Tnfaip1 Elmo2 Myo1c Rac3 Pfn1 Map1s Sgk1 Cobl Mdm2 Limk2 Dbnl Rock2 Rflnb Krt19 Ccdc88c Evl Carmil1 Edn1 F2rl1 Clu Nefm Rb1 Ripk3 Sh3bp1 Emp2 Spag6l Enah Aqp2 Diaph1 Dpysl3 Lox Efemp2 Ltbp3 Capn1 Loxl4 Baiap2 Tubgcp2 Itgb1 Csrp1 Gsn Tpx2 Src Pfn2 Tpm3 Plk3 Capzb Mad2l2 Mapre3 Pxn Arpc1b Zyx Vasp Vps…
9.45578e-10	85	323	2.0996	Regulation of cell morphogenesis	http://amigo.geneontology.org/amigo/term/GO:0022604	Cd44 Wdr1 Kit Fblim1 Arpc2 Plekho1 Rnd3 Rac3 Sgk1 Cdkl3 Rtn4 Dbnl Gna13 Itgb3 Dlg4 Net1 Carmil1 Wnt5a Myh9 Meltf St6gal1 Fmnl3 Epb42 Ache Myl12a Diaph1 Anxa1 Arhgdia Dnmbp Limd1 Baiap2 Fn1 Obsl1 Syt2 Plxna2 Src Pdpn Lrp8 Capzb Pxn Plxna1 Msn Pak3 Flna Tpm1 Cspg5 Triobp Map3k13 Dbn1 Grip1 Myl12b Ccl2 Palm Wtip Icam1 F11r Smurf1 Arpin Ss18l1 Myo9a Rhou Rcc2 Cdc42ep4 Rhod S100a10 S100a13 Cldn4 Efna5…
9.45578e-10	249	1325	1.49935	Negative regulation of signaling	http://amigo.geneontology.org/amigo/term/GO:0023057	Cav2 Zfp385a Sox9 Dynlt1c Mmp14 Mapk7 Itga3 Foxm1 Tnk1 Akt1 Emd Rgs19 Apoe Klf4 Homer3 Bax Pde1c Hspb1 Cd44 Inpp5k Tmbim1 Neurl1a Epha2 Sulf2 Bcl2l1 Kcnq1 Ifi35 Git1 Ptprs Pea15a Bicc1 Nol3 Gata2 Cnksr3 Ager Gata3 Nfe2l2 Dyrk3 Tmprss6 Brca1 Tnfaip1 Dhx58 Pcgf2 Wwc1 Irf1 Ddx39b Tnfaip3 Dusp6 Socs2 Cry1 Unc5b Ddit4 Mdm2 Irak3 Cdc34 Fstl3 Rack1 Tnip1 Srebf1 Sec14l1 Pld2 Per1 Nfkbia Bdkrb2 Ccdc88c Ir…
9.8577e-10	208	1060	1.56559	Cellular amide metabolic process	http://amigo.geneontology.org/amigo/term/GO:0043603	Zfp385a Rpl13 Gstt1 Akt1 Apoe Rps11 Ncstn Rpl8 Gstm5 Gstm7 Stat3 Pan2 Rps9 Neurl1a B4galnt1 Hap1 Vars Clic1 Rplp1 Cers4 Mgst1 Rps18 Rps15a Mrpl52 Rpl15 Rps5 St3gal1 Nfe2l2 Rpl19 Ddx39b Pdk4 Ifngr1 Egfr Mknk2 Rack1 Btg2 Rtn4 Rps27a Rock2 Abca8b Cpd Per1 Sptlc2 Arg2 Zfp36l1 Dapk1 Samd4 Dph3 Clu Csnk1e St6gal1 Noct Scg5 Gtpbp2 Eif2ak2 Uqcc2 Tapbp Mrps18b Rps14 Eif1ad Rela Acsl5 Gsto1 Cpn1 Acot9 Rps2…
9.91586e-10	205	1041	1.57117	Animal organ morphogenesis	http://amigo.geneontology.org/amigo/term/GO:0009887	Wnt9a Sox9 Hoxb6 Tcf7 Mmp14 Irx2 Tcirg1 Jag2 Lamb1 Elf3 Ddr1 Bax Stat3 Pax2 Epor Epha2 Ihh Sulf2 Hyal1 Aldh1a2 Csf1 Stc1 Gata2 Gata3 Lama5 Nek8 Etv4 Anxa6 Pcgf2 Mmp20 Tnfaip3 Perp Ntn4 Egfr Mdm2 Rtn4 Efemp1 Sdc1 Itgb4 Rflnb Hoxb9 Tshr Edn1 Fst Dlg5 Bmp4 Wnt5a Grhl2 Myc Wnt7b Hes1 Scrib Ly6e Spag6l Adamts1 Arl13b Ptk7 Mapk8ip3 Fbn2 Ankrd1 Efemp2 Rela Ltbp3 Capn1 Pdcd4 Gdf11 Tfap2b Slc40a1 Wnt10a O…
1.20675e-09	190	948	1.59906	Hematopoietic or lymphoid organ development	http://amigo.geneontology.org/amigo/term/GO:0048534	Tfe3 Zfp385a Tcf7 Mmp14 Tcirg1 Scin Axl Jag2 Relb Klf4 Ercc1 Bax Stat3 Hspb1 Wdr1 Kit Crip2 Epha2 Ihh Apobec3 St3gal1 Csf1 Gata2 Lrrk1 Actn1 Ager Gata3 Nfe2l2 Dyrk3 Mb Irf1 Tnfaip3 Mknk2 Fstl3 Patz1 Polm Itgb3 Ctc1 Top2a Tshr Nfkbia Zfp36l1 Fos Irf4 F2rl1 Fst Bmp4 Wnt5a Rb1 Ripk3 Myc Myh9 Hdac7 Hes1 Gps2 Epb42 Calcr Trem2 Eif2ak2 Lox Rps14 Anxa1 Fas Tjp2 Dpf2 Ldb1 Nfkb2 Adam8 Ccr1 Slc40a1 Il18r1 …
1.2156e-09	248	1322	1.49672	Negative regulation of cell communication	http://amigo.geneontology.org/amigo/term/GO:0010648	Cav2 Zfp385a Sox9 Dynlt1c Mmp14 Mapk7 Itga3 Foxm1 Tnk1 Akt1 Emd Rgs19 Apoe Klf4 Homer3 Bax Pde1c Hspb1 Cd44 Inpp5k Tmbim1 Neurl1a Epha2 Sulf2 Bcl2l1 Kcnq1 Ifi35 Git1 Ptprs Pea15a Bicc1 Nol3 Gata2 Cnksr3 Ager Gata3 Nfe2l2 Dyrk3 Tmprss6 Brca1 Tnfaip1 Dhx58 Pcgf2 Wwc1 Irf1 Ddx39b Tnfaip3 Dusp6 Socs2 Cry1 Unc5b Ddit4 Mdm2 Irak3 Cdc34 Fstl3 Rack1 Tnip1 Srebf1 Sec14l1 Pld2 Per1 Nfkbia Bdkrb2 Ccdc88c Ir…
1.28408e-09	99	402	1.96485	Myeloid cell differentiation	http://amigo.geneontology.org/amigo/term/GO:0030099	Tfe3 Zfp385a Tcirg1 Scin Relb Stat3 Wdr1 Kit Epha2 Csf1 Gata2 Lrrk1 Actn1 Gata3 Dyrk3 Mb Fstl3 Itgb3 Nfkbia Zfp36l1 Fos Irf4 F2rl1 Bmp4 Rb1 Myc Myh9 Epb42 Calcr Trem2 Lox Rps14 Fas Tjp2 Ldb1 Adam8 Ccr1 Jag1 Eif6 Src Fbxw7 Pias3 Ptbp3 Rps6 Tesc Clec2d Ltbr Vps33b Kat8 Pir G6pdx Casp3 Il34 Anxa2 Plscr1 Trib1 Gab3 Ankrd54 Rbfox2 Gas2l1 Lif Sbno2 Prkx C1qc Kdm1a Pml Klf10 Cd81 Hoxa5 Snx10 Hoxb7 Rps19…
1.41207e-09	274	1496	1.4613	Cell-cell signaling	http://amigo.geneontology.org/amigo/term/GO:0007267	Cav2 Wnt9a Cdh1 Sox9 Tcf7 Gabrg1 Itga3 Tcirg1 Emd Ppard Apoe Klf4 Sh3gl1 Cacnb3 Grik5 Ncstn Homer3 Ppfia3 Stat3 Pde1c Stxbp2 Klf5 Kit P2rx5 Neurl1a Nsmf Ihh Hfe Sulf2 Hap1 Stx1a Bcl2l1 Dynll1 Kcnq1 Plcd1 Git1 Ptprs Bicc1 Lrrk1 Abca1 Ager Gata3 Anxa9 Cacna1d Mpp2 Birc5 Slc12a4 Rac3 Kpna2 Cd68 Scn1b Gipc1 Tnfaip3 Cry1 Egfr Gabrp Rack1 Rtn4 Srebf1 Sdc1 Cacnb1 Dlg4 Vamp2 Ccdc88c Edn1 Tert F2rl1 Pde8b…
1.70786e-09	180	889	1.61544	Regulation of cell cycle	http://amigo.geneontology.org/amigo/term/GO:0051726	Cav2 Ccnd2 Sox9 Ube2c Akt1 Klf4 Bax Stat3 Map3k20 Ranbp1 Sra1 Clic1 Bcl2l1 Rps15a Hyal1 Git1 Chfr Gadd45b Gata3 Dyrk3 Brca1 Birc5 Ywhah Ddx39b Gipc1 Tnfaip3 Cdk1 Sgk1 Cry1 Ascl1 Egfr Mdm2 Ccng1 Rack1 Cdkl3 Btg2 Rock2 Ctc1 Zfp36l1 Srsf5 Xrcc3 Edn1 Gadd45g Trip13 Tert Plk2 Bmp4 Pinx1 Wnt5a Trim35 Bora Rb1 Fbxo4 Psme1 Myc Nubp1 Hes1 Scrib Btg3 Adamts1 Racgap1 Nr4a1 Cdkn1a Parp3 E4f1 Anxa1 Incenp Fen…
1.96853e-09	152	717	1.6914	Blood vessel development	http://amigo.geneontology.org/amigo/term/GO:0001568	Hk2 Mmp14 Mapk7 Col18a1 Jup Brpf1 Akt1 Angptl4 Apoe Klf4 Bax Stat3 Hif3a Hspb1 Klf5 Epor Epha2 Ihh Hyal1 Plcd1 Aldh1a2 Gata2 Nfe2l2 Brca1 Unc5b Mdm2 Rtn4 Rock2 Gna13 Itgb3 Map3k3 Llgl2 Plcd3 Zfp36l1 Edn1 Tert Plk2 Bmp4 Wnt5a C6 Wnt7b Myh9 Hdac7 Emp2 Hes1 Adamts1 Fmnl3 Nr4a1 Tnfrsf12a Ptk7 Xdh C3 Hbegf Lox Anxa1 Efemp2 Fosl1 Mmp19 Ddit3 Adam8 Alox5 Itgb1 Tfap2b Fn1 Vangl2 Notch1 Itgav Creb3l1 Jag1…
2.06978e-09	192	967	1.58415	Response to lipid	http://amigo.geneontology.org/amigo/term/GO:0033993	Scnn1g Sox9 Gramd1a Akt1 Ppard Axl Klf4 Fosb Nqo1 Stat3 Ranbp1 Ihh Cyp27b1 Cnp Mgst1 Git1 Aldh1a2 Cad Stc1 Gata2 Ube2i Abca1 Arnt2 Lbp Mapkapk2 Brca1 Cd68 Cxcl16 Ywhah Aldh3a1 Plscr3 Pdk4 Tnfaip3 Sgk1 Socs2 Cry1 Ascl1 Ddit4 Egfr Mdm2 Irak3 Prmt2 Stc2 Srebf1 Rock2 Sdc1 Per1 Nfkbia Zfp36l1 Fos Esrrb Edn1 Srd5a1 Bmp4 Wnt5a Clu Pabpn1 Myc Wnt7b Litaf Cldn1 Adcy6 Dhh Nr4a1 Cdkn1a Noct Calcr Ptk7 Trem2…
2.06978e-09	167	810	1.64495	Mitotic cell cycle	http://amigo.geneontology.org/amigo/term/GO:0000278	Cav2 Ccnd2 Dynlt1c Ube2c Tubb6 Foxm1 Tubb5 Akt1 Klf4 Map3k20 Ranbp1 Sra1 Pole Bcl2l1 Hyal1 Chfr Brca1 Birc5 Ywhah Cdk1 Ascl1 Egfr Mdm2 Ccng1 Btg2 Ppm1d Klf11 Ctc1 Zfp36l1 Esrrb Xrcc3 Edn1 Trip13 Tert Plk2 Bmp4 Pinx1 Ska3 Trim35 Bora Rb1 Psme1 Myc Hes1 Scrib Btg3 Adamts1 Tuba1b Racgap1 Cdkn1a Parp3 E4f1 Kifc5b Anxa1 Incenp Smc5 Afap1l2 Nabp2 Dctn2 Tubgcp2 Pidd1 Itgb1 Mitd1 Obsl1 Nek6 Rad51 Cdc25b …
2.53677e-09	65	224	2.31519	Extrinsic apoptotic signaling pathway	http://amigo.geneontology.org/amigo/term/GO:0097191	Mapk7 Bax Tmbim1 Bcl2l1 Pea15a Nol3 Brca1 Tnfaip3 Unc5b Mknk2 Dapk1 Tert Bmp4 Tnfrsf10b Krt18 Tnfrsf12a Fas Rela Acsl5 Pidd1 Itm2c Atf3 Lcn2 Traf2 Itgav Itga6 Mal Bcl2l11 Src Ngf Fga Lmna Bcl10 Clca3a2 Tnfrsf1b Bcl2l14 Ltbr Pycard Cttn Sh3rf1 Agt Gclc Fgb Fgg Parp2 Pml Icam1 Serpine1 Tnfrsf23 Ctnna1 Mcl1 Thbs1 Il7 Inhba Bex3 Foxo3 Krt8 Lgals3 Bmpr1b Bloc1s2 Bak1 Gstp1 Siva1 Sort1 Tnfsf12
2.65553e-09	136	623	1.74169	Blood vessel morphogenesis	http://amigo.geneontology.org/amigo/term/GO:0048514	Hk2 Mmp14 Mapk7 Col18a1 Jup Brpf1 Akt1 Angptl4 Apoe Klf4 Bax Stat3 Hif3a Hspb1 Klf5 Epor Epha2 Ihh Hyal1 Plcd1 Gata2 Nfe2l2 Brca1 Unc5b Rtn4 Rock2 Gna13 Itgb3 Map3k3 Plcd3 Zfp36l1 Edn1 Tert Plk2 Bmp4 Wnt5a C6 Wnt7b Myh9 Hdac7 Emp2 Hes1 Adamts1 Fmnl3 Nr4a1 Tnfrsf12a Xdh C3 Hbegf Lox Anxa1 Efemp2 Mmp19 Adam8 Alox5 Itgb1 Tfap2b Fn1 Vangl2 Notch1 Itgav Creb3l1 Jag1 Aimp1 Efna3 Fbxw7 F3 B4galt1 Angptl…
2.74861e-09	182	907	1.60098	Enzyme linked receptor protein signaling pathway	http://amigo.geneontology.org/amigo/term/GO:0007167	Cav2 Sox9 Hip1r Itga3 Tnk1 Akt1 Axl Ddr1 Stat3 Hspb1 Kit Inpp5k Neurl1a Epha2 Hfe Sulf2 Hap1 Git1 Csf1 Gata3 Mapkapk2 Tmprss6 Myo1c Gipc1 Pdk4 Frk Socs2 Ddit4 Egfr Rhbdf1 Fstl3 Rtn4 Efemp1 Srebf1 Itgb3 Rhbdf2 Gucy2e Fos Fst Bmp4 Wnt5a Slc39a14 Hes1 Xdh Crim1 Hbegf Lox Fbn2 Ppp2r5b Rela Fam89b Ltbp3 Pdcd4 Afap1l2 Ptprj Rabgef1 Gdf11 Pdgfa Tfap2b Nppc Nucks1 Notch1 Creb3l1 Fermt1 Ptpn1 Src Ngf Efna…
3.73619e-09	181	904	1.59746	Hemopoiesis	http://amigo.geneontology.org/amigo/term/GO:0030097	Tfe3 Zfp385a Tcf7 Mmp14 Tcirg1 Scin Axl Jag2 Relb Klf4 Ercc1 Bax Stat3 Hspb1 Wdr1 Kit Crip2 Epha2 Ihh Apobec3 St3gal1 Csf1 Gata2 Lrrk1 Actn1 Ager Gata3 Nfe2l2 Dyrk3 Mb Irf1 Tnfaip3 Mknk2 Fstl3 Patz1 Polm Itgb3 Ctc1 Top2a Tshr Nfkbia Zfp36l1 Fos Irf4 F2rl1 Fst Bmp4 Wnt5a Rb1 Ripk3 Myc Myh9 Hdac7 Hes1 Gps2 Epb42 Calcr Trem2 Eif2ak2 Lox Rps14 Anxa1 Fas Tjp2 Dpf2 Ldb1 Adam8 Ccr1 Il18r1 Mr1 Notch1 Jag…
4.38254e-09	263	1439	1.4582	Response to biotic stimulus	http://amigo.geneontology.org/amigo/term/GO:0009607	Polr3d Oas1c Tnk1 Akt1 Ppard Axl Gtf2f1 Relb Apoe Klf4 Bax Stxbp2 Hspb1 Adamts4 Epha2 Cyp27b1 Cnp Bcl2l1 Mgst1 Rps15a Lpo Apobec3 Hyal1 Ifi35 Git1 Mlkl Csf1 Abca1 Gata3 Lbp Mapkapk2 Serinc3 Wfdc2 Myo1c Dhx58 Cd68 Irf1 Cxcl16 Ccl9 Plscr3 Frk Tnfaip3 Ifngr1 Ddit4 Irak3 Ppm1d Srebf1 Sec14l1 Map3k14 Nfkbia Arg2 Ifi27l2b Fos Evl Irf4 Edn1 Ddx41 Dapk1 F2rl1 Sftpd Pspc1 Wnt5a Clu Trim35 C6 Pabpn1 Ripk3 …
4.57928e-09	161	781	1.64473	Embryo development ending in birth or egg hatching	http://amigo.geneontology.org/amigo/term/GO:0009792	Wnt9a Sox9 Hoxb6 Rpl13 Tcf7 Mmp14 B9d1 Brpf1 Akt1 Jag2 Klf4 Elf3 Asf1b Rcn1 Inpp5k Epha2 Ihh Sulf2 Bcl2l1 Ascl2 Hyal1 Plcd1 Aldh1a2 Gata2 Gata3 Arnt2 Sdc4 Brca1 Pfn1 Pcgf2 Xab2 Apaf1 Egfr Cobl Rtn4 Gna13 Rrm2 Llgl2 Hoxb9 Krt19 Plcd3 Zfp36l1 Ppp4r4 Esrrb Edn1 Bmp4 Wnt5a Scel C6 Grhl2 Myc Wnt7b Ttll1 Myh9 Hes1 Scrib Ly6e Rrn3 Arl13b Enah Ptk7 Mapk8ip3 Hbegf Fosl1 Ric8a Phf6 Itgb1 Ptpn18 Epb41l5 Cap…
4.61142e-09	148	701	1.68447	Regulation of plasma membrane bounded cell projection organization	http://amigo.geneontology.org/amigo/term/GO:0120035	Dynlt1c Sema6b Itga3 Ifrd1 Akt1 Tchp Apoe Klf4 Cyth2 Hspb1 Cd44 Klf5 Kit Ranbp1 Eps8l1 Epor Arpc2 Neurl1a Epha2 Nsmf Hap1 Dynll1 Ptprs Kif1a Gata3 Nfe2l2 Pfn1 Ywhah Scn1b Sgk1 Cobl Mdm2 Cdkl3 Limk2 Rtn4 Efemp1 Dbnl Plek2 Evl Carmil1 F2rl1 Bmp4 Wnt5a Hes1 Rrn3 Adamts1 Ache Tiam2 Tnfrsf12a Ptk7 Trem2 Dpysl3 Ppp2r5b Ankrd1 Baiap2 Hras Itgb1 Map4k4 Fn1 Obsl1 Itm2c Serpine2 Stk25 Rgs2 Mark1 Plxna2 Odf…
5.06574e-09	137	635	1.72134	Muscle structure development	http://amigo.geneontology.org/amigo/term/GO:0061061	Cav2 Sox9 Mmp14 Ifrd1 Akt1 Emd Ppard Wdr1 Klf5 Kit Sra1 Epor Neurl1a Tcf23 Piezo1 Nol3 Lama5 Plekho1 H3f3b Kdm6b Ccl9 Ddx39b Trip10 Popdc3 Mdm2 Hmg20b Btg2 Sdc1 Krt19 Zfp36l1 Fos Edn1 Pdlim7 Bmp4 Wnt5a Rb1 Myc Wnt7b Myh9 Hdac7 Hes1 Ly6e Rcan1 Paxbp1 Nr4a1 Luc7l Uqcc2 Epc1 Lox Ankrd1 Efemp2 Pdcd4 Casp7 Ddit3 Itgb1 Dtymk Rgs2 Csrp1 Capn2 Vangl2 Atf3 Notch1 Nfatc2 Ptgfrn Lmna Slc9a1 Smarcd3 Ereg Kel…
5.48924e-09	161	783	1.64053	Negative regulation of catalytic activity	http://amigo.geneontology.org/amigo/term/GO:0043086	Wnt9a Mapk7 Timp1 Akt1 Angptl4 Apoe Apoc2 Klf4 Nosip Nqo1 Pax2 Hspb1 Cstb Cd44 Mprip Inpp5k Cyp27b1 Bcl2l1 Dynll1 Nol3 Gadd45b Anxa9 Birc5 Wfdc2 Dbndd2 Ppp1r12c Tnfaip3 Arfgef3 Mdm2 Irak3 Rack1 Rock2 Arg2 Ppp4r4 Papln Serpinb9b Cast Zcchc9 Bmp4 Pinx1 Slc39a14 Rb1 Ajuba Fetub Kng1 Parp9 Nr4a1 Cdkn1a Scg5 Parp3 Pkmyt1 Crim1 C3 Spink1 Anxa1 Pdcd4 Ptprj Hras Col7a1 Serpine2 Rgs2 Notch1 Gpsm1 Spint1 P…
5.6794e-09	202	1043	1.54521	Response to organic cyclic compound	http://amigo.geneontology.org/amigo/term/GO:0014070	Cav2 Scnn1g Cdh1 Mmp14 Gramd1a Jup Gstt1 Akt1 Klf4 Ncstn Fosb Nqo1 Gstm7 Stat3 Ralb Klf5 Ranbp1 P2rx5 Inpp5k Arpc2 Ihh Cyp27b1 Bcl2l1 Kcnq1 Aldh1a2 Cad Pea15a Ehmt2 Stc1 Ube2i Abca1 Arnt2 Adss Brca1 Ywhah Aldh3a1 Dusp6 Sgk1 Socs2 Cry1 Ascl1 Ddit4 Egfr Mdm2 Irak3 Prmt2 Stc2 Btg2 Srebf1 Rock2 Sdc1 Pld2 Dlg4 Per1 Nfkbia Zfp36l1 Fos Esrrb Edn1 Srd5a1 Bmp4 Clu Myc Cldn1 Adcy6 Dhh Cdkn1a Calcr Eif2ak2 …
6.30215e-09	208	1083	1.53234	Regulation of organelle organization	http://amigo.geneontology.org/amigo/term/GO:0033043	Cav2 Hip1r Ube2c Akt1 Bbc3 Tchp Scin Grik5 Ercc1 Bax Eno2 Ralb Wdr1 Pan2 Inpp5k Arpc2 Hap1 Tinf2 Mid1ip1 Arpc5 Dynll1 Spire2 Git1 Ptprs Ehmt2 Chfr Nol3 Dstn H3f3b Sdc4 Rnd3 Birc5 Myo1c Rac3 Pfn1 Ywhah Map1s Plscr3 Sgk1 Limk2 Dbnl Srebf1 Rock2 Sdc1 Itgb3 Ctc1 Top2a Evl Xrcc3 Carmil1 Edn1 Trip13 F2rl1 Plk2 Bmp4 Pinx1 Ska3 Wnt5a Bora Rb1 Fbxo4 Myc Sh3bp1 Nubp1 Parp3 Trem2 Diaph1 Pmaip1 Anxa1 Fen1 Fa…
6.85165e-09	103	437	1.88051	Actin filament organization	http://amigo.geneontology.org/amigo/term/GO:0007015	Hip1r Aif1l Scin Wdr1 Mprip Inpp5k Arpc2 Arpc5 Spire2 Actn1 Dstn Sdc4 Rnd3 Tnfaip1 Elmo2 Myo1c Rac3 Pfn1 Cobl Dbnl Rock2 Rflnb Evl Carmil1 F2rl1 Sh3bp1 Emp2 Spag6l Enah Aqp2 Diaph1 Dpysl3 Capn1 Baiap2 Gsn Src Pfn2 Tpm3 Capzb Mad2l2 Pxn Arpc1b Zyx Vasp Kctd13 Pycard Cttn Pak3 Flna Sorbs2 Tpm4 Cotl1 Myo1e Tpm1 Triobp Casp4 Myo5c Gas2l1 Pof1b Ssh3 Dbn1 Tle6 Micall2 Wnt4 Icam1 Plekhg2 Ctnna1 Ssh2 F11…
7.23917e-09	256	1400	1.45892	Response to other organism	http://amigo.geneontology.org/amigo/term/GO:0051707	Polr3d Oas1c Tnk1 Akt1 Ppard Axl Gtf2f1 Relb Apoe Bax Stxbp2 Hspb1 Adamts4 Epha2 Cyp27b1 Cnp Bcl2l1 Mgst1 Rps15a Lpo Apobec3 Hyal1 Ifi35 Git1 Mlkl Csf1 Abca1 Gata3 Lbp Mapkapk2 Serinc3 Wfdc2 Myo1c Dhx58 Cd68 Irf1 Cxcl16 Ccl9 Plscr3 Frk Tnfaip3 Ifngr1 Ddit4 Irak3 Ppm1d Srebf1 Sec14l1 Map3k14 Nfkbia Arg2 Ifi27l2b Fos Evl Irf4 Edn1 Ddx41 Dapk1 F2rl1 Sftpd Pspc1 Wnt5a Clu Trim35 C6 Pabpn1 Ripk3 Myc L…
8.00789e-09	115	508	1.80615	Reproductive system development	http://amigo.geneontology.org/amigo/term/GO:0061458	Sox9 Tcf7 Mmp14 Akt1 Ppard Axl Ercc1 Bax Kit Epor Kmt2b Tcf23 Cyp27b1 Bcl2l1 Ascl2 Plcd1 Stc1 Gata2 Gata3 H3f3b Egfr Stc2 Fstl3 Patz1 Sdc1 Llgl2 Krt19 Plcd3 Zfp36l1 Esrrb Srd5a1 Fst Bmp4 Wnt5a Grhl2 Myc Wnt7b Hes1 Adamts1 Dhh C3 Anxa1 Fosl1 Mmp19 Serpine2 Notch1 Itgav Spint1 Bcl2l11 Src Rab13 Vcam1 Rps6 Tesc Ereg Wnt7a Ybx3 Nupr1 Rrm1 Flna Casp3 Sall1 Irx5 Mmp2 Adgrg1 St14 Ptgs2 Mdfi Fanca Inha S…
8.00789e-09	97	404	1.91563	Neuron death	http://amigo.geneontology.org/amigo/term/GO:0070997	Dnajc5 Bbc3 Axl Apoe Grik5 Ncstn Nqo1 Bax Stat3 Epor Nsmf Bcl2l1 Csf1 Ager Gata3 Birc5 Apaf1 Ascl1 Unc5b Ddit4 Cdc34 Rack1 Btg2 Fos Tert Wnt5a Clu Rb1 Retreg1 Oxr1 Hdac7 Map3k12 Abcc1 Ache Slc25a27 Tnfrsf21 Pmaip1 Fas Casp7 Ddit3 Adam8 Inpp5a Hras St8sia2 Tfap2b Capn2 Nr4a2 Bcl2l11 Slc7a11 Ngf Fbxw7 Tnfrsf1b Slc9a1 Rilpl1 Tnfrsf1a Nupr1 Pak3 G6pdx Casp3 Mt1 Gclc Six4 Ap2b1 Arl6ip5 Parp2 Siah1a C1…
8.79018e-09	256	1403	1.4558	Response to external biotic stimulus	http://amigo.geneontology.org/amigo/term/GO:0043207	Polr3d Oas1c Tnk1 Akt1 Ppard Axl Gtf2f1 Relb Apoe Bax Stxbp2 Hspb1 Adamts4 Epha2 Cyp27b1 Cnp Bcl2l1 Mgst1 Rps15a Lpo Apobec3 Hyal1 Ifi35 Git1 Mlkl Csf1 Abca1 Gata3 Lbp Mapkapk2 Serinc3 Wfdc2 Myo1c Dhx58 Cd68 Irf1 Cxcl16 Ccl9 Plscr3 Frk Tnfaip3 Ifngr1 Ddit4 Irak3 Ppm1d Srebf1 Sec14l1 Map3k14 Nfkbia Arg2 Ifi27l2b Fos Evl Irf4 Edn1 Ddx41 Dapk1 F2rl1 Sftpd Pspc1 Wnt5a Clu Trim35 C6 Pabpn1 Ripk3 Myc L…
8.79018e-09	114	503	1.80825	Reproductive structure development	http://amigo.geneontology.org/amigo/term/GO:0048608	Sox9 Tcf7 Mmp14 Akt1 Ppard Axl Ercc1 Bax Kit Epor Kmt2b Tcf23 Cyp27b1 Bcl2l1 Ascl2 Plcd1 Stc1 Gata2 Gata3 H3f3b Egfr Stc2 Fstl3 Patz1 Sdc1 Llgl2 Krt19 Plcd3 Zfp36l1 Esrrb Srd5a1 Fst Bmp4 Wnt5a Grhl2 Myc Wnt7b Hes1 Adamts1 Dhh C3 Anxa1 Fosl1 Mmp19 Serpine2 Notch1 Itgav Spint1 Bcl2l11 Src Rab13 Vcam1 Rps6 Tesc Ereg Wnt7a Ybx3 Nupr1 Rrm1 Flna Casp3 Sall1 Irx5 Mmp2 Adgrg1 St14 Ptgs2 Mdfi Fanca Inha S…
9.21734e-09	118	527	1.78646	Angiogenesis	http://amigo.geneontology.org/amigo/term/GO:0001525	Hk2 Mmp14 Mapk7 Col18a1 Jup Akt1 Angptl4 Klf4 Stat3 Hif3a Hspb1 Klf5 Epha2 Ihh Hyal1 Plcd1 Gata2 Nfe2l2 Brca1 Unc5b Rtn4 Rock2 Gna13 Itgb3 Map3k3 Plcd3 Edn1 Tert Plk2 Bmp4 Wnt5a C6 Wnt7b Myh9 Hdac7 Emp2 Adamts1 Fmnl3 Nr4a1 Tnfrsf12a C3 Hbegf Anxa1 Mmp19 Adam8 Alox5 Itgb1 Fn1 Vangl2 Notch1 Itgav Creb3l1 Aimp1 Efna3 Fbxw7 F3 B4galt1 Angptl3 Ephb2 Pik3r3 Ereg Anxa3 Pxn Tspan12 Tgfa Wnt7a Tnfrsf1a Pa…
9.32699e-09	194	998	1.55093	Negative regulation of developmental process	http://amigo.geneontology.org/amigo/term/GO:0051093	Wnt9a Sox9 Dynlt1c Sema6b Foxm1 Ifrd1 Ppard Apoe Klf4 Cyth2 Stat3 Hspb1 Klf5 Sra1 Epha2 Ihh Tcf23 Ascl2 Ptprs Gata2 Gata3 Nfe2l2 Wwc1 Irf1 Ywhah Ccl9 Socs2 Ascl1 Egfr Stc2 Fstl3 Cdkl3 Rtn4 Efemp1 Rock2 Itgb3 Map3k3 Rflnb Nfkbia Zfp36l1 Esrrb Tert Plk2 Fst Bmp4 Wnt5a Rb1 Trio Grhl2 Myc Wnt7b Hdac7 Hes1 Meltf Cxadr Adamts1 Cdkn1a Noct Gps2 Parp3 Foxp4 Xdh Crim1 Luc7l Anxa1 Fas Tjp2 Dpf2 Ltbp3 Pdcd4…
9.95096e-09	166	821	1.61319	Cell-cell adhesion	http://amigo.geneontology.org/amigo/term/GO:0098609	Igsf5 Cdh1 Sox9 Mapk7 Jup Akt1 Lamb1 Klf4 Hspb1 Cd44 Kit Fblim1 Nectin4 Ihh Hfe Scarf2 Ptprs Piezo1 Ager Gata3 Lama5 Anxa9 Sdc4 Elmo2 Vmp1 Cldn7 Irf1 Tnfaip3 Perp Egfr Fstl3 Tnip1 Itgb3 Dlg4 Arg2 Zfp36l1 Emb Dlg5 Sftpd Bmp4 Wnt5a Ajuba Ctnnd2 Wnt7b Myh9 Cldn1 Hes1 Scrib Alcam Cxadr Cldn6 Tnfrsf21 Anxa1 Tjp2 Rela Capn1 Adam8 Ric8a Alox5 Itgb1 Fn1 Obsl1 Serpine2 Epb41l5 Kif26b Notch1 Il1rn Itgav It…
1.0108e-08	157	765	1.63742	Chordate embryonic development	http://amigo.geneontology.org/amigo/term/GO:0043009	Wnt9a Sox9 Hoxb6 Rpl13 Tcf7 Mmp14 B9d1 Brpf1 Akt1 Jag2 Klf4 Elf3 Asf1b Rcn1 Inpp5k Epha2 Ihh Sulf2 Bcl2l1 Ascl2 Hyal1 Plcd1 Aldh1a2 Gata2 Gata3 Arnt2 Sdc4 Brca1 Pfn1 Pcgf2 Xab2 Apaf1 Egfr Cobl Rtn4 Gna13 Rrm2 Llgl2 Hoxb9 Krt19 Plcd3 Zfp36l1 Ppp4r4 Esrrb Edn1 Bmp4 Wnt5a C6 Grhl2 Myc Wnt7b Ttll1 Myh9 Hes1 Scrib Ly6e Rrn3 Arl13b Enah Ptk7 Mapk8ip3 Hbegf Fosl1 Ric8a Phf6 Itgb1 Ptpn18 Epb41l5 Capn2 Va…
1.09515e-08	207	1084	1.52357	Response to organonitrogen compound	http://amigo.geneontology.org/amigo/term/GO:0010243	Cav2 Cdh1 Sox9 Timp1 Jup Akt1 Apoe Klf4 Ncstn Fosb Nqo1 Gstm7 Stat3 Mapk13 Klf5 P2rx5 Inpp5k Arpc2 Neurl1a Nsmf Aprt Cyp27b1 Bcl2l1 Mgst1 Kcnq1 Plcd1 Cad Pea15a Ehmt2 Stc1 Ager Nfe2l2 Adss Foxred2 Brca1 Myo1c Cd68 Irf1 Aldh3a1 Pdk4 Tnfaip3 Cdk1 Sgk1 Socs2 Cry1 Ascl1 Egfr Mdm2 Irak3 Stc2 Btg2 Srebf1 Sdc1 Klf11 Pld2 Cacnb1 Dlg4 Per1 Vamp2 Tshr Nfkbia Zfp36l1 Srsf5 Fos Edn1 Srd5a1 Slc39a14 Myc Sdf2l…
1.24501e-08	223	1190	1.49513	Response to nitrogen compound	http://amigo.geneontology.org/amigo/term/GO:1901698	Cav2 Cdh1 Sox9 Timp1 Jup Akt1 Apoe Klf4 Ncstn Fosb Nqo1 Gstm5 Gstm7 Stat3 Ralb Mapk13 Klf5 P2rx5 Inpp5k Arpc2 Neurl1a Nsmf Aprt Cyp27b1 Bcl2l1 Mgst1 Kcnq1 Plcd1 Cad Pea15a Ehmt2 Stc1 Ager Nfe2l2 Adss Foxred2 Brca1 Myo1c Cd68 Irf1 Aldh3a1 Pdk4 Tnfaip3 Cdk1 Sgk1 Socs2 Cry1 Ascl1 Egfr Mdm2 Irak3 Stc2 Btg2 Srebf1 Sdc1 Klf11 Pld2 Cacnb1 Dlg4 Per1 Vamp2 Tshr Nfkbia Zfp36l1 Srsf5 Fos Edn1 Srd5a1 Slc39a1…
1.29808e-08	76	291	2.08373	Intrinsic apoptotic signaling pathway	http://amigo.geneontology.org/amigo/term/GO:0097193	Zfp385a Mapk7 Akt1 Bbc3 Bax Hspb1 Cd44 Crip1 Epha2 Bcl2l1 Nol3 Nfe2l2 Brca1 Serinc3 Perp Apaf1 Ddit4 Mdm2 Rack1 Bdkrb2 Ifi27l2b Clu Tnfrsf10b Ripk3 Myc Rrn3 Cdkn1a Pmaip1 Ddit3 Hras Casp12 Stk25 Creb3l1 Bcl2l11 Ptpn1 Src Fbxw7 Creb3 Tnfrsf1b Chek2 Triap1 Ybx3 Tnfrsf1a Aen Ddias Nupr1 Rps3 Pycard Casp3 Plscr1 Ptgs2 Casp4 Eda2r Arl6ip5 Fignl1 Rps27l Siah1a Kdm1a Pml Mcl1 Wfs1 Phlda3 Ikbke Atf4 Plau…
1.29913e-08	88	357	1.96669	Positive regulation of proteolysis	http://amigo.geneontology.org/amigo/term/GO:0045862	Hip1r Mmp14 Akt1 Bbc3 Apoe Ncstn Bax Stat3 Ctsd Chfr Ager Plgrkt Perp Apaf1 Mdm2 Sumo3 Rack1 Tnip1 Rock2 Sumo2 Dapk1 Plk2 Clu Tnfrsf10b Psme1 Rnf19a Myc Csnk1e Myh9 Meltf Trem2 Xdh Pmaip1 Fas Adam8 Pidd1 Casp12 Fn1 Gsn Pacsin3 Bcl2l11 Src Ngf Efna3 Fbxw7 F3 Bcl10 Tnfrsf1b Plk3 Rchy1 Pcolce Pdcd5 Ctsc Nupr1 Rps3 Pycard Psmd10 Gclc Trib1 Rnft2 Adra2a Prr7 Sirt6 Arl6ip5 Rps27l Pml Tnfrsf23 Nek5 Osbp…
1.32419e-08	195	1009	1.54193	Immune system development	http://amigo.geneontology.org/amigo/term/GO:0002520	Tfe3 Zfp385a Tcf7 Mmp14 Tcirg1 Scin Axl Jag2 Relb Klf4 Ercc1 Bax Stat3 Hspb1 Wdr1 Kit Crip2 Epha2 Ihh Apobec3 St3gal1 Csf1 Gata2 Lrrk1 Actn1 Ager Gata3 Nfe2l2 Dyrk3 Tnfsfm13 Mb Irf1 Tnfaip3 Mknk2 Irak3 Fstl3 Patz1 Polm Itgb3 Ctc1 Top2a Tshr Nfkbia Zfp36l1 Fos Irf4 F2rl1 Fst Bmp4 Wnt5a Rb1 Ripk3 Myc Myh9 Hdac7 Hes1 Gps2 Epb42 Parp3 Calcr Trem2 Eif2ak2 Lox Rps14 Anxa1 Fas Tjp2 Dpf2 Ldb1 Nfkb2 Adam8…
1.56334e-08	188	966	1.55275	Regulation of cellular component biogenesis	http://amigo.geneontology.org/amigo/term/GO:0044087	Sox9 Hip1r Mmp14 Bbc3 Tchp Scin Apoe Ercc1 Bax Ralb Klf5 Kit Pan2 Inpp5k Eps8l1 Fblim1 Arpc2 Neurl1a Epha2 Hap1 Stx1a Arpc5 Dynll1 Hyal1 Spire2 Git1 Ptprs Ehmt2 Piezo1 Nol3 Abca1 H3f3b Sdc4 Myo1c Pfn1 Cldn7 Sgk1 Cobl Cdc34 Rack1 Limk2 Dbnl Rock2 Sdc1 Plek2 Evl Carmil1 F2rl1 Plk2 Dlg5 Wnt5a Clu Ajuba Cldn1 Hes1 Eif2ak2 Dpysl3 Ppp2r5b Fas Capn1 Ldb1 Ptprj Baiap2 Hras Nptx1 St8sia2 Epb41l5 Odf2 Gsn …
1.88309e-08	66	240	2.19408	Response to toxic substance	http://amigo.geneontology.org/amigo/term/GO:0009636	Cdh1 Gstt1 Apoe Nqo1 Bax Gstm5 Gstm7 Upk3bl Cnp Mgst1 Lpo Ehmt2 Arnt2 Nfe2l2 Kdm6b Scn1b Mdm2 Txnrd1 Ltc4s Sdc1 Rdh12 Fos Srd5a1 Cldn1 Cdkn1a Abcc1 Eif2ak2 Fas Chka Gsto1 Gsta3 Mgst3 Lcn2 Nr4a2 Rad51 Slc7a11 Tlr2 Trp53inp1 Sesn2 Asns Akr1b8 Sult1a1 Nupr1 Mt2 Mt1 Gsta4 Ptgs2 Srxn1 Arhgap33 Kdm1a Ephx1 Gstm2 Ccnb1 Selenow Mbp Kdm5b Atf4 Ptgs1 Ptges Map1b Mgmt Bak1 Gstp1 Rdh11 Wdr35 Gsta1
2.0527e-08	192	995	1.53957	Positive regulation of transport	http://amigo.geneontology.org/amigo/term/GO:0051050	Cdh1 Hip1r Jup Akt1 Emd Bbc3 Ppard Axl Apoe Sh3gl1 Cacnb3 Bax Gstm7 Stxbp2 P2rx5 Inpp5k Arpc2 Hfe Hap1 Stx1a Bcl2l1 Dynll1 Kcnq1 Slc38a3 Plcd1 Stc1 Gata2 Cnksr3 Abca1 Ager Nfe2l2 Cacna1d Lbp Sdc4 Brca1 Myo1c Vmp1 Rab3d Scn1b Cdk1 Sgk1 Ifngr1 Egfr Mdm2 Rack1 Rtn4 Sdc1 Abca8b Pld2 Vamp2 Nfkbia Rab15 Edn1 Tert Ocln F2rl1 Sftpd Bmp4 Wnt5a Clu Ap2m1 Ildr1 Pros1 Ifngr2 Aqp2 Slc4a8 Gps2 Calcr Trem2 C3 P…
2.09862e-08	143	686	1.66315	Negative regulation of cellular component organization	http://amigo.geneontology.org/amigo/term/GO:0051129	Sox9 Hip1r Mmp14 Sema6b Itga3 Ifrd1 Akt1 Tchp Scin Apoe Apoc2 Cyth2 Ercc1 Ankrd13d Inpp5k Arpc2 Tinf2 Mid1ip1 Ptprs Ehmt2 Nol3 H3f3b Birc5 Pfn1 Cldn7 Ywhah Sgk1 Mdm2 Irak3 Cdkl3 Limk2 Rtn4 Efemp1 Rock2 Itgb3 Dlg4 Ctc1 Top2a Evl Xrcc3 Carmil1 Trip13 Bmp4 Pinx1 Wnt5a Clu Nubp1 Hes1 Dpysl3 Capn1 Rabgef1 Itgb1 Map4k4 Itm2c Gsn Notch1 Dync1i2 Itgav Pacsin3 Tpx2 Src Pfn2 Lmna Sdcbp Tnfrsf1b Ephb2 Capzb…
2.17123e-08	286	1619	1.40942	Immune response	http://amigo.geneontology.org/amigo/term/GO:0006955	Tfe3 Polr3d Oas1c Tnk1 Tcirg1 Axl Relb Apoe Cacnb3 Ercc1 Bax Stat3 Stxbp2 Kit Adamts4 Epha2 Hfe Cyp27b1 Bcl2l1 Lpo Apobec3 Ifi35 Mlkl Ptprs St3gal1 Csf1 Gata2 Ager Gata3 Lbp Mapkapk2 Tnfaip1 Serinc3 Wfdc2 Myo1c Dhx58 Kdm6b Tnfsfm13 Cd68 Irf1 Cxcl16 Ccl9 Frk Tnfaip3 Ifngr1 Ddit4 Irak3 Tnip1 Rtn4 Dbnl Srebf1 Sec14l1 Pld2 Vamp2 Map3k14 Nfkbia Bdkrb2 Arg2 Ifi27l2b Evl Irf4 Edn1 Serpinb9b Ddx41 Dapk1 …
2.20979e-08	116	523	1.76961	Response to peptide	http://amigo.geneontology.org/amigo/term/GO:1901652	Cav2 Timp1 Akt1 Klf4 Stat3 Klf5 Inpp5k Aprt Cyp27b1 Plcd1 Cad Ager Nfe2l2 Myo1c Irf1 Pdk4 Tnfaip3 Sgk1 Socs2 Cry1 Mdm2 Stc2 Btg2 Srebf1 Klf11 Pld2 Cacnb1 Vamp2 Tshr Nfkbia Zfp36l1 Srsf5 Edn1 Srd5a1 Slc39a14 Myc Nr4a1 Abcc1 Calcr Trem2 Anxa1 Rela Capn1 Ptprn Nucks1 Dnm1 Nr4a2 Notch1 Jag1 Bcl2l11 Lpin3 Ptpn1 Eif6 Src Anxa5 Ccna2 Rab13 Vcam1 Tlr2 Zbtb7b Nfkb1 Slc2a1 Eif2b3 Pik3r3 Slc9a1 Sesn2 Klf3 E…
2.44761e-08	100	430	1.85546	Cell junction assembly	http://amigo.geneontology.org/amigo/term/GO:0034329	Cdh1 Mmp14 Lsr Jup Wdr1 Epha2 Ptprs Actn1 Sdc4 Myo1c Vmp1 Cldn7 Dbnl Rock2 Itgb3 Itgb4 Fbf1 Marveld2 Ocln Dlg5 Wnt5a Ajuba Grhl2 Sh3bp1 Hdac7 Cldn1 Plec Ache Cldn6 Col17a1 Ldb1 Ptprj Nptx1 St8sia2 Itgb1 Fn1 Obsl1 Epb41l5 Lamc1 Itgav Src Rab13 Pip5k1a Sdcbp Ephb2 Pxn Wnt7a Cd9 Iqgap1 Cttn Efnb1 Gpm6b Ikbkb Vstm5 Agt Nectin1 Pdcd6ip Nrxn2 Six4 Pof1b Tpbg Micall2 Wnt4 Lrfn3 Ctnna1 Cldn16 F11r Lgi2 C…
2.48732e-08	176	895	1.56895	Positive regulation of intracellular signal transduction	http://amigo.geneontology.org/amigo/term/GO:1902533	Cav2 Zfp385a Sox9 Bbc3 Ppard Axl Apoe Bax Map3k20 Cd44 Kit Epor Rundc3a Ifi35 Csf1 Ube2i Lrrk1 Gadd45b Ager Gata3 Traf4 Serinc3 Dhx58 Wwc1 Ccl9 Unc5b Egfr Rack1 Rtn4 Itgb3 Map3k3 Pld2 Map3k14 Net1 Xrcc3 Edn1 Gadd45g F2rl1 Dlg5 Bmp4 Arhgef3 Wnt5a Clu Ajuba Ripk3 Wnt7b Litaf Map3k12 Calcr Trem2 Xdh Eif2ak2 Mapk8ip3 C3 Hbegf Pmaip1 Ankrd1 Rela Pdcd4 Ptprj Ddit3 Adam8 Hras Ccr1 Itgb1 Pdgfa Il18r1 Ccl…
2.6034e-08	98	419	1.86609	Positive regulation of cell adhesion	http://amigo.geneontology.org/amigo/term/GO:0045785	Tfe3 Itga3 Jup Cd44 Arpc2 Ihh Hyal1 Piezo1 Csf1 Ager Gata3 Sdc4 Rac3 Irf1 Fstl3 Itgb3 Pld2 Net1 Carmil1 Wnt5a Emp2 Hes1 Anxa1 Efemp2 Rela Capn1 Ldb1 Ptprj Adam8 Alox5 Itgb1 Fn1 Epb41l5 Kif26b Itgav Itga6 Fermt1 Src Vcam1 Fga Zbtb7b Bcl10 Epb41l4b Ift74 Pdpn Spp1 Ephb6 Iqgap1 Rps3 Pycard Efnb1 Flna Adgrg1 St3gal4 Tpm1 Cspg5 Triobp Vav3 Egr3 Fgb Fgg Lif Dbn1 Nfkbiz Ccl2 Cd276 Ptpn23 Wnt4 Nfkbid Ica…
3.37508e-08	111	497	1.78192	Negative regulation of intracellular signal transduction	http://amigo.geneontology.org/amigo/term/GO:1902532	Zfp385a Dynlt1c Mapk7 Itga3 Foxm1 Tnk1 Akt1 Apoe Klf4 Homer3 Hspb1 Cd44 Inpp5k Epha2 Bcl2l1 Ifi35 Git1 Nol3 Cnksr3 Nfe2l2 Dyrk3 Tnfaip1 Dhx58 Wwc1 Ddx39b Tnfaip3 Dusp6 Ddit4 Mdm2 Irak3 Cdc34 Rack1 Tnip1 Sec14l1 Per1 Bdkrb2 F2rl1 Dlg5 Bmp4 Clu Ajuba Sh3bp1 Hdac7 Litaf Psca Rrn3 Rcan1 Gps2 Pde10a Xdh Spink1 Rela Capn1 Pdcd4 Limd1 Ptprj Rabgef1 Ddit3 Itgb1 Serpine2 Rgs2 Atf3 Creb3l1 Ptpn1 Src Mecom …
3.37616e-08	177	905	1.56043	Response to hormone	http://amigo.geneontology.org/amigo/term/GO:0009725	Cav2 Scnn1g Mmp14 Timp1 Itga3 Akt1 Ppard Fosb Nqo1 Gstm5 Stat3 Kit Sra1 Inpp5k Nsmf Aprt Cyp27b1 Plcd1 Cad Stc1 Ube2i Gata3 Steap2 Nfe2l2 Brca1 Myo1c Mb Irf1 Ywhah Aldh3a1 Pdk4 Sgk1 Socs2 Cry1 Ddit4 Egfr Mdm2 Prmt2 Stc2 Btg2 Srebf1 Sdc1 Pld2 Per1 Vamp2 Krt19 Tshr Zfp36l1 Srsf5 Fos Esrrb Edn1 Srd5a1 Bmp4 Slc39a14 Myc Cldn1 Adcy6 Dhh Nr4a1 Cdkn1a Calcr Lox Anxa1 Fas Fosl1 Rela Capn1 Cpn1 Mmp19 Ptpr…
3.61963e-08	274	1546	1.41404	Defense response	http://amigo.geneontology.org/amigo/term/GO:0006952	Polr3d Timp1 Oas1c Tnk1 Akt1 Tcirg1 Ppard Axl Relb Apoe Klf4 Elf3 Stat3 Stxbp2 Kit Adamts4 Epha2 Hfe Cyp27b1 Bcl2l1 Lpo Apobec3 Hyal1 Ifi35 Git1 Mlkl Csf1 Ager Gata3 Nfe2l2 Il17rb Lbp Plgrkt Mapkapk2 Serinc3 Wfdc2 Myo1c Dhx58 Kdm6b Cd68 Irf1 Cxcl16 Ccl9 Frk Tnfaip3 Ifngr1 Ddit4 Egfr Irak3 Tnip1 Rtn4 Srebf1 Sdc1 Sec14l1 Per1 Map3k14 Nfkbia Bdkrb2 Arg2 Ifi27l2b Evl Irf4 Edn1 Ddx41 Dapk1 F2rl1 Pde8b…
3.82177e-08	98	422	1.85282	Epithelial cell proliferation	http://amigo.geneontology.org/amigo/term/GO:0050673	Cav2 Ccnd2 Sox9 Mmp14 Uhrf1 Akt1 Ppard Apoe Ncstn Bax Stat3 Pax2 Kit Epha2 Ihh Sulf2 Tinf2 Hyal1 Ehf Aldh1a2 Gata2 Ager Gata3 Birc5 Etv4 Tnfaip3 Egfr Rtn4 Itgb3 Zfp36l1 Fst Bmp4 Wnt5a Rb1 Myc Cldn1 Hes1 Cxadr Nr4a1 Xdh Pold4 Hras Alox5 Ptprn Notch1 Fermt1 Nras Aimp1 Iqgap3 F3 B4galt1 Ift74 Ereg Areg Tgfa Wnt7a Nupr1 Fgfr2 Mki67 Fgl1 Egr3 Six4 Sirt6 Ccl2 Prkx Lrg1 Ovol2 Vash2 Scarb1 Hoxa5 Bmp6 Dus…
4.0614e-08	188	978	1.5337	Cell activation	http://amigo.geneontology.org/amigo/term/GO:0001775	Tcf7 Mmp14 Timp1 Tcirg1 Axl Jag2 Relb Apoe Ncstn Ercc1 Bax Stat3 Stxbp2 Hspb1 Cd44 Klf5 Kit Ihh Hfe Ifi35 Git1 St3gal1 Gata2 Entpd2 Ager Gata3 Lbp Sdc4 Tnfsfm13 Irf1 Tnfaip3 Ifngr1 Egfr Patz1 Polm Gna13 Itgb3 Pld2 Vamp2 Tshr Arg2 Zfp36l1 Evl Irf4 Cast F2rl1 Dlg5 Sftpd Bmp4 Wnt5a Clu Ripk3 Myh9 Hdac7 Hes1 Scrib Cxadr Ifngr2 Cdkn1a Gps2 Parp3 Tnfrsf21 Trem2 Anxa1 Fas Nfkb2 Rabgef1 Adam8 Cd151 Hprt …
4.27868e-08	172	876	1.56655	Regulation of response to external stimulus	http://amigo.geneontology.org/amigo/term/GO:0032101	Polr3d Sema6b Ppard Apoe Klf4 Cacnb3 Hspb1 P2rx5 Cyp27b1 Apobec3 Ifi35 Git1 Ptprs Csf1 Ager Gata3 Nfe2l2 Il17rb Lbp Tmprss6 Dhx58 Irf1 Tnfaip3 Egfr Irak3 Tnip1 Rtn4 Srebf1 Sec14l1 Nfkbia Arg2 Edn1 F2rl1 Zswim8 Pspc1 Wnt5a Rb1 Kng1 St6gal1 Parp9 Pros1 Setd4 Abcc1 Gps2 Trem2 C3 Tap2 Anxa1 Rela Pdcd4 Rabgef1 Adam8 Irf7 Alox5 Ccr1 Pdgfa Casp12 Il1r1 Fn1 Serpine2 Notch1 Stk39 Anxa5 Tlr2 Fga Nfkb1 Unc1…
5.2719e-08	101	442	1.82314	Response to oxidative stress	http://amigo.geneontology.org/amigo/term/GO:0006979	Mmp14 Mapk7 Akt1 Axl Apoe Klf4 Ercc1 Nqo1 Mapk13 Hspb1 Upk3bl Epor Mgst1 Lpo Hyal1 Nol3 Nfe2l2 Kdm6b Pcgf2 Atox1 Mb Tnfaip3 Egfr Mdm2 Txnrd1 Stc2 Rack1 Sdc1 Pld2 Net1 Fos Edn1 Dapk1 Bmp4 Ripk3 Oxr1 Rcan1 Abcc1 Anxa1 Aldh3b1 Fosl1 Rela Capn1 Alox5 Ptprn Stk25 Capn2 Pycr2 Lcn2 Nr4a2 Myef2 Ggt7 Src Slc7a11 Fbxw7 Nfkb1 Trp53inp1 Plk3 Sesn2 Areg Rps3 G6pdx Rbpms Casp3 Mmp2 Pdgfd Cryab Gclc Tpm1 Ptgs2 …
5.57754e-08	98	425	1.83975	Ameboidal-type cell migration	http://amigo.geneontology.org/amigo/term/GO:0001667	Sox9 Timp1 Sema6b Itga3 Jup Akt1 Ppard Apoe Klf4 Hspb1 Kit Epha2 Rab25 Hyal1 Stc1 Gata2 Ager Gata3 Lama5 Nfe2l2 Sdc4 Pfn1 Anxa6 Gipc1 Patz1 Rtn4 Rock2 Itgb3 Map3k3 Itgb4 Evl Plk2 Bmp4 Wnt5a Sh3bp1 Myh9 Hdac7 Emp2 Spag6l Nr4a1 Hbegf Anxa1 Adam8 Ric8a Itgb1 Fn1 Epb41l5 Srgap2 Notch1 Itgav Fermt1 Src Pfn2 Rab13 Fbxw7 Pip5k1a Epb41l4b Glipr2 Svbp Pik3r3 Sema3c Anxa3 Pxn Wnt7a Iqgap1 Sema4b Efnb1 Pak3…
6.59411e-08	143	698	1.63456	Inflammatory response	http://amigo.geneontology.org/amigo/term/GO:0006954	Timp1 Akt1 Tcirg1 Ppard Axl Relb Apoe Elf3 Stat3 Kit Epha2 Hfe Hyal1 Ifi35 Git1 Csf1 Ager Gata3 Nfe2l2 Il17rb Lbp Plgrkt Mapkapk2 Kdm6b Cd68 Ccl9 Tnfaip3 Egfr Tnip1 Rtn4 Sdc1 Per1 Nfkbia Bdkrb2 F2rl1 Wnt5a Rb1 Hdac7 Gsdmd Kng1 Setd4 Abcc1 Gps2 Trem2 C3 Anxa1 Rela Pdcd4 Afap1l2 Rabgef1 Adam8 Alox5 Ccr1 Itgb1 Casp12 Il18r1 Il1r1 Ccl20 Fn1 Notch1 Il1rn Il1f6 Stk39 Itgav Mecom Vcam1 Tlr2 Aimp1 F3 Nfk…
7.76069e-08	298	1722	1.38071	Cellular macromolecule localization	http://amigo.geneontology.org/amigo/term/GO:0070727	Cav2 Cdh1 Zfp385a Sox9 Hk2 Mmp14 Itga3 Jup Akt1 Tcirg1 Tspan33 Emd Bbc3 Scin Apoe Tbc1d8 Ap1m2 Cacnb3 Grik5 Bax Stat3 Ralb Stxbp2 Hspb1 Klf5 Mprip Inpp5k Tmbim1 Arpc2 Epha2 Hfe Hap1 Stx1a Tinf2 Bcl2l1 Kdelr3 Tbrg1 Git1 Kif1a Nol3 Ager Lama5 Ift27 Brca1 Myo1c Pfn1 Kpna2 Cd68 Ywhah Rab3d Gipc1 Tnfaip3 Cdk1 Egfr Mdm2 Sumo3 Rack1 Limk2 Rtn4 Srebf1 Rock2 Bcap29 Sumo2 4933427D14Rik Snx11 Cacnb1 Dlg4 Va…
7.92821e-08	65	243	2.13416	Epithelial cell development	http://amigo.geneontology.org/amigo/term/GO:0002064	Sox9 Tmem79 Col18a1 Klf5 Epha2 Ihh Rab25 Ptprs Stc1 Adamtsl4 Rock2 Sdc1 Ccdc88c Marveld2 F2rl1 Bmp4 Wnt5a Grhl2 Cldn1 Scrib Cdkn1a Dnase1l2 Tjp2 Tfcp2l1 Epb41l5 Notch1 Jag1 Src Ampd2 Rab13 B4galt1 Ift74 Abcb1b Fosl2 Shroom3 Rilpl1 Tnfrsf1a Iqgap1 Sipa1l3 Msn Flna Ikbkb St14 Myo1e Myd88 Triobp Foxj1 Exph5 Pof1b Foxa1 Icam1 Tigar F11r Hoxa5 Bmp6 Atf4 Sfn Pls1 Ezr Lamb2 Arntl Gsdmc2 Fat1 Cldn3 Spint2
8.5394e-08	273	1553	1.40253	Regulation of protein modification process	http://amigo.geneontology.org/amigo/term/GO:0031399	Cav2 Ccnd2 Sox9 Mapk7 Akt1 Apoe Bax Ralb Hspb1 Cd44 Mprip Kit Inpp5k Kmt2b Neurl1a Nsmf Prkag3 Hfe Tinf2 Rplp1 Ehmt2 Csf1 Chfr Gata2 Ube2i Lrrk1 Cnksr3 Gadd45b Ager Gata3 Sdc4 Brca1 Traf4 Dbndd2 Irf1 Tnfaip3 Dusp6 Cry1 Ddit4 Egfr Irak3 Hmg20b Ccng1 Rack1 Tnip1 Limk2 Srebf1 Rock2 Itgb3 Sumo2 Dlg4 Map3k14 Bdkrb2 Ccdc88c Ppp4r4 Edn1 Ocln Bmp4 Pinx1 Wnt5a Clu Bora Rb1 Ajuba Fbxo4 Ripk3 Oxr1 Emp2 Hes1…
1.05251e-07	59	213	2.21	Cell-matrix adhesion	http://amigo.geneontology.org/amigo/term/GO:0007160	Mmp14 Jup Bcam Ddr1 Csf1 Actn1 Sdc4 Itgb3 Itgb4 Ajuba Emp2 Efemp2 Ldb1 Ptprj Adam8 Itgb1 Fn1 Epb41l5 Itgav Itga6 Jag1 Fermt1 Bcl2l11 Src Vcam1 Fga Pip5k1a B4galt1 Angptl3 Bst1 Pxn Zyx Iqgap1 Cttn Gpm6b L1cam Plet1 Fgb Fgg Wnt4 Serpine1 Rras Dag1 Thbs1 Rcc2 Npnt Rhod S100a10 Camsap3 Nexmif Efna5 Cntn2 Cfl1 Skap1 Lypd3 Actg1 Msln Grem1 Hoxd3
1.05251e-07	112	513	1.74189	Gland development	http://amigo.geneontology.org/amigo/term/GO:0048732	Cdh1 Sox9 Hk2 Lsr Elf3 Ddr1 Bax Neurl1a Epha2 Ihh Aprt Hfe Sulf2 Aldh1a2 Cad Csf1 Gata2 Gata3 Lama5 Rpl19 Etv4 Ddx39b Tnfaip3 Ntn4 Socs2 Ascl1 Egfr Cobl Fstl3 Rtn4 Hoxb9 Ctc1 Srsf5 Srd5a1 Bmp4 Wnt5a Ripk3 Myc Wnt7b Cldn1 Hes1 Scrib Ly6e Krt18 Xdh Anxa1 Rela Capn1 Hras Wnt10a Serpine2 Tfcp2l1 Notch1 Pax8 Elf5 Bcl2l11 Src Zbtb7b Iqgap3 B4galt1 Sema3c Areg Ncor2 Asns Tgfa Plxna1 Mki67 Msn Fgl1 Sall1…
1.07209e-07	36	101	2.84382	Fibroblast proliferation	http://amigo.geneontology.org/amigo/term/GO:0048144	Brpf1 Emd Bax Ager Egfr Itgb3 Ctc1 Wnt5a Fbxo4 Myc Wnt7b Cdkn1a Pmaip1 Pdgfa Fn1 Ccna2 Rps3a1 Trp53inp1 Fosl2 Ereg Nupr1 Gas6 Ifi30 Agt Pdgfd Anxa2 Fntb Sirt6 Pml Morc3 Ccnb1 Tgif1 Jun Trp53 Gstp1 Sphk1
1.2293e-07	130	624	1.66219	Regulation of cellular response to stress	http://amigo.geneontology.org/amigo/term/GO:0080135	Zfp385a Mapk7 Foxm1 Akt1 Klf4 Ier3 Ercc1 Bax Map3k20 Hspb1 Cd44 Epor Bcl2l1 Spire2 Ptprs Nol3 Gadd45b Ager Nfe2l2 Dyrk3 Brca1 Traf4 Serinc3 Ddx39b Cry1 Egfr Mdm2 Rack1 Rtn4 Map3k3 Per1 Bdkrb2 Arg2 Gadd45g Tert F2rl1 Plk2 Wnt5a Clu Ajuba Fbxo4 Oxr1 Myc Wnt7b Slc38a2 Parp9 Gps2 Parp3 Xdh Eif2ak2 Mapk8ip3 Pmaip1 Fas Ankrd1 Pdcd4 Mms19 Hras Alox5 Uimc1 Map4k4 Efhd1 Stk25 Smyd2 Traf2 Creb3l1 Rad51 Ptp…
1.24222e-07	95	414	1.83081	Regulation of cell-cell adhesion	http://amigo.geneontology.org/amigo/term/GO:0022407	Cdh1 Mapk7 Akt1 Klf4 Hspb1 Cd44 Ihh Hfe Piezo1 Ager Gata3 Sdc4 Irf1 Tnfaip3 Fstl3 Arg2 Dlg5 Sftpd Bmp4 Wnt5a Hes1 Scrib Tnfrsf21 Anxa1 Rela Capn1 Adam8 Alox5 Serpine2 Epb41l5 Kif26b Notch1 Il1rn Itga6 Jag1 Src Vcam1 Fga Zbtb7b Bcl10 Pdpn Mad2l2 Ephb6 Cd9 Vps33b Rps3 Pycard Efnb1 Casp3 St3gal4 Egr3 Fgb Fgg Foxj1 Nfkbiz Ccl2 Cd276 Ptpn23 Pcdh8 Wnt4 Nfkbid Lrfn3 Icam1 Cd81 F11r Bmp6 Dusp10 Il7 Slc7a…
1.26045e-07	295	1710	1.37641	Cellular protein localization	http://amigo.geneontology.org/amigo/term/GO:0034613	Cav2 Cdh1 Sox9 Hk2 Mmp14 Itga3 Jup Akt1 Tcirg1 Tspan33 Emd Bbc3 Scin Apoe Tbc1d8 Ap1m2 Cacnb3 Grik5 Bax Stat3 Ralb Stxbp2 Hspb1 Klf5 Mprip Inpp5k Tmbim1 Arpc2 Epha2 Hfe Hap1 Stx1a Tinf2 Bcl2l1 Kdelr3 Tbrg1 Git1 Kif1a Nol3 Ager Lama5 Ift27 Brca1 Myo1c Pfn1 Kpna2 Cd68 Ywhah Rab3d Gipc1 Tnfaip3 Cdk1 Egfr Mdm2 Sumo3 Rack1 Limk2 Rtn4 Srebf1 Rock2 Bcap29 Sumo2 4933427D14Rik Snx11 Cacnb1 Dlg4 Vamp2 Nfkb…
1.33999e-07	85	357	1.89964	Epithelial tube morphogenesis	http://amigo.geneontology.org/amigo/term/GO:0060562	Sox9 Mmp14 Irx2 Brpf1 Ddr1 Pax2 Epha2 Ihh Aldh1a2 Csf1 Gata3 Lama5 Sdc4 Etv4 Pfn1 Apaf1 Cobl Gna13 Edn1 Dlg5 Bmp4 Wnt5a Grhl2 Myc Hes1 Scrib Arl13b Enah Ptk7 Kif26b Vangl2 Notch1 Pax8 Spint1 Src Bcl10 B4galt1 Areg Shroom3 Pxn Vasp Col4a1 Casp3 Agt St14 Six4 Sirt6 Cxcl10 Lzts2 Foxa1 Prkx Sostdc1 Wnt4 Pml Mycn Grhl3 Ovol2 Hoxa11 Hoxa5 Tctn1 Hoxb7 Dag1 Ccdc40 Mthfd1l Hesx1 Esrp1 Npnt Kdm5b Megf8 Tgi…
1.51116e-07	74	296	1.99462	Epithelium migration	http://amigo.geneontology.org/amigo/term/GO:0090132	Sox9 Itga3 Jup Akt1 Ppard Apoe Klf4 Hspb1 Kit Epha2 Rab25 Hyal1 Stc1 Gata2 Ager Gata3 Nfe2l2 Pfn1 Gipc1 Patz1 Rtn4 Rock2 Itgb3 Map3k3 Evl Plk2 Bmp4 Wnt5a Grhl2 Sh3bp1 Myh9 Hdac7 Emp2 Nr4a1 Hbegf Anxa1 Adam8 Itgb1 Epb41l5 Notch1 Itgav Fermt1 Src Pfn2 Rab13 Fbxw7 Epb41l4b Glipr2 Svbp Pik3r3 Anxa3 Pxn Wnt7a Agt Ptgs2 Egr3 Prkx Ptpn23 Anln Scarb1 Rras Dusp10 Thbs1 Arf6 Tacstd2 Jun Rhob Zfp580 Fgf18 P…
1.74224e-07	132	640	1.64556	Translation	http://amigo.geneontology.org/amigo/term/GO:0006412	Zfp385a Rpl13 Akt1 Rps11 Rpl8 Stat3 Pan2 Rps9 Neurl1a Vars Rplp1 Rps18 Rps15a Mrpl52 Rpl15 Rps5 Rpl19 Ddx39b Egfr Mknk2 Rack1 Btg2 Rps27a Per1 Zfp36l1 Dapk1 Samd4 Dph3 Noct Gtpbp2 Eif2ak2 Uqcc2 Mrps18b Rps14 Eif1ad Rps24 Rps26 Pa2g4 Rplp2 Rpl14 Rgs2 Dph7 Ggt7 Eif6 Exosc9 Aimp1 Rps3a1 Rps20 Rps6 Eif2b3 Sesn2 Rpl6 Rps3 Eif3f Rbm3 Rps4x Eif4ebp1 Pkm Rpl4 Rpsa Igf2bp2 Tut4 Rps29 Mpv17l2 Upf3b Rps27l …
1.77471e-07	259	1470	1.40573	Regulation of phosphate metabolic process	http://amigo.geneontology.org/amigo/term/GO:0019220	Cav2 Ccnd2 Sox9 Mapk7 Akt1 Axl Apoe Apoc2 Klf4 Ddr1 Bax Stat3 Ralb Hspb1 Cd44 Mprip Kit Inpp5k Neurl1a Epha2 Nsmf Prkag3 Hfe Bcl2l1 Rplp1 Dynll1 Plcd1 Git1 Csf1 Lrrk1 Cnksr3 Gadd45b Ager Sdc4 Traf4 Dbndd2 Irf1 Pdk4 Tnfaip3 Arfgef3 Dusp6 Socs2 Ddit4 Egfr Irak3 Ccng1 Rack1 Limk2 Rock2 Itgb3 Dlg4 Map3k14 Bdkrb2 Ccdc88c Ppp4r4 Esrrb Edn1 Zcchc9 Ocln Bmp4 Wnt5a Clu Bora Rb1 Ajuba Ripk3 Myc Emp2 Hes1 P…
1.88459e-07	259	1471	1.40478	Regulation of phosphorus metabolic process	http://amigo.geneontology.org/amigo/term/GO:0051174	Cav2 Ccnd2 Sox9 Mapk7 Akt1 Axl Apoe Apoc2 Klf4 Ddr1 Bax Stat3 Ralb Hspb1 Cd44 Mprip Kit Inpp5k Neurl1a Epha2 Nsmf Prkag3 Hfe Bcl2l1 Rplp1 Dynll1 Plcd1 Git1 Csf1 Lrrk1 Cnksr3 Gadd45b Ager Sdc4 Traf4 Dbndd2 Irf1 Pdk4 Tnfaip3 Arfgef3 Dusp6 Socs2 Ddit4 Egfr Irak3 Ccng1 Rack1 Limk2 Rock2 Itgb3 Dlg4 Map3k14 Bdkrb2 Ccdc88c Ppp4r4 Esrrb Edn1 Zcchc9 Ocln Bmp4 Wnt5a Clu Bora Rb1 Ajuba Ripk3 Myc Emp2 Hes1 P…
1.92712e-07	156	792	1.57152	Cellular component morphogenesis	http://amigo.geneontology.org/amigo/term/GO:0032989	Sema6b Ifrd1 Apoe Ddr1 Bax Cd44 Wdr1 Epha2 Nsmf Ihh Cnp Bcl2l1 Ptprs Kif1a Gata3 Lama5 Plekho1 Etv4 Ywhah Scn1b Map1s Sgk1 Unc5b Egfr Cobl Cdkl3 Rtn4 Dbnl Llgl1 Itgb3 Itgb4 Dlg4 Krt19 Evl Edn1 Emb Zswim8 Wnt5a Clu Ctnnd2 Trio Wnt7b Alcam Spag6l Enah Ache Tiam2 Tnfrsf12a Mapk8ip3 Baiap2 Nptx1 Hprt St8sia2 Itgb1 Fn1 Obsl1 Stk25 Csrp1 Srgap2 Syt2 Vangl2 Plxna2 Kif5c Nr4a2 Notch1 Src Ngf Tlr2 Efna3 E…
1.92712e-07	81	337	1.91768	Renal system development	http://amigo.geneontology.org/amigo/term/GO:0072001	Sox9 Irx2 Itga3 Bax Pax2 Sulf2 Aldh1a2 Bicc1 Gata3 Lama5 Ift27 Sdc4 Fstl3 Sdc1 Itgb3 Arg2 Dlg5 Bmp4 Wnt5a Myc Wnt7b Upk3a Hes1 Adamts1 Aqp2 Ptk7 Gdf11 Pdgfa Tfap2b Gsta3 Kif26b Vangl2 Notch1 Pax8 Jag1 Bcl2l11 Mecom Ampd2 Prom1 Spp1 Anxa4 Iqgap1 Col4a1 Sall1 Smad1 Agt Pdgfd Myo1e Clcnka Foxj1 Lif Six4 Ap2b1 Lzts2 Prkx Wnt4 Notch3 Hoxa11 Egr1 Hoxb7 Bmp6 Wfs1 Npnt Pcsk9 Epcam Pou3f3 Basp1 Adamts6 Cd…
1.94809e-07	135	660	1.63196	Peptide biosynthetic process	http://amigo.geneontology.org/amigo/term/GO:0043043	Zfp385a Rpl13 Akt1 Rps11 Rpl8 Stat3 Pan2 Rps9 Neurl1a Vars Rplp1 Rps18 Rps15a Mrpl52 Rpl15 Rps5 Nfe2l2 Rpl19 Ddx39b Egfr Mknk2 Rack1 Btg2 Rps27a Per1 Zfp36l1 Dapk1 Samd4 Dph3 Noct Gtpbp2 Eif2ak2 Uqcc2 Mrps18b Rps14 Eif1ad Rps24 Rps26 Pa2g4 Rplp2 Rpl14 Rgs2 Dph7 Ggt7 Eif6 Exosc9 Slc7a11 Aimp1 Rps3a1 Rps20 Rps6 Eif2b3 Sesn2 Rpl6 Rps3 Eif3f Rbm3 Rps4x Eif4ebp1 Pkm Gclc Rpl4 Rpsa Igf2bp2 Tut4 Rps29 M…
1.99177e-07	79	326	1.93344	Kidney development	http://amigo.geneontology.org/amigo/term/GO:0001822	Sox9 Irx2 Itga3 Bax Pax2 Sulf2 Aldh1a2 Bicc1 Gata3 Lama5 Ift27 Sdc4 Fstl3 Sdc1 Itgb3 Arg2 Dlg5 Bmp4 Wnt5a Myc Wnt7b Upk3a Hes1 Adamts1 Aqp2 Ptk7 Gdf11 Pdgfa Tfap2b Gsta3 Kif26b Vangl2 Notch1 Pax8 Jag1 Bcl2l11 Ampd2 Prom1 Spp1 Anxa4 Iqgap1 Sall1 Smad1 Agt Pdgfd Myo1e Clcnka Foxj1 Lif Six4 Ap2b1 Lzts2 Prkx Wnt4 Notch3 Hoxa11 Egr1 Hoxb7 Bmp6 Wfs1 Npnt Pcsk9 Epcam Pou3f3 Basp1 Adamts6 Cd24a Pygo2 Ada…
2.1236e-07	101	454	1.77495	Response to radiation	http://amigo.geneontology.org/amigo/term/GO:0009314	Ccnd2 Timp1 Akt1 Bbc3 Ddb2 Ercc1 Bax Map3k20 Mapk13 Kit Crip1 Bcl2l1 Hyal1 Gata3 Brca1 Sgk1 Cry1 Egfr Mdm2 Tlk2 Per1 Net1 Fos Polk Pde8b Fbxo4 Myc Cdkn1a Map4k3 Pmaip1 Anxa1 Rela Casp7 Nabp2 Ric8a Hras Itgb1 Uimc1 Il1r1 Rev1 Nucks1 1700007K13Rik Rad51 Slc7a11 Vcam1 Fbxw7 Trp53inp1 B4galt2 Plk3 Lzic Gnb1 Chek2 Triap1 Asns Bhlhe40 Rad18 Aen Rrm1 Casp3 N4bp1 Mmp2 Cryab Ptgs2 Topbp1 Gnat1 Tanc1 Ccl2 …
2.1236e-07	35	99	2.82068	Regulation of fibroblast proliferation	http://amigo.geneontology.org/amigo/term/GO:0048145	Brpf1 Emd Bax Ager Egfr Itgb3 Ctc1 Wnt5a Fbxo4 Myc Cdkn1a Pmaip1 Pdgfa Fn1 Ccna2 Rps3a1 Trp53inp1 Fosl2 Ereg Nupr1 Gas6 Ifi30 Agt Pdgfd Anxa2 Fntb Sirt6 Pml Morc3 Ccnb1 Tgif1 Jun Trp53 Gstp1 Sphk1
2.18322e-07	122	581	1.67535	Transmembrane receptor protein tyrosine kinase signaling pathway	http://amigo.geneontology.org/amigo/term/GO:0007169	Cav2 Sox9 Hip1r Tnk1 Akt1 Axl Ddr1 Stat3 Hspb1 Kit Inpp5k Neurl1a Epha2 Sulf2 Hap1 Git1 Csf1 Gata3 Mapkapk2 Myo1c Pdk4 Frk Socs2 Ddit4 Egfr Rhbdf1 Rtn4 Efemp1 Srebf1 Itgb3 Rhbdf2 Bmp4 Wnt5a Slc39a14 Xdh Hbegf Lox Ppp2r5b Rela Afap1l2 Ptprj Rabgef1 Pdgfa Nucks1 Notch1 Creb3l1 Ptpn1 Src Ngf Efna3 Efna4 Zbtb7b Fbxw7 F3 Ephb2 Pik3r3 Ptpn12 Ereg Areg Pxn Tspan12 Ephb6 Tgfa Wdr54 C2cd5 Iqgap1 Mvp Fgfr2…
2.32487e-07	152	769	1.57702	Regulation of proteolysis	http://amigo.geneontology.org/amigo/term/GO:0030162	Wnt9a Hip1r Mmp14 Timp1 Akt1 Bbc3 Apoe Klf4 Ncstn Bax Stat3 Pax2 Cstb Cd44 Hfe Bcl2l1 Ctsd Chfr Nol3 Ager Plgrkt Birc5 Wfdc2 Gipc1 Perp Apaf1 Mdm2 Sumo3 Rhbdf1 Rack1 Tnip1 Rock2 Tlk2 Sumo2 Papln Serpinb9b Dapk1 Cast Plk2 Clu Tnfrsf10b Psme1 Rnf19a Myc Csnk1e Myh9 Meltf Fetub Kng1 Nr4a1 Trem2 Xdh Crim1 C3 Spink1 Pmaip1 Fas Adam8 Pidd1 Col7a1 Casp12 Fn1 Serpine2 Gsn Pacsin3 Spint1 Bcl2l11 Src Ngf E…
2.47588e-07	59	218	2.15932	Response to tumor necrosis factor	http://amigo.geneontology.org/amigo/term/GO:0034612	Akt1 Inpp5k Hyal1 Nol3 Gata3 Nfe2l2 Brca1 Traf4 Irf1 Cxcl16 Ccl9 Nfkbia Zfp36l1 Edn1 Ocln F2rl1 Cldn1 Krt18 Gps2 Tnfrsf21 Map4k3 Fas Ankrd1 Tjp2 Rela Ccl20 Traf2 Ggt7 Vcam1 Pias3 Nfkb1 Tnfrsf1b Ybx3 Tnfrsf1a Rps3 Pycard Gas6 Ikbkb Ptgs2 Casp4 Eda2r Dbn1 Ccl2 Tnfrsf23 Akap12 Thbs1 Npnt Tnfrsf18 Zfp36 Pid1 Foxo3 Krt8 Cd14 Actn4 Cfl1 Birc2 Trp53 Sphk1 Wdr35
2.72518e-07	176	925	1.51807	Negative regulation of gene expression	http://amigo.geneontology.org/amigo/term/GO:0010629	Sox9 Akt1 Axl Relb Apoe Klf4 Homer3 Stat3 Pan2 Kmt2b Epha2 Hfe Carhsp1 Kcnq1 Git1 Ptprs Nol3 Gata2 Ager Gata3 Lbp Mapkapk2 H3f3b Dhx58 Tnfaip3 Cdk1 Egfr Mdm2 Irak3 Stc2 Rack1 Btg2 Ppm1d Arg2 Zfp36l1 Edn1 Dapk1 Cast Tert Ocln F2rl1 Sftpd Bmp4 Samd4 Rb1 Ajuba Myc Hdac7 Hes1 Parp9 Cdkn1a Noct Parp3 Tnfrsf21 Gtpbp2 Calcr Trem2 Xdh Eif2ak2 Epc1 Anxa1 Pdcd4 Msr1 Limd1 Rabgef1 Rps26 Ddit3 Hras Ccr1 Fn1 …
2.74611e-07	88	380	1.84765	Response to molecule of bacterial origin	http://amigo.geneontology.org/amigo/term/GO:0002237	Akt1 Ppard Axl Cyp27b1 Cnp Mgst1 Git1 Abca1 Lbp Mapkapk2 Cd68 Cxcl16 Plscr3 Tnfaip3 Irak3 Nfkbia Fos Edn1 Wnt5a Pabpn1 Litaf Cldn1 Nr4a1 Noct Trem2 Eif2ak2 Tap2 Ankrd1 Rela Pdcd4 Nfkb2 Capn2 Mrc1 Notch1 Il1f6 Itgav Ggt7 Src Vcam1 Tlr2 Nfkb1 Bcl10 Tnfrsf1b Cxcl5 Cxcl1 Pycard Fgfr2 Casp3 Plscr1 Ptgs2 Trib1 Myd88 Mapkapk3 Tut4 Cxcl10 Ssc5d Ccl2 Sbno2 Serpine1 Arid5a Scarb1 Akap12 Bmp6 Dusp10 Ptger4 …
2.99754e-07	227	1263	1.43398	Regulation of phosphorylation	http://amigo.geneontology.org/amigo/term/GO:0042325	Cav2 Ccnd2 Sox9 Mapk7 Akt1 Axl Apoe Klf4 Ddr1 Bax Stat3 Ralb Hspb1 Cd44 Mprip Kit Inpp5k Neurl1a Epha2 Prkag3 Hfe Rplp1 Dynll1 Git1 Csf1 Lrrk1 Cnksr3 Gadd45b Ager Sdc4 Traf4 Dbndd2 Irf1 Tnfaip3 Dusp6 Socs2 Ddit4 Egfr Irak3 Ccng1 Rack1 Limk2 Rock2 Itgb3 Dlg4 Map3k14 Bdkrb2 Ccdc88c Esrrb Edn1 Ocln Bmp4 Wnt5a Clu Bora Rb1 Ajuba Ripk3 Myc Emp2 Hes1 Parp9 Cdkn1a Calcr Trem2 Xdh Mapk8ip3 C3 Hbegf Spink…
3.03195e-07	135	665	1.61969	Regulation of growth	http://amigo.geneontology.org/amigo/term/GO:0040008	Mmp14 Sema6b Tnk1 Ifrd1 Akt1 Bbc3 Ppard Tchp Apoe Ddr1 Stat3 P2rx5 Ihh Cyp27b1 Bcl2l1 Sertad1 Hyal1 Ptprs Csf1 H3f3b Wwc1 Cxcl16 Ddx39b Trip10 Cdk1 Dusp6 Sgk1 Socs2 Egfr Stc2 Rack1 Cdkl3 Rtn4 Dbnl Tshr Edn1 Kctd6 Bmp4 Tkt Wnt5a Rb1 Nubp1 Cxadr Cdkn1a Tnfrsf12a E4f1 C3 Epc1 Hbegf Ptprj Fn1 Nppc Serpine2 Rgs2 Tfcp2l1 Syt2 Notch1 Bcl2l11 Exosc9 Ngf Sdcbp Sema3c Slc9a1 Sesn2 Mad2l2 Plac8 Ybx3 Sema4b …
3.09194e-07	88	381	1.8428	Urogenital system development	http://amigo.geneontology.org/amigo/term/GO:0001655	Sox9 Irx2 Itga3 Bax Pax2 Sulf2 Aldh1a2 Bicc1 Gata2 Gata3 Lama5 Ift27 Sdc4 Fstl3 Sdc1 Itgb3 Arg2 Srd5a1 Dlg5 Bmp4 Wnt5a Myc Wnt7b Upk3a Hes1 Adamts1 Aqp2 Ptk7 Anxa1 Gdf11 Pdgfa Tfap2b Gsta3 Kif26b Vangl2 Notch1 Pax8 Jag1 Bcl2l11 Mecom Ampd2 Ephb2 Prom1 Spp1 Anxa4 Iqgap1 Col4a1 Sall1 Smad1 Mmp2 Agt Pdgfd Myo1e Clcnka Foxj1 Lif Six4 Ap2b1 Lzts2 Foxa1 Prkx Wnt4 Notch3 Hoxa11 Egr1 Hoxb7 Bmp6 Wfs1 Npnt…
3.40652e-07	47	158	2.37335	Regulation of extrinsic apoptotic signaling pathway	http://amigo.geneontology.org/amigo/term/GO:2001236	Mapk7 Bax Tmbim1 Bcl2l1 Pea15a Nol3 Brca1 Tnfaip3 Unc5b Dapk1 Tert Bmp4 Tnfrsf12a Rela Acsl5 Itm2c Atf3 Traf2 Itgav Itga6 Mal Src Fga Lmna Bcl10 Bcl2l14 Ltbr Pycard Cttn Sh3rf1 Agt Gclc Fgb Fgg Pml Icam1 Serpine1 Tnfrsf23 Ctnna1 Mcl1 Thbs1 Il7 Inhba Lgals3 Bmpr1b Gstp1 Tnfsf12
3.4698e-07	74	302	1.95499	Tissue migration	http://amigo.geneontology.org/amigo/term/GO:0090130	Sox9 Itga3 Jup Akt1 Ppard Apoe Klf4 Hspb1 Kit Epha2 Rab25 Hyal1 Stc1 Gata2 Ager Gata3 Nfe2l2 Pfn1 Gipc1 Patz1 Rtn4 Rock2 Itgb3 Map3k3 Evl Plk2 Bmp4 Wnt5a Grhl2 Sh3bp1 Myh9 Hdac7 Emp2 Nr4a1 Hbegf Anxa1 Adam8 Itgb1 Epb41l5 Notch1 Itgav Fermt1 Src Pfn2 Rab13 Fbxw7 Epb41l4b Glipr2 Svbp Pik3r3 Anxa3 Pxn Wnt7a Agt Ptgs2 Egr3 Prkx Ptpn23 Anln Scarb1 Rras Dusp10 Thbs1 Arf6 Tacstd2 Jun Rhob Zfp580 Fgf18 P…
3.62003e-07	54	194	2.22082	Cellular response to tumor necrosis factor	http://amigo.geneontology.org/amigo/term/GO:0071356	Akt1 Inpp5k Hyal1 Nol3 Gata3 Nfe2l2 Brca1 Traf4 Irf1 Ccl9 Nfkbia Zfp36l1 Edn1 Ocln F2rl1 Cldn1 Krt18 Gps2 Tnfrsf21 Fas Ankrd1 Tjp2 Rela Ccl20 Traf2 Vcam1 Pias3 Nfkb1 Tnfrsf1b Ybx3 Tnfrsf1a Rps3 Pycard Gas6 Ikbkb Casp4 Eda2r Dbn1 Ccl2 Tnfrsf23 Akap12 Thbs1 Npnt Tnfrsf18 Zfp36 Pid1 Foxo3 Krt8 Actn4 Cfl1 Birc2 Trp53 Sphk1 Wdr35
3.64579e-07	35	101	2.76482	Cytoplasmic translation	http://amigo.geneontology.org/amigo/term/GO:0002181	Zfp385a Rpl8 Rplp1 Rpl15 Rpl19 Dph3 Rps26 Rplp2 Dph7 Eif2b3 Rpl6 Eif3f Eif4ebp1 Pkm Rpsa Rps29 Rps21 Rps2 Rpl18a Rpl9 Rpl29 Rps23 Rpl38 Rpl32 Rpl36 Rpl18 Rpl11 Rplp0 Rps28 Rpl31 Rpl13a Eif2s2 Rpl39 Rpl24 Rplp2-ps1
3.65841e-07	103	471	1.74477	Regulation of peptidase activity	http://amigo.geneontology.org/amigo/term/GO:0052547	Wnt9a Hip1r Timp1 Akt1 Bbc3 Klf4 Ncstn Bax Stat3 Pax2 Cstb Cd44 Bcl2l1 Ctsd Nol3 Ager Birc5 Wfdc2 Perp Apaf1 Mdm2 Rack1 Rock2 Papln Serpinb9b Dapk1 Cast Tnfrsf10b Psme1 Myc Fetub Kng1 Nr4a1 Xdh Crim1 C3 Spink1 Pmaip1 Fas Pidd1 Col7a1 Casp12 Fn1 Serpine2 Gsn Spint1 Bcl2l11 Src Ngf Efna3 F3 Bcl10 Ambp Svbp Triap1 Pcolce Pdcd5 Rps3 Pycard Gas6 Sh3rf1 Cryab Anxa2 Ptgs2 Prr7 Arl6ip5 Atp13a2 Rps27l Pml…
4.11401e-07	152	776	1.5628	Amide biosynthetic process	http://amigo.geneontology.org/amigo/term/GO:0043604	Zfp385a Rpl13 Akt1 Rps11 Rpl8 Stat3 Pan2 Rps9 Neurl1a B4galnt1 Vars Rplp1 Cers4 Rps18 Rps15a Mrpl52 Rpl15 Rps5 St3gal1 Nfe2l2 Rpl19 Ddx39b Pdk4 Egfr Mknk2 Rack1 Btg2 Rps27a Abca8b Per1 Sptlc2 Arg2 Zfp36l1 Dapk1 Samd4 Dph3 Noct Gtpbp2 Eif2ak2 Uqcc2 Mrps18b Rps14 Eif1ad Acsl5 Rps24 Rps26 Pa2g4 Rplp2 St8sia2 Rpl14 Rgs2 Dph7 Ggt7 Eif6 Exosc9 Slc7a11 Aimp1 Rps3a1 Rps20 Rps6 Eif2b3 Sesn2 Rpl6 Asns Rps3…
4.18636e-07	136	675	1.60752	Cell projection morphogenesis	http://amigo.geneontology.org/amigo/term/GO:0048858	Sema6b Ifrd1 Apoe Ddr1 Cd44 Epha2 Nsmf Cnp Ptprs Kif1a Gata3 Lama5 Plekho1 Etv4 Ywhah Scn1b Map1s Sgk1 Unc5b Egfr Cobl Cdkl3 Rtn4 Dbnl Llgl1 Itgb3 Dlg4 Evl Emb Zswim8 Wnt5a Clu Ctnnd2 Trio Wnt7b Alcam Spag6l Enah Ache Tiam2 Tnfrsf12a Mapk8ip3 Baiap2 Nptx1 Hprt St8sia2 Itgb1 Fn1 Obsl1 Stk25 Srgap2 Syt2 Vangl2 Plxna2 Kif5c Nr4a2 Notch1 Src Ngf Efna3 Efna4 Artn Dock7 Pdpn Lrp8 Ephb2 Sema3c Uchl1 Kel…
4.53171e-07	60	227	2.10885	Regeneration	http://amigo.geneontology.org/amigo/term/GO:0031099	Ifrd1 Ppard Axl Klf4 Klf5 P2rx5 Ihh Hfe Sulf2 Ptprs Cad Rpl19 Cdk1 Egfr Rtn4 Srsf5 Myc Cldn1 Cdkn1a Mapk8ip3 Anxa1 Fas Map4k4 Gsn Notch1 Ccna2 Ptgfrn Ptpn12 Cxcl5 Anxa3 Wnt7a Cd9 Flna Gas6 Mmp2 Pkm Ucp2 Lif Ccl2 Rps16 Cd81 Ctnna1 Dusp10 Dag1 Gfer Fzd7 Ccnb1 Tspo Bex1 Selenon Jun Map1b Lamb2 Cebpb Bak1 Gstp1 Rps15 Wdr35 Cntf Ugt1a1
4.56805e-07	77	321	1.91384	Cellular response to external stimulus	http://amigo.geneontology.org/amigo/term/GO:0071496	Sox9 Akt1 Angptl4 Axl Cacnb3 Ralb Prkag3 Hfe Cyp27b1 Slc38a3 Ehmt2 Nfe2l2 Mmp7 Cd68 Irf1 Pdk4 Egfr Mdm2 Ppm1d Srebf1 Map3k14 Fos Srd5a1 Map3k1 Slc38a2 Gsdmd Aqp2 Cdkn1a Eif2ak2 Fas Ankrd1 Fosl1 Arhgdia Gdap1 Atf3 Nr4a2 Itga6 Vcam1 Nfkb1 Bcl10 Slc2a1 Sesn2 Asns Trim24 Ltbr Tnfrsf1a Gas6 Agt Gclc Ptgs2 Myd88 Ucp2 Scx Gas2l1 Brsk1 Krt20 Wnt4 Inhbb Klf10 F11r Ripor1 Bmp6 Dap Ptger4 Dag1 Atf4 Pcsk9 Fo…
4.66303e-07	72	293	1.96058	Epithelial cell migration	http://amigo.geneontology.org/amigo/term/GO:0010631	Sox9 Itga3 Jup Akt1 Ppard Apoe Klf4 Hspb1 Kit Epha2 Rab25 Hyal1 Stc1 Gata2 Ager Gata3 Nfe2l2 Pfn1 Gipc1 Patz1 Rtn4 Rock2 Itgb3 Map3k3 Evl Plk2 Bmp4 Wnt5a Sh3bp1 Myh9 Hdac7 Emp2 Nr4a1 Hbegf Anxa1 Adam8 Itgb1 Epb41l5 Notch1 Itgav Fermt1 Src Pfn2 Rab13 Fbxw7 Epb41l4b Glipr2 Svbp Pik3r3 Anxa3 Pxn Wnt7a Agt Ptgs2 Egr3 Prkx Ptpn23 Anln Scarb1 Rras Dusp10 Thbs1 Arf6 Tacstd2 Jun Rhob Zfp580 Fgf18 Ptp4a3 …
4.7141e-07	78	327	1.90313	Cellular response to chemical stress	http://amigo.geneontology.org/amigo/term/GO:0062197	Mapk7 Akt1 Axl Relb Klf4 Nqo1 Mapk13 Hspb1 Epor Mgst1 Nol3 Nfe2l2 Kdm6b Pcgf2 Tnfaip3 Egfr Mdm2 Rack1 Bdkrb2 Zfp36l1 Net1 Fos Dapk1 Bmp4 Ripk3 Oxr1 Myc Anxa1 Fas Aldh3b1 Rela Capn1 Ddit3 Alox5 Efhd1 Stk25 Pycr2 Lcn2 Nr4a2 Stk39 Src Slc7a11 Fbxw7 Trp53inp1 Slc2a1 Sesn2 Ybx3 Rps3 G6pdx Casp3 Mmp2 Pdgfd Tpm1 Ptgs2 Rbm11 Arl6ip5 Apex1 Atp13a2 Pml Mcl1 Plekha1 Slc25a24 Gfer Tspo Atf4 Lrrc8e Foxo3 Sele…
4.7141e-07	42	135	2.4822	Signal transduction by p53 class mediator	http://amigo.geneontology.org/amigo/term/GO:0072331	Zfp385a Foxm1 Bbc3 Bax Cd44 Dyrk3 Perp Ddit4 Mdm2 Ppm1d Bdkrb2 Rrn3 Cdkn1a Pmaip1 Ankrd1 Pidd1 Smyd2 Rps20 Sesn2 Chek2 Triap1 Trim24 Aen Nupr1 Pycard Psmd10 Eda2r Rps27l Kdm1a Pml Hipk4 Phlda3 Rpl37 Foxo3 Bcl3 Mdm4 Rpl11 Trp53 Rps7 Rps15 Rpl23 Sox4
4.84158e-07	146	740	1.57413	Negative regulation of cell differentiation	http://amigo.geneontology.org/amigo/term/GO:0045596	Wnt9a Sox9 Dynlt1c Sema6b Ifrd1 Ppard Stat3 Hspb1 Klf5 Sra1 Ihh Tcf23 Ascl2 Ptprs Gata2 Gata3 Nfe2l2 Irf1 Ywhah Ccl9 Ascl1 Egfr Fstl3 Cdkl3 Rtn4 Efemp1 Itgb3 Rflnb Nfkbia Zfp36l1 Esrrb Tert Fst Bmp4 Wnt5a Rb1 Trio Grhl2 Myc Wnt7b Hdac7 Hes1 Meltf Noct Gps2 Foxp4 Xdh Crim1 Anxa1 Fas Tjp2 Dpf2 Ltbp3 Pdcd4 Ldb1 Limd1 Gdf11 Ddit3 Itgb1 Nppc Rgs2 Notch1 Itgav Elf5 Jag1 Nfatc2 Zbtb7b Fbxw7 Pias3 Trp53i…
4.9895e-07	46	155	2.36781	Response to ionizing radiation	http://amigo.geneontology.org/amigo/term/GO:0010212	Ccnd2 Bbc3 Ercc1 Bax Map3k20 Bcl2l1 Gata3 Brca1 Mdm2 Tlk2 Net1 Fbxo4 Myc Cdkn1a Pmaip1 Anxa1 Nabp2 Hras Uimc1 Nucks1 Rad51 Vcam1 Lzic Chek2 Aen Rrm1 Casp3 Cryab Topbp1 Ccl2 Fignl1 Kdm1a Pml Tigar Egr1 Inip Apobec1 Rhno1 Rhob Mgmt Hmga2 Bak1 Cxcl2 Trp53 Grb2 Clk2
5.02921e-07	84	362	1.85136	Regulation of neuron death	http://amigo.geneontology.org/amigo/term/GO:1901214	Dnajc5 Bbc3 Axl Apoe Grik5 Nqo1 Bax Stat3 Epor Nsmf Bcl2l1 Csf1 Ager Gata3 Birc5 Ascl1 Unc5b Ddit4 Cdc34 Rack1 Btg2 Fos Tert Wnt5a Clu Retreg1 Oxr1 Hdac7 Map3k12 Abcc1 Pmaip1 Fas Ddit3 Adam8 Inpp5a Hras St8sia2 Tfap2b Capn2 Nr4a2 Bcl2l11 Slc7a11 Ngf Fbxw7 Tnfrsf1b Rilpl1 Tnfrsf1a Nupr1 Pak3 G6pdx Casp3 Mt1 Gclc Six4 Ap2b1 Parp2 C1qa Nenf Tigar Foxq1 Egr1 Chmp4b Sct Mcl1 Wfs1 Clcf1 Gfer Agrn Atf4 …
5.03405e-07	115	547	1.67738	Regulation of cell development	http://amigo.geneontology.org/amigo/term/GO:0060284	Dynlt1c Sema6b Ifrd1 Apoe Kit Arpc2 Neurl1a Hap1 Ascl2 Ptprs Rac3 Ywhah Sgk1 Ascl1 Egfr Cdkl3 Rtn4 Dbnl Rock2 Itgb3 Rflnb Net1 Carmil1 Tert Bmp4 Wnt5a Myc Wnt7b Hes1 Meltf Ache Tiam2 Tnfrsf12a Fas Tjp2 Rela Baiap2 Fn1 Obsl1 Nppc Serpine2 Stk25 Plxna2 Notch1 Spint1 Ngf Tlr2 Fbxw7 Tnfrsf1b Lrp8 Ephb2 Sema3c Smarcd3 Plxna1 Wnt7a Bhlhe40 Bhlhe41 Tnfrsf1a Sema4b Pak3 Flna Ikbkb Il34 Rpl4 Cspg5 Trib1 T…
5.08349e-07	77	322	1.9079	Homeostasis of number of cells	http://amigo.geneontology.org/amigo/term/GO:0048872	Sox9 Hoxb6 Akt1 Tcirg1 Axl Ncstn Bax Stat3 Kit Ampd3 Csf1 Gata2 Gata3 Dyrk3 Rac3 Mb Tnfaip3 Zfp36l1 Bmp4 Rb1 Ripk3 Rrn3 Epb42 Pmaip1 Rps14 Anxa1 Fas Ldb1 Rps24 Slc40a1 Notch1 Bcl2l11 Mecom Slc7a11 Nbea Bcl10 Ptbp3 Rps6 Cxcl5 Scnn1b G6pdx Tsc22d3 Casp3 Adgrg1 Ccnb2 Ankrd54 Armcx1 Rbfox2 Gas2l1 Ccl2 P2ry14 Kdm1a Tnfrsf23 Hoxa5 Il7 Spns2 Rps19 Inhba Setd1a Il20rb Zfp36 Cd24a Foxo3 Zfpm1 Klf13 Bak1 T…
5.51145e-07	83	357	1.85494	Regulation of epithelial cell proliferation	http://amigo.geneontology.org/amigo/term/GO:0050678	Cav2 Ccnd2 Sox9 Uhrf1 Akt1 Ppard Apoe Bax Stat3 Pax2 Ihh Sulf2 Tinf2 Hyal1 Aldh1a2 Gata2 Ager Gata3 Birc5 Etv4 Tnfaip3 Egfr Rtn4 Itgb3 Zfp36l1 Bmp4 Wnt5a Rb1 Myc Cldn1 Hes1 Cxadr Nr4a1 Xdh Pold4 Hras Alox5 Ptprn Notch1 Nras Aimp1 Iqgap3 F3 B4galt1 Ift74 Tgfa Wnt7a Nupr1 Fgfr2 Egr3 Six4 Sirt6 Ccl2 Lrg1 Ovol2 Vash2 Hoxa5 Bmp6 Dusp10 Thbs1 Esrp1 Fzd7 Kdm5b Zfp36 Cd109 Sfn Pygo2 C5ar1 Tacstd2 Jun Zfp…
5.66483e-07	140	704	1.58663	Cell part morphogenesis	http://amigo.geneontology.org/amigo/term/GO:0032990	Sema6b Ifrd1 Apoe Ddr1 Bax Cd44 Epha2 Nsmf Cnp Bcl2l1 Ptprs Kif1a Gata3 Lama5 Plekho1 Etv4 Ywhah Scn1b Map1s Sgk1 Unc5b Egfr Cobl Cdkl3 Rtn4 Dbnl Llgl1 Itgb3 Dlg4 Evl Emb Zswim8 Wnt5a Clu Ctnnd2 Trio Wnt7b Alcam Spag6l Enah Ache Tiam2 Tnfrsf12a Mapk8ip3 Baiap2 Nptx1 Hprt St8sia2 Itgb1 Fn1 Obsl1 Stk25 Srgap2 Syt2 Vangl2 Plxna2 Kif5c Nr4a2 Notch1 Src Ngf Efna3 Efna4 Artn Dock7 Pdpn Lrp8 Ephb2 Sema3…
5.92046e-07	94	422	1.7772	Small GTPase mediated signal transduction	http://amigo.geneontology.org/amigo/term/GO:0007264	Itga3 Foxm1 Tnk1 Apoe Cyth2 Ralb Myo9b Eps8l1 Git1 Csf1 Abca1 Rnd3 Tnfaip1 Rac3 Arfgef3 Srgap1 Rtn4 Dbnl Rock2 Gna13 Rab15 Ccdc88c Net1 F2rl1 Plk2 Arhgef3 Rb1 Sh3bp1 Cdkn1a Tiam2 Arhgdia Arhgap19 Rabgef1 Baiap2 Hras Itgb1 Plcd4 Vangl2 Ralgds Notch1 Psd4 Src Ccna2 Nras Ngf Iqgap3 Sdcbp Dock7 Pdpn Ephb2 Cnksr1 Psd3 Sipa1l3 Kctd13 Adgrg1 Nradd Arhgap44 Vav3 Rtkn Arhgap33 Rap2b Psd F11r Rras Ripor1 C…
5.98104e-07	44	146	2.40448	Positive regulation of apoptotic signaling pathway	http://amigo.geneontology.org/amigo/term/GO:2001235	Bbc3 Bax Pea15a Serinc3 Apaf1 Unc5b Rack1 Clu Ripk3 Myc Tnfrsf12a Fas Ddit3 Itm2c Atf3 Traf2 Mal Bcl2l11 Fbxw7 Bcl10 Bcl2l14 Ltbr Ctsc Nupr1 Rps3 Pycard Agt Plscr1 Siah1a Pml Inhbb Ctnna1 Mcl1 Thbs1 Inhba Bmpr1b Traf7 Camk2b Rpl11 Trp53 Rps7 Ei24 Nck2 Tnfsf12
6.157e-07	70	284	1.96653	Negative regulation of cell adhesion	http://amigo.geneontology.org/amigo/term/GO:0007162	Cdh1 Mmp14 Mapk7 Akt1 Lamb1 Klf4 Hspb1 Ihh Hfe Spaca7 Ager Sdc4 Cldn7 Irf1 Tnfaip3 Arg2 Dlg5 Sftpd Bmp4 Scrib Meltf Tnfrsf21 Anxa1 Adam8 Serpine2 Epb41l5 Plxna2 Notch1 Il1rn Jag1 Src Zbtb7b Ephb2 Mad2l2 Plxna1 Cd9 Pde3b Casp3 Mmp2 Plet1 Dscaml1 Fgg Foxj1 Cd276 Nfkbid Serpine1 Bmp6 Thbs1 Rcc2 Fzd7 Mbp Il20rb Epcam Nexmif Cd24a Efna5 Vtcn1 Tacstd2 Zfp608 Tarm1 Plxnb1 Actn4 Rnd1 Cfl1 Cebpb Gstp1 Lga…
6.39573e-07	59	224	2.10148	Stress-activated protein kinase signaling cascade	http://amigo.geneontology.org/amigo/term/GO:0031098	Foxm1 Akt1 Map3k20 Mapk13 Gadd45b Ager Mapkapk2 Traf4 Egfr Map3k3 Per1 Zfp36l1 Ccdc88c Gadd45g F2rl1 Wnt5a Wnt7b Map3k12 Gps2 Xdh Eif2ak2 Mapk8ip3 Fas Pdcd4 Hras Map4k4 Stk25 Traf2 Mecom Wnt7a Ltbr Pak4 Pycard Pak3 Agt Cryab Trib1 Myd88 Map3k13 Eda2r Arl6ip5 Tnfrsf23 Dusp10 Ptger4 Ankrd6 Inava Aida Zfp36 Rell1 Rap2a Ezr Mapk11 Irak4 Gstp1 Sphk1 Cdc42ep5 Map3k5 Pak6 Prmt1
6.39573e-07	56	208	2.14806	Cell-cell junction organization	http://amigo.geneontology.org/amigo/term/GO:0045216	Cdh1 Lsr Jup Wdr1 Epha2 Myo1c Cldn7 Perp Rock2 Grhl1 Fbf1 Marveld2 Ocln F2rl1 Dlg5 Grhl2 Hdac7 Cldn1 Cxadr Cldn6 Tjp2 Itgb1 Src Rab13 Cd9 Flna Ikbkb Agt Nectin1 Pdcd6ip Pof1b Ptpn23 Micall2 Ctnna1 Cldn16 F11r Bmp6 Cdh6 Inava Pkp2 Dsg2 Camsap3 Shroom2 Cldn14 Cldn4 Pkp3 Actn4 Dsp Cldn23 Prtn3 Cdh24 Actg1 Numbl Cldn19 Cldn3 Zfp703
7.25689e-07	92	412	1.7816	Cytokine-mediated signaling pathway	http://amigo.geneontology.org/amigo/term/GO:0019221	Akt1 Axl Stat3 Cd44 Kit Epor Csf1 Nol3 Il17rb Traf4 Irf1 Ccl9 Ifngr1 Irak3 Nfkbia Edn1 F2rl1 Wnt5a Osmr Parp9 Ifngr2 Krt18 Gps2 Trem2 Fas Tjp2 Rela Rabgef1 Irf7 Ccr1 Il18r1 Il1r1 Ccl20 Ptprn Traf2 Il1rn Il1f6 Stk39 Src Pias3 Tnfrsf1b Padi2 Cxcl5 Ereg Cxcl1 Il17rc Tnfrsf1a Pycard Gas6 Ikbkb Il34 Myd88 Oas2 Casp4 Eda2r Tut4 Cxcl10 Ccl2 Tnfrsf23 Egr1 Il7 Il17rd C1qtnf4 Oasl1 Tnfrsf18 Ikbke Il17re Il…
7.44772e-07	103	478	1.71921	Embryonic organ development	http://amigo.geneontology.org/amigo/term/GO:0048568	Wnt9a Sox9 Hoxb6 Tcf7 Mmp14 Akt1 Tead3 Ercc1 Kit Epha2 Ihh Pole Ascl2 Hyal1 Plcd1 Aldh1a2 Gata2 Gata3 Pcgf2 Egfr Cobl Efemp1 Llgl2 Hoxb9 Krt19 Plcd3 Tshr Zfp36l1 Esrrb Edn1 Bmp4 Wnt5a Grhl2 Myc Wnt7b Hes1 Scrib Arl13b Ptk7 Fbn2 Ldb1 Vangl2 Notch1 Pax8 Itgav Spint1 Vcam1 Ephb2 Fgfr2 Sall1 Irx5 Pbx4 St14 Dscaml1 Mdfi Triobp Lif Six4 Pbx2 Hoxc9 Kdm1a Mycn Grhl3 Ovol2 Vash2 Hoxa11 Hoxa5 Sct Hoxb5 Hox…
7.72677e-07	123	601	1.63287	Taxis	http://amigo.geneontology.org/amigo/term/GO:0042330	Sema6b Hspb1 Kit Epha2 Csf1 Ager Gata3 Lama5 Lbp Plgrkt Elmo2 Etv4 Cxcl16 Ccl9 Scn1b Unc5b Itgb3 Hoxb9 Evl Edn1 F2rl1 Emb Zswim8 Bmp4 Wnt5a Trio Wnt7b Scrib Alcam Cxadr St6gal1 Enah Nr4a1 Abcc1 Trem2 Mapk8ip3 Hbegf Lox Anxa1 Ptprj Adam8 Alox5 Ccr1 Pdgfa Ccl20 Fn1 Vangl2 Plxna2 Kif5c Notch1 Stk39 Itgav Rab13 Vcam1 Efna3 Efna4 Pip5k1a Creb3 Artn Ephb2 Sema3c Padi2 Bst1 Spp1 Cxcl5 Cxcl1 Ephb6 Plxna1…
7.74463e-07	127	626	1.61864	Regulation of MAPK cascade	http://amigo.geneontology.org/amigo/term/GO:0043408	Cav2 Dynlt1c Mapk7 Foxm1 Akt1 Apoe Klf4 Cd44 Kit Inpp5k Epor Epha2 Cnksr3 Gadd45b Ager Traf4 Wwc1 Ccl9 Dusp6 Egfr Irak3 Tnip1 Itgb3 Map3k3 Per1 Edn1 Gadd45g F2rl1 Bmp4 Wnt5a Ajuba Wnt7b Psca Map3k12 Gps2 Calcr Trem2 Xdh Eif2ak2 Mapk8ip3 C3 Fas Pdcd4 Ptprj Adam8 Hras Ccr1 Pdgfa Map4k4 Ccl20 Fn1 Stk25 Rgs2 Vangl2 Atf3 Notch1 Traf2 Il1rn Ptpn1 Src Mecom Ngf Fga Fbxw7 Glipr2 Ephb2 Uchl1 Wdr54 Wnt7a L…
7.76949e-07	134	670	1.5957	Plasma membrane bounded cell projection morphogenesis	http://amigo.geneontology.org/amigo/term/GO:0120039	Sema6b Ifrd1 Apoe Ddr1 Cd44 Epha2 Nsmf Cnp Ptprs Kif1a Gata3 Lama5 Plekho1 Etv4 Ywhah Scn1b Map1s Sgk1 Unc5b Egfr Cobl Cdkl3 Rtn4 Dbnl Llgl1 Dlg4 Evl Emb Zswim8 Wnt5a Clu Ctnnd2 Trio Wnt7b Alcam Spag6l Enah Ache Tiam2 Tnfrsf12a Mapk8ip3 Baiap2 Nptx1 Hprt St8sia2 Itgb1 Fn1 Obsl1 Stk25 Srgap2 Syt2 Vangl2 Plxna2 Kif5c Nr4a2 Notch1 Src Ngf Efna3 Efna4 Artn Dock7 Pdpn Lrp8 Ephb2 Sema3c Uchl1 Kel Ephb6…
8.61119e-07	122	596	1.63318	Chemotaxis	http://amigo.geneontology.org/amigo/term/GO:0006935	Sema6b Hspb1 Kit Epha2 Csf1 Ager Gata3 Lama5 Lbp Plgrkt Elmo2 Etv4 Cxcl16 Ccl9 Scn1b Unc5b Itgb3 Hoxb9 Evl Edn1 F2rl1 Emb Zswim8 Bmp4 Wnt5a Trio Wnt7b Scrib Alcam Cxadr St6gal1 Enah Nr4a1 Abcc1 Trem2 Mapk8ip3 Hbegf Lox Anxa1 Ptprj Adam8 Alox5 Ccr1 Pdgfa Ccl20 Fn1 Vangl2 Plxna2 Kif5c Notch1 Stk39 Itgav Rab13 Vcam1 Efna3 Efna4 Pip5k1a Creb3 Artn Ephb2 Sema3c Padi2 Bst1 Spp1 Cxcl5 Cxcl1 Ephb6 Plxna1…
8.99581e-07	44	148	2.37198	Kidney epithelium development	http://amigo.geneontology.org/amigo/term/GO:0072073	Sox9 Irx2 Pax2 Gata3 Lama5 Sdc4 Sdc1 Arg2 Bmp4 Myc Wnt7b Hes1 Gdf11 Tfap2b Gsta3 Kif26b Notch1 Pax8 Jag1 Ampd2 Prom1 Iqgap1 Sall1 Smad1 Agt Myo1e Foxj1 Lif Six4 Lzts2 Wnt4 Hoxa11 Hoxb7 Npnt Epcam Pou3f3 Basp1 Cd24a Adamts16 Foxc1 Tacstd2 Lamb2 Gpc3 Grem1
9.06654e-07	37	114	2.58951	Nephron epithelium development	http://amigo.geneontology.org/amigo/term/GO:0072009	Sox9 Irx2 Pax2 Gata3 Lama5 Bmp4 Myc Wnt7b Hes1 Tfap2b Kif26b Notch1 Pax8 Jag1 Ampd2 Prom1 Iqgap1 Sall1 Agt Myo1e Foxj1 Lif Six4 Lzts2 Wnt4 Hoxa11 Hoxb7 Npnt Pou3f3 Basp1 Cd24a Adamts16 Foxc1 Tacstd2 Lamb2 Gpc3 Grem1
1.11868e-06	104	488	1.70033	Cell growth	http://amigo.geneontology.org/amigo/term/GO:0016049	Sox9 Mmp14 Sema6b Tnk1 Ifrd1 Akt1 Bbc3 Ppard Tchp Apoe Ddr1 Cyp27b1 Sertad1 Hyal1 Ptprs H3f3b Cxcl16 Ddx39b Trip10 Sgk1 Socs2 Egfr Cobl Rack1 Cdkl3 Rtn4 Dbnl Edn1 Wnt5a Rb1 Nubp1 Alcam Spag6l Cdkn1a Tnfrsf12a Hbegf Ptprj St8sia2 Itgb1 Fn1 Serpine2 Rgs2 Epb41l5 Syt2 Exosc9 Ngf Sdcbp Sema3c Slc9a1 Sesn2 Mad2l2 Plxna1 Iqgap1 Sema4b Cttn Acsl4 G6pdx Psmd10 Sorbs2 Agt Cryab Rpl4 Ip6k2 Ndn Map3k13 Gas2…
1.11868e-06	104	488	1.70033	Axon development	http://amigo.geneontology.org/amigo/term/GO:0061564	Sema6b Ifrd1 Apoe Klf4 Ddr1 Epha2 Cnp Ptprs Gata3 Lama5 Etv4 Scn1b Map1s Unc5b Cobl Cdkl3 Rtn4 Dbnl Llgl1 Evl Emb Zswim8 Wnt5a Trio Wnt7b Alcam Enah Ache Tiam2 Tnfrsf12a Tnfrsf21 Mapk8ip3 Nptx1 Itgb1 Fn1 Stk25 Vangl2 Plxna2 Kif5c Nr4a2 Notch1 Ngf Efna3 Efna4 Artn Dock7 Svbp Ephb2 Sema3c Uchl1 Kel Ephb6 Plxna1 Wnt7a Vasp Sema4b Cttn Efnb1 Pak3 Flna L1cam Casp3 Mmp2 Nectin1 Dscaml1 Rpl4 Ndn Map3k13…
1.27703e-06	132	663	1.58848	Mitotic cell cycle process	http://amigo.geneontology.org/amigo/term/GO:1903047	Cav2 Ccnd2 Dynlt1c Ube2c Foxm1 Akt1 Klf4 Map3k20 Ranbp1 Pole Bcl2l1 Hyal1 Chfr Brca1 Birc5 Ywhah Cdk1 Egfr Mdm2 Ccng1 Ppm1d Klf11 Ctc1 Zfp36l1 Esrrb Xrcc3 Edn1 Trip13 Tert Plk2 Bmp4 Pinx1 Bora Rb1 Psme1 Adamts1 Racgap1 Cdkn1a Parp3 Kifc5b Anxa1 Incenp Smc5 Nabp2 Dctn2 Pidd1 Itgb1 Mitd1 Obsl1 Nek6 Rad51 Cdc25b Knstrn Tpx2 Chmp4c Ccna2 Dclre1b Cks1b Iqgap3 Smc2 Rps6 Pdpn Plk3 Stil Smarcd3 Wrap73 Cd…
1.27703e-06	135	682	1.57932	Positive regulation of hydrolase activity	http://amigo.geneontology.org/amigo/term/GO:0051345	Cav2 Hip1r Akt1 Bbc3 Apoc2 Tbc1d8 Ncstn Bax Stat3 Myo9b Ranbp1 Epha2 Ctsd Git1 Ager Pfn1 Ccl9 Gipc1 Perp Apaf1 Srgap1 Rack1 Llgl1 Rock2 Gna13 Llgl2 Net1 Dapk1 F2rl1 Dnajc9 Wnt5a Tnfrsf10b Psme1 Ripk3 Myc Sh3bp1 Scrib Racgap1 Tiam2 Xdh Pmaip1 Fas Rin1 Arhgdia Arhgap19 Ric8a Hras Pidd1 Itgb1 Casp12 Ccl20 Fn1 Rgs2 Srgap2 Gsn Itga6 Bcl2l11 Pfn2 Ngf Dnajb4 Efna3 Iqgap3 Pip5k1a F3 Bcl10 Dock7 Pcolce Zc…
1.32254e-06	55	207	2.11989	Stress-activated MAPK cascade	http://amigo.geneontology.org/amigo/term/GO:0051403	Foxm1 Akt1 Map3k20 Mapk13 Gadd45b Ager Mapkapk2 Traf4 Egfr Map3k3 Per1 Zfp36l1 Gadd45g F2rl1 Wnt5a Wnt7b Map3k12 Gps2 Xdh Eif2ak2 Mapk8ip3 Fas Pdcd4 Hras Map4k4 Stk25 Traf2 Mecom Wnt7a Ltbr Pycard Agt Cryab Trib1 Myd88 Map3k13 Eda2r Arl6ip5 Tnfrsf23 Dusp10 Ptger4 Ankrd6 Inava Aida Zfp36 Rell1 Rap2a Ezr Mapk11 Irak4 Gstp1 Sphk1 Cdc42ep5 Map3k5 Prmt1
1.32254e-06	114	551	1.65072	Regulation of anatomical structure size	http://amigo.geneontology.org/amigo/term/GO:0090066	Hip1r Sema6b Ifrd1 Akt1 Scin Apoe Pax2 Wdr1 Arpc2 Arpc5 Spire2 Ptprs Dstn Slc12a4 Myo1c Pfn1 Egfr Cdkl3 Rtn4 Dbnl Bdkrb2 Evl Carmil1 Edn1 F2rl1 Wnt5a Wnt7b Sh3bp1 Ap2m1 Kng1 Adcy6 Aqp2 Tnfrsf12a Capn1 Baiap2 Alox5 Fn1 Rgs2 Gsn Snta1 Pfn2 Ngf Fga Iqgap3 Capzb Sema3c Arpc1b Kel Wnt7a Vasp Sema4b Pycard Scnn1b Cttn Msn Pak3 G6pdx Mmp2 Cotl1 Agt Gclc Tpm1 Rpl4 Ptgs2 P2ry2 Map3k13 Adra2a Vav3 Fgb Fgg …
1.44352e-06	162	857	1.50819	Secretion by cell	http://amigo.geneontology.org/amigo/term/GO:0032940	Tmem79 Tcirg1 Ppard Axl Apoe Grik5 Ppfia3 Cavin1 Pde1c Ralb Stxbp2 Kit Hfe Hap1 Stx1a Bcl2l1 Rab25 Dynll1 Kcnq1 Plcd1 Git1 Gata2 Abca1 Gata3 Steap2 Cacna1d Sdc4 Birc5 Rab3d Gipc1 Cry1 Egfr Rhbdf1 Rtn4 Llgl1 Srebf1 Sdc1 Llgl2 Rhbdf2 Pld2 Vamp2 Rab15 Edn1 F2rl1 Pde8b Oit1 Dph3 Myh9 Scrib Ly6e Ildr1 Slc4a8 Scg5 Trem2 Uqcc2 Anxa1 Ankrd1 Rabgef1 Alox5 Ccr1 Tfap2b Map4k4 Ptprn Nppc Serpine2 Pask Syt2 N…
1.46392e-06	37	116	2.54486	Epithelial cell apoptotic process	http://amigo.geneontology.org/amigo/term/GO:1904019	Mapk7 Col18a1 Angptl4 Jag2 Bcl2l1 Gata2 Ager Gata3 Nfe2l2 Tnfaip3 Zfp36l1 Cast Tert Bmp4 Rb1 Krt18 Fas Pdcd4 Gsn Ngf Fga Pak4 Nupr1 Gas6 Fgb Fgg Icam1 Serpine1 Wfs1 Thbs1 Arf6 Zfp36 Foxo3 Krt8 Tnip2 Sort1 Tia1
1.46392e-06	49	176	2.22128	Myeloid cell homeostasis	http://amigo.geneontology.org/amigo/term/GO:0002262	Hoxb6 Axl Ncstn Bax Stat3 Kit Ampd3 Gata2 Gata3 Dyrk3 Mb Zfp36l1 Bmp4 Rb1 Epb42 Rps14 Anxa1 Ldb1 Rps24 Bcl2l11 Mecom Slc7a11 Ptbp3 Rps6 Scnn1b G6pdx Casp3 Ankrd54 Rbfox2 Gas2l1 Ccl2 Kdm1a Hoxa5 Rps19 Inhba Setd1a Zfp36 Cd24a Foxo3 Zfpm1 Klf13 Bak1 Tmod3 B2m Rps17 Flvcr1 Mafb Maea Prmt1
1.49392e-06	112	540	1.6548	Endocytosis	http://amigo.geneontology.org/amigo/term/GO:0006897	Cav2 Tmprss2 Hip1r Lsr Axl Apoe Apoc2 Sh3gl1 Ankrd13d Hfe Hap1 Stx1a Bcl2l1 Epn3 Scarf2 Gata2 Abca1 Ager Steap2 Fcrls Lbp Mapkapk2 Cxcl16 Trip10 Dbnl Itgb3 Pld2 Dlg4 Vamp2 Hhipl1 Carmil1 F2rl1 Sftpd Wnt5a Clu Csnk1e Sh3bp1 Myh9 Endou Scrib Ap2m1 Ildr1 Ache Trem2 C3 Rin1 Msr1 Loxl4 Rabgef1 Hras Cd151 Itgb1 Mrc1 Dnm1 Gsn Itgav Pacsin3 Ptpn1 Src Sdcbp Lrp8 Wdr54 Cd9 Mfge8 Pycard Cttn Syt8 Ap3m2 Myo1…
1.55262e-06	47	166	2.25897	Morphogenesis of embryonic epithelium	http://amigo.geneontology.org/amigo/term/GO:0016331	Sox9 Irx2 Brpf1 Jag2 Aldh1a2 Gata3 Lama5 Sdc4 Pfn1 Apaf1 Cobl Llgl2 Bmp4 Wnt5a Grhl2 Wnt7b Scrib Enah Ptk7 Epb41l5 Vangl2 Pax8 Spint1 Bcl10 Shroom3 Vasp Casp3 St14 Six4 Pcdh8 Wnt4 Grhl3 Ovol2 Tctn1 Mthfd1l Tgif1 Aldh1a1 Cfl1 Arhgap35 Deaf1 Rps7 Sox11 Spint2 Grem1 Sox4 Trim71 Med12
1.55749e-06	98	455	1.71844	Positive regulation of cytokine production	http://amigo.geneontology.org/amigo/term/GO:0001819	Polr3d Stat3 Mapk13 Hspb1 Kit Sulf2 Ager Gata3 Il17rb Lbp Mapkapk2 Brca1 Dhx58 Irf1 Ifngr1 Rtn4 Irf4 F2rl1 Wnt5a Clu Scrib Gsdmd Setd4 Trem2 Eif2ak2 C3 Anxa1 Frmd8 Rela Afap1l2 Ddit3 Adam8 Irf7 Hras Il18r1 Il1r1 Ccl20 Traf2 Il1f6 Fermt1 Src Tlr2 Zbtb7b F3 Bcl10 Ephb2 Ereg Zc3hav1 Il17rc Tnfrsf1a Rps3 Pycard Panx1 Ptgs2 Myd88 Oas2 Casp4 Adra2a Tut4 Ccl2 Cd276 Hk1 Serpine1 Arid5a Cd81 Sema7a Egr1 A…
1.62087e-06	170	911	1.48885	Regulation of protein localization	http://amigo.geneontology.org/amigo/term/GO:0032880	Cav2 Cdh1 Mmp14 B9d1 Itga3 Jup Akt1 Tcirg1 Emd Bbc3 Ppard Apoe Cacnb3 Pde1c Ralb Inpp5k Tmbim1 Arpc2 Epha2 Hfe Bcl2l1 Ctsd Dynll1 Kcnq1 Nol3 Cacna1d Brca1 Birc5 Myo1c Cdk1 Sgk1 Egfr Mdm2 Sumo3 Rhbdf1 Rack1 Limk2 Rtn4 Llgl1 Srebf1 Rock2 Itgb3 Llgl2 Rhbdf2 Dlg4 Vamp2 Tert F2rl1 Pde8b Oit1 Bmp4 Dph3 Pinx1 Wnt5a Bora Rb1 Fbxo4 Csnk1e Ap2m1 Parp9 Trem2 Uqcc2 Pmaip1 Anxa1 Ankrd1 Arhgdia Hras Alox5 Itgb…
1.63101e-06	59	230	2.04666	Negative regulation of apoptotic signaling pathway	http://amigo.geneontology.org/amigo/term/GO:2001234	Zfp385a Mapk7 Akt1 Bax Hspb1 Cd44 Tmbim1 Bcl2l1 Pea15a Nol3 Nfe2l2 Brca1 Pcgf2 Tnfaip3 Unc5b Mdm2 Bdkrb2 Dapk1 Tert Bmp4 Clu Rb1 Rrn3 Rela Nr4a2 Itgav Itga6 Creb3l1 Ptpn1 Src Fga Lmna Creb3 Triap1 Ybx3 Ddias Cttn Psmd10 Sh3rf1 Gclc Ptgs2 Gnai2 Fgb Fgg Fignl1 Wnt4 Kdm1a Icam1 Serpine1 Tnfrsf23 Ctnna1 Mcl1 Wfs1 Il7 Meis3 Plaur Lgals3 Mdm4 Gstp1
1.67786e-06	169	905	1.48991	Export from cell	http://amigo.geneontology.org/amigo/term/GO:0140352	Tmem79 Tcirg1 Ppard Axl Apoe Grik5 Ppfia3 Cavin1 Pde1c Ralb Stxbp2 Kit Hfe Hap1 Stx1a Bcl2l1 Rab25 Dynll1 Kcnq1 Plcd1 Git1 Gata2 Abca1 Gata3 Steap2 Cacna1d Sdc4 Birc5 Rab3d Gipc1 Cry1 Egfr Rhbdf1 Rtn4 Llgl1 Srebf1 Sdc1 Llgl2 Rhbdf2 Pld2 Vamp2 Rab15 Edn1 F2rl1 Pde8b Oit1 Dph3 Myh9 Scrib Ly6e Ildr1 Slc4a8 Abcc1 Scg5 Trem2 Uqcc2 Anxa1 Ankrd1 Kcnip2 Rabgef1 Alox5 Ccr1 Tfap2b Slc40a1 Map4k4 Ptprn Nppc…
1.72512e-06	36	112	2.56451	Muscle cell migration	http://amigo.geneontology.org/amigo/term/GO:0014812	Ppard Ddr1 Arpc2 Arpc5 Ager Plekho1 Nfe2l2 Mdm2 Gna13 Itgb3 Net1 Tert Myc Adamts1 Anxa1 Pdgfa Src S100a11 Fga Dock7 Plxna1 Iqgap1 Plat Agt Pdgfd Tpm1 Trib1 Six4 Apex1 Serpine1 Egr1 Ptger4 P2ry6 Tmsb4x Camk2d Zfp950
1.72512e-06	96	444	1.72508	Regulation of endopeptidase activity	http://amigo.geneontology.org/amigo/term/GO:0052548	Wnt9a Hip1r Timp1 Akt1 Bbc3 Klf4 Ncstn Bax Stat3 Pax2 Cstb Cd44 Bcl2l1 Ctsd Nol3 Ager Birc5 Wfdc2 Perp Apaf1 Mdm2 Rack1 Rock2 Papln Serpinb9b Dapk1 Cast Tnfrsf10b Psme1 Myc Fetub Kng1 Nr4a1 Xdh Crim1 C3 Spink1 Pmaip1 Fas Pidd1 Col7a1 Casp12 Serpine2 Gsn Spint1 Bcl2l11 Src Ngf Efna3 F3 Bcl10 Ambp Triap1 Pdcd5 Rps3 Pycard Gas6 Sh3rf1 Cryab Anxa2 Ptgs2 Prr7 Arl6ip5 Atp13a2 Rps27l Pml Serpine1 Tnfrsf…
1.7755e-06	77	332	1.85043	Aging	http://amigo.geneontology.org/amigo/term/GO:0007568	Timp1 Foxm1 Gstt1 Akt1 Bbc3 Apoe Ercc1 Nqo1 Stat3 Pax2 Cyp27b1 Cnp Ager Nfe2l2 Mmp7 Cd68 Aldh3a1 Cdk1 Srebf1 Map3k3 Ctc1 Arg2 Fos Edn1 Tert Plk2 Fbxo4 Litaf Cldn1 Cdkn1a Rela Smc5 Pdcd4 Casp7 Dnmbp Nfkb2 Hras Tfcp2l1 Kynu Gsn Vcam1 Lmna Tnfrsf1b Ctsc Col4a2 Mmp2 Agt Cryab Gclc Ptgs2 Ucp2 Ccl2 Apex1 C1qa Pml Serpine1 Ctnna1 Ppp1r9b Suv39h1 Morc3 Dag1 Tspo Cnr1 Hmga1 Foxo3 Zfp217 Jun Arntl Hmga2 Ba…
1.7755e-06	277	1636	1.35088	Negative regulation of biosynthetic process	http://amigo.geneontology.org/amigo/term/GO:0009890	Sox9 Tcf7 Uhrf1 Irx2 Foxm1 Nrip2 Ppard Relb Apoe Klf4 Elf3 Stat3 Pax2 Klf5 Cic Pan2 Rfx5 Inpp5k Epor Snai3 Tcf23 Cyp27b1 Tinf2 Dynll1 Ascl2 Ehmt2 Gata2 Ube2i Ager Gata3 Nelfcd Tmprss6 Brca1 Birc5 Pcgf2 Wwc1 Irf1 Frk Cry1 Ascl1 Mdm2 Prmt2 Rack1 Btg2 Patz1 Srebf1 Rock2 Klf11 Sumo2 Per1 Ctc1 Zfp36l1 Esrrb Edn1 Dapk1 Pde8b Fst Bmp4 Samd4 Pspc1 Pinx1 Wnt5a Hr Rb1 Itm2b Ajuba Myc Hdac7 Hes1 Ets2 Parp9 …
1.81871e-06	271	1595	1.35559	Negative regulation of cellular biosynthetic process	http://amigo.geneontology.org/amigo/term/GO:0031327	Sox9 Tcf7 Uhrf1 Irx2 Foxm1 Nrip2 Ppard Relb Klf4 Elf3 Stat3 Pax2 Klf5 Cic Pan2 Rfx5 Inpp5k Epor Snai3 Tcf23 Cyp27b1 Tinf2 Dynll1 Ascl2 Ehmt2 Gata2 Ube2i Gata3 Nelfcd Tmprss6 Brca1 Birc5 Pcgf2 Wwc1 Irf1 Frk Cry1 Ascl1 Mdm2 Prmt2 Rack1 Btg2 Patz1 Srebf1 Rock2 Klf11 Sumo2 Per1 Ctc1 Zfp36l1 Esrrb Edn1 Dapk1 Pde8b Fst Bmp4 Samd4 Pspc1 Pinx1 Wnt5a Hr Rb1 Itm2b Ajuba Myc Hdac7 Hes1 Ets2 Parp9 Cdkn1a Gtf…
1.81871e-06	110	530	1.65591	Regulation of cytoskeleton organization	http://amigo.geneontology.org/amigo/term/GO:0051493	Hip1r Scin Wdr1 Inpp5k Arpc2 Mid1ip1 Arpc5 Spire2 Git1 Dstn Sdc4 Rnd3 Myo1c Rac3 Pfn1 Map1s Sgk1 Dbnl Rock2 Itgb3 Evl Carmil1 Edn1 F2rl1 Ska3 Bora Sh3bp1 Nubp1 Parp3 Diaph1 Capn1 Arhgdia Baiap2 Hras Capn2 Vangl2 Gsn Tpx2 Chmp4c Pfn2 Iqgap3 Capzb Bst1 Mapre3 Pxn Arpc1b Vasp Iqgap1 Rps3 Pycard Cttn Pak3 Flna Gpm6b Cotl1 Tpm1 Arhgap44 Chmp2a Trim36 Gas2l1 Ssh3 Dbn1 Phpt1 Wnt4 Grhl3 Icam1 Plekhg2 Cka…
1.96522e-06	56	215	2.07812	Regulation of cell-substrate adhesion	http://amigo.geneontology.org/amigo/term/GO:0010810	Mmp14 Itga3 Jup Ddr1 Arpc2 Csf1 Sdc4 Rac3 Itgb3 Net1 Carmil1 Emp2 Meltf St6gal1 Efemp2 Ldb1 Ptprj Itgb1 Fn1 Epb41l5 Notch1 Itga6 Jag1 Fermt1 Src Pdpn Bst1 Spp1 Iqgap1 Flna Gpm6b Plet1 Cspg5 Triobp Dbn1 Wnt4 Serpine1 Rras Dag1 Thbs1 Rcc2 Npnt Fzd7 Rhod S100a10 Camsap3 Nexmif Efna5 Tacstd2 Actn4 Cfl1 Skap1 Spock2 Actg1 Lgals1 Grem1
1.97879e-06	141	726	1.54954	Developmental growth	http://amigo.geneontology.org/amigo/term/GO:0048589	Sox9 Sema6b Ifrd1 Akt1 Ppard Apoe Ddr1 Ercc1 Stat3 Klf5 P2rx5 Ihh Ptprs Ehmt2 Csf1 Stc1 Gata3 H3f3b Anxa6 Wwc1 Ddx39b Trip10 Cdk1 Dusp6 Socs2 Cobl Stc2 Cdkl3 Rtn4 Dbnl Llgl2 Ctc1 Tshr Zfp36l1 Esrrb Edn1 Bmp4 Wnt5a Grhl2 Wnt7b Ly6e Alcam Spag6l Cxadr Cdkn1a Tnfrsf12a Ptk7 C3 Hbegf Anxa1 St8sia2 Itgb1 Fn1 Nppc Rgs2 Epb41l5 Syt2 Kif26b Vangl2 Slc25a25 Gsn Notch1 Bcl2l11 Ngf Ptgfrn Ptpn12 Sema3c Plac…
2.0366e-06	35	108	2.58562	Intrinsic apoptotic signaling pathway in response to DNA damage	http://amigo.geneontology.org/amigo/term/GO:0008630	Zfp385a Bbc3 Bax Cd44 Crip1 Epha2 Bcl2l1 Brca1 Ddit4 Clu Myc Cdkn1a Pmaip1 Bcl2l11 Tnfrsf1b Chek2 Triap1 Tnfrsf1a Aen Ddias Nupr1 Rps3 Pycard Plscr1 Rps27l Kdm1a Pml Mcl1 Phlda3 Ikbke Sfn Bcl3 Bak1 Trp53 Ei24
2.13176e-06	75	322	1.85834	Ras protein signal transduction	http://amigo.geneontology.org/amigo/term/GO:0007265	Itga3 Foxm1 Tnk1 Apoe Cyth2 Ralb Myo9b Eps8l1 Git1 Csf1 Abca1 Tnfaip1 Arfgef3 Srgap1 Rtn4 Dbnl Rock2 Gna13 Rab15 Net1 F2rl1 Plk2 Arhgef3 Rb1 Sh3bp1 Cdkn1a Arhgdia Rabgef1 Baiap2 Hras Itgb1 Vangl2 Notch1 Psd4 Ccna2 Nras Ngf Iqgap3 Sdcbp Pdpn Ephb2 Cnksr1 Psd3 Kctd13 Adgrg1 Nradd Arhgap44 Rtkn Rap2b Psd F11r Rras Ripor1 Ctnnal1 Rhou Tax1bp3 Cdc42ep4 Sgsm3 Arf6 Ccdc125 Rap2a Cdc42se2 Jun Camk2d Rras…
2.20441e-06	187	1028	1.45134	Positive regulation of cell population proliferation	http://amigo.geneontology.org/amigo/term/GO:0008284	Cav2 Ccnd2 Sox9 Timp1 Col18a1 Foxm1 Akt1 Ppard Stat3 Pax2 Klf5 Kit Epor Rps9 Crip2 Ihh Bcl2l1 Rab25 Rps15a Hyal1 Aldh1a2 Csf1 Gata2 Ager Arnt2 Cldn7 Aldh3a1 Ddx39b Tnfaip3 Cdk1 Ascl1 Egfr Mdm2 Rtn4 Efemp1 Itgb3 Map3k3 Ctc1 Tshr Edn1 Tert Bmp4 Wnt5a Clu Osmr Myc Wnt7b Emp2 Cldn1 Hes1 Cxadr St6gal1 Adamts1 Paxbp1 Nr4a1 Cdkn1a Slc25a27 Hbegf Anxa1 Pold4 Rela Ltbp3 Hras Itgb1 Pdgfa Tfap2b Fn1 Ptprn L…
2.35925e-06	31	90	2.74815	Regulation of epithelial cell apoptotic process	http://amigo.geneontology.org/amigo/term/GO:1904035	Mapk7 Col18a1 Angptl4 Gata2 Ager Gata3 Nfe2l2 Tnfaip3 Zfp36l1 Cast Tert Bmp4 Rb1 Pdcd4 Gsn Ngf Fga Pak4 Nupr1 Gas6 Fgb Fgg Icam1 Serpine1 Wfs1 Thbs1 Zfp36 Foxo3 Tnip2 Sort1 Tia1
2.35925e-06	44	153	2.29447	Nephron development	http://amigo.geneontology.org/amigo/term/GO:0072006	Sox9 Irx2 Itga3 Pax2 Sulf2 Gata3 Lama5 Itgb3 Bmp4 Myc Wnt7b Hes1 Tfap2b Kif26b Vangl2 Notch1 Pax8 Jag1 Ampd2 Prom1 Iqgap1 Sall1 Agt Pdgfd Myo1e Foxj1 Lif Six4 Lzts2 Wnt4 Notch3 Hoxa11 Egr1 Hoxb7 Npnt Pou3f3 Basp1 Cd24a Adamts16 Foxc1 Tacstd2 Lamb2 Gpc3 Grem1
2.49877e-06	57	222	2.04853	Response to mechanical stimulus	http://amigo.geneontology.org/amigo/term/GO:0009612	Sox9 Mmp14 Jup Akt1 Cacnb3 Fosb Kit Ihh Mmp7 Irf1 Egfr Btg2 Map3k14 Nfkbia Fos Edn1 Map3k1 Scel Myc Slc38a2 Ankrd1 Fosl1 Rela Arhgdia Serpine2 Gsn Src Nfkb1 Bcl10 Slc2a1 Slc9a1 Asns Ltbr Tnfrsf1a Mmp2 Agt Gclc Ptgs2 Myd88 Nrxn2 Scx Ccl2 F11r Txnip Bmp6 Ppl Usp53 Ptger4 Dag1 Thbs1 Ccnb1 Tmem150c Jun Map1b Bak1 Jund Ano3
2.64577e-06	110	534	1.64351	Positive regulation of cellular component biogenesis	http://amigo.geneontology.org/amigo/term/GO:0044089	Sox9 Hip1r Bbc3 Scin Apoe Ercc1 Bax Ralb Kit Pan2 Eps8l1 Arpc2 Neurl1a Epha2 Hap1 Arpc5 Dynll1 Hyal1 Spire2 Git1 Piezo1 Abca1 Sdc4 Myo1c Pfn1 Cobl Cdc34 Rack1 Rock2 Sdc1 Plek2 Evl Carmil1 F2rl1 Dlg5 Clu Ajuba Cldn1 Dpysl3 Ppp2r5b Fas Ptprj Baiap2 Hras St8sia2 Epb41l5 Gsn Fermt1 Bcl2l11 Src Pfn2 Sdcbp Unc13b Ephb2 Wrap73 Pxn Arpc1b Wnt7a Vasp Iqgap1 Rps3 Pycard Cttn Msn Flna Vstm5 Agt Tpm1 Pdcd6ip…
2.9123e-06	38	124	2.44502	Regulation of wound healing	http://amigo.geneontology.org/amigo/term/GO:0061041	Apoe Nfe2l2 Tmprss6 F2rl1 Cldn1 Kng1 Pros1 Tnfrsf12a Hbegf Anxa1 Hras Alox5 Itgb1 Pdgfa Serpine2 Fermt1 Anxa5 Fga Ephb2 Cd9 St3gal4 Anxa2 Adra2a Fgb Fgg Tspan8 Ccl2 Wnt4 Serpine1 Ptger4 Thbs1 Cd109 Cldn4 Kng2 Actg1 Cldn19 Cldn3 Insl3
2.98436e-06	41	139	2.35337	Erythrocyte homeostasis	http://amigo.geneontology.org/amigo/term/GO:0034101	Hoxb6 Axl Stat3 Kit Ampd3 Gata2 Gata3 Dyrk3 Mb Zfp36l1 Bmp4 Rb1 Epb42 Rps14 Ldb1 Rps24 Ptbp3 Rps6 Scnn1b G6pdx Casp3 Ankrd54 Rbfox2 Gas2l1 Kdm1a Hoxa5 Rps19 Inhba Setd1a Zfp36 Cd24a Foxo3 Zfpm1 Klf13 Tmod3 B2m Rps17 Flvcr1 Mafb Maea Prmt1
3.37934e-06	55	213	2.06017	Regulation of cysteine-type endopeptidase activity involved in apoptotic process	http://amigo.geneontology.org/amigo/term/GO:0043281	Wnt9a Hip1r Akt1 Bbc3 Klf4 Bax Pax2 Cd44 Bcl2l1 Ctsd Nol3 Birc5 Apaf1 Mdm2 Rack1 Dapk1 Tnfrsf10b Myc Nr4a1 Xdh Pmaip1 Fas Pidd1 Casp12 Gsn Bcl2l11 Src Ngf F3 Bcl10 Triap1 Pdcd5 Rps3 Pycard Gas6 Sh3rf1 Cryab Ptgs2 Prr7 Arl6ip5 Rps27l Pml Tnfrsf23 Dap Thbs1 Serpinb9 Plaur Sfn Foxl2 Mgmt Birc2 Bak1 Wdr35 Map3k5 Hspa1b
3.38505e-06	129	656	1.56894	Neuron projection morphogenesis	http://amigo.geneontology.org/amigo/term/GO:0048812	Sema6b Ifrd1 Apoe Ddr1 Epha2 Nsmf Cnp Ptprs Kif1a Gata3 Lama5 Etv4 Ywhah Scn1b Map1s Sgk1 Unc5b Egfr Cobl Cdkl3 Rtn4 Dbnl Llgl1 Dlg4 Evl Emb Zswim8 Wnt5a Clu Ctnnd2 Trio Wnt7b Alcam Spag6l Enah Ache Tiam2 Tnfrsf12a Mapk8ip3 Baiap2 Nptx1 Hprt St8sia2 Itgb1 Fn1 Obsl1 Stk25 Srgap2 Syt2 Vangl2 Plxna2 Kif5c Nr4a2 Notch1 Ngf Efna3 Efna4 Artn Dock7 Lrp8 Ephb2 Sema3c Uchl1 Kel Ephb6 Plxna1 Wnt7a Vasp Iqg…
3.47252e-06	64	263	1.94153	Adaptive immune response based on somatic recombination of immune receptors built from immunoglobulin superfamily domains	http://amigo.geneontology.org/amigo/term/GO:0002460	Tcirg1 Relb Ercc1 Stat3 Hfe Ager Gata3 Tnfsfm13 Irf1 Tnfaip3 Irf4 Serpinb9b C6 Ripk3 Emp2 Parp3 C3 Tap2 Anxa1 Fas Nfkb2 Irf7 Hras Hprt Il18r1 Il1r1 C4bp Mr1 Traf2 Jag1 Zbtb7b Rorc Bcl10 Tnfrsf1b Mad2l2 Ephb6 Ctsc Myd88 Foxj1 Nfkbiz Tmem98 C1qa C1qc C1qb Nfkbid Icam1 Arid5a Cd81 Trpm4 Susd4 Clcf1 Il20rb Serpinb9 Cd24a Bcl3 Raet1e C1ra Pla2g4a Cfi B2m H2-K1 Nectin2 C7 Exosc6
3.64018e-06	68	286	1.89698	Extracellular matrix organization	http://amigo.geneontology.org/amigo/term/GO:0030198	Cav2 Sox9 Mmp14 Col18a1 Lamb1 Elf3 Ddr1 Adamts4 Ihh Sulf2 Adamtsl4 Mmp20 Ntn4 Itgb3 Papln Rb1 Meltf Adamts1 Lox Efemp2 Ltbp3 Col17a1 Loxl4 Nfkb2 Mmp19 Ric8a Itgb1 Fn1 Lamc1 Notch1 Spint1 Fermt1 B4galt1 Pdpn Tnfrsf1b Mmp23 Tnfrsf1a Vps33b Col4a5 Gpm6b Gas6 Col4a1 Col4a2 Mmp2 Mmp15 Agt Myo1e Anxa2 Qsox1 Scx Scara3 Colgalt1 Adamtsl2 Dag1 Npnt Adamts3 Adamtsl5 Adamts6 Phldb1 Adamts16 Foxc1 Lamb2 Bcl3…
3.64643e-06	186	1029	1.44218	Secretion	http://amigo.geneontology.org/amigo/term/GO:0046903	Hk2 Hip1r Tmem79 Tcirg1 Ppard Axl Apoe Grik5 Ddr1 Ppfia3 Cavin1 Pde1c Ralb Stxbp2 Kit Neurl1a Aprt Hfe Hap1 Stx1a Bcl2l1 Rab25 Dynll1 Kcnq1 Pla2g12b Plcd1 Git1 Cad Stc1 Gata2 Abca1 Gata3 Steap2 Cacna1d Sdc4 Birc5 Rab3d Gipc1 Socs2 Cry1 Egfr Pofut2 Rhbdf1 Rtn4 Llgl1 Srebf1 Sdc1 Llgl2 Rhbdf2 Pld2 Vamp2 Rab15 Bdkrb2 Edn1 F2rl1 Pde8b Oit1 Dph3 Myc Myh9 Scrib Ly6e Ildr1 Slc4a8 Scg5 Trem2 Xdh Uqcc2 Anx…
3.9548e-06	200	1124	1.41966	Regulation of protein phosphorylation	http://amigo.geneontology.org/amigo/term/GO:0001932	Cav2 Ccnd2 Sox9 Mapk7 Akt1 Apoe Bax Ralb Hspb1 Cd44 Mprip Kit Inpp5k Neurl1a Prkag3 Hfe Rplp1 Csf1 Lrrk1 Cnksr3 Gadd45b Ager Sdc4 Traf4 Dbndd2 Irf1 Tnfaip3 Dusp6 Ddit4 Egfr Irak3 Ccng1 Rack1 Limk2 Rock2 Itgb3 Dlg4 Map3k14 Bdkrb2 Ccdc88c Edn1 Ocln Bmp4 Wnt5a Clu Bora Rb1 Ajuba Ripk3 Emp2 Hes1 Parp9 Cdkn1a Calcr Trem2 Xdh Mapk8ip3 C3 Hbegf Spink1 Lox Incenp Ppp2r5b Fas Pdcd4 Afap1l2 Ptprj Rabgef1 G…
4.05997e-06	45	161	2.23001	Regulation of response to wounding	http://amigo.geneontology.org/amigo/term/GO:1903034	Apoe Klf4 Git1 Ptprs Nfe2l2 Tmprss6 Rtn4 F2rl1 Cldn1 Kng1 Pros1 Tnfrsf12a Hbegf Anxa1 Hras Alox5 Itgb1 Pdgfa Serpine2 Fermt1 Anxa5 Fga Ephb2 Cd9 Flna St3gal4 Anxa2 Adra2a Fgb Fgg Tspan8 Ccl2 Wnt4 Serpine1 Ptger4 Thbs1 Cd109 Cd24a Cldn4 Kng2 Actg1 Cldn19 Cldn3 Insl3 Cntf
4.13294e-06	68	287	1.89037	External encapsulating structure organization	http://amigo.geneontology.org/amigo/term/GO:0045229	Cav2 Sox9 Mmp14 Col18a1 Lamb1 Elf3 Ddr1 Adamts4 Ihh Sulf2 Adamtsl4 Mmp20 Ntn4 Itgb3 Papln Rb1 Meltf Adamts1 Lox Efemp2 Ltbp3 Col17a1 Loxl4 Nfkb2 Mmp19 Ric8a Itgb1 Fn1 Lamc1 Notch1 Spint1 Fermt1 B4galt1 Pdpn Tnfrsf1b Mmp23 Tnfrsf1a Vps33b Col4a5 Gpm6b Gas6 Col4a1 Col4a2 Mmp2 Mmp15 Agt Myo1e Anxa2 Qsox1 Scx Scara3 Colgalt1 Adamtsl2 Dag1 Npnt Adamts3 Adamtsl5 Adamts6 Phldb1 Adamts16 Foxc1 Lamb2 Bcl3…
4.24634e-06	56	220	2.03089	Establishment or maintenance of cell polarity	http://amigo.geneontology.org/amigo/term/GO:0007163	Dynlt1c Tcirg1 Wdr1 Arpc5 Gata3 Rnd3 Rac3 Rack1 Llgl1 Fbf1 Llgl2 Carmil1 Dlg5 Wnt5a Wnt7b Sh3bp1 Myh9 Hes1 Scrib Spag6l Ptk7 Fam89b Itgb1 Stk25 Kif26b Vangl2 Gsn Fermt1 Lmna Dock7 Exoc4 Wnt7a Sipa1l3 Msn Nek3 Pdcd6ip Foxj1 Brsk1 Misp Ctnna1 Myo9a Rhod Arf6 Camsap3 Mtcl1 Ezr Map1b Rhob Rnd1 Cfl1 Arhgap35 Flot2 Fat1 Rhog Spint2 Dynlt1b
4.26226e-06	36	116	2.47608	NIK/NF-kappaB signaling	http://amigo.geneontology.org/amigo/term/GO:0038061	Akt1 Relb Ifi35 Nol3 Ager Traf4 Egfr Map3k14 Edn1 Ripk3 Hdac7 Litaf Trem2 Eif2ak2 Rela Capn1 Pdcd4 Nfkb2 Il18r1 Traf2 Tlr2 Rps3 C1qtnf4 Ikbke Tlr1 Cd14 Bcl3 Actn4 Tcim Birc2 Ptp4a3 Adgrg3 Sphk1 Tspan6 Grem1 Edaradd
4.44704e-06	88	405	1.7336	Regulation of cellular component size	http://amigo.geneontology.org/amigo/term/GO:0032535	Hip1r Sema6b Ifrd1 Akt1 Scin Apoe Wdr1 Arpc2 Arpc5 Spire2 Ptprs Dstn Slc12a4 Myo1c Pfn1 Cdkl3 Rtn4 Dbnl Evl Carmil1 Edn1 F2rl1 Wnt5a Wnt7b Sh3bp1 Ap2m1 Aqp2 Tnfrsf12a Capn1 Baiap2 Fn1 Gsn Pfn2 Ngf Iqgap3 Capzb Sema3c Arpc1b Kel Wnt7a Vasp Sema4b Pycard Cttn Msn Pak3 Cotl1 Tpm1 Rpl4 Map3k13 Vav3 Ssh3 Dbn1 Cdhr2 Atp13a2 Kdm1a Icam1 Plekhg2 Ssh2 Sema7a Sct Arpin Ppp1r15a Plekhh2 Cdc42ep4 Kank3 Trim4…
4.50234e-06	67	282	1.8956	Response to alcohol	http://amigo.geneontology.org/amigo/term/GO:0097305	Scnn1g Cdh1 Gramd1a Jup Akt1 Rgs19 Klf4 Fosb Nqo1 Stat3 Arpc2 Cyp27b1 Bcl2l1 Rpl15 Cad Ehmt2 Abca1 Gata3 Brca1 Cldn7 Cdk1 Sgk1 Mdm2 Srebf1 Fos Myc Cldn1 Adcy6 Cdkn1a Fosl1 Nppc Rgs2 Gsn Rad51 Pmvk Vcam1 Trp53inp1 Lrp8 Fgfr2 Scnn1b G6pdx Eif4ebp1 Ccl2 Inhbb Setd7 Ctnna1 Osbpl7 Ppp1r9b Ptger4 Dag1 Gramd1b Apobec1 Inhba Tspo Cnr1 Foxo3 P2ry6 Efna5 Cd14 Aldh1a1 Mgmt Birc2 Bak1 Trp53 Gstp1 Cldn3 Ugt1a1
4.67147e-06	68	288	1.88381	Extracellular structure organization	http://amigo.geneontology.org/amigo/term/GO:0043062	Cav2 Sox9 Mmp14 Col18a1 Lamb1 Elf3 Ddr1 Adamts4 Ihh Sulf2 Adamtsl4 Mmp20 Ntn4 Itgb3 Papln Rb1 Meltf Adamts1 Lox Efemp2 Ltbp3 Col17a1 Loxl4 Nfkb2 Mmp19 Ric8a Itgb1 Fn1 Lamc1 Notch1 Spint1 Fermt1 B4galt1 Pdpn Tnfrsf1b Mmp23 Tnfrsf1a Vps33b Col4a5 Gpm6b Gas6 Col4a1 Col4a2 Mmp2 Mmp15 Agt Myo1e Anxa2 Qsox1 Scx Scara3 Colgalt1 Adamtsl2 Dag1 Npnt Adamts3 Adamtsl5 Adamts6 Phldb1 Adamts16 Foxc1 Lamb2 Bcl3…
4.79151e-06	81	364	1.77543	Response to lipopolysaccharide	http://amigo.geneontology.org/amigo/term/GO:0032496	Akt1 Ppard Axl Cyp27b1 Cnp Mgst1 Git1 Abca1 Lbp Mapkapk2 Cd68 Cxcl16 Plscr3 Tnfaip3 Irak3 Nfkbia Fos Edn1 Wnt5a Pabpn1 Litaf Cldn1 Nr4a1 Noct Trem2 Eif2ak2 Ankrd1 Rela Pdcd4 Nfkb2 Capn2 Mrc1 Notch1 Il1f6 Ggt7 Src Vcam1 Tlr2 Nfkb1 Bcl10 Tnfrsf1b Cxcl5 Cxcl1 Pycard Fgfr2 Casp3 Plscr1 Ptgs2 Trib1 Myd88 Mapkapk3 Tut4 Cxcl10 Ccl2 Sbno2 Serpine1 Arid5a Scarb1 Akap12 Bmp6 Dusp10 Ptger4 Tspo S100a14 Nfkb…
4.79151e-06	194	1087	1.42394	Negative regulation of protein metabolic process	http://amigo.geneontology.org/amigo/term/GO:0051248	Wnt9a Mapk7 Timp1 Akt1 Apoe Klf4 Bax Stat3 Pax2 Hspb1 Cstb Cd44 Mprip Pan2 Inpp5k Hfe Hap1 Tinf2 Bcl2l1 Nol3 Lrrk1 Cnksr3 Gadd45b Ager Brca1 Birc5 Wfdc2 Dbndd2 Irf1 Gipc1 Tnfaip3 Dusp6 Cry1 Ddit4 Egfr Mdm2 Irak3 Hmg20b Rack1 Btg2 Rtn4 Rock2 Itgb3 Tlk2 Bdkrb2 Zfp36l1 Ppp4r4 Papln Edn1 Serpinb9b Dapk1 Cast Ocln Bmp4 Samd4 Pinx1 Clu Rb1 Itm2b Oxr1 Fetub Kng1 Nr4a1 Cdkn1a Noct Gps2 Xdh Crim1 Eif2ak2 …
4.96176e-06	70	300	1.86165	Negative regulation of cellular component movement	http://amigo.geneontology.org/amigo/term/GO:0051271	Cdh1 Timp1 Jup Akt1 Ppard Apoe Klf4 Stat3 Stc1 Actn1 Ager Gata3 Nfe2l2 Srgap1 Patz1 Gna13 Evl Dlg5 Dpysl3 Fas Arhgdia Abhd6 Ptprj Rabgef1 Srgap2 Notch1 Il1rn Jag1 Pfn2 Trp53inp1 Podn Svbp Padi2 Cd9 Adgrg1 Tpm1 Trib1 Dbn1 Apex1 Ptpn23 Wnt4 Rap2b Serpine1 Ctnna1 Rras Arpin Dusp10 Ptger4 Dag1 Thbs1 Nbl1 Pkp2 Adora1 Nexmif Bst2 Foxo3 Ccdc125 Tacstd2 Rap2a Rhob Actn4 Cfl1 Gpr173 Tmod3 Nrg1 Mapk15 Cldn…
5.47873e-06	88	407	1.72508	Regulation of actin filament-based process	http://amigo.geneontology.org/amigo/term/GO:0032970	Hip1r Jup Scin Wdr1 Inpp5k Arpc2 Arpc5 Spire2 Stc1 Dstn Sdc4 Rnd3 Myo1c Rac3 Pfn1 Dbnl Rock2 Itgb3 Evl Carmil1 Edn1 F2rl1 Sh3bp1 Myh9 Capn1 Arhgdia Baiap2 Hras Vangl2 Gsn Pfn2 Iqgap3 Pdpn Capzb Bst1 Pxn Arpc1b Vasp Iqgap1 Pycard Cttn Pak3 Flna Gpm6b Cotl1 Tpm1 Arhgap44 Ssh3 Dbn1 Phpt1 Wnt4 Grhl3 Icam1 Plekhg2 Ssh2 F11r Trpm4 Arpin Ptger4 Plekhh2 Cdc42ep4 Rhod Pkp2 S100a10 Kank3 Adora1 Arf6 Dsg2 S…
5.70993e-06	122	618	1.57504	Microtubule cytoskeleton organization	http://amigo.geneontology.org/amigo/term/GO:0000226	Dynlt1c Tubb6 Tubb5 Ranbp1 Neurl1a Cnp Mid1ip1 Nav1 Spire2 Git1 Brca1 Birc5 Map1s Sgk1 Limk2 Llgl1 Rock2 Llgl2 4933427D14Rik Ccdc88c Xrcc3 Plk2 Ska3 Bora Ttll1 Myh9 Nubp1 Spag6l Tuba1b Racgap1 Parp3 Rsph9 Kifc5b Incenp Dctn2 Tubgcp2 Itgb1 Obsl1 Srgap2 Mark1 Odf2 Ntmt1 Knstrn Tpx2 Chmp4c Lmna Dock7 Plk3 Stil Capzb Map7d1 Wrap73 Mapre3 Chek2 Ttll3 Dnajb13 Rps3 Ccdc120 Flna Cryab Ccnb2 Kif23 Pdcd6ip…
5.99453e-06	44	158	2.22186	Response to hydrogen peroxide	http://amigo.geneontology.org/amigo/term/GO:0042542	Mapk7 Axl Klf4 Nqo1 Mapk13 Epor Nol3 Nfe2l2 Kdm6b Pcgf2 Mb Tnfaip3 Mdm2 Rack1 Sdc1 Pld2 Net1 Ripk3 Anxa1 Fosl1 Rela Capn1 Stk25 Capn2 Lcn2 Src Areg Rps3 Casp3 Mmp2 Pdgfd Cryab Apex1 Txnip Plekha1 Foxo3 Jun Rhob Zfp580 Cfl1 Bak1 Trp53 Sphk1 Map3k5
6.74935e-06	89	415	1.71105	Positive regulation of cell projection organization	http://amigo.geneontology.org/amigo/term/GO:0031346	Dynlt1c Itga3 Apoe Hspb1 Kit Ranbp1 Eps8l1 Epor Arpc2 Neurl1a Hap1 Dynll1 Nfe2l2 Pfn1 Scn1b Sgk1 Cobl Cdkl3 Rtn4 Efemp1 Dbnl Dlg4 Plek2 Carmil1 F2rl1 Bmp4 Wnt5a Rrn3 Adamts1 Ache Tiam2 Tnfrsf12a Ptk7 Dpysl3 Ppp2r5b Ankrd1 Baiap2 Hras Itgb1 Fn1 Obsl1 Serpine2 Stk25 Rgs2 Plxna2 Lcn2 Itga6 Src Ngf Lrp8 Wrap73 Cxcl5 Plxna1 Iqgap1 Pak3 Flna Agt Rpl4 Map3k13 Ccp110 Zdhhc15 Lif Dbn1 Grip1 Palm Anln Kdm1…
6.74935e-06	89	415	1.71105	Regulation of neurogenesis	http://amigo.geneontology.org/amigo/term/GO:0050767	Dynlt1c Sema6b Ifrd1 Apoe Kit Neurl1a Hap1 Ascl2 Ptprs Ywhah Sgk1 Ascl1 Egfr Cdkl3 Rtn4 Dbnl Tert Bmp4 Wnt5a Myc Wnt7b Hes1 Ache Tiam2 Tnfrsf12a Fas Rela Baiap2 Fn1 Obsl1 Serpine2 Stk25 Plxna2 Notch1 Spint1 Ngf Tlr2 Tnfrsf1b Lrp8 Ephb2 Sema3c Smarcd3 Plxna1 Wnt7a Bhlhe40 Bhlhe41 Sema4b Pak3 Il34 Rpl4 Map3k13 Lif Dbn1 Tle6 Tmem98 Kdm1a Mycn Ctnna1 Zfp365 Egr2 Sema7a Atf5 Ss18l1 Dusp10 Dag1 Clcf1 T…
7.12465e-06	32	99	2.57891	Smooth muscle cell migration	http://amigo.geneontology.org/amigo/term/GO:0014909	Ppard Ddr1 Arpc2 Arpc5 Ager Nfe2l2 Mdm2 Gna13 Itgb3 Tert Myc Adamts1 Pdgfa Src S100a11 Fga Dock7 Plxna1 Iqgap1 Plat Agt Pdgfd Tpm1 Trib1 Apex1 Serpine1 Egr1 Ptger4 P2ry6 Tmsb4x Camk2d Zfp950
7.21088e-06	135	704	1.52997	Cellular response to nitrogen compound	http://amigo.geneontology.org/amigo/term/GO:1901699	Cav2 Cdh1 Sox9 Jup Akt1 Klf4 Ncstn Gstm7 Stat3 Ralb Mapk13 Klf5 Inpp5k Arpc2 Neurl1a Nsmf Aprt Bcl2l1 Kcnq1 Ehmt2 Stc1 Ager Nfe2l2 Brca1 Myo1c Irf1 Pdk4 Sgk1 Socs2 Egfr Mdm2 Srebf1 Klf11 Cacnb1 Vamp2 Tshr Zfp36l1 Srsf5 Edn1 Srd5a1 Slc39a14 Myc Ly6e Adcy6 Nr4a1 Abcc1 Ache Trem2 Diaph1 Gnal Rela Casp7 Baiap2 Nucks1 Capn2 Nr4a2 Traf2 Rad51 Bcl2l11 Lpin3 Ptpn1 Src Anxa5 Ccna2 Rab13 Vcam1 Zbtb7b Hcn3 …
7.42064e-06	112	558	1.60142	Immune effector process	http://amigo.geneontology.org/amigo/term/GO:0002252	Tcirg1 Relb Ercc1 Stat3 Stxbp2 Wdr1 Kit Hfe Ifi35 St3gal1 Gata2 Ager Gata3 Lbp Dhx58 Tnfsfm13 Irf1 Tnfaip3 Irak3 Rtn4 Pld2 Vamp2 Irf4 Serpinb9b F2rl1 Sftpd Wnt5a Clu C6 Ripk3 Emp2 Masp1 Parp3 Trem2 C3 Tap2 Anxa1 Fas Rabgef1 Irf7 Hprt Il18r1 Il1r1 Nppc C4bp Mr1 Traf2 Jag1 Zbtb7b Rorc Bcl10 Rps6 Tnfrsf1b Ephb2 Mad2l2 Cxcl5 Cxcl1 Anxa3 Ephb6 Clec2d Ctsc Pycard Scnn1b Itm2a Myd88 Foxj1 Nfkbiz Ccl2 Tm…
7.42064e-06	24	63	3.03943	Positive regulation of fibroblast proliferation	http://amigo.geneontology.org/amigo/term/GO:0048146	Ager Egfr Itgb3 Ctc1 Wnt5a Myc Cdkn1a Pdgfa Fn1 Ccna2 Rps3a1 Fosl2 Ereg Gas6 Agt Pdgfd Anxa2 Fntb Sirt6 Pml Ccnb1 Tgif1 Jun Sphk1
7.42064e-06	79	356	1.77051	Leukocyte migration	http://amigo.geneontology.org/amigo/term/GO:0050900	Mmp14 Akt1 Wdr1 Kit Csf1 Ager Gata3 Lbp Cxcl16 Ccl9 Rtn4 Itgb3 Edn1 F2rl1 Wnt5a Ripk3 Cxadr Trem2 Anxa1 Capn1 Rabgef1 Adam8 Alox5 Ccr1 Itgb1 Il1r1 Ccl20 Stk39 Itga6 Vcam1 Aimp1 B4galt1 Creb3 Artn Padi2 Bst1 Spp1 Cxcl5 Cxcl1 Il17rc Cd9 Pycard Msn Gas6 Il34 Pdgfd St3gal4 Myd88 Vav3 Foxj1 Cxcl10 Ccl2 Icam1 Serpine1 Cd81 F11r Trpm4 Ptger4 Spns2 Rps19 Nbl1 Tnfrsf18 Hsd3b7 S100a14 Adora1 Cd24a C5ar1 Fu…
7.96933e-06	119	603	1.57453	Cell morphogenesis involved in neuron differentiation	http://amigo.geneontology.org/amigo/term/GO:0048667	Sema6b Ifrd1 Apoe Epha2 Nsmf Cnp Ptprs Kif1a Gata3 Lama5 Etv4 Ywhah Scn1b Map1s Sgk1 Unc5b Cobl Cdkl3 Rtn4 Dbnl Llgl1 Dlg4 Evl Emb Zswim8 Wnt5a Rb1 Ctnnd2 Trio Wnt7b Hes1 Scrib Rabl2 Alcam Enah Ache Tiam2 Tnfrsf12a Mapk8ip3 Baiap2 Nptx1 Hprt Itgb1 Fn1 Obsl1 Stk25 Vangl2 Plxna2 Kif5c Nr4a2 Notch1 Ngf Efna3 Efna4 Artn Dock7 Lrp8 Ephb2 Sema3c Uchl1 Kel Ephb6 Plxna1 Wnt7a Vasp Sema4b Cttn Efnb1 Pak3 …
8.13273e-06	36	119	2.41366	Positive regulation of neuron death	http://amigo.geneontology.org/amigo/term/GO:1901216	Bbc3 Apoe Grik5 Nqo1 Bax Ager Ascl1 Ddit4 Cdc34 Fos Wnt5a Clu Pmaip1 Fas Ddit3 St8sia2 Tfap2b Capn2 Bcl2l11 Fbxw7 Tnfrsf1a Nupr1 Pak3 Casp3 C1qa Egr1 Mcl1 Agrn Atf4 Adora1 Pcsk9 Foxo3 Jun Trp53 Map3k5 Prnp
8.44144e-06	156	843	1.47645	Regulation of transferase activity	http://amigo.geneontology.org/amigo/term/GO:0051338	Ccnd2 Mapk7 Akt1 Axl Apoe Klf4 Ddr1 Ralb Hspb1 Kit Inpp5k Neurl1a Epha2 Prkag3 Rplp1 Csf1 Ube2i Gadd45b Ager Sdc4 Traf4 Dbndd2 Chtf18 Tnfaip3 Socs2 Egfr Irak3 Ccng1 Rack1 Itgb3 Dlg4 Map3k14 Edn1 Bmp4 Pinx1 Wnt5a Clu Bora Rb1 Ajuba Pabpn1 Ripk3 Grhl2 Myc Emp2 Cdkn1a Serinc2 Parp3 Mapk8ip3 Hbegf Incenp Pdcd4 Afap1l2 Ldb1 Ptprj Adam8 Hras Pdgfa Rgs2 Vangl2 Traf2 Il1rn Cdc25b Tpx2 Ptpn1 Src Ccna2 Ccn…
8.50489e-06	22	55	3.1914	Heterotypic cell-cell adhesion	http://amigo.geneontology.org/amigo/term/GO:0034113	Mapk7 Jup Klf4 Cd44 Ager Tnfaip3 Perp Itgb3 Cxadr Itgb1 Il1rn Itgav Vcam1 Fga Fgb Fgg Mbp Pkp2 Dsg2 Dsp Skap1 Flot1
8.59154e-06	58	236	1.96082	Regulation of cysteine-type endopeptidase activity	http://amigo.geneontology.org/amigo/term/GO:2000116	Wnt9a Hip1r Akt1 Bbc3 Klf4 Bax Pax2 Cd44 Bcl2l1 Ctsd Nol3 Birc5 Perp Apaf1 Mdm2 Rack1 Dapk1 Cast Tnfrsf10b Myc Nr4a1 Xdh Pmaip1 Fas Pidd1 Casp12 Gsn Bcl2l11 Src Ngf F3 Bcl10 Triap1 Pdcd5 Rps3 Pycard Gas6 Sh3rf1 Cryab Ptgs2 Prr7 Arl6ip5 Rps27l Pml Tnfrsf23 Nek5 Dap Thbs1 Serpinb9 Plaur Sfn Foxl2 Mgmt Birc2 Bak1 Wdr35 Map3k5 Hspa1b
8.77841e-06	52	203	2.04375	Morphogenesis of a branching epithelium	http://amigo.geneontology.org/amigo/term/GO:0061138	Sox9 Mmp14 Ddr1 Pax2 Epha2 Ihh Csf1 Lama5 Etv4 Ntn4 Gna13 Llgl2 Edn1 Dlg5 Bmp4 Wnt5a Grhl2 Myc Vangl2 Notch1 Pax8 Spint1 Src B4galt1 Sema3c Areg Pxn Plxna1 Col4a1 Agt St14 Six4 Sirt6 Foxa1 Wnt4 Pml Mycn Hoxa11 Hoxa5 Hoxb7 Dag1 Esrp1 Npnt Kdm5b Adamts16 Tacstd2 Socs3 Gpc3 Hmga2 Grb2 Spint2 Grem1
9.04198e-06	89	418	1.69877	Regulation of metal ion transport	http://amigo.geneontology.org/amigo/term/GO:0010959	Akt1 Cacnb3 Homer3 Bax Gstm7 Fxyd4 P2rx5 Inpp5k Hfe Hap1 Kcnq1 Nol3 Stc1 Cnksr3 Ager Cacna1d Vmp1 Ywhah Scn1b Sgk1 Stc2 Itgb3 Cacnb1 Per1 Vamp2 Bmp4 Hes1 Aqp2 Calcr Trem2 Diaph1 Spink1 Gsto1 Kcnip2 Ccr1 Itgb1 Serpine2 Lrrc26 Stk39 Pacsin3 Snta1 Ngf Gem Slc9a1 Tesc Cxcl1 Kel Scnn1b Flna G6pdx Rrad Agt Gnb5 Ptgs2 Gnai2 Atp2c2 Cxcl10 Cbarp Calm2 Neto2 Pml Icam1 Cd84 Cldn16 Wfs1 Plcb4 Tspo Agrn Atf4 …
9.06168e-06	117	592	1.57683	Cellular response to lipid	http://amigo.geneontology.org/amigo/term/GO:0071396	Scnn1g Sox9 Gramd1a Akt1 Ppard Axl Klf4 Ranbp1 Cyp27b1 Mgst1 Git1 Aldh1a2 Stc1 Ube2i Abca1 Lbp Brca1 Cd68 Cxcl16 Ywhah Plscr3 Pdk4 Tnfaip3 Sgk1 Cry1 Ddit4 Egfr Prmt2 Srebf1 Rock2 Per1 Nfkbia Zfp36l1 Esrrb Edn1 Srd5a1 Bmp4 Wnt5a Clu Pabpn1 Myc Wnt7b Litaf Cldn1 Adcy6 Ptk7 Trem2 Anxa1 Ankrd1 Rela Pdcd4 Gdap1 Capn2 Mrc1 Il1f6 Bcl2l11 Src Ccna2 Rorc Nfkb1 Bcl10 Tnfrsf1b Lrp8 Padi2 Spp1 Tesc Cxcl5 Cxc…
9.11056e-06	152	818	1.48256	Positive regulation of immune system process	http://amigo.geneontology.org/amigo/term/GO:0002684	Polr3d Mmp14 Axl Cacnb3 Bax Stxbp2 Kit Ihh Ifi35 Csf1 Gata2 Ager Gata3 Lbp Dhx58 Tnfsfm13 Irf1 Irak3 Rtn4 Srebf1 Itgb3 Pld2 Zfp36l1 Fos Edn1 F2rl1 Pspc1 Wnt5a Rb1 C6 Hes1 Masp1 Parp9 Cdkn1a Gps2 Tnfrsf21 Trem2 C3 Tap2 Anxa1 Rela Ptprj Rabgef1 Adam8 Irf7 Hras Ccr1 Il18r1 Il1r1 Ccl20 Nppc C4bp Mr1 Traf2 Stk39 Nfatc2 Vcam1 Zbtb7b Bcl10 Unc13b Creb3 Ephb2 Eif2b3 Mad2l2 Tesc Ereg Cxcl1 Ephb6 Ctsc Rps3…
9.1661e-06	81	370	1.74664	Muscle cell differentiation	http://amigo.geneontology.org/amigo/term/GO:0042692	Cav2 Sox9 Mmp14 Ifrd1 Akt1 Wdr1 Klf5 Kit Tcf23 Piezo1 Plekho1 H3f3b Kdm6b Ddx39b Trip10 Popdc3 Mdm2 Sdc1 Krt19 Edn1 Bmp4 Rb1 Wnt7b Myh9 Hes1 Rcan1 Epc1 Efemp2 Pdcd4 Casp7 Itgb1 Rgs2 Csrp1 Capn2 Vangl2 Notch1 Nfatc2 Ptgfrn Lmna Slc9a1 Smarcd3 Ereg Kel Bhlhe41 Cd9 G6pdx Morf4l2 Sorbs2 Casp3 Smad1 Tnpo2 Agt Barx2 Olfm2 Tpm1 Six4 Cxcl10 Tanc1 Parp2 Wnt4 Kdm1a Cd81 Nek5 Gdf15 Npnt Fzd7 Ccnb1 Pgm5 Myof…
9.37765e-06	55	220	1.99462	Morphogenesis of a branching structure	http://amigo.geneontology.org/amigo/term/GO:0001763	Sox9 Mmp14 Ddr1 Pax2 Epha2 Ihh Csf1 Lama5 Etv4 Ntn4 Rtn4 Gna13 Llgl2 Edn1 Dlg5 Bmp4 Wnt5a Grhl2 Myc Vangl2 Notch1 Pax8 Spint1 Src B4galt1 Sema3c Areg Pxn Plxna1 Col4a1 Agt St14 Map3k13 Six4 Sirt6 Foxa1 Wnt4 Pml Mycn Cpe Hoxa11 Hoxa5 Hoxb7 Dag1 Esrp1 Npnt Kdm5b Adamts16 Tacstd2 Socs3 Gpc3 Hmga2 Grb2 Spint2 Grem1
1.081e-05	73	324	1.79762	Response to hypoxia	http://amigo.geneontology.org/amigo/term/GO:0001666	Hk2 Mmp14 Akt1 Bbc3 Ppard Angptl4 Hif3a Ascl2 Nol3 Stc1 Ager Arnt2 Nfe2l2 Mb Aldh3a1 Ddit4 Mdm2 Stc2 Rtn4 Pld2 Zfp36l1 Edn1 Tert Ajuba Myc Ankrd1 Limd1 Adam8 Nppc Capn2 Nr4a2 Notch1 Src Ccna2 Vcam1 Tlr2 Lmna Slc2a1 Plk3 Slc9a1 Gnb1 Fosl2 Eif4ebp1 Plat Casp3 Mmp2 Hsd11b2 Cryab Plod2 Ptgs2 Ucp2 Ccl2 Wtip Pml Tigar Egr1 Suv39h1 Stub1 Pklr Ccnb1 Adora1 Hilpda Cd24a Foxo3 Camk2d Mdm4 Actn4 Birc2 Trp53…
1.081e-05	67	289	1.84968	Neuron apoptotic process	http://amigo.geneontology.org/amigo/term/GO:0051402	Dnajc5 Bbc3 Axl Apoe Grik5 Ncstn Nqo1 Bax Epor Nsmf Bcl2l1 Ager Gata3 Birc5 Apaf1 Ascl1 Unc5b Cdc34 Btg2 Tert Rb1 Retreg1 Oxr1 Map3k12 Tnfrsf21 Pmaip1 Fas Casp7 Ddit3 Adam8 Hras Tfap2b Nr4a2 Bcl2l11 Ngf Fbxw7 Tnfrsf1a Nupr1 Pak3 G6pdx Casp3 Mt1 Gclc Six4 Siah1a Tnfrsf23 Foxq1 Egr1 Sct Mcl1 Wfs1 Usp53 Clcf1 Agrn Atf4 Pcsk9 Foxo3 C5ar1 Jun Cebpb Trp53 Syngap1 Bhlhb9 Ntf5 Nrbp2 Prnp Cntf
1.14191e-05	80	366	1.74393	Response to oxygen levels	http://amigo.geneontology.org/amigo/term/GO:0070482	Hk2 Mmp14 Akt1 Bbc3 Ppard Angptl4 Cacnb3 Hif3a Ascl2 Nol3 Stc1 Ager Arnt2 Nfe2l2 Mb Aldh3a1 Ddit4 Mdm2 Stc2 Rtn4 Pld2 Zfp36l1 Edn1 Tert Ajuba Myc Cdkn1a Fas Ankrd1 Limd1 Adam8 Nppc Capn2 Nr4a2 Notch1 Src Ccna2 Vcam1 Tlr2 Lmna Pdpn Slc2a1 Plk3 Slc9a1 Gnb1 Fosl2 Eif4ebp1 Plat Casp3 Mmp2 Hsd11b2 Cryab Plod2 Ptgs2 Ucp2 Ccl2 Wtip Pml Tigar Egr1 Suv39h1 Stub1 Pklr Ccnb1 Ccdc115 Atf4 Adora1 Hilpda Cd24a…
1.18077e-05	54	216	1.99462	Actin polymerization or depolymerization	http://amigo.geneontology.org/amigo/term/GO:0008154	Hip1r Scin Wdr1 Arpc2 Arpc5 Spire2 Dstn Myo1c Pfn1 Cobl Dbnl Evl Carmil1 F2rl1 Sh3bp1 Enah Aqp2 Diaph1 Capn1 Baiap2 Gsn Pfn2 Capzb Arpc1b Vasp Pycard Cttn Pak3 Cotl1 Tpm1 Ssh3 Dbn1 Micall2 Icam1 Plekhg2 Ssh2 Ppp1r9b Arpin Plekhh2 Cdc42ep4 Kank3 Arf6 Shroom2 Tmsb4x Mical3 Cfl1 Capg Arhgap35 Tmod3 Grb2 Cdc42ep5 Nck2 Sptbn2 Tmsb10
1.18317e-05	15	29	4.12681	Negative regulation of endothelial cell apoptotic process	http://amigo.geneontology.org/amigo/term/GO:2000352	Mapk7 Angptl4 Gata2 Gata3 Nfe2l2 Tnfaip3 Tert Fga Pak4 Gas6 Fgb Fgg Icam1 Serpine1 Tnip2
1.18317e-05	22	56	3.13441	Ruffle organization	http://amigo.geneontology.org/amigo/term/GO:0031529	Tcirg1 Aif1l Inpp5k Eps8l1 Pfn1 Cobl Dbnl Evl Carmil1 Sh3bp1 Hras Pfn2 Pip5k1a Tpm1 Cspg4 Icam1 Snx10 Plekha1 Rcc2 Arf6 Tacstd2 Rhog
1.24852e-05	21	52	3.22208	Regulation of endothelial cell apoptotic process	http://amigo.geneontology.org/amigo/term/GO:2000351	Mapk7 Col18a1 Angptl4 Gata2 Ager Gata3 Nfe2l2 Tnfaip3 Tert Bmp4 Pdcd4 Fga Pak4 Gas6 Fgb Fgg Icam1 Serpine1 Thbs1 Foxo3 Tnip2
1.26076e-05	79	361	1.74599	Regulation of actin cytoskeleton organization	http://amigo.geneontology.org/amigo/term/GO:0032956	Hip1r Scin Wdr1 Inpp5k Arpc2 Arpc5 Spire2 Dstn Sdc4 Rnd3 Myo1c Rac3 Pfn1 Dbnl Rock2 Itgb3 Evl Carmil1 Edn1 F2rl1 Sh3bp1 Capn1 Arhgdia Baiap2 Hras Vangl2 Gsn Pfn2 Iqgap3 Capzb Bst1 Pxn Arpc1b Vasp Iqgap1 Pycard Cttn Pak3 Flna Gpm6b Cotl1 Tpm1 Arhgap44 Ssh3 Dbn1 Phpt1 Wnt4 Grhl3 Icam1 Plekhg2 Ssh2 F11r Arpin Ptger4 Plekhh2 Cdc42ep4 Rhod S100a10 Kank3 Arf6 Shroom2 Bst2 Efna5 Tmsb4x Tacstd2 Rhob Rnd1…
1.26841e-05	261	1564	1.33145	Ion transport	http://amigo.geneontology.org/amigo/term/GO:0006811	Scnn1g S100a6 Mfsd10 Gabrg1 Akt1 Tcirg1 Gria3 Bbc3 Slc39a13 Cacnb3 Grik5 Homer3 Cp Bax Gstm7 Fxyd4 Wdr1 Slc2a9 P2rx5 Inpp5k Clcnkb Slc4a3 Hfe Cyp27b1 Hap1 Clic1 Mgst1 Kcnq1 Pla2g12b Kcnd1 Slc38a3 Gltp Piezo1 Nol3 Stc1 Cnksr3 Ager Steap1 Steap2 Anxa9 Cacna1d Slc12a4 Vmp1 Anxa6 Kcnab3 Atox1 Ywhah Scn1b Gipc1 Sgk1 Ifngr1 Gabrp Stc2 Nipal4 Rtn4 Slc7a15 Itgb3 Llgl2 Sec14l1 Cacnb1 Dlg4 Per1 Vamp2 Bdkrb…
1.27277e-05	103	508	1.61769	Skeletal system development	http://amigo.geneontology.org/amigo/term/GO:0001501	Wnt9a Zfp385a Sox9 Hoxb6 Rpl13 Mmp14 Timp1 Scin Jag2 Cd44 Kit Epha2 Ihh Sulf2 Hyal1 Stc1 Lrrk1 Anxa6 Pcgf2 Efemp1 Rflnb Hoxb9 Ctc1 Edn1 Srd5a1 Fst Bmp4 Wnt5a Slc39a14 Bmp1 Grhl2 Myc Wnt7b Lox Fbn2 Tjp2 Rela Ltbp3 Gdf11 Nppc Hoxd8 Src Fbxw7 Ctsk Bmp3 Uncx Wnt7a Vps33b Fgfr2 Smad1 Irx5 Mmp2 Barx2 Dscaml1 Anxa2 Csrnp1 Mdfi Scx Six4 Hoxc9 Mycn Mex3c Arid5a Hoxa11 Hoxa5 Snx10 Hoxb5 Hoxb7 Bmp6 Ptger4 P…
1.29694e-05	106	527	1.60478	Cell projection assembly	http://amigo.geneontology.org/amigo/term/GO:0030031	B9d1 Aif1l Tchp Scin Klf5 Kit Inpp5k Eps8l1 Arpc2 Neurl1a Epha2 Hap1 Dynll1 Lama5 Atxn10 Rac3 Pfn1 Cobl Limk2 Dbnl Itgb4 Fbf1 Cfap52 Plek2 Evl Carmil1 F2rl1 Ajuba Sh3bp1 Ttll1 Emp2 Rabl2 Spag6l Arl13b Rsph9 Dpysl3 Hras Itgb1 Srgap2 Vangl2 Odf2 Gsn Notch1 Itga6 Src Pfn2 Pip5k1a Ift74 Capzb Ccdc28b Wrap73 Rilpl1 Pxn Ttll3 Dnajb13 Cttn Flna Vstm5 Abcc4 Cspg4 Arhgap44 Vav3 Ccp110 Foxj1 Spata6 Dbn1 Pa…
1.38137e-05	255	1524	1.33498	Negative regulation of cellular macromolecule biosynthetic process	http://amigo.geneontology.org/amigo/term/GO:2000113	Sox9 Tcf7 Uhrf1 Irx2 Foxm1 Nrip2 Ppard Relb Klf4 Elf3 Stat3 Pax2 Klf5 Cic Pan2 Rfx5 Inpp5k Snai3 Tcf23 Tinf2 Ascl2 Ehmt2 Gata2 Ube2i Gata3 Nelfcd Tmprss6 Brca1 Birc5 Pcgf2 Wwc1 Irf1 Frk Cry1 Ascl1 Mdm2 Prmt2 Rack1 Btg2 Patz1 Srebf1 Klf11 Sumo2 Per1 Ctc1 Zfp36l1 Esrrb Edn1 Dapk1 Fst Bmp4 Samd4 Pspc1 Pinx1 Wnt5a Hr Rb1 Itm2b Ajuba Myc Hdac7 Hes1 Ets2 Parp9 Cdkn1a Gtf2ird1 Noct Gps2 Parp3 Foxp4 Eif2…
1.38137e-05	257	1538	1.33321	Negative regulation of macromolecule biosynthetic process	http://amigo.geneontology.org/amigo/term/GO:0010558	Sox9 Tcf7 Uhrf1 Irx2 Foxm1 Nrip2 Ppard Relb Klf4 Elf3 Stat3 Pax2 Klf5 Cic Pan2 Rfx5 Inpp5k Snai3 Tcf23 Tinf2 Ascl2 Ehmt2 Gata2 Ube2i Gata3 Nelfcd Tmprss6 Brca1 Birc5 Pcgf2 Wwc1 Irf1 Frk Cry1 Ascl1 Mdm2 Prmt2 Rack1 Btg2 Patz1 Srebf1 Klf11 Sumo2 Per1 Ctc1 Zfp36l1 Esrrb Edn1 Dapk1 Fst Bmp4 Samd4 Pspc1 Pinx1 Wnt5a Hr Rb1 Itm2b Ajuba Myc Hdac7 Hes1 Ets2 Parp9 Cdkn1a Gtf2ird1 Noct Gps2 Parp3 Foxp4 Eif2…
1.38137e-05	135	713	1.51065	Regulation of ion transport	http://amigo.geneontology.org/amigo/term/GO:0043269	Akt1 Tcirg1 Cacnb3 Homer3 Bax Gstm7 Fxyd4 Wdr1 P2rx5 Inpp5k Clcnkb Hfe Hap1 Clic1 Kcnq1 Kcnd1 Slc38a3 Nol3 Stc1 Cnksr3 Ager Cacna1d Vmp1 Kcnab3 Ywhah Scn1b Sgk1 Ifngr1 Stc2 Rtn4 Itgb3 Cacnb1 Dlg4 Per1 Vamp2 Arg2 Edn1 Dapk1 Bmp4 Hes1 Ifngr2 Aqp2 Calcr Trem2 Diaph1 Spink1 Gsto1 Kcnip2 Alox5 Ccr1 Itgb1 Serpine2 Rgs2 Lrrc26 Il1rn Stk39 Slc43a1 Pacsin3 Snta1 Ngf Hcn3 Gem Ephb2 Slc9a1 Tesc Cxcl1 Tcaf2 …
1.40073e-05	26	74	2.80325	Cellular response to mechanical stimulus	http://amigo.geneontology.org/amigo/term/GO:0071260	Sox9 Akt1 Mmp7 Irf1 Egfr Map3k14 Map3k1 Slc38a2 Ankrd1 Arhgdia Nfkb1 Bcl10 Slc2a1 Ltbr Tnfrsf1a Agt Gclc Ptgs2 Myd88 Scx F11r Bmp6 Ptger4 Dag1 Tmem150c Bak1
1.49974e-05	211	1222	1.37763	Chemical homeostasis	http://amigo.geneontology.org/amigo/term/GO:0048878	Cav2 Scnn1g Hk2 Lsr Tmem79 Akt1 Tcirg1 Bbc3 Slc39a13 Ppard Angptl4 Apoe Apoc2 Cacnb3 Grik5 Cp Bax Gstm7 Stat3 Pde1c P2rx5 Inpp5k Epor Slc4a3 Hfe Cyp27b1 Hap1 Dynll1 Plcd1 Nol3 Stc1 Gata2 Abca1 Ager Steap1 Steap2 Cacna1d Tmprss6 Birc5 Slc12a4 Anxa6 Atox1 Scn1b Plscr3 Pdk4 Cyb561 Sgk1 Cry1 Hkdc1 Egfr Stc2 Rack1 Rtn4 Gna13 Grhl1 Itgb3 Dlg4 Bdkrb2 Edn1 F2rl1 Pde8b Sftpd Bmp4 Wnt5a Slc39a14 Myc Wnt7b …
1.52557e-05	75	339	1.76515	Response to decreased oxygen levels	http://amigo.geneontology.org/amigo/term/GO:0036293	Hk2 Mmp14 Akt1 Bbc3 Ppard Angptl4 Cacnb3 Hif3a Ascl2 Nol3 Stc1 Ager Arnt2 Nfe2l2 Mb Aldh3a1 Ddit4 Mdm2 Stc2 Rtn4 Pld2 Zfp36l1 Edn1 Tert Ajuba Myc Ankrd1 Limd1 Adam8 Nppc Capn2 Nr4a2 Notch1 Src Ccna2 Vcam1 Tlr2 Lmna Slc2a1 Plk3 Slc9a1 Gnb1 Fosl2 Eif4ebp1 Plat Casp3 Mmp2 Hsd11b2 Cryab Plod2 Ptgs2 Ucp2 Ccl2 Wtip Pml Tigar Egr1 Suv39h1 Stub1 Pklr Ccnb1 Atf4 Adora1 Hilpda Cd24a Foxo3 Camk2d Mdm4 Actn4…
1.54586e-05	54	218	1.97632	Myeloid leukocyte differentiation	http://amigo.geneontology.org/amigo/term/GO:0002573	Tfe3 Tcirg1 Relb Kit Epha2 Csf1 Gata2 Lrrk1 Gata3 Fstl3 Itgb3 Zfp36l1 Fos Irf4 F2rl1 Bmp4 Rb1 Myc Myh9 Calcr Trem2 Tjp2 Adam8 Ccr1 Src Fbxw7 Pias3 Tesc Clec2d Ltbr Pir Il34 Anxa2 Trib1 Gab3 Lif Sbno2 C1qc Kdm1a Klf10 Cd81 Snx10 Cd109 Rbp1 Gpr68 Tob2 Zfpm1 Jun Junb Gpc3 Cebpb Prtn3 Il3ra Mafb
1.64416e-05	55	224	1.959	Response to reactive oxygen species	http://amigo.geneontology.org/amigo/term/GO:0000302	Mapk7 Akt1 Axl Klf4 Nqo1 Mapk13 Epor Hyal1 Nol3 Nfe2l2 Kdm6b Pcgf2 Mb Tnfaip3 Egfr Mdm2 Rack1 Sdc1 Pld2 Net1 Fos Edn1 Ripk3 Anxa1 Fosl1 Rela Capn1 Ptprn Stk25 Capn2 Lcn2 Src Plk3 Sesn2 Areg Rps3 Casp3 Mmp2 Pdgfd Cryab Tpm1 Ucp2 Apex1 Txnip Plekha1 Foxo3 Jun Rhob Zfp580 Cfl1 Bak1 Trp53 Gstp1 Sphk1 Map3k5
1.65106e-05	40	143	2.23175	Regulation of epithelial cell differentiation	http://amigo.geneontology.org/amigo/term/GO:0030856	Sox9 Sult2b1 Cyp27b1 Gata3 Etv4 Ascl1 Rock2 Grhl1 Zfp36l1 Bmp4 Grhl2 Hes1 Foxp4 Xdh Notch1 Pax8 Jag1 Prom1 Tnfrsf1a Ikbkb Foxj1 Lif Prkx Btg1 Mycn Ovol2 Serpine1 F11r Bmp6 Esrp1 Maff Zfp36 Cd109 Cd24a Sfn Trim16 Foxc1 Cebpb Tmem100 Apold1
1.67592e-05	98	480	1.62894	Negative regulation of transport	http://amigo.geneontology.org/amigo/term/GO:0051051	Akt1 Apoe Apoc2 Cacnb3 Gstm7 Pde1c Ankrd13d Inpp5k Kcnq1 Pea15a Nol3 Stc1 Cry1 Rhbdf1 Rack1 Srebf1 Itgb3 Rhbdf2 Dlg4 Edn1 Pde8b Oit1 Sftpd Dph3 Myc Hes1 Spink1 Anxa1 Gsto1 Rabgef1 Map4k4 Serpine2 Rgs2 Notch1 Il1rn Stk39 Slc43a1 Itgav Pacsin3 Fermt1 Anxa5 Gem Sdcbp Tnfrsf1b Ephb2 Tcaf2 Kel Wdr54 Tnfrsf1a Acsl4 Gpm6b Rrad Cryab Gnb5 Plscr1 Ptgs2 Gnai2 Inha Ucp2 Adra2a Pxk Lif Sirt6 Arl6ip5 Neu3 Mid…
1.68788e-05	83	388	1.70674	Response to metal ion	http://amigo.geneontology.org/amigo/term/GO:0010038	Cdh1 Akt1 Tcirg1 Slc39a13 Ncstn Fosb Ercc1 Cp Nqo1 Pde1c Kit Ranbp1 Crip1 Hfe Cyp27b1 Plcd1 Nfe2l2 Ascl1 Egfr Mdm2 Fstl3 Sdc1 Dlg4 Fos Edn1 Tert Wnt5a Cldn1 Arl13b Aqp2 Xdh Fas Nptx1 Slc40a1 Fn1 Dtymk Gsn Anxa5 Vcam1 Fga Trpv6 Iqgap1 Fus Syt8 Casp3 Mt2 Mt1 Gsta4 Gclc Plscr1 Ptgs2 Fgb Fgg Cpne2 Calm2 Atp13a2 C1qa Tigar Txnip Bmp6 Thbs1 Slc25a24 Apobec1 Hesx1 Pklr Ccnb1 Tspo S100a13 Atf4 Itpr3 Syt1…
1.70475e-05	105	524	1.59874	Regulation of neuron projection development	http://amigo.geneontology.org/amigo/term/GO:0010975	Dynlt1c Sema6b Itga3 Ifrd1 Akt1 Apoe Klf4 Cyth2 Hspb1 Ranbp1 Epor Nsmf Hap1 Ptprs Kif1a Gata3 Nfe2l2 Ywhah Scn1b Sgk1 Cobl Mdm2 Cdkl3 Rtn4 Efemp1 Dbnl Bmp4 Wnt5a Hes1 Rrn3 Adamts1 Ache Tiam2 Tnfrsf12a Ptk7 Dpysl3 Ppp2r5b Ankrd1 Baiap2 Itgb1 Map4k4 Fn1 Obsl1 Itm2c Serpine2 Stk25 Rgs2 Mark1 Plxna2 Dync1i2 Itga6 Ngf Lrp8 Ephb2 Sema3c Cxcl5 Kel Plxna1 Wnt7a Iqgap1 Sema4b Pak3 Flna Agt Rpl4 Cspg4 Arhg…
1.7289e-05	21	53	3.16129	T cell apoptotic process	http://amigo.geneontology.org/amigo/term/GO:0070231	Akt1 Bbc3 Bax St3gal1 Arg2 Bmp4 Wnt5a Ripk3 Fas Adam8 Bcl2l11 Bcl10 Rps6 Tsc22d3 Nfkbid Tnfrsf23 Serpinb9 Lgals3 Bak1 Trp53 Siva1
1.8124e-05	42	154	2.17595	Regulation of cell shape	http://amigo.geneontology.org/amigo/term/GO:0008360	Wdr1 Kit Fblim1 Plekho1 Rnd3 Rac3 Gna13 Myh9 Fmnl3 Epb42 Myl12a Diaph1 Anxa1 Arhgdia Dnmbp Limd1 Baiap2 Fn1 Plxna2 Pdpn Pxn Plxna1 Msn Tpm1 Myl12b Ccl2 Palm Icam1 F11r Rhou Cdc42ep4 Rhod S100a13 Cdc42se2 Ezr Plxnb1 Rhob Rnd1 Cfl1 Arhgap35 Cdc42ep5 Rhog
1.81627e-05	112	569	1.57046	Leukocyte differentiation	http://amigo.geneontology.org/amigo/term/GO:0002521	Tfe3 Tcf7 Mmp14 Tcirg1 Axl Jag2 Relb Bax Stat3 Hspb1 Kit Epha2 Ihh St3gal1 Csf1 Gata2 Lrrk1 Ager Gata3 Irf1 Tnfaip3 Fstl3 Patz1 Polm Itgb3 Tshr Zfp36l1 Fos Irf4 F2rl1 Bmp4 Rb1 Ripk3 Myc Myh9 Hdac7 Gps2 Calcr Trem2 Anxa1 Fas Tjp2 Adam8 Ccr1 Il18r1 Mr1 Tpd52 Src Zbtb7b Fbxw7 Pias3 Rorc Rps6 Tesc Clec2d Ltbr Itm2a Pir Gas6 Il34 Anxa2 Cmtm7 Trib1 Gab3 Fanca Egr3 Foxj1 Lif Prr7 Nfkbiz Tmem98 Sbno2 Wnt…
1.81674e-05	45	170	2.11195	Mammary gland development	http://amigo.geneontology.org/amigo/term/GO:0030879	Sox9 Hk2 Elf3 Ddr1 Bax Neurl1a Epha2 Aprt Cad Csf1 Gata3 Etv4 Socs2 Rtn4 Hoxb9 Bmp4 Wnt5a Wnt7b Scrib Xdh Capn1 Elf5 Bcl2l11 Src Zbtb7b Iqgap3 B4galt1 Areg Ncor2 Tgfa Oas2 Atp2c2 Sostdc1 Wnt4 Pml Hoxa5 Kdm5b Hoxd9 Pygo2 Mgmt Cebpb Arhgap35 Deaf1 Uprt Zfp703
1.81674e-05	45	170	2.11195	Cellular response to radiation	http://amigo.geneontology.org/amigo/term/GO:0071478	Ccnd2 Timp1 Bbc3 Ddb2 Ercc1 Bax Map3k20 Mapk13 Crip1 Bcl2l1 Hyal1 Gata3 Mdm2 Tlk2 Net1 Polk Fbxo4 Cdkn1a Hras Nucks1 1700007K13Rik Rad51 Fbxw7 Trp53inp1 Chek2 Triap1 N4bp1 Mmp2 Cryab Ptgs2 Gnat1 Fignl1 Kdm1a Egr1 Pold1 Rhno1 Rhob Mgmt Hmga2 Bak1 Trp53 Grb2 Ei24 Rpl35 Rdh11
1.81674e-05	26	75	2.76588	Intrinsic apoptotic signaling pathway by p53 class mediator	http://amigo.geneontology.org/amigo/term/GO:0072332	Zfp385a Bbc3 Bax Cd44 Perp Ddit4 Mdm2 Bdkrb2 Rrn3 Cdkn1a Pmaip1 Chek2 Triap1 Aen Nupr1 Pycard Eda2r Rps27l Kdm1a Pml Phlda3 Bcl3 Mdm4 Rpl11 Trp53 Rps7
1.82191e-05	72	323	1.77849	Negative regulation of locomotion	http://amigo.geneontology.org/amigo/term/GO:0040013	Cdh1 Timp1 Sema6b Jup Akt1 Ppard Apoe Klf4 Stat3 Stc1 Ager Gata3 Nfe2l2 Srgap1 Patz1 Gna13 Evl Dlg5 Wnt5a St6gal1 Dpysl3 Fas Arhgdia Abhd6 Ptprj Rabgef1 Srgap2 Notch1 Il1rn Jag1 Pfn2 Trp53inp1 Podn Svbp Sema3c Padi2 Sema4b Adgrg1 Tpm1 Trib1 Dbn1 Apex1 Ptpn23 Wnt4 Rap2b Serpine1 Ctnna1 Sema7a Rras Arpin Dusp10 Ptger4 Dag1 Thbs1 Nbl1 Pkp2 Adora1 Nexmif Bst2 Foxo3 Ccdc125 Tacstd2 Rap2a Rhob Cfl1 Gpr…
1.84401e-05	29	89	2.59973	Cell-substrate junction assembly	http://amigo.geneontology.org/amigo/term/GO:0007044	Mmp14 Actn1 Sdc4 Itgb3 Itgb4 Ajuba Plec Col17a1 Ldb1 Ptprj Fn1 Epb41l5 Lamc1 Itgav Src Pip5k1a Pxn Iqgap1 Cttn Gpm6b Wnt4 Rcc2 Rhod S100a10 Camsap3 Efna5 Cfl1 Actg1 Grem1
1.84401e-05	74	335	1.76241	Gliogenesis	http://amigo.geneontology.org/amigo/term/GO:0042063	Sox9 Mmp14 Akt1 Lamb1 Ncstn Stat3 Wdr1 Cnp Ascl2 Csf1 Ager Ifngr1 Ascl1 Egfr Rtn4 Efemp1 Itgb4 Tert Bmp4 Clu Myc Hes1 Scrib Tnfrsf21 Trem2 Anxa1 Fas Rela Fn1 Serpine2 Srgap2 Gsn Notch1 Spint1 Tlr2 Tnfrsf1b Lrp8 Eif2b3 Areg Exoc4 Cd9 Eed Il34 Adgrg1 Cspg5 Cspg4 Ndn Lif Ccl2 Tmem98 C1qa Mycn Zfp365 Egr2 Atf5 Adgrg6 Dusp10 Dag1 Clcf1 Tspo C5ar1 Lamb2 Cntn2 Prx Phgdh B4galt6 Hmga2 Gstp1 Nrg1 Sox11 Cd…
1.848e-05	157	862	1.45316	Regulation of cellular localization	http://amigo.geneontology.org/amigo/term/GO:0060341	Cav2 Cdh1 Mmp14 Itga3 Jup Akt1 Emd Bbc3 Ppard Use1 Cacnb3 Bax Gstm7 Pde1c Ralb Stxbp2 P2rx5 Inpp5k Tmbim1 Arpc2 Epha2 Hfe Hap1 Bcl2l1 Dynll1 Nol3 Gata2 Cacna1d Brca1 Birc5 Myo1c Cdk1 Egfr Mdm2 Sumo3 Rack1 Limk2 Rtn4 Srebf1 Rock2 Itgb3 Pld2 Dlg4 Vamp2 Zfp36l1 Tert Pde8b Bmp4 Pinx1 Wnt5a Rb1 Fbxo4 Csnk1e Ap2m1 Parp9 Calcr Trem2 Diaph1 Pmaip1 Gsto1 Rabgef1 Hras Itgb1 Map4k4 Nppc Stx6 Sec16b Ptpn14 G…
1.92328e-05	115	589	1.55777	Protein localization to membrane	http://amigo.geneontology.org/amigo/term/GO:0072657	Cdh1 Mmp14 Itga3 Jup Akt1 Tspan33 Bbc3 Apoe Cacnb3 Grik5 Bax Inpp5k Tmbim1 Arpc2 Epha2 Stx1a Bcl2l1 Git1 Ager Lama5 Myo1c Rab3d Egfr Rack1 Rock2 Cacnb1 Dlg4 Vamp2 Emp2 Scrib Ap2m1 Arl13b Krt18 Trem2 Myl12a Pmaip1 Rabgef1 Hras Nptx1 Rab40c Itgb1 Get4 Gsn Ssna1 Mal Slc7a11 Rab13 Pip5k1a Tmeff1 Ephb2 Tesc Rilpl1 Exoc4 Tcaf2 C2cd5 Tnfrsf1a Pdcd5 Sytl2 Flna Gas6 Ikbkb Sorbs2 Anxa2 Micall1 Arhgap44 Nrx…
2.03821e-05	123	641	1.53097	Regulation of secretion by cell	http://amigo.geneontology.org/amigo/term/GO:1903530	Tcirg1 Ppard Apoe Pde1c Stxbp2 Hfe Hap1 Stx1a Bcl2l1 Dynll1 Kcnq1 Plcd1 Git1 Gata2 Cacna1d Sdc4 Birc5 Rab3d Gipc1 Cry1 Egfr Rhbdf1 Rtn4 Llgl1 Srebf1 Sdc1 Llgl2 Rhbdf2 Pld2 Vamp2 Rab15 Edn1 F2rl1 Pde8b Oit1 Dph3 Ildr1 Slc4a8 Scg5 Trem2 Uqcc2 Anxa1 Ankrd1 Rabgef1 Alox5 Tfap2b Map4k4 Nppc Pask Notch1 Pax8 Il1rn Anxa5 Pfn2 Ngf Rab13 Tlr2 Fga Aimp1 Sdcbp Unc13b Tnfrsf1b Spp1 Wnt7a Tnfrsf1a Ano1 Syt8 A…
2.03821e-05	31	99	2.49832	Epidermal growth factor receptor signaling pathway	http://amigo.geneontology.org/amigo/term/GO:0007173	Sox9 Hip1r Akt1 Neurl1a Hap1 Egfr Rhbdf1 Efemp1 Rhbdf2 Hbegf Afap1l2 Ptprj Src Fbxw7 Ptpn12 Ereg Areg Tgfa Wdr54 Iqgap1 Mvp Mvb12a Agt Fam83b Adra2a Neu3 Adora1 Plaur Grb2 Vps25 Shkbp1
2.05335e-05	139	745	1.4886	Response to bacterium	http://amigo.geneontology.org/amigo/term/GO:0009617	Akt1 Ppard Axl Adamts4 Epha2 Cyp27b1 Cnp Mgst1 Lpo Git1 Abca1 Lbp Mapkapk2 Wfdc2 Dhx58 Cd68 Cxcl16 Plscr3 Tnfaip3 Irak3 Ppm1d Nfkbia Arg2 Fos Edn1 F2rl1 Sftpd Wnt5a Pabpn1 Litaf Cldn1 Gsdmd Nr4a1 Noct Trem2 Eif2ak2 C3 Fkbp5 Tap2 Ankrd1 Rela Pdcd4 Nfkb2 Baiap2 Mr1 Capn2 Mrc1 Lcn2 Notch1 Il1f6 Itgav Ggt7 Src Mecom Vcam1 Tlr2 Fga Nfkb1 Bcl10 Gbp3 Unc13b Tnfrsf1b Plac8 Cxcl5 Cxcl1 Anxa3 Tnfrsf1a Pyca…
2.08344e-05	66	289	1.82208	Protein localization to plasma membrane	http://amigo.geneontology.org/amigo/term/GO:0072659	Cdh1 Mmp14 Itga3 Jup Akt1 Tspan33 Cacnb3 Inpp5k Tmbim1 Epha2 Bcl2l1 Lama5 Rab3d Egfr Rack1 Rock2 Vamp2 Emp2 Scrib Ap2m1 Krt18 Trem2 Myl12a Rab40c Itgb1 Rab13 Pip5k1a Ephb2 Tesc Rilpl1 C2cd5 Tnfrsf1a Sytl2 Flna Gas6 Ikbkb Anxa2 Arhgap44 Atp2c2 Grip1 Arl6ip5 Tpbg Palm Tspan15 Cd81 F11r Ppp1r9b Pkp2 S100a10 Arf6 Pid1 Scn3b Pls1 Lgals3 Rap2a Ezr Camk2d Pkp3 Rab31 Skap1 Camk2b Flot1 Flot2 Rhog Fyb2 Pr…
2.1233e-05	189	1079	1.39753	Cell cycle process	http://amigo.geneontology.org/amigo/term/GO:0022402	Cav2 Ccnd2 Sox9 Dynlt1c Ube2c Foxm1 Tubb5 Akt1 Klf4 Ercc1 Map3k20 Ranbp1 Cyp27b1 Pole Bcl2l1 Hyal1 Spire2 Git1 Ehmt2 Chfr Dyrk3 Brca1 Birc5 Ywhah Ddx39b Gipc1 Cdk1 Cry1 Egfr Mdm2 Ccng1 Limk2 Ppm1d Llgl1 Rock2 Klf11 Llgl2 4933427D14Rik Ctc1 Top2a Zfp36l1 Esrrb Xrcc3 Edn1 Trip13 Tert Plk2 Bmp4 Pinx1 Wnt5a Bora Rb1 Fbxo4 Psme1 Myc Myh9 Nubp1 Adamts1 Racgap1 Cdkn1a Parp3 E4f1 Kifc5b Anxa1 Incenp Fen1…
2.1233e-05	33	109	2.41551	ERBB signaling pathway	http://amigo.geneontology.org/amigo/term/GO:0038127	Sox9 Hip1r Akt1 Neurl1a Hap1 Egfr Rhbdf1 Rtn4 Efemp1 Rhbdf2 Hbegf Afap1l2 Ptprj Src Fbxw7 Ptpn12 Ereg Areg Tgfa Wdr54 Iqgap1 Mvp Mvb12a Agt Fam83b Adra2a Neu3 Adora1 Plaur Grb2 Nrg1 Vps25 Shkbp1
2.28327e-05	109	553	1.57261	Regulation of cellular protein localization	http://amigo.geneontology.org/amigo/term/GO:1903827	Cav2 Cdh1 Mmp14 Itga3 Jup Akt1 Emd Bbc3 Cacnb3 Ralb Inpp5k Tmbim1 Arpc2 Epha2 Hfe Bcl2l1 Nol3 Brca1 Myo1c Cdk1 Egfr Mdm2 Sumo3 Rack1 Limk2 Rtn4 Srebf1 Rock2 Dlg4 Vamp2 Tert Bmp4 Pinx1 Wnt5a Rb1 Fbxo4 Csnk1e Ap2m1 Parp9 Trem2 Pmaip1 Hras Itgb1 Stx6 Sec16b Ptpn14 Gsn Fermt1 Ptpn1 Src Slc7a11 Lmna Fbxw7 Ephb2 Plk3 Sesn2 Tcaf2 C2cd5 Tnfrsf1a Pdcd5 Iqgap1 Msn Flna Gpm6b Gas6 Sorbs2 Ptgs2 Arhgap44 Tmem…
2.45168e-05	30	95	2.51952	Cell-substrate junction organization	http://amigo.geneontology.org/amigo/term/GO:0150115	Mmp14 Actn1 Sdc4 Itgb3 Itgb4 Ajuba Plec Col17a1 Ldb1 Ptprj Fn1 Epb41l5 Lamc1 Itgav Src Pip5k1a Pxn Iqgap1 Cttn Gpm6b Wnt4 Rcc2 Rhod S100a10 Arf6 Camsap3 Efna5 Cfl1 Actg1 Grem1
2.45168e-05	122	637	1.52806	Cellular response to organonitrogen compound	http://amigo.geneontology.org/amigo/term/GO:0071417	Cav2 Cdh1 Sox9 Jup Akt1 Klf4 Ncstn Gstm7 Stat3 Mapk13 Klf5 Inpp5k Arpc2 Neurl1a Nsmf Aprt Bcl2l1 Kcnq1 Ehmt2 Stc1 Ager Nfe2l2 Brca1 Myo1c Irf1 Pdk4 Sgk1 Socs2 Egfr Mdm2 Srebf1 Klf11 Cacnb1 Vamp2 Tshr Zfp36l1 Srsf5 Edn1 Srd5a1 Slc39a14 Myc Adcy6 Nr4a1 Abcc1 Trem2 Diaph1 Gnal Rela Casp7 Baiap2 Nucks1 Capn2 Nr4a2 Rad51 Bcl2l11 Lpin3 Ptpn1 Src Anxa5 Ccna2 Rab13 Vcam1 Zbtb7b Hcn3 Nfkb1 Pik3r3 Slc9a1 S…
2.50736e-05	20	50	3.1914	Negative regulation of epithelial cell apoptotic process	http://amigo.geneontology.org/amigo/term/GO:1904036	Mapk7 Angptl4 Gata2 Gata3 Nfe2l2 Tnfaip3 Cast Tert Rb1 Ngf Fga Pak4 Nupr1 Gas6 Fgb Fgg Icam1 Serpine1 Wfs1 Tnip2
2.50736e-05	20	50	3.1914	Cellular response to epidermal growth factor stimulus	http://amigo.geneontology.org/amigo/term/GO:0071364	Sox9 Akt1 Pax2 Inpp5k Arpc2 Git1 Cad Egfr Zfp36l1 Myc Baiap2 Knstrn Ptpn12 Mcm7 Iqgap1 Ppp1r9b Zfp36 Foxc1 Cfl1 Gstp1
2.62835e-05	138	742	1.48387	Innate immune response	http://amigo.geneontology.org/amigo/term/GO:0045087	Polr3d Tnk1 Axl Relb Apoe Stxbp2 Cyp27b1 Apobec3 Ifi35 Csf1 Gata3 Lbp Serinc3 Wfdc2 Myo1c Dhx58 Irf1 Cxcl16 Ccl9 Frk Tnfaip3 Irak3 Srebf1 Sec14l1 Arg2 Ifi27l2b Evl Edn1 Dapk1 F2rl1 Sftpd Pspc1 Wnt5a Trim35 C6 Myc Cldn1 Gsdmd Masp1 Parp9 Trem2 Eif2ak2 C3 Tap2 Anxa1 Rela Adam8 Irf7 Ccr1 Ccl20 C4bp Mr1 Mrc1 Lcn2 Gsn Il1f6 Src Tlr2 Fga Bcl10 Gbp3 Lrp8 Smpdl3b Ereg Zc3hav1 Zyx Clec2d Pycard Polr3e Elf…
2.6555e-05	23	63	2.91278	DNA damage response, signal transduction by p53 class mediator	http://amigo.geneontology.org/amigo/term/GO:0030330	Zfp385a Foxm1 Cd44 Dyrk3 Mdm2 Ppm1d Cdkn1a Pmaip1 Ankrd1 Pidd1 Smyd2 Sesn2 Chek2 Triap1 Psmd10 Rps27l Kdm1a Pml Foxo3 Bcl3 Mdm4 Trp53 Sox4
2.80319e-05	78	363	1.71439	Cellular response to peptide	http://amigo.geneontology.org/amigo/term/GO:1901653	Cav2 Akt1 Klf4 Stat3 Klf5 Inpp5k Aprt Ager Nfe2l2 Myo1c Irf1 Pdk4 Sgk1 Socs2 Mdm2 Srebf1 Klf11 Cacnb1 Vamp2 Tshr Zfp36l1 Srsf5 Edn1 Srd5a1 Slc39a14 Myc Nr4a1 Abcc1 Trem2 Rela Nucks1 Nr4a2 Bcl2l11 Lpin3 Ptpn1 Src Anxa5 Ccna2 Rab13 Vcam1 Zbtb7b Nfkb1 Pik3r3 Slc9a1 Klf3 Pxn C2cd5 Ano1 Eif4ebp1 Agt Pkm Gclc Gnai2 Casp4 Ucp2 Leprot Ccl2 Apex1 Inhbb Icam1 Klf10 Gdf15 Ppp1r9b Apobec1 Pklr Pcsk9 Pid1 Fox…
2.80319e-05	78	363	1.71439	Regulation of body fluid levels	http://amigo.geneontology.org/amigo/term/GO:0050878	Scnn1g Zfp385a Hk2 Lsr Tmem79 Axl Apoe Ddr1 Inpp5k Neurl1a Aprt Cad Entpd2 Nfe2l2 Tmprss6 Socs2 Egfr Gna13 Grhl1 Itgb3 Evl Edn1 F2rl1 Emp2 Cldn1 Kng1 Pros1 Aqp2 Xdh C3 Pdgfa Tfap2b Fn1 Serpine2 Stk39 Anxa5 Slc7a11 Fga Zbtb7b F3 Pdpn Ephb2 Ncor2 Scnn1a Cd9 Vps33b Sytl2 Scnn1b Gas6 Hsd11b2 St3gal4 Anxa2 Gnai2 Oas2 P2ry2 Adra2a Clcnka Fgb Fgg Tspan8 Rap2b Trpv5 Grhl3 Serpine1 F11r Sct F13a1 Wfs1 Ptg…
2.82318e-05	156	862	1.4439	Leukocyte activation	http://amigo.geneontology.org/amigo/term/GO:0045321	Tcf7 Mmp14 Tcirg1 Axl Jag2 Relb Ncstn Ercc1 Bax Stat3 Stxbp2 Hspb1 Cd44 Kit Ihh Hfe Ifi35 Git1 St3gal1 Gata2 Ager Gata3 Lbp Sdc4 Tnfsfm13 Irf1 Tnfaip3 Ifngr1 Patz1 Polm Pld2 Vamp2 Tshr Arg2 Zfp36l1 Irf4 F2rl1 Dlg5 Sftpd Bmp4 Wnt5a Clu Ripk3 Myh9 Hdac7 Hes1 Scrib Cxadr Ifngr2 Cdkn1a Gps2 Parp3 Tnfrsf21 Trem2 Anxa1 Fas Rabgef1 Adam8 Cd151 Hprt Il18r1 Nppc Mr1 Gsn Itgav Tpd52 Nfatc2 Vcam1 Tlr2 Zbtb7…
2.82767e-05	39	141	2.20682	Embryonic epithelial tube formation	http://amigo.geneontology.org/amigo/term/GO:0001838	Sox9 Irx2 Brpf1 Gata3 Sdc4 Pfn1 Apaf1 Cobl Bmp4 Wnt5a Grhl2 Scrib Enah Ptk7 Vangl2 Pax8 Spint1 Bcl10 Shroom3 Vasp Casp3 St14 Six4 Wnt4 Grhl3 Ovol2 Tctn1 Mthfd1l Tgif1 Cfl1 Arhgap35 Deaf1 Rps7 Sox11 Spint2 Grem1 Sox4 Trim71 Med12
2.92446e-05	29	91	2.5426	Animal organ regeneration	http://amigo.geneontology.org/amigo/term/GO:0031100	Axl Ihh Hfe Sulf2 Cad Rpl19 Cdk1 Egfr Srsf5 Myc Cldn1 Cdkn1a Notch1 Ccna2 Cxcl5 Anxa3 Gas6 Pkm Ucp2 Lif Ccl2 Rps16 Gfer Cebpb Bak1 Gstp1 Rps15 Wdr35 Ugt1a1
2.99935e-05	26	77	2.69404	Extrinsic apoptotic signaling pathway via death domain receptors	http://amigo.geneontology.org/amigo/term/GO:0008625	Bax Tmbim1 Bcl2l1 Pea15a Nol3 Brca1 Tnfaip3 Dapk1 Tnfrsf10b Fas Pidd1 Atf3 Mal Ngf Fga Fgb Fgg Icam1 Serpine1 Tnfrsf23 Thbs1 Bex3 Lgals3 Bmpr1b Bloc1s2 Sort1
2.99935e-05	26	77	2.69404	Positive regulation of neuron apoptotic process	http://amigo.geneontology.org/amigo/term/GO:0043525	Bbc3 Grik5 Nqo1 Bax Ager Ascl1 Cdc34 Pmaip1 Fas Ddit3 Tfap2b Bcl2l11 Fbxw7 Tnfrsf1a Nupr1 Pak3 Casp3 Egr1 Mcl1 Agrn Atf4 Pcsk9 Foxo3 Jun Trp53 Prnp
3.01308e-05	253	1527	1.32191	Negative regulation of nucleobase-containing compound metabolic process	http://amigo.geneontology.org/amigo/term/GO:0045934	Sox9 Tcf7 Uhrf1 Irx2 Foxm1 Nrip2 Ppard Relb Klf4 Elf3 Ercc1 Stat3 Pax2 Klf5 Cic Rfx5 Inpp5k Snai3 Tcf23 Tinf2 Ascl2 Git1 Ehmt2 Gata2 Ube2i Gata3 Nelfcd Mapkapk2 Tmprss6 Brca1 Birc5 Pcgf2 Wwc1 Irf1 Frk Cry1 Ascl1 Ddit4 Mdm2 Prmt2 Btg2 Patz1 Srebf1 Klf11 Sumo2 Per1 Ctc1 Esrrb Edn1 Tert Fst Bmp4 Pspc1 Pinx1 Wnt5a Hr Rb1 Ajuba Myc Hdac7 Hes1 Ets2 Parp9 Cdkn1a Gtf2ird1 Noct Gps2 Parp3 Foxp4 E4f1 Epc1 …
3.02736e-05	30	96	2.49328	Negative regulation of extrinsic apoptotic signaling pathway	http://amigo.geneontology.org/amigo/term/GO:2001237	Mapk7 Tmbim1 Bcl2l1 Pea15a Nol3 Brca1 Tnfaip3 Unc5b Dapk1 Tert Bmp4 Rela Itgav Itga6 Src Fga Lmna Cttn Sh3rf1 Gclc Fgb Fgg Icam1 Serpine1 Tnfrsf23 Ctnna1 Mcl1 Il7 Lgals3 Gstp1
3.02938e-05	44	168	2.0896	Regulation of intrinsic apoptotic signaling pathway	http://amigo.geneontology.org/amigo/term/GO:2001242	Zfp385a Mapk7 Akt1 Bbc3 Bax Hspb1 Cd44 Bcl2l1 Nol3 Nfe2l2 Serinc3 Mdm2 Rack1 Bdkrb2 Clu Ripk3 Rrn3 Ddit3 Creb3l1 Bcl2l11 Ptpn1 Src Fbxw7 Creb3 Triap1 Ybx3 Ddias Nupr1 Rps3 Pycard Plscr1 Ptgs2 Fignl1 Siah1a Kdm1a Mcl1 Wfs1 Plaur Mdm4 Rpl11 Trp53 Rps7 Ei24 Nck2
3.02938e-05	115	595	1.54206	Cellular response to organic cyclic compound	http://amigo.geneontology.org/amigo/term/GO:0071407	Cav2 Scnn1g Cdh1 Gramd1a Jup Akt1 Klf4 Ncstn Gstm7 Stat3 Ralb Klf5 Ranbp1 Inpp5k Arpc2 Cyp27b1 Kcnq1 Ehmt2 Stc1 Ube2i Abca1 Brca1 Ywhah Sgk1 Cry1 Ddit4 Egfr Mdm2 Prmt2 Rock2 Per1 Nfkbia Zfp36l1 Esrrb Edn1 Srd5a1 Bmp4 Clu Myc Adcy6 Diaph1 Gnal Anxa1 Ankrd1 Casp7 Arhgdia Gdap1 Itga6 Rad51 Bcl2l11 Src Ccna2 Hcn3 Rorc Nfkb1 Lrp8 Slc9a1 Padi2 Spp1 Ncor2 Chek2 Zc3hav1 Trim24 Pak4 Scnn1b Msn Pak3 Flna E…
3.11879e-05	86	413	1.66138	Regulation of cell growth	http://amigo.geneontology.org/amigo/term/GO:0001558	Mmp14 Sema6b Tnk1 Ifrd1 Akt1 Bbc3 Ppard Tchp Apoe Ddr1 Cyp27b1 Sertad1 Hyal1 Ptprs H3f3b Cxcl16 Ddx39b Trip10 Sgk1 Socs2 Egfr Rack1 Cdkl3 Rtn4 Dbnl Edn1 Wnt5a Rb1 Nubp1 Cdkn1a Tnfrsf12a Hbegf Ptprj Fn1 Serpine2 Rgs2 Syt2 Exosc9 Ngf Sdcbp Sema3c Slc9a1 Sesn2 Mad2l2 Sema4b Cttn Acsl4 G6pdx Psmd10 Agt Cryab Rpl4 Ip6k2 Map3k13 Gas2l1 Dbn1 Cdhr2 Prdm4 Parp2 Sh3bp4 Pml Cd81 Sema7a Smurf1 Ppp1r9b Tspyl2…
3.14282e-05	32	106	2.4086	Cellular response to hydrogen peroxide	http://amigo.geneontology.org/amigo/term/GO:0070301	Mapk7 Axl Klf4 Nqo1 Mapk13 Epor Nol3 Nfe2l2 Kdm6b Pcgf2 Tnfaip3 Mdm2 Rack1 Net1 Ripk3 Anxa1 Rela Capn1 Stk25 Lcn2 Src Rps3 Pdgfd Apex1 Plekha1 Foxo3 Rhob Zfp580 Cfl1 Trp53 Sphk1 Map3k5
3.18956e-05	21	55	3.04633	Response to epidermal growth factor	http://amigo.geneontology.org/amigo/term/GO:0070849	Sox9 Akt1 Pax2 Inpp5k Arpc2 Git1 Cad Ascl1 Egfr Zfp36l1 Myc Baiap2 Knstrn Ptpn12 Mcm7 Iqgap1 Ppp1r9b Zfp36 Foxc1 Cfl1 Gstp1
3.18956e-05	21	55	3.04633	Endothelial cell apoptotic process	http://amigo.geneontology.org/amigo/term/GO:0072577	Mapk7 Col18a1 Angptl4 Gata2 Ager Gata3 Nfe2l2 Tnfaip3 Tert Bmp4 Pdcd4 Fga Pak4 Gas6 Fgb Fgg Icam1 Serpine1 Thbs1 Foxo3 Tnip2
3.20468e-05	178	1012	1.40333	Defense response to other organism	http://amigo.geneontology.org/amigo/term/GO:0098542	Polr3d Oas1c Tnk1 Axl Relb Apoe Stxbp2 Adamts4 Epha2 Cyp27b1 Bcl2l1 Lpo Apobec3 Ifi35 Mlkl Csf1 Gata3 Lbp Serinc3 Wfdc2 Myo1c Dhx58 Irf1 Cxcl16 Ccl9 Frk Tnfaip3 Ifngr1 Ddit4 Irak3 Srebf1 Sec14l1 Map3k14 Arg2 Ifi27l2b Evl Irf4 Edn1 Ddx41 Dapk1 F2rl1 Sftpd Pspc1 Wnt5a Trim35 C6 Ripk3 Myc Cldn1 Gsdmd Cxadr Masp1 Parp9 Ifngr2 Trem2 Eif2ak2 C3 Tap2 Anxa1 Rela Adam8 Irf7 Hras Ccr1 Ccl20 C4bp Mr1 Mrc1 L…
3.34962e-05	47	185	2.02697	Positive regulation of peptidase activity	http://amigo.geneontology.org/amigo/term/GO:0010952	Hip1r Bbc3 Ncstn Bax Stat3 Ctsd Ager Perp Apaf1 Rack1 Rock2 Dapk1 Tnfrsf10b Psme1 Myc Xdh Pmaip1 Fas Pidd1 Casp12 Fn1 Gsn Bcl2l11 Ngf Efna3 F3 Bcl10 Pcolce Pdcd5 Rps3 Pycard Prr7 Arl6ip5 Rps27l Pml Tnfrsf23 Nek5 Dap Mbp Prss22 Cldn4 Foxl2 Bak1 Wdr35 Cldn3 Map3k5 Psme2
3.43291e-05	91	445	1.63156	Axonogenesis	http://amigo.geneontology.org/amigo/term/GO:0007409	Sema6b Ifrd1 Apoe Epha2 Cnp Ptprs Gata3 Lama5 Etv4 Scn1b Map1s Unc5b Cobl Cdkl3 Rtn4 Dbnl Llgl1 Evl Emb Zswim8 Wnt5a Trio Wnt7b Alcam Enah Ache Tiam2 Tnfrsf12a Mapk8ip3 Nptx1 Itgb1 Fn1 Stk25 Vangl2 Plxna2 Kif5c Nr4a2 Notch1 Ngf Efna3 Efna4 Artn Dock7 Ephb2 Sema3c Uchl1 Kel Ephb6 Plxna1 Wnt7a Vasp Sema4b Cttn Efnb1 Pak3 L1cam Nectin1 Dscaml1 Rpl4 Ndn Map3k13 Dbn1 Brsk1 Zswim4 Egr2 Notch3 Sema7a Tc…
3.44335e-05	25	73	2.73236	Mammary gland epithelium development	http://amigo.geneontology.org/amigo/term/GO:0061180	Ddr1 Bax Epha2 Csf1 Gata3 Etv4 Rtn4 Wnt5a Wnt7b Scrib Elf5 Src Iqgap3 Areg Atp2c2 Sostdc1 Wnt4 Pml Hoxa5 Kdm5b Pygo2 Mgmt Cebpb Deaf1 Zfp703
3.44854e-05	63	276	1.82118	Cellular response to oxidative stress	http://amigo.geneontology.org/amigo/term/GO:0034599	Mapk7 Akt1 Axl Klf4 Nqo1 Mapk13 Hspb1 Epor Mgst1 Nol3 Nfe2l2 Kdm6b Pcgf2 Tnfaip3 Egfr Mdm2 Rack1 Net1 Fos Dapk1 Bmp4 Ripk3 Oxr1 Anxa1 Aldh3b1 Rela Capn1 Alox5 Stk25 Pycr2 Lcn2 Nr4a2 Src Slc7a11 Fbxw7 Trp53inp1 Sesn2 Rps3 G6pdx Mmp2 Pdgfd Tpm1 Rbm11 Arl6ip5 Apex1 Atp13a2 Pml Mcl1 Plekha1 Slc25a24 Gfer Atf4 Foxo3 Selenon Jun Rhob Mgmt Arntl Zfp580 Cfl1 Trp53 Sphk1 Map3k5
3.57805e-05	256	1552	1.31604	Organonitrogen compound biosynthetic process	http://amigo.geneontology.org/amigo/term/GO:1901566	Ckmt1 Zfp385a Rpl13 Akt1 Apoe Klf4 Rps11 Ncstn Rpl8 Stat3 Mri1 Pan2 Ampd3 Rps9 Neurl1a Aprt B4galnt1 Vars Bcl2l1 Rplp1 Cers4 Rps18 Rps15a Hyal1 Mrpl52 Rpl15 Rps5 Cad St3gal1 Abca1 Gata3 Nfe2l2 Adss Rpl19 Ddx39b Pdk4 Egfr Mknk2 Phlda1 Pofut2 Rack1 Tnip1 Btg2 Rps27a Abca8b Gucy2e Per1 Sptlc2 Arg2 Zfp36l1 Dapk1 Samd4 Dph3 Itm2b Myc Pmm1 Sdf2l1 St6gal1 Adcy6 Noct Guca2a Gtpbp2 Trem2 Eif2ak2 Pigf Nme4…
3.75063e-05	91	446	1.6279	Regulation of protein-containing complex assembly	http://amigo.geneontology.org/amigo/term/GO:0043254	Sox9 Hip1r Bbc3 Scin Apoe Bax Ralb Fblim1 Arpc2 Stx1a Arpc5 Spire2 Git1 Piezo1 Nol3 Abca1 H3f3b Myo1c Pfn1 Cldn7 Sgk1 Rack1 Dbnl Evl Carmil1 Clu Ajuba Hes1 Eif2ak2 Ppp2r5b Fas Capn1 Baiap2 Gsn Traf2 Fermt1 Bcl2l11 Src Pfn2 Unc13b Capzb Mapre3 Arpc1b Vasp Rps3 Pycard Cttn Msn Pak3 Eif4ebp1 Cotl1 Cryab Vps11 Tpm1 Ssh3 Dbn1 Icam1 Plekhg2 Ssh2 Arpin Stub1 Ptger4 Eml2 Cdc42ep4 Kank3 Ikbke Aida Arf6 Ca…
3.9065e-05	237	1421	1.33068	Negative regulation of RNA metabolic process	http://amigo.geneontology.org/amigo/term/GO:0051253	Sox9 Tcf7 Uhrf1 Irx2 Foxm1 Nrip2 Ppard Relb Klf4 Elf3 Stat3 Pax2 Klf5 Cic Rfx5 Inpp5k Snai3 Tcf23 Ascl2 Ehmt2 Gata2 Ube2i Gata3 Nelfcd Mapkapk2 Tmprss6 Brca1 Birc5 Pcgf2 Wwc1 Irf1 Frk Cry1 Ascl1 Mdm2 Prmt2 Btg2 Patz1 Srebf1 Klf11 Sumo2 Per1 Esrrb Edn1 Tert Fst Bmp4 Pspc1 Wnt5a Hr Rb1 Ajuba Myc Hdac7 Hes1 Ets2 Parp9 Gtf2ird1 Noct Gps2 Foxp4 E4f1 Epc1 Rps14 Ankrd1 Dpf2 Drap1 Rela Pdcd4 Pcgf6 Ldb1 L…
4.1165e-05	86	416	1.6494	Regulation of mitotic cell cycle	http://amigo.geneontology.org/amigo/term/GO:0007346	Cav2 Ccnd2 Ube2c Akt1 Klf4 Map3k20 Sra1 Bcl2l1 Hyal1 Chfr Brca1 Birc5 Ywhah Cdk1 Ascl1 Egfr Mdm2 Ccng1 Btg2 Ctc1 Zfp36l1 Xrcc3 Edn1 Trip13 Tert Plk2 Bmp4 Pinx1 Trim35 Bora Rb1 Psme1 Myc Hes1 Scrib Btg3 Adamts1 Cdkn1a E4f1 Anxa1 Afap1l2 Nabp2 Pidd1 Obsl1 Nek6 Cdc25b Chmp4c Dclre1b Cks1b Sdcbp Pdpn Smarcd3 Cdc7 Ereg Kntc1 Chek2 Asns Tgfa Iqgap1 Mki67 Eif4ebp1 Zwilch Topbp1 Brsk1 Foxa1 Pim3 Apex1 Bt…
4.54385e-05	65	290	1.78828	Negative regulation of cell motility	http://amigo.geneontology.org/amigo/term/GO:2000146	Cdh1 Timp1 Jup Akt1 Ppard Apoe Klf4 Stat3 Stc1 Ager Gata3 Nfe2l2 Srgap1 Patz1 Gna13 Evl Dlg5 Dpysl3 Fas Arhgdia Abhd6 Ptprj Rabgef1 Srgap2 Notch1 Il1rn Jag1 Pfn2 Trp53inp1 Podn Svbp Padi2 Adgrg1 Tpm1 Trib1 Apex1 Ptpn23 Wnt4 Rap2b Serpine1 Ctnna1 Rras Arpin Dusp10 Ptger4 Dag1 Thbs1 Nbl1 Pkp2 Adora1 Nexmif Bst2 Foxo3 Ccdc125 Tacstd2 Rap2a Rhob Cfl1 Gpr173 Nrg1 Mapk15 Cldn19 Cldn3 Spint2 Grem1
4.57073e-05	98	492	1.58921	Multicellular organismal homeostasis	http://amigo.geneontology.org/amigo/term/GO:0048871	Tfe3 Scnn1g Sox9 Lsr Tmem79 Tcirg1 Bax Stat3 Ampd3 Inpp5k Ihh Hfe Csf1 Gata2 Lrrk1 Rac3 Kdm6b Rab3d Pdk4 Egfr Grhl1 Itgb3 Tshr Nova1 Bdkrb2 Esrrb Irf4 Nxnl2 Ocln Sftpd Rb1 Cldn1 Cxadr Aqp2 Ache Tjp2 Ltbp3 Ldb1 Abhd6 Ddit3 Adam8 Itgb1 Tfap2b Pth2r Slc40a1 Il18r1 Pask Lcn2 Notch1 Il1rn Stk39 Itgav Src Ampd2 Zbtb7b Ctsk Slc2a1 Ncdn Prom1 Spp1 Plac8 Prkab1 Scnn1a Scnn1b Ptgs2 Ndn Ucp2 Scx Sirt6 Kdm1a…
4.65545e-05	30	98	2.4424	Embryonic skeletal system morphogenesis	http://amigo.geneontology.org/amigo/term/GO:0048704	Wnt9a Hoxb6 Mmp14 Hyal1 Pcgf2 Hoxb9 Bmp4 Grhl2 Fgfr2 Irx5 Dscaml1 Mdfi Six4 Hoxc9 Mycn Hoxa11 Hoxa5 Hoxb5 Hoxb7 Mthfd1l Hoxd9 Megf8 Hoxb3 Hoxd10 Hoxb8 Sox11 Flvcr1 Hoxb2 Hoxd3 Med12
4.65545e-05	30	98	2.4424	Renal tubule development	http://amigo.geneontology.org/amigo/term/GO:0061326	Sox9 Irx2 Pax2 Gata3 Lama5 Bmp4 Myc Wnt7b Hes1 Tfap2b Kif26b Notch1 Pax8 Jag1 Prom1 Col4a1 Agt Lif Six4 Lzts2 Wnt4 Hoxa11 Hoxb7 Npnt Pou3f3 Cd24a Adamts16 Tacstd2 Gpc3 Grem1
5.26457e-05	52	216	1.92075	Regulation of myeloid cell differentiation	http://amigo.geneontology.org/amigo/term/GO:0045637	Tfe3 Scin Stat3 Csf1 Gata2 Fstl3 Itgb3 Nfkbia Zfp36l1 Fos Rb1 Myc Trem2 Lox Fas Tjp2 Ldb1 Adam8 Ccr1 Jag1 Eif6 Fbxw7 Pias3 Tesc Clec2d Il34 Trib1 Ankrd54 Rbfox2 Gas2l1 Lif C1qc Kdm1a Klf10 Hoxa5 Inhba Setd1a Leo1 Zfp36 Rbp1 Gpr68 Tob2 Foxo3 Zfpm1 Klf13 Jun Cebpb Hoxb8 B2m Zbtb16 Mafb Prmt1
5.26457e-05	8	10	6.38279	Desmosome organization	http://amigo.geneontology.org/amigo/term/GO:0002934	Jup Perp Grhl1 Nectin1 Pkp2 Dsg2 Pkp3 Dsp
5.31586e-05	16	36	3.546	Positive regulation of ERBB signaling pathway	http://amigo.geneontology.org/amigo/term/GO:1901186	Hip1r Neurl1a Hap1 Rtn4 Hbegf Afap1l2 Fbxw7 Ereg Areg Tgfa Agt Adra2a Neu3 Adora1 Plaur Shkbp1
5.36402e-05	177	1014	1.3927	Central nervous system development	http://amigo.geneontology.org/amigo/term/GO:0007417	Cdh1 Sox9 Sema6b Lsr Akt1 Scin Axl Lamb1 Ncstn Bax Stat3 Wdr1 Cic Pafah1b3 Epor Neurl1a Cnp Hap1 Arpc5 Slc38a3 Git1 Ptprs Aldh1a2 Kif1a Gata2 Ager Arnt2 Rac3 Kdm6b Scn1b Map1s Xab2 Apaf1 Ifngr1 Ascl1 Ddit4 Egfr Btg2 Rtn4 Llgl1 Srd5a1 Dlg5 Bmp4 Wnt5a Clu Trio Grhl2 Myc Wnt7b Ttll1 Slc38a2 Hes1 Scrib Arl13b Tnfrsf21 Trem2 Mapk8ip3 C3 Diaph1 Ldb1 Gdf11 Baiap2 Tubgcp2 Hprt Ccr1 Itgb1 Serpine2 Rgs2 Sr…
5.65204e-05	44	172	2.04101	Placenta development	http://amigo.geneontology.org/amigo/term/GO:0001890	Akt1 Ppard Epor Tcf23 Cyp27b1 Ascl2 Plcd1 Stc1 Gata2 Egfr Stc2 Llgl2 Krt19 Plcd3 Zfp36l1 Esrrb Grhl2 Wnt7b Hes1 Fosl1 Itgav Spint1 Vcam1 Rps6 St14 Ptgs2 Mdfi Lif Ovol2 Vash2 Stox2 Gjb5 Gjb3 Hs6st1 Krt8 Junb Socs3 Pla2g4a Cebpb Birc2 Grb2 Ccnf Spint2 Apela
5.67409e-05	29	94	2.46145	Nephron tubule development	http://amigo.geneontology.org/amigo/term/GO:0072080	Sox9 Irx2 Pax2 Gata3 Lama5 Bmp4 Myc Wnt7b Hes1 Tfap2b Kif26b Notch1 Pax8 Jag1 Prom1 Agt Lif Six4 Lzts2 Wnt4 Hoxa11 Hoxb7 Npnt Pou3f3 Cd24a Adamts16 Tacstd2 Gpc3 Grem1
5.79224e-05	72	334	1.71991	Viral process	http://amigo.geneontology.org/amigo/term/GO:0016032	Cav2 Tmprss2 Oas1c Axl Apoe Bax Inpp5k Epor Nectin4 Bcl2l1 Apobec3 Hyal1 Ube2i Pfn1 Kpna2 Rock2 Itgb3 Top2a Trim35 Ripk3 Myc Cldn1 Ly6e Cldn6 Eif2ak2 Nucks1 Gsn Notch1 Itgav Spint1 Bcl2l11 Chmp4c Vcam1 Zc3hav1 Eif3f Gas6 N4bp1 Mvb12a Nectin1 Plscr1 Pdcd6ip Mst1r Oas2 Resf1 Chmp2a Pml Icam1 Cd81 Chmp4b Isg20 Dag1 Pvr Oasl1 Zfp36 Bst2 Atg16l2 Tpcn2 Jun Spcs3 Cfl1 Hmga2 Bak1 Zfp809 Rrp1b Trp53 Necti…
6.25637e-05	40	151	2.11351	Epithelial tube formation	http://amigo.geneontology.org/amigo/term/GO:0072175	Sox9 Irx2 Brpf1 Gata3 Sdc4 Pfn1 Apaf1 Cobl Bmp4 Wnt5a Grhl2 Scrib Enah Ptk7 Vangl2 Pax8 Spint1 Bcl10 Shroom3 Vasp Casp3 St14 Six4 Wnt4 Grhl3 Ovol2 Tctn1 Mthfd1l Hesx1 Tgif1 Cfl1 Arhgap35 Deaf1 Rps7 Sox11 Spint2 Grem1 Sox4 Trim71 Med12
6.33197e-05	75	353	1.69515	Protein localization to cell periphery	http://amigo.geneontology.org/amigo/term/GO:1990778	Cdh1 Mmp14 Itga3 Jup Akt1 Tspan33 Cacnb3 Inpp5k Tmbim1 Epha2 Bcl2l1 Git1 Lama5 Rab3d Egfr Rack1 Rock2 Dlg4 Vamp2 Nubp1 Emp2 Scrib Ap2m1 Arl13b Krt18 Trem2 Myl12a Hras Nptx1 Rab40c Itgb1 Mal Rab13 Pip5k1a Ephb2 Tesc Rilpl1 C2cd5 Tnfrsf1a Sytl2 Flna Gas6 Ikbkb Anxa2 Arhgap44 Atp2c2 Grip1 Arl6ip5 Tpbg Misp Palm Tspan15 Cd81 F11r Ppp1r9b Dag1 Pkp2 S100a10 Arf6 Pid1 Scn3b Pls1 Lgals3 Rap2a Ezr Camk2d …
6.3812e-05	101	515	1.56471	Plasma membrane bounded cell projection assembly	http://amigo.geneontology.org/amigo/term/GO:0120031	B9d1 Aif1l Tchp Klf5 Kit Inpp5k Eps8l1 Arpc2 Neurl1a Epha2 Hap1 Dynll1 Lama5 Atxn10 Pfn1 Cobl Limk2 Dbnl Itgb4 Fbf1 Cfap52 Plek2 Evl Carmil1 F2rl1 Ajuba Sh3bp1 Ttll1 Emp2 Rabl2 Spag6l Arl13b Rsph9 Dpysl3 Hras Itgb1 Srgap2 Vangl2 Odf2 Gsn Notch1 Itga6 Pfn2 Pip5k1a Ift74 Capzb Ccdc28b Wrap73 Rilpl1 Pxn Ttll3 Dnajb13 Cttn Flna Vstm5 Abcc4 Cspg4 Arhgap44 Vav3 Ccp110 Foxj1 Spata6 Dbn1 Palm Dcdc2a Ptpn…
6.56898e-05	59	258	1.82454	Regulation of neuron apoptotic process	http://amigo.geneontology.org/amigo/term/GO:0043523	Dnajc5 Bbc3 Axl Apoe Grik5 Nqo1 Bax Epor Nsmf Bcl2l1 Ager Gata3 Birc5 Ascl1 Unc5b Cdc34 Btg2 Tert Retreg1 Oxr1 Map3k12 Pmaip1 Fas Ddit3 Adam8 Hras Tfap2b Nr4a2 Bcl2l11 Ngf Fbxw7 Tnfrsf1a Nupr1 Pak3 G6pdx Casp3 Mt1 Gclc Six4 Foxq1 Egr1 Sct Mcl1 Wfs1 Clcf1 Agrn Atf4 Pcsk9 Foxo3 C5ar1 Jun Cebpb Trp53 Syngap1 Bhlhb9 Ntf5 Nrbp2 Prnp Cntf
6.81361e-05	61	270	1.80255	Gonad development	http://amigo.geneontology.org/amigo/term/GO:0008406	Sox9 Mmp14 Ercc1 Bax Kit Kmt2b Bcl2l1 Gata3 H3f3b Fstl3 Patz1 Sdc1 Srd5a1 Fst Bmp4 Wnt5a Myc Adamts1 Dhh Mmp19 Itgav Bcl2l11 Src Rab13 Tesc Ereg Ybx3 Nupr1 Rrm1 Flna Casp3 Sall1 Irx5 Mmp2 Adgrg1 Fanca Inha Scx Six4 Rnf38 Wnt4 Icam1 Vgf Ctnna1 Hoxa11 Taf4 Ptger4 Plekha1 Hesx1 Inhba Serpinb6b Foxo3 Foxc1 Foxl2 Bmpr1b Pla2g4a Cebpb Hmga2 Serpinb6a Eif2s2 Insl3
6.83923e-05	24	71	2.69695	Cellular response to ionizing radiation	http://amigo.geneontology.org/amigo/term/GO:0071479	Ccnd2 Bbc3 Map3k20 Bcl2l1 Gata3 Mdm2 Tlk2 Net1 Fbxo4 Cdkn1a Hras Nucks1 Rad51 Chek2 Cryab Fignl1 Kdm1a Egr1 Rhno1 Rhob Mgmt Hmga2 Trp53 Grb2
6.88404e-05	62	276	1.79227	Development of primary sexual characteristics	http://amigo.geneontology.org/amigo/term/GO:0045137	Sox9 Mmp14 Ercc1 Bax Kit Kmt2b Bcl2l1 Gata3 H3f3b Fstl3 Patz1 Sdc1 Srd5a1 Fst Bmp4 Wnt5a Myc Adamts1 Dhh Mmp19 Itgav Bcl2l11 Src Rab13 Tesc Ereg Ybx3 Nupr1 Rrm1 Flna Casp3 Sall1 Irx5 Mmp2 Adgrg1 Fanca Inha Scx Six4 Rnf38 Wnt4 Icam1 Vgf Ctnna1 Hoxa11 Taf4 Ptger4 Plekha1 Hesx1 Inhba Serpinb6b Lhfpl2 Foxo3 Foxc1 Foxl2 Bmpr1b Pla2g4a Cebpb Hmga2 Serpinb6a Eif2s2 Insl3
6.95364e-05	47	190	1.97363	Regulation of actin polymerization or depolymerization	http://amigo.geneontology.org/amigo/term/GO:0008064	Hip1r Scin Wdr1 Arpc2 Arpc5 Spire2 Dstn Myo1c Pfn1 Dbnl Evl Carmil1 F2rl1 Sh3bp1 Capn1 Baiap2 Gsn Pfn2 Capzb Arpc1b Vasp Pycard Cttn Pak3 Cotl1 Tpm1 Ssh3 Dbn1 Icam1 Plekhg2 Ssh2 Arpin Plekhh2 Cdc42ep4 Kank3 Arf6 Shroom2 Tmsb4x Cfl1 Capg Arhgap35 Tmod3 Grb2 Cdc42ep5 Nck2 Sptbn2 Tmsb10
6.99239e-05	22	62	2.83108	Cortical cytoskeleton organization	http://amigo.geneontology.org/amigo/term/GO:0030865	Wdr1 Actn1 Rnd3 Rac3 Llgl1 Rock2 Llgl2 Fmnl3 Racgap1 Epb41l1 Rab13 Ikbkb Pdcd6ip Rtkn Anln Rhod Arf6 Pls1 Ezr Rhob Rnd1 Rhog
6.99571e-05	29	95	2.43554	Kidney morphogenesis	http://amigo.geneontology.org/amigo/term/GO:0060993	Sox9 Irx2 Pax2 Gata3 Lama5 Bmp4 Myc Wnt7b Hes1 Kif26b Vangl2 Pax8 Sall1 Agt Foxj1 Lif Six4 Lzts2 Prkx Wnt4 Hoxa11 Hoxb7 Npnt Adamts16 Tacstd2 Gpc3 Grem1 Sox4 Gcnt4
7.18864e-05	58	253	1.82906	Anatomical structure maturation	http://amigo.geneontology.org/amigo/term/GO:0071695	Tmem79 Axl Ihh Aldh1a2 Gata2 Gata3 Rac3 Ntn4 Ascl1 Rflnb Trip13 Wnt5a Rb1 Hes1 Cdkn1a Epb42 C3 Spink1 Kcnip2 Gdf11 Ddit3 Nppc Tfcp2l1 Nr4a2 Cdc25b Fermt1 Ngf Ptbp3 Ereg G6pdx Irx5 Mmp2 Cspg4 Map3k13 Fgg Tut4 Foxa1 C1qa Kdm1a Hoxa5 Snx10 Dag1 Ccnb1 Shb Angptl8 Catsper4 Foxo3 Bhlha15 Cntn2 Plxnb1 Pabpc1l Rnd1 B4galt6 Cdh3 Flvcr1 Grem1 Insl3 Maea
7.40264e-05	25	76	2.6245	Tumor necrosis factor-mediated signaling pathway	http://amigo.geneontology.org/amigo/term/GO:0033209	Nol3 Traf4 Nfkbia F2rl1 Krt18 Gps2 Fas Tjp2 Rela Traf2 Pias3 Tnfrsf1b Tnfrsf1a Pycard Gas6 Ikbkb Casp4 Eda2r Tnfrsf23 Tnfrsf18 Foxo3 Krt8 Actn4 Trp53 Sphk1
7.48624e-05	42	163	2.05581	Tube formation	http://amigo.geneontology.org/amigo/term/GO:0035148	Sox9 Irx2 Brpf1 Gata3 Sdc4 Pfn1 Apaf1 Cobl Bmp4 Wnt5a Grhl2 Scrib Enah Ptk7 Vangl2 Notch1 Pax8 Spint1 Bcl2l11 Bcl10 Shroom3 Vasp Casp3 St14 Six4 Wnt4 Grhl3 Ovol2 Tctn1 Mthfd1l Hesx1 Tgif1 Cfl1 Arhgap35 Deaf1 Rps7 Sox11 Spint2 Grem1 Sox4 Trim71 Med12
7.61107e-05	18	45	3.1914	Ruffle assembly	http://amigo.geneontology.org/amigo/term/GO:0097178	Aif1l Inpp5k Eps8l1 Pfn1 Cobl Dbnl Evl Sh3bp1 Hras Pfn2 Pip5k1a Cspg4 Icam1 Snx10 Rcc2 Arf6 Tacstd2 Rhog
7.89201e-05	17	41	3.30815	Positive regulation of pri-miRNA transcription by RNA polymerase II	http://amigo.geneontology.org/amigo/term/GO:1902895	Klf4 Stat3 Klf5 Gata2 Gata3 Srebf1 Fos Tert Bmp4 Fosl1 Rela Nfkb1 Smad1 Egr1 Foxo3 Jun Trp53
7.89201e-05	67	307	1.74123	Developmental maturation	http://amigo.geneontology.org/amigo/term/GO:0021700	Tmem79 Axl Neurl1a Ihh Aldh1a2 Gata2 Gata3 Rac3 Pfn1 Ntn4 Ascl1 Rflnb Dlg4 Trip13 Wnt5a Rb1 Hes1 Cdkn1a Epb42 C3 Spink1 Kcnip2 Gdf11 Ddit3 Ptprn Nppc Tfcp2l1 Nr4a2 Cdc25b Fermt1 Ngf Ptbp3 Unc13b Ereg G6pdx Irx5 Mmp2 Cspg4 Map3k13 Fgg Zdhhc15 Tut4 Foxa1 Palm C1qa Kdm1a Hoxa5 Snx10 Dag1 Ccnb1 Shb Angptl8 Catsper4 Foxo3 Bhlha15 Map1b Cntn2 Plxnb1 Pabpc1l Rnd1 B4galt6 Camk2b Cdh3 Flvcr1 Grem1 Insl3 M…
7.93398e-05	47	191	1.96329	Regulation of actin filament length	http://amigo.geneontology.org/amigo/term/GO:0030832	Hip1r Scin Wdr1 Arpc2 Arpc5 Spire2 Dstn Myo1c Pfn1 Dbnl Evl Carmil1 F2rl1 Sh3bp1 Capn1 Baiap2 Gsn Pfn2 Capzb Arpc1b Vasp Pycard Cttn Pak3 Cotl1 Tpm1 Ssh3 Dbn1 Icam1 Plekhg2 Ssh2 Arpin Plekhh2 Cdc42ep4 Kank3 Arf6 Shroom2 Tmsb4x Cfl1 Capg Arhgap35 Tmod3 Grb2 Cdc42ep5 Nck2 Sptbn2 Tmsb10
8.23262e-05	122	654	1.48834	Localization within membrane	http://amigo.geneontology.org/amigo/term/GO:0051668	Cdh1 Mmp14 Itga3 Jup Akt1 Tspan33 Bbc3 Apoe Cacnb3 Grik5 Bax Inpp5k Tmbim1 Arpc2 Epha2 Stx1a Bcl2l1 Git1 Ager Lama5 Steap2 Myo1c Rab3d Egfr Rack1 Llgl1 Rock2 Cacnb1 Dlg4 Vamp2 Emp2 Scrib Ap2m1 Arl13b Krt18 Trem2 Myl12a Pmaip1 Rabgef1 Hras Nptx1 Rab40c Itgb1 Get4 Stx6 Gsn Ssna1 Mal Slc7a11 Rab13 Pip5k1a Tmeff1 Ephb2 Tesc Rilpl1 Exoc4 Tcaf2 C2cd5 Tnfrsf1a Pdcd5 Sytl2 Flna Gas6 Ikbkb Sorbs2 Anxa2 Mi…
8.47892e-05	28	91	2.45492	Regulation of smooth muscle cell migration	http://amigo.geneontology.org/amigo/term/GO:0014910	Ppard Arpc2 Ager Nfe2l2 Mdm2 Gna13 Itgb3 Tert Myc Adamts1 Pdgfa Src S100a11 Fga Dock7 Plxna1 Iqgap1 Agt Pdgfd Tpm1 Trib1 Apex1 Serpine1 Egr1 Ptger4 P2ry6 Tmsb4x Camk2d
8.55638e-05	157	887	1.4122	Regulation of catabolic process	http://amigo.geneontology.org/amigo/term/GO:0009894	Cdh1 Sox9 Timp1 Akt1 Apoe Apoc2 Bax Stat3 Ralb Pan2 Hfe Carhsp1 Git1 Ehmt2 Chfr Ager Mapkapk2 Gipc1 Tnfaip3 Apaf1 Ddit4 Egfr Mdm2 Irak3 Sumo3 Rhbdf1 Rack1 Btg2 Srebf1 Tlk2 Sumo2 Sptlc2 Zfp36l1 Esrrb Dapk1 Plk2 Zswim8 Samd4 Wnt5a Clu Psme1 Rnf19a Myc Csnk1e Noct Calcr Trem2 Uqcc2 Rela Acsl5 Ddit3 Adam8 Itgb1 Serpine2 Gpsm1 Traf2 Myef2 Pacsin3 Bcl2l11 Ptpn1 Eif6 Exosc9 Fbxw7 Trp53inp1 Sdcbp Angptl3…
8.78358e-05	79	381	1.65433	Regulation of supramolecular fiber organization	http://amigo.geneontology.org/amigo/term/GO:1902903	Hip1r Scin Apoe Wdr1 Inpp5k Arpc2 Mid1ip1 Arpc5 Spire2 Git1 Dstn Sdc4 Myo1c Pfn1 Map1s Sgk1 Dbnl Rock2 Evl Carmil1 Edn1 F2rl1 Clu Rb1 Sh3bp1 Efemp2 Capn1 Baiap2 Gsn Tpx2 Pfn2 Capzb Mapre3 Pxn Arpc1b Vasp Rps3 Pycard Cttn Pak3 Flna Cotl1 Cryab Tpm1 Gas2l1 Ssh3 Dbn1 Colgalt1 Wnt4 Icam1 Plekhg2 Ckap2 Ssh2 F11r Arpin Ptger4 Eml2 Plekhh2 Cdc42ep4 S100a10 Kank3 Arf6 Camsap3 Shroom2 Tmsb4x Tacstd2 Map1b…
8.86422e-05	20	54	2.955	Cell differentiation involved in kidney development	http://amigo.geneontology.org/amigo/term/GO:0061005	Gata3 Bmp4 Hes1 Notch1 Pax8 Jag1 Ampd2 Prom1 Iqgap1 Sall1 Myo1e Foxj1 Lif Prkx Wnt4 Pou3f3 Basp1 Cd24a Lamb2 Grem1
8.92738e-05	36	132	2.17595	Embryonic skeletal system development	http://amigo.geneontology.org/amigo/term/GO:0048706	Wnt9a Hoxb6 Mmp14 Ihh Sulf2 Hyal1 Pcgf2 Hoxb9 Bmp4 Wnt5a Grhl2 Fgfr2 Irx5 Dscaml1 Mdfi Scx Six4 Hoxc9 Mycn Hoxa11 Hoxa5 Hoxb5 Hoxb7 Mthfd1l Hoxd9 Megf8 Dmrt2 Hoxb3 Hoxd10 Hoxb8 Deaf1 Sox11 Flvcr1 Hoxb2 Hoxd3 Med12
8.9899e-05	39	148	2.10244	Response to UV	http://amigo.geneontology.org/amigo/term/GO:0009411	Timp1 Akt1 Ddb2 Ercc1 Bax Mapk13 Crip1 Hyal1 Egfr Mdm2 Polk Cdkn1a Map4k3 Pmaip1 Rela Casp7 Rev1 1700007K13Rik Fbxw7 Trp53inp1 Triap1 Rad18 Casp3 N4bp1 Mmp2 Ptgs2 Brsk1 Kdm1a Pml Uvssa Pold1 Pclaf Cirbp Rhno1 Bcl3 Bak1 Trp53 Ei24 Rpl35
9.44105e-05	160	909	1.40435	Positive regulation of phosphorus metabolic process	http://amigo.geneontology.org/amigo/term/GO:0010562	Cav2 Ccnd2 Sox9 Akt1 Axl Apoc2 Ddr1 Stat3 Ralb Cd44 Mprip Kit Neurl1a Epha2 Nsmf Hfe Bcl2l1 Rplp1 Plcd1 Csf1 Lrrk1 Ager Sdc4 Traf4 Egfr Rack1 Limk2 Rock2 Itgb3 Dlg4 Map3k14 Esrrb Edn1 Bmp4 Wnt5a Clu Bora Ajuba Ripk3 Myc Emp2 Hes1 Parp9 Cdkn1a Guca2a Calcr Trem2 Mapk8ip3 C3 Hbegf Incenp Fas Afap1l2 Gdf11 Adam8 Hras Itgb1 Pdgfa Capn2 Vangl2 Traf2 Il1rn Itga6 Cdc25b Tpx2 Ptpn1 Src Pfn2 Ngf Cks1b Iqg…
9.44105e-05	219	1314	1.32975	Negative regulation of transcription, DNA-templated	http://amigo.geneontology.org/amigo/term/GO:0045892	Sox9 Tcf7 Uhrf1 Irx2 Foxm1 Nrip2 Ppard Relb Klf4 Elf3 Pax2 Klf5 Cic Rfx5 Inpp5k Snai3 Tcf23 Ascl2 Ehmt2 Gata2 Ube2i Gata3 Nelfcd Tmprss6 Brca1 Birc5 Pcgf2 Wwc1 Irf1 Frk Cry1 Ascl1 Mdm2 Prmt2 Btg2 Patz1 Srebf1 Klf11 Sumo2 Per1 Esrrb Edn1 Fst Bmp4 Pspc1 Wnt5a Hr Rb1 Ajuba Myc Hdac7 Hes1 Ets2 Parp9 Gtf2ird1 Gps2 Foxp4 E4f1 Epc1 Rps14 Ankrd1 Dpf2 Drap1 Rela Pdcd4 Pcgf6 Ldb1 Limd1 Pa2g4 Ddit3 Phf6 Uim…
9.44105e-05	160	909	1.40435	Positive regulation of phosphate metabolic process	http://amigo.geneontology.org/amigo/term/GO:0045937	Cav2 Ccnd2 Sox9 Akt1 Axl Apoc2 Ddr1 Stat3 Ralb Cd44 Mprip Kit Neurl1a Epha2 Nsmf Hfe Bcl2l1 Rplp1 Plcd1 Csf1 Lrrk1 Ager Sdc4 Traf4 Egfr Rack1 Limk2 Rock2 Itgb3 Dlg4 Map3k14 Esrrb Edn1 Bmp4 Wnt5a Clu Bora Ajuba Ripk3 Myc Emp2 Hes1 Parp9 Cdkn1a Guca2a Calcr Trem2 Mapk8ip3 C3 Hbegf Incenp Fas Afap1l2 Gdf11 Adam8 Hras Itgb1 Pdgfa Capn2 Vangl2 Traf2 Il1rn Itga6 Cdc25b Tpx2 Ptpn1 Src Pfn2 Ngf Cks1b Iqg…
9.73341e-05	78	376	1.65511	Regulation of hemopoiesis	http://amigo.geneontology.org/amigo/term/GO:1903706	Tfe3 Tcf7 Mmp14 Scin Axl Stat3 Hspb1 Ihh Csf1 Gata2 Ager Gata3 Irf1 Fstl3 Itgb3 Nfkbia Zfp36l1 Fos Bmp4 Rb1 Myc Trem2 Lox Anxa1 Fas Tjp2 Ldb1 Adam8 Ccr1 Jag1 Eif6 Zbtb7b Fbxw7 Pias3 Rorc Tesc Clec2d Gas6 Il34 Trib1 Fanca Ankrd54 Rbfox2 Egr3 Gas2l1 Foxj1 Lif Nfkbiz C1qc Nfkbid Kdm1a Klf10 Hoxa5 Dusp10 Il7 Inhba Setd1a Leo1 Zfp36 Shb Rbp1 Cd24a Gpr68 Tob2 Foxo3 Zfpm1 Klf13 Jun Zfp608 Tcim Cebpb Hox…
9.73341e-05	19	50	3.03183	Positive regulation of epithelial cell differentiation	http://amigo.geneontology.org/amigo/term/GO:0030858	Sox9 Sult2b1 Cyp27b1 Etv4 Bmp4 Notch1 Pax8 Prom1 Foxj1 Lif Btg1 Ovol2 Serpine1 Bmp6 Cd24a Sfn Trim16 Foxc1 Tmem100
9.81886e-05	148	829	1.42439	Positive regulation of phosphorylation	http://amigo.geneontology.org/amigo/term/GO:0042327	Cav2 Ccnd2 Sox9 Akt1 Axl Ddr1 Ralb Cd44 Mprip Kit Neurl1a Epha2 Hfe Rplp1 Csf1 Lrrk1 Ager Sdc4 Traf4 Egfr Rack1 Limk2 Rock2 Itgb3 Dlg4 Map3k14 Esrrb Edn1 Bmp4 Wnt5a Clu Bora Ajuba Ripk3 Myc Emp2 Hes1 Parp9 Cdkn1a Calcr Trem2 Mapk8ip3 C3 Hbegf Incenp Fas Afap1l2 Gdf11 Adam8 Hras Itgb1 Pdgfa Vangl2 Traf2 Il1rn Itga6 Cdc25b Tpx2 Ptpn1 Src Pfn2 Ngf Cks1b Iqgap3 Fbxw7 Bcl10 Sdcbp Dock7 Lrp8 Ephb2 Pik3…
0.000101669	23	68	2.69861	Regulation of epidermal growth factor receptor signaling pathway	http://amigo.geneontology.org/amigo/term/GO:0042058	Hip1r Neurl1a Hap1 Rhbdf1 Rhbdf2 Hbegf Afap1l2 Ptprj Fbxw7 Ptpn12 Ereg Areg Tgfa Wdr54 Mvp Mvb12a Agt Adra2a Neu3 Adora1 Plaur Vps25 Shkbp1
0.000103484	219	1316	1.32773	Negative regulation of nucleic acid-templated transcription	http://amigo.geneontology.org/amigo/term/GO:1903507	Sox9 Tcf7 Uhrf1 Irx2 Foxm1 Nrip2 Ppard Relb Klf4 Elf3 Pax2 Klf5 Cic Rfx5 Inpp5k Snai3 Tcf23 Ascl2 Ehmt2 Gata2 Ube2i Gata3 Nelfcd Tmprss6 Brca1 Birc5 Pcgf2 Wwc1 Irf1 Frk Cry1 Ascl1 Mdm2 Prmt2 Btg2 Patz1 Srebf1 Klf11 Sumo2 Per1 Esrrb Edn1 Fst Bmp4 Pspc1 Wnt5a Hr Rb1 Ajuba Myc Hdac7 Hes1 Ets2 Parp9 Gtf2ird1 Gps2 Foxp4 E4f1 Epc1 Rps14 Ankrd1 Dpf2 Drap1 Rela Pdcd4 Pcgf6 Ldb1 Limd1 Pa2g4 Ddit3 Phf6 Uim…
0.000103484	14	30	3.7233	Apoptotic process involved in morphogenesis	http://amigo.geneontology.org/amigo/term/GO:0060561	Jag2 Bax Wnt7b Scrib Notch1 Pax8 Bcl2l11 B4galt1 Tnfrsf1b Tnfrsf1a Cryab Pml Foxc1 Bak1
0.00010355	21	59	2.8398	Response to gamma radiation	http://amigo.geneontology.org/amigo/term/GO:0010332	Bax Map3k20 Bcl2l1 Gata3 Mdm2 Tlk2 Myc Cdkn1a Hras Rad51 Chek2 Cryab Ccl2 Kdm1a Pml Tigar Egr1 Apobec1 Bak1 Cxcl2 Trp53
0.00010355	28	92	2.42824	Apical junction assembly	http://amigo.geneontology.org/amigo/term/GO:0043297	Wdr1 Epha2 Myo1c Cldn7 Rock2 Fbf1 Marveld2 Ocln Dlg5 Grhl2 Cldn1 Cldn6 Itgb1 Rab13 Ikbkb Pdcd6ip Pof1b Micall2 Ctnna1 Cldn16 F11r Pkp2 Cldn14 Cldn4 Actn4 Cldn23 Cldn19 Cldn3
0.000103631	54	233	1.84909	Response to transforming growth factor beta	http://amigo.geneontology.org/amigo/term/GO:0071559	Cav2 Sox9 Mapk7 Itga3 Gipc1 Apaf1 Zfp36l1 Fos Edn1 Wnt5a Cldn1 Lox Fbn2 Ankrd1 Fam89b Ltbp3 Wnt10a Epb41l5 Fermt1 Src Sdcbp Htra3 Pxn Zyx Wnt7a Pdcd5 Fgfr2 Col4a2 Smad1 Pdgfd Scx Dbn1 Ccl2 Adamtsl2 Wnt4 Pml Lrg1 Ovol2 Fndc4 Smurf1 Zfhx3 Stub1 Thbs1 Il17rd Npnt Cd109 Rasl11b Bmpr1b Jun Trp53 Bcl9l Sox11 Cdkn2b Zfp703
0.000104388	18	46	3.12202	Positive regulation of signaling receptor activity	http://amigo.geneontology.org/amigo/term/GO:2000273	Neurl1a Hfe Ager Ifngr1 Edn1 Ifngr2 Hbegf Itgb1 Fbxw7 Ephb2 Ereg Areg Tgfa Adra2a Ccl2 Adora1 Cfl1 Grem1
0.00010604	99	509	1.55181	Regulation of nervous system development	http://amigo.geneontology.org/amigo/term/GO:0051960	Dynlt1c Sema6b Ifrd1 Akt1 Apoe Kit Neurl1a Hap1 Ascl2 Ptprs Ywhah Sgk1 Ascl1 Egfr Cdkl3 Rtn4 Dbnl Tert Dlg5 Bmp4 Wnt5a Myc Wnt7b Hes1 Ache Tiam2 Tnfrsf12a Tnfrsf21 Fas Rela Baiap2 St8sia2 Fn1 Obsl1 Serpine2 Stk25 Plxna2 Notch1 Spint1 Ngf Tlr2 Tnfrsf1b Lrp8 Ephb2 Sema3c Smarcd3 Plxna1 Wnt7a Bhlhe40 Bhlhe41 Sema4b Ctsc Pak3 Il34 Vstm5 Rpl4 Map3k13 Lif Dbn1 Tle6 Tpbg Tmem98 Kdm1a Mycn Ctnna1 Zfp365 …
0.000107567	219	1317	1.32672	Negative regulation of RNA biosynthetic process	http://amigo.geneontology.org/amigo/term/GO:1902679	Sox9 Tcf7 Uhrf1 Irx2 Foxm1 Nrip2 Ppard Relb Klf4 Elf3 Pax2 Klf5 Cic Rfx5 Inpp5k Snai3 Tcf23 Ascl2 Ehmt2 Gata2 Ube2i Gata3 Nelfcd Tmprss6 Brca1 Birc5 Pcgf2 Wwc1 Irf1 Frk Cry1 Ascl1 Mdm2 Prmt2 Btg2 Patz1 Srebf1 Klf11 Sumo2 Per1 Esrrb Edn1 Fst Bmp4 Pspc1 Wnt5a Hr Rb1 Ajuba Myc Hdac7 Hes1 Ets2 Parp9 Gtf2ird1 Gps2 Foxp4 E4f1 Epc1 Rps14 Ankrd1 Dpf2 Drap1 Rela Pdcd4 Pcgf6 Ldb1 Limd1 Pa2g4 Ddit3 Phf6 Uim…
0.000109219	24	73	2.62307	Regulation of ERBB signaling pathway	http://amigo.geneontology.org/amigo/term/GO:1901184	Hip1r Neurl1a Hap1 Rhbdf1 Rtn4 Rhbdf2 Hbegf Afap1l2 Ptprj Fbxw7 Ptpn12 Ereg Areg Tgfa Wdr54 Mvp Mvb12a Agt Adra2a Neu3 Adora1 Plaur Vps25 Shkbp1
0.000109219	89	446	1.59212	Response to peptide hormone	http://amigo.geneontology.org/amigo/term/GO:0043434	Cav2 Timp1 Akt1 Stat3 Inpp5k Aprt Cyp27b1 Plcd1 Cad Nfe2l2 Myo1c Irf1 Pdk4 Sgk1 Socs2 Cry1 Mdm2 Stc2 Btg2 Srebf1 Pld2 Vamp2 Tshr Zfp36l1 Srsf5 Edn1 Srd5a1 Slc39a14 Myc Nr4a1 Anxa1 Rela Capn1 Ptprn Nucks1 Nr4a2 Lpin3 Ptpn1 Eif6 Src Anxa5 Ccna2 Rab13 Tlr2 Zbtb7b Nfkb1 Slc2a1 Eif2b3 Pik3r3 Slc9a1 Sesn2 Ereg Areg Pxn C2cd5 Iqgap1 Eif4ebp1 Hsd11b2 Agt Pkm Gclc Ptgs2 Gnai2 Ucp2 Leprot Ccl2 Apex1 Btg1 I…
0.000109747	17	42	3.22939	Intrinsic apoptotic signaling pathway in response to DNA damage by p53 class mediator	http://amigo.geneontology.org/amigo/term/GO:0042771	Zfp385a Bbc3 Cd44 Ddit4 Cdkn1a Pmaip1 Chek2 Triap1 Aen Nupr1 Pycard Rps27l Kdm1a Pml Phlda3 Bcl3 Trp53
0.00011011	15	34	3.51992	Positive regulation of epidermal growth factor receptor signaling pathway	http://amigo.geneontology.org/amigo/term/GO:0045742	Hip1r Neurl1a Hap1 Hbegf Afap1l2 Fbxw7 Ereg Areg Tgfa Agt Adra2a Neu3 Adora1 Plaur Shkbp1
0.000110553	46	188	1.95218	Gastrulation	http://amigo.geneontology.org/amigo/term/GO:0007369	Mmp14 Mapk7 Itga3 Klf4 Epha2 Kdm6b Tnfaip3 Txnrd1 Pofut2 Rack1 Itgb4 Bmp4 Wnt5a Ets2 Ldb1 Ric8a Itgb1 Fn1 Epb41l5 Vangl2 Il1rn Itgav Elf5 Rps6 Exoc4 Fgfr2 Col4a2 Smad1 Mmp2 Mmp15 Scx Dusp5 Hoxa11 Dag1 Fzd7 Inhba Mbp Leo1 Megf8 Tgif1 Phldb1 Foxc1 Gpc3 Hmga2 Trp53 Apela
0.000111496	73	347	1.67847	Negative regulation of organelle organization	http://amigo.geneontology.org/amigo/term/GO:0010639	Hip1r Akt1 Tchp Scin Ercc1 Inpp5k Arpc2 Tinf2 Mid1ip1 Ehmt2 Nol3 H3f3b Birc5 Pfn1 Sgk1 Limk2 Ctc1 Top2a Evl Xrcc3 Carmil1 Trip13 Bmp4 Pinx1 Nubp1 Capn1 Gsn Tpx2 Src Pfn2 Lmna Capzb Kntc1 Triap1 Nupr1 Psmd10 Gclc Tpm1 Ccp110 Gas2l1 Lif Ssh3 Dbn1 Vat1 Pml Ckap2 Ssh2 Tigar F11r Chmp4b Arpin Slx4 Eml2 Plekhh2 Ccnb1 Tspo Kank3 Camsap3 Shroom2 Tmsb4x Tacstd2 Map1b Cfl1 Capg Tmod3 Trp53 Nck2 Bub3 Sptbn2…
0.000113603	71	335	1.69096	ERK1 and ERK2 cascade	http://amigo.geneontology.org/amigo/term/GO:0070371	Sox9 Dynlt1c Apoe Klf4 Cd44 Epor Epha2 Cnksr3 Ager Ccl9 Dusp6 Egfr Tnip1 Itgb3 Zfp36l1 F2rl1 Bmp4 Myc Psca Map3k12 Calcr Trem2 C3 Hras Ccr1 Pdgfa Ccl20 Fn1 Atf3 Notch1 Itgav Ptpn1 Src Ngf Fga Iqgap3 Fbxw7 Glipr2 Ephb2 Pycard Gas6 Agt Pdgfd Gnai2 Fgb Fgg Lif Tpbg Ccl2 Abca7 Icam1 Sema7a Rras Akap12 Dusp10 Ptger4 Clcf1 Hesx1 Npnt Fgfbp3 P2ry6 C5ar1 Ezr Jun Traf7 Camk2d Ffar4 Fgf18 Gstp1 Apela Dynlt…
0.000116203	47	194	1.93293	Negative regulation of cell development	http://amigo.geneontology.org/amigo/term/GO:0010721	Dynlt1c Sema6b Ifrd1 Ascl2 Ptprs Ywhah Cdkl3 Rtn4 Rflnb Tert Bmp4 Wnt5a Wnt7b Hes1 Meltf Fas Tjp2 Nppc Notch1 Fbxw7 Ephb2 Sema3c Wnt7a Sema4b Tmem98 Kdm1a Mycn Ctnna1 Sema7a Atf5 Dusp10 Rcc2 Tspo Trim46 Shb Kctd11 Cd24a Efna5 Tacstd2 Actn4 Hmga2 Trp53 B2m Sox11 Syngap1 Cdkn2b Dynlt1b
0.000117772	105	549	1.52594	Regulation of defense response	http://amigo.geneontology.org/amigo/term/GO:0031347	Polr3d Ppard Apoe Apobec3 Ifi35 Git1 Ager Gata3 Il17rb Lbp Dhx58 Irf1 Tnfaip3 Egfr Irak3 Tnip1 Srebf1 Sec14l1 Nfkbia Arg2 F2rl1 Pspc1 Wnt5a Rb1 Parp9 Setd4 Abcc1 Gps2 Trem2 C3 Tap2 Anxa1 Rela Pdcd4 Rabgef1 Adam8 Irf7 Alox5 Ccr1 Casp12 Il1r1 Stk39 Tlr2 Nfkb1 Unc13b Tnfrsf1b Lrp8 Smpdl3b Bst1 Cxcl5 Ereg Cxcl1 Zc3hav1 Zyx Clec2d Tnfrsf1a Ctsc Nupr1 Pycard N4bp1 Plscr1 Ptgs2 Myd88 Fanca Casp4 Nfkbiz …
0.00012429	72	342	1.67968	Leukocyte mediated immunity	http://amigo.geneontology.org/amigo/term/GO:0002443	Tcirg1 Ercc1 Stxbp2 Wdr1 Kit Hfe Gata2 Ager Gata3 Tnfsfm13 Pld2 Vamp2 Serpinb9b F2rl1 C6 Ripk3 Emp2 Parp3 C3 Tap2 Fas Rabgef1 Irf7 Hprt Il18r1 Il1r1 Nppc C4bp Mr1 Traf2 Jag1 Bcl10 Tnfrsf1b Mad2l2 Cxcl5 Cxcl1 Anxa3 Ephb6 Clec2d Ctsc Scnn1b Myd88 Foxj1 Ccl2 C1qa C1qc C1qb Tap1 Icam1 Arid5a Cd81 Cd84 Trpm4 Susd4 Ddx58 Clcf1 Lat2 Gfer Il20rb Serpinb9 Bst2 Cd24a Bcl3 Raet1e C1ra Cfi Irak4 B2m H2-K1 Ne…
0.00012429	265	1644	1.28607	Establishment of protein localization	http://amigo.geneontology.org/amigo/term/GO:0045184	Cdh1 Hk2 Lsr Jup Akt1 Tcirg1 Emd Bbc3 Ppard Use1 Arrdc2 Apoe Apoc2 Tbc1d8 Ap1m2 Cacnb3 Bax Stat3 Cavin1 Pde1c Stxbp2 Hspb1 Inpp5k Arpc2 Hap1 Stx1a Ctsd Rab25 Dynll1 Kcnq1 Spire2 Kdelr3 Kif1a Nol3 Abca1 Cacna1d Ift27 Brca1 Birc5 Myo1c Vmp1 Kpna2 Cd68 Ywhah Rab3d Gipc1 Tnfaip3 Cdk1 Egfr Mdm2 Rhbdf1 Rack1 Llgl1 Srebf1 Bcap29 Llgl2 Rhbdf2 Snx11 Cacnb1 Dlg4 Vamp2 Nfkbia Tomm20l Klc1 Tert F2rl1 Pde8b O…
0.000127268	53	229	1.84655	Regulation of epithelial cell migration	http://amigo.geneontology.org/amigo/term/GO:0010632	Sox9 Itga3 Jup Akt1 Apoe Klf4 Hspb1 Epha2 Rab25 Hyal1 Stc1 Gata2 Ager Gata3 Nfe2l2 Pfn1 Patz1 Rtn4 Rock2 Itgb3 Map3k3 Evl Plk2 Bmp4 Wnt5a Sh3bp1 Hdac7 Emp2 Hbegf Anxa1 Epb41l5 Notch1 Src Pfn2 Fbxw7 Epb41l4b Glipr2 Svbp Anxa3 Wnt7a Agt Ptgs2 Ptpn23 Rras Dusp10 Thbs1 Arf6 Tacstd2 Jun Rhob Zfp580 Fgf18 Insl3
0.000128035	23	69	2.6595	Ribosomal small subunit biogenesis	http://amigo.geneontology.org/amigo/term/GO:0042274	Rps25 Fcf1 Riok1 Rrp36 Rps14 Rps24 Rps6 Lsm6 Rpsa Rps27l Rps16 Rps21 Tbl3 Rps19 Rps2 Rps8 Rps27rt Rps10 Rpl38 Rps7 Rps17 Rps15 Rps28
0.000131208	75	361	1.65758	Non-membrane-bounded organelle assembly	http://amigo.geneontology.org/amigo/term/GO:0140694	Tubb5 Wdr1 Pan2 Arpc2 Rps25 Dbnl 4933427D14Rik Krt19 Edn1 Plk2 Brix1 Racgap1 Noct Kifc5b Rps14 Incenp Limd1 Tubgcp2 Itgb1 Csrp1 Gsn Tpx2 Chmp4c Eif6 Src Stil Wrap73 Mapre3 Chek2 Rpl6 Rps3 Msn Flna Ccnb2 Kif23 Tpm1 Rpsa Ccp110 Chmp2a Six4 Lzts2 Mpv17l2 Misp Cenpt Aaas Rps27l Chmp4b Prc1 Rps19 Pgm5 Rps2 Cirbp Krt8 Pls1 Rps23 Rps27rt Rps10 Ezr Rpl38 Rpl23a Tmod3 Rpl11 Actg1 Rps15 Mapk15 Rplp0 Rps28 …
0.000131208	50	212	1.88172	Regulation of leukocyte migration	http://amigo.geneontology.org/amigo/term/GO:0002685	Mmp14 Akt1 Csf1 Ager Lbp Rtn4 Itgb3 Edn1 F2rl1 Wnt5a Ripk3 Trem2 Anxa1 Capn1 Rabgef1 Adam8 Ccr1 Il1r1 Ccl20 Stk39 Creb3 Padi2 Bst1 Cd9 Pycard Msn Gas6 Il34 Pdgfd St3gal4 Myd88 Cxcl10 Ccl2 Icam1 Serpine1 Cd81 Ptger4 Nbl1 Tnfrsf18 S100a14 Adora1 C5ar1 Fut4 Lgals3 Zfp580 Trp53 Cxcl17 Mospd2 Rhog Grem1
0.000137556	57	253	1.79753	Negative regulation of cytokine production	http://amigo.geneontology.org/amigo/term/GO:0001818	Axl Relb Klf4 Homer3 Epha2 Hfe Git1 Ptprs Ager Gata3 Lbp Dhx58 Tnfaip3 Irak3 Arg2 F2rl1 Sftpd Hdac7 Tnfrsf21 Trem2 Anxa1 Pdcd4 Rabgef1 Ddit3 Fn1 Nfkb1 Tnfrsf9 Anxa4 Tnfrsf1a Pycard Gas6 N4bp1 Foxj1 Ssc5d Cd276 Cuedc2 Pml Inhbb Cd84 Ptger4 Thbs1 Tspo Nfkbil1 Il20rb Serpinb1a Zfp36 Bst2 Cd24a Zfpm1 Ezr Bcl3 Ffar4 Gstp1 Cdh3 Cd2ap Tia1 Prnp
0.000139317	33	119	2.21252	Regulation of cell-matrix adhesion	http://amigo.geneontology.org/amigo/term/GO:0001952	Mmp14 Jup Ddr1 Csf1 Sdc4 Itgb3 Emp2 Efemp2 Ldb1 Ptprj Epb41l5 Jag1 Fermt1 Src Bst1 Iqgap1 Gpm6b Plet1 Wnt4 Serpine1 Rras Dag1 Thbs1 Rcc2 Rhod S100a10 Camsap3 Nexmif Efna5 Cfl1 Skap1 Actg1 Grem1
0.00014018	11	20	4.38817	Ribosomal small subunit assembly	http://amigo.geneontology.org/amigo/term/GO:0000028	Rps25 Rps14 Rpsa Rps27l Rps19 Rps2 Rps27rt Rps10 Rpl38 Rps15 Rps28
0.000142314	18	47	3.05559	Regulation of erythrocyte differentiation	http://amigo.geneontology.org/amigo/term/GO:0045646	Stat3 Gata2 Zfp36l1 Ldb1 Ankrd54 Rbfox2 Gas2l1 Kdm1a Hoxa5 Inhba Setd1a Zfp36 Foxo3 Zfpm1 Klf13 B2m Mafb Prmt1
0.000142874	53	230	1.83852	Female pregnancy	http://amigo.geneontology.org/amigo/term/GO:0007565	Timp1 Itga3 Akt1 Ppard Lamb1 Ddr1 Fosb Epor Ihh Hfe Tcf23 Cyp27b1 Slc38a3 Cad Stc1 H3f3b Vmp1 Mmp7 Stc2 Itgb4 Fos Slc38a2 Endou Emp2 Fosl1 Maged2 Rgs2 Capn2 Pappa Slc2a1 Acsl4 Ggn Mmp2 Hsd11b2 Agt Ptgs2 Ucp2 Adra2a Lif Tle6 Ccl2 Wnt4 Stox2 Cnr1 Dsg2 Cldn4 Junb Cyp2j6 Pla2g4a Cyp2d22 Psg16 Uprt Apela
0.000144291	25	79	2.52484	Lymphocyte apoptotic process	http://amigo.geneontology.org/amigo/term/GO:0070227	Akt1 Bbc3 Bax St3gal1 Arg2 Bmp4 Wnt5a Ripk3 Myc Tnfrsf21 Fas Adam8 Bcl2l11 Bcl10 Rps6 Tsc22d3 Nfkbid Tnfrsf23 Ormdl3 Serpinb9 Cd24a Lgals3 Bak1 Trp53 Siva1
0.000147422	109	578	1.50459	Cell division	http://amigo.geneontology.org/amigo/term/GO:0051301	Ccnd2 Dynlt1c Ube2c Tead3 Ralb Kit Bcl2l1 Ccdc124 Spire2 Git1 Chfr Ube2i Dyrk3 Birc5 Gipc1 Cdk1 Ccng1 Rack1 Llgl2 Top2a Esrrb Plk2 Ska3 Bora Rb1 Myc Myh9 Spag6l Racgap1 E4f1 Incenp Smc5 Pdgfa Mitd1 Vangl2 Nek6 Notch1 Cdc25b Knstrn Tpx2 Chmp4c Ccna2 Cks1b Pmf1 Smc2 Dock7 Plk3 Mad2l2 Mapre3 Cdc7 Ereg Kntc1 Chek2 Tgfa Wnt7a Rps3 Nek3 Pdgfd Ccnb2 Kif23 Pdcd6ip Gnai2 Klhdc8b Triobp Reep4 Ccp110 Chmp2a…
0.000151435	42	168	1.99462	Positive regulation of endopeptidase activity	http://amigo.geneontology.org/amigo/term/GO:0010950	Hip1r Bbc3 Ncstn Bax Stat3 Ctsd Ager Perp Apaf1 Rack1 Rock2 Dapk1 Tnfrsf10b Psme1 Myc Xdh Pmaip1 Fas Pidd1 Casp12 Gsn Bcl2l11 Ngf Efna3 F3 Bcl10 Pdcd5 Rps3 Pycard Prr7 Arl6ip5 Rps27l Pml Tnfrsf23 Nek5 Dap Mbp Foxl2 Bak1 Wdr35 Map3k5 Psme2
0.000154211	81	400	1.61564	Adaptive immune response	http://amigo.geneontology.org/amigo/term/GO:0002250	Tfe3 Tcirg1 Relb Ercc1 Stat3 Hfe Ager Gata3 Tnfsfm13 Irf1 Tnfaip3 Dbnl Arg2 Irf4 Serpinb9b C6 Ripk3 Emp2 Alcam Parp3 Tnfrsf21 C3 Tap2 Anxa1 Fas Nfkb2 Irf7 Hras Hprt Il18r1 Il1r1 C4bp Mr1 Traf2 Jag1 Fga Zbtb7b Rorc Bcl10 Tnfrsf1b Mad2l2 Ephb6 Ctsc Pycard Myd88 Fgb Fgg Foxj1 Prr7 Nfkbiz Tmem98 C1qa C1qc C1qb Nfkbid Tap1 Icam1 Arid5a Cd81 Trpm4 Susd4 Dusp10 Clcf1 Lat2 Mfsd6 Il20rb Serpinb9 Cd24a Vtc…
0.000155349	14	31	3.60319	Mammary gland epithelial cell proliferation	http://amigo.geneontology.org/amigo/term/GO:0033598	Bax Epha2 Gata3 Etv4 Rtn4 Wnt5a Iqgap3 Areg Hoxa5 Kdm5b Pygo2 Cebpb Deaf1 Zfp703
0.000158208	139	777	1.4273	Regulation of immune response	http://amigo.geneontology.org/amigo/term/GO:0050776	Polr3d Apoe Cacnb3 Bax Stxbp2 Kit Hfe Apobec3 Ifi35 Ptprs Gata2 Ager Gata3 Lbp Mapkapk2 Dhx58 Tnfsfm13 Irf1 Tnfaip3 Irak3 Tnip1 Rtn4 Srebf1 Sec14l1 Pld2 Nfkbia Arg2 Irf4 F2rl1 Pspc1 Wnt5a C6 Ripk3 Masp1 Parp9 Gps2 Parp3 Tnfrsf21 Trem2 C3 Tap2 Anxa1 Rela Ptprj Rabgef1 Adam8 Irf7 Hras Ccr1 Il18r1 Il1r1 Nppc C4bp Mr1 Traf2 Nfatc2 Tlr2 Zbtb7b Bcl10 Unc13b Tnfrsf1b Lrp8 Eif2b3 Smpdl3b Mad2l2 Cxcl5 Ere…
0.000162979	23	70	2.6215	Glutathione metabolic process	http://amigo.geneontology.org/amigo/term/GO:0006749	Gstt1 Gstm5 Gstm7 Clic1 Mgst1 Nfe2l2 Gsto1 Gdap1 Gsta3 Ggt7 Slc7a11 G6pdx Gsta4 Gclc Arl6ip5 Gstm2 Gsta2 Gstm1 Gstp3 Gstp1 Gstm6 Gsta1 Gm3776
0.000163446	78	382	1.62912	Peptidyl-tyrosine phosphorylation	http://amigo.geneontology.org/amigo/term/GO:0018108	Cav2 Tnk1 Axl Ddr1 Cd44 Kit Neurl1a Epha2 Lrrk1 Dyrk3 Irf1 Frk Egfr Rack1 Efemp1 Itgb3 Dlg4 Hes1 Parp9 Ptk7 Trem2 Eif2ak2 Hbegf Spink1 Ppp2r5b Afap1l2 Itgb1 Clk1 Ptpn1 Src Fbxw7 Lrp8 Ephb2 Bst1 Ereg Areg Pxn Ephb6 Tgfa Tnfrsf1a Iqgap1 Mvp Fgfr2 Gas6 Il34 Arl2bp Jak3 Agt Pdgfd Clk3 Mst1r Styk1 Cspg4 Adra2a Lif Rap2b Hk1 Icam1 Cd81 Bmp6 Ptger4 Il7 Hipk4 Clcf1 Agrn Tnfrsf18 Adora1 Cd24a Efna5 Socs3 …
0.00016352	54	237	1.81788	Skeletal system morphogenesis	http://amigo.geneontology.org/amigo/term/GO:0048705	Wnt9a Sox9 Hoxb6 Mmp14 Ihh Hyal1 Stc1 Anxa6 Pcgf2 Rflnb Hoxb9 Bmp4 Grhl2 Myc Fbn2 Ltbp3 Nppc Hoxd8 Uncx Wnt7a Fgfr2 Irx5 Mmp2 Barx2 Dscaml1 Csrnp1 Mdfi Scx Six4 Hoxc9 Mycn Hoxa11 Hoxa5 Hoxb5 Hoxb7 Bmp6 Plekha1 Mthfd1l Hoxd9 Megf8 Hoxb3 Foxc1 Hoxd10 Bmpr1b Hoxb8 Fgf18 Sox11 Flvcr1 Serpinh1 Zfp950 Grem1 Hoxb2 Hoxd3 Med12
0.000164416	33	120	2.19408	Response to xenobiotic stimulus	http://amigo.geneontology.org/amigo/term/GO:0009410	Gstt1 Nqo1 Gstm5 Gstm7 Lpo Arnt2 Akr1c12 Akr1c13 Rb1 Gsto1 Gsta3 Rorc Mcm7 Sult1a1 Gsta4 Gclc Tigar Gstm2 Cyp2s1 Cyp2j6 Ugt1a6a Hmga2 Gsta2 Gstm1 Gstp1 Cyp2d22 Gsta1 Ugt1a1 Ugt1a6b Ugt1a10 Ugt1a2 Ugt1a9 Gm3776
0.000168641	176	1029	1.36464	Negative regulation of cellular protein metabolic process	http://amigo.geneontology.org/amigo/term/GO:0032269	Wnt9a Mapk7 Timp1 Akt1 Apoe Klf4 Bax Stat3 Pax2 Hspb1 Cstb Cd44 Mprip Pan2 Inpp5k Hfe Tinf2 Bcl2l1 Nol3 Lrrk1 Cnksr3 Gadd45b Ager Brca1 Birc5 Wfdc2 Dbndd2 Irf1 Gipc1 Tnfaip3 Dusp6 Cry1 Ddit4 Mdm2 Irak3 Hmg20b Rack1 Btg2 Rock2 Tlk2 Bdkrb2 Zfp36l1 Ppp4r4 Papln Edn1 Serpinb9b Dapk1 Cast Ocln Bmp4 Samd4 Pinx1 Rb1 Oxr1 Fetub Kng1 Nr4a1 Cdkn1a Noct Gps2 Xdh Crim1 Eif2ak2 C3 Kdm4b Spink1 Rela Pdcd4 Ptpr…
0.000168641	56	249	1.79436	Negative regulation of growth	http://amigo.geneontology.org/amigo/term/GO:0045926	Sema6b Tnk1 Ifrd1 Bbc3 Ppard Tchp Cyp27b1 Sertad1 Hyal1 Ptprs Wwc1 Socs2 Stc2 Rack1 Cdkl3 Rtn4 Bmp4 Wnt5a Rb1 Cxadr Cdkn1a Ptprj Serpine2 Rgs2 Notch1 Sema3c Sesn2 Plac8 Sema4b G6pdx Mt2 Mt1 Agt Cryab Ip6k2 Gas2l1 Cdhr2 Prdm4 Sh3bp4 Pml Sema7a Gdf15 Ppp1r9b Dusp10 Tspyl2 Inhba Trim46 Cirbp Bst2 Mapk11 Gpc3 Cfl1 Trp53 Ei24 Psrc1 Grem1
0.000170129	47	197	1.9035	Cell maturation	http://amigo.geneontology.org/amigo/term/GO:0048469	Tmem79 Axl Ihh Gata2 Gata3 Rac3 Ntn4 Ascl1 Trip13 Rb1 Hes1 Cdkn1a Epb42 C3 Spink1 Kcnip2 Gdf11 Nppc Tfcp2l1 Nr4a2 Cdc25b Ngf Ptbp3 Ereg G6pdx Irx5 Cspg4 Map3k13 Fgg Tut4 Foxa1 C1qa Kdm1a Hoxa5 Ccnb1 Shb Angptl8 Catsper4 Foxo3 Bhlha15 Cntn2 Pabpc1l Rnd1 B4galt6 Flvcr1 Insl3 Maea
0.000170129	68	321	1.69015	Regulation of inflammatory response	http://amigo.geneontology.org/amigo/term/GO:0050727	Ppard Apoe Ifi35 Git1 Ager Gata3 Il17rb Lbp Tnfaip3 Egfr Tnip1 Nfkbia Wnt5a Rb1 Setd4 Abcc1 Gps2 Trem2 C3 Anxa1 Rela Pdcd4 Rabgef1 Adam8 Alox5 Casp12 Il1r1 Stk39 Tlr2 Nfkb1 Tnfrsf1b Smpdl3b Bst1 Zyx Tnfrsf1a Ctsc Nupr1 Pycard Ptgs2 Myd88 Fanca Casp4 Nfkbiz Sbno2 Cd276 Serpine1 Cd81 Sema7a Fndc4 Dusp10 Ptger4 Clcf1 Rps19 Adora1 Il20rb Cnr1 Lacc1 Zfp36 Cd24a Ptges Socs3 Ffar4 Pla2g4a Cebpb Cxcl17 G…
0.000170808	75	364	1.64392	Negative regulation of response to external stimulus	http://amigo.geneontology.org/amigo/term/GO:0032102	Sema6b Ppard Apoe Cacnb3 Git1 Ptprs Gata3 Tmprss6 Dhx58 Tnfaip3 Irak3 Rtn4 Sec14l1 Arg2 Wnt5a Rb1 Kng1 St6gal1 Pros1 Gps2 Tap2 Rabgef1 Alox5 Ccr1 Pdgfa Serpine2 Notch1 Anxa5 Fga Nfkb1 Tnfrsf1b Sema3c Smpdl3b Padi2 Clec2d Tnfrsf1a Cd9 Sema4b Anxa2 Trib1 Fgb Fgg Tspan8 Dbn1 Cd276 Wnt4 Tap1 Serpine1 Nenf Sema7a Fndc4 Susd4 Dusp10 Ptger4 Thbs1 Gfer Rps19 Nbl1 Nfkbil1 Adora1 Trafd1 Il20rb Zfp36 Serpin…
0.000171417	19	52	2.91522	Regulation of pri-miRNA transcription by RNA polymerase II	http://amigo.geneontology.org/amigo/term/GO:1902893	Sox9 Ppard Klf4 Stat3 Klf5 Gata2 Gata3 Srebf1 Fos Tert Bmp4 Fosl1 Rela Nfkb1 Smad1 Egr1 Foxo3 Jun Trp53
0.000171417	38	147	2.06247	Establishment of cell polarity	http://amigo.geneontology.org/amigo/term/GO:0030010	Dynlt1c Tcirg1 Gata3 Rack1 Llgl1 Fbf1 Llgl2 Wnt5a Sh3bp1 Myh9 Hes1 Scrib Spag6l Ptk7 Fam89b Itgb1 Kif26b Vangl2 Gsn Fermt1 Lmna Dock7 Exoc4 Wnt7a Sipa1l3 Msn Nek3 Foxj1 Brsk1 Misp Myo9a Arf6 Camsap3 Map1b Cfl1 Flot2 Fat1 Dynlt1b
0.000171579	21	61	2.74669	Morphogenesis of an epithelial sheet	http://amigo.geneontology.org/amigo/term/GO:0002011	Scnn1g Ddr1 Cd44 Wnt5a Ajuba Hbegf Cd151 Vangl2 Notch1 Jag1 Fermt1 Pdpn Wnt7a Scnn1b Flna Plet1 Dag1 Megf8 Arhgap35 Sox11 Hoxb2
0.000171579	42	169	1.98282	Branching morphogenesis of an epithelial tube	http://amigo.geneontology.org/amigo/term/GO:0048754	Sox9 Mmp14 Ddr1 Pax2 Epha2 Ihh Csf1 Lama5 Etv4 Gna13 Edn1 Dlg5 Bmp4 Wnt5a Myc Vangl2 Notch1 Pax8 Src B4galt1 Areg Pxn Col4a1 Agt Six4 Sirt6 Foxa1 Wnt4 Pml Mycn Hoxa11 Hoxa5 Hoxb7 Dag1 Esrp1 Npnt Kdm5b Adamts16 Tacstd2 Gpc3 Hmga2 Grem1
0.000173987	89	452	1.57099	Cell cycle phase transition	http://amigo.geneontology.org/amigo/term/GO:0044770	Ccnd2 Ube2c Foxm1 Akt1 Klf4 Map3k20 Pole Bcl2l1 Hyal1 Chfr Dyrk3 Brca1 Birc5 Ddx39b Cdk1 Cry1 Egfr Mdm2 Ccng1 Ppm1d Klf11 Ctc1 Zfp36l1 Esrrb Xrcc3 Trip13 Tert Plk2 Pinx1 Rb1 Fbxo4 Psme1 Adamts1 Cdkn1a Anxa1 Smc5 Nabp2 Pidd1 Itgb1 Nek6 Cdc25b Chmp4c Ccna2 Dclre1b Cks1b Iqgap3 Rps6 Pdpn Plk3 Smarcd3 Cdc7 Kntc1 Chek2 Eif4ebp1 Ccnb2 Zwilch Topbp1 Chmp2a Brsk1 Apex1 Calm2 Rps27l Pml Chmp4b Tfdp1 Atf5 …
0.000175777	45	186	1.93028	Negative regulation of cell-cell adhesion	http://amigo.geneontology.org/amigo/term/GO:0022408	Cdh1 Mapk7 Akt1 Klf4 Hspb1 Ihh Hfe Sdc4 Irf1 Tnfaip3 Arg2 Dlg5 Sftpd Bmp4 Scrib Tnfrsf21 Anxa1 Adam8 Serpine2 Epb41l5 Notch1 Il1rn Jag1 Zbtb7b Mad2l2 Cd9 Casp3 Fgg Foxj1 Cd276 Nfkbid Bmp6 Mbp Il20rb Epcam Nexmif Cd24a Vtcn1 Zfp608 Tarm1 Cebpb Gstp1 Spint2 Prnp Zfp703
0.000177627	171	996	1.3698	Positive regulation of protein modification process	http://amigo.geneontology.org/amigo/term/GO:0031401	Cav2 Ccnd2 Sox9 Akt1 Ralb Cd44 Mprip Kit Neurl1a Nsmf Hfe Rplp1 Csf1 Chfr Lrrk1 Ager Gata3 Sdc4 Brca1 Traf4 Cry1 Egfr Rack1 Tnip1 Limk2 Srebf1 Rock2 Itgb3 Sumo2 Dlg4 Map3k14 Edn1 Bmp4 Wnt5a Clu Bora Ajuba Fbxo4 Ripk3 Emp2 Hes1 Parp9 Paxbp1 Cdkn1a Calcr Trem2 Mapk8ip3 C3 Hbegf Incenp Fas Afap1l2 Gdf11 Adam8 Hras Itgb1 Pdgfa Vangl2 Traf2 Il1rn Cdc25b Tpx2 Ptpn1 Src Pfn2 Ngf Zbtb7b Cks1b Lmna Iqgap3…
0.000178066	30	105	2.27957	Mesonephros development	http://amigo.geneontology.org/amigo/term/GO:0001823	Sox9 Pax2 Gata3 Lama5 Sdc4 Sdc1 Arg2 Bmp4 Myc Hes1 Gdf11 Gsta3 Kif26b Pax8 Smad1 Agt Foxj1 Six4 Lzts2 Wnt4 Hoxa11 Hoxb7 Npnt Epcam Adamts16 Foxc1 Tacstd2 Gpc3 Zbtb16 Grem1
0.000179179	131	726	1.43965	Regulation of secretion	http://amigo.geneontology.org/amigo/term/GO:0051046	Hip1r Tcirg1 Ppard Apoe Pde1c Stxbp2 Hfe Hap1 Stx1a Bcl2l1 Dynll1 Kcnq1 Plcd1 Git1 Stc1 Gata2 Cacna1d Sdc4 Birc5 Rab3d Gipc1 Cry1 Egfr Pofut2 Rhbdf1 Rtn4 Llgl1 Srebf1 Sdc1 Llgl2 Rhbdf2 Pld2 Vamp2 Rab15 Edn1 F2rl1 Pde8b Oit1 Dph3 Ildr1 Slc4a8 Scg5 Trem2 Uqcc2 Anxa1 Ankrd1 Rabgef1 Alox5 Tfap2b Map4k4 Nppc Pask Notch1 Pax8 Il1rn Stk39 Anxa5 Pfn2 Ngf Rab13 Tlr2 Fga Aimp1 Sdcbp Unc13b Tnfrsf1b Spp1 Wn…
0.000180992	29	100	2.31376	Ureteric bud development	http://amigo.geneontology.org/amigo/term/GO:0001657	Sox9 Pax2 Gata3 Lama5 Sdc4 Sdc1 Arg2 Bmp4 Myc Hes1 Gdf11 Gsta3 Kif26b Pax8 Smad1 Agt Foxj1 Six4 Lzts2 Wnt4 Hoxa11 Hoxb7 Npnt Epcam Adamts16 Foxc1 Tacstd2 Gpc3 Grem1
0.000182119	90	459	1.56441	Negative regulation of hydrolase activity	http://amigo.geneontology.org/amigo/term/GO:0051346	Wnt9a Timp1 Akt1 Angptl4 Klf4 Pax2 Cstb Cd44 Mprip Bcl2l1 Nol3 Birc5 Wfdc2 Arfgef3 Mdm2 Rock2 Ppp4r4 Papln Serpinb9b Cast Zcchc9 Slc39a14 Fetub Kng1 Nr4a1 Pkmyt1 Crim1 C3 Spink1 Anxa1 Hras Col7a1 Serpine2 Rgs2 Gpsm1 Spint1 Src Ngf Ambp Angptl3 Triap1 Sytl2 Gas6 Ikbkb Sh3rf1 Cryab Anxa2 Ptgs2 Gnai2 Pxk Rtkn Ppp1r26 Mgat5 Sh3bp4 Gmip Serpine1 F11r Ppp1r9b Thbs1 Ppp1r15a Rcc2 Serpinb6b Camsap3 Csrnp…
0.000182134	135	753	1.43041	Positive regulation of protein phosphorylation	http://amigo.geneontology.org/amigo/term/GO:0001934	Cav2 Ccnd2 Sox9 Akt1 Ralb Cd44 Mprip Kit Neurl1a Hfe Rplp1 Csf1 Lrrk1 Ager Sdc4 Traf4 Egfr Rack1 Limk2 Rock2 Itgb3 Dlg4 Map3k14 Edn1 Bmp4 Wnt5a Clu Bora Ajuba Ripk3 Emp2 Hes1 Parp9 Cdkn1a Calcr Trem2 Mapk8ip3 C3 Hbegf Incenp Fas Afap1l2 Gdf11 Adam8 Hras Itgb1 Pdgfa Vangl2 Traf2 Il1rn Cdc25b Tpx2 Ptpn1 Src Pfn2 Ngf Cks1b Iqgap3 Fbxw7 Sdcbp Dock7 Lrp8 Pik3r3 Mad2l2 Mapre3 Bmp3 Ereg Areg Camkk2 Chek…
0.000188724	18	48	2.99193	Regulation of extrinsic apoptotic signaling pathway via death domain receptors	http://amigo.geneontology.org/amigo/term/GO:1902041	Tmbim1 Bcl2l1 Pea15a Nol3 Brca1 Tnfaip3 Dapk1 Atf3 Mal Fga Fgb Fgg Icam1 Serpine1 Tnfrsf23 Thbs1 Lgals3 Bmpr1b
0.000189982	44	181	1.93952	Neural tube development	http://amigo.geneontology.org/amigo/term/GO:0021915	Tcf7 Brpf1 Epha2 Aldh1a2 Sdc4 Pfn1 Apaf1 Cobl Zfp36l1 Bmp4 Wnt5a Grhl2 Hes1 Scrib Arl13b Enah Ptk7 Vangl2 Plxna2 Notch1 Spint1 Bcl10 Sema3c Shroom3 Vasp Casp3 St14 Foxa1 Grhl3 Ovol2 Tctn1 Mthfd1l Gpr161 Tgif1 Phgdh Cfl1 Arhgap35 Deaf1 Rps7 Sox11 Spint2 Sox4 Trim71 Med12
0.00019704	20	57	2.79947	Positive regulation of protein tyrosine kinase activity	http://amigo.geneontology.org/amigo/term/GO:0061098	Neurl1a Dlg4 Hbegf Afap1l2 Ptpn1 Fbxw7 Lrp8 Ereg Areg Tgfa Gas6 Il34 Agt Adra2a Agrn Adora1 Cd24a Nrg1 Grem1 Prnp
0.000203745	86	435	1.57736	Positive regulation of MAPK cascade	http://amigo.geneontology.org/amigo/term/GO:0043410	Cav2 Apoe Cd44 Kit Epor Gadd45b Ager Traf4 Wwc1 Ccl9 Egfr Itgb3 Map3k3 Edn1 Gadd45g F2rl1 Bmp4 Wnt5a Ajuba Wnt7b Map3k12 Calcr Trem2 Xdh Eif2ak2 Mapk8ip3 C3 Adam8 Hras Ccr1 Pdgfa Ccl20 Stk25 Vangl2 Notch1 Traf2 Il1rn Src Ngf Fga Fbxw7 Glipr2 Wnt7a Ltbr Iqgap1 Rps3 Pycard Fgfr2 Gas6 Il34 Pdgfd Myd88 Gnai2 Mst1r Adra2a Fgb Fgg Lif Eda2r Arl6ip5 Tpbg Ccl2 Abca7 Icam1 Nenf Sema7a Gdf15 Akap12 Ankrd6 …
0.000203853	111	596	1.48593	Regulation of cell cycle process	http://amigo.geneontology.org/amigo/term/GO:0010564	Cav2 Ccnd2 Sox9 Ube2c Akt1 Klf4 Map3k20 Ranbp1 Bcl2l1 Hyal1 Git1 Chfr Dyrk3 Brca1 Birc5 Ywhah Ddx39b Gipc1 Cdk1 Cry1 Egfr Mdm2 Ccng1 Rock2 Ctc1 Zfp36l1 Xrcc3 Edn1 Trip13 Tert Plk2 Bmp4 Pinx1 Wnt5a Bora Rb1 Fbxo4 Psme1 Nubp1 Adamts1 Racgap1 Cdkn1a Parp3 E4f1 Anxa1 Incenp Fen1 Ppp2r5b Smc5 Nabp2 Pidd1 Obsl1 Nek6 Cdc25b Knstrn Tpx2 Chmp4c Dclre1b Pdpn Plk3 Stil Smarcd3 Cdc7 Ereg Kntc1 Chek2 Tgfa Mki…
0.000206605	31	111	2.22823	Positive regulation of protein localization to membrane	http://amigo.geneontology.org/amigo/term/GO:1905477	Itga3 Akt1 Bbc3 Cacnb3 Arpc2 Epha2 Myo1c Egfr Rack1 Dlg4 Trem2 Pmaip1 Hras Itgb1 Ephb2 Tcaf2 C2cd5 Pdcd5 Ap2b1 Ccl2 Cd81 Ppp1r9b Arf6 Pls1 Lgals3 Nlgn2 Mtcl1 Cemip Ezr Rhog Prnp
0.000206605	17	44	3.0826	Epithelial cell differentiation involved in kidney development	http://amigo.geneontology.org/amigo/term/GO:0035850	Gata3 Bmp4 Notch1 Pax8 Jag1 Ampd2 Prom1 Iqgap1 Sall1 Myo1e Foxj1 Lif Prkx Basp1 Cd24a Lamb2 Grem1
0.000207193	78	385	1.61642	Peptidyl-tyrosine modification	http://amigo.geneontology.org/amigo/term/GO:0018212	Cav2 Tnk1 Axl Ddr1 Cd44 Kit Neurl1a Epha2 Lrrk1 Dyrk3 Irf1 Frk Egfr Rack1 Efemp1 Itgb3 Dlg4 Hes1 Parp9 Ptk7 Trem2 Eif2ak2 Hbegf Spink1 Ppp2r5b Afap1l2 Itgb1 Clk1 Ptpn1 Src Fbxw7 Lrp8 Ephb2 Bst1 Ereg Areg Pxn Ephb6 Tgfa Tnfrsf1a Iqgap1 Mvp Fgfr2 Gas6 Il34 Arl2bp Jak3 Agt Pdgfd Clk3 Mst1r Styk1 Cspg4 Adra2a Lif Rap2b Hk1 Icam1 Cd81 Bmp6 Ptger4 Il7 Hipk4 Clcf1 Agrn Tnfrsf18 Adora1 Cd24a Efna5 Socs3 …
0.000212919	30	106	2.25806	Substrate adhesion-dependent cell spreading	http://amigo.geneontology.org/amigo/term/GO:0034446	Axl Lamb1 Arpc2 Lama5 Rac3 Ntn4 Itgb3 Net1 Carmil1 Meltf St6gal1 Fn1 Srgap2 Lamc1 Itgav Src Pdpn Pxn Flna Cspg5 Triobp Dbn1 Micall2 Rcc2 Fzd7 S100a10 Efna5 Tacstd2 Lamb2 Actn4
0.000217718	29	101	2.29085	Mesonephric epithelium development	http://amigo.geneontology.org/amigo/term/GO:0072163	Sox9 Pax2 Gata3 Lama5 Sdc4 Sdc1 Arg2 Bmp4 Myc Hes1 Gdf11 Gsta3 Kif26b Pax8 Smad1 Agt Foxj1 Six4 Lzts2 Wnt4 Hoxa11 Hoxb7 Npnt Epcam Adamts16 Foxc1 Tacstd2 Gpc3 Grem1
0.000217718	29	101	2.29085	Mesonephric tubule development	http://amigo.geneontology.org/amigo/term/GO:0072164	Sox9 Pax2 Gata3 Lama5 Sdc4 Sdc1 Arg2 Bmp4 Myc Hes1 Gdf11 Gsta3 Kif26b Pax8 Smad1 Agt Foxj1 Six4 Lzts2 Wnt4 Hoxa11 Hoxb7 Npnt Epcam Adamts16 Foxc1 Tacstd2 Gpc3 Grem1
0.00021903	21	62	2.70239	Actin filament depolymerization	http://amigo.geneontology.org/amigo/term/GO:0030042	Scin Wdr1 Arpc2 Dstn Evl Carmil1 F2rl1 Sh3bp1 Aqp2 Gsn Capzb Tpm1 Ppp1r9b Plekhh2 Shroom2 Mical3 Cfl1 Capg Tmod3 Nck2 Sptbn2
0.00021903	21	62	2.70239	Regulation of epidermis development	http://amigo.geneontology.org/amigo/term/GO:0045682	Tmem79 Ppard Sult2b1 Cyp27b1 Etv4 Rock2 Grhl1 Zfp36l1 Bmp4 Grhl2 Hes1 Notch1 Mycn Ovol2 Esrp1 Maff Zfp36 Cd109 Sfn Trim16 Foxc1
0.000220184	28	96	2.32706	Cellular response to alcohol	http://amigo.geneontology.org/amigo/term/GO:0097306	Scnn1g Cdh1 Gramd1a Jup Akt1 Klf4 Arpc2 Abca1 Brca1 Sgk1 Mdm2 Myc Adcy6 Rad51 Trp53inp1 Lrp8 Scnn1b Inhbb Ctnna1 Osbpl7 Ptger4 Dag1 Gramd1b Inhba Foxo3 P2ry6 Efna5 Ugt1a1
0.000220233	26	86	2.4121	Tight junction assembly	http://amigo.geneontology.org/amigo/term/GO:0120192	Lsr Epha2 Myo1c Cldn7 Rock2 Marveld2 Ocln Grhl2 Cldn1 Cldn6 Itgb1 Rab13 Ikbkb Pdcd6ip Pof1b Micall2 Cldn16 F11r Pkp2 Cldn14 Cldn4 Actn4 Cldn23 Actg1 Cldn19 Cldn3
0.000222416	19	53	2.86021	Labyrinthine layer development	http://amigo.geneontology.org/amigo/term/GO:0060711	Akt1 Plcd1 Llgl2 Plcd3 Zfp36l1 Grhl2 Wnt7b Hes1 Spint1 Vcam1 St14 Ovol2 Vash2 Gjb5 Hs6st1 Junb Socs3 Grb2 Spint2
0.000222416	19	53	2.86021	Pri-miRNA transcription by RNA polymerase II	http://amigo.geneontology.org/amigo/term/GO:0061614	Sox9 Ppard Klf4 Stat3 Klf5 Gata2 Gata3 Srebf1 Fos Tert Bmp4 Fosl1 Rela Nfkb1 Smad1 Egr1 Foxo3 Jun Trp53
0.00022619	128	710	1.43838	Membrane organization	http://amigo.geneontology.org/amigo/term/GO:0061024	Cav2 Hk2 Hip1r Gramd1a Akt1 Emd Bbc3 Use1 Apoe Grik5 Bax Stat3 Cnp Stx1a Bcl2l1 Spire2 Gltp Nol3 Gata2 Abca1 Ager Lbp Anxa6 Plscr3 Hebp2 Rtn4 Dlg4 Vamp2 F2rl1 Clu Myc Sh3bp1 Myh9 Emp2 Ap2m1 Abcc1 Trem2 C3 Pmaip1 Anxa1 Pitpnm1 Msr1 Kcnip2 Atp10a Baiap2 Adam8 Itgb1 Get4 Mitd1 Stx6 Sec16b Dnm1 Tor1b Gsn Pacsin3 Mal Bcl2l11 Chmp4c Slc7a11 Rab13 Lmna Atp8b5 Ephb2 Azin2 Slc9a1 Abcb1b Rilpl1 Pitpnm2 Tri…
0.00023168	60	276	1.73445	Negative regulation of cell migration	http://amigo.geneontology.org/amigo/term/GO:0030336	Cdh1 Timp1 Jup Akt1 Ppard Apoe Klf4 Stat3 Stc1 Ager Nfe2l2 Srgap1 Patz1 Gna13 Evl Dlg5 Dpysl3 Fas Arhgdia Abhd6 Ptprj Rabgef1 Srgap2 Notch1 Il1rn Jag1 Pfn2 Trp53inp1 Podn Svbp Padi2 Adgrg1 Tpm1 Trib1 Apex1 Ptpn23 Wnt4 Rap2b Serpine1 Rras Arpin Dusp10 Ptger4 Dag1 Thbs1 Nbl1 Pkp2 Adora1 Nexmif Bst2 Foxo3 Tacstd2 Rap2a Rhob Gpr173 Nrg1 Mapk15 Cldn19 Cldn3 Grem1
0.000234073	32	117	2.18215	Leukocyte apoptotic process	http://amigo.geneontology.org/amigo/term/GO:0071887	Akt1 Bbc3 Axl Bax St3gal1 Arg2 Bmp4 Wnt5a Ripk3 Myc St6gal1 Tnfrsf21 Anxa1 Fas Casp7 Adam8 Bcl2l11 Slc7a11 Bcl10 Rps6 Tsc22d3 Gas6 Casp3 Nfkbid Tnfrsf23 Ormdl3 Serpinb9 Cd24a Lgals3 Bak1 Trp53 Siva1
0.000236491	22	67	2.6198	Intrinsic apoptotic signaling pathway in response to endoplasmic reticulum stress	http://amigo.geneontology.org/amigo/term/GO:0070059	Bbc3 Bax Bcl2l1 Serinc3 Apaf1 Tnfrsf10b Pmaip1 Ddit3 Casp12 Creb3l1 Ptpn1 Creb3 Casp3 Casp4 Pml Wfs1 Atf4 Cebpb Bak1 Trp53 Nck2 Map3k5
0.000242002	37	144	2.05003	Gland morphogenesis	http://amigo.geneontology.org/amigo/term/GO:0022612	Sox9 Elf3 Ddr1 Bax Epha2 Sulf2 Csf1 Lama5 Etv4 Tnfaip3 Ntn4 Egfr Rtn4 Bmp4 Wnt5a Scrib Capn1 Notch1 Src B4galt1 Sema3c Areg Tgfa Plxna1 Mki67 Msn Fgl1 Mmp2 Foxa1 Sostdc1 Wnt4 Pml Dag1 Esrp1 Kdm5b Cebpb Fgf18
0.000242002	52	229	1.81171	Cellular response to transforming growth factor beta stimulus	http://amigo.geneontology.org/amigo/term/GO:0071560	Cav2 Sox9 Mapk7 Itga3 Gipc1 Apaf1 Zfp36l1 Fos Edn1 Wnt5a Cldn1 Lox Fbn2 Ankrd1 Fam89b Ltbp3 Wnt10a Epb41l5 Fermt1 Src Sdcbp Htra3 Pxn Zyx Wnt7a Pdcd5 Fgfr2 Col4a2 Smad1 Pdgfd Scx Dbn1 Ccl2 Adamtsl2 Wnt4 Pml Lrg1 Ovol2 Smurf1 Stub1 Thbs1 Il17rd Npnt Cd109 Rasl11b Bmpr1b Jun Trp53 Bcl9l Sox11 Cdkn2b Zfp703
0.000249989	34	128	2.11929	Erythrocyte differentiation	http://amigo.geneontology.org/amigo/term/GO:0030218	Stat3 Kit Gata2 Gata3 Dyrk3 Mb Zfp36l1 Bmp4 Rb1 Epb42 Rps14 Ldb1 Ptbp3 Rps6 G6pdx Casp3 Ankrd54 Rbfox2 Gas2l1 Kdm1a Hoxa5 Rps19 Inhba Setd1a Zfp36 Foxo3 Zfpm1 Klf13 Tmod3 B2m Flvcr1 Mafb Maea Prmt1
0.000252235	64	301	1.69642	Protein polymerization	http://amigo.geneontology.org/amigo/term/GO:0051258	Hip1r Ube2c Scin Arpc2 Mid1ip1 Arpc5 Spire2 Git1 Myo1c Pfn1 Sgk1 Cobl Dbnl Evl Carmil1 Diaph1 Capn1 Baiap2 Tubgcp2 Dnm1 Gsn Tpx2 Pfn2 Fga Capzb Mapre3 Arpc1b Vasp Rps3 Pycard Cttn Pak3 Cotl1 Tpm1 Fgb Fgg Chmp2a Ssh3 Dbn1 Micall2 Icam1 Plekhg2 Ssh2 Chmp4b Arpin Eml2 Cdc42ep4 Kank3 Arf6 Camsap3 Tubg2 Tmsb4x Map1b Cfl1 Capg Tmod3 Grb2 Cdc42ep5 Nck2 Sptbn2 Psrc1 Trim6 Tmsb10 Hspa1b
0.000253299	56	253	1.76599	Cellular response to biotic stimulus	http://amigo.geneontology.org/amigo/term/GO:0071216	Akt1 Ppard Axl Git1 Abca1 Lbp Cd68 Cxcl16 Plscr3 Tnfaip3 Nfkbia Wnt5a Pabpn1 Litaf Trem2 Ankrd1 Rela Pdcd4 Ddit3 Capn2 Mrc1 Il1f6 Bcl2l11 Src Tlr2 Nfkb1 Bcl10 Tnfrsf1b Cxcl5 Cxcl1 Pycard Plscr1 Trib1 Myd88 Tut4 Cxcl10 Ccl2 Sbno2 Serpine1 Arid5a Scarb1 Tigar Txnip Bmp6 Slx4 Tspo Nfkbil1 Zfp36 Tlr1 Cd14 Cebpb Cxcl2 Trp53 Tnip2 B2m Gstp1
0.000255445	61	283	1.71975	Striated muscle cell differentiation	http://amigo.geneontology.org/amigo/term/GO:0051146	Cav2 Mmp14 Akt1 Wdr1 Klf5 Piezo1 Plekho1 Kdm6b Ddx39b Trip10 Popdc3 Sdc1 Krt19 Edn1 Bmp4 Rb1 Myh9 Rcan1 Epc1 Casp7 Itgb1 Rgs2 Csrp1 Capn2 Notch1 Nfatc2 Ptgfrn Lmna Slc9a1 Kel Bhlhe41 Cd9 G6pdx Morf4l2 Sorbs2 Casp3 Agt Barx2 Tpm1 Six4 Cxcl10 Tanc1 Parp2 Cd81 Nek5 Gdf15 Fzd7 Ccnb1 Pgm5 Myof Krt8 Selenon Bhlha15 Camk2d Tmod3 Flot1 Fdps Actg1 Nrg1 Sort1 Grem1
0.000256863	108	580	1.48565	Regulation of transmembrane transport	http://amigo.geneontology.org/amigo/term/GO:0034762	Hk2 Akt1 Tcirg1 Cacnb3 Bax Gstm7 Fxyd4 Wdr1 P2rx5 Inpp5k Clcnkb Hap1 Clic1 Kcnq1 Kcnd1 Pea15a Nol3 Cnksr3 Ager Nfe2l2 Cacna1d Vmp1 Kcnab3 Ywhah Scn1b Ifngr1 Itgb3 Cacnb1 Dlg4 Vamp2 Edn1 Dapk1 Tert Ocln Bmp4 Myc Ifngr2 Slc25a27 Calcr Trem2 C3 Diaph1 Acsl5 Gsto1 Kcnip2 Alox5 Itgb1 Rgs2 Ak1 Lrrc26 Stk39 Slc43a1 Snta1 Ngf Hcn3 Gem Ephb2 Azin2 Slc9a1 Tesc Tcaf2 Kel C2cd5 Flna G6pdx Rrad Agt Gnb5 Clcnk…
0.000280803	71	345	1.64195	Positive regulation of cell development	http://amigo.geneontology.org/amigo/term/GO:0010720	Apoe Kit Arpc2 Neurl1a Hap1 Rac3 Sgk1 Ascl1 Egfr Cdkl3 Rtn4 Dbnl Itgb3 Net1 Carmil1 Bmp4 Myc Hes1 Ache Tiam2 Tnfrsf12a Rela Baiap2 Fn1 Obsl1 Serpine2 Stk25 Plxna2 Notch1 Spint1 Ngf Tlr2 Tnfrsf1b Lrp8 Ephb2 Smarcd3 Plxna1 Pak3 Flna Il34 Rpl4 Cspg5 Trib1 Triobp Map3k13 Lif Dbn1 Tle6 Kdm1a Zfp365 Egr2 Hoxa11 F11r Sema7a Ss18l1 Dag1 Clcf1 Tspo S100a10 Megf8 Gpr68 Efna5 Bex1 Map1b Plxnb1 Camk2b Numbl …
0.000284859	57	260	1.74913	Multi-multicellular organism process	http://amigo.geneontology.org/amigo/term/GO:0044706	Timp1 Itga3 Akt1 Ppard Lamb1 Ddr1 Fosb Epor Ihh Hfe Tcf23 Cyp27b1 Slc38a3 Cad Stc1 H3f3b Vmp1 Mmp7 Stc2 Itgb4 Fos Edn1 Slc38a2 Endou Emp2 Fosl1 Maged2 Serpine2 Rgs2 Capn2 Pappa B4galt1 Slc2a1 Acsl4 Ggn Mmp2 Hsd11b2 Agt Ptgs2 Ucp2 Adra2a Lif Tle6 Ccl2 Wnt4 Stox2 Cnr1 Dsg2 Cldn4 Junb Cyp2j6 Arntl Pla2g4a Cyp2d22 Psg16 Uprt Apela
0.000284859	60	278	1.72198	Mesenchyme development	http://amigo.geneontology.org/amigo/term/GO:0060485	Sox9 Sema6b Aldh1a2 Ager Gata3 Lama5 Anxa6 Trip10 Mdm2 Pofut2 Rtn4 Rflnb Zfp36l1 Edn1 Dlg5 Bmp4 Wnt5a Myc Wnt7b Hes1 Ptk7 Pdcd4 Wnt10a Fn1 Epb41l5 Vangl2 Notch1 Jag1 Sdcbp Glipr2 Pdpn Sema3c Mad2l2 Exoc4 Sema4b Fgfr2 Efnb1 Flna Scx Six4 Foxa1 Wnt4 Ovol2 Hoxa5 Sema7a Zfp750 Dag1 Il17rd Plaur Phldb1 Foxc1 Mdm4 Cfl1 Hmga2 Mcrip1 Bcl9l Sox11 Tmem100 Grem1 Zfp703
0.000288562	49	213	1.83543	Respiratory tube development	http://amigo.geneontology.org/amigo/term/GO:0030323	Sox9 Mmp14 Itga3 Cic Aldh1a2 Lama5 Traf4 Ascl1 Egfr Fstl3 Srebf1 Dlg5 Sftpd Bmp4 Wnt5a Grhl2 Wnt7b Hes1 Ptk7 Foxp4 Mapk8ip3 Lox Ltbp3 Vangl2 Notch1 Slc7a11 Fbxw7 Pdpn Ncor2 Eif4ebp1 Foxj1 Lif Foxa1 Adamtsl2 Mycn Hoxa5 Dag1 Ccdc40 Esrp1 Hs6st1 Selenon Gpc3 Hmga2 Fgf18 Nkx2-9 Sim2 Sox11 Aard Rpl13a
0.000289963	12	25	3.82968	Regulation of heterotypic cell-cell adhesion	http://amigo.geneontology.org/amigo/term/GO:0034114	Mapk7 Klf4 Cd44 Ager Tnfaip3 Il1rn Fga Fgb Fgg Mbp Skap1 Flot1
0.000290033	42	173	1.93697	Liver development	http://amigo.geneontology.org/amigo/term/GO:0001889	Sox9 Lsr Ihh Hfe Sulf2 Aldh1a2 Cad Rpl19 Ddx39b Tnfaip3 Egfr Cobl Rtn4 Srsf5 Srd5a1 Bmp4 Myc Cldn1 Hes1 Krt18 Anxa1 Rela Hras Notch1 Asns Tgfa Mki67 Fgl1 Pkm Ucp2 Wnt4 Rps16 Ccdc40 Gfer Arf6 Pcsk9 Jun Cebpb Fgf18 Rps15 Wdr35 Ugt1a1
0.000292521	34	129	2.10286	Rho protein signal transduction	http://amigo.geneontology.org/amigo/term/GO:0007266	Itga3 Apoe Myo9b Eps8l1 Abca1 Tnfaip1 Srgap1 Rock2 Gna13 Net1 F2rl1 Arhgef3 Arhgdia Baiap2 Itgb1 Vangl2 Pdpn Cnksr1 Kctd13 Adgrg1 Nradd Rtkn F11r Ripor1 Ctnnal1 Rhou Tax1bp3 Cdc42ep4 Ccdc125 Cdc42se2 Arhgap35 Flot1 Cdc42ep5 Rhog
0.000295059	77	383	1.60403	Ossification	http://amigo.geneontology.org/amigo/term/GO:0001503	Sox9 Mmp14 Akt1 Tcirg1 Epha2 Ihh Cyp27b1 Clic1 Git1 Csf1 Stc1 H3f3b Fstl3 Rflnb Pdlim7 Bmp4 Wnt5a Bmp1 Wnt7b Hdac7 Dhh Noct Ache Calcr Crim1 Lox Fbn2 Ltbp3 Limd1 Alox5 Ccr1 Nppc Notch1 Jag1 Lmna Ctsk Spp1 Bmp3 Areg Gpm6b Smad1 Mmp2 Ptgs2 Scx Fignl1 Sbno2 Zhx3 Cd276 Wnt4 Klf10 Tob1 Egr2 Trpm4 Snx10 Smurf1 Bmp6 Suv39h1 Ptger4 Npnt Atf4 Tob2 Foxc1 Bmpr1b Junb Mapk11 Plxnb1 Ffar4 Gpc3 Cebpb Rpl38 Fgf…
0.000301808	38	151	2.00783	Cell-cell junction assembly	http://amigo.geneontology.org/amigo/term/GO:0007043	Lsr Jup Wdr1 Epha2 Myo1c Cldn7 Rock2 Fbf1 Marveld2 Ocln Dlg5 Grhl2 Hdac7 Cldn1 Cldn6 Itgb1 Rab13 Cd9 Ikbkb Agt Pdcd6ip Pof1b Micall2 Ctnna1 Cldn16 F11r Cdh6 Pkp2 Cldn14 Cldn4 Pkp3 Actn4 Cldn23 Cdh24 Actg1 Cldn19 Cldn3 Zfp703
0.000301808	309	1983	1.24324	Nitrogen compound transport	http://amigo.geneontology.org/amigo/term/GO:0071705	Cdh1 Lsr Jup Akt1 Tcirg1 Emd Bbc3 Ppard Use1 Arrdc2 Apoe Apoc2 Tbc1d8 Ap1m2 Cacnb3 Bax Stat3 Cavin1 Pde1c Stxbp2 Hspb1 Inpp5k Arpc2 Hfe Hap1 Stx1a Mgst1 Rab25 Dynll1 Kcnq1 Slc38a3 Spire2 Plcd1 Kdelr3 Gltp Kif1a Nol3 Abca1 Cacna1d Ift27 Brca1 Birc5 Myo1c Vmp1 Kpna2 Ywhah Rab3d Ddx39b Gipc1 Cdk1 Egfr Mdm2 Rhbdf1 Rack1 Rtn4 Llgl1 Srebf1 Slc7a15 Bcap29 Itgb3 Llgl2 Rhbdf2 Sec14l1 Snx11 Cacnb1 Vamp2 Nf…
0.000302481	43	179	1.91662	Spindle organization	http://amigo.geneontology.org/amigo/term/GO:0007051	Tubb5 Ranbp1 Limk2 Plk2 Bora Myh9 Racgap1 Parp3 Kifc5b Incenp Dctn2 Tubgcp2 Ntmt1 Knstrn Tpx2 Chmp4c Stil Wrap73 Mapre3 Chek2 Rps3 Flna Ccnb2 Kif23 Chmp2a Trim36 Lzts2 Misp Aaas Tacc3 Chmp4b Prc1 Tbce Ccnb1 Tubg2 Ezr Mapk15 Tacc1 Psrc1 Eml3 Haus5 Kifc1 Hspa1b
0.000308412	101	537	1.50061	Regulation of protein transport	http://amigo.geneontology.org/amigo/term/GO:0051223	Cdh1 Jup Tcirg1 Emd Bbc3 Ppard Apoe Cacnb3 Pde1c Inpp5k Arpc2 Dynll1 Kcnq1 Nol3 Cacna1d Brca1 Birc5 Myo1c Cdk1 Egfr Mdm2 Rhbdf1 Rack1 Llgl1 Srebf1 Llgl2 Rhbdf2 Vamp2 F2rl1 Pde8b Oit1 Bmp4 Dph3 Trem2 Uqcc2 Pmaip1 Anxa1 Ankrd1 Hras Alox5 Tfap2b Map4k4 Sec16b Ptpn14 Fermt1 Ptpn1 Src Anxa5 Slc7a11 Tlr2 Fga Fbxw7 Unc13b Plk3 Exoc4 Tcaf2 C2cd5 Tnfrsf1a Pdcd5 Ano1 Acsl4 Flna Gas6 Ptgs2 Arhgap44 Ucp2 Adr…
0.000309018	29	103	2.24637	Embryonic placenta development	http://amigo.geneontology.org/amigo/term/GO:0001892	Akt1 Ascl2 Plcd1 Gata2 Egfr Llgl2 Krt19 Plcd3 Zfp36l1 Esrrb Grhl2 Wnt7b Hes1 Itgav Spint1 Vcam1 St14 Mdfi Lif Ovol2 Vash2 Gjb5 Hs6st1 Krt8 Junb Socs3 Cebpb Grb2 Spint2
0.000309018	29	103	2.24637	Cellular response to interleukin-1	http://amigo.geneontology.org/amigo/term/GO:0071347	Sox9 Mapk13 Hyal1 Irf1 Ccl9 Irak3 Edn1 Myc Ankrd1 Rela Il1r1 Ccl20 Fn1 Il1rn Nfkb1 Pycard Ikbkb Myd88 Fgb Fgg Ccl2 Egr1 Akap12 Mapk11 Cfl1 Cebpb Cxcl2 Tnip2 Il1rl2
0.000325754	32	119	2.14548	Neural tube formation	http://amigo.geneontology.org/amigo/term/GO:0001841	Brpf1 Sdc4 Pfn1 Apaf1 Cobl Bmp4 Wnt5a Grhl2 Scrib Enah Ptk7 Vangl2 Spint1 Bcl10 Shroom3 Vasp Casp3 St14 Grhl3 Ovol2 Tctn1 Mthfd1l Tgif1 Cfl1 Arhgap35 Deaf1 Rps7 Sox11 Spint2 Sox4 Trim71 Med12
0.000344594	111	604	1.46625	Regulation of system process	http://amigo.geneontology.org/amigo/term/GO:0044057	Hip1r Jup Akt1 Apoe Klf4 Sh3gl1 Cacnb3 Homer3 Kit Inpp5k Prkag3 Slc4a3 Stx1a Kcnq1 Nol3 Stc1 Ager Cacna1d Anxa6 Scn1b Ddx39b Trip10 Cry1 Egfr Mdm2 Smtn Rtn4 Srebf1 Dlg4 Arg2 Edn1 F2rl1 Nptxr Emp2 Cxadr Gtf2ird1 Tnfrsf21 Hbegf Baiap2 Nptx1 Alox5 Gls Nppc Rgs2 Notch1 Stk39 Snta1 Src Fga Lmna Unc13b Tnfrsf1b Slc9a1 Wnt7a Tnfrsf1a Ctsc Glrx3 Cttn Flna G6pdx Gas6 Irx5 Mmp2 Agt Tpm1 Ptgs2 Gnai2 Inha Rb…
0.00034598	54	244	1.76573	Glial cell differentiation	http://amigo.geneontology.org/amigo/term/GO:0010001	Sox9 Akt1 Ncstn Stat3 Wdr1 Cnp Ager Ifngr1 Ascl1 Egfr Rtn4 Itgb4 Bmp4 Clu Hes1 Tnfrsf21 Trem2 Rela Serpine2 Gsn Notch1 Spint1 Tlr2 Tnfrsf1b Eif2b3 Exoc4 Cd9 Eed Il34 Cspg5 Lif Tmem98 C1qa Mycn Zfp365 Egr2 Atf5 Adgrg6 Dusp10 Dag1 Clcf1 C5ar1 Lamb2 Cntn2 Prx Phgdh B4galt6 Hmga2 Gstp1 Nrg1 Sox11 Sox4 Cntf Med12
0.000348583	114	624	1.45761	Regulation of protein kinase activity	http://amigo.geneontology.org/amigo/term/GO:0045859	Ccnd2 Mapk7 Akt1 Apoe Ralb Hspb1 Kit Inpp5k Neurl1a Prkag3 Rplp1 Csf1 Gadd45b Ager Sdc4 Traf4 Dbndd2 Tnfaip3 Egfr Irak3 Ccng1 Rack1 Itgb3 Dlg4 Map3k14 Edn1 Bmp4 Wnt5a Clu Bora Rb1 Ajuba Ripk3 Emp2 Cdkn1a Mapk8ip3 Hbegf Incenp Pdcd4 Afap1l2 Ptprj Adam8 Hras Pdgfa Rgs2 Vangl2 Traf2 Il1rn Cdc25b Tpx2 Ptpn1 Src Ccna2 Ccnl1 Ngf Cks1b Fbxw7 Lrp8 Sesn2 Mapre3 Uchl1 Tesc Ereg Areg Camkk2 Pxn Tgfa Iqgap1 …
0.000356992	67	323	1.65498	Sex differentiation	http://amigo.geneontology.org/amigo/term/GO:0007548	Sox9 Tcf7 Mmp14 Axl Ercc1 Bax Kit Kmt2b Bcl2l1 Gata3 H3f3b Fstl3 Patz1 Sdc1 Srd5a1 Fst Bmp4 Wnt5a Myc Adamts1 Dhh Mmp19 Itgav Bcl2l11 Src Rab13 Tesc Ereg Ybx3 Nupr1 Rrm1 Flna Casp3 Sall1 Irx5 Mmp2 Adgrg1 Fanca Inha Scx Six4 Rnf38 Wnt4 Icam1 Vgf Ctnna1 Hoxa11 Bmp6 Taf4 Ptger4 Plekha1 Hesx1 Inhba Serpinb6b Lhfpl2 Dmrt2 Foxo3 Foxc1 Foxl2 Bmpr1b Pla2g4a Cebpb Hmga2 Bak1 Serpinb6a Eif2s2 Insl3
0.000378845	22	69	2.54387	Regulation of membrane permeability	http://amigo.geneontology.org/amigo/term/GO:0090559	Hk2 Hip1r Bbc3 Bax Stat3 Cnp Bcl2l1 Nol3 Lbp Hebp2 Pmaip1 Tjp2 Bcl2l11 Slc9a1 Gclc Pdcd6ip F11r Bloc1s2 Bak1 Trp53 Siva1 Cldn3
0.000381839	103	553	1.48605	Signal release	http://amigo.geneontology.org/amigo/term/GO:0023061	Tcirg1 Ppard Grik5 Ppfia3 Pde1c Stxbp2 Hfe Stx1a Bcl2l1 Dynll1 Kcnq1 Plcd1 Git1 Abca1 Gata3 Cacna1d Birc5 Gipc1 Cry1 Egfr Rtn4 Srebf1 Vamp2 Edn1 F2rl1 Pde8b Oit1 Scrib Ildr1 Slc4a8 Scg5 Uqcc2 Anxa1 Alox5 Tfap2b Map4k4 Ptprn Pask Syt2 Pax8 Il1rn Anxa5 Pfn2 Ngf Fga Aimp1 Unc13b Spp1 Trpv6 Wnt7a Ctbp2 Ano1 Syt8 Acsl4 Agt Cspg5 Mctp2 Abcc4 Inha Ucp2 Adra2a Nrxn2 Fgb Fgg Lif Brsk1 Midn Pim3 Ptpn23 Php…
0.000381839	130	732	1.41695	Regulation of kinase activity	http://amigo.geneontology.org/amigo/term/GO:0043549	Ccnd2 Mapk7 Akt1 Axl Apoe Klf4 Ddr1 Ralb Hspb1 Kit Inpp5k Neurl1a Epha2 Prkag3 Rplp1 Csf1 Gadd45b Ager Sdc4 Traf4 Dbndd2 Tnfaip3 Socs2 Egfr Irak3 Ccng1 Rack1 Itgb3 Dlg4 Map3k14 Edn1 Bmp4 Wnt5a Clu Bora Rb1 Ajuba Ripk3 Emp2 Cdkn1a Mapk8ip3 Hbegf Incenp Pdcd4 Afap1l2 Ldb1 Ptprj Adam8 Hras Pdgfa Rgs2 Vangl2 Traf2 Il1rn Cdc25b Tpx2 Ptpn1 Src Ccna2 Ccnl1 Ngf Cks1b Fbxw7 Bcl10 Lrp8 Ephb2 Pik3r3 Sesn2 M…
0.000382186	19	55	2.75621	Regulation of epidermal cell differentiation	http://amigo.geneontology.org/amigo/term/GO:0045604	Sult2b1 Cyp27b1 Etv4 Rock2 Grhl1 Zfp36l1 Bmp4 Grhl2 Hes1 Notch1 Mycn Ovol2 Esrp1 Maff Zfp36 Cd109 Sfn Trim16 Foxc1
0.000392249	40	164	1.94597	Negative regulation of ion transport	http://amigo.geneontology.org/amigo/term/GO:0043271	Akt1 Cacnb3 Gstm7 Inpp5k Kcnq1 Stc1 Hes1 Spink1 Gsto1 Serpine2 Rgs2 Il1rn Stk39 Slc43a1 Pacsin3 Gem Ephb2 Tcaf2 Kel Acsl4 Gpm6b Rrad Gnb5 Ptgs2 Pxk Arl6ip5 Cbarp Calm2 Icam1 Plcb4 Agrn Atf4 Adora1 Pcsk9 Cnr1 Camk2d Ano9 Smim6 Ywhaq Kcne1l
0.000392249	47	204	1.83818	Positive regulation of epithelial cell proliferation	http://amigo.geneontology.org/amigo/term/GO:0050679	Cav2 Ccnd2 Sox9 Akt1 Stat3 Pax2 Ihh Hyal1 Gata2 Tnfaip3 Egfr Rtn4 Itgb3 Bmp4 Wnt5a Myc Cldn1 Cxadr Nr4a1 Pold4 Hras Ptprn Notch1 Nras Iqgap3 F3 B4galt1 Tgfa Wnt7a Egr3 Sirt6 Ccl2 Lrg1 Vash2 Bmp6 Esrp1 Fzd7 Kdm5b C5ar1 Jun Zfp580 Hmga2 Fgf18 Cdh3 Sox11 Apela Zfp703
0.000392808	27	94	2.29169	Regulation of NIK/NF-kappaB signaling	http://amigo.geneontology.org/amigo/term/GO:1901222	Ifi35 Nol3 Ager Egfr Edn1 Hdac7 Litaf Trem2 Eif2ak2 Rela Capn1 Pdcd4 Il18r1 Tlr2 Rps3 C1qtnf4 Cd14 Bcl3 Actn4 Tcim Birc2 Ptp4a3 Adgrg3 Sphk1 Tspan6 Grem1 Edaradd
0.000400074	25	84	2.37455	Negative regulation of response to wounding	http://amigo.geneontology.org/amigo/term/GO:1903035	Apoe Git1 Ptprs Tmprss6 Rtn4 Kng1 Pros1 Alox5 Pdgfa Serpine2 Anxa5 Fga Cd9 Anxa2 Fgb Fgg Tspan8 Wnt4 Serpine1 Thbs1 Cd109 Cd24a Kng2 Cldn19 Cldn3
0.000400074	48	210	1.82366	Lung development	http://amigo.geneontology.org/amigo/term/GO:0030324	Sox9 Mmp14 Itga3 Cic Aldh1a2 Lama5 Ascl1 Egfr Fstl3 Srebf1 Dlg5 Sftpd Bmp4 Wnt5a Grhl2 Wnt7b Hes1 Ptk7 Foxp4 Mapk8ip3 Lox Ltbp3 Vangl2 Notch1 Slc7a11 Fbxw7 Pdpn Ncor2 Eif4ebp1 Foxj1 Lif Foxa1 Adamtsl2 Mycn Hoxa5 Dag1 Ccdc40 Esrp1 Hs6st1 Selenon Gpc3 Hmga2 Fgf18 Nkx2-9 Sim2 Sox11 Aard Rpl13a
0.000400074	38	153	1.98159	Cellular response to reactive oxygen species	http://amigo.geneontology.org/amigo/term/GO:0034614	Mapk7 Akt1 Axl Klf4 Nqo1 Mapk13 Epor Nol3 Nfe2l2 Kdm6b Pcgf2 Tnfaip3 Egfr Mdm2 Rack1 Net1 Fos Ripk3 Anxa1 Rela Capn1 Stk25 Lcn2 Src Rps3 Mmp2 Pdgfd Tpm1 Apex1 Plekha1 Foxo3 Jun Rhob Zfp580 Cfl1 Trp53 Sphk1 Map3k5
0.000402219	152	882	1.37498	Metal ion transport	http://amigo.geneontology.org/amigo/term/GO:0030001	Scnn1g Akt1 Bbc3 Slc39a13 Cacnb3 Homer3 Cp Bax Gstm7 Fxyd4 P2rx5 Inpp5k Hfe Cyp27b1 Hap1 Kcnq1 Kcnd1 Slc38a3 Nol3 Stc1 Cnksr3 Ager Steap2 Anxa9 Cacna1d Slc12a4 Vmp1 Anxa6 Kcnab3 Atox1 Ywhah Scn1b Sgk1 Stc2 Nipal4 Itgb3 Cacnb1 Per1 Vamp2 Slc6a18 Bmp4 Slc39a14 Slc38a2 Hes1 Meltf Aqp2 Slc4a8 Calcr Trem2 Slc39a6 Diaph1 Spink1 Gsto1 Kcnip2 Maged2 Ddit3 Ccr1 Itgb1 Slc40a1 Serpine2 Slc25a25 Lcn2 Lrrc26 …
0.000424557	30	110	2.17595	Regulation of cell morphogenesis involved in differentiation	http://amigo.geneontology.org/amigo/term/GO:0010769	Arpc2 Rac3 Sgk1 Cdkl3 Dbnl Itgb3 Net1 Carmil1 Meltf St6gal1 Ache Baiap2 Obsl1 Pdpn Lrp8 Pak3 Flna Cspg5 Triobp Dbn1 Ss18l1 Rcc2 S100a10 Efna5 Tacstd2 Cntn2 Actn4 Camk2b Numbl Bhlhb9
0.000427786	54	246	1.75138	Viral life cycle	http://amigo.geneontology.org/amigo/term/GO:0019058	Cav2 Tmprss2 Oas1c Axl Apoe Inpp5k Nectin4 Apobec3 Hyal1 Kpna2 Rock2 Itgb3 Top2a Trim35 Cldn1 Ly6e Cldn6 Eif2ak2 Nucks1 Gsn Notch1 Itgav Spint1 Chmp4c Zc3hav1 Gas6 N4bp1 Mvb12a Nectin1 Plscr1 Pdcd6ip Oas2 Resf1 Chmp2a Pml Icam1 Cd81 Chmp4b Isg20 Dag1 Pvr Oasl1 Bst2 Atg16l2 Tpcn2 Hmga2 Zfp809 Nectin2 Siva1 Trim12a Vps37b Rnasel Lgals1 Trim6
0.000427975	42	176	1.90396	Hepaticobiliary system development	http://amigo.geneontology.org/amigo/term/GO:0061008	Sox9 Lsr Ihh Hfe Sulf2 Aldh1a2 Cad Rpl19 Ddx39b Tnfaip3 Egfr Cobl Rtn4 Srsf5 Srd5a1 Bmp4 Myc Cldn1 Hes1 Krt18 Anxa1 Rela Hras Notch1 Asns Tgfa Mki67 Fgl1 Pkm Ucp2 Wnt4 Rps16 Ccdc40 Gfer Arf6 Pcsk9 Jun Cebpb Fgf18 Rps15 Wdr35 Ugt1a1
0.000429145	46	199	1.84427	Regulation of protein localization to membrane	http://amigo.geneontology.org/amigo/term/GO:1905475	Mmp14 Itga3 Akt1 Bbc3 Cacnb3 Inpp5k Tmbim1 Arpc2 Epha2 Bcl2l1 Myo1c Egfr Rack1 Dlg4 Ap2m1 Trem2 Pmaip1 Hras Itgb1 Gsn Slc7a11 Ephb2 Tcaf2 C2cd5 Pdcd5 Sorbs2 Arhgap44 Dbn1 Ap2b1 Ccl2 Cd81 Ppp1r9b Dag1 Arf6 Pid1 Pls1 Lgals3 Nlgn2 Mtcl1 Cemip Ezr Camk2d Gpc3 Camk2b Rhog Prnp
0.000441864	29	105	2.20358	Osteoclast differentiation	http://amigo.geneontology.org/amigo/term/GO:0030316	Tfe3 Tcirg1 Epha2 Csf1 Lrrk1 Fstl3 Itgb3 Fos Calcr Trem2 Tjp2 Adam8 Ccr1 Src Fbxw7 Pias3 Clec2d Anxa2 Sbno2 Klf10 Cd81 Snx10 Cd109 Gpr68 Tob2 Junb Gpc3 Cebpb Mafb
0.000473795	14	34	3.28526	Establishment of epithelial cell polarity	http://amigo.geneontology.org/amigo/term/GO:0090162	Fbf1 Wnt5a Sh3bp1 Hes1 Spag6l Ptk7 Vangl2 Fermt1 Sipa1l3 Msn Myo9a Arf6 Camsap3 Fat1
0.00047485	13	30	3.45735	Negative regulation of extrinsic apoptotic signaling pathway via death domain receptors	http://amigo.geneontology.org/amigo/term/GO:1902042	Tmbim1 Bcl2l1 Pea15a Nol3 Brca1 Tnfaip3 Dapk1 Fga Fgb Fgg Icam1 Serpine1 Tnfrsf23
0.00047485	86	446	1.53845	Pattern specification process	http://amigo.geneontology.org/amigo/term/GO:0007389	Hoxb6 Irx2 Ihh Aldh1a2 Bicc1 Stc1 Nek8 Pcgf2 Ascl1 Cobl Btg2 Hoxb9 Edn1 Fst Bmp4 Wnt5a Wnt7b Hes1 Ets2 Arl13b C3 Ldb1 Gdf11 Ddit3 Epb41l5 Vangl2 Plxna2 Enkur 1700007K13Rik Notch1 Pax8 Hoxd8 Ift74 Sema3c Smarcd3 Uncx Wnt7a Bhlhe40 Bhlhe41 Eed Efnb1 Smad1 Adgrg1 Mdfi Foxj1 Pbx2 Foxa1 Hoxc9 Sostdc1 Pcdh8 C1qa Grhl3 Ovol2 Egr2 Hoxa11 Hoxa5 Tctn1 Hoxb5 Hoxb7 Ccdc40 Gpr161 Nbl1 Meis3 Aida Hoxd9 Megf8 T…
0.00047485	57	265	1.71613	Regulation of peptidyl-tyrosine phosphorylation	http://amigo.geneontology.org/amigo/term/GO:0050730	Cav2 Cd44 Kit Neurl1a Lrrk1 Irf1 Egfr Rack1 Itgb3 Dlg4 Hes1 Parp9 Trem2 Hbegf Spink1 Ppp2r5b Afap1l2 Itgb1 Ptpn1 Src Fbxw7 Lrp8 Bst1 Ereg Areg Tgfa Tnfrsf1a Iqgap1 Mvp Gas6 Il34 Arl2bp Agt Pdgfd Cspg4 Adra2a Lif Rap2b Icam1 Cd81 Bmp6 Ptger4 Il7 Clcf1 Agrn Tnfrsf18 Adora1 Cd24a Efna5 Socs3 Trp53 Ctf2 Nrg1 Grem1 Vps25 Prnp Cntf
0.000482446	74	370	1.5957	Mitotic cell cycle phase transition	http://amigo.geneontology.org/amigo/term/GO:0044772	Ccnd2 Ube2c Foxm1 Akt1 Klf4 Pole Hyal1 Brca1 Birc5 Cdk1 Egfr Mdm2 Ccng1 Ppm1d Klf11 Ctc1 Zfp36l1 Esrrb Xrcc3 Trip13 Tert Plk2 Pinx1 Rb1 Psme1 Adamts1 Cdkn1a Anxa1 Smc5 Nabp2 Pidd1 Itgb1 Nek6 Cdc25b Chmp4c Ccna2 Cks1b Iqgap3 Rps6 Pdpn Plk3 Smarcd3 Cdc7 Kntc1 Chek2 Eif4ebp1 Ccnb2 Topbp1 Chmp2a Brsk1 Apex1 Calm2 Rps27l Pml Chmp4b Tfdp1 Rhou Rcc2 Inhba Ccnb1 Ppp2r2d Camk2d Hmga2 Camk2b Tmod3 Trp53 Hs…
0.00049382	19	56	2.70699	Positive regulation of extrinsic apoptotic signaling pathway	http://amigo.geneontology.org/amigo/term/GO:2001238	Bax Pea15a Unc5b Tnfrsf12a Itm2c Atf3 Traf2 Mal Bcl10 Bcl2l14 Ltbr Pycard Agt Pml Ctnna1 Thbs1 Inhba Bmpr1b Tnfsf12
0.000508821	10	19	4.19921	Regulation of mammary gland epithelial cell proliferation	http://amigo.geneontology.org/amigo/term/GO:0033599	Bax Gata3 Etv4 Rtn4 Iqgap3 Hoxa5 Kdm5b Pygo2 Deaf1 Zfp703
0.000518461	50	224	1.78091	Mesenchymal cell differentiation	http://amigo.geneontology.org/amigo/term/GO:0048762	Sox9 Sema6b Aldh1a2 Ager Gata3 Lama5 Anxa6 Trip10 Pofut2 Rtn4 Rflnb Edn1 Dlg5 Bmp4 Wnt5a Hes1 Pdcd4 Wnt10a Fn1 Epb41l5 Vangl2 Notch1 Jag1 Sdcbp Glipr2 Pdpn Sema3c Mad2l2 Sema4b Fgfr2 Efnb1 Flna Foxa1 Wnt4 Ovol2 Sema7a Zfp750 Dag1 Il17rd Plaur Phldb1 Foxc1 Cfl1 Hmga2 Mcrip1 Bcl9l Sox11 Tmem100 Grem1 Zfp703
0.00052109	140	805	1.38756	Head development	http://amigo.geneontology.org/amigo/term/GO:0060322	Cdh1 Sox9 Mmp14 Sema6b Axl Lamb1 Ncstn Bax Cic Pafah1b3 Epor Neurl1a Ihh Cnp Hap1 Arpc5 Slc38a3 Git1 Ptprs Aldh1a2 Kif1a Gata2 Arnt2 Rac3 Kdm6b Map1s Xab2 Apaf1 Ascl1 Ddit4 Egfr Btg2 Limk2 Rtn4 Llgl1 Srd5a1 Dlg5 Bmp4 Wnt5a Grhl2 Myc Wnt7b Ttll1 Slc38a2 Hes1 Scrib Arl13b Mapk8ip3 Diaph1 Ldb1 Baiap2 Tubgcp2 Hprt Ccr1 Itgb1 Serpine2 Rgs2 Srgap2 Plxna2 Nr4a2 Notch1 Bcl2l11 Src Mecom Slc7a11 Ptbp2 B4g…
0.000533158	133	758	1.39992	Cellular response to DNA damage stimulus	http://amigo.geneontology.org/amigo/term/GO:0006974	Zfp385a Uhrf1 Foxm1 Akt1 Bbc3 Ddb2 Ier3 Ercc1 Bax Map3k20 Cd44 Crip1 Epha2 Pole Bcl2l1 Spire2 Dyrk3 Mapkapk2 Brca1 Ddx39b Xab2 Rev3l Cdk1 Sgk1 Cry1 Ddit4 Egfr Mdm2 Ccng1 Btg2 Polm Ppm1d Tlk2 Ctc1 Top2a Susd6 Xrcc3 Trip13 Polk Clu Fbxo4 Myc Parp9 Chaf1b Cdkn1a Parp3 Pmaip1 Fen1 Ankrd1 Pold4 Smc5 Mms19 Nabp2 Pidd1 Uimc1 Ercc5 Rev1 Nucks1 Smyd2 1700007K13Rik Rad51 Bcl2l11 Nfatc2 Dclre1b Fbxw7 Smc2 T…
0.000533158	41	172	1.90185	Notch signaling pathway	http://amigo.geneontology.org/amigo/term/GO:0007219	Sox9 Mmp14 Nrip2 Jag2 Ncstn Stat3 Kit Neurl1a Gata2 Perp Ascl1 Llgl1 Llgl2 Krt19 Nfkbia Hes1 Notch1 Arrdc1 Jag1 Src Fbxw7 Ift74 Anxa4 Sorbs2 Neurl1b Gdpd5 Foxa1 Tspan15 Ovol2 Notch3 Cdh6 Rcan2 Dtx4 Rps19 Dlk2 Slc35c1 Foxc1 Tcim Ptp4a3 Tmem100 Hoxd3
0.000570734	27	96	2.24395	T cell mediated immunity	http://amigo.geneontology.org/amigo/term/GO:0002456	Hfe Ager Gata3 Serpinb9b Ripk3 Emp2 Tap2 Hprt Il18r1 Il1r1 Mr1 Traf2 Jag1 Tnfrsf1b Ephb6 Ctsc Icam1 Arid5a Cd81 Trpm4 Il20rb Serpinb9 Cd24a Raet1e B2m H2-K1 Nectin2
0.000570734	143	827	1.37959	Organelle assembly	http://amigo.geneontology.org/amigo/term/GO:0070925	B9d1 Tubb5 Tcirg1 Trappc6a Tchp Ralb Wdr1 Pan2 Arpc2 Neurl1a Hap1 Ctsd Dynll1 Rps25 Ptprs Ehmt2 Lama5 Atxn10 Sdc4 Vmp1 Limk2 Dbnl Sdc1 Fbf1 4933427D14Rik Cfap52 Krt19 Edn1 Plk2 Brix1 Ttll1 Rabl2 Spag6l Arl13b Racgap1 Noct Rsph9 Kifc5b Rps14 Incenp Limd1 Tubgcp2 Nptx1 Itgb1 Csrp1 Vangl2 Odf2 Gsn Notch1 Tpx2 Chmp4c Eif6 Src Trp53inp1 Sdcbp Ift74 Stil Ccdc28b Wrap73 Mapre3 Rilpl1 Chek2 Rpl6 Rab19 Tt…
0.00057373	130	739	1.40352	Regulation of cellular catabolic process	http://amigo.geneontology.org/amigo/term/GO:0031329	Timp1 Akt1 Apoe Apoc2 Bax Stat3 Ralb Pan2 Hfe Carhsp1 Git1 Ehmt2 Chfr Ager Mapkapk2 Gipc1 Tnfaip3 Apaf1 Mdm2 Sumo3 Rhbdf1 Rack1 Btg2 Srebf1 Tlk2 Sumo2 Sptlc2 Zfp36l1 Esrrb Dapk1 Plk2 Zswim8 Samd4 Clu Psme1 Rnf19a Myc Csnk1e Noct Calcr Trem2 Uqcc2 Acsl5 Ddit3 Adam8 Gpsm1 Traf2 Myef2 Pacsin3 Bcl2l11 Ptpn1 Exosc9 Fbxw7 Trp53inp1 Sdcbp Tnfrsf1b Plk3 Sesn2 Rchy1 Zc3hav1 Ctsc Nupr1 Pycard Fus Kat8 Cttn…
0.000582022	26	91	2.27957	Tight junction organization	http://amigo.geneontology.org/amigo/term/GO:0120193	Lsr Epha2 Myo1c Cldn7 Rock2 Marveld2 Ocln Grhl2 Cldn1 Cldn6 Itgb1 Rab13 Ikbkb Pdcd6ip Pof1b Micall2 Cldn16 F11r Pkp2 Cldn14 Cldn4 Actn4 Cldn23 Actg1 Cldn19 Cldn3
0.000582022	281	1799	1.24622	Proteolysis	http://amigo.geneontology.org/amigo/term/GO:0006508	Wnt9a Tmprss2 Hip1r Mmp14 Timp1 Uhrf1 Ube2c Nrip2 Akt1 Folh1 Bbc3 Apoe Klf4 Mpnd Ncstn Bax Stat3 Pax2 Cstb Cd44 Casp14 Adamts4 Ihh Hfe Bcl2l1 Ctsd Chfr Nol3 Ube2i Ager Nfe2l2 Adamtsl4 Plgrkt Foxred2 Tmprss6 Tnfaip1 Rhbdl3 Birc5 Wfdc2 Mmp20 Mmp7 Gipc1 Tnfaip3 Perp Apaf1 Mdm2 Sumo3 Rhbdf1 Cdc34 Rack1 Tnip1 Rps27a Rock2 Tlk2 Sumo2 Rhbdf2 Cpd Usp43 Adam11 Papln Serpinb9b Dapk1 Cast Plk2 Kctd6 Zswim8 …
0.000582022	26	91	2.27957	Metanephros development	http://amigo.geneontology.org/amigo/term/GO:0001656	Sox9 Irx2 Pax2 Gata3 Dlg5 Bmp4 Myc Wnt7b Hes1 Aqp2 Gdf11 Pdgfa Tfap2b Kif26b Pax8 Sall1 Foxj1 Lif Six4 Wnt4 Hoxa11 Egr1 Pou3f3 Lamb2 Gpc3 Grem1
0.000582022	40	167	1.91102	Regulation of signaling receptor activity	http://amigo.geneontology.org/amigo/term/GO:0010469	Homer3 Neurl1a Hfe Ube2i Ager Ifngr1 Dlg4 Edn1 Dapk1 Nptxr Ly6e Lynx1 Psca Ifngr2 Calcr Hbegf Ppp2r5b Nptx1 Itgb1 Src Fbxw7 Ephb2 Ereg Areg Tgfa Adra2a Ccl2 Neto2 Serpine1 Adora1 Pcsk9 Grem2 Nlgn2 Cfl1 Dlgap4 Ly6g6d Grem1 Ly6a Vps25 Ly6c1
0.000582454	93	494	1.50202	In utero embryonic development	http://amigo.geneontology.org/amigo/term/GO:0001701	Rpl13 B9d1 Akt1 Jag2 Klf4 Elf3 Asf1b Rcn1 Inpp5k Ihh Bcl2l1 Ascl2 Plcd1 Gata2 Gata3 Arnt2 Pcgf2 Xab2 Egfr Rtn4 Gna13 Rrm2 Llgl2 Krt19 Plcd3 Zfp36l1 Ppp4r4 Esrrb Edn1 C6 Grhl2 Myc Wnt7b Ttll1 Myh9 Hes1 Ly6e Rrn3 Mapk8ip3 Hbegf Fosl1 Ric8a Phf6 Itgb1 Ptpn18 Epb41l5 Capn2 Notch1 Itgav Spint1 Bcl2l11 Mecom Vcam1 Slc34a2 Ncor2 Ybx3 Cmtm3 St14 Ccnb2 Myo1e Tpm1 Nradd Mdfi Lif Dbn1 Ovol2 Vash2 Nsrp1 Tctn…
0.000584064	22	71	2.47221	Regulation of signal transduction by p53 class mediator	http://amigo.geneontology.org/amigo/term/GO:1901796	Zfp385a Cd44 Dyrk3 Mdm2 Bdkrb2 Rrn3 Pmaip1 Ankrd1 Smyd2 Rps20 Triap1 Trim24 Psmd10 Kdm1a Hipk4 Rpl37 Mdm4 Rpl11 Trp53 Rps7 Rps15 Rpl23
0.000593508	23	76	2.41454	Interleukin-8 production	http://amigo.geneontology.org/amigo/term/GO:0032637	Klf4 Stat3 Lbp F2rl1 Wnt5a Anxa1 Rela Afap1l2 Ddit3 Tlr2 F3 Bcl10 Anxa4 Pycard Myd88 Ssc5d Serpine1 Ptger4 Ddx58 Tlr1 Cd14 Bcl3 Zfp580
0.000593508	23	76	2.41454	Regulation of interleukin-8 production	http://amigo.geneontology.org/amigo/term/GO:0032677	Klf4 Stat3 Lbp F2rl1 Wnt5a Anxa1 Rela Afap1l2 Ddit3 Tlr2 F3 Bcl10 Anxa4 Pycard Myd88 Ssc5d Serpine1 Ptger4 Ddx58 Tlr1 Cd14 Bcl3 Zfp580
0.000597203	45	196	1.8318	Positive regulation of peptidyl-tyrosine phosphorylation	http://amigo.geneontology.org/amigo/term/GO:0050731	Cav2 Cd44 Kit Neurl1a Lrrk1 Itgb3 Dlg4 Hes1 Parp9 Trem2 Hbegf Afap1l2 Itgb1 Ptpn1 Src Fbxw7 Lrp8 Ereg Areg Tgfa Tnfrsf1a Iqgap1 Gas6 Il34 Arl2bp Agt Cspg4 Adra2a Lif Icam1 Cd81 Bmp6 Ptger4 Clcf1 Agrn Tnfrsf18 Adora1 Cd24a Efna5 Trp53 Ctf2 Nrg1 Grem1 Prnp Cntf
0.000600923	41	173	1.89086	Smooth muscle cell proliferation	http://amigo.geneontology.org/amigo/term/GO:0048659	Akt1 Ppard Klf4 Nol3 Ager Ddx39b Tnfaip3 Egfr Mdm2 Gna13 Itgb3 Edn1 Tert Bmp4 Myc Adamts1 Cdkn1a Hbegf Efemp2 Pdcd4 Nppc Ereg Fgfr2 Mmp2 Agt Pdgfd Tpm1 Ptgs2 Trib1 Myd88 Gnai2 Abcc4 Notch3 Egr1 Thbs1 P2ry6 Jun Camk2d Trp53 Irak4 Map3k5
0.000613365	32	123	2.0757	Dendritic spine development	http://amigo.geneontology.org/amigo/term/GO:0060996	Apoe Neurl1a Git1 Ptprs Kif1a Dbnl Dlg4 Plk2 Dlg5 Ctnnd2 Baiap2 Srgap2 Lrp8 Ephb2 Wnt7a Pak4 Acsl4 Pak3 Arhgap44 Zdhhc15 Dbn1 Palm Arhgap33 Zfp365 Sdk1 Mapk6 Arf6 Nlgn2 Cfl1 Camk2b Nck2 Bhlhb9
0.000618272	29	107	2.16239	Positive regulation of smooth muscle cell proliferation	http://amigo.geneontology.org/amigo/term/GO:0048661	Akt1 Ager Ddx39b Egfr Mdm2 Itgb3 Edn1 Tert Bmp4 Myc Adamts1 Hbegf Ereg Fgfr2 Mmp2 Agt Pdgfd Ptgs2 Myd88 Gnai2 Abcc4 Notch3 Egr1 Thbs1 P2ry6 Jun Camk2d Irak4 Map3k5
0.000618847	11	23	3.8158	Labyrinthine layer morphogenesis	http://amigo.geneontology.org/amigo/term/GO:0060713	Llgl2 Zfp36l1 Grhl2 Wnt7b Spint1 Vcam1 St14 Gjb5 Socs3 Grb2 Spint2
0.000618847	104	567	1.46343	Regulation of establishment of protein localization	http://amigo.geneontology.org/amigo/term/GO:0070201	Cdh1 Jup Tcirg1 Emd Bbc3 Ppard Apoe Cacnb3 Pde1c Inpp5k Arpc2 Ctsd Dynll1 Kcnq1 Nol3 Cacna1d Brca1 Birc5 Myo1c Cdk1 Egfr Mdm2 Rhbdf1 Rack1 Llgl1 Srebf1 Llgl2 Rhbdf2 Vamp2 F2rl1 Pde8b Oit1 Bmp4 Dph3 Trem2 Uqcc2 Pmaip1 Anxa1 Ankrd1 Hras Alox5 Tfap2b Map4k4 Epb41l5 Sec16b Ptpn14 Fermt1 Ptpn1 Src Anxa5 Slc7a11 Tlr2 Fga Fbxw7 Unc13b Plk3 Exoc4 Tcaf2 C2cd5 Tnfrsf1a Pdcd5 Ano1 Acsl4 Flna Gas6 Ptgs2 Arhg…
0.000629206	58	274	1.68888	Connective tissue development	http://amigo.geneontology.org/amigo/term/GO:0061448	Wnt9a Sox9 Timp1 Slc39a13 Ppard Scin Cd44 Ihh Sulf2 Hyal1 Csf1 Stc1 Anxa6 Efemp1 Itgb3 Rflnb Sptlc2 Edn1 Bmp4 Wnt5a Slc39a14 Bmp1 Wnt7b Lox Rela Ltbp3 Nppc Slc25a25 Notch1 Lmna Ctsk Rorc Bmp3 Uncx Wnt7a Smad1 Pdgfd Barx2 Scx Foxa1 Mycn Mex3c Arid5a Hoxa11 Hoxa5 Trpm4 Egr1 Bmp6 Hoxb3 Zfp219 Bmpr1b Hmga2 Fgf18 Zbtb16 Serpinh1 Bscl2 Grem1 Hoxd3
0.000641377	152	891	1.36109	Microtubule-based process	http://amigo.geneontology.org/amigo/term/GO:0007017	Dynlt1c Tubb6 Tubb5 Hspb1 Ranbp1 Neurl1a Cnp Hap1 Mid1ip1 Dynll1 Nav1 Spire2 Git1 Kif1a Ift27 Brca1 Birc5 Map1s Sgk1 Limk2 Llgl1 Rock2 Llgl2 4933427D14Rik Ccdc88c Xrcc3 Plk2 Ktn1 Ska3 Bora Ttll1 Myh9 Nubp1 Rabl2 Spag6l Tuba1b Racgap1 Parp3 Rsph9 Mapk8ip3 Kifc5b Diaph1 Incenp Dctn2 Tubgcp2 Itgb1 Obsl1 Srgap2 Kif26b Mark1 Enkur Kif5c Odf2 Ntmt1 Ssna1 Dync1i2 Knstrn Tpx2 Chmp4c Anxa5 Lmna Dock7 Ift7…
0.000656391	40	168	1.89964	Regulation of smooth muscle cell proliferation	http://amigo.geneontology.org/amigo/term/GO:0048660	Akt1 Ppard Klf4 Ager Ddx39b Tnfaip3 Egfr Mdm2 Gna13 Itgb3 Edn1 Tert Bmp4 Myc Adamts1 Cdkn1a Hbegf Efemp2 Pdcd4 Nppc Ereg Fgfr2 Mmp2 Agt Pdgfd Tpm1 Ptgs2 Trib1 Myd88 Gnai2 Abcc4 Notch3 Egr1 Thbs1 P2ry6 Jun Camk2d Trp53 Irak4 Map3k5
0.000671133	61	293	1.66105	Regulation of vasculature development	http://amigo.geneontology.org/amigo/term/GO:1901342	Hk2 Mapk7 Jup Klf4 Stat3 Hspb1 Epha2 Hyal1 Gata2 Nfe2l2 Brca1 Rtn4 Rock2 Itgb3 Tert Plk2 Wnt5a C6 Emp2 Adamts1 Tnfrsf12a C3 Alox5 Itgb1 Creb3l1 Efna3 F3 Angptl3 Anxa3 Pxn Tspan12 Tnfrsf1a Pak4 Pde3b Col4a2 Smad1 Agt Pkm Lif Sirt6 Cxcl10 Ccl2 Btg1 Wnt4 Pml Lrg1 Serpine1 Vash2 Hoxa5 Rras Rnh1 Ptger4 Thbs1 C5ar1 Foxc1 Rhob Hmga2 Fgf18 Sphk1 Grem1 Apela
0.000676086	12	27	3.546	Ovulation	http://amigo.geneontology.org/amigo/term/GO:0030728	Kmt2b Myc Adamts1 Mmp19 Rgs2 Ereg Plat Ptgs2 Inhbb Inhba Foxo3 Pla2g4a
0.000694169	58	275	1.68274	Regulation of actin filament organization	http://amigo.geneontology.org/amigo/term/GO:0110053	Hip1r Scin Wdr1 Inpp5k Arpc2 Arpc5 Spire2 Dstn Sdc4 Myo1c Pfn1 Dbnl Rock2 Evl Carmil1 F2rl1 Sh3bp1 Capn1 Baiap2 Gsn Pfn2 Capzb Pxn Arpc1b Vasp Pycard Cttn Pak3 Flna Cotl1 Tpm1 Ssh3 Dbn1 Wnt4 Icam1 Plekhg2 Ssh2 F11r Arpin Ptger4 Plekhh2 Cdc42ep4 S100a10 Kank3 Arf6 Shroom2 Tmsb4x Tacstd2 Cfl1 Capg Arhgap35 Tmod3 Grb2 Actg1 Cdc42ep5 Nck2 Sptbn2 Tmsb10
0.000694169	58	275	1.68274	Positive regulation of cellular protein localization	http://amigo.geneontology.org/amigo/term/GO:1903829	Cav2 Cdh1 Itga3 Jup Akt1 Bbc3 Cacnb3 Arpc2 Epha2 Brca1 Myo1c Cdk1 Egfr Rack1 Limk2 Rtn4 Rock2 Dlg4 Tert Pinx1 Parp9 Trem2 Pmaip1 Hras Itgb1 Src Fbxw7 Ephb2 Sesn2 Tcaf2 C2cd5 Tnfrsf1a Pdcd5 Iqgap1 Msn Flna Ptgs2 Tmem35a Lif Ap2b1 Ccl2 Abca7 Pml Cd81 Ormdl3 Cep250 Ppp1r9b Arf6 Pls1 Lgals3 Nlgn2 Mtcl1 Cemip Ezr Cfl1 Cd2ap Rhog Prnp
0.000699612	48	215	1.78124	Endothelial cell migration	http://amigo.geneontology.org/amigo/term/GO:0043542	Jup Akt1 Apoe Klf4 Hspb1 Epha2 Stc1 Gata2 Ager Gata3 Nfe2l2 Gipc1 Patz1 Rock2 Itgb3 Map3k3 Plk2 Bmp4 Wnt5a Sh3bp1 Myh9 Hdac7 Emp2 Nr4a1 Anxa1 Adam8 Itgb1 Notch1 Itgav Rab13 Fbxw7 Svbp Pik3r3 Anxa3 Pxn Wnt7a Agt Ptgs2 Egr3 Prkx Scarb1 Rras Thbs1 Rhob Zfp580 Fgf18 Ptp4a3 Grem1
0.000700795	21	67	2.50072	Negative regulation of wound healing	http://amigo.geneontology.org/amigo/term/GO:0061045	Apoe Tmprss6 Kng1 Pros1 Alox5 Pdgfa Serpine2 Anxa5 Fga Cd9 Anxa2 Fgb Fgg Tspan8 Wnt4 Serpine1 Thbs1 Cd109 Kng2 Cldn19 Cldn3
0.000702467	8	13	4.90984	Positive regulation of epidermal growth factor-activated receptor activity	http://amigo.geneontology.org/amigo/term/GO:0045741	Neurl1a Hbegf Fbxw7 Ereg Areg Tgfa Adra2a Adora1
0.000704374	36	146	1.9673	Positive regulation of cellular protein catabolic process	http://amigo.geneontology.org/amigo/term/GO:1903364	Akt1 Apoe Chfr Tnfaip3 Mdm2 Sumo3 Rack1 Sumo2 Plk2 Clu Rnf19a Csnk1e Trem2 Uqcc2 Fbxw7 Plk3 Rchy1 Ctsc Nupr1 Msn Psmd10 Vps11 Gclc Trib1 Rnft2 Sirt6 Cd81 Osbpl7 Smurf1 Stub1 Bag2 Pcsk9 Ezr Zfand2a Dda1 Hspa1b
0.000708751	54	251	1.71649	Biological process involved in symbiotic interaction	http://amigo.geneontology.org/amigo/term/GO:0044403	Cav2 Tmprss2 Axl Apoe Inpp5k Nectin4 Bcl2l1 Hyal1 Ddx39b Tnip1 Itgb3 F2rl1 Sftpd Trim35 Myc Cldn1 Ly6e Cldn6 Fn1 Nucks1 Gsn Itgav Spint1 Bcl2l11 Chmp4c Gbp3 Cxcl5 Cxcl1 Scnn1b Gas6 Nectin1 Plscr1 Myd88 Chmp2a Pml Icam1 Cd81 Scarb1 Chmp4b Dag1 Gbp7 Pvr Serpinb9 Tpcn2 Jun Cfl1 Hmga2 Rrp1b Nectin2 Siva1 Trim12a Vps37b Lgals1 Trim6
0.000711051	243	1532	1.26552	Protein transport	http://amigo.geneontology.org/amigo/term/GO:0015031	Cdh1 Lsr Jup Akt1 Tcirg1 Emd Bbc3 Ppard Use1 Arrdc2 Apoe Apoc2 Tbc1d8 Ap1m2 Cacnb3 Bax Stat3 Cavin1 Pde1c Stxbp2 Hspb1 Inpp5k Arpc2 Hap1 Stx1a Rab25 Dynll1 Kcnq1 Spire2 Kdelr3 Kif1a Nol3 Abca1 Cacna1d Ift27 Brca1 Birc5 Myo1c Vmp1 Kpna2 Ywhah Rab3d Gipc1 Cdk1 Egfr Mdm2 Rhbdf1 Rack1 Llgl1 Srebf1 Bcap29 Llgl2 Rhbdf2 Snx11 Cacnb1 Vamp2 Nfkbia Tomm20l Klc1 F2rl1 Pde8b Oit1 Bmp4 Ktn1 Hacl1 Dph3 Clu Myh…
0.000713919	22	72	2.43787	Ovarian follicle development	http://amigo.geneontology.org/amigo/term/GO:0001541	Mmp14 Bax Kit Kmt2b Bcl2l1 Bmp4 Myc Mmp19 Src Ereg Mmp2 Inha Vgf Ctnna1 Taf4 Ptger4 Inhba Foxo3 Foxc1 Foxl2 Bmpr1b Cebpb
0.00071957	23	77	2.38319	Nephron epithelium morphogenesis	http://amigo.geneontology.org/amigo/term/GO:0072088	Sox9 Irx2 Pax2 Gata3 Lama5 Bmp4 Myc Hes1 Kif26b Pax8 Sall1 Agt Lif Six4 Lzts2 Wnt4 Hoxa11 Hoxb7 Npnt Adamts16 Tacstd2 Gpc3 Grem1
0.000721883	29	108	2.14237	Cellular response to xenobiotic stimulus	http://amigo.geneontology.org/amigo/term/GO:0071466	Gstt1 Gstm5 Gstm7 Lpo Akr1c12 Akr1c13 Rb1 Gsto1 Gsta3 Rorc Mcm7 Sult1a1 Gsta4 Gstm2 Cyp2s1 Cyp2j6 Ugt1a6a Hmga2 Gsta2 Gstm1 Gstp1 Cyp2d22 Gsta1 Ugt1a1 Ugt1a6b Ugt1a10 Ugt1a2 Ugt1a9 Gm3776
0.000764008	89	472	1.50442	Synapse organization	http://amigo.geneontology.org/amigo/term/GO:0050808	Cdh1 Itga3 Tubb5 Apoe Cacnb3 Ppfia3 Neurl1a Git1 Ptprs Kif1a Actn1 Mpp2 Pfn1 Dbnl Cacnb1 Dlg4 Dlg5 Wnt5a Ctnnd2 Wnt7b Ache Trem2 C3 Baiap2 Nptx1 St8sia2 Obsl1 Snta1 Slc7a11 Pfn2 Sdcbp Tmeff1 Unc13b Lrp8 Ephb2 Wnt7a Ctbp2 Cttn Efnb1 Col4a5 Pak3 Flna L1cam Col4a1 Sorbs2 Vstm5 Nectin1 Arhgap44 Nrxn2 Zdhhc15 Six4 Dbn1 Zc4h2 Tanc1 Tpbg Palm Pcdh8 Arhgap33 C1qa C1qc C1qb Lrfn3 Zfp365 Chmp4b Lgi2 Sdk1 D…
0.000775949	82	427	1.53217	Calcium ion transport	http://amigo.geneontology.org/amigo/term/GO:0006816	Akt1 Bbc3 Cacnb3 Homer3 Bax Gstm7 P2rx5 Inpp5k Cyp27b1 Hap1 Nol3 Stc1 Anxa9 Cacna1d Vmp1 Anxa6 Stc2 Itgb3 Cacnb1 Bmp4 Hes1 Aqp2 Calcr Diaph1 Spink1 Gsto1 Ddit3 Ccr1 Slc25a25 Itgav Pacsin3 Anxa5 Ngf Mcub Gem Bspry Slc9a1 Tmem165 Trpv6 G6pdx Gas6 Rrad Panx1 Agt Gnb5 Anxa2 Ptgs2 Gnai2 Atp2c2 Cxcl10 Cbarp Calm2 Trpv5 Pml Icam1 Cd84 Cldn16 Trpm4 Wfs1 Orai2 Tspo Itpr3 Slc35g1 Catsper4 Cracr2b Tpcn2 P2r…
0.000778099	38	158	1.91888	Regulation of MAP kinase activity	http://amigo.geneontology.org/amigo/term/GO:0043405	Mapk7 Apoe Kit Inpp5k Ager Egfr Irak3 Edn1 Bmp4 Wnt5a Ajuba Mapk8ip3 Pdcd4 Ptprj Adam8 Hras Pdgfa Rgs2 Vangl2 Traf2 Il1rn Ptpn1 Src Uchl1 Iqgap1 Rps3 Il34 Agt Pdgfd Trib1 Mst1r Adra2a Dusp10 Aida Cd24a Fgf18 Gstp1 Map3k5
0.000787637	51	234	1.7389	Muscle cell proliferation	http://amigo.geneontology.org/amigo/term/GO:0033002	Akt1 Ppard Klf4 Stat3 Nol3 Ager Ddx39b Tnfaip3 Cdk1 Egfr Mdm2 Gna13 Itgb3 Edn1 Tert Bmp4 Myc Cxadr Adamts1 Paxbp1 Cdkn1a Hbegf Efemp2 Pdcd4 Nppc Notch1 Ereg Fgfr2 Smad1 Mmp2 Agt Pdgfd Tpm1 Ptgs2 Trib1 Myd88 Gnai2 Abcc4 Notch3 Egr1 Thbs1 Ccnb1 P2ry6 Foxc1 Selenon Jun Mapk11 Camk2d Trp53 Irak4 Map3k5
0.000820378	105	578	1.44938	Regulation of vesicle-mediated transport	http://amigo.geneontology.org/amigo/term/GO:0060627	Dnajc5 Hip1r Use1 Axl Apoe Apoc2 Sh3gl1 Grik5 Stxbp2 Ankrd13d Hfe Hap1 Stx1a Bcl2l1 Rab25 Git1 Gata2 Ager Cacna1d Lbp Sdc4 Rab3d Gipc1 Rack1 Sdc1 Itgb3 Pld2 Dlg4 Vamp2 Rab15 F2rl1 Sftpd Wnt5a Clu Scrib Ap2m1 Pros1 Slc4a8 Trem2 C3 Anxa1 Rabgef1 Cd151 Itgb1 Nppc Dnm1 Notch1 Itgav Pacsin3 Ptpn1 Src Pfn2 Rab13 Fga Sdcbp Unc13b Wdr54 Wnt7a C2cd5 Mfge8 Pycard Syt8 Msn Gas6 Vps11 Anxa2 Plscr1 Cspg5 Pdcd…
0.000842253	40	170	1.87729	Hemostasis	http://amigo.geneontology.org/amigo/term/GO:0007599	Zfp385a Axl Apoe Entpd2 Nfe2l2 Tmprss6 Gna13 Itgb3 Evl F2rl1 Kng1 Pros1 C3 Pdgfa Fn1 Serpine2 Anxa5 Slc7a11 Fga F3 Pdpn Ephb2 Cd9 Vps33b Gas6 St3gal4 Anxa2 Adra2a Fgb Fgg Tspan8 Rap2b Serpine1 F11r F13a1 Thbs1 Pla2g4a Nbeal2 Kng2 Serpina10
0.000842253	45	199	1.80418	Osteoblast differentiation	http://amigo.geneontology.org/amigo/term/GO:0001649	Sox9 Akt1 Tcirg1 Epha2 Ihh Clic1 H3f3b Pdlim7 Bmp4 Wnt7b Hdac7 Dhh Noct Ache Crim1 Lox Fbn2 Limd1 Nppc Notch1 Jag1 Lmna Spp1 Bmp3 Areg Smad1 Fignl1 Zhx3 Cd276 Wnt4 Tob1 Trpm4 Bmp6 Ptger4 Npnt Atf4 Bmpr1b Junb Mapk11 Ffar4 Cebpb Sox11 Jund Cebpd Grem1
0.000844628	74	377	1.56607	Positive regulation of protein kinase activity	http://amigo.geneontology.org/amigo/term/GO:0045860	Ccnd2 Akt1 Ralb Kit Neurl1a Rplp1 Csf1 Ager Sdc4 Traf4 Egfr Itgb3 Dlg4 Map3k14 Edn1 Wnt5a Clu Bora Ajuba Ripk3 Emp2 Cdkn1a Mapk8ip3 Hbegf Incenp Afap1l2 Adam8 Hras Pdgfa Vangl2 Traf2 Il1rn Cdc25b Tpx2 Ptpn1 Src Ngf Cks1b Fbxw7 Lrp8 Mapre3 Ereg Areg Camkk2 Pxn Tgfa Iqgap1 Pak4 Rps3 Pak3 Psmd10 Gas6 Il34 Agt Pdgfd Mst1r Adra2a Egr1 Dag1 Ccnb1 Agrn Adora1 Tlr1 Cd24a Cemip Tcim Hmga2 Fgf18 Nrg1 Psrc1…
0.000844628	57	271	1.67813	Positive regulation of neurogenesis	http://amigo.geneontology.org/amigo/term/GO:0050769	Apoe Kit Neurl1a Hap1 Sgk1 Ascl1 Egfr Cdkl3 Rtn4 Dbnl Myc Hes1 Ache Tiam2 Tnfrsf12a Rela Baiap2 Fn1 Obsl1 Serpine2 Stk25 Plxna2 Notch1 Spint1 Ngf Tlr2 Tnfrsf1b Lrp8 Ephb2 Smarcd3 Plxna1 Pak3 Il34 Rpl4 Map3k13 Lif Dbn1 Tle6 Kdm1a Zfp365 Egr2 Sema7a Ss18l1 Dag1 Clcf1 Tspo Megf8 Efna5 Bex1 Map1b Plxnb1 Camk2b Numbl Sox11 Bhlhb9 Cntf Rassf10
0.000844954	157	931	1.34546	Negative regulation of transcription by RNA polymerase II	http://amigo.geneontology.org/amigo/term/GO:0000122	Sox9 Tcf7 Uhrf1 Irx2 Foxm1 Nrip2 Ppard Klf4 Klf5 Cic Rfx5 Snai3 Tcf23 Ascl2 Ehmt2 Gata2 Ube2i Gata3 Tmprss6 Pcgf2 Wwc1 Frk Cry1 Ascl1 Mdm2 Btg2 Patz1 Srebf1 Klf11 Per1 Edn1 Fst Bmp4 Rb1 Ajuba Myc Hdac7 Hes1 Ets2 Parp9 Gtf2ird1 Gps2 Foxp4 E4f1 Epc1 Rps14 Ankrd1 Drap1 Rela Pcgf6 Ldb1 Ddit3 Phf6 Tfap2b Lrrfip1 Tfcp2l1 Smyd2 Atf3 Nr4a2 Notch1 Hoxd8 Myef2 Creb3l1 Nfatc2 Zbtb7b Pias3 Rorc Nfkb1 Plk3 Ma…
0.000850909	29	109	2.12272	Endothelial cell differentiation	http://amigo.geneontology.org/amigo/term/GO:0045446	Col18a1 Ptprs Stc1 Kdm6b Rock2 Marveld2 F2rl1 Bmp4 Cldn1 Xdh Tjp2 Notch1 Jag1 Pdpn Abcb1b Tnfrsf1a Msn Ikbkb Myd88 Btg1 Icam1 F11r Hoxb5 Bmp6 Ezr Nrg1 Tmem100 Cldn3 Apold1
0.000858145	102	559	1.45582	Regulation of hormone levels	http://amigo.geneontology.org/amigo/term/GO:0010817	Tcirg1 Ppard Pde1c Hfe Cyp27b1 Stx1a Dynll1 Kcnq1 Aldh1a2 Gata3 Cacna1d Birc5 Cry1 Egfr Stc2 Srebf1 Vamp2 Rdh12 Edn1 Srd5a1 Pde8b Oit1 Slc39a14 Ildr1 Scg5 Uqcc2 Anxa1 Alox5 Tfap2b Map4k4 Ptprn Pask Pax8 Il1rn Anxa5 Fga Aimp1 Ctsk Nfkb1 Spp1 Cyp3a13 Akr1b8 Trpv6 Sult1a1 Scnn1b Ano1 Serpina7 Acsl4 Bco1 Ces2e Agt Inha Ucp2 Adra2a Fgb Fgg Lif Foxa1 Midn Pim3 Phpt1 Wnt4 Inhbb Vgf Cpe Scarb1 Trpm4 Egr1…
0.000858145	54	253	1.70292	Positive regulation of cell-cell adhesion	http://amigo.geneontology.org/amigo/term/GO:0022409	Cd44 Ihh Piezo1 Ager Gata3 Irf1 Fstl3 Wnt5a Hes1 Anxa1 Rela Capn1 Adam8 Alox5 Kif26b Itga6 Vcam1 Fga Zbtb7b Bcl10 Pdpn Ephb6 Rps3 Pycard Efnb1 St3gal4 Egr3 Fgb Fgg Nfkbiz Ccl2 Cd276 Ptpn23 Nfkbid Icam1 Cd81 F11r Dusp10 Il7 Slc7a1 Shb Plaur Cd24a Fut4 Vtcn1 Skap1 Flot1 Dhps Flot2 Zbtb16 Nck2 Lgals1 Il1rl2 Sox4
0.000858145	76	390	1.55478	Cellular component disassembly	http://amigo.geneontology.org/amigo/term/GO:0022411	Hk2 Scin Sh3gl1 Ddr1 Bax Wdr1 Arpc2 Mid1ip1 Dstn Dyrk3 Vmp1 Mmp20 Map1s Cdk1 Sgk1 Apaf1 Ddit4 Irak3 Srebf1 Top2a Evl Carmil1 F2rl1 Retreg1 Myc Sh3bp1 Meltf Aqp2 Trem2 C3 Lamc1 Gsn Vps16 Tpx2 Fbxw7 Pdpn Plk3 Capzb Padi2 Smarcd3 Dffb Cttn Tpm1 Gas2l1 Calm2 C1qa C1qc C1qb Ckap2 Tigar Atg9b Smurf1 Ppp1r9b Plekhh2 Tspo Exog Arf6 Camsap3 Shroom2 Cd24a Eif5a2 Foxl2 Kif18b Mical3 Map1b Cfl1 Capg Tmod3 Tr…
0.000858145	54	253	1.70292	Cellular response to extracellular stimulus	http://amigo.geneontology.org/amigo/term/GO:0031668	Angptl4 Axl Cacnb3 Ralb Prkag3 Hfe Cyp27b1 Slc38a3 Ehmt2 Nfe2l2 Cd68 Pdk4 Mdm2 Ppm1d Srebf1 Fos Srd5a1 Slc38a2 Gsdmd Aqp2 Cdkn1a Eif2ak2 Fas Fosl1 Gdap1 Atf3 Nr4a2 Itga6 Vcam1 Slc2a1 Sesn2 Asns Trim24 Gas6 Ucp2 Gas2l1 Brsk1 Krt20 Wnt4 Inhbb Klf10 Ripor1 Bmp6 Dap Atf4 Pcsk9 Foxo3 Bhlha15 Jun Arhgap35 Trp53 Gstp1 Map3k5 Cdkn2b
0.000858145	124	706	1.40132	Lymphocyte activation	http://amigo.geneontology.org/amigo/term/GO:0046649	Tcf7 Mmp14 Tcirg1 Axl Jag2 Relb Ncstn Ercc1 Bax Stat3 Hspb1 Cd44 Kit Ihh Hfe Git1 St3gal1 Ager Gata3 Sdc4 Tnfsfm13 Irf1 Tnfaip3 Patz1 Polm Tshr Arg2 Zfp36l1 Irf4 F2rl1 Dlg5 Sftpd Bmp4 Ripk3 Myh9 Hdac7 Hes1 Scrib Cxadr Cdkn1a Gps2 Parp3 Tnfrsf21 Anxa1 Fas Adam8 Cd151 Hprt Il18r1 Mr1 Gsn Itgav Tpd52 Nfatc2 Vcam1 Zbtb7b Rorc Bcl10 Rps6 Tnfrsf1b Ctps Ephb2 Mad2l2 Ephb6 Rps3 Pycard Elf4 Msn Efnb1 Itm2…
0.000861733	24	83	2.30703	Bicellular tight junction assembly	http://amigo.geneontology.org/amigo/term/GO:0070830	Epha2 Myo1c Cldn7 Rock2 Marveld2 Ocln Grhl2 Cldn1 Cldn6 Itgb1 Rab13 Ikbkb Pdcd6ip Pof1b Micall2 Cldn16 F11r Pkp2 Cldn14 Cldn4 Actn4 Cldn23 Cldn19 Cldn3
0.000863061	51	235	1.7315	Axon guidance	http://amigo.geneontology.org/amigo/term/GO:0007411	Sema6b Epha2 Gata3 Lama5 Etv4 Scn1b Unc5b Evl Emb Zswim8 Wnt5a Trio Wnt7b Alcam Enah Mapk8ip3 Vangl2 Plxna2 Kif5c Notch1 Efna3 Efna4 Artn Ephb2 Sema3c Ephb6 Plxna1 Vasp Sema4b Efnb1 L1cam Nectin1 Dscaml1 Zswim4 Egr2 Notch3 Sema7a Dag1 Agrn Ccdc141 Megf8 Tubb2b Efna5 Bmpr1b Lamb2 Cntn2 Plxnb1 Arhgap35 Flot1 Rhog Rpl24
0.000863061	50	229	1.74203	Cellular response to molecule of bacterial origin	http://amigo.geneontology.org/amigo/term/GO:0071219	Akt1 Ppard Axl Git1 Abca1 Lbp Cd68 Cxcl16 Plscr3 Tnfaip3 Nfkbia Wnt5a Pabpn1 Litaf Trem2 Ankrd1 Rela Pdcd4 Capn2 Mrc1 Il1f6 Src Tlr2 Nfkb1 Bcl10 Tnfrsf1b Cxcl5 Cxcl1 Pycard Plscr1 Trib1 Myd88 Tut4 Cxcl10 Ccl2 Sbno2 Serpine1 Arid5a Scarb1 Bmp6 Tspo Nfkbil1 Zfp36 Tlr1 Cd14 Cebpb Cxcl2 Tnip2 B2m Gstp1
0.000868873	23	78	2.35263	Focal adhesion assembly	http://amigo.geneontology.org/amigo/term/GO:0048041	Mmp14 Actn1 Sdc4 Ajuba Ldb1 Ptprj Epb41l5 Itgav Src Pip5k1a Pxn Iqgap1 Cttn Gpm6b Wnt4 Rcc2 Rhod S100a10 Camsap3 Efna5 Cfl1 Actg1 Grem1
0.000875869	33	131	2.00985	Regulation of osteoblast differentiation	http://amigo.geneontology.org/amigo/term/GO:0045667	Sox9 Tcirg1 Clic1 Pdlim7 Bmp4 Wnt7b Hdac7 Noct Crim1 Fbn2 Limd1 Nppc Notch1 Jag1 Lmna Areg Smad1 Zhx3 Cd276 Wnt4 Tob1 Trpm4 Bmp6 Ptger4 Npnt Atf4 Bmpr1b Ffar4 Cebpb Sox11 Jund Cebpd Grem1
0.000886967	28	104	2.14806	Primary neural tube formation	http://amigo.geneontology.org/amigo/term/GO:0014020	Sdc4 Pfn1 Apaf1 Cobl Bmp4 Wnt5a Grhl2 Scrib Enah Ptk7 Vangl2 Spint1 Bcl10 Shroom3 Vasp Casp3 St14 Grhl3 Ovol2 Mthfd1l Tgif1 Cfl1 Arhgap35 Deaf1 Rps7 Spint2 Trim71 Med12
0.000909427	102	560	1.45323	Response to extracellular stimulus	http://amigo.geneontology.org/amigo/term/GO:0009991	Gstt1 Akt1 Ppard Angptl4 Axl Apoe Cacnb3 Ercc1 Nqo1 Pax2 Ralb Prkag3 Hfe Cyp27b1 Slc38a3 Aldh1a2 Cad Ehmt2 Stc1 Abca1 Nfe2l2 Mmp7 Cd68 Aldh3a1 Pdk4 Ascl1 Egfr Mdm2 Stc2 Ppm1d Srebf1 Fos Srd5a1 Slc38a2 Plec Gsdmd Aqp2 Krt18 Cdkn1a Noct Eif2ak2 Fas Fosl1 Rela Ddit3 Gdap1 Atf3 Slc25a25 Nr4a2 Gsn Itga6 Src Vcam1 Bcl10 Slc2a1 Sesn2 Spp1 Asns Trim24 Scnn1b Acsl4 Gas6 Eif4ebp1 Hsd11b2 Gclc Ptgs2 Ucp2 Ga…
0.000912748	44	194	1.80955	Regulation of cell projection assembly	http://amigo.geneontology.org/amigo/term/GO:0060491	Tchp Klf5 Kit Eps8l1 Arpc2 Neurl1a Epha2 Hap1 Dynll1 Pfn1 Cobl Limk2 Plek2 Evl F2rl1 Dpysl3 Hras Odf2 Src Pfn2 Capzb Wrap73 Cttn Arhgap44 Ccp110 Dbn1 Palm Dcdc2a Fam110c Anln Icam1 Atp8b1 Rcc2 Cdc42ep4 Agrn Dzip1 Arf6 Adamts16 Tacstd2 Cfl1 Arhgap35 Mapk15 Cdc42ep5 Rhog
0.000928822	30	115	2.08135	Formation of primary germ layer	http://amigo.geneontology.org/amigo/term/GO:0001704	Mmp14 Itga3 Epha2 Kdm6b Txnrd1 Pofut2 Itgb4 Bmp4 Wnt5a Ets2 Itgb1 Fn1 Epb41l5 Itgav Elf5 Exoc4 Fgfr2 Col4a2 Smad1 Mmp2 Mmp15 Scx Dusp5 Hoxa11 Fzd7 Inhba Leo1 Foxc1 Hmga2 Apela
0.000940246	32	126	2.02628	Positive regulation of cysteine-type endopeptidase activity involved in apoptotic process	http://amigo.geneontology.org/amigo/term/GO:0043280	Hip1r Bbc3 Bax Ctsd Apaf1 Rack1 Dapk1 Tnfrsf10b Myc Xdh Pmaip1 Fas Pidd1 Casp12 Gsn Bcl2l11 Ngf F3 Bcl10 Pdcd5 Rps3 Pycard Prr7 Arl6ip5 Rps27l Pml Tnfrsf23 Dap Foxl2 Bak1 Wdr35 Map3k5
0.000940246	32	126	2.02628	Endothelium development	http://amigo.geneontology.org/amigo/term/GO:0003158	Col18a1 Ptprs Stc1 Kdm6b Rock2 Marveld2 F2rl1 Bmp4 Cldn1 Xdh Tjp2 Slc40a1 Notch1 Jag1 Pdpn Abcb1b Tnfrsf1a Msn Ikbkb Myd88 Cxcl10 Btg1 Icam1 F11r Hoxb5 Bmp6 Ezr Rhob Nrg1 Tmem100 Cldn3 Apold1
0.000940246	11	24	3.65681	Glomerular epithelium development	http://amigo.geneontology.org/amigo/term/GO:0072010	Bmp4 Jag1 Ampd2 Prom1 Iqgap1 Myo1e Foxj1 Basp1 Cd24a Foxc1 Lamb2
0.000948323	51	236	1.72417	Neuron projection guidance	http://amigo.geneontology.org/amigo/term/GO:0097485	Sema6b Epha2 Gata3 Lama5 Etv4 Scn1b Unc5b Evl Emb Zswim8 Wnt5a Trio Wnt7b Alcam Enah Mapk8ip3 Vangl2 Plxna2 Kif5c Notch1 Efna3 Efna4 Artn Ephb2 Sema3c Ephb6 Plxna1 Vasp Sema4b Efnb1 L1cam Nectin1 Dscaml1 Zswim4 Egr2 Notch3 Sema7a Dag1 Agrn Ccdc141 Megf8 Tubb2b Efna5 Bmpr1b Lamb2 Cntn2 Plxnb1 Arhgap35 Flot1 Rhog Rpl24
0.000948323	72	366	1.56954	Hormone transport	http://amigo.geneontology.org/amigo/term/GO:0009914	Tcirg1 Ppard Pde1c Hfe Stx1a Dynll1 Kcnq1 Gata3 Cacna1d Birc5 Cry1 Egfr Srebf1 Vamp2 Edn1 Pde8b Oit1 Ildr1 Scg5 Uqcc2 Anxa1 Alox5 Tfap2b Map4k4 Ptprn Pask Pax8 Il1rn Anxa5 Fga Aimp1 Spp1 Trpv6 Ano1 Serpina7 Acsl4 Agt Inha Ucp2 Adra2a Fgb Fgg Lif Midn Pim3 Phpt1 Inhbb Vgf Cpe Trpm4 Sct Slco4a1 Bmp6 Ptger4 Slc7a5 Clcf1 Inhba Kdm5b Adora1 Cnr1 Gpr68 Efna5 Foxl2 Nlgn2 Ffar4 Arntl Hmga2 Ica1 Sox11 Hmg…
0.000948323	37	154	1.91691	Cellular response to decreased oxygen levels	http://amigo.geneontology.org/amigo/term/GO:0036294	Akt1 Bbc3 Ppard Cacnb3 Hif3a Nol3 Stc1 Nfe2l2 Mdm2 Stc2 Rtn4 Zfp36l1 Edn1 Tert Ajuba Myc Ankrd1 Adam8 Notch1 Src Ccna2 Lmna Plk3 Slc9a1 Gnb1 Eif4ebp1 Ptgs2 Tigar Egr1 Suv39h1 Stub1 Ccnb1 Atf4 Hilpda Foxo3 Mdm4 Trp53
0.000948323	37	154	1.91691	Negative regulation of neurogenesis	http://amigo.geneontology.org/amigo/term/GO:0050768	Dynlt1c Sema6b Ifrd1 Ascl2 Ptprs Ywhah Cdkl3 Rtn4 Tert Bmp4 Wnt5a Wnt7b Hes1 Fas Notch1 Ephb2 Sema3c Wnt7a Sema4b Tmem98 Kdm1a Mycn Ctnna1 Sema7a Atf5 Dusp10 Tspo Trim46 Kctd11 Cd24a Hmga2 Trp53 B2m Sox11 Syngap1 Cdkn2b Dynlt1b
0.000965466	16	45	2.8368	Negative regulation of blood coagulation	http://amigo.geneontology.org/amigo/term/GO:0030195	Apoe Tmprss6 Kng1 Pros1 Pdgfa Serpine2 Anxa5 Fga Cd9 Anxa2 Fgb Fgg Tspan8 Serpine1 Thbs1 Kng2
0.000980609	42	183	1.83113	Tissue remodeling	http://amigo.geneontology.org/amigo/term/GO:0048771	Mmp14 Timp1 Tcirg1 Axl Elf3 Bax Epha2 Ihh Nol3 Lrrk1 Ager Rab3d Pdk4 Egfr Mdm2 Itgb3 Ltbp3 Capn1 Adam8 Itgav Jag1 Src Ctsk B4galt1 Sema3c Ncdn Abcb1b Spp1 Flna Mmp2 Agt Cspg4 Lif Pml Snx10 Ptger4 Il7 Cd24a Foxc1 Bak1 Trp53 Grem1
0.000982168	35	143	1.95278	Female sex differentiation	http://amigo.geneontology.org/amigo/term/GO:0046660	Mmp14 Axl Bax Kit Kmt2b Bcl2l1 Srd5a1 Fst Bmp4 Wnt5a Myc Adamts1 Mmp19 Src Ereg Nupr1 Casp3 Mmp2 Fanca Inha Wnt4 Vgf Ctnna1 Taf4 Ptger4 Plekha1 Inhba Lhfpl2 Foxo3 Foxc1 Foxl2 Bmpr1b Pla2g4a Cebpb Bak1
0.000984874	83	437	1.51537	Regulation of GTPase activity	http://amigo.geneontology.org/amigo/term/GO:0043087	Cav2 Trappc6a Tbc1d8 Myo9b Ranbp1 Epha2 Git1 Ccl9 Gipc1 Srgap1 Rack1 Llgl1 Llgl2 Net1 F2rl1 Wnt5a Ajuba Sh3bp1 Scrib Racgap1 Tiam2 Rin1 Arhgdia Arhgap19 Ric8a Hras Itgb1 Ccl20 Rgs2 Srgap2 Plxna2 Gpsm1 Itga6 Iqgap3 Pip5k1a Dock7 Plxna1 Iqgap1 Sipa1l3 Pycard Tbc1d9 Arl2bp Gnb5 Arhgap44 Vav3 Foxj1 Arhgap27 Rtkn Ccl2 Arhgap36 Sh3bp4 Gmip Arhgap21 Wnt4 Arhgap33 Grhl3 Icam1 Arap2 Plekhg6 F11r Ripor1 Ga…
0.000997636	43	189	1.81521	Actin filament polymerization	http://amigo.geneontology.org/amigo/term/GO:0030041	Hip1r Scin Arpc2 Arpc5 Spire2 Myo1c Pfn1 Cobl Dbnl Evl Carmil1 Diaph1 Capn1 Baiap2 Gsn Pfn2 Capzb Arpc1b Vasp Pycard Cttn Pak3 Cotl1 Tpm1 Ssh3 Dbn1 Micall2 Icam1 Plekhg2 Ssh2 Arpin Cdc42ep4 Kank3 Arf6 Tmsb4x Cfl1 Capg Tmod3 Grb2 Cdc42ep5 Nck2 Sptbn2 Tmsb10
0.00100162	31	121	2.04408	Protein depolymerization	http://amigo.geneontology.org/amigo/term/GO:0051261	Scin Sh3gl1 Wdr1 Arpc2 Mid1ip1 Dstn Map1s Sgk1 Evl Carmil1 F2rl1 Sh3bp1 Aqp2 Gsn Tpx2 Capzb Tpm1 Gas2l1 Ckap2 Ppp1r9b Plekhh2 Camsap3 Shroom2 Kif18b Mical3 Map1b Cfl1 Capg Tmod3 Nck2 Sptbn2
0.0010213	20	64	2.49328	Release of cytochrome c from mitochondria	http://amigo.geneontology.org/amigo/term/GO:0001836	Akt1 Bbc3 Bax Bcl2l1 Nol3 Plscr3 Pmaip1 Fas Bcl2l11 Lmna Triap1 Pdcd5 Pycard Psmd10 Plaur Sfn Jun Bak1 Trp53 Wdr35
0.0010213	20	64	2.49328	Regulation of blood coagulation	http://amigo.geneontology.org/amigo/term/GO:0030193	Apoe Nfe2l2 Tmprss6 F2rl1 Kng1 Pros1 Pdgfa Serpine2 Anxa5 Fga Ephb2 Cd9 St3gal4 Anxa2 Fgb Fgg Tspan8 Serpine1 Thbs1 Kng2
0.0010213	97	529	1.46297	Positive regulation of transferase activity	http://amigo.geneontology.org/amigo/term/GO:0051347	Ccnd2 Akt1 Axl Klf4 Ddr1 Ralb Kit Neurl1a Epha2 Rplp1 Csf1 Ube2i Ager Sdc4 Traf4 Chtf18 Egfr Itgb3 Dlg4 Map3k14 Edn1 Wnt5a Clu Bora Ajuba Pabpn1 Ripk3 Grhl2 Myc Emp2 Cdkn1a Serinc2 Mapk8ip3 Hbegf Incenp Afap1l2 Adam8 Hras Pdgfa Vangl2 Traf2 Il1rn Cdc25b Tpx2 Ptpn1 Src Ngf Cks1b Fbxw7 Bcl10 Lrp8 Ephb2 Mapre3 Ereg Areg Camkk2 Pxn Ephb6 Tgfa Iqgap1 Pak4 Rps3 Pak3 Psmd10 Gas6 Il34 Agt Pdgfd Trib1 Mst…
0.0010213	69	348	1.58194	Regionalization	http://amigo.geneontology.org/amigo/term/GO:0003002	Hoxb6 Irx2 Aldh1a2 Pcgf2 Ascl1 Cobl Btg2 Hoxb9 Edn1 Bmp4 Wnt5a Wnt7b Hes1 Ets2 Arl13b C3 Ldb1 Gdf11 Ddit3 Epb41l5 Vangl2 Plxna2 Notch1 Pax8 Hoxd8 Sema3c Smarcd3 Wnt7a Bhlhe40 Bhlhe41 Eed Adgrg1 Mdfi Foxj1 Pbx2 Foxa1 Hoxc9 Sostdc1 Pcdh8 C1qa Ovol2 Egr2 Hoxa11 Hoxa5 Tctn1 Hoxb5 Hoxb7 Gpr161 Nbl1 Aida Hoxd9 Megf8 Tgif1 Dmrt2 Hoxb3 Grem2 Foxc1 Hoxd10 Bmpr1b Gpc3 Hoxb8 Trp53 Zbtb16 Ntf5 Mafb Grem1 Hox…
0.00102209	61	298	1.63318	Regulation of hormone secretion	http://amigo.geneontology.org/amigo/term/GO:0046883	Tcirg1 Ppard Pde1c Hfe Dynll1 Kcnq1 Cacna1d Birc5 Cry1 Egfr Srebf1 Edn1 Pde8b Oit1 Ildr1 Scg5 Uqcc2 Anxa1 Alox5 Tfap2b Map4k4 Pask Pax8 Anxa5 Fga Aimp1 Spp1 Ano1 Acsl4 Agt Inha Ucp2 Adra2a Fgb Fgg Lif Midn Pim3 Phpt1 Inhbb Trpm4 Sct Bmp6 Ptger4 Clcf1 Inhba Kdm5b Adora1 Cnr1 Gpr68 Efna5 Foxl2 Nlgn2 Ffar4 Arntl Hmga2 Ica1 Sox11 Hmgn3 Sox4 Cntf
0.0010328	240	1521	1.25893	Transmembrane transport	http://amigo.geneontology.org/amigo/term/GO:0055085	Scnn1g Hk2 S100a6 Mfsd10 Gabrg1 Akt1 Tcirg1 Gria3 Bbc3 Slc39a13 Cacnb3 Grik5 Bax Gstm7 Fxyd4 Wdr1 Slc2a9 P2rx5 Inpp5k Clcnkb Slc4a3 Hfe Hap1 Clic1 Kcnq1 Kcnd1 Slc38a3 Pea15a Piezo1 Nol3 Cnksr3 Abca1 Ager Steap2 Anxa9 Nfe2l2 Cacna1d Slc12a4 Vmp1 Anxa6 Kcnab3 Atox1 Ywhah Scn1b Ifngr1 Gabrp Nipal4 Slc7a15 Abca8b Itgb3 Abcc3 Cacnb1 Dlg4 Vamp2 Tomm20l Edn1 Dapk1 Tert Slc6a18 Ocln Emb Bmp4 Slc25a30 Slc…
0.00103645	52	243	1.70733	Fat cell differentiation	http://amigo.geneontology.org/amigo/term/GO:0045444	Tfe3 Zfp385a Akt1 Ppard Klf4 Klf5 Gata2 Gata3 Mb Srebf1 Zfp36l1 Wnt5a Trio Hes1 Nr4a1 Noct Gps2 Ddit3 Alox5 Tfap2b Rgs2 Nr4a2 Itga6 Jag1 Mecom Zbtb7b Rorc Plac8 Ncor2 Medag Ctbp2 Ptgs2 Inhbb Lrg1 Mex3c Egr2 Trpm4 Atf5 Dusp10 Zfp36 Dlk2 Angptl8 Zfpm1 Ffar4 Arntl Cebpb Hmga2 Zbtb16 Rnasel Sort1 Cebpd Bscl2
0.00103658	23	79	2.32285	Nephron morphogenesis	http://amigo.geneontology.org/amigo/term/GO:0072028	Sox9 Irx2 Pax2 Gata3 Lama5 Bmp4 Myc Hes1 Kif26b Pax8 Sall1 Agt Lif Six4 Lzts2 Wnt4 Hoxa11 Hoxb7 Npnt Adamts16 Tacstd2 Gpc3 Grem1
0.00104238	22	74	2.37198	Homotypic cell-cell adhesion	http://amigo.geneontology.org/amigo/term/GO:0034109	Jup Itgb3 Cxadr Tjp2 Fn1 Serpine2 Slc7a11 Fga Pdpn Cd9 Vps33b Fgb Fgg Rap2b F11r Pkp2 Dsg2 Plaur Cd24a Dsp Lgals1 Zfp703
0.00104238	22	74	2.37198	Skeletal muscle cell differentiation	http://amigo.geneontology.org/amigo/term/GO:0035914	Emd Klf5 Hmg20b Btg2 Fos Rb1 Myc Nr4a1 Uqcc2 Ankrd1 Atf3 Notch1 Nupr1 Scx Six4 Egr2 Egr1 Maff Selenon Arntl Bcl9l Sox11
0.00110316	128	738	1.3838	Synaptic signaling	http://amigo.geneontology.org/amigo/term/GO:0099536	Cav2 Cdh1 Gabrg1 Apoe Sh3gl1 Cacnb3 Grik5 Ncstn Homer3 Ppfia3 Stat3 Stxbp2 Kit P2rx5 Neurl1a Nsmf Hap1 Stx1a Bcl2l1 Git1 Ptprs Ager Anxa9 Cacna1d Mpp2 Slc12a4 Rac3 Kpna2 Gipc1 Egfr Gabrp Cacnb1 Dlg4 Vamp2 Edn1 Plk2 Rnf19a Nptxr Scrib Ly6e Lynx1 Slc4a8 Ache Rin1 Rela Abhd6 Baiap2 Hras Nptx1 Itgb1 Gls Serpine2 Syt2 Dnm1 Src Slc7a11 Pfn2 Ngf Sdcbp Unc13b Lrp8 Ephb2 Ncdn Exoc4 Wnt7a Slc6a6 Kctd13 Ctb…
0.00111589	35	144	1.93922	Cellular response to hypoxia	http://amigo.geneontology.org/amigo/term/GO:0071456	Akt1 Bbc3 Ppard Hif3a Nol3 Stc1 Nfe2l2 Mdm2 Stc2 Rtn4 Zfp36l1 Edn1 Tert Ajuba Myc Ankrd1 Adam8 Notch1 Src Ccna2 Lmna Plk3 Slc9a1 Gnb1 Eif4ebp1 Ptgs2 Tigar Egr1 Suv39h1 Stub1 Ccnb1 Hilpda Foxo3 Mdm4 Trp53
0.00113789	203	1260	1.28542	Peptidyl-amino acid modification	http://amigo.geneontology.org/amigo/term/GO:0018193	Cav2 Mapk7 Tnk1 Brpf1 Akt1 Axl Ddr1 Bax Mapk13 Cd44 Kit Inpp5k Kmt2b Neurl1a Epha2 Stx1a Cad Ehmt2 Gata2 Ube2i Lrrk1 Cnksr3 Gata3 Dyrk3 Mapkapk2 Brca1 Pcgf2 Irf1 Rab3d Frk Cdk1 Sgk1 Ddit4 Egfr Mdm2 Mknk2 Prmt2 Hmg20b Sumo3 Rack1 Efemp1 Rock2 Itgb3 Tlk2 Sumo2 Dlg4 Per1 Bdkrb2 Irf4 Plk2 Cwc27 Dph3 Wnt5a Oxr1 Csnk1e Ttll1 Hes1 St6gal1 Parp9 Setd4 Kansl2 Map3k12 Calcr Ptk7 Trem2 Eif2ak2 Kdm4b Fkbp5 E…
0.00113789	53	250	1.69144	Lymphocyte mediated immunity	http://amigo.geneontology.org/amigo/term/GO:0002449	Tcirg1 Ercc1 Hfe Ager Gata3 Tnfsfm13 Serpinb9b C6 Ripk3 Emp2 Parp3 C3 Tap2 Fas Irf7 Hprt Il18r1 Il1r1 C4bp Mr1 Traf2 Jag1 Bcl10 Tnfrsf1b Mad2l2 Ephb6 Clec2d Ctsc Myd88 Foxj1 C1qa C1qc C1qb Tap1 Icam1 Arid5a Cd81 Trpm4 Susd4 Clcf1 Gfer Il20rb Serpinb9 Cd24a Bcl3 Raet1e C1ra Cfi B2m H2-K1 Nectin2 C7 Exosc6
0.00114457	39	167	1.86324	Blood coagulation	http://amigo.geneontology.org/amigo/term/GO:0007596	Axl Apoe Entpd2 Nfe2l2 Tmprss6 Gna13 Itgb3 Evl F2rl1 Kng1 Pros1 C3 Pdgfa Fn1 Serpine2 Anxa5 Slc7a11 Fga F3 Pdpn Ephb2 Cd9 Vps33b Gas6 St3gal4 Anxa2 Adra2a Fgb Fgg Tspan8 Rap2b Serpine1 F11r F13a1 Thbs1 Pla2g4a Nbeal2 Kng2 Serpina10
0.00114983	51	238	1.70968	Respiratory system development	http://amigo.geneontology.org/amigo/term/GO:0060541	Sox9 Mmp14 Itga3 Cic Aldh1a2 Lama5 Ascl1 Egfr Fstl3 Srebf1 Dlg5 Sftpd Bmp4 Wnt5a Grhl2 Wnt7b Hes1 Ptk7 Foxp4 Mapk8ip3 Lox Ltbp3 Vangl2 Notch1 Slc7a11 Fbxw7 Pdpn Ncor2 Ano1 Eif4ebp1 Foxj1 Lif Six4 Foxa1 Adamtsl2 Mycn Hoxa5 Dag1 Ccdc40 Hesx1 Esrp1 Hs6st1 Selenon Gpc3 Hmga2 Fgf18 Nkx2-9 Sim2 Sox11 Aard Rpl13a
0.00116588	36	150	1.91484	Positive regulation of epithelial cell migration	http://amigo.geneontology.org/amigo/term/GO:0010634	Sox9 Itga3 Akt1 Hspb1 Rab25 Hyal1 Gata2 Gata3 Nfe2l2 Pfn1 Rtn4 Rock2 Itgb3 Map3k3 Plk2 Bmp4 Wnt5a Hdac7 Hbegf Anxa1 Epb41l5 Src Epb41l4b Glipr2 Anxa3 Wnt7a Agt Ptgs2 Rras Thbs1 Arf6 Jun Rhob Zfp580 Fgf18 Insl3
0.00117436	40	173	1.84474	Cellular response to oxygen levels	http://amigo.geneontology.org/amigo/term/GO:0071453	Akt1 Bbc3 Ppard Cacnb3 Hif3a Nol3 Stc1 Nfe2l2 Mdm2 Stc2 Rtn4 Zfp36l1 Edn1 Tert Ajuba Myc Fas Ankrd1 Adam8 Notch1 Src Ccna2 Lmna Plk3 Slc9a1 Gnb1 Eif4ebp1 Ptgs2 Tigar Egr1 Suv39h1 Stub1 Ccnb1 Ccdc115 Atf4 Hilpda Foxo3 Tmem199 Mdm4 Trp53
0.00119273	62	306	1.61656	Epidermis development	http://amigo.geneontology.org/amigo/term/GO:0008544	Sox9 Tmem79 Ppard Jag2 Klf4 Sult2b1 Casp14 Epha2 Cyp27b1 Lama5 Etv4 Egfr Rock2 Grhl1 Zfp36l1 Fst Bmp4 Wnt5a Scel Grhl2 Hes1 Scrib Dnase1l2 Anxa1 Rela Ldb1 Wnt10a Vangl2 Notch1 Jag1 Fermt1 Ift74 Fosl2 Casp3 St14 Ptgs2 Triobp Exph5 Sostdc1 Mycn Grhl3 Ovol2 Txnip Foxq1 Tfdp1 Zfp750 Kazn Esrp1 Inhba Maff Zfp36 Cd109 Ptgs1 Sfn Trim16 Pls1 Foxc1 Sprr1a Sprr2f Dsp Cdh3 Ntf5
0.00120095	41	179	1.82748	Regulation of stress-activated MAPK cascade	http://amigo.geneontology.org/amigo/term/GO:0032872	Foxm1 Akt1 Gadd45b Ager Traf4 Egfr Map3k3 Per1 Gadd45g F2rl1 Wnt5a Wnt7b Gps2 Xdh Eif2ak2 Mapk8ip3 Fas Pdcd4 Hras Map4k4 Stk25 Traf2 Mecom Wnt7a Ltbr Pycard Myd88 Eda2r Arl6ip5 Tnfrsf23 Dusp10 Ankrd6 Inava Aida Rell1 Rap2a Ezr Gstp1 Sphk1 Map3k5 Prmt1
0.00120623	81	427	1.51348	Muscle tissue development	http://amigo.geneontology.org/amigo/term/GO:0060537	Cav2 Sox9 Ifrd1 Emd Klf5 Epor Neurl1a Ihh Aldh1a2 Kdm6b Ddx39b Trip10 Popdc3 Cdk1 Hmg20b Btg2 Fos Edn1 Bmp4 Wnt5a Rb1 Myc Hdac7 Ly6e Cxadr Rcan1 Nr4a1 Luc7l Uqcc2 Lox Ankrd1 Efemp2 Itgb1 Rgs2 Csrp1 Atf3 Notch1 Lmna Sema3c Slc9a1 Kel Ybx3 Nupr1 G6pdx Tsc22d3 Sin3b Sorbs2 Smad1 Agt Tpm1 Scx Six4 Sirt6 Parp2 Egr2 Egr1 Ppp1r13l Fzd7 Ccnb1 Pgm5 Pkp2 Maff Hoxd9 Dsg2 Zfpm1 Foxc1 Hoxd10 Foxl2 Selenon Map…
0.00120797	14	37	3.01889	Epiboly	http://amigo.geneontology.org/amigo/term/GO:0090504	Scnn1g Ddr1 Cd44 Ajuba Hbegf Cd151 Fermt1 Pdpn Wnt7a Scnn1b Flna Plet1 Megf8 Arhgap35
0.00122424	76	395	1.5351	Regulation of DNA-binding transcription factor activity	http://amigo.geneontology.org/amigo/term/GO:0051090	Jup Ifrd1 Akt1 Klf4 Stat3 Ripk4 Kit Ube2i Ager Cacna1d Tnfaip3 Irak3 Prmt2 Nfkbia Edn1 Wnt5a Clu Hr Ripk3 Hes1 Eif2ak2 Ppp2r5b Fosl1 Rela Ddit3 Adam8 Il18r1 Lrrfip1 Traf2 Ngf Crtc2 Tlr2 Bcl10 Lrp8 Mad2l2 Anxa3 Anxa4 Bhlhe40 Nupr1 Rps3 Pycard Flna Psmd10 Gas6 Ikbkb Trib1 Myd88 Fanca Ndn Map3k13 Foxj1 Eda2r Tut4 Foxa1 Nfkbid Kdm1a Icam1 Tfdp1 Dap Wfs1 Ddx58 Nfkbil1 Bex2 Hmga2 Rpl11 Flot1 Adgrg3 Sph…
0.0012398	43	191	1.7962	Negative regulation of cell growth	http://amigo.geneontology.org/amigo/term/GO:0030308	Sema6b Tnk1 Ifrd1 Bbc3 Ppard Tchp Cyp27b1 Sertad1 Hyal1 Ptprs Rack1 Cdkl3 Rtn4 Wnt5a Rb1 Cdkn1a Ptprj Serpine2 Rgs2 Sema3c Sesn2 Sema4b G6pdx Agt Cryab Ip6k2 Gas2l1 Cdhr2 Prdm4 Sh3bp4 Pml Sema7a Ppp1r9b Tspyl2 Inhba Trim46 Cirbp Bst2 Cfl1 Trp53 Ei24 Psrc1 Grem1
0.00124576	16	46	2.77513	Negative regulation of hemostasis	http://amigo.geneontology.org/amigo/term/GO:1900047	Apoe Tmprss6 Kng1 Pros1 Pdgfa Serpine2 Anxa5 Fga Cd9 Anxa2 Fgb Fgg Tspan8 Serpine1 Thbs1 Kng2
0.00124576	6	8	5.98387	Positive regulation of apoptotic process involved in morphogenesis	http://amigo.geneontology.org/amigo/term/GO:1902339	Bax Notch1 B4galt1 Tnfrsf1b Tnfrsf1a Pml
0.00124576	6	8	5.98387	Positive regulation of apoptotic process involved in development	http://amigo.geneontology.org/amigo/term/GO:1904747	Bax Notch1 B4galt1 Tnfrsf1b Tnfrsf1a Pml
0.0012631	158	947	1.33115	Cellular homeostasis	http://amigo.geneontology.org/amigo/term/GO:0019725	Cav2 Hk2 Ube2c Tcirg1 Bbc3 Slc39a13 Ppard Apoe Cacnb3 Grik5 Nqo1 Bax Gstm7 Pde1c P2rx5 Epor Slc4a3 Hfe Hap1 Dynll1 Plcd1 Git1 Nol3 Stc1 Gata2 Ager Steap2 Nfe2l2 Cacna1d Tmprss6 Birc5 Slc12a4 Anxa6 Atox1 Cyb561 Sgk1 Hkdc1 Txnrd1 Stc2 Rack1 Rtn4 Gna13 Itgb3 Dlg4 Bdkrb2 Edn1 F2rl1 Pde8b Bmp4 Wnt5a Slc39a14 Fbxo4 Myc Nubp1 Kng1 Aqp2 Slc4a8 Slc25a27 Calcr Slc39a6 Diaph1 Lox Gsto1 Ddit3 Ccr1 Tfap2b Slc…
0.0012631	63	313	1.60589	Positive regulation of cell cycle	http://amigo.geneontology.org/amigo/term/GO:0045787	Ccnd2 Ube2c Akt1 Map3k20 Ranbp1 Rps15a Hyal1 Dyrk3 Birc5 Ddx39b Gipc1 Cdk1 Ascl1 Egfr Mdm2 Rock2 Xrcc3 Edn1 Tert Wnt5a Rb1 Myc Hes1 Adamts1 Racgap1 Anxa1 Fen1 Fosl1 Smc5 Cdc25b Bcl2l11 Src Cks1b Smarcd3 Mapre3 Cdc7 Ereg Chek2 Asns Tgfa Nupr1 Psmd10 Eif4ebp1 Kif23 Plscr1 Fntb Gdpd5 Foxa1 Apex1 Wnt4 Tfdp1 Rcc2 Ccnb1 Shb Rhno1 Camk2d Camk2b Tmod3 Trp53 Hspa2 Sphk1 Mapk15 Psrc1
0.00126643	21	70	2.39355	Negative regulation of actin filament polymerization	http://amigo.geneontology.org/amigo/term/GO:0030837	Hip1r Scin Arpc2 Pfn1 Evl Carmil1 Capn1 Gsn Pfn2 Capzb Tpm1 Ssh3 Ssh2 Kank3 Tmsb4x Cfl1 Capg Tmod3 Nck2 Sptbn2 Tmsb10
0.0012791	10	21	3.79928	Glomerular epithelial cell differentiation	http://amigo.geneontology.org/amigo/term/GO:0072311	Bmp4 Jag1 Ampd2 Prom1 Iqgap1 Myo1e Foxj1 Basp1 Cd24a Lamb2
0.00128284	8	14	4.55914	Regulation of apoptotic process involved in morphogenesis	http://amigo.geneontology.org/amigo/term/GO:1902337	Bax Notch1 Pax8 B4galt1 Tnfrsf1b Tnfrsf1a Pml Foxc1
0.00128284	8	14	4.55914	Regulation of apoptotic process involved in development	http://amigo.geneontology.org/amigo/term/GO:1904748	Bax Notch1 Pax8 B4galt1 Tnfrsf1b Tnfrsf1a Pml Foxc1
0.00128284	8	14	4.55914	Cellular response to interferon-alpha	http://amigo.geneontology.org/amigo/term/GO:0035457	Axl Gata3 Myc Gas6 Ifit1 Ifit2 Ifit3b Ifit3
0.00130291	13	33	3.14304	Positive regulation of cartilage development	http://amigo.geneontology.org/amigo/term/GO:0061036	Sox9 Bmp4 Wnt5a Bmp1 Rela Smad1 Scx Hoxa11 Bmp6 Zfp219 Bmpr1b Fgf18 Zbtb16
0.00130592	40	174	1.83414	Regulation of actin filament polymerization	http://amigo.geneontology.org/amigo/term/GO:0030833	Hip1r Scin Arpc2 Arpc5 Spire2 Myo1c Pfn1 Dbnl Evl Carmil1 Capn1 Baiap2 Gsn Pfn2 Capzb Arpc1b Vasp Pycard Cttn Pak3 Cotl1 Tpm1 Ssh3 Dbn1 Icam1 Plekhg2 Ssh2 Arpin Cdc42ep4 Kank3 Arf6 Tmsb4x Cfl1 Capg Tmod3 Grb2 Cdc42ep5 Nck2 Sptbn2 Tmsb10
0.00136853	59	289	1.62883	Regulation of angiogenesis	http://amigo.geneontology.org/amigo/term/GO:0045765	Hk2 Mapk7 Jup Klf4 Stat3 Hspb1 Epha2 Hyal1 Gata2 Nfe2l2 Brca1 Rtn4 Rock2 Itgb3 Tert Plk2 Wnt5a C6 Emp2 Adamts1 Tnfrsf12a C3 Alox5 Itgb1 Creb3l1 Efna3 F3 Angptl3 Anxa3 Pxn Tspan12 Tnfrsf1a Pak4 Pde3b Col4a2 Smad1 Agt Pkm Lif Sirt6 Cxcl10 Ccl2 Btg1 Pml Lrg1 Serpine1 Vash2 Hoxa5 Rras Rnh1 Thbs1 C5ar1 Foxc1 Rhob Hmga2 Fgf18 Sphk1 Grem1 Apela
0.00140907	46	210	1.74767	Positive regulation of neuron projection development	http://amigo.geneontology.org/amigo/term/GO:0010976	Dynlt1c Itga3 Apoe Hspb1 Ranbp1 Epor Hap1 Nfe2l2 Scn1b Cobl Rtn4 Dbnl Bmp4 Wnt5a Rrn3 Adamts1 Ptk7 Dpysl3 Ppp2r5b Ankrd1 Baiap2 Itgb1 Serpine2 Rgs2 Itga6 Ngf Lrp8 Cxcl5 Iqgap1 Pak3 Flna Agt Zdhhc15 Lif Dbn1 Kdm1a Enc1 Cnr1 Cd24a Camk2b Arhgap35 Ppp2r5d Sphk1 Bhlhb9 Cntf Dynlt1b
0.00140907	48	222	1.72508	Cellular response to lipopolysaccharide	http://amigo.geneontology.org/amigo/term/GO:0071222	Akt1 Ppard Axl Git1 Abca1 Lbp Cd68 Cxcl16 Plscr3 Tnfaip3 Nfkbia Wnt5a Pabpn1 Litaf Trem2 Ankrd1 Rela Pdcd4 Capn2 Mrc1 Il1f6 Src Nfkb1 Bcl10 Tnfrsf1b Cxcl5 Cxcl1 Pycard Plscr1 Trib1 Myd88 Tut4 Cxcl10 Ccl2 Sbno2 Serpine1 Arid5a Scarb1 Bmp6 Tspo Nfkbil1 Zfp36 Cd14 Cebpb Cxcl2 Tnip2 B2m Gstp1
0.00142019	7	11	5.07722	Detection of molecule of bacterial origin	http://amigo.geneontology.org/amigo/term/GO:0032490	Lbp Trem2 Itgav Tlr2 Ssc5d Scarb1 Tlr1
0.00142019	7	11	5.07722	Negative regulation of erythrocyte differentiation	http://amigo.geneontology.org/amigo/term/GO:0045647	Zfp36l1 Ldb1 Gas2l1 Hoxa5 Zfp36 Klf13 Mafb
0.00142471	15	42	2.84946	T cell homeostasis	http://amigo.geneontology.org/amigo/term/GO:0043029	Akt1 Tcirg1 Bax Ripk3 Pmaip1 Fas Bcl2l11 Rps6 Tsc22d3 Casp3 Ccnb2 Tnfrsf23 Spns2 Cd24a Siva1
0.00142915	35	146	1.91265	Epithelial to mesenchymal transition	http://amigo.geneontology.org/amigo/term/GO:0001837	Sox9 Ager Gata3 Trip10 Pofut2 Rtn4 Rflnb Dlg5 Bmp4 Wnt5a Pdcd4 Epb41l5 Vangl2 Notch1 Jag1 Sdcbp Glipr2 Pdpn Mad2l2 Fgfr2 Flna Foxa1 Wnt4 Ovol2 Zfp750 Dag1 Il17rd Phldb1 Foxc1 Hmga2 Mcrip1 Bcl9l Tmem100 Grem1 Zfp703
0.00142915	35	146	1.91265	Signal transduction in response to DNA damage	http://amigo.geneontology.org/amigo/term/GO:0042770	Zfp385a Foxm1 Map3k20 Cd44 Dyrk3 Ddx39b Cdk1 Cry1 Mdm2 Ccng1 Ppm1d Fbxo4 Cdkn1a Pmaip1 Ankrd1 Pidd1 Smyd2 Sesn2 Mad2l2 Chek2 Triap1 Psmd10 Topbp1 Brsk1 Rps27l Kdm1a Pml Rhno1 Foxo3 Bcl3 Mdm4 Hmga2 Trp53 Grb2 Sox4
0.00143508	39	169	1.84119	Negative regulation of supramolecular fiber organization	http://amigo.geneontology.org/amigo/term/GO:1902904	Hip1r Scin Apoe Inpp5k Arpc2 Mid1ip1 Pfn1 Sgk1 Evl Carmil1 Clu Capn1 Gsn Tpx2 Pfn2 Capzb Cryab Tpm1 Gas2l1 Ssh3 Dbn1 Ckap2 Ssh2 F11r Arpin Eml2 Plekhh2 Kank3 Camsap3 Shroom2 Tmsb4x Tacstd2 Map1b Cfl1 Capg Tmod3 Nck2 Sptbn2 Tmsb10
0.00154233	20	66	2.41772	Regulation of hemostasis	http://amigo.geneontology.org/amigo/term/GO:1900046	Apoe Nfe2l2 Tmprss6 F2rl1 Kng1 Pros1 Pdgfa Serpine2 Anxa5 Fga Ephb2 Cd9 St3gal4 Anxa2 Fgb Fgg Tspan8 Serpine1 Thbs1 Kng2
0.00154233	37	158	1.86838	Negative regulation of nervous system development	http://amigo.geneontology.org/amigo/term/GO:0051961	Dynlt1c Sema6b Ifrd1 Ascl2 Ptprs Ywhah Cdkl3 Rtn4 Tert Bmp4 Wnt5a Wnt7b Hes1 Fas Notch1 Ephb2 Sema3c Wnt7a Sema4b Tmem98 Kdm1a Mycn Ctnna1 Sema7a Atf5 Dusp10 Tspo Trim46 Kctd11 Cd24a Hmga2 Trp53 B2m Sox11 Syngap1 Cdkn2b Dynlt1b
0.00154233	65	328	1.5811	Positive regulation of nervous system development	http://amigo.geneontology.org/amigo/term/GO:0051962	Apoe Kit Neurl1a Hap1 Sgk1 Ascl1 Egfr Cdkl3 Rtn4 Dbnl Dlg5 Myc Hes1 Ache Tiam2 Tnfrsf12a Rela Baiap2 St8sia2 Fn1 Obsl1 Serpine2 Stk25 Plxna2 Notch1 Spint1 Ngf Tlr2 Tnfrsf1b Lrp8 Ephb2 Smarcd3 Plxna1 Wnt7a Pak3 Il34 Vstm5 Rpl4 Map3k13 Lif Dbn1 Tle6 Tpbg Kdm1a Zfp365 Egr2 Sema7a Ss18l1 Dag1 Clcf1 Tspo Agrn Megf8 Slitrk4 Efna5 Bex1 Nlgn2 Map1b Plxnb1 Camk2b Numbl Sox11 Bhlhb9 Cntf Rassf10
0.00154256	21	71	2.35984	Positive regulation of response to wounding	http://amigo.geneontology.org/amigo/term/GO:1903036	Nfe2l2 Rtn4 Cldn1 Hbegf Anxa1 Hras Itgb1 Fermt1 Flna St3gal4 Adra2a Ccl2 Serpine1 Ptger4 Thbs1 Cd24a Cldn4 Actg1 Cldn3 Insl3 Cntf
0.00155456	48	223	1.71734	Regulation of endocytosis	http://amigo.geneontology.org/amigo/term/GO:0030100	Hip1r Axl Apoe Apoc2 Sh3gl1 Ankrd13d Hfe Hap1 Bcl2l1 Gata2 Ager Lbp Itgb3 Pld2 Dlg4 F2rl1 Wnt5a Clu Scrib Ap2m1 Trem2 C3 Rabgef1 Cd151 Itgb1 Dnm1 Itgav Pacsin3 Ptpn1 Src Sdcbp Wdr54 Anxa2 Ap2b1 Neu3 Abca7 Serpine1 Ankrd13b Pcsk9 Lgals3 Cd14 Actn4 Gpc3 Flot1 B2m Cd2ap Sphk1 Grem1
0.00156221	26	97	2.13856	Negative regulation of intrinsic apoptotic signaling pathway	http://amigo.geneontology.org/amigo/term/GO:2001243	Zfp385a Mapk7 Akt1 Hspb1 Cd44 Bcl2l1 Nol3 Nfe2l2 Mdm2 Bdkrb2 Clu Rrn3 Creb3l1 Ptpn1 Src Creb3 Triap1 Ybx3 Ddias Ptgs2 Fignl1 Kdm1a Mcl1 Wfs1 Plaur Mdm4
0.00156221	26	97	2.13856	Neural tube closure	http://amigo.geneontology.org/amigo/term/GO:0001843	Sdc4 Pfn1 Apaf1 Cobl Bmp4 Wnt5a Grhl2 Scrib Enah Ptk7 Vangl2 Spint1 Bcl10 Shroom3 Vasp Casp3 St14 Grhl3 Mthfd1l Tgif1 Arhgap35 Deaf1 Rps7 Spint2 Trim71 Med12
0.00160303	16	47	2.71608	Negative regulation of coagulation	http://amigo.geneontology.org/amigo/term/GO:0050819	Apoe Tmprss6 Kng1 Pros1 Pdgfa Serpine2 Anxa5 Fga Cd9 Anxa2 Fgb Fgg Tspan8 Serpine1 Thbs1 Kng2
0.00160876	14	38	2.93944	Cortical actin cytoskeleton organization	http://amigo.geneontology.org/amigo/term/GO:0030866	Llgl1 Rock2 Llgl2 Fmnl3 Racgap1 Epb41l1 Rab13 Ikbkb Pdcd6ip Rtkn Anln Arf6 Pls1 Ezr
0.00160876	39	170	1.83036	Coagulation	http://amigo.geneontology.org/amigo/term/GO:0050817	Axl Apoe Entpd2 Nfe2l2 Tmprss6 Gna13 Itgb3 Evl F2rl1 Kng1 Pros1 C3 Pdgfa Fn1 Serpine2 Anxa5 Slc7a11 Fga F3 Pdpn Ephb2 Cd9 Vps33b Gas6 St3gal4 Anxa2 Adra2a Fgb Fgg Tspan8 Rap2b Serpine1 F11r F13a1 Thbs1 Pla2g4a Nbeal2 Kng2 Serpina10
0.00160876	39	170	1.83036	Negative regulation of cytoskeleton organization	http://amigo.geneontology.org/amigo/term/GO:0051494	Hip1r Scin Inpp5k Arpc2 Mid1ip1 Pfn1 Sgk1 Evl Carmil1 Nubp1 Capn1 Gsn Tpx2 Pfn2 Capzb Tpm1 Gas2l1 Ssh3 Dbn1 Ckap2 Ssh2 F11r Arpin Eml2 Plekhh2 Kank3 Camsap3 Shroom2 Tmsb4x Tacstd2 Map1b Cfl1 Capg Tmod3 Nck2 Sptbn2 Ccnf Tmsb10 Kifc1
0.00160876	63	316	1.59065	Regulation of ERK1 and ERK2 cascade	http://amigo.geneontology.org/amigo/term/GO:0070372	Dynlt1c Apoe Klf4 Cd44 Epor Epha2 Cnksr3 Ager Ccl9 Dusp6 Egfr Tnip1 Itgb3 F2rl1 Bmp4 Psca Map3k12 Calcr Trem2 C3 Hras Ccr1 Pdgfa Ccl20 Fn1 Atf3 Notch1 Ptpn1 Src Ngf Fga Fbxw7 Glipr2 Ephb2 Pycard Gas6 Pdgfd Gnai2 Fgb Fgg Lif Tpbg Ccl2 Abca7 Icam1 Sema7a Rras Akap12 Dusp10 Clcf1 Npnt Fgfbp3 P2ry6 C5ar1 Ezr Jun Traf7 Camk2d Ffar4 Fgf18 Gstp1 Apela Dynlt1b
0.00160876	32	130	1.96394	Response to interleukin-1	http://amigo.geneontology.org/amigo/term/GO:0070555	Sox9 Mapk13 Hyal1 Irf1 Ccl9 Irak3 Edn1 Myc Anxa1 Ankrd1 Rela Il1r1 Ccl20 Fn1 Il1rn Src Nfkb1 Pycard Ikbkb Gclc Myd88 Fgb Fgg Ccl2 Egr1 Akap12 Mapk11 Cfl1 Cebpb Cxcl2 Tnip2 Il1rl2
0.00163655	25	92	2.16807	Regulation of protein tyrosine kinase activity	http://amigo.geneontology.org/amigo/term/GO:0061097	Neurl1a Rack1 Itgb3 Dlg4 Hbegf Afap1l2 Ptpn1 Fbxw7 Lrp8 Ereg Areg Tgfa Mvp Gas6 Il34 Agt Adra2a Rap2b Agrn Adora1 Cd24a Nrg1 Grem1 Vps25 Prnp
0.00166785	41	182	1.79735	Regulation of stress-activated protein kinase signaling cascade	http://amigo.geneontology.org/amigo/term/GO:0070302	Foxm1 Akt1 Gadd45b Ager Traf4 Egfr Map3k3 Per1 Gadd45g F2rl1 Wnt5a Wnt7b Gps2 Xdh Eif2ak2 Mapk8ip3 Fas Pdcd4 Hras Map4k4 Stk25 Traf2 Mecom Wnt7a Ltbr Pycard Myd88 Eda2r Arl6ip5 Tnfrsf23 Dusp10 Ankrd6 Inava Aida Rell1 Rap2a Ezr Gstp1 Sphk1 Map3k5 Prmt1
0.00167708	75	393	1.52261	Regulation of protein catabolic process	http://amigo.geneontology.org/amigo/term/GO:0042176	Cdh1 Sox9 Timp1 Akt1 Apoe Hfe Chfr Gipc1 Tnfaip3 Egfr Mdm2 Irak3 Sumo3 Rhbdf1 Rack1 Tlk2 Sumo2 Plk2 Wnt5a Clu Psme1 Rnf19a Csnk1e Trem2 Uqcc2 Rela Adam8 Serpine2 Pacsin3 Fbxw7 Sdcbp Tnfrsf1b Plk3 Azin2 Mad2l2 Rchy1 Chek2 Ctsc Nupr1 Msn Flna Psmd10 N4bp1 Vps11 Anxa2 Gclc Trib1 Rnft2 Adra2a Sirt6 Atp13a2 Pml Cd81 Mylip Osbpl7 Smurf1 Stub1 Bag2 Sgsm3 Pcsk9 Serpinb1a Ezr Zfand2a Mdm4 Arntl Gpc3 Rpl11…
0.00170021	49	230	1.69977	Protein autophosphorylation	http://amigo.geneontology.org/amigo/term/GO:0046777	Tnk1 Ddr1 Kit Cad Mapkapk2 Egfr Mknk2 Irak3 Map3k3 Dapk1 Ripk3 Map3k12 Eif2ak2 Ppp2r5b Pdgfa Clk1 Stk17b Pask Stk25 Nek6 Stk39 Src Ngf Camkk2 Chek2 Trim24 Iqgap1 Mvp Fgfr2 Pdgfd Clk3 Csnk1g1 Mapkapk3 Map3k13 Prkx Pim3 Atp13a2 Rap2b Hk1 Hipk4 Map3k9 Rap2a Jun Camk2d Camk2b Ppp2r5d Mapk15 Clk2 Grem1
0.00171115	56	273	1.63661	Regulation of calcium ion transport	http://amigo.geneontology.org/amigo/term/GO:0051924	Akt1 Cacnb3 Homer3 Bax Gstm7 P2rx5 Inpp5k Hap1 Nol3 Stc1 Cacna1d Vmp1 Stc2 Itgb3 Cacnb1 Bmp4 Hes1 Aqp2 Calcr Diaph1 Spink1 Gsto1 Ccr1 Pacsin3 Ngf Gem Slc9a1 G6pdx Rrad Agt Gnb5 Ptgs2 Gnai2 Atp2c2 Cxcl10 Cbarp Calm2 Pml Icam1 Cd84 Cldn16 Wfs1 Tspo Cracr2b P2ry6 Mchr1 Lgals3 Selenon Cemip Camk2d Bak1 Hspa2 Ahnak Gramd2 Smim6 Prnp
0.00171591	46	212	1.73118	Regulation of cell junction assembly	http://amigo.geneontology.org/amigo/term/GO:1901888	Mmp14 Epha2 Ptprs Sdc4 Myo1c Rock2 Dlg5 Wnt5a Cldn1 Ldb1 Ptprj Nptx1 St8sia2 Epb41l5 Src Ephb2 Wnt7a Iqgap1 Gpm6b Ikbkb Vstm5 Agt Nectin1 Six4 Tpbg Wnt4 Lrfn3 F11r Rcc2 Rhod Agrn Pkp2 S100a10 Arf6 Camsap3 Lrfn4 Slitrk4 Efna5 Nlgn2 Cfl1 Flot1 Actg1 Cldn19 Cldn3 Bhlhb9 Grem1
0.00171737	17	52	2.60835	Establishment or maintenance of apical/basal cell polarity	http://amigo.geneontology.org/amigo/term/GO:0035088	Wdr1 Llgl1 Dlg5 Wnt5a Sh3bp1 Scrib Spag6l Ptk7 Vangl2 Msn Pdcd6ip Foxj1 Myo9a Camsap3 Mtcl1 Ezr Fat1
0.00171737	17	52	2.60835	Mammary gland morphogenesis	http://amigo.geneontology.org/amigo/term/GO:0060443	Elf3 Ddr1 Bax Epha2 Csf1 Etv4 Bmp4 Wnt5a Scrib Capn1 Src B4galt1 Areg Sostdc1 Wnt4 Pml Kdm5b
0.00171737	17	52	2.60835	Establishment or maintenance of bipolar cell polarity	http://amigo.geneontology.org/amigo/term/GO:0061245	Wdr1 Llgl1 Dlg5 Wnt5a Sh3bp1 Scrib Spag6l Ptk7 Vangl2 Msn Pdcd6ip Foxj1 Myo9a Camsap3 Mtcl1 Ezr Fat1
0.00173451	91	498	1.45792	T cell activation	http://amigo.geneontology.org/amigo/term/GO:0042110	Tcf7 Tcirg1 Jag2 Relb Ncstn Bax Stat3 Hspb1 Cd44 Kit Ihh Hfe Ager Gata3 Sdc4 Irf1 Patz1 Arg2 Zfp36l1 Irf4 F2rl1 Dlg5 Sftpd Bmp4 Ripk3 Myh9 Hes1 Scrib Cxadr Tnfrsf21 Anxa1 Fas Adam8 Cd151 Il18r1 Mr1 Gsn Itgav Vcam1 Zbtb7b Rorc Bcl10 Rps6 Tnfrsf1b Ctps Ephb6 Rps3 Pycard Elf4 Msn Efnb1 Casp3 Psmb10 Fanca Egr3 Foxj1 Prr7 Nfkbiz Ccl2 Tmem98 Cd276 Wnt4 Nfkbid Icam1 Cd81 Egr1 Dusp10 Ptger4 Il7 Fzd7 Slc7…
0.00174449	29	114	2.02962	Glial cell development	http://amigo.geneontology.org/amigo/term/GO:0021782	Akt1 Ncstn Ager Ifngr1 Ascl1 Egfr Itgb4 Clu Trem2 Gsn Tlr2 Eif2b3 Cd9 Cspg5 C1qa Adgrg6 Dag1 C5ar1 Lamb2 Cntn2 Prx Phgdh B4galt6 Gstp1 Nrg1 Sox11 Sox4 Cntf Med12
0.00175675	38	165	1.83747	Positive regulation of vasculature development	http://amigo.geneontology.org/amigo/term/GO:1904018	Hk2 Jup Klf4 Stat3 Hspb1 Hyal1 Gata2 Nfe2l2 Brca1 Rtn4 Itgb3 Tert Wnt5a C6 C3 Itgb1 F3 Angptl3 Anxa3 Pxn Tnfrsf1a Pak4 Smad1 Pkm Sirt6 Btg1 Lrg1 Serpine1 Vash2 Rras Thbs1 C5ar1 Rhob Hmga2 Fgf18 Sphk1 Grem1 Apela
0.00175675	34	142	1.91034	Positive regulation of cysteine-type endopeptidase activity	http://amigo.geneontology.org/amigo/term/GO:2001056	Hip1r Bbc3 Bax Ctsd Perp Apaf1 Rack1 Dapk1 Tnfrsf10b Myc Xdh Pmaip1 Fas Pidd1 Casp12 Gsn Bcl2l11 Ngf F3 Bcl10 Pdcd5 Rps3 Pycard Prr7 Arl6ip5 Rps27l Pml Tnfrsf23 Nek5 Dap Foxl2 Bak1 Wdr35 Map3k5
0.00175675	38	165	1.83747	Positive regulation of angiogenesis	http://amigo.geneontology.org/amigo/term/GO:0045766	Hk2 Jup Klf4 Stat3 Hspb1 Hyal1 Gata2 Nfe2l2 Brca1 Rtn4 Itgb3 Tert Wnt5a C6 C3 Itgb1 F3 Angptl3 Anxa3 Pxn Tnfrsf1a Pak4 Smad1 Pkm Sirt6 Btg1 Lrg1 Serpine1 Vash2 Rras Thbs1 C5ar1 Rhob Hmga2 Fgf18 Sphk1 Grem1 Apela
0.00180006	18	57	2.51952	Regulation of actin filament depolymerization	http://amigo.geneontology.org/amigo/term/GO:0030834	Scin Wdr1 Arpc2 Dstn Evl Carmil1 F2rl1 Sh3bp1 Gsn Capzb Tpm1 Plekhh2 Shroom2 Cfl1 Capg Tmod3 Nck2 Sptbn2
0.00181593	26	98	2.11674	Tube closure	http://amigo.geneontology.org/amigo/term/GO:0060606	Sdc4 Pfn1 Apaf1 Cobl Bmp4 Wnt5a Grhl2 Scrib Enah Ptk7 Vangl2 Spint1 Bcl10 Shroom3 Vasp Casp3 St14 Grhl3 Mthfd1l Tgif1 Arhgap35 Deaf1 Rps7 Spint2 Trim71 Med12
0.00184073	15	43	2.78319	Epithelial cell morphogenesis	http://amigo.geneontology.org/amigo/term/GO:0003382	Col18a1 Ihh Rab25 Stc1 Ccdc88c Grhl2 Scrib Epb41l5 Rilpl1 Sipa1l3 St14 Pof1b Fat1 Cldn3 Spint2
0.00184073	15	43	2.78319	Extracellular matrix assembly	http://amigo.geneontology.org/amigo/term/GO:0085029	Sox9 Lamb1 Ihh Ntn4 Lox Efemp2 Ltbp3 Notch1 Gpm6b Gas6 Agt Qsox1 Dag1 Phldb1 Lamb2
0.00184262	19	62	2.44502	Positive regulation of smooth muscle cell migration	http://amigo.geneontology.org/amigo/term/GO:0014911	Arpc2 Ager Mdm2 Itgb3 Tert Myc Adamts1 Src S100a11 Fga Dock7 Iqgap1 Agt Pdgfd Egr1 Ptger4 P2ry6 Tmsb4x Camk2d
0.00184262	21	72	2.32706	Positive regulation of osteoblast differentiation	http://amigo.geneontology.org/amigo/term/GO:0045669	Clic1 Pdlim7 Bmp4 Wnt7b Fbn2 Nppc Jag1 Lmna Smad1 Zhx3 Cd276 Wnt4 Bmp6 Ptger4 Npnt Bmpr1b Ffar4 Cebpb Sox11 Jund Cebpd
0.00185173	20	67	2.38164	Regulation of coagulation	http://amigo.geneontology.org/amigo/term/GO:0050818	Apoe Nfe2l2 Tmprss6 F2rl1 Kng1 Pros1 Pdgfa Serpine2 Anxa5 Fga Ephb2 Cd9 St3gal4 Anxa2 Fgb Fgg Tspan8 Serpine1 Thbs1 Kng2
0.00185173	20	67	2.38164	Ureteric bud morphogenesis	http://amigo.geneontology.org/amigo/term/GO:0060675	Sox9 Pax2 Gata3 Lama5 Bmp4 Myc Hes1 Kif26b Pax8 Agt Six4 Lzts2 Wnt4 Hoxa11 Hoxb7 Npnt Adamts16 Tacstd2 Gpc3 Grem1
0.00185261	69	356	1.54639	Hormone secretion	http://amigo.geneontology.org/amigo/term/GO:0046879	Tcirg1 Ppard Pde1c Hfe Stx1a Dynll1 Kcnq1 Gata3 Cacna1d Birc5 Cry1 Egfr Srebf1 Vamp2 Edn1 Pde8b Oit1 Ildr1 Scg5 Uqcc2 Anxa1 Alox5 Tfap2b Map4k4 Ptprn Pask Pax8 Il1rn Anxa5 Fga Aimp1 Spp1 Trpv6 Ano1 Acsl4 Agt Inha Ucp2 Adra2a Fgb Fgg Lif Midn Pim3 Phpt1 Inhbb Vgf Cpe Trpm4 Sct Bmp6 Ptger4 Clcf1 Inhba Kdm5b Adora1 Cnr1 Gpr68 Efna5 Foxl2 Nlgn2 Ffar4 Arntl Hmga2 Ica1 Sox11 Hmgn3 Sox4 Cntf
0.0018527	30	120	1.99462	Positive regulation of endocytosis	http://amigo.geneontology.org/amigo/term/GO:0045807	Hip1r Axl Apoe Sh3gl1 Hfe Bcl2l1 Gata2 Ager Lbp Pld2 F2rl1 Wnt5a Clu Ap2m1 Trem2 C3 Cd151 Itgb1 Dnm1 Anxa2 Ap2b1 Abca7 Serpine1 Pcsk9 Cd14 Actn4 Gpc3 Flot1 B2m Grem1
0.00189836	12	30	3.1914	Metanephros morphogenesis	http://amigo.geneontology.org/amigo/term/GO:0003338	Sox9 Pax2 Bmp4 Wnt7b Hes1 Kif26b Pax8 Sall1 Foxj1 Lif Wnt4 Grem1
0.00190426	25	93	2.14476	Regulation of protein depolymerization	http://amigo.geneontology.org/amigo/term/GO:1901879	Scin Wdr1 Arpc2 Mid1ip1 Dstn Map1s Evl Carmil1 F2rl1 Sh3bp1 Gsn Tpx2 Capzb Tpm1 Gas2l1 Ckap2 Plekhh2 Camsap3 Shroom2 Map1b Cfl1 Capg Tmod3 Nck2 Sptbn2
0.00190496	83	447	1.48146	Positive regulation of kinase activity	http://amigo.geneontology.org/amigo/term/GO:0033674	Ccnd2 Akt1 Axl Ddr1 Ralb Kit Neurl1a Epha2 Rplp1 Csf1 Ager Sdc4 Traf4 Egfr Itgb3 Dlg4 Map3k14 Edn1 Wnt5a Clu Bora Ajuba Ripk3 Emp2 Cdkn1a Mapk8ip3 Hbegf Incenp Afap1l2 Adam8 Hras Pdgfa Vangl2 Traf2 Il1rn Cdc25b Tpx2 Ptpn1 Src Ngf Cks1b Fbxw7 Bcl10 Lrp8 Ephb2 Mapre3 Ereg Areg Camkk2 Pxn Ephb6 Tgfa Iqgap1 Pak4 Rps3 Pak3 Psmd10 Gas6 Il34 Agt Pdgfd Mst1r Adra2a Vav3 Cd81 Tigar Egr1 Dag1 Ccnb1 Agrn Ad…
0.0019102	10	22	3.62659	Neuron projection fasciculation	http://amigo.geneontology.org/amigo/term/GO:0106030	Rtn4 Wnt5a Tnfrsf21 Ephb2 Casp3 Ndn Cnr1 Megf8 Cntn2 Arhgap35
0.0019102	10	22	3.62659	Axonal fasciculation	http://amigo.geneontology.org/amigo/term/GO:0007413	Rtn4 Wnt5a Tnfrsf21 Ephb2 Casp3 Ndn Cnr1 Megf8 Cntn2 Arhgap35
0.0019102	62	312	1.58547	Peptide transport	http://amigo.geneontology.org/amigo/term/GO:0015833	Tcirg1 Ppard Pde1c Hfe Stx1a Mgst1 Dynll1 Kcnq1 Abca1 Cacna1d Birc5 Egfr Srebf1 Edn1 Pde8b Oit1 Ildr1 Abcc1 Uqcc2 Tap2 Anxa1 Alox5 Tfap2b Map4k4 Ptprn Pask Pax8 Il1rn Anxa5 Slc7a11 Fga Aimp1 Ano1 Acsl4 Abcc4 Ucp2 Adra2a Fgb Fgg Lif Midn Pim3 Phpt1 Inhbb Tap1 Vgf Cpe Trpm4 Sct Ptger4 Clcf1 Adora1 Cnr1 Gpr68 Efna5 Nlgn2 Ffar4 Arntl Hmga2 Ica1 Hmgn3 Sox4
0.0019102	65	331	1.56677	Regulation of protein serine/threonine kinase activity	http://amigo.geneontology.org/amigo/term/GO:0071900	Ccnd2 Mapk7 Akt1 Apoe Ralb Kit Inpp5k Prkag3 Ager Tnfaip3 Egfr Irak3 Ccng1 Edn1 Bmp4 Wnt5a Rb1 Ajuba Cdkn1a Mapk8ip3 Incenp Pdcd4 Ptprj Adam8 Hras Pdgfa Rgs2 Vangl2 Traf2 Il1rn Ptpn1 Src Ccna2 Ccnl1 Cks1b Sesn2 Mapre3 Uchl1 Iqgap1 Rps3 Pycard Psmd10 Casp3 Il34 Agt Pdgfd Ccnb2 Trib1 Mst1r Adra2a Dusp10 Ccnb1 Aida Cd24a Sfn Inka2 Cemip Tcim Hmga2 Fgf18 Gstp1 Psrc1 Map3k5 Ccnf Cdkn2b
0.00195681	11	26	3.37552	Negative regulation of receptor-mediated endocytosis	http://amigo.geneontology.org/amigo/term/GO:0048261	Apoc2 Ankrd13d Itgb3 Dlg4 Rabgef1 Itgav Sdcbp Wdr54 Neu3 Ankrd13b Pcsk9
0.00195681	11	26	3.37552	Establishment of monopolar cell polarity	http://amigo.geneontology.org/amigo/term/GO:0061162	Wnt5a Sh3bp1 Scrib Spag6l Ptk7 Msn Foxj1 Myo9a Camsap3 Map1b Fat1
0.0019684	27	104	2.07134	Interleukin-1 production	http://amigo.geneontology.org/amigo/term/GO:0032612	Stat3 Hspb1 Git1 Ager Tnfaip3 Arg2 F2rl1 Wnt5a Gsdmd Trem2 Anxa1 Ccl20 Pycard Gas6 Panx1 Casp4 Pml Hk1 Egr1 Ptger4 Inava S100a13 Serpinb1a Trim16 Ffar4 Gstp1 Sphk1
0.0019684	27	104	2.07134	Regulation of interleukin-1 production	http://amigo.geneontology.org/amigo/term/GO:0032652	Stat3 Hspb1 Git1 Ager Tnfaip3 Arg2 F2rl1 Wnt5a Gsdmd Trem2 Anxa1 Ccl20 Pycard Gas6 Panx1 Casp4 Pml Hk1 Egr1 Ptger4 Inava S100a13 Serpinb1a Trim16 Ffar4 Gstp1 Sphk1
0.00198518	39	172	1.80908	Mononuclear cell migration	http://amigo.geneontology.org/amigo/term/GO:0071674	Akt1 Csf1 Ager Gata3 Cxcl16 Ccl9 Itgb3 Wnt5a Ripk3 Anxa1 Adam8 Alox5 Ccr1 Ccl20 Stk39 Creb3 Artn Padi2 Pycard Msn Gas6 Il34 Pdgfd Cxcl10 Ccl2 Icam1 Serpine1 F11r Trpm4 Spns2 Rps19 Nbl1 Hsd3b7 S100a14 C5ar1 Lgals3 Cxcl17 Mospd2 Grem1
0.00199651	60	300	1.5957	Cell chemotaxis	http://amigo.geneontology.org/amigo/term/GO:0060326	Hspb1 Kit Epha2 Csf1 Lbp Elmo2 Cxcl16 Ccl9 Hoxb9 Edn1 F2rl1 Wnt5a Cxadr Nr4a1 Abcc1 Hbegf Lox Anxa1 Adam8 Alox5 Ccr1 Ccl20 Notch1 Stk39 Rab13 Vcam1 Pip5k1a Creb3 Padi2 Bst1 Spp1 Cxcl5 Cxcl1 Il17rc Gas6 Il34 Pdgfd Vav3 Egr3 Cxcl10 Tpbg Ccl2 Serpine1 Trpm4 Thbs1 Rps19 Nbl1 Hsd3b7 S100a14 C5ar1 Lgals3 Zfp580 Fgf18 Cxcl2 Cxcl17 Mospd2 Rhog Rpl13a Grem1 Ackr4
0.00200484	137	812	1.34612	Ion homeostasis	http://amigo.geneontology.org/amigo/term/GO:0050801	Cav2 Scnn1g Tcirg1 Bbc3 Slc39a13 Apoe Cacnb3 Cp Bax Gstm7 P2rx5 Epor Slc4a3 Hfe Cyp27b1 Hap1 Plcd1 Nol3 Stc1 Gata2 Ager Steap1 Steap2 Cacna1d Tmprss6 Slc12a4 Anxa6 Atox1 Scn1b Pdk4 Cyb561 Sgk1 Egfr Stc2 Rack1 Gna13 Itgb3 Dlg4 Bdkrb2 Edn1 F2rl1 Bmp4 Wnt5a Slc39a14 Myc Upk3a Nubp1 Meltf Kng1 Slc4a8 Epb42 Slc25a27 Calcr Slc39a6 Diaph1 Gsto1 Ddit3 Ccr1 Tfap2b Slc40a1 Gls Lcn2 Stk39 Itgav Src Slc7a11 …
0.00210173	36	155	1.85307	Response to estradiol	http://amigo.geneontology.org/amigo/term/GO:0032355	Nqo1 Stat3 Ihh Aldh1a2 Arnt2 Socs2 Egfr Srd5a1 Myc Dhh Anxa1 Bcl2l11 Ggt7 Ccna2 Fosl2 Areg Ncor2 Arpc1b Wnt7a Casp3 Mmp2 Mmp15 Agt Cryab Ptgs2 Ccl2 Foxa1 Txnip Ppp1r9b Sprr2f Map1b Cxcl2 Gstp1 Mapk15 Zfp703 Ugt1a1
0.00211232	53	257	1.64537	Developmental growth involved in morphogenesis	http://amigo.geneontology.org/amigo/term/GO:0060560	Sox9 Sema6b Ifrd1 Apoe Ddr1 Ptprs Csf1 Cobl Cdkl3 Rtn4 Dbnl Bmp4 Wnt5a Wnt7b Alcam Spag6l Tnfrsf12a Ptk7 St8sia2 Itgb1 Fn1 Epb41l5 Syt2 Kif26b Vangl2 Notch1 Ngf Sema3c Areg Plxna1 Iqgap1 Sema4b Cttn Rpl4 Ndn Map3k13 Six4 Dbn1 Sirt6 Lzts2 Kdm1a Sema7a Smurf1 Kdm5b Trim46 Megf8 Efna5 Map1b Lamb2 Cfl1 Pak6 Cntf Med12
0.00211645	129	758	1.35782	Brain development	http://amigo.geneontology.org/amigo/term/GO:0007420	Cdh1 Sema6b Axl Lamb1 Ncstn Bax Cic Pafah1b3 Epor Neurl1a Cnp Hap1 Arpc5 Slc38a3 Git1 Ptprs Aldh1a2 Kif1a Gata2 Arnt2 Rac3 Kdm6b Map1s Xab2 Apaf1 Ascl1 Ddit4 Egfr Btg2 Rtn4 Llgl1 Srd5a1 Dlg5 Bmp4 Wnt5a Grhl2 Myc Wnt7b Ttll1 Slc38a2 Hes1 Scrib Arl13b Mapk8ip3 Diaph1 Ldb1 Baiap2 Tubgcp2 Hprt Ccr1 Itgb1 Serpine2 Rgs2 Srgap2 Plxna2 Nr4a2 Notch1 Bcl2l11 Src Mecom Slc7a11 Ptbp2 B4galt2 Lrp8 Slc2a1 Ephb…
0.00214752	33	138	1.9079	Regulation of fat cell differentiation	http://amigo.geneontology.org/amigo/term/GO:0045598	Tfe3 Zfp385a Akt1 Ppard Klf5 Gata2 Gata3 Zfp36l1 Wnt5a Trio Hes1 Noct Gps2 Ddit3 Alox5 Jag1 Mecom Zbtb7b Rorc Ncor2 Medag Ptgs2 Mex3c Trpm4 Dusp10 Zfp36 Dlk2 Zfpm1 Ffar4 Arntl Cebpb Zbtb16 Sort1
0.00214752	22	78	2.25034	Renal tubule morphogenesis	http://amigo.geneontology.org/amigo/term/GO:0061333	Sox9 Irx2 Pax2 Gata3 Lama5 Bmp4 Myc Hes1 Kif26b Pax8 Col4a1 Agt Six4 Lzts2 Wnt4 Hoxa11 Hoxb7 Npnt Adamts16 Tacstd2 Gpc3 Grem1
0.00214752	5	6	6.64874	Positive regulation of thymocyte apoptotic process	http://amigo.geneontology.org/amigo/term/GO:0070245	Bbc3 Wnt5a Adam8 Nfkbid Trp53
0.00216979	60	301	1.5904	Regulation of leukocyte cell-cell adhesion	http://amigo.geneontology.org/amigo/term/GO:1903037	Akt1 Klf4 Hspb1 Cd44 Ihh Hfe Ager Gata3 Sdc4 Irf1 Arg2 Dlg5 Sftpd Bmp4 Hes1 Scrib Tnfrsf21 Anxa1 Rela Capn1 Adam8 Alox5 Vcam1 Zbtb7b Bcl10 Ephb6 Rps3 Pycard Efnb1 Casp3 St3gal4 Egr3 Foxj1 Nfkbiz Ccl2 Cd276 Nfkbid Icam1 Cd81 Dusp10 Il7 Slc7a1 Il20rb Shb Cd24a Fut4 Vtcn1 Zfp608 Tarm1 Cebpb Skap1 Dhps Gstp1 Flot2 Zbtb16 Nck2 Lgals1 Il1rl2 Sox4 Prnp
0.00217775	56	276	1.61882	Skin development	http://amigo.geneontology.org/amigo/term/GO:0043588	Sox9 Lsr Tmem79 Itga3 Jup Casp14 Epha2 Cyp27b1 Lama5 Etv4 Egfr Rock2 Grhl1 Itgb4 Zfp36l1 Fst Wnt5a Scel Grhl2 Cldn1 Dnase1l2 Anxa1 Rela Ldb1 Tfap2b Wnt10a Vangl2 Notch1 Itga6 Fermt1 Ift74 Fosl2 Casp3 St14 Ptgs2 Exph5 Sostdc1 Grhl3 Ovol2 Txnip Foxq1 Cdsn Kazn Inhba Gjb3 Zfp36 Cd109 Ptgs1 Sfn Cldn4 Trim16 Foxc1 Sprr1a Sprr2f Dsp Cdh3
0.0021991	100	562	1.41966	Regulation of cell activation	http://amigo.geneontology.org/amigo/term/GO:0050865	Tcf7 Mmp14 Axl Apoe Stxbp2 Hspb1 Ihh Hfe Gata2 Ager Gata3 Lbp Sdc4 Tnfsfm13 Irf1 Tnfaip3 Pld2 Arg2 Zfp36l1 F2rl1 Dlg5 Sftpd Bmp4 Wnt5a Ripk3 Hes1 Scrib Cdkn1a Parp3 Tnfrsf21 Trem2 Anxa1 Fas Rabgef1 Adam8 Pdgfa Nppc Serpine2 Nfatc2 Vcam1 Zbtb7b Rorc Bcl10 Pdpn Tnfrsf1b Ephb2 Mad2l2 Ephb6 Cd9 Vps33b Ctsc Rps3 Pycard Efnb1 Gas6 Casp3 Gclc Plscr1 Myd88 Fanca Vav3 Egr3 Fgg Foxj1 Nfkbiz Ccl2 Cd276 Nfkb…
0.0022322	31	127	1.94751	Positive regulation of cell-substrate adhesion	http://amigo.geneontology.org/amigo/term/GO:0010811	Itga3 Jup Arpc2 Csf1 Sdc4 Rac3 Itgb3 Net1 Carmil1 Emp2 Efemp2 Ptprj Itgb1 Fn1 Epb41l5 Itga6 Fermt1 Spp1 Iqgap1 Flna Cspg5 Triobp Dbn1 Wnt4 Rras Dag1 Npnt S100a10 Cfl1 Skap1 Spock2
0.0022322	19	63	2.40621	Ribosome assembly	http://amigo.geneontology.org/amigo/term/GO:0042255	Rps25 Brix1 Rps14 Eif6 Rpl6 Rpsa Mpv17l2 Rps27l Rps19 Rps2 Rps27rt Rps10 Rpl38 Rpl23a Rpl11 Rps15 Rplp0 Rps28 Rpl24
0.0022322	20	68	2.34661	Mesonephric tubule morphogenesis	http://amigo.geneontology.org/amigo/term/GO:0072171	Sox9 Pax2 Gata3 Lama5 Bmp4 Myc Hes1 Kif26b Pax8 Agt Six4 Lzts2 Wnt4 Hoxa11 Hoxb7 Npnt Adamts16 Tacstd2 Gpc3 Grem1
0.00224133	118	684	1.37641	Metal ion homeostasis	http://amigo.geneontology.org/amigo/term/GO:0055065	Cav2 Scnn1g Tcirg1 Bbc3 Slc39a13 Apoe Cacnb3 Cp Bax Gstm7 P2rx5 Epor Hfe Cyp27b1 Hap1 Plcd1 Nol3 Stc1 Gata2 Ager Steap1 Steap2 Cacna1d Tmprss6 Slc12a4 Anxa6 Atox1 Cyb561 Sgk1 Egfr Stc2 Gna13 Itgb3 Dlg4 Bdkrb2 Edn1 F2rl1 Bmp4 Wnt5a Slc39a14 Myc Upk3a Nubp1 Meltf Kng1 Epb42 Slc25a27 Calcr Slc39a6 Diaph1 Gsto1 Ddit3 Ccr1 Tfap2b Slc40a1 Lcn2 Itgav Ngf Mcub Slc9a1 Gnb1 Tmem165 Spp1 Tesc Cxcl1 Trim24 K…
0.00227805	45	209	1.71786	Epidermal cell differentiation	http://amigo.geneontology.org/amigo/term/GO:0009913	Tmem79 Jag2 Klf4 Sult2b1 Casp14 Epha2 Cyp27b1 Etv4 Rock2 Grhl1 Zfp36l1 Bmp4 Wnt5a Scel Grhl2 Hes1 Scrib Dnase1l2 Anxa1 Notch1 Jag1 Ift74 Fosl2 Casp3 St14 Ptgs2 Triobp Exph5 Mycn Ovol2 Txnip Kazn Esrp1 Maff Zfp36 Cd109 Ptgs1 Sfn Trim16 Pls1 Foxc1 Sprr1a Sprr2f Dsp Cdh3
0.00228005	44	203	1.72933	Negative regulation of cell projection organization	http://amigo.geneontology.org/amigo/term/GO:0031345	Sema6b Itga3 Ifrd1 Tchp Apoe Cyth2 Ptprs Ywhah Mdm2 Cdkl3 Limk2 Rtn4 Efemp1 Evl Wnt5a Hes1 Dpysl3 Itgb1 Map4k4 Itm2c Dync1i2 Pfn2 Ephb2 Capzb Sema3c Sema4b Flna Cspg4 Arhgap44 Ccp110 Zfp365 Mylip Sema7a Arpin Trim46 Arf6 Tacstd2 Cfl1 Ntm B2m H2-K1 Syngap1 Lgals1 Prnp
0.0023393	24	89	2.1515	Cellular response to UV	http://amigo.geneontology.org/amigo/term/GO:0034644	Timp1 Ddb2 Ercc1 Bax Mapk13 Crip1 Hyal1 Mdm2 Polk Cdkn1a 1700007K13Rik Fbxw7 Trp53inp1 Triap1 N4bp1 Mmp2 Ptgs2 Kdm1a Pold1 Rhno1 Bak1 Trp53 Ei24 Rpl35
0.00235106	13	35	2.96344	Placenta blood vessel development	http://amigo.geneontology.org/amigo/term/GO:0060674	Akt1 Plcd1 Llgl2 Plcd3 Hes1 Fosl1 Spint1 Ovol2 Vash2 Hs6st1 Junb Socs3 Apela
0.00236516	190	1187	1.2771	Cation transport	http://amigo.geneontology.org/amigo/term/GO:0006812	Scnn1g Akt1 Tcirg1 Bbc3 Slc39a13 Cacnb3 Homer3 Cp Bax Gstm7 Fxyd4 P2rx5 Inpp5k Hfe Cyp27b1 Hap1 Kcnq1 Kcnd1 Slc38a3 Nol3 Stc1 Cnksr3 Ager Steap2 Anxa9 Cacna1d Slc12a4 Vmp1 Anxa6 Kcnab3 Atox1 Ywhah Scn1b Sgk1 Ifngr1 Stc2 Nipal4 Rtn4 Itgb3 Sec14l1 Cacnb1 Dlg4 Per1 Vamp2 Arg2 Edn1 Dapk1 Slc6a18 Bmp4 Slc39a14 Slc25a17 Slc38a2 Hes1 Meltf Ifngr2 Aqp2 Slc4a8 Calcr Trem2 Slc39a6 Diaph1 Spink1 Gsto1 Sfxn3…
0.0024067	65	334	1.5527	Regulation of immune effector process	http://amigo.geneontology.org/amigo/term/GO:0002697	Stxbp2 Kit Hfe Gata2 Ager Gata3 Lbp Dhx58 Tnfsfm13 Irf1 Tnfaip3 Irak3 Rtn4 Pld2 F2rl1 Wnt5a C6 Ripk3 Parp3 C3 Tap2 Anxa1 Rabgef1 Il18r1 Il1r1 Nppc Mr1 Traf2 Zbtb7b Tnfrsf1b Ephb2 Mad2l2 Cxcl5 Cxcl1 Clec2d Foxj1 Nfkbiz Ccl2 Cuedc2 Nfkbid Hk1 Tap1 Arid5a Cd81 Cd84 Trpm4 Sema7a Susd4 Dusp10 Ddx58 Clcf1 Gfer Rps19 Inava Il20rb Shb Serpinb9 Bst2 Cd24a Raet1e B2m H2-K1 Nectin2 Trim6 Exosc6
0.00240684	59	296	1.59031	Protein maturation	http://amigo.geneontology.org/amigo/term/GO:0051604	Tmprss2 Mmp14 Tspan33 Ncstn Ihh Nol3 Plgrkt Perp Mdm2 Cpd Cast Myc Myh9 Meltf Dhh Scg5 Naa40 Capn1 Casp7 Mms19 Cpn1 Pidd1 Casp12 Serpine2 Capn2 Gsn Src Fga F3 Ambp Tesc Kel Pycard Glrx3 Plat Casp3 Casp4 Fgb Fgg Tmem98 Tspan15 Serpine1 Cpe Stub1 Thbs1 Bag2 Adamts3 Pcsk9 Bola2 Angptl8 Cntn2 Spcs3 C1ra Bak1 Dhps Klk1b3 Serpinh1 Sox4 AU015836
0.00241246	106	604	1.4002	Sensory organ development	http://amigo.geneontology.org/amigo/term/GO:0007423	Sox9 B9d1 Tcirg1 Jag2 Klf4 Ddr1 Bax Stat3 Kit Rcn1 Epha2 Ihh Ascl2 Kcnq1 Aldh1a2 Gata2 Gata3 Mapkapk2 Ift27 Sdc4 Ascl1 Egfr Limk2 Efemp1 Krt12 Tshr Esrrb Edn1 Bmp4 Wnt5a Grhl2 Myc Hes1 Scrib Spag6l Ache Slc25a27 Ptk7 Fbn2 Gdf11 Tfap2b Wnt10a Obsl1 Vangl2 Slc25a25 Notch1 Pax8 Jag1 Bcl2l11 Ccna2 Slc7a11 Ephb2 Smarcd3 Casz1 Gnb1 Prom1 Tspan12 Sipa1l3 Rrm1 Col4a1 Irx5 Pbx4 Nectin1 Cryab Triobp Lif Si…
0.00243098	49	234	1.67071	Regulation of protein polymerization	http://amigo.geneontology.org/amigo/term/GO:0032271	Hip1r Scin Arpc2 Arpc5 Spire2 Git1 Myo1c Pfn1 Sgk1 Dbnl Evl Carmil1 Capn1 Baiap2 Gsn Pfn2 Capzb Mapre3 Arpc1b Vasp Rps3 Pycard Cttn Pak3 Cotl1 Tpm1 Ssh3 Dbn1 Icam1 Plekhg2 Ssh2 Arpin Eml2 Cdc42ep4 Kank3 Arf6 Camsap3 Tmsb4x Map1b Cfl1 Capg Tmod3 Grb2 Cdc42ep5 Nck2 Sptbn2 Psrc1 Tmsb10 Hspa1b
0.00243609	38	168	1.80466	Regulation of tumor necrosis factor superfamily cytokine production	http://amigo.geneontology.org/amigo/term/GO:1903555	Axl Stat3 Hspb1 Ager Lbp Mapkapk2 Tnfaip3 Ifngr1 Irak3 Arg2 Wnt5a Clu Setd4 Trem2 Frmd8 Adam8 Ephb2 Tnfrsf1a Pycard Gas6 Myd88 Oas2 Ccl2 Arid5a Akap12 Ptger4 Thbs1 Ddx58 C1qtnf4 Tspo Nfkbil1 Zfp36 Tlr1 Cd24a Cd14 Cyp2j6 Bcl3 Gstp1
0.00243609	38	168	1.80466	Tumor necrosis factor superfamily cytokine production	http://amigo.geneontology.org/amigo/term/GO:0071706	Axl Stat3 Hspb1 Ager Lbp Mapkapk2 Tnfaip3 Ifngr1 Irak3 Arg2 Wnt5a Clu Setd4 Trem2 Frmd8 Adam8 Ephb2 Tnfrsf1a Pycard Gas6 Myd88 Oas2 Ccl2 Arid5a Akap12 Ptger4 Thbs1 Ddx58 C1qtnf4 Tspo Nfkbil1 Zfp36 Tlr1 Cd24a Cd14 Cyp2j6 Bcl3 Gstp1
0.00243965	23	84	2.18459	Membrane docking	http://amigo.geneontology.org/amigo/term/GO:0022406	Cav2 Ppfia3 Ralb Stxbp2 Stx1a Vmp1 Rab3d Vamp2 Esyt1 Stx6 Rab13 Vcam1 Unc13b Exoc4 Vps33b Sytl2 Ctbp2 Msn Vps11 Calm2 Icam1 Ezr Gramd2
0.00252586	43	198	1.7327	Cellular response to metal ion	http://amigo.geneontology.org/amigo/term/GO:0071248	Cdh1 Akt1 Ncstn Fosb Nqo1 Hfe Nfe2l2 Egfr Fstl3 Dlg4 Fos Edn1 Wnt5a Cldn1 Aqp2 Fas Nptx1 Slc40a1 Fn1 Gsn Iqgap1 Fus Syt8 Mt2 Mt1 Gsta4 Ptgs2 Cpne2 Atp13a2 Tigar Bmp6 Slc25a24 Hesx1 Ccnb1 Tspo Atf4 Syt12 Cpne8 Jun Junb B2m Jund Prnp
0.00252852	16	49	2.60522	Regulation of release of cytochrome c from mitochondria	http://amigo.geneontology.org/amigo/term/GO:0090199	Akt1 Bbc3 Bax Nol3 Plscr3 Fas Bcl2l11 Lmna Triap1 Pdcd5 Pycard Psmd10 Plaur Bak1 Trp53 Wdr35
0.00253779	31	128	1.93229	Development of primary female sexual characteristics	http://amigo.geneontology.org/amigo/term/GO:0046545	Mmp14 Bax Kit Kmt2b Bcl2l1 Fst Bmp4 Myc Adamts1 Mmp19 Src Ereg Nupr1 Casp3 Mmp2 Fanca Inha Wnt4 Vgf Ctnna1 Taf4 Ptger4 Plekha1 Inhba Lhfpl2 Foxo3 Foxc1 Foxl2 Bmpr1b Pla2g4a Cebpb
0.00258277	12	31	3.08845	Response to gonadotropin	http://amigo.geneontology.org/amigo/term/GO:0034698	Itga3 Nsmf Srd5a1 Myc Notch1 Pax8 Ccna2 Pappa Asns Gclc Inhba Efna5
0.00258277	12	31	3.08845	Cell differentiation involved in embryonic placenta development	http://amigo.geneontology.org/amigo/term/GO:0060706	Akt1 Ascl2 Krt19 Grhl2 Itgav St14 Mdfi Lif Gjb5 Krt8 Socs3 Spint2
0.00258277	12	31	3.08845	Cellular response to gamma radiation	http://amigo.geneontology.org/amigo/term/GO:0071480	Map3k20 Bcl2l1 Mdm2 Tlk2 Cdkn1a Hras Rad51 Chek2 Cryab Kdm1a Egr1 Trp53
0.00258565	76	406	1.49351	Striated muscle tissue development	http://amigo.geneontology.org/amigo/term/GO:0014706	Cav2 Ifrd1 Emd Klf5 Epor Neurl1a Aldh1a2 Kdm6b Ddx39b Trip10 Popdc3 Cdk1 Hmg20b Btg2 Fos Edn1 Bmp4 Wnt5a Rb1 Myc Hdac7 Ly6e Cxadr Rcan1 Nr4a1 Luc7l Uqcc2 Lox Ankrd1 Itgb1 Rgs2 Atf3 Notch1 Lmna Sema3c Slc9a1 Kel Ybx3 Nupr1 G6pdx Tsc22d3 Sin3b Sorbs2 Smad1 Agt Tpm1 Scx Six4 Sirt6 Parp2 Egr2 Egr1 Ppp1r13l Fzd7 Ccnb1 Pgm5 Pkp2 Maff Hoxd9 Dsg2 Zfpm1 Foxc1 Hoxd10 Foxl2 Selenon Mapk11 Camk2d Dsp Arntl F…
0.00258802	144	866	1.32668	Cellular chemical homeostasis	http://amigo.geneontology.org/amigo/term/GO:0055082	Cav2 Hk2 Tcirg1 Bbc3 Slc39a13 Ppard Apoe Cacnb3 Grik5 Bax Gstm7 Pde1c P2rx5 Epor Slc4a3 Hfe Hap1 Dynll1 Plcd1 Nol3 Stc1 Gata2 Ager Steap2 Cacna1d Tmprss6 Birc5 Anxa6 Atox1 Cyb561 Sgk1 Hkdc1 Stc2 Rack1 Rtn4 Gna13 Itgb3 Dlg4 Bdkrb2 Edn1 F2rl1 Pde8b Bmp4 Wnt5a Slc39a14 Myc Nubp1 Kng1 Slc4a8 Slc25a27 Calcr Slc39a6 Diaph1 Gsto1 Ddit3 Ccr1 Tfap2b Slc40a1 Map4k4 Nucks1 Lcn2 Itgav Ngf Vcam1 Mcub Atp6v0d2…
0.0025981	62	316	1.5654	Response to light stimulus	http://amigo.geneontology.org/amigo/term/GO:0009416	Timp1 Akt1 Ddb2 Ercc1 Bax Mapk13 Kit Crip1 Hyal1 Sgk1 Cry1 Egfr Mdm2 Per1 Fos Polk Pde8b Cdkn1a Map4k3 Pmaip1 Rela Casp7 Ric8a Itgb1 Rev1 1700007K13Rik Slc7a11 Fbxw7 Trp53inp1 B4galt2 Gnb1 Triap1 Asns Bhlhe40 Rad18 Casp3 N4bp1 Mmp2 Ptgs2 Gnat1 Tanc1 Brsk1 Abca7 Dcdc2a Kdm1a Pml Uvssa Cep250 Sct Pold1 Pclaf Cirbp Rhno1 Bcl3 Bak1 Deaf1 Trp53 Ei24 Rpl35 Rdh11 Syngap1 Jund
0.00261344	67	348	1.53609	Amide transport	http://amigo.geneontology.org/amigo/term/GO:0042886	Tcirg1 Ppard Pde1c Hfe Stx1a Mgst1 Dynll1 Kcnq1 Gltp Abca1 Cacna1d Birc5 Egfr Srebf1 Edn1 Pde8b Oit1 Upk3a Ildr1 Abcc1 Uqcc2 Tap2 Slc14a2 Anxa1 Alox5 Tfap2b Map4k4 Ptprn Pask Pax8 Il1rn Anxa5 Slc7a11 Fga Aimp1 Pdpn Abcb1b Ano1 Acsl4 Abcc4 Ucp2 Adra2a Fgb Fgg Lif Midn Pim3 Phpt1 Inhbb Tap1 Vgf Cpe Trpm4 Sct Ptger4 Clcf1 Adora1 Cnr1 Gpr68 Efna5 Nlgn2 Ffar4 Arntl Hmga2 Ica1 Hmgn3 Sox4
0.00261344	21	74	2.26417	Stem cell proliferation	http://amigo.geneontology.org/amigo/term/GO:0072089	Ctc1 Zfp36l1 Tert Bmp4 Wnt5a Wnt7b Eif2ak2 Ltbp3 Fermt1 Mecom Ngf Cxcl1 Sirt6 Kdm1a Ovol2 Setd1a Shb Epcam Hmga2 Sox11 Trim71
0.00262026	36	157	1.82946	Female gamete generation	http://amigo.geneontology.org/amigo/term/GO:0007292	Ercc1 Kmt2b Ihh Spire2 H3f3b Top2a Trip13 Myc Adamts1 Fosl1 Mmp19 Nppc Rgs2 Cdc25b Src Rps6 Ereg Plat Ccnb2 Paqr5 Ptgs2 Tut4 Ncaph Wnt4 Zscan21 Inhbb Inhba Ccnb1 Shb Foxo3 Foxl2 Bmpr1b Pabpc1l Pla2g4a Nanos1 Insl3
0.00262693	17	54	2.51175	Positive regulation of wound healing	http://amigo.geneontology.org/amigo/term/GO:0090303	Nfe2l2 Cldn1 Hbegf Anxa1 Hras Itgb1 Fermt1 St3gal4 Adra2a Ccl2 Serpine1 Ptger4 Thbs1 Cldn4 Actg1 Cldn3 Insl3
0.00263603	9	19	3.77929	Thymocyte apoptotic process	http://amigo.geneontology.org/amigo/term/GO:0070242	Bbc3 Bax Bmp4 Wnt5a Adam8 Bcl2l11 Nfkbid Bak1 Trp53
0.00265002	7	12	4.65412	Regulation of cell projection size	http://amigo.geneontology.org/amigo/term/GO:0032536	Wnt7b Kel Wnt7a Cdhr2 Pls1 Ezr Cntn2
0.00265002	7	12	4.65412	Branching involved in labyrinthine layer morphogenesis	http://amigo.geneontology.org/amigo/term/GO:0060670	Llgl2 Grhl2 Spint1 St14 Socs3 Grb2 Spint2
0.0026813	18	59	2.43412	Positive regulation of interleukin-8 production	http://amigo.geneontology.org/amigo/term/GO:0032757	Stat3 Lbp F2rl1 Wnt5a Rela Afap1l2 Ddit3 Tlr2 F3 Bcl10 Pycard Myd88 Serpine1 Ptger4 Ddx58 Tlr1 Cd14 Zfp580
0.00269795	47	223	1.68157	Positive regulation of protein catabolic process	http://amigo.geneontology.org/amigo/term/GO:0045732	Sox9 Akt1 Apoe Chfr Tnfaip3 Mdm2 Sumo3 Rack1 Sumo2 Plk2 Wnt5a Clu Rnf19a Csnk1e Trem2 Uqcc2 Adam8 Pacsin3 Fbxw7 Tnfrsf1b Plk3 Rchy1 Ctsc Nupr1 Msn Psmd10 Vps11 Gclc Trib1 Rnft2 Adra2a Sirt6 Cd81 Mylip Osbpl7 Smurf1 Stub1 Bag2 Sgsm3 Pcsk9 Ezr Zfand2a Gpc3 Mapk15 Dda1 Hspa1b Tnfsf12
0.0027176	30	123	1.94597	Detoxification	http://amigo.geneontology.org/amigo/term/GO:0098754	Gstt1 Apoe Nqo1 Gstm5 Gstm7 Upk3bl Mgst1 Lpo Nfe2l2 Txnrd1 Ltc4s Rdh12 Abcc1 Gsto1 Gsta3 Mgst3 Trp53inp1 Sesn2 Akr1b8 Mt2 Mt1 Ptgs2 Srxn1 Gstm2 Selenow Ptgs1 Ptges Gstp1 Rdh11 Gsta1
0.0027176	11	27	3.2505	Positive regulation of stem cell proliferation	http://amigo.geneontology.org/amigo/term/GO:2000648	Tert Bmp4 Ltbp3 Ngf Cxcl1 Sirt6 Kdm1a Setd1a Epcam Hmga2 Sox11
0.0027176	30	123	1.94597	Female gonad development	http://amigo.geneontology.org/amigo/term/GO:0008585	Mmp14 Bax Kit Kmt2b Bcl2l1 Fst Bmp4 Myc Adamts1 Mmp19 Src Ereg Nupr1 Casp3 Mmp2 Fanca Inha Wnt4 Vgf Ctnna1 Taf4 Ptger4 Plekha1 Inhba Foxo3 Foxc1 Foxl2 Bmpr1b Pla2g4a Cebpb
0.0027176	70	368	1.51765	Positive regulation of GTPase activity	http://amigo.geneontology.org/amigo/term/GO:0043547	Cav2 Tbc1d8 Myo9b Ranbp1 Epha2 Git1 Ccl9 Gipc1 Srgap1 Rack1 Llgl1 Llgl2 Net1 F2rl1 Wnt5a Sh3bp1 Scrib Racgap1 Tiam2 Rin1 Arhgdia Arhgap19 Ric8a Hras Itgb1 Ccl20 Rgs2 Srgap2 Itga6 Iqgap3 Pip5k1a Dock7 Iqgap1 Sipa1l3 Tbc1d9 Arl2bp Gnb5 Arhgap44 Foxj1 Arhgap27 Ccl2 Arhgap36 Gmip Arhgap21 Wnt4 Arhgap33 Grhl3 Icam1 Arap2 Plekhg6 F11r Garnl3 Myo9a Tbc1d2 Rgl3 Tax1bp3 Rcc2 Arhgap11a Agrn S100a10 Sgsm3 C…
0.0027176	11	27	3.2505	Positive regulation of epidermis development	http://amigo.geneontology.org/amigo/term/GO:0045684	Tmem79 Ppard Sult2b1 Cyp27b1 Etv4 Bmp4 Notch1 Ovol2 Sfn Trim16 Foxc1
0.0027176	11	27	3.2505	Establishment or maintenance of monopolar cell polarity	http://amigo.geneontology.org/amigo/term/GO:0061339	Wnt5a Sh3bp1 Scrib Spag6l Ptk7 Msn Foxj1 Myo9a Camsap3 Map1b Fat1
0.0027176	11	27	3.2505	Basement membrane organization	http://amigo.geneontology.org/amigo/term/GO:0071711	Cav2 Lamb1 Ntn4 Ric8a Itgb1 Fermt1 Col4a1 Dag1 Phldb1 Lamb2 Spint2
0.00274463	43	199	1.724	Cartilage development	http://amigo.geneontology.org/amigo/term/GO:0051216	Wnt9a Sox9 Timp1 Scin Cd44 Ihh Sulf2 Hyal1 Stc1 Anxa6 Efemp1 Rflnb Edn1 Bmp4 Wnt5a Slc39a14 Bmp1 Wnt7b Rela Ltbp3 Nppc Ctsk Bmp3 Uncx Wnt7a Smad1 Barx2 Scx Mycn Mex3c Arid5a Hoxa11 Hoxa5 Bmp6 Hoxb3 Zfp219 Bmpr1b Hmga2 Fgf18 Zbtb16 Serpinh1 Grem1 Hoxd3
0.00276862	10	23	3.46891	Positive regulation of transcription from RNA polymerase II promoter in response to stress	http://amigo.geneontology.org/amigo/term/GO:0036003	Mapk7 Nfe2l2 Ddit3 Atf3 Notch1 Creb3l1 Sesn2 Atf4 Cebpb Trp53
0.00280106	6	9	5.31899	Flavonoid glucuronidation	http://amigo.geneontology.org/amigo/term/GO:0052696	Ugt1a6a Ugt1a1 Ugt1a6b Ugt1a10 Ugt1a2 Ugt1a9
0.00280106	6	9	5.31899	Xenobiotic glucuronidation	http://amigo.geneontology.org/amigo/term/GO:0052697	Ugt1a6a Ugt1a1 Ugt1a6b Ugt1a10 Ugt1a2 Ugt1a9
0.00288307	104	594	1.39691	Cellular response to hormone stimulus	http://amigo.geneontology.org/amigo/term/GO:0032870	Cav2 Scnn1g Akt1 Ppard Fosb Stat3 Kit Sra1 Inpp5k Nsmf Aprt Stc1 Ube2i Nfe2l2 Brca1 Myo1c Irf1 Ywhah Pdk4 Sgk1 Socs2 Cry1 Ddit4 Egfr Mdm2 Prmt2 Srebf1 Per1 Vamp2 Tshr Zfp36l1 Srsf5 Fos Esrrb Edn1 Srd5a1 Bmp4 Slc39a14 Myc Adcy6 Nr4a1 Anxa1 Rela Nucks1 Nr4a2 Notch1 Pax8 Lpin3 Ptpn1 Src Anxa5 Ccna2 Rab13 Zbtb7b Nfkb1 Pik3r3 Slc9a1 Padi2 Ncor2 Pxn Asns Trim24 C2cd5 Scnn1b Eif4ebp1 Agt Vps11 Pkm Gclc …
0.00291631	36	158	1.81788	Cellular response to starvation	http://amigo.geneontology.org/amigo/term/GO:0009267	Angptl4 Ralb Prkag3 Hfe Slc38a3 Ehmt2 Nfe2l2 Pdk4 Ppm1d Srebf1 Srd5a1 Slc38a2 Cdkn1a Eif2ak2 Fas Atf3 Slc2a1 Sesn2 Asns Gas6 Ucp2 Gas2l1 Brsk1 Krt20 Wnt4 Inhbb Klf10 Ripor1 Dap Atf4 Pcsk9 Foxo3 Bhlha15 Jun Trp53 Map3k5
0.00296182	4	4	7.97849	Glutathione derivative metabolic process	http://amigo.geneontology.org/amigo/term/GO:1901685	Gstm2 Gstm1 Gstp1 Gsta1
0.00296182	4	4	7.97849	Glutathione derivative biosynthetic process	http://amigo.geneontology.org/amigo/term/GO:1901687	Gstm2 Gstm1 Gstp1 Gsta1
0.00296182	65	337	1.53888	Regulation of cell cycle phase transition	http://amigo.geneontology.org/amigo/term/GO:1901987	Ccnd2 Ube2c Akt1 Klf4 Map3k20 Bcl2l1 Hyal1 Chfr Dyrk3 Brca1 Birc5 Ddx39b Cdk1 Cry1 Egfr Mdm2 Ccng1 Ctc1 Zfp36l1 Xrcc3 Trip13 Tert Plk2 Pinx1 Rb1 Fbxo4 Psme1 Adamts1 Cdkn1a Anxa1 Nabp2 Pidd1 Nek6 Cdc25b Chmp4c Dclre1b Pdpn Smarcd3 Cdc7 Kntc1 Chek2 Zwilch Topbp1 Brsk1 Apex1 Rps27l Pml Tfdp1 Atf5 Rcc2 Ccnb1 Cirbp Rhno1 Plpp2 Camk2d Tcim Hmga2 Tmod3 Trp53 Hspa2 Mapk15 Bub3 Cdkn2b Sox4 Psme2
0.00296182	4	4	7.97849	Positive regulation of extracellular exosome assembly	http://amigo.geneontology.org/amigo/term/GO:1903553	Sdc4 Sdc1 Sdcbp Pdcd6ip
0.00296182	65	337	1.53888	Leukocyte cell-cell adhesion	http://amigo.geneontology.org/amigo/term/GO:0007159	Akt1 Klf4 Hspb1 Cd44 Ihh Hfe Ager Gata3 Sdc4 Irf1 Tnip1 Arg2 Dlg5 Sftpd Bmp4 Hes1 Scrib Tnfrsf21 Anxa1 Rela Capn1 Adam8 Alox5 Itgb1 Vcam1 Zbtb7b Bcl10 Ephb6 Rps3 Pycard Msn Efnb1 Casp3 St3gal4 Egr3 Foxj1 Nfkbiz Ccl2 Cd276 Nfkbid Icam1 Cd81 F11r Dusp10 Il7 Slc7a1 Il20rb Shb Cd24a Fut4 Vtcn1 Ezr Zfp608 Tarm1 Cebpb Skap1 Dhps Gstp1 Flot2 Zbtb16 Nck2 Lgals1 Il1rl2 Sox4 Prnp
0.00301943	44	206	1.70414	T cell proliferation	http://amigo.geneontology.org/amigo/term/GO:0042098	Ncstn Bax Ihh Ager Sdc4 Irf1 Arg2 Dlg5 Sftpd Bmp4 Ripk3 Hes1 Scrib Tnfrsf21 Anxa1 Cd151 Vcam1 Zbtb7b Rps6 Tnfrsf1b Ctps Ephb6 Rps3 Pycard Elf4 Msn Efnb1 Casp3 Psmb10 Foxj1 Cd276 Wnt4 Cd81 Slc7a1 Il20rb Cd24a Lgals3 Vtcn1 Tarm1 Cebpb Trp53 Dhps Nck2 Prnp
0.00305205	33	141	1.86731	Keratinocyte differentiation	http://amigo.geneontology.org/amigo/term/GO:0030216	Tmem79 Casp14 Epha2 Cyp27b1 Etv4 Rock2 Grhl1 Zfp36l1 Wnt5a Scel Grhl2 Dnase1l2 Anxa1 Notch1 Ift74 Fosl2 Casp3 St14 Ptgs2 Exph5 Ovol2 Txnip Kazn Zfp36 Cd109 Ptgs1 Sfn Trim16 Foxc1 Sprr1a Sprr2f Dsp Cdh3
0.00305853	13	36	2.88112	Epiboly involved in wound healing	http://amigo.geneontology.org/amigo/term/GO:0090505	Scnn1g Ddr1 Cd44 Ajuba Hbegf Cd151 Fermt1 Pdpn Wnt7a Scnn1b Flna Plet1 Arhgap35
0.00305853	13	36	2.88112	Wound healing, spreading of cells	http://amigo.geneontology.org/amigo/term/GO:0044319	Scnn1g Ddr1 Cd44 Ajuba Hbegf Cd151 Fermt1 Pdpn Wnt7a Scnn1b Flna Plet1 Arhgap35
0.00307694	61	312	1.5599	Embryonic organ morphogenesis	http://amigo.geneontology.org/amigo/term/GO:0048562	Wnt9a Sox9 Hoxb6 Tcf7 Mmp14 Epha2 Ihh Hyal1 Aldh1a2 Gata2 Gata3 Pcgf2 Efemp1 Hoxb9 Tshr Edn1 Bmp4 Wnt5a Grhl2 Myc Hes1 Scrib Arl13b Ptk7 Fbn2 Vangl2 Notch1 Pax8 Ephb2 Fgfr2 Irx5 Dscaml1 Mdfi Triobp Six4 Hoxc9 Mycn Grhl3 Ovol2 Hoxa11 Hoxa5 Hoxb5 Hoxb7 Ccdc40 Mthfd1l Hesx1 Hoxd9 Megf8 Hoxb3 Pls1 Hoxd10 Foxl2 Aldh1a1 Hoxb8 Rpl38 Sox11 Flvcr1 Mafb Hoxb2 Hoxd3 Med12
0.00307826	21	75	2.23398	Nephron tubule morphogenesis	http://amigo.geneontology.org/amigo/term/GO:0072078	Sox9 Irx2 Pax2 Gata3 Lama5 Bmp4 Myc Hes1 Kif26b Pax8 Agt Six4 Lzts2 Wnt4 Hoxa11 Hoxb7 Npnt Adamts16 Tacstd2 Gpc3 Grem1
0.00308287	30	124	1.93028	Actin filament-based movement	http://amigo.geneontology.org/amigo/term/GO:0030048	Jup Myo9b Kcnq1 Stc1 Cacna1d Myo1c Scn1b Ccdc88c Evl Myh9 Emp2 Epb41l5 Gsn Snta1 Pdpn Slc9a1 Flna Myo1e Tpm1 Myo5c Dbn1 Trpm4 Pkp2 Adora1 Dsg2 Scn3b Camk2d Actn4 Dsp Kcne1l
0.00312332	34	147	1.84537	JNK cascade	http://amigo.geneontology.org/amigo/term/GO:0007254	Akt1 Gadd45b Ager Traf4 Egfr Per1 Gadd45g F2rl1 Wnt5a Wnt7b Map3k12 Gps2 Mapk8ip3 Pdcd4 Hras Map4k4 Traf2 Mecom Wnt7a Ltbr Pycard Trib1 Myd88 Map3k13 Eda2r Dusp10 Ptger4 Ankrd6 Aida Rap2a Irak4 Gstp1 Cdc42ep5 Map3k5
0.00312927	63	325	1.5466	Negative regulation of cell cycle	http://amigo.geneontology.org/amigo/term/GO:0045786	Klf4 Map3k20 Bcl2l1 Chfr Gata3 Brca1 Birc5 Ddx39b Tnfaip3 Cdk1 Cry1 Egfr Mdm2 Ccng1 Btg2 Zfp36l1 Xrcc3 Trip13 Plk2 Bmp4 Pinx1 Trim35 Rb1 Fbxo4 Nubp1 Scrib Btg3 Nr4a1 Cdkn1a Ppp2r5b Nabp2 Pidd1 Nppc Chmp4c Dclre1b Kntc1 Chek2 Nupr1 Sin3b Casp3 Zwilch Ptgs2 Topbp1 Ccp110 Chmp2a Lif Brsk1 Btg1 Rps27l Pml Atf5 Inhba Ccnb1 Rhno1 Foxc1 Rhob Hmga2 Trp53 Bub3 Ccnf Cdkn2b Sox4 Kifc1
0.00317959	28	113	1.97697	Apoptotic mitochondrial changes	http://amigo.geneontology.org/amigo/term/GO:0008637	Hk2 Hip1r Akt1 Bbc3 Bax Bcl2l1 Nol3 Plscr3 Pmaip1 Fas Nptx1 Bcl2l11 Lmna Triap1 Pdcd5 Pycard Psmd10 Gclc Mcl1 Plaur Cd24a Sfn Jun Bloc1s2 Bak1 Trp53 Siva1 Wdr35
0.00320321	26	102	2.03373	Positive regulation of cell cycle phase transition	http://amigo.geneontology.org/amigo/term/GO:1901989	Ccnd2 Ube2c Akt1 Hyal1 Dyrk3 Birc5 Ddx39b Cdk1 Egfr Mdm2 Tert Rb1 Adamts1 Anxa1 Cdc25b Smarcd3 Cdc7 Chek2 Apex1 Tfdp1 Rcc2 Ccnb1 Camk2d Tmod3 Hspa2 Mapk15
0.00320321	26	102	2.03373	Xenobiotic metabolic process	http://amigo.geneontology.org/amigo/term/GO:0006805	Gstt1 Gstm5 Gstm7 Lpo Akr1c12 Akr1c13 Gsto1 Gsta3 Rorc Sult1a1 Gsta4 Gstm2 Cyp2s1 Cyp2j6 Ugt1a6a Gsta2 Gstm1 Gstp1 Cyp2d22 Gsta1 Ugt1a1 Ugt1a6b Ugt1a10 Ugt1a2 Ugt1a9 Gm3776
0.00320407	17	55	2.46608	Regulation of mitochondrial membrane permeability	http://amigo.geneontology.org/amigo/term/GO:0046902	Hk2 Hip1r Bbc3 Bax Stat3 Cnp Bcl2l1 Nol3 Hebp2 Pmaip1 Bcl2l11 Slc9a1 Gclc Bloc1s2 Bak1 Trp53 Siva1
0.00320407	17	55	2.46608	Positive regulation of response to cytokine stimulus	http://amigo.geneontology.org/amigo/term/GO:0060760	Axl Csf1 Edn1 Wnt5a Parp9 Trem2 Irf7 Il1r1 Traf2 Tlr2 Gas6 Casp4 Ddx58 Il7 C1qtnf4 Ikbke Trim6
0.00321845	19	65	2.33217	Syncytium formation	http://amigo.geneontology.org/amigo/term/GO:0006949	Ercc1 Plekho1 Ccng1 Myh9 Trem2 Adam8 Capn2 Nfatc2 Ptgfrn Cd9 Cxcl10 Tanc1 Sbno2 Vash2 Cd81 Gdf15 Cd109 Myof Flot1
0.00327919	37	165	1.78912	Tumor necrosis factor production	http://amigo.geneontology.org/amigo/term/GO:0032640	Axl Stat3 Hspb1 Ager Lbp Mapkapk2 Tnfaip3 Ifngr1 Irak3 Arg2 Wnt5a Clu Setd4 Trem2 Frmd8 Ephb2 Tnfrsf1a Pycard Gas6 Myd88 Oas2 Ccl2 Arid5a Akap12 Ptger4 Thbs1 Ddx58 C1qtnf4 Tspo Nfkbil1 Zfp36 Tlr1 Cd24a Cd14 Cyp2j6 Bcl3 Gstp1
0.00327919	37	165	1.78912	Regulation of tumor necrosis factor production	http://amigo.geneontology.org/amigo/term/GO:0032680	Axl Stat3 Hspb1 Ager Lbp Mapkapk2 Tnfaip3 Ifngr1 Irak3 Arg2 Wnt5a Clu Setd4 Trem2 Frmd8 Ephb2 Tnfrsf1a Pycard Gas6 Myd88 Oas2 Ccl2 Arid5a Akap12 Ptger4 Thbs1 Ddx58 C1qtnf4 Tspo Nfkbil1 Zfp36 Tlr1 Cd24a Cd14 Cyp2j6 Bcl3 Gstp1
0.00331121	23	86	2.13378	Negative regulation of protein polymerization	http://amigo.geneontology.org/amigo/term/GO:0032272	Hip1r Scin Arpc2 Pfn1 Sgk1 Evl Carmil1 Capn1 Gsn Pfn2 Capzb Tpm1 Ssh3 Ssh2 Eml2 Kank3 Tmsb4x Cfl1 Capg Tmod3 Nck2 Sptbn2 Tmsb10
0.00331121	23	86	2.13378	Regulation of glial cell differentiation	http://amigo.geneontology.org/amigo/term/GO:0045685	Wdr1 Rtn4 Bmp4 Hes1 Tnfrsf21 Rela Serpine2 Notch1 Spint1 Tlr2 Tnfrsf1b Il34 Lif Tmem98 Mycn Zfp365 Egr2 Atf5 Dusp10 Dag1 Clcf1 Cntn2 Hmga2
0.00331161	127	754	1.34386	Cation homeostasis	http://amigo.geneontology.org/amigo/term/GO:0055080	Cav2 Scnn1g Tcirg1 Bbc3 Slc39a13 Apoe Cacnb3 Cp Bax Gstm7 P2rx5 Epor Slc4a3 Hfe Cyp27b1 Hap1 Plcd1 Nol3 Stc1 Gata2 Ager Steap1 Steap2 Cacna1d Tmprss6 Slc12a4 Anxa6 Atox1 Pdk4 Cyb561 Sgk1 Egfr Stc2 Gna13 Itgb3 Dlg4 Bdkrb2 Edn1 F2rl1 Bmp4 Wnt5a Slc39a14 Myc Upk3a Nubp1 Meltf Kng1 Slc4a8 Epb42 Slc25a27 Calcr Slc39a6 Diaph1 Gsto1 Ddit3 Ccr1 Tfap2b Slc40a1 Lcn2 Itgav Ngf Mcub Atp6v0d2 Slc9a1 Slc4a2 Gn…
0.00341064	57	288	1.57908	Ribosome biogenesis	http://amigo.geneontology.org/amigo/term/GO:0042254	Rps25 Znhit3 Fcf1 Riok1 Brix1 Lsg1 Rrn3 Rrp36 Rps14 Rps24 Pa2g4 Rpl14 Nop56 Eif6 Exosc9 Rps6 Gnl2 Rpl6 Pop4 Mak16 Lsm6 Mphosph6 Rpsa Noc4l Exosc1 Rrp12 Mpv17l2 Rps27l Rps16 Rps21 Suv39h1 Isg20 Tbl3 Rps19 Rpusd1 Rpl7 Rps2 Rps8 Rps27rt Rps10 Rexo4 Rpl38 Rrp1b Rpl23a Rpl11 Rrp1 Rps7 Rps17 Rpl35 Rpl27 Rps15 Rnasel Rplp0 Rps28 Pin4 Rpl24 Exosc6
0.00344025	67	352	1.51863	Response to steroid hormone	http://amigo.geneontology.org/amigo/term/GO:0048545	Scnn1g Fosb Cad Stc1 Ube2i Brca1 Ywhah Aldh3a1 Sgk1 Cry1 Ddit4 Egfr Mdm2 Prmt2 Srebf1 Sdc1 Per1 Zfp36l1 Fos Esrrb Edn1 Srd5a1 Bmp4 Cldn1 Cdkn1a Calcr Lox Anxa1 Fas Fosl1 Rela Cpn1 Notch1 Il1rn Src Tlr2 Pappa Padi2 Spp1 Areg Ncor2 Anxa3 Sult1a1 Scnn1b Eif4ebp1 Casp3 Hsd11b2 Vps11 Ptgs2 Rbfox2 Ccl2 Foxa1 Txnip Ppp1r9b Bmp6 Tspo Dsg2 Zfp36 Cldn4 Foxo3 Arntl Hmga2 Cxcl2 Gstp1 Trerf1 Trim68 Ugt1a1
0.00349383	22	81	2.167	Positive regulation of mitotic cell cycle phase transition	http://amigo.geneontology.org/amigo/term/GO:1901992	Ccnd2 Ube2c Akt1 Hyal1 Birc5 Cdk1 Egfr Mdm2 Tert Rb1 Adamts1 Anxa1 Cdc25b Smarcd3 Cdc7 Apex1 Tfdp1 Rcc2 Ccnb1 Camk2d Tmod3 Hspa2
0.00354102	8	16	3.98925	Mesenchymal to epithelial transition	http://amigo.geneontology.org/amigo/term/GO:0060231	Gata3 Bmp4 Pax8 Sall1 Lif Wnt4 Fzd7 Grem1
0.00354102	8	16	3.98925	Negative regulation of glial cell proliferation	http://amigo.geneontology.org/amigo/term/GO:0060253	Ascl2 Tert Hes1 Fas Notch1 Tspo Sox11 Cdkn2b
0.00354102	8	16	3.98925	Collecting duct development	http://amigo.geneontology.org/amigo/term/GO:0072044	Dlg5 Bmp4 Wnt7b Aqp2 Tfap2b Notch1 Pax8 Spp1
0.00357979	72	385	1.49208	Regulation of binding	http://amigo.geneontology.org/amigo/term/GO:0051098	Ckmt1 Hip1r Akt1 Gtf2f1 Apoe Klf4 Bax Ralb Hfe Ager Gata3 Sumo3 Rack1 Irf4 Tert Plk2 Bmp4 Dph3 Pinx1 Wnt5a Rb1 Myc Csnk1e Hes1 Parp9 Cdkn1a Lox Ddit3 Mitd1 Epb41l5 Nucks1 Gpsm1 Src Ngf Fbxw7 Smarcd3 Mad2l2 Mapre3 Ephb6 Ctbp2 Aktip Zfp90 Anxa2 Plscr1 Mdfi Lif Calm2 Kdm1a Ripor1 Stub1 Agrn S100a10 Dzip1 Bag2 Pbxip1 Pcsk9 Ifit2 Plaur Pygo2 Zfpm1 Grem2 Foxc1 Jun Bcl3 Hmga2 Rpl11 Flot1 Zfp462 B2m Sox1…
0.00363422	31	131	1.88804	Negative regulation of transmembrane transport	http://amigo.geneontology.org/amigo/term/GO:0034763	Akt1 Cacnb3 Gstm7 Inpp5k Kcnq1 Pea15a Myc Gsto1 Rgs2 Stk39 Slc43a1 Gem Ephb2 Tcaf2 Kel Rrad Gnb5 Sirt6 Arl6ip5 Cbarp Calm2 Thbs1 Agrn Pcsk9 Pid1 Camk2d Ano9 Cttnbp2nl Smim6 Ywhaq Kcne1l
0.00363422	28	114	1.95963	Positive regulation of mitotic cell cycle	http://amigo.geneontology.org/amigo/term/GO:0045931	Ccnd2 Ube2c Akt1 Hyal1 Birc5 Cdk1 Egfr Mdm2 Tert Rb1 Hes1 Adamts1 Anxa1 Cdc25b Smarcd3 Cdc7 Asns Eif4ebp1 Foxa1 Apex1 Tfdp1 Rcc2 Ccnb1 Shb Camk2d Tmod3 Hspa2 Sphk1
0.00369748	57	289	1.57361	Regulation of protein secretion	http://amigo.geneontology.org/amigo/term/GO:0050708	Tcirg1 Ppard Apoe Pde1c Dynll1 Kcnq1 Cacna1d Birc5 Egfr Rhbdf1 Llgl1 Srebf1 Llgl2 Rhbdf2 F2rl1 Pde8b Oit1 Dph3 Trem2 Uqcc2 Anxa1 Ankrd1 Alox5 Tfap2b Map4k4 Anxa5 Tlr2 Fga Unc13b Ano1 Acsl4 Ucp2 Adra2a Fgb Fgg Exph5 Midn Krt20 Pim3 Ptpn23 Phpt1 Atp13a2 Inhbb Trpm4 Ptger4 Arf6 Cnr1 Gpr68 Efna5 Nlgn2 Ezr Arntl Cd2ap Ica1 Hmgn3 Sox4 Apbb3
0.00370349	15	46	2.60168	P38MAPK cascade	http://amigo.geneontology.org/amigo/term/GO:0038066	Gadd45b Ager Mapkapk2 Map3k3 Per1 Zfp36l1 Gadd45g Xdh Dusp10 Zfp36 Rell1 Ezr Sphk1 Map3k5 Prmt1
0.00370349	15	46	2.60168	Regulation of stem cell proliferation	http://amigo.geneontology.org/amigo/term/GO:0072091	Zfp36l1 Tert Bmp4 Eif2ak2 Ltbp3 Fermt1 Ngf Cxcl1 Sirt6 Kdm1a Ovol2 Setd1a Epcam Hmga2 Sox11
0.00372876	49	239	1.63576	Positive regulation of protein-containing complex assembly	http://amigo.geneontology.org/amigo/term/GO:0031334	Hip1r Bbc3 Scin Bax Arpc2 Arpc5 Spire2 Git1 Piezo1 Abca1 Myo1c Pfn1 Rack1 Evl Carmil1 Clu Ajuba Ppp2r5b Fas Baiap2 Gsn Fermt1 Bcl2l11 Src Pfn2 Unc13b Arpc1b Vasp Rps3 Pycard Cttn Msn Icam1 Arpin Stub1 Cdc42ep4 Arf6 Cd24a Lgals3 Map1b Skap1 Bak1 Trp53 Grb2 Nrg1 Cdc42ep5 Nck2 Psrc1 Hspa1b
0.00374501	11	28	3.13441	Response to interferon-alpha	http://amigo.geneontology.org/amigo/term/GO:0035455	Axl Gata3 Myc Eif2ak2 Gas6 Plscr1 Ifit1 Ifit2 Bst2 Ifit3b Ifit3
0.00374501	11	28	3.13441	Embryonic placenta morphogenesis	http://amigo.geneontology.org/amigo/term/GO:0060669	Llgl2 Zfp36l1 Grhl2 Wnt7b Spint1 Vcam1 St14 Gjb5 Socs3 Grb2 Spint2
0.00376572	76	412	1.47176	Positive regulation of cellular catabolic process	http://amigo.geneontology.org/amigo/term/GO:0031331	Akt1 Apoe Apoc2 Bax Ralb Pan2 Git1 Chfr Ager Tnfaip3 Mdm2 Sumo3 Rack1 Btg2 Sumo2 Sptlc2 Zfp36l1 Esrrb Dapk1 Plk2 Zswim8 Samd4 Clu Rnf19a Myc Csnk1e Noct Trem2 Uqcc2 Acsl5 Ddit3 Adam8 Gpsm1 Pacsin3 Bcl2l11 Ptpn1 Exosc9 Fbxw7 Trp53inp1 Tnfrsf1b Plk3 Sesn2 Rchy1 Zc3hav1 Ctsc Nupr1 Msn Psmd10 Vps11 Gclc Trib1 Rnft2 Adra2a Tut4 Sirt6 Sh3bp4 Tob1 Cd81 Ormdl3 Osbpl7 Smurf1 Stub1 Hspb8 Bag2 Pcsk9 Zfp36 F…
0.00376572	76	412	1.47176	Negative regulation of immune system process	http://amigo.geneontology.org/amigo/term/GO:0002683	Sox9 Akt1 Axl Hspb1 Ihh Hfe Gata2 Sdc4 Dhx58 Cd68 Irf1 Tnfaip3 Irak3 Fstl3 Sec14l1 Arg2 Dlg5 Sftpd Bmp4 Myc Scrib Gps2 Parp3 Tnfrsf21 Tap2 Anxa1 Fas Tjp2 Ptprj Rabgef1 Ccr1 Zbtb7b Fbxw7 Pias3 Smpdl3b Padi2 Clec2d Tsc22d3 Casp3 Trib1 Foxj1 Cd276 Elf1 Phpt1 Cuedc2 C1qc Nfkbid Tap1 Cd84 Susd4 Dusp10 Ptger4 Thbs1 Gfer Rps19 Nbl1 Adora1 Trafd1 Il20rb Cnr1 Serpinb9 Bst2 Cd24a Gpr68 Tob2 Zfpm1 Vtcn1 Ezr…
0.00376572	20	71	2.24746	Regulation of cartilage development	http://amigo.geneontology.org/amigo/term/GO:0061035	Wnt9a Sox9 Scin Efemp1 Rflnb Bmp4 Wnt5a Bmp1 Rela Ltbp3 Ctsk Smad1 Scx Hoxa11 Bmp6 Zfp219 Bmpr1b Fgf18 Zbtb16 Grem1
0.00381892	87	485	1.43119	Regulation of ion transmembrane transport	http://amigo.geneontology.org/amigo/term/GO:0034765	Akt1 Tcirg1 Cacnb3 Bax Gstm7 Fxyd4 Wdr1 P2rx5 Clcnkb Hap1 Clic1 Kcnq1 Kcnd1 Nol3 Cnksr3 Ager Cacna1d Vmp1 Kcnab3 Ywhah Scn1b Ifngr1 Itgb3 Cacnb1 Dlg4 Vamp2 Dapk1 Bmp4 Ifngr2 Calcr Trem2 Diaph1 Gsto1 Kcnip2 Alox5 Itgb1 Rgs2 Lrrc26 Stk39 Slc43a1 Snta1 Ngf Hcn3 Gem Ephb2 Slc9a1 Tesc Tcaf2 Kel Flna G6pdx Rrad Agt Gnb5 Clcnka Cxcl10 Arl6ip5 Ccl2 Kcnh8 Cbarp Calm2 Neto2 Hk1 Agrn Fgf11 Kcns3 Kcnj4 Pcsk9…
0.00382895	33	143	1.84119	Cellular protein complex disassembly	http://amigo.geneontology.org/amigo/term/GO:0043624	Scin Sh3gl1 Wdr1 Arpc2 Mid1ip1 Dstn Map1s Sgk1 Evl Carmil1 F2rl1 Sh3bp1 Aqp2 Gsn Tpx2 Capzb Tpm1 Gas2l1 Ckap2 Ppp1r9b Plekhh2 Camsap3 Shroom2 Eif5a2 Kif18b Mical3 Map1b Cfl1 Capg Tmod3 Nrg1 Nck2 Sptbn2
0.00386199	19	66	2.29684	Positive regulation of NIK/NF-kappaB signaling	http://amigo.geneontology.org/amigo/term/GO:1901224	Ifi35 Ager Egfr Edn1 Trem2 Eif2ak2 Rela Pdcd4 Il18r1 Tlr2 Rps3 C1qtnf4 Cd14 Actn4 Tcim Ptp4a3 Sphk1 Grem1 Edaradd
0.00386199	19	66	2.29684	Positive regulation of intrinsic apoptotic signaling pathway	http://amigo.geneontology.org/amigo/term/GO:2001244	Bbc3 Bax Serinc3 Rack1 Clu Ripk3 Ddit3 Bcl2l11 Fbxw7 Nupr1 Rps3 Plscr1 Siah1a Mcl1 Rpl11 Trp53 Rps7 Ei24 Nck2
0.00388708	88	492	1.42705	Modulation of chemical synaptic transmission	http://amigo.geneontology.org/amigo/term/GO:0050804	Cdh1 Apoe Sh3gl1 Cacnb3 Grik5 Ncstn Homer3 Ppfia3 Stat3 Kit Neurl1a Nsmf Hap1 Stx1a Bcl2l1 Git1 Ptprs Ager Cacna1d Mpp2 Gipc1 Egfr Dlg4 Vamp2 Edn1 Plk2 Rnf19a Nptxr Slc4a8 Rin1 Abhd6 Baiap2 Hras Nptx1 Itgb1 Serpine2 Dnm1 Src Slc7a11 Pfn2 Ngf Unc13b Lrp8 Ephb2 Ncdn Wnt7a Slc6a6 Kctd13 Agt Cspg5 Ptgs2 Gnai2 Mctp2 Adra2a Pxk Dbn1 Ccl2 Brsk1 Pcdh8 Vgf Egr2 Egr1 Sct Akap12 Ppp1r9b Ptger4 Plcb4 Atf4 Ad…
0.0038908	51	252	1.61469	Regulation of cellular protein catabolic process	http://amigo.geneontology.org/amigo/term/GO:1903362	Akt1 Apoe Hfe Chfr Gipc1 Tnfaip3 Mdm2 Sumo3 Rhbdf1 Rack1 Tlk2 Sumo2 Plk2 Clu Psme1 Rnf19a Csnk1e Trem2 Uqcc2 Fbxw7 Sdcbp Plk3 Rchy1 Ctsc Nupr1 Msn Psmd10 N4bp1 Vps11 Anxa2 Gclc Trib1 Rnft2 Sirt6 Atp13a2 Pml Cd81 Mylip Osbpl7 Smurf1 Stub1 Bag2 Pcsk9 Ezr Zfand2a Rpl11 Rps7 Rpl23 Dda1 Psme2 Hspa1b
0.00390635	9	20	3.59032	Renal filtration cell differentiation	http://amigo.geneontology.org/amigo/term/GO:0061318	Bmp4 Jag1 Ampd2 Prom1 Iqgap1 Myo1e Basp1 Cd24a Lamb2
0.00390635	9	20	3.59032	Glomerular visceral epithelial cell differentiation	http://amigo.geneontology.org/amigo/term/GO:0072112	Bmp4 Jag1 Ampd2 Prom1 Iqgap1 Myo1e Basp1 Cd24a Lamb2
0.00392603	10	24	3.32437	Establishment of apical/basal cell polarity	http://amigo.geneontology.org/amigo/term/GO:0035089	Wnt5a Sh3bp1 Scrib Spag6l Ptk7 Msn Foxj1 Myo9a Camsap3 Fat1
0.00392603	67	354	1.51005	Immune response-regulating signaling pathway	http://amigo.geneontology.org/amigo/term/GO:0002764	Cacnb3 Bax Kit Ifi35 Ptprs Gata3 Lbp Mapkapk2 Dhx58 Irf1 Tnfaip3 Irak3 Tnip1 Rtn4 Sec14l1 Nfkbia Irf4 F2rl1 Gps2 Tnfrsf21 Rela Ptprj Rabgef1 Irf7 Hras Nfatc2 Tlr2 Bcl10 Eif2b3 Smpdl3b Zc3hav1 Rps3 Cmtm3 Plscr1 Myd88 Mapkapk3 Vav3 Nfkbiz Cd276 Elf1 Phpt1 Nfkbid Cd81 Plekha1 Ddx58 Lat2 Inava S100a14 Nfkbil1 Arf6 Il20rb Lacc1 Shb Tlr1 Tifa C5ar1 Vtcn1 Cd14 Ezr Skap1 Flot1 Tnip2 Blnk Nectin2 Tspan6 F…
0.00392877	30	126	1.89964	Regulation of mitochondrion organization	http://amigo.geneontology.org/amigo/term/GO:0010821	Hip1r Akt1 Bbc3 Bax Nol3 Plscr3 Srebf1 Trem2 Pmaip1 Fas Bcl2l11 Lmna Fbxw7 Triap1 Pdcd5 Pycard Cttn Psmd10 Gclc Vat1 Atp13a2 Inf2 Ddhd1 Tigar Tspo Plaur Bak1 Trp53 Siva1 Wdr35
0.00394486	86	479	1.43246	Positive regulation of catabolic process	http://amigo.geneontology.org/amigo/term/GO:0009896	Sox9 Akt1 Apoe Apoc2 Bax Ralb Pan2 Git1 Chfr Ager Tnfaip3 Mdm2 Sumo3 Rack1 Btg2 Sumo2 Sptlc2 Zfp36l1 Esrrb Dapk1 Plk2 Zswim8 Samd4 Wnt5a Clu Rnf19a Myc Csnk1e Noct Trem2 Uqcc2 Acsl5 Ddit3 Adam8 Gpsm1 Pacsin3 Bcl2l11 Ptpn1 Exosc9 Fbxw7 Trp53inp1 Angptl3 Tnfrsf1b Plk3 Sesn2 Rchy1 Zc3hav1 Ctsc Nupr1 Msn Psmd10 Vps11 Gclc Trib1 Rnft2 Adra2a Tut4 Sirt6 Sh3bp4 Tob1 Cd81 Ormdl3 Mylip Osbpl7 Sct Smurf1 S…
0.00399651	36	161	1.78401	Maintenance of cell number	http://amigo.geneontology.org/amigo/term/GO:0098727	Sox9 Tead3 Klf4 Stat3 Kit Ascl2 Med15 Gata2 Esrrb Med10 Myc Hes1 Smc5 Ldb1 Vangl2 Notch1 Pax8 Elf5 Jag1 Mecom Wnt7a Lif Tut4 Klf10 Sct Med30 Hesx1 Fzd7 Setd1a Leo1 Foxo3 Selenon Hmga2 Bcl9l Sox4 Med12
0.00403066	37	167	1.76769	Response to purine-containing compound	http://amigo.geneontology.org/amigo/term/GO:0014074	Fosb Gstm7 P2rx5 Inpp5k Cyp27b1 Kcnq1 Cad Stc1 Adss Aldh3a1 Srebf1 Sdc1 Per1 Zfp36l1 Fos Srd5a1 Gnal Fosl1 Rela Mmp19 Ptprn Areg Panx1 Ptgs2 Ccl2 Apex1 Kdm1a Vgf Trpm4 Pklr Itpr3 P2ry6 Selenon Ezr Jun Birc2 Trp53
0.00404342	41	191	1.71266	Regulation of plasma membrane bounded cell projection assembly	http://amigo.geneontology.org/amigo/term/GO:0120032	Tchp Klf5 Kit Eps8l1 Arpc2 Neurl1a Epha2 Hap1 Dynll1 Pfn1 Cobl Limk2 Plek2 Evl F2rl1 Dpysl3 Hras Odf2 Pfn2 Capzb Wrap73 Arhgap44 Ccp110 Dbn1 Palm Dcdc2a Anln Icam1 Atp8b1 Rcc2 Cdc42ep4 Agrn Dzip1 Arf6 Adamts16 Tacstd2 Cfl1 Arhgap35 Mapk15 Cdc42ep5 Rhog
0.00409602	88	493	1.42415	Regulation of trans-synaptic signaling	http://amigo.geneontology.org/amigo/term/GO:0099177	Cdh1 Apoe Sh3gl1 Cacnb3 Grik5 Ncstn Homer3 Ppfia3 Stat3 Kit Neurl1a Nsmf Hap1 Stx1a Bcl2l1 Git1 Ptprs Ager Cacna1d Mpp2 Gipc1 Egfr Dlg4 Vamp2 Edn1 Plk2 Rnf19a Nptxr Slc4a8 Rin1 Abhd6 Baiap2 Hras Nptx1 Itgb1 Serpine2 Dnm1 Src Slc7a11 Pfn2 Ngf Unc13b Lrp8 Ephb2 Ncdn Wnt7a Slc6a6 Kctd13 Agt Cspg5 Ptgs2 Gnai2 Mctp2 Adra2a Pxk Dbn1 Ccl2 Brsk1 Pcdh8 Vgf Egr2 Egr1 Sct Akap12 Ppp1r9b Ptger4 Plcb4 Atf4 Ad…
0.00409602	28	115	1.94259	Mitotic cell cycle checkpoint signaling	http://amigo.geneontology.org/amigo/term/GO:0007093	Map3k20 Bcl2l1 Chfr Brca1 Birc5 Cdk1 Mdm2 Ccng1 Xrcc3 Trip13 Plk2 Cdkn1a Nabp2 Pidd1 Chmp4c Dclre1b Kntc1 Chek2 Zwilch Topbp1 Brsk1 Rps27l Pml Ccnb1 Hmga2 Trp53 Bub3 Sox4
0.00409602	28	115	1.94259	Oligodendrocyte differentiation	http://amigo.geneontology.org/amigo/term/GO:0048709	Sox9 Ncstn Wdr1 Cnp Ascl1 Bmp4 Clu Hes1 Tnfrsf21 Gsn Notch1 Tlr2 Tnfrsf1b Eif2b3 Exoc4 Cd9 Eed Il34 Tmem98 Zfp365 Dusp10 Dag1 Cntn2 B4galt6 Gstp1 Nrg1 Sox11 Med12
0.00412298	104	601	1.38064	Heart development	http://amigo.geneontology.org/amigo/term/GO:0007507	Sox9 Itga3 Ppard Klf5 Epor Ihh Aldh1a2 Cad Bicc1 Gata3 Nek8 Kdm6b Mb Ddx39b Trip10 Popdc3 Cdk1 Dusp6 Ascl1 Egfr Mdm2 Rtn4 Zfp36l1 Edn1 Pdlim7 Bmp4 Wnt5a Rb1 Grhl2 Hes1 Ly6e Cxadr Adamts1 Arl13b Cdkn1a Ptk7 Foxp4 Lox Ankrd1 Pdcd4 Casp7 Itgb1 Fn1 Rgs2 Vangl2 Smyd2 Notch1 Pax8 Jag1 Mecom Vcam1 Lmna Ift74 Pdpn Tnfrsf1b Sema3c Slc9a1 Smarcd3 Ncor2 Tnfrsf1a Flna G6pdx Sin3b Sorbs2 Casp3 Sall1 Smad1 Mmp…
0.00416324	47	228	1.64469	Receptor-mediated endocytosis	http://amigo.geneontology.org/amigo/term/GO:0006898	Cav2 Hip1r Apoe Apoc2 Ankrd13d Hfe Hap1 Cxcl16 Dbnl Itgb3 Pld2 Dlg4 Clu Scrib Ap2m1 Ache C3 Msr1 Rabgef1 Itgb1 Mrc1 Dnm1 Itgav Sdcbp Wdr54 Cd9 Cttn Anxa2 Micall1 Arhgap27 Ap2b1 Neu3 Serpine1 Cd81 Ankrd13b Pcsk9 Tpcn2 Cd14 Ezr Grk4 Cntn2 Rab31 Flot1 Grb2 B2m Cd2ap Grem1
0.00416925	32	138	1.85008	Regulation of muscle cell differentiation	http://amigo.geneontology.org/amigo/term/GO:0051147	Mmp14 Klf5 Kit Tcf23 Piezo1 Ddx39b Trip10 Mdm2 Edn1 Bmp4 Epc1 Efemp2 Pdcd4 Rgs2 Notch1 Nfatc2 Smarcd3 Ereg Bhlhe41 G6pdx Morf4l2 Smad1 Tnpo2 Olfm2 Parp2 Nek5 Fzd7 Tmsb4x Bhlha15 Fdps Nrg1 Grem1
0.0042952	45	216	1.66219	Myeloid leukocyte migration	http://amigo.geneontology.org/amigo/term/GO:0097529	Mmp14 Wdr1 Kit Csf1 Ager Lbp Ccl9 Rtn4 Edn1 Cxadr Trem2 Anxa1 Adam8 Ccr1 Il1r1 Ccl20 Creb3 Bst1 Spp1 Cxcl5 Cxcl1 Il17rc Cd9 Il34 Pdgfd Myd88 Vav3 Cxcl10 Ccl2 Serpine1 Cd81 Ptger4 Rps19 Nbl1 S100a14 C5ar1 Lgals3 Prtn3 Cxcl2 Irak4 Cxcl17 Mospd2 Rhog Rpl13a Grem1
0.00434772	14	42	2.6595	Liver regeneration	http://amigo.geneontology.org/amigo/term/GO:0097421	Ihh Hfe Sulf2 Rpl19 Egfr Srsf5 Myc Cldn1 Ucp2 Rps16 Gfer Cebpb Rps15 Wdr35
0.00434772	66	349	1.50883	Transmembrane receptor protein serine/threonine kinase signaling pathway	http://amigo.geneontology.org/amigo/term/GO:0007178	Cav2 Itga3 Hfe Tmprss6 Gipc1 Fstl3 Fos Fst Bmp4 Wnt5a Hes1 Crim1 Lox Fbn2 Fam89b Ltbp3 Pdcd4 Gdf11 Tfap2b Notch1 Fermt1 Src Sdcbp Htra3 Bmp3 Pxn Zyx Rbpms Smad1 Myd88 Inha Scx Ccl2 Adamtsl2 Sostdc1 Pml Inhbb Lrg1 Ovol2 Tob1 Egr1 Gdf15 Smurf1 Bmp6 Stub1 Thbs1 Il17rd Npnt Nbl1 Inhba Megf8 Cd109 Tgif1 Rasl11b Grem2 Bmpr1b Jun Gpc3 Trp53 Bcl9l Sox11 Tmem100 Cdkn2b Grem1 Apela Zfp703
0.00434772	88	494	1.42127	Positive regulation of organelle organization	http://amigo.geneontology.org/amigo/term/GO:0010638	Hip1r Bbc3 Scin Ercc1 Bax Ralb Wdr1 Pan2 Arpc2 Hap1 Arpc5 Dynll1 Spire2 Git1 Dstn Sdc4 Myo1c Pfn1 Rock2 Sdc1 Evl Carmil1 Edn1 F2rl1 Wnt5a Rb1 Fbxo4 Trem2 Pmaip1 Anxa1 Fen1 Fas Smc5 Baiap2 Nabp2 Hras Gsn Bcl2l11 Src Pfn2 Sdcbp Wrap73 Ereg Pxn Arpc1b Tgfa C2cd5 Vasp Pdcd5 Rps3 Pycard Cttn Msn Flna Anxa2 Tpm1 Pdcd6ip Resf1 Ccp110 Sirt6 Wnt4 Pml Icam1 Ddhd1 Arpin Slx4 Cdc42ep4 S100a10 Dzip1 Arf6 Plau…
0.0043527	59	304	1.54846	Cellular response to peptide hormone stimulus	http://amigo.geneontology.org/amigo/term/GO:0071375	Cav2 Akt1 Stat3 Inpp5k Aprt Nfe2l2 Myo1c Irf1 Pdk4 Sgk1 Socs2 Mdm2 Srebf1 Vamp2 Tshr Zfp36l1 Srsf5 Edn1 Srd5a1 Slc39a14 Myc Nr4a1 Rela Nucks1 Nr4a2 Lpin3 Ptpn1 Src Anxa5 Ccna2 Rab13 Zbtb7b Nfkb1 Pik3r3 Slc9a1 Pxn C2cd5 Eif4ebp1 Agt Pkm Gclc Gnai2 Ucp2 Leprot Ccl2 Apex1 Inhbb Gdf15 Apobec1 Pklr Pcsk9 Pid1 Map1b Socs3 Cfl1 Rab31 Gpr173 Grb2 Gstp1
0.00436369	77	421	1.45925	Regulation of cellular amide metabolic process	http://amigo.geneontology.org/amigo/term/GO:0034248	Zfp385a Akt1 Apoe Stat3 Pan2 Rps9 Neurl1a Hap1 Rplp1 Nfe2l2 Ddx39b Pdk4 Ifngr1 Mknk2 Rack1 Btg2 Rtn4 Rock2 Per1 Zfp36l1 Dapk1 Samd4 Dph3 Clu Csnk1e Noct Gtpbp2 Eif2ak2 Uqcc2 Rps14 Rela Pa2g4 Rgs2 Dph7 Eif6 Exosc9 Slc7a11 Rps3a1 Sesn2 Rps3 Rbm3 Rps4x Eif4ebp1 Casp3 Pkm Igf2bp2 Tut4 Mpv17l2 Abca7 Upf3b Rps27l Pml Tob1 Tigar Ormdl3 Lsm14b Thbs1 Ppp1r15a Enc1 Zfp36 Cirbp Foxo3 Eif5a2 Bcl3 Klhl25 Rpl3…
0.00444456	30	127	1.88468	Regulation of response to cytokine stimulus	http://amigo.geneontology.org/amigo/term/GO:0060759	Mapk7 Axl Klf4 Csf1 Nol3 Irak3 Edn1 F2rl1 Wnt5a Parp9 Gps2 Trem2 Rabgef1 Irf7 Il1r1 Traf2 Il1rn Tlr2 Padi2 Pycard Gas6 Casp4 Ddx58 Il7 C1qtnf4 Ikbke Cd24a Palm3 Sphk1 Trim6
0.00444522	20	72	2.21625	Maternal process involved in female pregnancy	http://amigo.geneontology.org/amigo/term/GO:0060135	Itga3 Akt1 Ppard Epor Ihh Tcf23 Cyp27b1 Stc1 Mmp7 Stc2 Rgs2 Ptgs2 Lif Ccl2 Wnt4 Stox2 Cnr1 Dsg2 Junb Pla2g4a
0.00445977	63	330	1.52317	Response to virus	http://amigo.geneontology.org/amigo/term/GO:0009615	Polr3d Oas1c Gtf2f1 Bax Hspb1 Bcl2l1 Rps15a Apobec3 Hyal1 Mlkl Gata3 Serinc3 Dhx58 Irf1 Ifngr1 Ddit4 Irak3 Sec14l1 Map3k14 Ifi27l2b Ddx41 F2rl1 Clu Ripk3 Cxadr Parp9 Ifngr2 Eif2ak2 Irf7 Lcn2 Src Tlr2 Aimp1 Zc3hav1 Pycard Polr3e Plscr1 Myd88 Mst1r Oas2 Ifit1 Cxcl10 Pml Isg20 Ddx58 Apobec1 Oasl1 Ikbke Ifit2 Hmga1 Bst2 Mapk11 Bcl3 Cfl1 Hmga2 Rrp1b Ifnlr1 Ifit3b Trim12a Rnasel Tspan6 Trim6 Ifit3
0.00453096	249	1631	1.21805	Protein-containing complex subunit organization	http://amigo.geneontology.org/amigo/term/GO:0043933	Sox9 Hip1r Ube2c Tspan33 Bbc3 Scin Apoe Sh3gl1 Bax Ralb Wdr1 Asf1b Fblim1 Arpc2 Stx1a Mid1ip1 Arpc5 Kcnd1 Rps25 Spire2 Git1 Mlkl Aldh1a2 Piezo1 Nol3 Abca1 Dstn Dyrk3 H3f3b Kctd5 Mpp2 Tnfaip1 Myo1c Vmp1 Pfn1 Cldn7 Map1s Ddx39b Xab2 Cdk1 Sgk1 Ddit4 Cobl Mdm2 Irak3 Rack1 Rtn4 Dbnl Znhit3 Llgl1 Rrm2 Dlg4 Vamp2 Evl Carmil1 F2rl1 Kctd6 Dlg5 Clu Ajuba Brix1 Myc Sh3bp1 Cldn1 Hes1 Gsdmd Rrn3 Ap2m1 Chaf1b …
0.0045718	7	13	4.29611	Activation-induced cell death of T cells	http://amigo.geneontology.org/amigo/term/GO:0006924	Akt1 Ripk3 Fas Rps6 Tsc22d3 Tnfrsf23 Siva1
0.0045923	15	47	2.54633	Establishment of endothelial barrier	http://amigo.geneontology.org/amigo/term/GO:0061028	Ptprs Rock2 Marveld2 F2rl1 Cldn1 Tjp2 Abcb1b Tnfrsf1a Msn Ikbkb Myd88 Icam1 F11r Ezr Cldn3
0.00459543	19	67	2.26256	Mesoderm formation	http://amigo.geneontology.org/amigo/term/GO:0001707	Itga3 Epha2 Kdm6b Txnrd1 Pofut2 Itgb4 Bmp4 Wnt5a Itgb1 Epb41l5 Exoc4 Fgfr2 Smad1 Scx Hoxa11 Inhba Foxc1 Hmga2 Apela
0.00466002	68	363	1.49459	Regulation of cation transmembrane transport	http://amigo.geneontology.org/amigo/term/GO:1904062	Akt1 Tcirg1 Cacnb3 Bax Gstm7 Fxyd4 P2rx5 Hap1 Kcnq1 Nol3 Cnksr3 Ager Cacna1d Vmp1 Ywhah Scn1b Ifngr1 Itgb3 Cacnb1 Dlg4 Vamp2 Dapk1 Bmp4 Ifngr2 Calcr Trem2 Diaph1 Gsto1 Kcnip2 Alox5 Itgb1 Rgs2 Lrrc26 Stk39 Slc43a1 Snta1 Ngf Gem Ephb2 Slc9a1 Tesc Kel Flna G6pdx Rrad Agt Gnb5 Cxcl10 Ccl2 Cbarp Calm2 Neto2 Agrn Fgf11 Pcsk9 P2ry6 Scn3b Selenon Nlgn2 Cemip Camk2d Cfl1 Hspa2 Slc31a2 Ahnak Smim6 Prnp Kcn…
0.00466032	28	116	1.92584	Regulation of gliogenesis	http://amigo.geneontology.org/amigo/term/GO:0014013	Ascl2 Egfr Rtn4 Tert Bmp4 Myc Hes1 Fas Rela Serpine2 Notch1 Spint1 Tlr2 Tnfrsf1b Il34 Lif Tmem98 Mycn Zfp365 Egr2 Atf5 Dusp10 Dag1 Clcf1 Tspo Hmga2 Sox11 Cdkn2b
0.00468262	45	217	1.65453	Regulation of response to DNA damage stimulus	http://amigo.geneontology.org/amigo/term/GO:2001020	Zfp385a Foxm1 Ier3 Ercc1 Map3k20 Cd44 Bcl2l1 Spire2 Dyrk3 Brca1 Ddx39b Cry1 Egfr Mdm2 Clu Fbxo4 Myc Parp9 Parp3 Pmaip1 Ankrd1 Mms19 Uimc1 Smyd2 Rad51 Mad2l2 Chek2 Triap1 Ddias Rps3 Fus Psmd10 Plscr1 Sirt6 Fignl1 Kdm1a Pml Zfp365 Tigar Mcl1 Suv39h1 Mgmt Hmga2 Rnf169 Trp53
0.00468262	59	305	1.54338	Learning or memory	http://amigo.geneontology.org/amigo/term/GO:0007611	Ccnd2 Zfp385a Itga3 Lamb1 Apoe Ncstn Cic Kit Kmt2b Git1 Ehmt2 Ager Sgk1 Egfr Btg2 Fos Pde8b Plk2 Ntan1 Rcan1 Fen1 Rin1 Fosl1 Ric8a Itgb1 Il1rn Slc7a11 Ngf B4galt2 Ephb2 Casp3 Agt Ptgs2 Nrxn2 Tanc1 Arl6ip5 Tpbg Brsk1 Abca7 Dcdc2a Aaas Egr2 Egr1 Sct Ppp1r9b Rcan2 Itpr3 Cnr1 Ptgs1 Jun Cntn2 Cebpb Deaf1 B2m Syngap1 Bhlhb9 Ntf5 Pak6 Prnp
0.004706	16	52	2.45492	Cell migration involved in sprouting angiogenesis	http://amigo.geneontology.org/amigo/term/GO:0002042	Akt1 Klf4 Gata2 Map3k3 Plk2 Hdac7 Nr4a1 Anxa1 Itgb1 Notch1 Fbxw7 Pik3r3 Ptgs2 Egr3 Thbs1 Grem1
0.004706	16	52	2.45492	Regulation of DNA-templated transcription in response to stress	http://amigo.geneontology.org/amigo/term/GO:0043620	Mapk7 Nfe2l2 Rela Ddit3 Atf3 Notch1 Creb3l1 Sesn2 Egr1 Ppp1r15a Atf4 Jun Tcim Cebpb Trp53 Nck2
0.0047368	17	57	2.37955	Regulation of substrate adhesion-dependent cell spreading	http://amigo.geneontology.org/amigo/term/GO:1900024	Arpc2 Rac3 Itgb3 Net1 Carmil1 Meltf St6gal1 Pdpn Flna Cspg5 Triobp Dbn1 Rcc2 S100a10 Efna5 Tacstd2 Actn4
0.0048465	34	151	1.79648	Negative regulation of protein-containing complex assembly	http://amigo.geneontology.org/amigo/term/GO:0031333	Sox9 Hip1r Scin Arpc2 Nol3 Pfn1 Cldn7 Sgk1 Evl Carmil1 Clu Capn1 Gsn Src Pfn2 Capzb Eif4ebp1 Cryab Tpm1 Ssh3 Ssh2 Ptger4 Eml2 Kank3 Aida Tmsb4x Cfl1 Capg Birc2 Tmod3 Nck2 Sptbn2 Rpl13a Tmsb10
0.00489901	60	312	1.53433	Positive regulation of protein transport	http://amigo.geneontology.org/amigo/term/GO:0051222	Cdh1 Jup Emd Bbc3 Ppard Cacnb3 Arpc2 Dynll1 Cacna1d Brca1 Myo1c Cdk1 Egfr Mdm2 Rack1 Vamp2 F2rl1 Trem2 Pmaip1 Ankrd1 Hras Sec16b Src Tlr2 Fga Fbxw7 Unc13b Plk3 Tcaf2 C2cd5 Tnfrsf1a Pdcd5 Ano1 Acsl4 Flna Gas6 Ptgs2 Fgb Fgg Tmem30b Exph5 Ccl2 Ptpn23 Phpt1 Atp13a2 Cd81 Trpm4 Ripor1 Ptger4 Arf6 Sfn Gpr68 Nlgn2 Mtcl1 Cemip Ezr Cd2ap Sox4 Prnp Apbb3
0.00495935	37	169	1.74677	Development of primary male sexual characteristics	http://amigo.geneontology.org/amigo/term/GO:0046546	Sox9 Mmp14 Ercc1 Bax Kit Bcl2l1 Gata3 H3f3b Fstl3 Patz1 Sdc1 Srd5a1 Wnt5a Dhh Bcl2l11 Rab13 Tesc Ybx3 Nupr1 Rrm1 Flna Adgrg1 Fanca Inha Scx Six4 Rnf38 Wnt4 Icam1 Ctnna1 Hoxa11 Plekha1 Inhba Lhfpl2 Hmga2 Eif2s2 Insl3
0.00498561	86	483	1.4206	Posttranscriptional regulation of gene expression	http://amigo.geneontology.org/amigo/term/GO:0010608	Zfp385a Akt1 Stat3 Pan2 Rps9 Neurl1a Rplp1 Carhsp1 Mapkapk2 Ddx39b Egfr Mknk2 Rack1 Btg2 Per1 Zfp36l1 Dapk1 Tert Bmp4 Samd4 Dph3 Ajuba Fbxo4 Parp9 Noct Gtpbp2 Calcr Eif2ak2 Uqcc2 Rps14 Limd1 Pa2g4 Rgs2 Epb41l5 Traf2 Dph7 Myef2 Eif6 Exosc9 Rps3a1 Nfkb1 Tnfrsf1b Sesn2 Ncor2 Rps3 Fus Rbm3 Rps4x Eif4ebp1 Pkm Myd88 Igf2bp2 Tut4 Mpv17l2 Apex1 Wtip Upf3b Rps27l Pml Tob1 Zc3h7a Lsm14b Thbs1 Ppp1r15a Apob…
0.00508987	13	38	2.72948	T cell mediated cytotoxicity	http://amigo.geneontology.org/amigo/term/GO:0001913	Ager Serpinb9b Ripk3 Emp2 Tap2 Hprt Mr1 Ctsc Serpinb9 Raet1e B2m H2-K1 Nectin2
0.00508987	13	38	2.72948	Response to progesterone	http://amigo.geneontology.org/amigo/term/GO:0032570	Fosb Srebf1 Fos Fosl1 Rela Src Tlr2 Ccl2 Txnip Tspo Dsg2 Cldn4 Trerf1
0.00508987	13	38	2.72948	Metanephric nephron development	http://amigo.geneontology.org/amigo/term/GO:0072210	Sox9 Irx2 Bmp4 Hes1 Tfap2b Kif26b Pax8 Sall1 Lif Wnt4 Egr1 Lamb2 Grem1
0.00511372	56	287	1.55678	Dendrite development	http://amigo.geneontology.org/amigo/term/GO:0016358	Apoe Cyth2 Neurl1a Nsmf Git1 Ptprs Kif1a Ywhah Map1s Sgk1 Cobl Cdkl3 Dbnl Dlg4 Plk2 Dlg5 Ctnnd2 Ache Fas Baiap2 Hprt Itgb1 Obsl1 Srgap2 Mark1 Lrp8 Ephb2 Wnt7a Iqgap1 Pak4 Acsl4 Pak3 Arhgap44 Rbfox2 Zdhhc15 Dbn1 Grip1 Tpbg Palm Dcdc2a Arhgap33 Zfp365 Ppp1r9b Ss18l1 Sdk1 Mapk6 Arf6 Rap2a Nlgn2 Map1b Cfl1 Camk2b Numbl Nck2 Syngap1 Bhlhb9
0.00518832	92	524	1.4008	Response to nutrient levels	http://amigo.geneontology.org/amigo/term/GO:0031667	Gstt1 Akt1 Ppard Angptl4 Apoe Cacnb3 Ercc1 Nqo1 Pax2 Ralb Prkag3 Hfe Cyp27b1 Slc38a3 Aldh1a2 Cad Ehmt2 Stc1 Abca1 Nfe2l2 Mmp7 Cd68 Aldh3a1 Pdk4 Ascl1 Egfr Mdm2 Stc2 Ppm1d Srebf1 Srd5a1 Slc38a2 Plec Krt18 Cdkn1a Eif2ak2 Fas Rela Ddit3 Gdap1 Atf3 Slc25a25 Gsn Src Vcam1 Bcl10 Slc2a1 Sesn2 Spp1 Asns Trim24 Scnn1b Acsl4 Gas6 Eif4ebp1 Hsd11b2 Gclc Ptgs2 Ucp2 Gas2l1 Sirt6 Ccl2 Brsk1 Krt20 Wnt4 Inhbb Vgf…
0.00535117	68	365	1.4864	Regulation of developmental growth	http://amigo.geneontology.org/amigo/term/GO:0048638	Sema6b Ifrd1 Akt1 Ppard Apoe Stat3 P2rx5 Ptprs Csf1 Wwc1 Ddx39b Trip10 Cdk1 Dusp6 Socs2 Stc2 Cdkl3 Rtn4 Dbnl Tshr Edn1 Bmp4 Wnt5a Cxadr Cdkn1a Tnfrsf12a C3 Fn1 Nppc Rgs2 Syt2 Notch1 Bcl2l11 Ngf Sema3c Plac8 Ybx3 Sema4b Cttn G6pdx Rpl4 Map3k13 Six4 Dbn1 Parp2 Siah1a Sema7a Gdf15 Smurf1 Suv39h1 Dusp10 Ptger4 Il7 Ccnb1 Agrn Trim46 Megf8 Efna5 Pls1 Foxc1 Ezr Map1b Mapk11 Cfl1 Hmga2 Fdps Flvcr1 Cntf
0.00541715	41	194	1.68618	Regulation of Ras protein signal transduction	http://amigo.geneontology.org/amigo/term/GO:0046578	Itga3 Foxm1 Tnk1 Apoe Cyth2 Eps8l1 Git1 Csf1 Abca1 Tnfaip1 Arfgef3 Rtn4 Net1 F2rl1 Arhgef3 Sh3bp1 Arhgdia Rabgef1 Hras Itgb1 Notch1 Psd4 Ngf Ephb2 Psd3 Kctd13 Adgrg1 Arhgap44 Psd F11r Ripor1 Sgsm3 Arf6 Ccdc125 Cdc42se2 Camk2d Arhgap35 Flot1 Stk19 Nrg1 Syngap1
0.00545941	14	43	2.59765	Apoptotic process involved in development	http://amigo.geneontology.org/amigo/term/GO:1902742	Jag2 Bax Wnt7b Scrib Notch1 Pax8 Bcl2l11 B4galt1 Tnfrsf1b Tnfrsf1a Cryab Pml Foxc1 Bak1
0.00545941	14	43	2.59765	Regulation of extracellular matrix organization	http://amigo.geneontology.org/amigo/term/GO:1903053	Sox9 Ddr1 Itgb3 Rb1 Meltf Efemp2 Notch1 Pdpn Tnfrsf1b Tnfrsf1a Agt Colgalt1 Dag1 Phldb1
0.00545941	39	182	1.70968	Cellular modified amino acid metabolic process	http://amigo.geneontology.org/amigo/term/GO:0006575	Ckmt1 Gstt1 Folh1 Gstm5 Gstm7 Mthfd2 Clic1 Cpt1c Mgst1 Gata3 Nfe2l2 Serinc3 Serinc2 Gsto1 Gdap1 Gsta3 Pax8 Lpcat4 Ggt7 Slc7a11 Ctsk G6pdx Gsta4 Gclc Plscr1 Plod2 Arl6ip5 Mboat1 Slco4a1 Gstm2 Mthfd1l Gsta2 Gstm1 Gstp3 Gstp1 Gstm6 Gsta1 Gcnt4 Gm3776
0.00545941	10	25	3.1914	Calcium-independent cell-cell adhesion via plasma membrane cell-adhesion molecules	http://amigo.geneontology.org/amigo/term/GO:0016338	Cldn7 Cldn1 Cldn6 Dscaml1 Cldn16 Cldn14 Cldn4 Cldn23 Cldn19 Cldn3
0.00545941	10	25	3.1914	Polarized epithelial cell differentiation	http://amigo.geneontology.org/amigo/term/GO:0030859	Dlg5 Wnt5a Sh3bp1 Scrib Spag6l Ptk7 Msn Myo9a Camsap3 Fat1
0.00545941	10	25	3.1914	Negative regulation of interleukin-2 production	http://amigo.geneontology.org/amigo/term/GO:0032703	Homer3 Gata3 Tnfaip3 Sftpd Hdac7 Cd276 Il20rb Zfp36 Ezr Prnp
0.00545941	35	158	1.76739	Pattern recognition receptor signaling pathway	http://amigo.geneontology.org/amigo/term/GO:0002221	Ifi35 Ptprs Lbp Mapkapk2 Dhx58 Irf1 Tnfaip3 Irak3 Tnip1 Rtn4 Sec14l1 Nfkbia Irf4 F2rl1 Gps2 Rela Irf7 Tlr2 Bcl10 Smpdl3b Zc3hav1 Myd88 Mapkapk3 Ddx58 Inava S100a14 Nfkbil1 Arf6 Lacc1 Tlr1 Tifa Cd14 Flot1 Tnip2 Tspan6
0.00545941	8	17	3.75458	Adhesion of symbiont to host	http://amigo.geneontology.org/amigo/term/GO:0044406	Sftpd Gbp3 Gas6 Nectin1 Icam1 Scarb1 Gbp7 Nectin2
0.00545941	39	182	1.70968	Neural precursor cell proliferation	http://amigo.geneontology.org/amigo/term/GO:0061351	Tead3 Kif1a Gata2 Ascl1 Btg2 Wnt5a Wnt7b Racgap1 Notch1 Spint1 Ptbp2 Dock7 Smarcd3 Ncor2 Wnt7a Rrm1 Flna Adgrg1 Gnai2 Dbn1 Prdm4 Kdm1a Ctnna1 Atf5 Setd1a Pou3f3 Kctd11 Cd24a Foxo3 C5ar1 Bex1 Trnp1 Hmga2 Trp53 Numbl Tacc1 Spint2 Trim71 Rassf10
0.00545941	8	17	3.75458	Renal vesicle morphogenesis	http://amigo.geneontology.org/amigo/term/GO:0072077	Sox9 Bmp4 Kif26b Pax8 Sall1 Lif Wnt4 Grem1
0.0054699	6	10	4.78709	DNA damage response, signal transduction by p53 class mediator resulting in cell cycle arrest	http://amigo.geneontology.org/amigo/term/GO:0006977	Mdm2 Cdkn1a Pidd1 Pml Trp53 Sox4
0.0054699	6	10	4.78709	Antigen processing and presentation of endogenous peptide antigen via MHC class I	http://amigo.geneontology.org/amigo/term/GO:0019885	Hfe Tapbp Tap2 Tap1 B2m H2-K1
0.0054699	6	10	4.78709	Limb bud formation	http://amigo.geneontology.org/amigo/term/GO:0060174	Sox9 Plxna2 Sema3c Zfp219 Sox11 Sox4
0.00547957	56	288	1.55137	Regulation of leukocyte differentiation	http://amigo.geneontology.org/amigo/term/GO:1902105	Tfe3 Tcf7 Mmp14 Axl Hspb1 Ihh Csf1 Gata2 Ager Gata3 Irf1 Fstl3 Itgb3 Zfp36l1 Fos Bmp4 Rb1 Myc Trem2 Anxa1 Fas Tjp2 Adam8 Ccr1 Zbtb7b Fbxw7 Pias3 Rorc Tesc Clec2d Gas6 Il34 Trib1 Fanca Egr3 Foxj1 Lif Nfkbiz C1qc Nfkbid Klf10 Dusp10 Il7 Shb Rbp1 Cd24a Gpr68 Tob2 Zfpm1 Jun Zfp608 Cebpb Zbtb16 Il1rl2 Mafb Sox4
0.00549372	5	7	5.69892	Positive regulation of epithelial cell proliferation involved in wound healing	http://amigo.geneontology.org/amigo/term/GO:0060054	Cldn1 Cxadr B4galt1 Wnt7a Fzd7
0.00549372	5	7	5.69892	Cardiac muscle cell-cardiac muscle cell adhesion	http://amigo.geneontology.org/amigo/term/GO:0086042	Jup Cxadr Pkp2 Dsg2 Dsp
0.00554062	224	1456	1.22746	Vesicle-mediated transport	http://amigo.geneontology.org/amigo/term/GO:0016192	Cav2 Tmprss2 Dnajc5 Hip1r Lsr Tmem79 Trappc6a Use1 Axl Apoe Apoc2 Sh3gl1 Ap1m2 Grik5 Ppfia3 Ralb Stxbp2 Kit Ankrd13d Hfe Hap1 Stx1a Bcl2l1 Rab25 Epn3 Spire2 Kdelr3 Git1 Scarf2 Gata2 Abca1 Ager Steap2 Fcrls Cacna1d Lbp Mapkapk2 Sdc4 Elmo2 Cxcl16 Rab3d Gipc1 Trip10 Rack1 Dbnl Llgl1 Sdc1 Bcap29 Itgb3 Llgl2 Pld2 Dlg4 Vamp2 Rab15 Hhipl1 Carmil1 F2rl1 Sftpd Wnt5a Clu Csnk1e Sh3bp1 Myh9 Endou Emp2 Scrib…
0.00560354	30	129	1.85546	Movement in host environment	http://amigo.geneontology.org/amigo/term/GO:0052126	Cav2 Tmprss2 Axl Nectin4 Hyal1 Itgb3 Trim35 Cldn1 Ly6e Cldn6 Gsn Itgav Spint1 Chmp4c Gas6 Nectin1 Plscr1 Chmp2a Pml Cd81 Chmp4b Dag1 Pvr Tpcn2 Nectin2 Siva1 Trim12a Vps37b Lgals1 Trim6
0.00560876	70	379	1.4736	Protein localization to extracellular region	http://amigo.geneontology.org/amigo/term/GO:0071692	Tcirg1 Ppard Apoe Cavin1 Pde1c Stx1a Dynll1 Kcnq1 Abca1 Cacna1d Birc5 Rab3d Egfr Rhbdf1 Llgl1 Srebf1 Llgl2 Rhbdf2 F2rl1 Pde8b Oit1 Dph3 Trem2 Uqcc2 Fbn2 Anxa1 Ankrd1 Alox5 Tfap2b Map4k4 Ptprn Il1rn Anxa5 Rab13 Tlr2 Fga Unc13b Svbp Ano1 Acsl4 Olfm2 Ucp2 Adra2a Fgb Fgg Exph5 Midn Krt20 Pim3 Ptpn23 Phpt1 Atp13a2 Inhbb Vgf Trpm4 Ptger4 Nbl1 Arf6 Cnr1 Gpr68 Efna5 Nlgn2 Ezr Arntl Cd2ap Ica1 Hmgn3 Sox4 …
0.00565206	15	48	2.49328	Positive regulation of cytokine-mediated signaling pathway	http://amigo.geneontology.org/amigo/term/GO:0001961	Axl Csf1 Edn1 Wnt5a Parp9 Trem2 Irf7 Il1r1 Traf2 Gas6 Casp4 Il7 C1qtnf4 Ikbke Trim6
0.0057126	17	58	2.33852	Necrotic cell death	http://amigo.geneontology.org/amigo/term/GO:0070265	Bax Mlkl Nol3 Hebp2 Ripk3 Fas Traf2 Slc6a6 Ybx3 Nupr1 Birc3 Tnfrsf23 Tspo Tmem123 Birc2 Trp53 Map3k5
0.00571736	43	207	1.65737	Positive regulation of supramolecular fiber organization	http://amigo.geneontology.org/amigo/term/GO:1902905	Hip1r Scin Wdr1 Arpc2 Arpc5 Spire2 Git1 Dstn Sdc4 Myo1c Pfn1 Rock2 Evl Carmil1 Edn1 F2rl1 Rb1 Efemp2 Baiap2 Gsn Pfn2 Pxn Arpc1b Vasp Rps3 Pycard Cttn Flna Tpm1 Colgalt1 Wnt4 Icam1 Arpin Cdc42ep4 S100a10 Arf6 Map1b Cfl1 Grb2 Cdc42ep5 Nck2 Psrc1 Hspa1b
0.00571736	16	53	2.4086	Negative regulation of viral genome replication	http://amigo.geneontology.org/amigo/term/GO:0045071	Oas1c Inpp5k Apobec3 Eif2ak2 Zc3hav1 N4bp1 Plscr1 Oas2 Resf1 Isg20 Oasl1 Bst2 Hmga2 Zfp809 Rnasel Trim6
0.00571736	92	526	1.39548	Organelle localization	http://amigo.geneontology.org/amigo/term/GO:0051640	Cav2 Dynlt1c Tcirg1 Ppfia3 Ralb Stxbp2 Kit Hap1 Stx1a Bcl2l1 Spire2 Kif1a Gata2 Birc5 Myo1c Vmp1 Rab3d Limk2 Llgl1 Llgl2 Pld2 Vamp2 Pinx1 Myh9 Lsg1 Scrib Incenp Rabgef1 Esyt1 Dctn2 Itgb1 Nppc Stk25 Stx6 Sec16b Mark1 Kif5c Dnm1 Chmp4c Eif6 Rab13 Lmna Gem Unc13b Uchl1 Exoc4 Vps33b Sytl2 Ctbp2 Ap3m2 Vps11 Myo1e Myo5c Chmp2a Tle6 Misp Pip4p1 Calm2 Arhgap21 Cd84 Chmp4b Ripor1 Mreg Lat2 Ccnb1 Bicdl1 Tr…
0.00571736	27	112	1.92339	Regulation of mononuclear cell migration	http://amigo.geneontology.org/amigo/term/GO:0071675	Akt1 Csf1 Ager Itgb3 Wnt5a Ripk3 Adam8 Ccr1 Ccl20 Stk39 Creb3 Padi2 Pycard Msn Gas6 Il34 Pdgfd Cxcl10 Ccl2 Serpine1 Nbl1 S100a14 C5ar1 Lgals3 Cxcl17 Mospd2 Grem1
0.00577321	51	257	1.58328	Developmental cell growth	http://amigo.geneontology.org/amigo/term/GO:0048588	Sox9 Sema6b Ifrd1 Apoe Ddr1 Ptprs Ddx39b Trip10 Cobl Cdkl3 Rtn4 Dbnl Edn1 Wnt5a Alcam Spag6l Tnfrsf12a St8sia2 Itgb1 Fn1 Rgs2 Syt2 Ngf Sema3c Plxna1 Iqgap1 Sema4b Cttn G6pdx Sorbs2 Agt Rpl4 Ndn Map3k13 Dbn1 Sirt6 Parp2 Kdm1a Mex3c Sema7a Smurf1 Trim46 Megf8 Efna5 Foxl2 Map1b Lamb2 Camk2d Fdps Pak6 Cntf
0.00583267	12	34	2.81594	Regulation of keratinocyte differentiation	http://amigo.geneontology.org/amigo/term/GO:0045616	Cyp27b1 Etv4 Rock2 Grhl1 Zfp36l1 Grhl2 Notch1 Ovol2 Zfp36 Cd109 Trim16 Foxc1
0.00583267	12	34	2.81594	Mammary gland duct morphogenesis	http://amigo.geneontology.org/amigo/term/GO:0060603	Ddr1 Epha2 Csf1 Etv4 Wnt5a Scrib Src Areg Sostdc1 Wnt4 Pml Kdm5b
0.00584315	63	334	1.50492	Positive regulation of secretion by cell	http://amigo.geneontology.org/amigo/term/GO:1903532	Ppard Stxbp2 Hfe Stx1a Bcl2l1 Dynll1 Plcd1 Gata2 Cacna1d Sdc4 Rab3d Egfr Rtn4 Sdc1 Pld2 Rab15 Edn1 F2rl1 Ildr1 Slc4a8 Trem2 Ankrd1 Nppc Tlr2 Fga Aimp1 Sdcbp Unc13b Spp1 Ano1 Acsl4 Agt Pdcd6ip Fgb Fgg Chmp2a Lif Exph5 Ptpn23 Phpt1 Atp13a2 Inhbb Trpm4 Sct Bmp6 Ptger4 Clcf1 Arf6 Cnr1 Gpr68 Foxl2 Ptges Nlgn2 Ezr Ffar4 Pla2g4a Cd2ap Sphk1 Ncs1 Sox11 Sox4 Cntf Apbb3
0.00588647	33	147	1.79109	Regulation of reactive oxygen species metabolic process	http://amigo.geneontology.org/amigo/term/GO:2000377	Hk2 Foxm1 Akt1 Stat3 Pax2 Ager Nfe2l2 Brca1 Egfr Arg2 F2rl1 Ripk3 Cdkn1a Xdh Alox5 Eif6 Cxcl1 G6pdx Agt Cryab Gnai2 Mycn Tigar Dcxr Ptger4 Thbs1 Tspo Pid1 Foxo3 Birc2 Trp53 Grb2 Gstp1
0.00588647	33	147	1.79109	Positive regulation of leukocyte migration	http://amigo.geneontology.org/amigo/term/GO:0002687	Mmp14 Csf1 Ager Lbp Rtn4 Itgb3 Edn1 F2rl1 Wnt5a Trem2 Adam8 Ccr1 Il1r1 Ccl20 Stk39 Creb3 Pycard Gas6 Il34 Pdgfd Cxcl10 Ccl2 Icam1 Serpine1 Ptger4 Tnfrsf18 S100a14 C5ar1 Lgals3 Zfp580 Trp53 Cxcl17 Mospd2
0.00590131	127	767	1.32108	Inorganic ion homeostasis	http://amigo.geneontology.org/amigo/term/GO:0098771	Cav2 Scnn1g Tcirg1 Bbc3 Slc39a13 Apoe Cacnb3 Cp Bax Gstm7 P2rx5 Epor Slc4a3 Hfe Cyp27b1 Hap1 Plcd1 Nol3 Stc1 Gata2 Ager Steap1 Steap2 Cacna1d Tmprss6 Slc12a4 Anxa6 Atox1 Pdk4 Cyb561 Sgk1 Egfr Stc2 Gna13 Itgb3 Dlg4 Bdkrb2 Edn1 F2rl1 Bmp4 Wnt5a Slc39a14 Myc Upk3a Nubp1 Meltf Kng1 Slc4a8 Epb42 Slc25a27 Calcr Slc39a6 Diaph1 Gsto1 Ddit3 Ccr1 Tfap2b Slc40a1 Lcn2 Itgav Ngf Mcub Atp6v0d2 Slc9a1 Slc4a2 Gn…
0.0059977	36	165	1.74076	Biological process involved in interaction with host	http://amigo.geneontology.org/amigo/term/GO:0051701	Cav2 Tmprss2 Axl Nectin4 Bcl2l1 Hyal1 Ddx39b Tnip1 Itgb3 Trim35 Myc Cldn1 Ly6e Cldn6 Gsn Itgav Spint1 Bcl2l11 Chmp4c Gas6 Nectin1 Plscr1 Chmp2a Pml Cd81 Chmp4b Dag1 Pvr Serpinb9 Tpcn2 Nectin2 Siva1 Trim12a Vps37b Lgals1 Trim6
0.00612611	29	124	1.86594	Regulation of myeloid leukocyte differentiation	http://amigo.geneontology.org/amigo/term/GO:0002761	Tfe3 Csf1 Gata2 Fstl3 Itgb3 Zfp36l1 Fos Rb1 Myc Trem2 Tjp2 Adam8 Ccr1 Fbxw7 Pias3 Tesc Clec2d Il34 Trib1 Lif C1qc Klf10 Rbp1 Gpr68 Tob2 Zfpm1 Jun Cebpb Mafb
0.00612887	20	74	2.15635	Cellular component maintenance	http://amigo.geneontology.org/amigo/term/GO:0043954	Itga3 Apoe Git1 Mpp2 Dlg4 F2rl1 Cldn1 Ctbp2 Cttn Tanc1 Inava Pkp2 Arf6 Camsap3 Shroom2 Cfl1 Prtn3 Syngap1 Cldn3 Prnp
0.00619724	26	107	1.9387	Actin cytoskeleton reorganization	http://amigo.geneontology.org/amigo/term/GO:0031532	Kit Arpc2 Plek2 Myh9 Cxadr Ptk7 Anxa1 Cdc42bpg Arhgdia Baiap2 Hras Gsn Ptpn1 Pip5k1a Cttn Flna Phpt1 Micall2 F11r Rhod Rap2a Ezr Grb2 Cd2ap Cldn19 Cldn3
0.00619724	26	107	1.9387	Chondrocyte differentiation	http://amigo.geneontology.org/amigo/term/GO:0002062	Wnt9a Sox9 Scin Ihh Sulf2 Anxa6 Efemp1 Rflnb Bmp4 Slc39a14 Rela Ltbp3 Nppc Wnt7a Scx Mex3c Arid5a Hoxa11 Bmp6 Zfp219 Bmpr1b Hmga2 Fgf18 Zbtb16 Serpinh1 Grem1
0.00619724	48	239	1.60237	Regulation of peptide secretion	http://amigo.geneontology.org/amigo/term/GO:0002791	Tcirg1 Ppard Pde1c Hfe Dynll1 Kcnq1 Cacna1d Birc5 Egfr Srebf1 Pde8b Oit1 Ildr1 Uqcc2 Alox5 Tfap2b Map4k4 Pask Pax8 Anxa5 Fga Aimp1 Ano1 Acsl4 Ucp2 Adra2a Fgb Fgg Lif Midn Pim3 Phpt1 Inhbb Trpm4 Sct Ptger4 Clcf1 Adora1 Cnr1 Gpr68 Efna5 Nlgn2 Ffar4 Arntl Hmga2 Ica1 Hmgn3 Sox4
0.00626316	63	335	1.50043	Leukocyte proliferation	http://amigo.geneontology.org/amigo/term/GO:0070661	Tcirg1 Ncstn Bax Ihh Csf1 Ager Sdc4 Irf1 Arg2 F2rl1 Dlg5 Sftpd Bmp4 Clu Ripk3 Hes1 Scrib St6gal1 Cdkn1a Tnfrsf21 Trem2 Anxa1 Cd151 Hprt Nfatc2 Vcam1 Zbtb7b Rps6 Tnfrsf1b Ctps Ephb2 Ephb6 Rps3 Pycard Elf4 Msn Efnb1 Casp3 Il34 Psmb10 Myd88 Vav3 Foxj1 Cd276 Wnt4 Cd81 Il7 Clcf1 Slc7a1 Il20rb Shb Cd24a Lgals3 Vtcn1 Tarm1 Cebpb Trp53 Dhps Gstp1 Sox11 Nck2 Grem1 Prnp
0.00628603	72	394	1.458	Positive regulation of response to external stimulus	http://amigo.geneontology.org/amigo/term/GO:0032103	Polr3d Hspb1 Ifi35 Csf1 Ager Il17rb Lbp Dhx58 Egfr Tnip1 Rtn4 Srebf1 Nfkbia Edn1 F2rl1 Pspc1 Wnt5a Parp9 Setd4 Abcc1 Trem2 C3 Pdcd4 Adam8 Irf7 Ccr1 Fn1 Stk39 Tlr2 Unc13b Creb3 Artn Ereg Cxcl1 Zc3hav1 Tnfrsf1a Ctsc Nupr1 Pycard Cttn Flna Gas6 Il34 Pdgfd Plscr1 Ptgs2 Cxcl10 Tpbg Nfkbiz Ccl2 Serpine1 Cd81 Bmp6 Ptger4 Thbs1 Rps19 S100a14 Ikbke Cnr1 Megf8 Cd24a C5ar1 Raet1e Zfp580 Pla2g4a Cebpb Fgf18 …
0.00633209	56	290	1.54067	Peptide secretion	http://amigo.geneontology.org/amigo/term/GO:0002790	Tcirg1 Ppard Pde1c Hfe Stx1a Dynll1 Kcnq1 Abca1 Cacna1d Birc5 Egfr Srebf1 Edn1 Pde8b Oit1 Ildr1 Uqcc2 Anxa1 Alox5 Tfap2b Map4k4 Ptprn Pask Pax8 Il1rn Anxa5 Fga Aimp1 Ano1 Acsl4 Ucp2 Adra2a Fgb Fgg Lif Midn Pim3 Phpt1 Inhbb Vgf Cpe Trpm4 Sct Ptger4 Clcf1 Adora1 Cnr1 Gpr68 Efna5 Nlgn2 Ffar4 Arntl Hmga2 Ica1 Hmgn3 Sox4
0.00634557	22	85	2.06502	Interleukin-1 beta production	http://amigo.geneontology.org/amigo/term/GO:0032611	Stat3 Hspb1 Git1 Ager Tnfaip3 Arg2 F2rl1 Wnt5a Gsdmd Trem2 Pycard Panx1 Casp4 Pml Hk1 Egr1 Inava Serpinb1a Trim16 Ffar4 Gstp1 Sphk1
0.00634557	22	85	2.06502	Regulation of interleukin-1 beta production	http://amigo.geneontology.org/amigo/term/GO:0032651	Stat3 Hspb1 Git1 Ager Tnfaip3 Arg2 F2rl1 Wnt5a Gsdmd Trem2 Pycard Panx1 Casp4 Pml Hk1 Egr1 Inava Serpinb1a Trim16 Ffar4 Gstp1 Sphk1
0.00634557	24	96	1.99462	Maintenance of protein location	http://amigo.geneontology.org/amigo/term/GO:0045185	Hk2 Akt1 Scin Grik5 Mprip Kdelr3 Pfn1 Nfkbia Fbn2 Get4 Gsn Flna Psmd10 Arl2bp Dbn1 Pml Hk1 Ciz1 Morc3 Nbl1 Tspo Dzip1 Tmsb4x Tmsb10
0.00639256	19	69	2.19698	Glomerulus development	http://amigo.geneontology.org/amigo/term/GO:0032835	Sulf2 Itgb3 Bmp4 Hes1 Vangl2 Notch1 Jag1 Ampd2 Prom1 Iqgap1 Pdgfd Myo1e Foxj1 Notch3 Egr1 Basp1 Cd24a Foxc1 Lamb2
0.00639256	19	69	2.19698	Cell adhesion mediated by integrin	http://amigo.geneontology.org/amigo/term/GO:0033627	Epha2 Piezo1 Rac3 Itgb3 Itgb4 Itgb1 Itgav Itga6 Fermt1 Ift74 Tesc Lif Icam1 Serpine1 Npnt Nexmif Cd24a Skap1 Fyb2
0.00646693	137	839	1.3028	Intracellular protein transport	http://amigo.geneontology.org/amigo/term/GO:0006886	Cdh1 Jup Akt1 Emd Bbc3 Tbc1d8 Ap1m2 Cacnb3 Bax Stat3 Stxbp2 Hspb1 Inpp5k Arpc2 Hap1 Stx1a Kif1a Nol3 Ift27 Brca1 Myo1c Kpna2 Ywhah Rab3d Gipc1 Cdk1 Mdm2 Srebf1 Bcap29 Snx11 Cacnb1 Vamp2 Nfkbia Tomm20l Klc1 Bmp4 Hacl1 Scrib Rabl2 Ap2m1 Cdkn1a Scg5 Mapk8ip3 Pmaip1 Rabgef1 Hras Gdap1 Itgb1 Mlph Stx6 Sec16b Ptpn14 Kif5c Fermt1 Vps16 Ptpn1 Nbea Rab13 Lmna Fbxw7 Plk3 Sytl1 Rilpl1 Exoc4 Tcaf2 Rab19 C2cd…
0.00647289	32	142	1.79797	Response to organophosphorus	http://amigo.geneontology.org/amigo/term/GO:0046683	Fosb P2rx5 Inpp5k Cyp27b1 Kcnq1 Stc1 Aldh3a1 Srebf1 Sdc1 Per1 Zfp36l1 Fos Srd5a1 Fosl1 Rela Mmp19 Ptprn Areg Panx1 Ptgs2 Ccl2 Apex1 Kdm1a Vgf Trpm4 Pklr Itpr3 Trim16 P2ry6 Ezr Jun Birc2
0.00647661	79	441	1.42925	Mononuclear cell differentiation	http://amigo.geneontology.org/amigo/term/GO:1903131	Tcf7 Mmp14 Tcirg1 Axl Jag2 Relb Bax Stat3 Hspb1 Kit Ihh St3gal1 Csf1 Ager Gata3 Irf1 Tnfaip3 Patz1 Polm Tshr Zfp36l1 Irf4 F2rl1 Bmp4 Ripk3 Myc Myh9 Hdac7 Gps2 Trem2 Anxa1 Fas Adam8 Il18r1 Mr1 Tpd52 Zbtb7b Rorc Rps6 Ltbr Itm2a Pir Gas6 Il34 Cmtm7 Fanca Egr3 Foxj1 Prr7 Nfkbiz Tmem98 Wnt4 Nfkbid Egr1 Dusp10 Ptger4 Il7 Clcf1 Fzd7 Shb Cd24a Gpr68 Irf2bp2 Jun Zfp608 Bcl3 Cebpb Nfil3 Prtn3 Bak1 Trp53 Ad…
0.00654059	33	148	1.77899	Regulation of viral life cycle	http://amigo.geneontology.org/amigo/term/GO:1903900	Cav2 Tmprss2 Oas1c Axl Inpp5k Apobec3 Kpna2 Top2a Trim35 Ly6e Eif2ak2 Gsn Notch1 Chmp4c Zc3hav1 N4bp1 Plscr1 Oas2 Resf1 Chmp2a Pml Chmp4b Isg20 Oasl1 Bst2 Hmga2 Zfp809 Nectin2 Trim12a Vps37b Rnasel Lgals1 Trim6
0.00661559	91	522	1.39089	Regulation of leukocyte activation	http://amigo.geneontology.org/amigo/term/GO:0002694	Tcf7 Mmp14 Axl Stxbp2 Hspb1 Ihh Hfe Gata2 Ager Gata3 Lbp Sdc4 Tnfsfm13 Irf1 Tnfaip3 Pld2 Arg2 Zfp36l1 F2rl1 Dlg5 Sftpd Bmp4 Wnt5a Ripk3 Hes1 Scrib Cdkn1a Parp3 Tnfrsf21 Trem2 Anxa1 Fas Rabgef1 Adam8 Nppc Nfatc2 Vcam1 Zbtb7b Rorc Bcl10 Tnfrsf1b Ephb2 Mad2l2 Ephb6 Ctsc Rps3 Pycard Efnb1 Gas6 Casp3 Plscr1 Myd88 Fanca Vav3 Egr3 Foxj1 Nfkbiz Ccl2 Cd276 Nfkbid Cd81 Cd84 Dusp10 Thbs1 Il7 Clcf1 Slc7a1 Il…
0.00662469	11	30	2.92545	Regulation of intrinsic apoptotic signaling pathway by p53 class mediator	http://amigo.geneontology.org/amigo/term/GO:1902253	Zfp385a Cd44 Mdm2 Bdkrb2 Rrn3 Triap1 Kdm1a Mdm4 Rpl11 Trp53 Rps7
0.0066325	18	64	2.24395	Regulation of cell-substrate junction organization	http://amigo.geneontology.org/amigo/term/GO:0150116	Mmp14 Sdc4 Ldb1 Ptprj Epb41l5 Src Iqgap1 Gpm6b Wnt4 Rcc2 Rhod S100a10 Arf6 Camsap3 Efna5 Cfl1 Actg1 Grem1
0.00681368	17	59	2.29889	Regulation of vascular associated smooth muscle cell proliferation	http://amigo.geneontology.org/amigo/term/GO:1904705	Ddx39b Mdm2 Gna13 Edn1 Tert Adamts1 Cdkn1a Efemp2 Pdcd4 Mmp2 Agt Tpm1 Gnai2 P2ry6 Jun Camk2d Map3k5
0.00681368	17	59	2.29889	Vascular associated smooth muscle cell proliferation	http://amigo.geneontology.org/amigo/term/GO:1990874	Ddx39b Mdm2 Gna13 Edn1 Tert Adamts1 Cdkn1a Efemp2 Pdcd4 Mmp2 Agt Tpm1 Gnai2 P2ry6 Jun Camk2d Map3k5
0.00681368	17	59	2.29889	Regulation of focal adhesion assembly	http://amigo.geneontology.org/amigo/term/GO:0051893	Mmp14 Sdc4 Ldb1 Ptprj Epb41l5 Src Iqgap1 Gpm6b Wnt4 Rcc2 Rhod S100a10 Camsap3 Efna5 Cfl1 Actg1 Grem1
0.00681368	17	59	2.29889	Regulation of lymphocyte apoptotic process	http://amigo.geneontology.org/amigo/term/GO:0070228	Bbc3 Bax St3gal1 Arg2 Bmp4 Wnt5a Ripk3 Myc Adam8 Bcl10 Tsc22d3 Nfkbid Ormdl3 Serpinb9 Cd24a Lgals3 Trp53
0.00681368	17	59	2.29889	Regulation of cell-substrate junction assembly	http://amigo.geneontology.org/amigo/term/GO:0090109	Mmp14 Sdc4 Ldb1 Ptprj Epb41l5 Src Iqgap1 Gpm6b Wnt4 Rcc2 Rhod S100a10 Camsap3 Efna5 Cfl1 Actg1 Grem1
0.00683154	47	234	1.60252	Regulation of peptide hormone secretion	http://amigo.geneontology.org/amigo/term/GO:0090276	Tcirg1 Ppard Pde1c Hfe Dynll1 Kcnq1 Cacna1d Birc5 Egfr Srebf1 Pde8b Oit1 Ildr1 Uqcc2 Alox5 Tfap2b Map4k4 Pask Pax8 Anxa5 Fga Aimp1 Ano1 Acsl4 Ucp2 Adra2a Fgb Fgg Lif Midn Pim3 Phpt1 Inhbb Trpm4 Sct Ptger4 Clcf1 Cnr1 Gpr68 Efna5 Nlgn2 Ffar4 Arntl Hmga2 Ica1 Hmgn3 Sox4
0.00699644	46	228	1.6097	Cellular response to inorganic substance	http://amigo.geneontology.org/amigo/term/GO:0071241	Cdh1 Akt1 Ncstn Fosb Nqo1 Hfe Nfe2l2 Egfr Fstl3 Dlg4 Fos Edn1 Wnt5a Cldn1 Aqp2 Fas Nptx1 Slc40a1 Fn1 Gsn Traf2 Rad51 Ccna2 Iqgap1 Fus Syt8 Mt2 Mt1 Gsta4 Ptgs2 Cpne2 Atp13a2 Tigar Bmp6 Slc25a24 Hesx1 Ccnb1 Tspo Atf4 Syt12 Cpne8 Jun Junb B2m Jund Prnp
0.00699644	55	285	1.53971	Regulation of cellular response to growth factor stimulus	http://amigo.geneontology.org/amigo/term/GO:0090287	Cav2 Itga3 Sulf2 Gata3 Tmprss6 Myo1c Gipc1 Fstl3 Fst Bmp4 Wnt5a Hes1 Xdh Crim1 Lox Fbn2 Ppp2r5b Fam89b Tfap2b Notch1 Creb3l1 Fermt1 Ptpn1 Ngf Sdcbp Htra3 Tspan12 Agt Adamtsl2 Sostdc1 Wnt4 Lrg1 Tob1 Smurf1 Stub1 Thbs1 Il17rd Npnt Nbl1 Adamts3 Cd109 Fgfbp3 Myof Rasl11b Grem2 Gpc3 Fgf18 Ppp2r5d Trp53 Ptp4a3 Bcl9l Sox11 Cdkn2b Grem1 Zfp703
0.00700959	26	108	1.92075	Cellular detoxification	http://amigo.geneontology.org/amigo/term/GO:1990748	Gstt1 Apoe Nqo1 Gstm5 Gstm7 Upk3bl Mgst1 Lpo Nfe2l2 Txnrd1 Ltc4s Rdh12 Gsto1 Mgst3 Trp53inp1 Sesn2 Akr1b8 Ptgs2 Srxn1 Gstm2 Selenow Ptgs1 Ptges Gstp1 Rdh11 Gsta1
0.00700959	26	108	1.92075	Cellular response to light stimulus	http://amigo.geneontology.org/amigo/term/GO:0071482	Timp1 Ddb2 Ercc1 Bax Mapk13 Crip1 Hyal1 Mdm2 Polk Cdkn1a 1700007K13Rik Fbxw7 Trp53inp1 Triap1 N4bp1 Mmp2 Ptgs2 Gnat1 Kdm1a Pold1 Rhno1 Bak1 Trp53 Ei24 Rpl35 Rdh11
0.00707243	49	247	1.58278	Positive regulation of DNA-binding transcription factor activity	http://amigo.geneontology.org/amigo/term/GO:0051091	Jup Ifrd1 Akt1 Stat3 Ripk4 Kit Ube2i Ager Cacna1d Irak3 Edn1 Wnt5a Clu Ripk3 Eif2ak2 Ppp2r5b Fosl1 Rela Ddit3 Adam8 Il18r1 Lrrfip1 Traf2 Ngf Crtc2 Tlr2 Bcl10 Lrp8 Anxa3 Rps3 Pycard Ikbkb Myd88 Map3k13 Eda2r Foxa1 Kdm1a Icam1 Tfdp1 Ddx58 Bex2 Hmga2 Flot1 Sphk1 Flot2 Trim12a Hmgn3 Trim6 Grem1
0.00715885	223	1457	1.22114	Protein-containing complex assembly	http://amigo.geneontology.org/amigo/term/GO:0065003	Sox9 Hip1r Ube2c Tspan33 Bbc3 Scin Apoe Bax Ralb Asf1b Fblim1 Arpc2 Stx1a Mid1ip1 Arpc5 Kcnd1 Rps25 Spire2 Git1 Mlkl Aldh1a2 Piezo1 Nol3 Abca1 H3f3b Kctd5 Mpp2 Tnfaip1 Myo1c Pfn1 Cldn7 Ddx39b Xab2 Cdk1 Sgk1 Cobl Mdm2 Rack1 Rtn4 Dbnl Znhit3 Llgl1 Rrm2 Dlg4 Vamp2 Evl Carmil1 Kctd6 Dlg5 Clu Ajuba Brix1 Cldn1 Hes1 Gsdmd Rrn3 Ap2m1 Chaf1b Aqp2 Rsph9 Eif2ak2 Luc7l Uqcc2 Snrpc Tapbp Tap2 Diaph1 Rps14 Pp…
0.00720547	54	279	1.54422	Response to insulin	http://amigo.geneontology.org/amigo/term/GO:0032868	Cav2 Akt1 Inpp5k Aprt Cyp27b1 Cad Myo1c Pdk4 Sgk1 Cry1 Srebf1 Vamp2 Zfp36l1 Srsf5 Srd5a1 Slc39a14 Myc Rela Ptprn Nucks1 Lpin3 Ptpn1 Eif6 Src Rab13 Tlr2 Zbtb7b Slc2a1 Pik3r3 Slc9a1 Sesn2 C2cd5 Eif4ebp1 Hsd11b2 Agt Pkm Gclc Gnai2 Ucp2 Ccl2 Inhbb Vgf Egr2 Egr1 Apobec1 Pklr Pcsk9 Pid1 Socs3 Rab31 Grb2 Gstp1 Sort1 Uprt
0.00725305	24	97	1.97406	Negative regulation of myeloid cell differentiation	http://amigo.geneontology.org/amigo/term/GO:0045638	Gata2 Fstl3 Nfkbia Zfp36l1 Myc Tjp2 Ldb1 Fbxw7 Pias3 Clec2d Trib1 Gas2l1 C1qc Hoxa5 Leo1 Zfp36 Gpr68 Tob2 Zfpm1 Klf13 Hoxb8 Zbtb16 Mafb Prmt1
0.00725305	48	241	1.58908	Regulation of peptide transport	http://amigo.geneontology.org/amigo/term/GO:0090087	Tcirg1 Ppard Pde1c Hfe Dynll1 Kcnq1 Cacna1d Birc5 Egfr Srebf1 Pde8b Oit1 Ildr1 Uqcc2 Alox5 Tfap2b Map4k4 Pask Pax8 Anxa5 Fga Aimp1 Ano1 Acsl4 Ucp2 Adra2a Fgb Fgg Lif Midn Pim3 Phpt1 Inhbb Trpm4 Sct Ptger4 Clcf1 Adora1 Cnr1 Gpr68 Efna5 Nlgn2 Ffar4 Arntl Hmga2 Ica1 Hmgn3 Sox4
0.0072568	37	173	1.70638	Regulation of adaptive immune response	http://amigo.geneontology.org/amigo/term/GO:0002819	Hfe Ager Gata3 Tnfsfm13 Irf1 Tnfaip3 Ripk3 Parp3 C3 Tap2 Anxa1 Irf7 Il18r1 Il1r1 Mr1 Traf2 Zbtb7b Tnfrsf1b Mad2l2 Pycard Foxj1 Nfkbiz Nfkbid Arid5a Cd81 Trpm4 Susd4 Dusp10 Clcf1 Il20rb Cd24a Pla2g4a Skap1 B2m H2-K1 Nectin2 Exosc6
0.00727226	27	114	1.88964	Mitotic spindle organization	http://amigo.geneontology.org/amigo/term/GO:0007052	Plk2 Bora Racgap1 Parp3 Kifc5b Dctn2 Tpx2 Chmp4c Stil Wrap73 Chek2 Flna Kif23 Chmp2a Misp Aaas Tacc3 Chmp4b Prc1 Tbce Ccnb1 Tubg2 Tacc1 Psrc1 Eml3 Kifc1 Hspa1b
0.00731018	22	86	2.04101	Response to estrogen	http://amigo.geneontology.org/amigo/term/GO:0043627	Mmp14 Gstm5 Sra1 Cyp27b1 Gata3 Brca1 Mdm2 Krt19 Srd5a1 Myc Dhh Ptprn Dtymk Slc34a2 Arpc1b Trim24 Wnt7a Mmp2 Arid5a Ctnna1 Cd24a Cited4
0.00733428	7	14	3.98925	Flavonoid metabolic process	http://amigo.geneontology.org/amigo/term/GO:0009812	Myc Ugt1a6a Ugt1a1 Ugt1a6b Ugt1a10 Ugt1a2 Ugt1a9
0.00733428	7	14	3.98925	Positive regulation of heterotypic cell-cell adhesion	http://amigo.geneontology.org/amigo/term/GO:0034116	Cd44 Ager Fga Fgb Fgg Skap1 Flot1
0.00733428	10	26	3.06865	Branching involved in mammary gland duct morphogenesis	http://amigo.geneontology.org/amigo/term/GO:0060444	Ddr1 Epha2 Csf1 Etv4 Wnt5a Src Areg Wnt4 Pml Kdm5b
0.00733428	7	14	3.98925	Glomerular epithelial cell development	http://amigo.geneontology.org/amigo/term/GO:0072310	Bmp4 Jag1 Ampd2 Iqgap1 Myo1e Foxj1 Lamb2
0.0074694	12	35	2.73548	Positive regulation of vascular associated smooth muscle cell proliferation	http://amigo.geneontology.org/amigo/term/GO:1904707	Ddx39b Mdm2 Edn1 Tert Adamts1 Mmp2 Agt Gnai2 P2ry6 Jun Camk2d Map3k5
0.0074969	19	70	2.16559	Mesoderm morphogenesis	http://amigo.geneontology.org/amigo/term/GO:0048332	Itga3 Epha2 Kdm6b Txnrd1 Pofut2 Itgb4 Bmp4 Wnt5a Itgb1 Epb41l5 Exoc4 Fgfr2 Smad1 Scx Hoxa11 Inhba Foxc1 Hmga2 Apela
0.0074969	42	204	1.64263	Vascular process in circulatory system	http://amigo.geneontology.org/amigo/term/GO:0003018	Akt1 Apoe Ager Egfr Bdkrb2 Edn1 Ocln F2rl1 Kng1 Adcy6 Abcc1 Tjp2 Capn1 Ptprj Alox5 Rgs2 Snta1 Fga Slc2a1 Scnn1b G6pdx Mmp2 Agt Gclc Ptgs2 P2ry2 Adra2a Fgb Fgg Dusp5 Icam1 Trpm4 Akap12 Bmp6 Adora1 Smtnl2 Ptgs1 Fgfbp3 Foxc1 Arhgap35 Ptp4a3 Kng2
0.00755073	46	229	1.60267	Protein processing	http://amigo.geneontology.org/amigo/term/GO:0016485	Tmprss2 Mmp14 Ncstn Ihh Nol3 Plgrkt Perp Mdm2 Cpd Cast Myc Myh9 Meltf Dhh Scg5 Capn1 Casp7 Cpn1 Pidd1 Casp12 Serpine2 Capn2 Gsn Src Fga F3 Kel Pycard Plat Casp3 Casp4 Fgb Fgg Tmem98 Serpine1 Cpe Thbs1 Bag2 Adamts3 Pcsk9 Angptl8 Cntn2 Spcs3 C1ra Bak1 Klk1b3
0.00755073	46	229	1.60267	Regulation of small GTPase mediated signal transduction	http://amigo.geneontology.org/amigo/term/GO:0051056	Itga3 Foxm1 Tnk1 Apoe Cyth2 Eps8l1 Git1 Csf1 Abca1 Tnfaip1 Arfgef3 Rtn4 Net1 F2rl1 Arhgef3 Sh3bp1 Arhgdia Arhgap19 Rabgef1 Hras Itgb1 Notch1 Psd4 Src Ngf Ephb2 Psd3 Sipa1l3 Kctd13 Adgrg1 Arhgap44 Psd F11r Ripor1 Garnl3 Sgsm3 Arf6 Ccdc125 Cdc42se2 Camk2d Arhgap35 Flot1 Stk19 Cd2ap Nrg1 Syngap1
0.00757602	25	103	1.93653	Positive regulation of tumor necrosis factor superfamily cytokine production	http://amigo.geneontology.org/amigo/term/GO:1903557	Stat3 Hspb1 Ager Lbp Mapkapk2 Ifngr1 Wnt5a Clu Setd4 Frmd8 Adam8 Ephb2 Tnfrsf1a Pycard Myd88 Oas2 Ccl2 Arid5a Akap12 Thbs1 Ddx58 C1qtnf4 Tlr1 Cd14 Cyp2j6
0.00757602	63	338	1.48712	Cognition	http://amigo.geneontology.org/amigo/term/GO:0050890	Ccnd2 Zfp385a Itga3 Lamb1 Apoe Ncstn Cic Kit Kmt2b Git1 Ehmt2 Ager Sgk1 Egfr Btg2 Fos Pde8b Plk2 Ntan1 Cbr3 Rcan1 Fen1 Rin1 Fosl1 Ric8a Itgb1 Il1rn Slc7a11 Ngf B4galt2 Ephb2 Casp3 Agt St3gal4 Ptgs2 Nrxn2 Tanc1 Arl6ip5 Tpbg Brsk1 Abca7 Dcdc2a Aaas Egr2 Egr1 Sct Ppp1r9b Rcan2 Adora1 Itpr3 Cnr1 Ptgs1 C5ar1 Jun Cntn2 Cebpb Deaf1 B2m Syngap1 Bhlhb9 Ntf5 Pak6 Prnp
0.00757602	25	103	1.93653	Response to cAMP	http://amigo.geneontology.org/amigo/term/GO:0051591	Fosb Inpp5k Cyp27b1 Kcnq1 Stc1 Aldh3a1 Srebf1 Sdc1 Per1 Zfp36l1 Fos Srd5a1 Fosl1 Rela Mmp19 Ptprn Areg Apex1 Kdm1a Vgf Pklr Itpr3 Ezr Jun Birc2
0.00768853	68	371	1.46236	Protein secretion	http://amigo.geneontology.org/amigo/term/GO:0009306	Tcirg1 Ppard Apoe Cavin1 Pde1c Stx1a Dynll1 Kcnq1 Abca1 Cacna1d Birc5 Rab3d Egfr Rhbdf1 Llgl1 Srebf1 Llgl2 Rhbdf2 F2rl1 Pde8b Oit1 Dph3 Trem2 Uqcc2 Anxa1 Ankrd1 Alox5 Tfap2b Map4k4 Ptprn Il1rn Anxa5 Rab13 Tlr2 Fga Unc13b Svbp Ano1 Acsl4 Olfm2 Ucp2 Adra2a Fgb Fgg Exph5 Midn Krt20 Pim3 Ptpn23 Phpt1 Atp13a2 Inhbb Vgf Trpm4 Ptger4 Arf6 Cnr1 Gpr68 Efna5 Nlgn2 Ezr Arntl Cd2ap Ica1 Hmgn3 Sox4 C1qtnf5 Ap…
0.00782993	18	65	2.20943	Mitotic cytokinesis	http://amigo.geneontology.org/amigo/term/GO:0000281	Birc5 Racgap1 Incenp Mitd1 Chmp4c Kif23 Pdcd6ip Klhdc8b Chmp2a Trim36 Rtkn Lzts2 Anln Ckap2 Zfp365 Chmp4b Rhob Cfl1
0.00782993	18	65	2.20943	Filopodium assembly	http://amigo.geneontology.org/amigo/term/GO:0046847	Arpc2 Neurl1a Itgb4 Sh3bp1 Spag6l Dpysl3 Srgap2 Itga6 Capzb Vstm5 Arhgap44 Dbn1 Palm Arhgef4 Ppp1r9b Agrn Arf6 Ezr
0.0078683	9	22	3.26393	Plasminogen activation	http://amigo.geneontology.org/amigo/term/GO:0031639	Plgrkt Meltf Serpine2 Fga Plat Fgb Fgg Serpine1 Thbs1
0.0078683	9	22	3.26393	Response to muscle stretch	http://amigo.geneontology.org/amigo/term/GO:0035994	Nfkbia Fos Edn1 Ankrd1 Rela Gsn Nfkb1 Slc9a1 Jun
0.0078683	9	22	3.26393	Antigen processing and presentation of peptide antigen via MHC class I	http://amigo.geneontology.org/amigo/term/GO:0002474	Hfe Tapbp Tap2 Mr1 Ifi30 Tap1 Mfsd6 B2m H2-K1
0.00798481	36	168	1.70968	Male gonad development	http://amigo.geneontology.org/amigo/term/GO:0008584	Sox9 Mmp14 Ercc1 Bax Kit Bcl2l1 Gata3 H3f3b Fstl3 Patz1 Sdc1 Srd5a1 Wnt5a Dhh Bcl2l11 Rab13 Tesc Ybx3 Nupr1 Rrm1 Flna Adgrg1 Fanca Inha Scx Six4 Rnf38 Wnt4 Icam1 Ctnna1 Hoxa11 Plekha1 Inhba Hmga2 Eif2s2 Insl3
0.00798481	8	18	3.546	Positive regulation of lymphocyte apoptotic process	http://amigo.geneontology.org/amigo/term/GO:0070230	Bbc3 Bax Wnt5a Myc Adam8 Nfkbid Cd24a Trp53
0.00798481	8	18	3.546	Renal vesicle development	http://amigo.geneontology.org/amigo/term/GO:0072087	Sox9 Bmp4 Kif26b Pax8 Sall1 Lif Wnt4 Grem1
0.00801001	34	156	1.7389	Appendage morphogenesis	http://amigo.geneontology.org/amigo/term/GO:0035107	Wnt9a Sox9 B9d1 Bax Map3k20 Ihh Aldh1a2 Bmp4 Wnt5a Grhl2 Fbn2 Tfap2b Plxna2 Notch1 Bcl2l11 Mecom Sema3c Wnt7a Sall1 Pbx2 Mycn Hoxa11 Hoxd9 Megf8 Zfp219 Hoxd10 Bmpr1b Gpc3 Bak1 Sox11 Flvcr1 Zbtb16 Grem1 Sox4
0.00801001	34	156	1.7389	Limb morphogenesis	http://amigo.geneontology.org/amigo/term/GO:0035108	Wnt9a Sox9 B9d1 Bax Map3k20 Ihh Aldh1a2 Bmp4 Wnt5a Grhl2 Fbn2 Tfap2b Plxna2 Notch1 Bcl2l11 Mecom Sema3c Wnt7a Sall1 Pbx2 Mycn Hoxa11 Hoxd9 Megf8 Zfp219 Hoxd10 Bmpr1b Gpc3 Bak1 Sox11 Flvcr1 Zbtb16 Grem1 Sox4
0.00808637	17	60	2.26057	Platelet-derived growth factor receptor signaling pathway	http://amigo.geneontology.org/amigo/term/GO:0048008	Hip1r Itgb3 Lox Ptprj Pdgfa Ptpn1 Src F3 Iqgap1 Plat Pdgfd Myo1e Csrnp1 Cspg4 Txnip Plekha1 Zfp950
0.00815969	27	115	1.87321	Blood vessel endothelial cell migration	http://amigo.geneontology.org/amigo/term/GO:0043534	Jup Akt1 Apoe Klf4 Hspb1 Epha2 Gata2 Nfe2l2 Map3k3 Plk2 Sh3bp1 Myh9 Hdac7 Emp2 Nr4a1 Anxa1 Adam8 Itgb1 Notch1 Fbxw7 Pik3r3 Ptgs2 Egr3 Scarb1 Thbs1 Fgf18 Grem1
0.00816695	68	372	1.45843	Establishment of protein localization to extracellular region	http://amigo.geneontology.org/amigo/term/GO:0035592	Tcirg1 Ppard Apoe Cavin1 Pde1c Stx1a Dynll1 Kcnq1 Abca1 Cacna1d Birc5 Rab3d Egfr Rhbdf1 Llgl1 Srebf1 Llgl2 Rhbdf2 F2rl1 Pde8b Oit1 Dph3 Trem2 Uqcc2 Anxa1 Ankrd1 Alox5 Tfap2b Map4k4 Ptprn Il1rn Anxa5 Rab13 Tlr2 Fga Unc13b Svbp Ano1 Acsl4 Olfm2 Ucp2 Adra2a Fgb Fgg Exph5 Midn Krt20 Pim3 Ptpn23 Phpt1 Atp13a2 Inhbb Vgf Trpm4 Ptger4 Arf6 Cnr1 Gpr68 Efna5 Nlgn2 Ezr Arntl Cd2ap Ica1 Hmgn3 Sox4 C1qtnf5 Ap…
0.00821685	24	98	1.95392	Positive regulation of exocytosis	http://amigo.geneontology.org/amigo/term/GO:0045921	Stxbp2 Stx1a Bcl2l1 Gata2 Cacna1d Sdc4 Rab3d Sdc1 Pld2 Rab15 F2rl1 Slc4a8 Nppc Fga Sdcbp Unc13b Pdcd6ip Fgb Fgg Chmp2a Exph5 Atp13a2 Cnr1 Ncs1
0.00824945	54	281	1.53323	Negative regulation of peptidase activity	http://amigo.geneontology.org/amigo/term/GO:0010466	Wnt9a Timp1 Akt1 Klf4 Pax2 Cstb Cd44 Bcl2l1 Nol3 Birc5 Wfdc2 Mdm2 Papln Serpinb9b Cast Fetub Kng1 Nr4a1 Crim1 C3 Spink1 Col7a1 Serpine2 Spint1 Src Ngf Ambp Triap1 Gas6 Sh3rf1 Cryab Anxa2 Ptgs2 Serpine1 Thbs1 Serpinb6b Serpinb1a Serpinb9 Cd109 Plaur Bst2 Sfn Lxn Spink8 Gpc3 Birc2 Serpinb6a Kng2 Serpina6 Serpina10 Serpinh1 Spint2 Prnp Hspa1b
0.00824945	20	76	2.0996	Endoplasmic reticulum unfolded protein response	http://amigo.geneontology.org/amigo/term/GO:0030968	Bax Nfe2l2 Stc2 Eif2ak2 Ddit3 Casp12 Atf3 Creb3l1 Ptpn1 Creb3 Abca7 Wfs1 Stub1 Ppp1r15a Atf4 Bhlha15 Serp2 Bak1 Nck2 Rnf121
0.00824945	14	45	2.4822	Establishment or maintenance of epithelial cell apical/basal polarity	http://amigo.geneontology.org/amigo/term/GO:0045197	Wdr1 Dlg5 Wnt5a Sh3bp1 Scrib Spag6l Ptk7 Vangl2 Msn Pdcd6ip Myo9a Camsap3 Mtcl1 Fat1
0.00824945	14	45	2.4822	Negative regulation of endocytosis	http://amigo.geneontology.org/amigo/term/GO:0045806	Apoc2 Ankrd13d Itgb3 Dlg4 Rabgef1 Itgav Pacsin3 Sdcbp Wdr54 Neu3 Abca7 Ankrd13b Pcsk9 Lgals3
0.00833844	15	50	2.39355	Somatic stem cell population maintenance	http://amigo.geneontology.org/amigo/term/GO:0035019	Sox9 Kit Ascl2 Gata2 Myc Hes1 Ldb1 Vangl2 Pax8 Elf5 Wnt7a Klf10 Hmga2 Bcl9l Sox4
0.00834857	22	87	2.01755	Negative regulation of cysteine-type endopeptidase activity involved in apoptotic process	http://amigo.geneontology.org/amigo/term/GO:0043154	Wnt9a Akt1 Klf4 Pax2 Cd44 Bcl2l1 Nol3 Birc5 Mdm2 Nr4a1 Src Triap1 Gas6 Sh3rf1 Cryab Ptgs2 Thbs1 Serpinb9 Plaur Sfn Birc2 Hspa1b
0.00849366	116	699	1.32404	Anterograde trans-synaptic signaling	http://amigo.geneontology.org/amigo/term/GO:0098916	Cav2 Cdh1 Gabrg1 Apoe Sh3gl1 Cacnb3 Grik5 Ncstn Homer3 Ppfia3 Stat3 Stxbp2 Kit P2rx5 Neurl1a Nsmf Hap1 Stx1a Bcl2l1 Git1 Ptprs Ager Anxa9 Cacna1d Mpp2 Slc12a4 Rac3 Gipc1 Egfr Gabrp Cacnb1 Dlg4 Vamp2 Edn1 Plk2 Rnf19a Nptxr Scrib Lynx1 Slc4a8 Rin1 Abhd6 Baiap2 Hras Nptx1 Itgb1 Gls Serpine2 Syt2 Dnm1 Src Slc7a11 Pfn2 Ngf Sdcbp Unc13b Lrp8 Ephb2 Ncdn Exoc4 Wnt7a Slc6a6 Kctd13 Ctbp2 Syt8 Plat Agt Cspg…
0.00849366	91	527	1.37769	Anion transport	http://amigo.geneontology.org/amigo/term/GO:0006820	Mfsd10 Gabrg1 Slc2a9 Clcnkb Slc4a3 Clic1 Mgst1 Pla2g12b Slc38a3 Gltp Stc1 Slc12a4 Gipc1 Gabrp Stc2 Slc7a15 Llgl2 Bdkrb2 Arg2 Edn1 Emb Slc25a30 Slc39a14 Myc Slc25a17 Slc38a2 Racgap1 Slc4a8 Abcc1 Slc37a1 Tap2 Slc27a6 Anxa1 Slc16a3 Sfxn3 Itgb1 Rgs2 Slc25a25 Il1rn Slc43a1 Slc20a1 Slc7a11 Clca3a2 Pdpn Slc2a1 Slc9a1 Slc4a2 Slc34a2 Slc10a6 Tcaf2 Slc6a6 Ano1 Acsl4 Slc7a6 Agt Slco2a1 Ip6k2 Abcc4 Clcnka Mf…
0.00849366	116	699	1.32404	Chemical synaptic transmission	http://amigo.geneontology.org/amigo/term/GO:0007268	Cav2 Cdh1 Gabrg1 Apoe Sh3gl1 Cacnb3 Grik5 Ncstn Homer3 Ppfia3 Stat3 Stxbp2 Kit P2rx5 Neurl1a Nsmf Hap1 Stx1a Bcl2l1 Git1 Ptprs Ager Anxa9 Cacna1d Mpp2 Slc12a4 Rac3 Gipc1 Egfr Gabrp Cacnb1 Dlg4 Vamp2 Edn1 Plk2 Rnf19a Nptxr Scrib Lynx1 Slc4a8 Rin1 Abhd6 Baiap2 Hras Nptx1 Itgb1 Gls Serpine2 Syt2 Dnm1 Src Slc7a11 Pfn2 Ngf Sdcbp Unc13b Lrp8 Ephb2 Ncdn Exoc4 Wnt7a Slc6a6 Kctd13 Ctbp2 Syt8 Plat Agt Cspg…
0.00849366	53	275	1.53767	Negative regulation of endopeptidase activity	http://amigo.geneontology.org/amigo/term/GO:0010951	Wnt9a Timp1 Akt1 Klf4 Pax2 Cstb Cd44 Bcl2l1 Nol3 Birc5 Wfdc2 Mdm2 Papln Serpinb9b Cast Fetub Kng1 Nr4a1 Crim1 C3 Spink1 Col7a1 Serpine2 Spint1 Src Ngf Ambp Triap1 Gas6 Sh3rf1 Cryab Anxa2 Ptgs2 Serpine1 Thbs1 Serpinb6b Serpinb1a Serpinb9 Cd109 Plaur Bst2 Sfn Lxn Spink8 Birc2 Serpinb6a Kng2 Serpina6 Serpina10 Serpinh1 Spint2 Prnp Hspa1b
0.00849443	44	218	1.61034	Regulation of leukocyte mediated immunity	http://amigo.geneontology.org/amigo/term/GO:0002703	Stxbp2 Kit Hfe Gata2 Ager Gata3 Tnfsfm13 Pld2 F2rl1 Ripk3 Parp3 C3 Tap2 Rabgef1 Il18r1 Il1r1 Nppc Mr1 Traf2 Tnfrsf1b Mad2l2 Cxcl5 Cxcl1 Clec2d Foxj1 Ccl2 Tap1 Arid5a Cd81 Cd84 Trpm4 Susd4 Ddx58 Clcf1 Gfer Il20rb Serpinb9 Bst2 Cd24a Raet1e B2m H2-K1 Nectin2 Exosc6
0.00856084	25	104	1.91791	Cell aging	http://amigo.geneontology.org/amigo/term/GO:0007569	Foxm1 Ercc1 Cdk1 Map3k3 Ctc1 Arg2 Tert Plk2 Cdkn1a Smc5 Pdcd4 Hras Lmna Pml Serpine1 Suv39h1 Morc3 Hmga1 Zfp217 Arntl Hmga2 Trp53 B2m Cdkn2b Hmga1b
0.00856206	11	31	2.83108	Neurotrophin TRK receptor signaling pathway	http://amigo.geneontology.org/amigo/term/GO:0048011	Hap1 Ddit4 Ppp2r5b Src Ngf Casp3 Agt Ndn Bex1 Ppp2r5d Sort1
0.00864411	88	507	1.38483	Negative regulation of phosphorus metabolic process	http://amigo.geneontology.org/amigo/term/GO:0010563	Mapk7 Akt1 Apoe Bax Stat3 Hspb1 Mprip Inpp5k Dynll1 Git1 Lrrk1 Cnksr3 Gadd45b Ager Dbndd2 Irf1 Tnfaip3 Arfgef3 Dusp6 Ddit4 Irak3 Rack1 Rock2 Bdkrb2 Ppp4r4 Zcchc9 Ocln Bmp4 Rb1 Ajuba Cdkn1a Pkmyt1 Xdh Spink1 Pdcd4 Ptprj Rabgef1 Pdgfa Rgs2 Ptpn1 Ephb2 Uchl1 Tesc Iqgap1 Sytl2 Mvp Nupr1 Pycard Ikbkb Casp3 Agt Trib1 Gnai2 Ptpn13 Pik3ip1 Sirt6 Midn Ppp1r26 Mgat5 Cep85 Tigar Ppp1r9b Dusp10 Ppp1r15a Ccnb…
0.00864411	88	507	1.38483	Negative regulation of phosphate metabolic process	http://amigo.geneontology.org/amigo/term/GO:0045936	Mapk7 Akt1 Apoe Bax Stat3 Hspb1 Mprip Inpp5k Dynll1 Git1 Lrrk1 Cnksr3 Gadd45b Ager Dbndd2 Irf1 Tnfaip3 Arfgef3 Dusp6 Ddit4 Irak3 Rack1 Rock2 Bdkrb2 Ppp4r4 Zcchc9 Ocln Bmp4 Rb1 Ajuba Cdkn1a Pkmyt1 Xdh Spink1 Pdcd4 Ptprj Rabgef1 Pdgfa Rgs2 Ptpn1 Ephb2 Uchl1 Tesc Iqgap1 Sytl2 Mvp Nupr1 Pycard Ikbkb Casp3 Agt Trib1 Gnai2 Ptpn13 Pik3ip1 Sirt6 Midn Ppp1r26 Mgat5 Cep85 Tigar Ppp1r9b Dusp10 Ppp1r15a Ccnb…
0.00866224	37	175	1.68688	DNA biosynthetic process	http://amigo.geneontology.org/amigo/term/GO:0071897	Klf4 Tep1 Pole Tinf2 Chtf18 Ddx39b Rev3l Polm Ctc1 Tert Polk Pinx1 Fbxo4 Grhl2 Myc Cdkn1a Parp3 Lox Ankrd1 Pold4 Rev1 Nppc Src Pak3 Rfc3 Parm1 Pml Tfdp1 Pold1 Pclaf Gfer Camk2d Trp53 Sphk1 Mapk15 Faap20 Grem1
0.00870337	19	71	2.13509	Positive regulation of muscle cell differentiation	http://amigo.geneontology.org/amigo/term/GO:0051149	Mmp14 Kit Piezo1 Ddx39b Trip10 Mdm2 Edn1 Bmp4 Epc1 Efemp2 Smarcd3 Morf4l2 Olfm2 Parp2 Nek5 Tmsb4x Fdps Nrg1 Grem1
0.00872487	36	169	1.69956	Actin filament bundle organization	http://amigo.geneontology.org/amigo/term/GO:0061572	Aif1l Inpp5k Spire2 Actn1 Sdc4 Tnfaip1 Pfn1 Rock2 Rflnb Evl Carmil1 Spag6l Dpysl3 Baiap2 Src Pfn2 Pxn Zyx Kctd13 Flna Tpm1 Triobp Dbn1 Wnt4 F11r Ptger4 Rhod S100a10 Kank3 Pls1 Tacstd2 Ezr Actn4 Cfl1 Actg1 Nck2
0.00880331	34	157	1.72783	Stem cell population maintenance	http://amigo.geneontology.org/amigo/term/GO:0019827	Sox9 Tead3 Klf4 Stat3 Kit Ascl2 Med15 Gata2 Esrrb Med10 Myc Hes1 Smc5 Ldb1 Vangl2 Notch1 Pax8 Elf5 Jag1 Wnt7a Lif Tut4 Klf10 Sct Med30 Hesx1 Fzd7 Setd1a Leo1 Foxo3 Hmga2 Bcl9l Sox4 Med12
0.00884635	23	93	1.97318	Negative regulation of cysteine-type endopeptidase activity	http://amigo.geneontology.org/amigo/term/GO:2000117	Wnt9a Akt1 Klf4 Pax2 Cd44 Bcl2l1 Nol3 Birc5 Mdm2 Cast Nr4a1 Src Triap1 Gas6 Sh3rf1 Cryab Ptgs2 Thbs1 Serpinb9 Plaur Sfn Birc2 Hspa1b
0.00886561	117	707	1.32034	Trans-synaptic signaling	http://amigo.geneontology.org/amigo/term/GO:0099537	Cav2 Cdh1 Gabrg1 Apoe Sh3gl1 Cacnb3 Grik5 Ncstn Homer3 Ppfia3 Stat3 Stxbp2 Kit P2rx5 Neurl1a Nsmf Hap1 Stx1a Bcl2l1 Git1 Ptprs Ager Anxa9 Cacna1d Mpp2 Slc12a4 Rac3 Gipc1 Egfr Gabrp Cacnb1 Dlg4 Vamp2 Edn1 Plk2 Rnf19a Nptxr Scrib Lynx1 Slc4a8 Rin1 Abhd6 Baiap2 Hras Nptx1 Itgb1 Gls Serpine2 Syt2 Dnm1 Src Slc7a11 Pfn2 Ngf Sdcbp Unc13b Lrp8 Ephb2 Ncdn Exoc4 Wnt7a Slc6a6 Kctd13 Ctbp2 Syt8 Plat Agt Cspg…
0.00892539	58	308	1.50244	Positive regulation of ion transport	http://amigo.geneontology.org/amigo/term/GO:0043270	Akt1 Cacnb3 Bax Gstm7 P2rx5 Hap1 Kcnq1 Slc38a3 Stc1 Cnksr3 Ager Cacna1d Vmp1 Scn1b Sgk1 Ifngr1 Rtn4 Edn1 Bmp4 Ifngr2 Aqp2 Calcr Trem2 Gsto1 Kcnip2 Alox5 Ccr1 Itgb1 Lrrc26 Stk39 Ephb2 Slc9a1 Tesc Cxcl1 Flna G6pdx Agt Atp2c2 Cxcl10 Ccl2 Calm2 Cldn16 Wfs1 Tspo Atf4 Adora1 P2ry6 Scn3b Mchr1 Lgals3 Ptges Cemip Cfl1 Pla2g4a Cebpb Bak1 Hspa2 Kcne1l
0.00914775	40	194	1.64505	Response to corticosteroid	http://amigo.geneontology.org/amigo/term/GO:0031960	Scnn1g Fosb Cad Stc1 Aldh3a1 Sgk1 Ddit4 Egfr Sdc1 Zfp36l1 Fos Edn1 Srd5a1 Bmp4 Cldn1 Cdkn1a Calcr Anxa1 Fas Fosl1 Cpn1 Notch1 Il1rn Src Pappa Areg Anxa3 Sult1a1 Scnn1b Eif4ebp1 Casp3 Hsd11b2 Ptgs2 Ccl2 Bmp6 Zfp36 Foxo3 Cxcl2 Gstp1 Ugt1a1
0.00914775	27	116	1.85706	Acute inflammatory response	http://amigo.geneontology.org/amigo/term/GO:0002526	Stat3 Hfe Gata3 Lbp Bdkrb2 C3 Adam8 Alox5 Fn1 Il1rn Vcam1 F3 B4galt1 Cxcl1 Ephb6 Nupr1 Plscr1 Ptgs2 Adra2a Icam1 Adora1 Il20rb Cnr1 Serpinb9 Ptges Gstp1 Ugt1a1
0.00922263	61	328	1.4838	Positive regulation of establishment of protein localization	http://amigo.geneontology.org/amigo/term/GO:1904951	Cdh1 Jup Emd Bbc3 Ppard Cacnb3 Arpc2 Dynll1 Cacna1d Brca1 Myo1c Cdk1 Egfr Mdm2 Rack1 Vamp2 F2rl1 Trem2 Pmaip1 Ankrd1 Hras Sec16b Src Tlr2 Fga Fbxw7 Unc13b Plk3 Tcaf2 C2cd5 Tnfrsf1a Pdcd5 Ano1 Acsl4 Flna Gas6 Ptgs2 Fgb Fgg Tmem30b Exph5 Ccl2 Ptpn23 Phpt1 Atp13a2 Cd81 Trpm4 Ripor1 Ptger4 Arf6 Sfn Gpr68 Nlgn2 Mtcl1 Cemip Ezr Ptp4a3 Cd2ap Sox4 Prnp Apbb3
0.00922263	44	219	1.60298	Positive regulation of ERK1 and ERK2 cascade	http://amigo.geneontology.org/amigo/term/GO:0070374	Apoe Cd44 Epor Ager Ccl9 Egfr Itgb3 F2rl1 Bmp4 Map3k12 Calcr Trem2 C3 Hras Ccr1 Pdgfa Ccl20 Notch1 Src Ngf Fga Fbxw7 Glipr2 Pycard Gas6 Pdgfd Gnai2 Fgb Fgg Tpbg Ccl2 Abca7 Icam1 Sema7a Akap12 Npnt Fgfbp3 P2ry6 C5ar1 Jun Camk2d Ffar4 Fgf18 Apela
0.00927379	39	188	1.65511	Appendage development	http://amigo.geneontology.org/amigo/term/GO:0048736	Wnt9a Sox9 B9d1 Bax Map3k20 Ihh Aldh1a2 Itgb4 Bmp4 Wnt5a Grhl2 Fbn2 Tfap2b Plxna2 Notch1 Itga6 Bcl2l11 Mecom Slc7a11 Sema3c Prkab1 Wnt7a Sall1 Scx Pbx2 Mycn Hoxa11 Hoxd9 Megf8 Zfp219 Hoxd10 Bmpr1b Gpc3 Bak1 Sox11 Flvcr1 Zbtb16 Grem1 Sox4
0.00927379	39	188	1.65511	Limb development	http://amigo.geneontology.org/amigo/term/GO:0060173	Wnt9a Sox9 B9d1 Bax Map3k20 Ihh Aldh1a2 Itgb4 Bmp4 Wnt5a Grhl2 Fbn2 Tfap2b Plxna2 Notch1 Itga6 Bcl2l11 Mecom Slc7a11 Sema3c Prkab1 Wnt7a Sall1 Scx Pbx2 Mycn Hoxa11 Hoxd9 Megf8 Zfp219 Hoxd10 Bmpr1b Gpc3 Bak1 Sox11 Flvcr1 Zbtb16 Grem1 Sox4
0.00939764	52	270	1.5366	Mitotic nuclear division	http://amigo.geneontology.org/amigo/term/GO:0140014	Cav2 Ube2c Ranbp1 Birc5 Ywhah Xrcc3 Edn1 Trip13 Bmp4 Pinx1 Bora Rb1 Racgap1 Kifc5b Incenp Smc5 Dctn2 Obsl1 Nek6 Knstrn Tpx2 Chmp4c Smc2 Wrap73 Ereg Kntc1 Chek2 Tgfa Mki67 Flna Kif23 Klhdc8b Reep4 Chmp2a Ncaph Misp Aaas Cep85 Chmp4b Prc1 Ccnb1 Ppp2r2d Tubg2 Phf13 Kif18b Sphk1 Bub3 Psrc1 Eml3 Kifc1 Hspa1b Rpl24
0.00939764	38	182	1.66584	Positive regulation of cell growth	http://amigo.geneontology.org/amigo/term/GO:0030307	Mmp14 Akt1 Apoe Hyal1 H3f3b Cxcl16 Ddx39b Trip10 Sgk1 Egfr Rtn4 Dbnl Edn1 Tnfrsf12a Hbegf Fn1 Syt2 Exosc9 Ngf Sdcbp Slc9a1 Acsl4 Psmd10 Rpl4 Map3k13 Dbn1 Parp2 Cd81 Sema7a Smurf1 Megf8 Sfn Efna5 Map1b Cfl1 Fdps Sphk1 Cntf
0.00939764	12	36	2.6595	Regulation of T cell apoptotic process	http://amigo.geneontology.org/amigo/term/GO:0070232	Bbc3 St3gal1 Arg2 Bmp4 Wnt5a Ripk3 Adam8 Tsc22d3 Nfkbid Serpinb9 Lgals3 Trp53
0.00939764	12	36	2.6595	Cellular response to interleukin-6	http://amigo.geneontology.org/amigo/term/GO:0071354	Stat3 Entpd2 Rela Src Nfkb1 Fgg Tut4 Ccl2 Sbno2 C1qtnf4 Pid1 Cfl1
0.00943873	6	11	4.3519	Establishment of endothelial intestinal barrier	http://amigo.geneontology.org/amigo/term/GO:0090557	Ptprs Cldn1 Tjp2 Myd88 Icam1 F11r
0.00943873	293	1981	1.18006	Organic substance catabolic process	http://amigo.geneontology.org/amigo/term/GO:1901575	Cdh1 Sox9 Hk2 Timp1 Uhrf1 Ube2c Akt1 Tcirg1 Ppard Apoe Apoc2 Bax Stat3 Eno2 Cd44 Pafah1b3 Pan2 Ampd3 Inpp5k Prkag3 Hfe Cyp27b1 Cnp Ddah2 Cpt1c Ctsd Carhsp1 Apobec3 Pla2g12b Hyal1 Plcd1 Git1 Chfr Entpd2 Ube2i Nfe2l2 Mapkapk2 Foxred2 Tnfaip1 Mmp20 Ywhah Dnase1l1 Gipc1 Tnfaip3 Apaf1 Hkdc1 Ddit4 Egfr Mdm2 Irak3 Sumo3 Rhbdf1 Cdc34 Rack1 Btg2 Rps27a Tlk2 Nt5c Sumo2 Pld2 Usp43 Plcd3 Arg2 Zfp36l1 Pfkp Es…
0.00943873	6	11	4.3519	Negative regulation of ubiquitin protein ligase activity	http://amigo.geneontology.org/amigo/term/GO:1904667	Mad2l2 Rpl37 Bag2 Rpl11 Rps7 Rpl23
0.00943873	6	11	4.3519	Positive regulation of transcription from RNA polymerase II promoter in response to endoplasmic reticulum stress	http://amigo.geneontology.org/amigo/term/GO:1990440	Ddit3 Atf3 Creb3l1 Atf4 Cebpb Trp53
0.00943873	6	11	4.3519	Membrane raft assembly	http://amigo.geneontology.org/amigo/term/GO:0001765	Cav2 Emp2 Anxa2 S100a10 Flot1 Flot2
0.00943873	54	283	1.5224	Peptide hormone secretion	http://amigo.geneontology.org/amigo/term/GO:0030072	Tcirg1 Ppard Pde1c Hfe Stx1a Dynll1 Kcnq1 Cacna1d Birc5 Egfr Srebf1 Edn1 Pde8b Oit1 Ildr1 Uqcc2 Anxa1 Alox5 Tfap2b Map4k4 Ptprn Pask Pax8 Il1rn Anxa5 Fga Aimp1 Ano1 Acsl4 Ucp2 Adra2a Fgb Fgg Lif Midn Pim3 Phpt1 Inhbb Vgf Cpe Trpm4 Sct Ptger4 Clcf1 Cnr1 Gpr68 Efna5 Nlgn2 Ffar4 Arntl Hmga2 Ica1 Hmgn3 Sox4
0.00950016	22	88	1.99462	Cytokine production involved in immune response	http://amigo.geneontology.org/amigo/term/GO:0002367	Kit Hfe Gata3 Irak3 Rtn4 F2rl1 Wnt5a Il18r1 Il1r1 Traf2 Tnfrsf1b Cuedc2 Hk1 Arid5a Cd81 Trpm4 Sema7a Ddx58 Inava Bst2 B2m Trim6
0.00950016	22	88	1.99462	Regulation of cytokine production involved in immune response	http://amigo.geneontology.org/amigo/term/GO:0002718	Kit Hfe Gata3 Irak3 Rtn4 F2rl1 Wnt5a Il18r1 Il1r1 Traf2 Tnfrsf1b Cuedc2 Hk1 Arid5a Cd81 Trpm4 Sema7a Ddx58 Inava Bst2 B2m Trim6
0.00957647	94	550	1.3636	Negative regulation of protein modification process	http://amigo.geneontology.org/amigo/term/GO:0031400	Mapk7 Akt1 Apoe Bax Hspb1 Mprip Inpp5k Tinf2 Lrrk1 Cnksr3 Gadd45b Ager Brca1 Dbndd2 Irf1 Tnfaip3 Dusp6 Cry1 Ddit4 Irak3 Hmg20b Rack1 Rock2 Bdkrb2 Ppp4r4 Ocln Bmp4 Pinx1 Rb1 Oxr1 Cdkn1a Gps2 Xdh Kdm4b Spink1 Rela Pdcd4 Ptprj Rabgef1 Rgs2 Snta1 Ptpn1 Pias3 Svbp Ephb2 Mad2l2 Uchl1 Tesc Mvp Rps3 Pycard G6pdx Ikbkb Casp3 N4bp1 Agt Gclc Trib1 Gnai2 Ptpn13 Prr7 Ppp1r26 Mgat5 Kdm1a Cep85 Ppp1r9b Dusp10 P…
