# Supplementary material for: Polyamine Catabolism and Its Role in Renal Injury and Fibrosis in Mice Subjected to Repeated Low-Dose Cisplatin Treatment
Source: Biomedicines. 2024 Mar 13;12(3):640. doi: 10.3390/biomedicines12030640 (PMC10968664; doi:10.3390/biomedicines12030640)
Supplement: Supplementary file 1 [file biomedicines-12-00640-s001.zip › Datasets S1-S10/Enrichment D3 Datasets S5-S6 and S9/GO Enrichment Day 3/Dataset S6 RLDC Day 3 Combined GO-MF.xlsx]

## Sheet: RLDC Day 3 Combined Go-MF
Enrichment FDR	nGenes	Pathway Genes	Fold Enrichment	Pathway	URL	Genes
5.71738e-21	75	172	3.47899	Structural constituent of ribosome	http://amigo.geneontology.org/amigo/term/GO:0003735	Rpl13 Rps11 Rpl8 Rps9 Rplp1 Rps18 Rps15a Rps25 Mrpl52 Rpl15 Rps5 Rpl19 Rps27a Mrps18b Rps14 Rps24 Rps26 Rplp2 Rpl14 Rps3a1 Rps20 Rps6 Rpl6 Rps3 Rps4x Rpl4 Rpsa Rps29 Rps27l Rps16 Fau Rpl12 Rps21 Mrps6 Rps19 Rpl21 Rpl37 Ndufa7 Rpl7 Rps2 Rpl18a Rpl37a Rpl27a Rpl9 Rps8 Rpl29 Rps23 Rps27rt Rps10 Rpl38 Rpl32 Rpl36 Rpl23a Rpl18 Rpl11 Rps7 Rps17 Rps12 Rpl17 Rpl35 Rpl27 Rps15 Rplp0 Rps28 Rpl23 Rpl31 Rpl1…
2.40935e-18	162	612	2.11195	Structural molecule activity	http://amigo.geneontology.org/amigo/term/GO:0005198	Rpl13 Col18a1 Tubb6 Tubb5 Jup Lamb1 Rps11 Rpl8 Arpc2 Rps9 Rplp1 Arpc5 Rps18 Rps15a Rps25 Mrpl52 Git1 Rpl15 Rps5 Actn1 Lama5 Mpp2 Rpl19 Cldn7 Rps27a Efemp1 Dlg4 Krt19 Krt12 Papln Nefm Cldn1 Plec Tuba1b Krt18 Vwa5a Creld2 Prph Cldn6 Mrps18b Mal2 Fbn2 Rps14 Efemp2 Col17a1 Rps24 Rps26 Rplp2 Col7a1 Rpl14 Fn1 Csrp1 Lamc1 Odf2 Mal Snta1 Epb41l1 Fga Rps3a1 Rps20 Rps6 Tinagl1 Rpl6 Arpc1b Synm Mfge8 Rps3 C…
2.85068e-12	209	987	1.68947	Cytoskeletal protein binding	http://amigo.geneontology.org/amigo/term/GO:0008092	Cdh1 Hip1r S100a6 Aif1l Emd Scin Axl Apoe Myo9b Wdr1 Mprip Eps8l1 Fblim1 Arpc2 Hap1 Stx1a Arpc5 Rab25 Spire2 Git1 Kif1a Actn1 Dstn Cacna1d Birc5 Myo1c Pfn1 Anxa6 Ywhah Rab3d Map1s Gipc1 Sgk1 Egfr Cobl Smtn Dbnl Llgl1 Llgl2 Rflnb Dlg4 Vamp2 Ccdc88c Evl Klc1 Pdlim7 Kctd6 Dlg5 Ktn1 Clu Ajuba Gtse1 Ttll1 Myh9 Plec Spag6l Enah Fmnl3 Aqp2 Racgap1 Mapk8ip3 Kifc5b Epb41l4a Diaph1 Dpysl3 Ankrd1 Rela Capn1…
2.44647e-10	337	1869	1.4386	Molecular function regulator	http://amigo.geneontology.org/amigo/term/GO:0098772	Wnt9a Ccnd2 Timp1 Sema6b Brpf1 Akt1 Ppard Angptl4 Gtf2f1 Jag2 Apoe Apoc2 Klf4 Tbc1d8 Cyth2 Cacnb3 Sec14l2 Ralb Arhgef40 Myo9b Hspb1 Fxyd4 Cstb Ranbp1 Eps8l1 Prkag3 Tcf23 Stx1a Dennd2c Bcl2l1 Rplp1 Dynll1 Git1 Csf1 Nol3 Stc1 Anxa9 Birc5 Wfdc2 Rac3 Pfn1 Tnfsfm13 Cxcl16 Ywhah Ccl9 Scn1b Ppp1r12c Gipc1 Arfgef3 Sgk1 Apaf1 Socs2 Srgap1 Egfr Stc2 Ccng1 Rack1 Ltc4s Efemp1 Llgl1 Llgl2 Map3k14 Ccdc88c Ppp4…
1.09173e-09	117	492	1.89732	DNA-binding transcription activator activity, RNA polymerase II-specific	http://amigo.geneontology.org/amigo/term/GO:0001228	Klf6 Tfe3 Sox9 Relb Klf4 Elf3 Fosb Stat3 Klf5 Rfx5 Ehf Gata2 Gata3 Arnt2 Nfe2l2 Etv4 Irf1 Mdm2 Nfyb Patz1 Srebf1 Grhl1 Hoxb9 Fos Esrrb Irf4 Tsc22d1 Grhl2 Myc Litaf Nr4a1 Zfp605 Zfp51 E4f1 Fosl1 Rela Nfkb2 Ddit3 Mybl1 Tfap2b Tfcp2l1 Atf3 Nr4a2 Pax8 Hoxd8 Elf5 Nfatc2 Mecom Zbtb7b Nfkb1 Creb3 Smarcd3 Casz1 Fosl2 Elf4 Smad1 Barx2 Tcf12 Plscr1 Csrnp1 Ndn Egr3 Scx Foxj1 Six4 Pbx2 Foxa1 Prdm4 Elf1 Zfp11…
1.21553e-09	278	1502	1.47671	Signaling receptor binding	http://amigo.geneontology.org/amigo/term/GO:0005102	Cav2 Wnt9a Mmp14 Timp1 Sema6b Gabrg1 Itga3 Tubb5 Tnk1 Angptl4 Jag2 Lamb1 Apoe Sh3gl1 Ncstn Homer3 Gstm7 Stat3 Eps8l1 Tmbim1 Arpc2 Ihh Hfe Hap1 Csf1 Nol3 Stc1 Actn1 Abca1 Gata3 Lama5 Arnt2 Lbp Traf4 Elmo2 Myo1c Pfn1 Tnfsfm13 Cxcl16 Ccl9 Gipc1 Frk Socs2 Egfr Mdm2 Prmt2 Stc2 Rack1 Efemp1 Gna13 Itgb3 Itgb4 Sec14l1 Dlg4 Bdkrb2 Ccdc88c Edn1 Fst Bmp4 Wnt5a Clu Bmp1 Sema5a Wnt7b Sh3bp1 Myh9 Emp2 Ly6e Lyn…
2.08058e-09	117	499	1.87071	DNA-binding transcription activator activity	http://amigo.geneontology.org/amigo/term/GO:0001216	Klf6 Tfe3 Sox9 Relb Klf4 Elf3 Fosb Stat3 Klf5 Rfx5 Ehf Gata2 Gata3 Arnt2 Nfe2l2 Etv4 Irf1 Mdm2 Nfyb Patz1 Srebf1 Grhl1 Hoxb9 Fos Esrrb Irf4 Tsc22d1 Grhl2 Myc Litaf Nr4a1 Zfp605 Zfp51 E4f1 Fosl1 Rela Nfkb2 Ddit3 Mybl1 Tfap2b Tfcp2l1 Atf3 Nr4a2 Pax8 Hoxd8 Elf5 Nfatc2 Mecom Zbtb7b Nfkb1 Creb3 Smarcd3 Casz1 Fosl2 Elf4 Smad1 Barx2 Tcf12 Plscr1 Csrnp1 Ndn Egr3 Scx Foxj1 Six4 Pbx2 Foxa1 Prdm4 Elf1 Zfp11…
2.69584e-09	170	820	1.65408	Kinase binding	http://amigo.geneontology.org/amigo/term/GO:0019900	Cav2 Ccnd2 Sox9 Mapk7 Foxm1 Jup Akt1 Relb Cacnb3 Stat3 Hspb1 Prkag3 Stx1a Bcl2l1 Rps18 Kcnq1 Mlkl Pea15a Nol3 Mapkapk2 Sdc4 Rnd3 Traf4 Elmo2 Slc12a4 Rac3 Wwc1 Ppp1r12c Tnfaip3 Dusp6 Sgk1 Cry1 Egfr Rack1 Tnip1 Ppm1d Llgl1 Srebf1 Itgb3 Pld2 Dlg4 Per1 Top2a Srsf5 Map3k1 Bora Rb1 Hdac7 Emp2 Hes1 Adcy6 Racgap1 Map3k12 Cdkn1a Trem2 Mapk8ip3 Mapk4 Fas Tjp2 Pitpnm1 Rela Arhgdia Ptprj Dctn2 Itgb1 Ptpn14 N…
1.80084e-08	265	1457	1.45113	Protein-containing complex binding	http://amigo.geneontology.org/amigo/term/GO:0044877	Hip1r Mmp14 Uhrf1 Lsr Itga3 Tubb5 Jup Aif1l Ddb2 Scin Gtf2f1 Lamb1 Apoe Ddr1 Ercc1 Bax Eno2 Wdr1 Mprip Pafah1b3 Eps8l1 Arpc2 Stx1a Bcl2l1 Rplp1 Arpc5 Dynll1 Git1 Mlkl Actn1 Abca1 Ager Lama5 Arnt2 Dstn H3f3b Kctd5 Myo1c Anxa6 Map1s Ddx39b Egfr Mdm2 Nfyb Fstl3 Rack1 Ltc4s Rtn4 Dbnl Srebf1 Gna13 Itgb3 Itgb4 Cpd Dlg4 Gucy2e Vamp2 Krt19 Tshr Nfkbia Pfkp Fos Carmil1 F2rl1 Plk2 Fst Pinx1 Clu Hr Ajuba Ri…
1.93241e-08	153	736	1.65857	Protein kinase binding	http://amigo.geneontology.org/amigo/term/GO:0019901	Cav2 Ccnd2 Sox9 Mapk7 Foxm1 Jup Akt1 Relb Cacnb3 Stat3 Hspb1 Prkag3 Bcl2l1 Rps18 Kcnq1 Mlkl Pea15a Mapkapk2 Sdc4 Rnd3 Traf4 Elmo2 Slc12a4 Rac3 Ppp1r12c Dusp6 Sgk1 Cry1 Egfr Rack1 Tnip1 Ppm1d Llgl1 Srebf1 Itgb3 Pld2 Dlg4 Top2a Srsf5 Map3k1 Bora Hdac7 Emp2 Hes1 Adcy6 Racgap1 Map3k12 Cdkn1a Trem2 Mapk8ip3 Mapk4 Tjp2 Pitpnm1 Rela Arhgdia Ptprj Dctn2 Itgb1 Ptpn14 Nek6 Dnm1 Traf2 Stk39 Itgav Cdc25b Bcl…
2.10141e-08	73	272	2.14129	Cell adhesion molecule binding	http://amigo.geneontology.org/amigo/term/GO:0050839	Cdh1 Mmp14 Itga3 Jup Lamb1 Bcam Actn1 Lama5 Cldn7 Egfr Rtn4 Itgb3 Itgb4 Emb Myh9 Emp2 Cxadr Ptk7 Tjp2 Ptprj Adam8 Cd151 Tspan4 Itgb1 Fn1 Itgav Itga6 Fermt1 Src Vcam1 Fga Sdcbp B4galt1 Angptl3 Prom1 Spp1 Pxn Cd9 Mfge8 Msn Nectin1 Dscaml1 Rpsa Nrxn2 Fgb Fgg Tspan8 Cdhr2 Icam1 Cd81 Ctnna1 Cpe F11r Sema7a Ctnnal1 Cdh6 Tbc1d2 Thbs1 Npnt Pkp2 Ccdc141 Dsg2 Epcam Nlgn2 Ezr Lamb2 Pkp3 Dsp Cdh24 Cdh3 Cd2ap…
3.60071e-08	103	443	1.85504	Actin binding	http://amigo.geneontology.org/amigo/term/GO:0003779	Hip1r Aif1l Emd Scin Myo9b Wdr1 Mprip Eps8l1 Arpc2 Arpc5 Spire2 Actn1 Dstn Myo1c Pfn1 Anxa6 Ywhah Map1s Gipc1 Egfr Cobl Smtn Dbnl Evl Pdlim7 Ajuba Myh9 Plec Enah Fmnl3 Aqp2 Diaph1 Itgb1 Gsn Fermt1 Vps16 Snta1 Epb41l1 Pfn2 Tpm3 Iqgap3 Coro2a Capzb Shroom3 Arpc1b Vasp Iqgap1 Cttn Msn Flna Zfp185 Tpm4 Cotl1 Panx1 Myo1e Tpm1 Triobp Myo5c Pxk Gas2l1 Pof1b Ssh3 Dbn1 Gc Misp Pknox2 Micall2 Anln Vash2 In…
7.10365e-08	43	128	2.68027	Molecular function inhibitor activity	http://amigo.geneontology.org/amigo/term/GO:0140678	Timp1 Angptl4 Apoc2 Tcf23 Stx1a Dynll1 Anxa9 Scn1b Ppp1r12c Rack1 Pinx1 Lynx1 Fetub Parp9 Scg5 Crim1 Anxa1 Ddit3 Notch1 Pacsin3 Ngf Mcub Rps20 Angptl3 Anxa3 Anxa2 Calm2 Phpt1 Txnip Rnh1 Rpl37 Agrn Pcsk9 Lxn Scn3b Camk2d Rpl11 Rps7 Rps15 Rpl23 Ugt1a1 Ugt1a10 Ugt1a9
7.6622e-08	215	1151	1.49033	Enzyme regulator activity	http://amigo.geneontology.org/amigo/term/GO:0030234	Ccnd2 Timp1 Brpf1 Akt1 Ppard Angptl4 Gtf2f1 Apoe Apoc2 Klf4 Tbc1d8 Cyth2 Sec14l2 Arhgef40 Myo9b Hspb1 Cstb Ranbp1 Eps8l1 Prkag3 Dennd2c Bcl2l1 Rplp1 Dynll1 Git1 Nol3 Anxa9 Birc5 Wfdc2 Ppp1r12c Gipc1 Arfgef3 Apaf1 Socs2 Srgap1 Egfr Ccng1 Rack1 Ltc4s Llgl1 Llgl2 Map3k14 Ccdc88c Ppp4r4 Net1 Papln Serpinb9b Cast Arhgef3 Pinx1 Tnfrsf10b Psme1 Ripk3 Trio Sh3bp1 Fetub Kng1 Parp9 Rcan1 Racgap1 Cdkn1a Scg…
1.71228e-07	58	206	2.24637	Actin filament binding	http://amigo.geneontology.org/amigo/term/GO:0051015	Hip1r Aif1l Scin Wdr1 Mprip Eps8l1 Arpc2 Arpc5 Actn1 Dstn Myo1c Anxa6 Map1s Egfr Dbnl Ajuba Myh9 Fmnl3 Gsn Fermt1 Vps16 Tpm3 Iqgap3 Coro2a Capzb Shroom3 Arpc1b Iqgap1 Cttn Flna Zfp185 Tpm4 Cotl1 Panx1 Myo1e Tpm1 Triobp Myo5c Gas2l1 Pof1b Dbn1 Misp Pknox2 Micall2 Ctnna1 Lasp1 Ctnnal1 Ppp1r9b Camsap3 Shroom2 Samd14 Marcksl1 Pls1 Ezr Actn4 Cfl1 Capg Tpm3-rs7
3.48033e-07	138	676	1.62875	Protein homodimerization activity	http://amigo.geneontology.org/amigo/term/GO:0042803	Cav2 Hip1r S100a6 Akt1 Slc39a13 Apoe Bax Gstm5 Gstm7 Stat3 Hspb1 Pafah1b3 Kit Bcl2l1 Csf1 Actn1 Birc5 Irak3 Prmt2 Stc2 Rack1 Rtn4 Rrm2 Grhl1 Gucy2e Top2a Tert Tkt Fbxo4 Myh9 Hes1 St6gal1 Masp1 Map3k12 Ache Xdh Snrpc Tap2 Mapk4 Gldc Efemp2 Rela Ldb1 Ddit3 Pdgfa Tfap2b Stk25 Lrrfip1 Srgap2 Atf3 Knstrn Tpd52 Chmp4c Mecom Dclre1b S100a11 Aimp1 Zbtb7b Bcl10 Gbp3 Ambp Glipr2 Gale Padi2 Acot7 Tesc Rchy1…
4.34749e-07	155	786	1.57337	Protein domain specific binding	http://amigo.geneontology.org/amigo/term/GO:0019904	Scnn1g Hip1r Itga3 Tubb5 Gria3 Gtf2f1 Sh3gl1 Grik5 Ercc1 Homer3 Bax Kit Hap1 Stx1a Bcl2l1 Dynll1 Epn3 Ehmt2 Nol3 Gata2 Ube2i Actn1 Gata3 Nfe2l2 Cacna1d Mpp2 Traf4 Elmo2 Cldn7 Ywhah Gipc1 Plscr3 Mdm2 Rack1 Dbnl Llgl2 Dlg4 Srsf5 Ccdc88c Evl Ocln Wnt5a Rb1 Sh3bp1 Myh9 Litaf Hes1 Ap2m1 Cxadr Ets2 Enah Aqp2 Crim1 Luc7l Map4k3 Dpysl3 Ostf1 Tjp2 Rela Pcgf6 Afap1l2 Ldb1 Baiap2 Ddit3 Inpp5a Itgb1 Mitd1 Fn…
5.88083e-07	120	571	1.67674	Transcription factor binding	http://amigo.geneontology.org/amigo/term/GO:0008134	Sox9 Ifrd1 Ppard Gtf2f1 Klf4 Ercc1 Stat3 Pax2 Hspb1 Klf5 Sra1 Bcl2l1 Hyal1 Gata2 Ube2i Gata3 Arnt2 Nfe2l2 Ywhah Cry1 Ascl1 Prmt2 Sumo2 Per1 Nfkbia Fos Esrrb Tert Tnfrsf10b Hr Rb1 Myc Hdac7 Hes1 Ets2 Parp9 Paxbp1 Nr4a1 Ankrd1 Drap1 Rela Fam89b Mms19 Ldb1 Baiap2 Ddit3 Ptprn Nucks1 Nek6 Nr4a2 Med19 Nfatc2 Src Crtc2 Rorc Nfkb1 Bcl10 Padi2 Smarcd3 Ncor2 Trim24 Anxa4 Bhlhe40 Bhlhe41 Rps3 Fus Kat8 Ctbp2…
8.46639e-07	18	33	4.3519	Glutathione transferase activity	http://amigo.geneontology.org/amigo/term/GO:0004364	Gstt1 Gstm5 Gstm7 Mgst1 Ltc4s Gsto1 Gsta3 Mgst3 Gsta4 Gstm2 Ptges Gsta2 Gstm1 Gstp3 Gstp1 Gstm6 Gsta1 Gm3776
1.15839e-06	29	76	3.04442	Enzyme inhibitor activity	http://amigo.geneontology.org/amigo/term/GO:0004857	Timp1 Angptl4 Apoc2 Dynll1 Anxa9 Ppp1r12c Pinx1 Fetub Parp9 Scg5 Crim1 Anxa1 Notch1 Ngf Rps20 Angptl3 Anxa3 Anxa2 Txnip Rnh1 Rpl37 Lxn Rpl11 Rps7 Rps15 Rpl23 Ugt1a1 Ugt1a10 Ugt1a9
3.3725e-06	17	32	4.23857	Laminin binding	http://amigo.geneontology.org/amigo/term/GO:0043236	Itga3 Bcam Ntn4 Ache Itgb1 Itga6 B4galt1 Tinagl1 Rpsa Ssc5d Adgrg6 Dag1 Thbs1 Agrn Lgals3 Lypd3 Lgals1
4.471e-06	299	1791	1.33198	Transcription regulator activity	http://amigo.geneontology.org/amigo/term/GO:0140110	Klf6 Tfe3 Sox9 Hoxb6 Tcf7 Irx2 Foxm1 Jup Tead3 Ppard Irf9 Tchp Relb Klf4 Elf3 Mpnd Fosb Stat3 Pax2 Hif3a Klf5 Cic Rfx5 Sra1 Snai3 Tcf23 Ascl2 Med15 Ehf Zfp651 Gata2 Actn1 Gata3 Arnt2 Nfe2l2 Brca1 Etv4 Wwc1 Irf1 Ascl1 Mdm2 Prmt2 Nfyb Btg2 Patz1 Srebf1 Klf11 Grhl1 Hoxb9 Fos Esrrb Irf4 Tfap2a Med10 Tsc22d1 Hr Ajuba Grhl2 Myc Hdac7 Litaf Hes1 Ets2 Parp9 Runx1 Nr4a1 Gtf2ird1 Gps2 Zfp605 Zfp54 Zfp51 Fo…
6.0359e-06	62	250	1.97867	DNA-binding transcription factor binding	http://amigo.geneontology.org/amigo/term/GO:0140297	Sox9 Ifrd1 Ppard Stat3 Hspb1 Klf5 Sra1 Ube2i Arnt2 Ywhah Ascl1 Prmt2 Sumo2 Nfkbia Hr Ets2 Parp9 Nr4a1 Ankrd1 Rela Mms19 Ldb1 Ddit3 Nr4a2 Src Crtc2 Bcl10 Padi2 Smarcd3 Ncor2 Trim24 Anxa4 Bhlhe40 Bhlhe41 Fus Ctbp2 Tsc22d3 Tcf12 Scx Gas2l1 Grip1 Apex1 Nfkbid Kdm1a Arid5a Med30 Taf4 Atf4 Hmga1 Tob2 Foxl2 Taf4b Actn4 Arntl Cebpb Trerf1 Tacc1 Jund Trim68 Hmga1b Med12 Brms1
7.28167e-06	26	69	3.00639	RRNA binding	http://amigo.geneontology.org/amigo/term/GO:0019843	Rps11 Rpl8 Cavin1 Rps9 Rps18 Rpl19 Mdm2 Brix1 Rps14 Rpl6 Rps3 Rps4x Rpl4 Rpl12 Mrps6 Rpl37 Rpl7 Cirbp Rpl37a Rpl9 Rpl23a Rpl11 Rnasel Rplp0 Rpl23 Rps13
8.77107e-06	23	57	3.21939	Extracellular matrix binding	http://amigo.geneontology.org/amigo/term/GO:0050840	Itga3 Bcam Ntn4 Itgb3 Ache Itgb1 Itgav Itga6 B4galt1 Tinagl1 Spp1 Adgrg1 Anxa2 Rpsa Ssc5d Adgrg6 Dag1 Thbs1 Agrn Lgals3 Lypd3 Spock2 Lgals1
2.15029e-05	94	449	1.67033	Phospholipid binding	http://amigo.geneontology.org/amigo/term/GO:0005543	Hip1r Akt1 Scin Axl Apoe Kcnq1 Epn3 Plcd1 Gltp Abca1 Anxa9 Ttpal Myo1c Pfn1 Anxa6 Sgk1 Phlda1 Pld2 Snx11 Vamp2 Plek2 Pxdc1 Gsdmd Racgap1 Trem2 Nme4 Snx24 Anxa1 Pitpnm1 Dgka Esyt1 Mitd1 Pask Syt2 Mark1 Gsn Pacsin3 Jag1 Anxa5 Pfn2 F3 Dapp1 Sdcbp Unc13b Pitpnm2 Anxa3 Anxa4 C2cd5 Psd3 Iqgap1 Mfge8 Sytl2 Syt8 Gas6 Vps36 Myo1e Anxa2 Micall1 Arhgap44 Pxk Chmp2a Cpne2 Atp13a2 Arhgap33 Psd Scarb1 Arap2 Sn…
3.49632e-05	146	786	1.48201	Lipid binding	http://amigo.geneontology.org/amigo/term/GO:0008289	Hip1r Gramd1a Akt1 Ppard Scin Axl Lamb1 Apoe Apoc2 Sh3gl1 Cyth2 Sult2b1 Sec14l2 Bax Gstm7 Kcnq1 Epn3 Plcd1 Gltp Aldh1a2 Abca1 Anxa9 Lbp Ttpal Myo1c Pfn1 Anxa6 Trip10 Sgk1 Phlda1 Ltc4s Pld2 Snx11 Vamp2 Plek2 Esrrb Pxdc1 Sftpd Gsdmd Ap2m1 Racgap1 Trem2 C3 Nme4 Snx24 Anxa1 Pitpnm1 Arhgdia Dgka Esyt1 Mitd1 Pask Syt2 Mark1 Gsn Traf2 Psd4 Pacsin3 Jag1 Anxa5 Pfn2 Ngf Tlr2 F3 Rorc Dapp1 Sdcbp Bspry Unc13…
4.6951e-05	197	1132	1.38848	Cis-regulatory region sequence-specific DNA binding	http://amigo.geneontology.org/amigo/term/GO:0000987	Klf6 Tfe3 Sox9 Hoxb6 Tcf7 Uhrf1 Irx2 Tead3 Ppard Irf9 Relb Klf4 Elf3 Fosb Stat3 Pax2 Hif3a Klf5 Rfx5 Snai3 Ascl2 Ehf Zfp651 Gata2 Gata3 Arnt2 Nfe2l2 H3f3b Etv4 Kdm6b Irf1 Cry1 Ascl1 Nfyb Patz1 Srebf1 Klf11 Grhl1 Hoxb9 Per1 Fos Esrrb Irf4 Tsc22d1 Grhl2 Myc Litaf Hes1 Ets2 Nr4a1 Gtf2ird1 Zfp605 Zfp54 Zfp51 Foxp4 E4f1 Fosl1 Rela Nfkb2 Ddit3 Irf7 Mybl1 Tfap2b Lrrfip1 Tfcp2l1 Atf3 Nr4a2 Pax8 Myef2 Cre…
9.53351e-05	192	1110	1.38006	RNA polymerase II cis-regulatory region sequence-specific DNA binding	http://amigo.geneontology.org/amigo/term/GO:0000978	Klf6 Tfe3 Sox9 Hoxb6 Tcf7 Irx2 Tead3 Ppard Irf9 Relb Klf4 Elf3 Fosb Stat3 Hif3a Klf5 Rfx5 Snai3 Ascl2 Ehf Zfp651 Gata2 Gata3 Arnt2 Nfe2l2 H3f3b Etv4 Kdm6b Irf1 Cry1 Ascl1 Nfyb Patz1 Srebf1 Klf11 Grhl1 Hoxb9 Per1 Fos Esrrb Irf4 Tsc22d1 Grhl2 Myc Litaf Hes1 Ets2 Nr4a1 Gtf2ird1 Zfp605 Zfp54 Zfp51 Foxp4 E4f1 Fosl1 Rela Nfkb2 Ddit3 Irf7 Mybl1 Tfap2b Lrrfip1 Tfcp2l1 Atf3 Nr4a2 Pax8 Myef2 Creb3l1 Nfatc2…
0.000206526	221	1324	1.33176	RNA polymerase II transcription regulatory region sequence-specific DNA binding	http://amigo.geneontology.org/amigo/term/GO:0000977	Klf6 Tfe3 Sox9 Hoxb6 Tcf7 Irx2 Foxm1 Tead3 Ppard Irf9 Relb Klf4 Elf3 Fosb Stat3 Hif3a Klf5 Cic Rfx5 Snai3 Tcf23 Ascl2 Ehf Zfp651 Ehmt2 Gata2 Gata3 Arnt2 Nfe2l2 H3f3b Etv4 Kdm6b Irf1 Cry1 Ascl1 Nfyb Patz1 Srebf1 Klf11 Grhl1 Hoxb9 Per1 Fos Esrrb Irf4 Tsc22d1 Rb1 Grhl2 Myc Litaf Hes1 Ets2 Nr4a1 Gtf2ird1 Zfp605 Zfp54 Zfp51 Foxp4 E4f1 Fosl1 Rela Nfkb2 Ddit3 Irf7 Mybl1 Tfap2b Lrrfip1 Tfcp2l1 Atf3 Nr4a2…
0.000262937	234	1420	1.31477	Transcription cis-regulatory region binding	http://amigo.geneontology.org/amigo/term/GO:0000976	Klf6 Tfe3 Sox9 Hoxb6 Tcf7 Uhrf1 Irx2 Foxm1 Tead3 Ppard Irf9 Relb Klf4 Elf3 Fosb Stat3 Pax2 Hif3a Klf5 Cic Rfx5 Snai3 Tcf23 Ascl2 Ehf Zfp651 Ehmt2 Gata2 Gata3 Arnt2 Nfe2l2 H3f3b Brca1 Etv4 Kdm6b Irf1 Cry1 Ascl1 Nfyb Patz1 Srebf1 Klf11 Grhl1 Hoxb9 Per1 Fos Esrrb Irf4 Pspc1 Tsc22d1 Rb1 Grhl2 Myc Litaf Hes1 Rrn3 Ets2 Nr4a1 Gtf2ird1 Zfp605 Zfp54 Zfp51 Foxp4 E4f1 Fosl1 Drap1 Rela Nfkb2 Ddit3 Irf7 Mybl1…
0.000312268	234	1424	1.31107	Transcription regulatory region nucleic acid binding	http://amigo.geneontology.org/amigo/term/GO:0001067	Klf6 Tfe3 Sox9 Hoxb6 Tcf7 Uhrf1 Irx2 Foxm1 Tead3 Ppard Irf9 Relb Klf4 Elf3 Fosb Stat3 Pax2 Hif3a Klf5 Cic Rfx5 Snai3 Tcf23 Ascl2 Ehf Zfp651 Ehmt2 Gata2 Gata3 Arnt2 Nfe2l2 H3f3b Brca1 Etv4 Kdm6b Irf1 Cry1 Ascl1 Nfyb Patz1 Srebf1 Klf11 Grhl1 Hoxb9 Per1 Fos Esrrb Irf4 Pspc1 Tsc22d1 Rb1 Grhl2 Myc Litaf Hes1 Rrn3 Ets2 Nr4a1 Gtf2ird1 Zfp605 Zfp54 Zfp51 Foxp4 E4f1 Fosl1 Drap1 Rela Nfkb2 Ddit3 Irf7 Mybl1…
0.000398801	22	65	2.70041	Transferase activity, transferring alkyl or aryl (other than methyl) groups	http://amigo.geneontology.org/amigo/term/GO:0016765	Gstt1 Sec14l2 Gstm5 Gstm7 Mgst1 Ltc4s Gsto1 Gsta3 Mgst3 Gsta4 Fntb Gstm2 Ptges Gsta2 Gstm1 Gstp3 Fdps Dhps Gstp1 Gstm6 Gsta1 Gm3776
0.000511079	179	1052	1.35756	Protein dimerization activity	http://amigo.geneontology.org/amigo/term/GO:0046983	Cav2 Tfe3 Hip1r S100a6 Itga3 Akt1 Slc39a13 Apoe Bax Gstm5 Gstm7 Stat3 Hif3a Hspb1 Pafah1b3 Kit Tcf23 Bcl2l1 Ascl2 Csf1 Actn1 Arnt2 H3f3b Birc5 Ywhah Ascl1 Irak3 Prmt2 Nfyb Stc2 Rack1 Rtn4 Srebf1 Rrm2 Grhl1 Gucy2e Top2a Bdkrb2 Tert Tkt Fbxo4 Myc Myh9 Hes1 St6gal1 Masp1 Nr4a1 Map3k12 Ache Xdh Snrpc Tap2 Mapk4 Gldc Efemp2 Drap1 Rela Ldb1 Ddit3 Itgb1 Pdgfa Tfap2b Stk25 Lrrfip1 Srgap2 Atf3 Nr4a2 Knstr…
0.000530264	35	132	2.11551	Integrin binding	http://amigo.geneontology.org/amigo/term/GO:0005178	Mmp14 Itga3 Lamb1 Actn1 Lama5 Egfr Itgb3 Itgb4 Myh9 Emp2 Cxadr Adam8 Cd151 Tspan4 Itgb1 Fn1 Itgav Itga6 Fermt1 Src Vcam1 Angptl3 Spp1 Pxn Cd9 Mfge8 Tspan8 Icam1 Cd81 F11r Sema7a Thbs1 Npnt Lamb2 Nrg1
0.000530264	49	210	1.86165	RNA polymerase II-specific DNA-binding transcription factor binding	http://amigo.geneontology.org/amigo/term/GO:0061629	Ifrd1 Ppard Stat3 Hspb1 Sra1 Arnt2 Ywhah Prmt2 Sumo2 Nfkbia Hr Ets2 Parp9 Nr4a1 Ankrd1 Rela Mms19 Nr4a2 Src Bcl10 Padi2 Smarcd3 Ncor2 Trim24 Anxa4 Fus Ctbp2 Gas2l1 Grip1 Apex1 Nfkbid Kdm1a Arid5a Med30 Taf4 Hmga1 Tob2 Foxl2 Taf4b Actn4 Arntl Cebpb Trerf1 Tacc1 Jund Trim68 Hmga1b Med12 Brms1
0.000548446	71	342	1.65635	Protein serine kinase activity	http://amigo.geneontology.org/amigo/term/GO:0106310	Mapk7 Akt1 Map3k20 Mapk13 Ripk4 Lrrk1 Dyrk3 Mapkapk2 Nek8 Cdk1 Sgk1 Mknk2 Irak3 Cdkl3 Limk2 Rock2 Tlk2 Map3k3 Map3k14 Riok1 Dapk1 Plk2 Ripk3 Trio Csnk1e Map3k12 Pkmyt1 Eif2ak2 Map3k8 Map4k3 Mapk4 Cdc42bpg Clk1 Stk17b Pask Stk25 Mark1 Nek6 Stk39 Plk3 Map3k6 Cdc7 Camkk2 Chek2 Pak4 Pak3 Nek3 Map3k21 Clk3 Csnk1g1 Mapkapk3 Map3k13 Mast4 Brsk1 Prkx Pim3 Nek5 Hipk4 Mapk6 Map3k9 Mapk11 Mast1 Camk2d Mok C…
0.000568761	212	1285	1.3163	DNA-binding transcription factor activity, RNA polymerase II-specific	http://amigo.geneontology.org/amigo/term/GO:0000981	Klf6 Tfe3 Sox9 Hoxb6 Tcf7 Irx2 Tead3 Ppard Irf9 Relb Klf4 Elf3 Fosb Stat3 Hif3a Klf5 Cic Rfx5 Snai3 Tcf23 Ascl2 Ehf Zfp651 Gata2 Gata3 Arnt2 Nfe2l2 Etv4 Irf1 Ascl1 Mdm2 Nfyb Patz1 Srebf1 Klf11 Grhl1 Hoxb9 Fos Esrrb Irf4 Tsc22d1 Grhl2 Myc Litaf Hes1 Ets2 Nr4a1 Gtf2ird1 Zfp605 Zfp54 Zfp51 Foxp4 E4f1 Fosl1 Rela Nfkb2 Zfhx4 Ddit3 Irf7 Mybl1 Tfap2b Lrrfip1 Tfcp2l1 Atf3 Nr4a2 Pax8 Hoxd8 Elf5 Myef2 Creb…
0.000594788	110	592	1.48249	Protein kinase activity	http://amigo.geneontology.org/amigo/term/GO:0004672	Mapk7 Tnk1 Akt1 Axl Ddr1 Map3k20 Mapk13 Ripk4 Kit Epha2 Prkag3 Mlkl Cad Lrrk1 Dyrk3 Mapkapk2 Nek8 Xab2 Pdk4 Frk Cdk1 Sgk1 Egfr Mknk2 Irak3 Cdkl3 Limk2 Efemp1 Rock2 Tlk2 Map3k3 Gucy2e Map3k14 Riok1 Dapk1 Plk2 Map3k1 Ripk3 Trio Csnk1e Map3k12 Cdkn1a Pkmyt1 Ptk7 Eif2ak2 Map3k8 Map4k3 Mapk4 Cdc42bpg Clk1 Map4k4 Stk17b Pask Stk25 Mark1 Nek6 Stk39 Src Ephb2 Plk3 Map3k6 Cdc7 Camkk2 Prkab1 Chek2 Trim24 E…
0.000768834	125	695	1.43498	Phosphotransferase activity, alcohol group as acceptor	http://amigo.geneontology.org/amigo/term/GO:0016773	Hk2 Mapk7 Tnk1 Akt1 Axl Ddr1 Itpkc Map3k20 Mapk13 Ripk4 Kit Epha2 Prkag3 Mlkl Cad Lrrk1 Dyrk3 Mapkapk2 Nek8 Xab2 Pdk4 Frk Cdk1 Sgk1 Hkdc1 Egfr Mknk2 Irak3 Cdkl3 Limk2 Efemp1 Rock2 Tlk2 Map3k3 Gucy2e Map3k14 Pfkp Riok1 Dapk1 Plk2 Map3k1 Ripk3 Trio Csnk1e Map3k12 Cdkn1a Pkmyt1 Ptk7 Eif2ak2 Map3k8 Map4k3 Mapk4 Cdc42bpg Chka Dgka Clk1 Map4k4 Stk17b Pask Stk25 Mark1 Nek6 Stk39 Src Pip5k1a Gne Ephb2 Pl…
0.00100696	26	89	2.3308	Calcium-dependent protein binding	http://amigo.geneontology.org/amigo/term/GO:0048306	S100a6 Nsmf Stx1a Rac3 Anxa6 Plscr3 Vamp2 Masp1 Anxa1 S100a11 Lrp8 Slc9a1 Anxa3 Anxa4 Syt8 Anxa2 Pdcd6ip Calm2 Wfs1 S100pbp S100a10 S100a14 S100a13 Vps37c Vps37b S100a16
0.00104638	157	917	1.366	Transferase activity, transferring phosphorus-containing groups	http://amigo.geneontology.org/amigo/term/GO:0016772	Ckmt1 Hk2 Polr3d Mapk7 Oas1c Tnk1 Akt1 Axl Ddr1 Itpkc Map3k20 Mapk13 Ripk4 Kit Tep1 Epha2 Prkag3 Pole Mlkl Cad Lrrk1 Dyrk3 Mapkapk2 Nek8 Pgs1 Xab2 Pdk4 Frk Rev3l Cdk1 Sgk1 Hkdc1 Egfr Mknk2 Irak3 Cdkl3 Limk2 Efemp1 Polm Rock2 Tlk2 Map3k3 Gucy2e Map3k14 Polr2h Pfkp Riok1 Dapk1 Tert Polk Plk2 Map3k1 Ripk3 Trio Csnk1e Map3k12 Cdkn1a Pkmyt1 Ptk7 Eif2ak2 Pigf Nme4 Map3k8 Map4k3 Mapk4 Cdc42bpg Chka Pold…
0.00114511	221	1365	1.29176	DNA-binding transcription factor activity	http://amigo.geneontology.org/amigo/term/GO:0003700	Klf6 Tfe3 Sox9 Hoxb6 Tcf7 Irx2 Foxm1 Tead3 Ppard Irf9 Tchp Relb Klf4 Elf3 Fosb Stat3 Pax2 Hif3a Klf5 Cic Rfx5 Snai3 Tcf23 Ascl2 Ehf Zfp651 Gata2 Gata3 Arnt2 Nfe2l2 Etv4 Irf1 Ascl1 Mdm2 Nfyb Patz1 Srebf1 Klf11 Grhl1 Hoxb9 Fos Esrrb Irf4 Tfap2a Tsc22d1 Grhl2 Myc Litaf Hes1 Ets2 Runx1 Nr4a1 Gtf2ird1 Zfp605 Zfp54 Zfp51 Foxp4 E4f1 Fosl1 Rela Nfkb2 Zfhx4 Ddit3 Irf7 Mybl1 Tfap2b Lrrfip1 Tfcp2l1 Atf3 Nr4…
0.00114511	239	1493	1.2772	Sequence-specific double-stranded DNA binding	http://amigo.geneontology.org/amigo/term/GO:1990837	Klf6 Tfe3 Sox9 Hoxb6 Tcf7 Uhrf1 Irx2 Foxm1 Tead3 Ppard Irf9 Relb Klf4 Elf3 Fosb Stat3 Pax2 Hif3a Klf5 Cic Rfx5 Snai3 Tcf23 Ascl2 Ehf Zfp651 Ehmt2 Gata2 Gata3 Arnt2 Nfe2l2 H3f3b Brca1 Etv4 Kdm6b Irf1 Cry1 Ascl1 Nfyb Patz1 Srebf1 Klf11 Grhl1 Hoxb9 Per1 Fos Esrrb Irf4 Pspc1 Tsc22d1 Rb1 Grhl2 Myc Litaf Hes1 Rrn3 Ets2 Nr4a1 Gtf2ird1 Zfp605 Zfp54 Zfp51 Foxp4 E4f1 Fosl1 Drap1 Rela Nfkb2 Ddit3 Irf7 Mybl1…
0.00138444	18	52	2.76179	Calcium-dependent phospholipid binding	http://amigo.geneontology.org/amigo/term/GO:0005544	Plcd1 Anxa9 Anxa6 Anxa1 Esyt1 Syt2 Anxa5 Anxa3 Anxa4 C2cd5 Syt8 Anxa2 Cpne2 Sytl3 Syt12 Doc2a Cpne8 Pla2g4a
0.00138667	252	1591	1.26372	Sequence-specific DNA binding	http://amigo.geneontology.org/amigo/term/GO:0043565	Klf6 Tfe3 Sox9 Hoxb6 Tcf7 Uhrf1 Irx2 Foxm1 Tead3 Ppard Irf9 Relb Klf4 Elf3 Fosb Stat3 Pax2 Hif3a Klf5 Cic Rfx5 Kmt2b Snai3 Tcf23 Tinf2 Ascl2 Ehf Zfp651 Ehmt2 Gata2 Gata3 Arnt2 Nfe2l2 H3f3b Brca1 Etv4 Kdm6b Irf1 Cry1 Ascl1 Nfyb Patz1 Srebf1 Klf11 Grhl1 Hoxb9 Per1 Ctc1 Top2a Fos Esrrb Irf4 Tert Pspc1 Tsc22d1 Rb1 Grhl2 Myc Litaf Hes1 Rrn3 Ets2 Nr4a1 Gtf2ird1 Zfp605 Zfp54 Zfp51 Foxp4 E4f1 Mbd1 Fosl1 …
0.00145397	11	23	3.8158	MAP kinase kinase kinase activity	http://amigo.geneontology.org/amigo/term/GO:0004709	Map3k20 Mlkl Map3k3 Map3k14 Map3k12 Map3k8 Map3k6 Map3k21 Map3k13 Map3k9 Map3k5
0.00156168	7	10	5.58494	Death receptor activity	http://amigo.geneontology.org/amigo/term/GO:0005035	Fas Tnfrsf1b Tnfrsf1a Nradd Eda2r Tnfrsf23 Tnfrsf18
0.00164146	135	777	1.38622	Kinase activity	http://amigo.geneontology.org/amigo/term/GO:0016301	Ckmt1 Hk2 Mapk7 Tnk1 Akt1 Axl Ddr1 Itpkc Map3k20 Mapk13 Ripk4 Kit Epha2 Prkag3 Mlkl Cad Lrrk1 Dyrk3 Mapkapk2 Nek8 Xab2 Pdk4 Frk Cdk1 Sgk1 Hkdc1 Egfr Mknk2 Irak3 Cdkl3 Limk2 Efemp1 Rock2 Tlk2 Map3k3 Gucy2e Map3k14 Pfkp Riok1 Dapk1 Plk2 Map3k1 Ripk3 Trio Csnk1e Map3k12 Cdkn1a Pkmyt1 Ptk7 Eif2ak2 Nme4 Map3k8 Map4k3 Mapk4 Cdc42bpg Chka Aldh18a1 Dgka Clk1 Map4k4 Stk17b Pask Stk25 Dtymk Mark1 Nek6 Ak1 …
0.00209508	28	104	2.14806	Modified amino acid binding	http://amigo.geneontology.org/amigo/term/GO:0072341	Axl Gstm5 Gstm7 Mgst1 Plcd1 Anxa9 Anxa6 Ltc4s Gsdmd Mark1 Mfge8 Sytl2 Syt8 Gas6 Anxa2 Scarb1 Gramd1b Thbs1 Gstm2 Osbpl10 Syt12 Ptges Gsdmc3 Gsdmc2 Gsta2 Gstm1 Gsta1 Plekhn1
0.00211544	36	148	1.94071	Protease binding	http://amigo.geneontology.org/amigo/term/GO:0002020	Timp1 Itga3 Cstb Kit Adamts4 Nol3 Anxa9 Adamtsl4 Tnfaip3 Itgb3 Bdkrb2 Cast Tnfrsf10b Fas Itgb1 Casp12 Il1r1 Fn1 Lcn2 Itgav F3 Bcl10 Tnfrsf1a Pycard Casp3 Panx1 Anxa2 Serpine1 Mbp Serpinb9 Trp53 Flot1 Serpinb6a Flot2 Insl3 Prnp
0.00240555	36	149	1.92769	Growth factor activity	http://amigo.geneontology.org/amigo/term/GO:0008083	Timp1 Jag2 Csf1 Efemp1 Bmp4 Bmp1 Hbegf Gdf11 Pdgfa Ngf Artn Angptl3 Bmp3 Ereg Areg Cxcl1 Tgfa Il34 Pdgfd Manf Inha Lif Inhbb Vgf Nenf Gdf15 Bmp6 Il7 Gfer Inhba Fgf11 Fgf18 Nrg1 Klk1b3 Ntf5 Cntf
0.00240555	9	17	4.22391	Glutathione binding	http://amigo.geneontology.org/amigo/term/GO:0043295	Gstm5 Gstm7 Mgst1 Ltc4s Gstm2 Ptges Gsta2 Gstm1 Gsta1
0.00240555	9	17	4.22391	Oligopeptide binding	http://amigo.geneontology.org/amigo/term/GO:1900750	Gstm5 Gstm7 Mgst1 Ltc4s Gstm2 Ptges Gsta2 Gstm1 Gsta1
0.00281622	6	8	5.98387	Tumor necrosis factor-activated receptor activity	http://amigo.geneontology.org/amigo/term/GO:0005031	Fas Tnfrsf1b Tnfrsf1a Eda2r Tnfrsf23 Tnfrsf18
0.00281622	6	8	5.98387	Large ribosomal subunit rRNA binding	http://amigo.geneontology.org/amigo/term/GO:0070180	Rpl19 Rpl12 Rpl37a Rpl23a Rplp0 Rpl23
0.00283062	49	227	1.72223	Protein C-terminus binding	http://amigo.geneontology.org/amigo/term/GO:0008022	Dynlt1c Bcam Sh3gl1 Rabac1 Ercc1 Homer3 Mid1ip1 Dynll1 Ube2i Myo1c Tnfaip3 Dbnl Sdc1 Dlg4 Vamp2 Top2a Tert Tjp2 Hras Fn1 Dnm1 Rad51 Src Pias3 Bcl10 Sdcbp Mapre3 Mki67 Vps36 Pxk Grip1 Arl6ip5 Siah1a Cep250 Ppp1r9b Tax1bp3 Hesx1 Eml2 Atf4 Hpcal4 Mchr1 Ezr Bloc1s2 Trp53 Cd2ap Zbtb16 Ywhaq Med12 Dynlt1b
0.00283062	8	14	4.55914	Peptidase activator activity involved in apoptotic process	http://amigo.geneontology.org/amigo/term/GO:0016505	Apaf1 Rack1 Tnfrsf10b Ngf Bcl10 Ctsc Pycard Rps27l
0.00338234	246	1575	1.24616	Double-stranded DNA binding	http://amigo.geneontology.org/amigo/term/GO:0003690	Klf6 Tfe3 Sox9 Hoxb6 Tcf7 Uhrf1 Irx2 Foxm1 Tead3 Ppard Irf9 Relb Klf4 Elf3 Fosb Stat3 Pax2 Hif3a Klf5 Cic Rfx5 Snai3 Tcf23 Ascl2 Ehf Zfp651 Ehmt2 Gata2 Gata3 Arnt2 Nfe2l2 H3f3b Brca1 Etv4 Kdm6b Irf1 Cry1 Ascl1 Nfyb Patz1 Srebf1 Klf11 Grhl1 Hoxb9 Per1 Fos Esrrb Irf4 Pspc1 Tsc22d1 Rb1 Grhl2 Myc Litaf Hes1 Rrn3 Ets2 Nr4a1 Gtf2ird1 Zfp605 Zfp54 Zfp51 Foxp4 E4f1 Mbd1 Fosl1 Drap1 Rela Nfkb2 Ddit3 Irf7 …
0.00521797	19	63	2.40621	Phosphatidylserine binding	http://amigo.geneontology.org/amigo/term/GO:0001786	Axl Plcd1 Anxa9 Anxa6 Gsdmd Mark1 Mfge8 Sytl2 Syt8 Gas6 Anxa2 Scarb1 Gramd1b Thbs1 Osbpl10 Syt12 Gsdmc3 Gsdmc2 Plekhn1
0.00521797	34	144	1.88381	Transmembrane transporter binding	http://amigo.geneontology.org/amigo/term/GO:0044325	Sh3gl1 Hap1 Stx1a Kcnq1 Actn1 Mpp2 Ywhah Scn1b Vamp2 Ap2m1 Diaph1 Kcnip2 Lrrc26 Snta1 Src Tcaf2 Pycard Flna Panx1 Cbarp Calm2 Phpt1 Ppp1r9b Tspo Agrn S100a10 Bag2 Scn3b Camk2d Actn4 Bak1 Ywhaq Prnp Kcne1l
0.00537431	81	437	1.47885	Protein serine/threonine kinase activity	http://amigo.geneontology.org/amigo/term/GO:0004674	Mapk7 Akt1 Map3k20 Mapk13 Ripk4 Prkag3 Mlkl Lrrk1 Dyrk3 Mapkapk2 Nek8 Cdk1 Sgk1 Mknk2 Irak3 Cdkl3 Limk2 Rock2 Tlk2 Map3k3 Map3k14 Riok1 Dapk1 Plk2 Ripk3 Trio Csnk1e Map3k12 Pkmyt1 Eif2ak2 Map3k8 Map4k3 Mapk4 Cdc42bpg Clk1 Map4k4 Stk17b Pask Stk25 Mark1 Nek6 Stk39 Plk3 Map3k6 Cdc7 Camkk2 Prkab1 Chek2 Pak4 Pak3 Nek3 Ikbkb Map3k21 Clk3 Csnk1g1 Mapkapk3 Map3k13 Mast4 Brsk1 Prkx Pim3 Sostdc1 Nek5 Hipk…
0.00623894	7	12	4.65412	Profilin binding	http://amigo.geneontology.org/amigo/term/GO:0005522	Evl Enah Diaph1 Vasp Cttn Dbn1 Actg1
0.00660385	6	9	5.31899	Ubiquitin ligase inhibitor activity	http://amigo.geneontology.org/amigo/term/GO:1990948	Rps20 Rpl37 Rpl11 Rps7 Rps15 Rpl23
0.00693842	4	4	7.97849	Benzaldehyde dehydrogenase (NAD+) activity	http://amigo.geneontology.org/amigo/term/GO:0018479	Aldh3a1 Aldh1a7 Aldh3b1 Aldh1a1
0.00695436	82	448	1.46035	Transcription coregulator activity	http://amigo.geneontology.org/amigo/term/GO:0003712	Jup Mpnd Sra1 Med15 Actn1 Brca1 Wwc1 Prmt2 Btg2 Irf4 Med10 Hr Ajuba Hdac7 Parp9 Gps2 Ankrd1 Dpf2 Drap1 Mms19 Ldb1 Limd1 Pa2g4 Nucks1 Ptpn14 Notch1 Med19 Lpin3 Pmf1 Pias3 Bcl10 Smarcd3 Ncor2 Pxn Trim24 Bhlhe41 Nupr1 Fus Kat8 Fbxl19 Ctbp2 Pir Rbpms Sin3b Arl2bp Rbfox2 Irf2bpl Sirt6 Tle6 Apex1 Kctd1 Wtip Wnt4 Kdm1a Pml Arid5a Tob1 Med30 Ss18l1 Kdm5b Pbxip1 Basp1 Hmga1 Tob2 Zfpm1 Irf2bp2 Bcl3 Actn4 E…
0.00695436	33	141	1.86731	Nuclear receptor binding	http://amigo.geneontology.org/amigo/term/GO:0016922	Stat3 Sra1 Ywhah Prmt2 Sumo2 Hr Ets2 Nr4a1 Mms19 Nr4a2 Src Padi2 Smarcd3 Ncor2 Trim24 Fus Ctbp2 Gas2l1 Grip1 Kdm1a Arid5a Med30 Hmga1 Tob2 Foxl2 Actn4 Cebpb Trerf1 Tacc1 Jund Trim68 Hmga1b Med12
0.00870823	278	1836	1.20807	Purine ribonucleoside triphosphate binding	http://amigo.geneontology.org/amigo/term/GO:0035639	Ckmt1 Rtca Hk2 Mapk7 Ube2c Tubb6 Tubb5 Tnk1 Akt1 Axl Ddr1 Itpkc Map3k20 Ralb Myo9b Mapk13 Ripk4 Kit P2rx5 Tep1 Epha2 Prkag3 Vars Rab25 Tor2a Mlkl Cad Kif1a Entpd2 Ube2i Lrrk1 Abca1 Adss Dyrk3 Mapkapk2 Ift27 Rnd3 Nek8 Pgs1 Myo1c Dhx58 Rac3 Anxa6 Dhx40 Rab3d Chtf18 Ddx39b Pdk4 Frk Cdk1 Sgk1 Apaf1 Hkdc1 Egfr Mknk2 Irak3 Cdc34 Cdkl3 Limk2 Rock2 Gna13 Abca8b Tlk2 Map3k3 Abcc3 Gucy2e Top2a Map3k14 Rab1…
0.00871434	20	71	2.24746	Structural constituent of cytoskeleton	http://amigo.geneontology.org/amigo/term/GO:0005200	Tubb6 Tubb5 Arpc2 Arpc5 Plec Tuba1b Odf2 Arpc1b Synm Tpm1 Tubb4b Mybpc2 Tuba1c Tubg2 Tubb2b Camk2b Tubb2a Actg1 Sptbn2 Tuba1a
0.0088848	18	61	2.35431	Protein kinase C binding	http://amigo.geneontology.org/amigo/term/GO:0005080	Akt1 Hspb1 Pea15a Sdc4 Rack1 Itgb3 Pld2 Top2a Hdac7 Adcy6 Itgav Src Glrx3 Flna Pkp2 Dsp Ugt1a10 Ugt1a9
0.0088848	9	20	3.59032	Glucocorticoid receptor binding	http://amigo.geneontology.org/amigo/term/GO:0035259	Stat3 Ywhah Ets2 Nr4a1 Nr4a2 Ncor2 Grip1 Cebpb Tacc1
0.00949217	32	138	1.85008	Cytokine binding	http://amigo.geneontology.org/amigo/term/GO:0019955	Kit Ager Ifngr1 Itgb3 Ltbp3 Ccr1 Itgb1 Il18r1 Il1r1 Traf2 Il1rn Itgav Pdpn Tnfrsf1b Tnfrsf9 Tnfrsf1a Plp2 Sostdc1 Thbs1 Nbl1 Agrn Il20rb Zfp36 Cd109 Trim16 Grem2 Bmpr1b Gm6169 Csf2ra Il3ra Grem1 Ackr4
0.0116761	11	29	3.02632	Ion channel inhibitor activity	http://amigo.geneontology.org/amigo/term/GO:0008200	Stx1a Scn1b Rack1 Lynx1 Pacsin3 Mcub Calm2 Phpt1 Pcsk9 Scn3b Camk2d
0.0126872	5	7	5.69892	MRF binding	http://amigo.geneontology.org/amigo/term/GO:0043426	Klf5 Bhlhe40 Bhlhe41 Tsc22d3 Kdm1a
0.0126872	6	10	4.78709	Ubiquitin-protein transferase inhibitor activity	http://amigo.geneontology.org/amigo/term/GO:0055105	Rps20 Rpl37 Rpl11 Rps7 Rps15 Rpl23
0.0150704	13	39	2.6595	Cysteine-type endopeptidase regulator activity involved in apoptotic process	http://amigo.geneontology.org/amigo/term/GO:0043028	Bcl2l1 Nol3 Birc5 Apaf1 Rack1 Tnfrsf10b Ngf Bcl10 Gas6 Rps27l Serpinb9 Foxl2 Birc2
0.0152347	288	1930	1.19057	Purine nucleotide binding	http://amigo.geneontology.org/amigo/term/GO:0017076	Ckmt1 Rtca Hk2 Mapk7 Ube2c Tubb6 Tubb5 Tnk1 Akt1 Axl Ddr1 Itpkc Map3k20 Pde1c Ralb Myo9b Mapk13 Ripk4 Kit P2rx5 Tep1 Epha2 Prkag3 Aprt Vars Rab25 Tor2a Mlkl Cad Kif1a Entpd2 Ube2i Lrrk1 Abca1 Adss Dyrk3 Mapkapk2 Ift27 Rnd3 Nek8 Pgs1 Myo1c Dhx58 Rac3 Cyb5r3 Pfn1 Anxa6 Dhx40 Rab3d Chtf18 Ddx39b Pdk4 Frk Popdc3 Cdk1 Sgk1 Apaf1 Hkdc1 Egfr Mknk2 Irak3 Cdc34 Cdkl3 Limk2 Rock2 Gna13 Abca8b Tlk2 Map3k3 A…
0.0152347	286	1915	1.19157	Purine ribonucleotide binding	http://amigo.geneontology.org/amigo/term/GO:0032555	Ckmt1 Rtca Hk2 Mapk7 Ube2c Tubb6 Tubb5 Tnk1 Akt1 Axl Ddr1 Itpkc Map3k20 Pde1c Ralb Myo9b Mapk13 Ripk4 Kit P2rx5 Tep1 Epha2 Prkag3 Aprt Vars Rab25 Tor2a Mlkl Cad Kif1a Entpd2 Ube2i Lrrk1 Abca1 Adss Dyrk3 Mapkapk2 Ift27 Rnd3 Nek8 Pgs1 Myo1c Dhx58 Rac3 Cyb5r3 Anxa6 Dhx40 Rab3d Chtf18 Ddx39b Pdk4 Frk Popdc3 Cdk1 Sgk1 Apaf1 Hkdc1 Egfr Mknk2 Irak3 Cdc34 Cdkl3 Limk2 Rock2 Gna13 Abca8b Tlk2 Map3k3 Abcc3 …
0.0159247	16	54	2.364	Phospholipid transporter activity	http://amigo.geneontology.org/amigo/term/GO:0005548	Gltp Abca1 Plscr3 Pitpnm1 Atp10a Atp8b5 Abcb1b Pitpnm2 Triap1 Plscr1 Tmem30b Abca7 Atp8b1 Ano9 Prelid2 Ano3
0.0169317	7	14	3.98925	S100 protein binding	http://amigo.geneontology.org/amigo/term/GO:0044548	S100a6 Ager S100a11 Iqgap1 Anxa2 Ezr Ahnak
0.018375	8	18	3.546	GTPase activating protein binding	http://amigo.geneontology.org/amigo/term/GO:0032794	Cdh1 Tubb5 Akt1 Plcd1 Fmnl3 Gnb5 Plxnb1 Arhgap35
0.018375	50	255	1.56441	Peptidase regulator activity	http://amigo.geneontology.org/amigo/term/GO:0061134	Timp1 Cstb Bcl2l1 Nol3 Birc5 Wfdc2 Apaf1 Rack1 Papln Serpinb9b Cast Tnfrsf10b Psme1 Fetub Kng1 Crim1 C3 Spink1 Col7a1 Fn1 Serpine2 Spint1 Ngf Bcl10 Ambp Pcolce Ctsc Pycard Gas6 Anxa2 Rps27l Serpine1 Serpinb6b Serpinb1a Prss22 Serpinb9 Cd109 Bst2 Lxn Spink8 Gpc3 Birc2 Serpinb6a Kng2 Serpina6 Serpina10 Serpinh1 Spint2 Prnp Psme2
0.0183948	17	60	2.26057	Amyloid-beta binding	http://amigo.geneontology.org/amigo/term/GO:0001540	Gria3 Apoe Ager Clu Itm2b Trem2 Msr1 Itm2c Tlr2 Lrp8 Ephb2 Itm2a Cryab Scarb1 Fbxo2 Prnp Apbb3
0.0195114	11	31	2.83108	Channel inhibitor activity	http://amigo.geneontology.org/amigo/term/GO:0016248	Stx1a Scn1b Rack1 Lynx1 Pacsin3 Mcub Calm2 Phpt1 Pcsk9 Scn3b Camk2d
0.0195114	287	1933	1.1846	Ribonucleotide binding	http://amigo.geneontology.org/amigo/term/GO:0032553	Ckmt1 Rtca Hk2 Mapk7 Ube2c Tubb6 Tubb5 Tnk1 Akt1 Axl Ddr1 Itpkc Map3k20 Pde1c Ralb Myo9b Mapk13 Ripk4 Kit P2rx5 Tep1 Epha2 Prkag3 Aprt Vars Rab25 Tor2a Mlkl Cad Kif1a Entpd2 Ube2i Lrrk1 Abca1 Adss Dyrk3 Mapkapk2 Ift27 Rnd3 Nek8 Pgs1 Myo1c Dhx58 Rac3 Cyb5r3 Anxa6 Dhx40 Rab3d Chtf18 Ddx39b Pdk4 Frk Popdc3 Cdk1 Sgk1 Apaf1 Hkdc1 Egfr Mknk2 Irak3 Cdc34 Cdkl3 Limk2 Rock2 Gna13 Abca8b Tlk2 Map3k3 Abcc3 …
0.0225463	4	5	6.38279	Benzaldehyde dehydrogenase [NAD(P)+] activity	http://amigo.geneontology.org/amigo/term/GO:0019115	Aldh3a1 Aldh1a7 Aldh3b1 Aldh1a1
0.0225463	4	5	6.38279	Phospholipase A2 inhibitor activity	http://amigo.geneontology.org/amigo/term/GO:0019834	Anxa9 Anxa1 Anxa3 Anxa2
0.0225463	19	72	2.10544	Cargo receptor activity	http://amigo.geneontology.org/amigo/term/GO:0038024	Tmprss2 Lsr Scarf2 Abca1 Fcrls Cxcl16 Hhipl1 Endou Ildr1 Msr1 Loxl4 Mrc1 Lrp8 Lgals3bp Ssc5d Abca7 Scarb1 Cfi Ackr4
0.0225463	13	41	2.52977	Mitogen-activated protein kinase binding	http://amigo.geneontology.org/amigo/term/GO:0051019	Mapk7 Mapkapk2 Dusp6 Tnip1 Ppm1d Ptprj Iqgap1 Mapkapk3 Dusp5 Dusp8 Dusp10 Plcb4 Prmt1
0.0225463	4	5	6.38279	Lipopeptide binding	http://amigo.geneontology.org/amigo/term/GO:0071723	Lbp Tlr2 Tlr1 Cd14
0.0249956	5	8	4.98656	Phospholipase inhibitor activity	http://amigo.geneontology.org/amigo/term/GO:0004859	Anxa9 Anxa1 Angptl3 Anxa3 Anxa2
0.0262522	12	37	2.58762	Disordered domain specific binding	http://amigo.geneontology.org/amigo/term/GO:0097718	Mdm2 Rb1 Ap2m1 Fn1 Dffb Rrm1 Tpm1 Calm2 Siah1a Ezr Trp53 Hspa2
0.0269621	13	42	2.46953	Peptidase activator activity	http://amigo.geneontology.org/amigo/term/GO:0016504	Apaf1 Rack1 Tnfrsf10b Psme1 Fn1 Ngf Bcl10 Pcolce Ctsc Pycard Rps27l Prss22 Psme2
0.0270385	45	229	1.56783	Protein-macromolecule adaptor activity	http://amigo.geneontology.org/amigo/term/GO:0030674	Cav2 Hip1r Jup Use1 Klf4 Ncstn Stx1a Wwc1 Socs2 Rack1 Vamp2 Zswim8 Myh9 Ap2m1 Mapk8ip3 Tjp2 Afap1l2 Baiap2 Mlph Stx6 Traf2 Arrdc1 Fbxw7 Cnksr1 Pxn Iqgap1 Synm Gas6 Vps11 Gas2l1 Grip1 Ankrd9 Akap12 Stap2 Stx11 Stub1 Spsb1 Arrdc4 Cdc42se2 Tchh Cdyl Grb2 Blnk Nck2 Trim6
0.0275926	10	28	2.84946	Retinoic acid receptor binding	http://amigo.geneontology.org/amigo/term/GO:0042974	Prmt2 Sumo2 Ncor2 Fus Ctbp2 Arid5a Hmga1 Actn4 Tacc1 Hmga1b
0.0275926	49	255	1.53312	Sulfur compound binding	http://amigo.geneontology.org/amigo/term/GO:1901681	Apoe Gstm5 Gstm7 Mgst1 Ptprs Anxa6 Mmp7 Ltc4s Fst Bmp4 Hacl1 Tkt Adamts1 Hbegf Dpysl3 Efemp2 Fn1 Serpine2 Angptl3 Acot7 Pcolce Slc6a6 Pdcd5 Sult1a1 Adgrg1 Ilvbl Cxcl10 Impg2 Ccl2 Eva1c Thbs1 Gstm2 Agrn Adamtsl5 Liph Lxn Fgfbp3 Rpl29 Grem2 Ptges Nav2 Lipg Gsta2 Gstm1 Gstp1 Serpina10 Gsta1 Grem1 Prmt1
0.0315885	28	126	1.773	Ion channel regulator activity	http://amigo.geneontology.org/amigo/term/GO:0099106	Akt1 Cacnb3 Fxyd4 Stx1a Ywhah Scn1b Sgk1 Rack1 Lynx1 Kcnip2 Lrrc26 Pacsin3 Snta1 Mcub Pias3 Gem Gnb2 Flna Nrxn2 Calm2 Phpt1 Fgf11 Pcsk9 Hpcal4 Scn3b Camk2d Inafm2 Kcne1l
0.0318017	55	296	1.48249	GTPase activity	http://amigo.geneontology.org/amigo/term/GO:0003924	Tubb6 Tubb5 Ralb Rab25 Ift27 Rnd3 Rac3 Rab3d Gna13 Rab15 Rem2 Lsg1 Rabl2 Tuba1b Gtpbp2 Gnal Hras Rab40c Dnm1 Nras Rab13 Gem Gbp3 Gnb1 Gnb2 Rab19 Rab20 Rrad Gnai2 Rasl10a Gbp8 Gna15 Gnat1 Tubb4b Rap2b Rras Rhou Gbp7 Rasl12 Rhod Tuba1c Arf6 Tubg2 Tubb2b Rasd1 Rasl11b Rap2a Rhob Rnd1 Rras2 Rab31 Arhgap35 Tubb2a Tuba1a Rhog
0.0318017	68	382	1.42025	GTP binding	http://amigo.geneontology.org/amigo/term/GO:0005525	Tubb6 Tubb5 Ralb Rab25 Lrrk1 Adss Ift27 Rnd3 Rac3 Anxa6 Rab3d Gna13 Gucy2e Rab15 Dapk1 Rem2 Lsg1 Rabl2 Arl13b Tuba1b Gtpbp2 Gnal Hras Rab40c Dnm1 Nras Rab13 Gem Gbp3 Gnl2 Rab19 Rab20 Rrad Gnai2 Gtpbp6 Rasl10a Gbp8 Gna15 Gnat1 Rtkn Arl4d Tubb4b Rap2b Spag1 Rras Rhou Gbp7 Rasl12 Rhod Arl15 Tuba1c Arf6 Tubg2 Tubb2b Gvin1 Arl4c Rasd1 Rasl11b Rap2a Rhob Rnd1 Rras2 Rab31 Arhgap35 Tubb2a Tuba1a Uprt Rhog
0.0324905	24	103	1.85907	Chaperone binding	http://amigo.geneontology.org/amigo/term/GO:0051087	Cp Bax Birc5 Tert Slc25a17 Hes1 Sdf2l1 Get4 Fn1 Dnajb4 Pdpn Ctsc Dnajb13 Dnaja2 Gnb5 Fgb Dnajb5 Stub1 Bag2 Birc2 Bak1 Trp53 Hspa2 Prnp
0.0325529	6	12	3.98925	Cysteine-type endopeptidase activator activity involved in apoptotic process	http://amigo.geneontology.org/amigo/term/GO:0008656	Apaf1 Rack1 Tnfrsf10b Ngf Bcl10 Rps27l
0.0325529	6	12	3.98925	Cysteine-type endopeptidase activity involved in apoptotic process	http://amigo.geneontology.org/amigo/term/GO:0097153	Casp14 Casp7 Casp12 Pycard Casp3 Casp4
0.0333264	8	20	3.1914	Phosphatidylcholine transporter activity	http://amigo.geneontology.org/amigo/term/GO:0008525	Abca1 Pitpnm1 Atp10a Atp8b5 Abcb1b Pitpnm2 Abca7 Atp8b1
0.033661	3	3	7.97849	Phosphatidylinositol 3-kinase catalytic subunit binding	http://amigo.geneontology.org/amigo/term/GO:0036313	Gsn Fam83b Pik3ip1
0.033661	3	3	7.97849	TAP2 binding	http://amigo.geneontology.org/amigo/term/GO:0046979	Tapbp Tap2 Tap1
0.033661	3	3	7.97849	Monosialoganglioside sialyltransferase activity	http://amigo.geneontology.org/amigo/term/GO:0047288	St3gal1 St3gal2 St3gal4
0.033661	3	3	7.97849	5.8S rRNA binding	http://amigo.geneontology.org/amigo/term/GO:1990932	Rps9 Rpl19 Rpl6
0.03545	115	709	1.29411	Calcium ion binding	http://amigo.geneontology.org/amigo/term/GO:0005509	Cdh1 S100a6 Capns1 Aif1l Ltbp2 Scin Jag2 Rcn1 Ihh Sulf2 Pla2g12b Plcd1 Nol3 Actn1 Anxa9 Rhbdl3 Anxa6 Plscr3 Efemp1 Tkt Bmp1 Masp1 Pros1 Dhh Creld2 Myl12a Fbn2 Anxa1 Pitpnm1 Efemp2 Ltbp3 Capn1 Kcnip2 Dgka Esyt1 Adam8 Plcd4 Efhd1 Syt2 Capn2 Slc25a25 Gsn Notch1 Prrg4 Jag1 Necab3 Tpd52 Anxa5 S100a11 Unc13b Lrp8 Padi2 Tesc Pitpnm2 Camkk2 Anxa3 Anxa4 C2cd5 Iqgap1 Syt8 Gas6 Tbc1d9 Anxa2 Plscr1 Mctp2 Lpc…
0.0356774	11	34	2.58128	BHLH transcription factor binding	http://amigo.geneontology.org/amigo/term/GO:0043425	Sox9 Klf5 Ube2i Ascl1 Bhlhe40 Bhlhe41 Tsc22d3 Tcf12 Scx Kdm1a Arntl
0.0364738	13	44	2.35728	Core promoter sequence-specific DNA binding	http://amigo.geneontology.org/amigo/term/GO:0001046	H3f3b Fos Myc Rrn3 Drap1 Rela Snapc3 Taf1c Klf10 Egr1 Taf4 Cebpb Trp53
0.0384744	9	25	2.87226	DNA polymerase activity	http://amigo.geneontology.org/amigo/term/GO:0034061	Tep1 Pole Rev3l Polm Tert Polk Pold4 Rev1 Pold1
0.0406154	5	9	4.43249	JUN kinase kinase kinase activity	http://amigo.geneontology.org/amigo/term/GO:0004706	Mlkl Map3k12 Map3k21 Map3k13 Map3k9
0.0406154	5	9	4.43249	Small ribosomal subunit rRNA binding	http://amigo.geneontology.org/amigo/term/GO:0070181	Rps14 Rps3 Mrps6 Cirbp Rps13
0.0409433	53	288	1.46826	Peptide binding	http://amigo.geneontology.org/amigo/term/GO:0042277	Gria3 Apoe Gstm5 Gstm7 Crip1 Ctsd Mgst1 Kdelr3 Ager Lbp Kpna2 Ltc4s Nfkbia Tomm20l Clu Itm2b Ap2m1 Calcr Trem2 Tap2 Rela Msr1 Pth2r Slc40a1 Itm2c Anxa5 Tlr2 Lrp8 Ephb2 Itm2a Tnpo2 Cryab Fntb Tap1 Scarb1 Gstm2 Inhba Fbxo2 Tlr1 Mchr1 Ptges Cd14 Cemip Pom121 Tmem158 Gsta2 Gstm1 H2-K1 Rplp0 Gsta1 Prnp Galr3 Apbb3
0.0419159	42	217	1.54422	Magnesium ion binding	http://amigo.geneontology.org/amigo/term/GO:0000287	Map3k20 Eno2 Mthfd2 Adss Dyrk3 Plscr3 Irak3 Top2a Hacl1 Tkt Map3k8 Fen1 Cdc42bpg Atp10a Hprt Mark1 Nek6 Gem Atp8b5 Map3k6 Tesc Pkm Gclc Plscr1 Ilvbl Pdxk Mast4 Brsk1 Fignl1 Cerk Atp8b1 Pklr Pgm5 Ydjc Nudt18 Rap2a Mast1 Nt5c1a Irak4 Sphk1 Ncs1 Map3k5
0.0425983	8	21	3.03943	Phosphatidic acid binding	http://amigo.geneontology.org/amigo/term/GO:0070300	Plcd1 Gsdmd Pitpnm1 Mark1 Micall1 Atp13a2 Gramd1b Plekhn1
0.0443286	21	89	1.88257	Beta-catenin binding	http://amigo.geneontology.org/amigo/term/GO:0008013	Cdh1 Sox9 Tcf7 Klf4 Kdm6b Dlg5 Ctnnd2 Cxadr Ptprj Lzic Pxn Sall1 Ctnna1 Tax1bp3 Setd1a Shroom2 Foxo3 Cdh24 Cd2ap Bcl9l Med12
0.0448421	4	6	5.31899	Interleukin-17 receptor activity	http://amigo.geneontology.org/amigo/term/GO:0030368	Il17rb Il17rc Il17rd Il17re
0.0448421	4	6	5.31899	Neuregulin binding	http://amigo.geneontology.org/amigo/term/GO:0038132	Itgb3 Itgb4 Itgav Itga6
0.0448421	6	13	3.68238	Neurexin family protein binding	http://amigo.geneontology.org/amigo/term/GO:0042043	Dlg4 Sdcbp Sytl2 Cpe Sytl3 Nlgn2
0.0448421	4	6	5.31899	Mercury ion binding	http://amigo.geneontology.org/amigo/term/GO:0045340	Plscr3 Txnrd1 Fn1 Plscr1
0.0448421	4	6	5.31899	BH3 domain binding	http://amigo.geneontology.org/amigo/term/GO:0051434	Bax Bcl2l1 Rack1 Mcl1
0.0448421	6	13	3.68238	Lipase inhibitor activity	http://amigo.geneontology.org/amigo/term/GO:0055102	Apoc2 Anxa9 Anxa1 Angptl3 Anxa3 Anxa2
0.0448857	45	238	1.50854	Cytokine activity	http://amigo.geneontology.org/amigo/term/GO:0005125	Wnt9a Timp1 Csf1 Tnfsfm13 Cxcl16 Ccl9 Edn1 Bmp4 Wnt5a Bmp1 Wnt7b Gdf11 Ccl20 Wnt10a Il1rn Il1f6 Aimp1 Spp1 Bmp3 Cxcl5 Areg Cxcl1 Wnt7a Il34 Cmtm3 Cmtm7 Inha Lif Cxcl10 Ccl2 Wnt4 Inhbb Gdf15 Bmp6 Il7 Clcf1 C1qtnf4 Inhba Grem2 Cxcl2 Ctf2 Cxcl17 Grem1 Cntf Tnfsf12
0.0455631	92	556	1.32018	Signaling receptor regulator activity	http://amigo.geneontology.org/amigo/term/GO:0030545	Wnt9a Timp1 Sema6b Jag2 Csf1 Stc1 Tnfsfm13 Cxcl16 Ccl9 Stc2 Efemp1 Edn1 Fst Bmp4 Wnt5a Bmp1 Wnt7b Ly6e Lynx1 Hbegf Gdf11 Pdgfa Ccl20 Wnt10a Nppc Lypd6b Il1rn Il1f6 Jag1 Ngf Aimp1 Artn Angptl3 Sema3c Spp1 Bmp3 Cxcl5 Ereg Areg Cxcl1 Tgfa Wnt7a Sema4b Gas6 Il34 Cmtm3 Agt Pdgfd Cmtm7 Manf Inha Tmem35a Lif Cxcl10 Ccl2 Wnt4 Wnt8b Inhbb Vgf Nenf Sema7a Gdf15 Sct Bmp6 Il7 Clcf1 C1qtnf4 Gfer Nbl1 Inhba Ag…
0.0461414	9	26	2.76179	Fibroblast growth factor binding	http://amigo.geneontology.org/amigo/term/GO:0017134	Itgb3 Fibp Itgav Fgfr2 Thbs1 Rps19 S100a13 Rps2 Fgfbp3
0.0476958	64	365	1.39897	Tubulin binding	http://amigo.geneontology.org/amigo/term/GO:0015631	Emd Git1 Kif1a Birc5 Map1s Ccdc88c Klc1 Gtse1 Ttll1 Spag6l Racgap1 Kifc5b Tubgcp2 Phf6 Map4k4 Rgs2 Kif26b Kif5c Dnm1 Knstrn Bcl2l11 Tpx2 B4galt1 Ift74 Svbp Capzb Mapre3 Pdcd5 Rps3 Cryab Kif23 Ndn Reep4 Trim36 Gas2l1 Brsk1 Fam110c Vash2 Atf5 Reep2 Prc1 Cfap157 Tbce Dag1 Klc3 Eml2 Rcc2 Trim46 Camsap3 Arl4c Ncald Kif18b Mtcl1 Ezr Map1b Mast1 Cnn3 Bloc1s2 Tmod3 Psrc1 Eml3 Gas2l3 Prnp Kifc1
0.048351	13	46	2.25479	Scavenger receptor activity	http://amigo.geneontology.org/amigo/term/GO:0005044	Tmprss2 Scarf2 Fcrls Cxcl16 Hhipl1 Endou Msr1 Loxl4 Lgals3bp Ssc5d Scarb1 Cfi Ackr4
0.0486993	10	31	2.57371	Fibronectin binding	http://amigo.geneontology.org/amigo/term/GO:0001968	Itga3 Sdc4 Fstl3 Itgb3 Itgb1 Itgav Ctsk Mmp2 Ssc5d Thbs1
0.0491579	12	41	2.33517	E-box binding	http://amigo.geneontology.org/amigo/term/GO:0070888	Ascl2 Gata3 Cry1 Ascl1 Per1 Myc Hes1 Bhlhe40 Bhlhe41 Tcf12 Scx Arntl
