# Supplementary material for: Polyamine Catabolism and Its Role in Renal Injury and Fibrosis in Mice Subjected to Repeated Low-Dose Cisplatin Treatment
Source: Biomedicines. 2024 Mar 13;12(3):640. doi: 10.3390/biomedicines12030640 (PMC10968664; doi:10.3390/biomedicines12030640)
Supplement: Supplementary file 1 [file biomedicines-12-00640-s001.zip › Datasets S1-S10/Enrichment D35 Datasets S7-S8 and S10/Dataset S10 RLDC 35 Day Combined KEGG.xlsx]

## Sheet: RLDC 35 Day Combined KEGG
Enrichment FDR	nGenes	Pathway Genes	Fold Enrichment	Pathway	URL	Genes
4.59744e-19	133	542	2.35333	Pathways in cancer	http://www.genome.jp/kegg-bin/show_pathway?mmu05200	Axin2 Ccnd2 Pdgfb Tcf7 Itga3 Gstt1 Bbc3 Spi1 Tgfb1 Nqo1 Bax Il7r Gstm7 Stat3 Kit Fzd3 Mgst1 Gadd45b Lama5 Nfe2l2 Rarb Birc5 Wnt9b Ptger1 Akt3 Lama2 Apaf1 Ifngr1 Igf1 Adcy3 Pld2 Fos Tgfb3 Gli3 Edn1 Adcy2 Tert Polk Wnt5a Myc Hes1 Runx1 Ifngr2 Wnt10b Cdkn1a Pim1 Msh2 Pmaip1 Pdgfrb Fas Nfkb2 Cdk2 Gli1 Gsta3 Wnt10a Fn1 Rassf5 Lamc2 Traf5 Traf1 Notch1 Traf2 Itga6 Jag1 Rad51 Rasgrp1 Bmp2 Gnb4 Ccna2 Il6r…
6.36341e-19	88	289	2.92022	Cytokine-cytokine receptor interaction	http://www.genome.jp/kegg-bin/show_pathway?mmu04060	Ngfr Il16 Tgfb1 Il7r Prlr Il27ra Relt Ccl8 Tnfrsf13b Csf1 Cd40 Cxcl16 Ccl6 Ccl9 Ifngr1 Tgfb3 Cxcl14 Gdf10 Tnfrsf10b Osmr Ifngr2 Cd4 Tnfrsf12a Tnf Fas Il33 Gdf11 Ccr1 Il18rap Il1rl1 Il18r1 Il1r1 Ccl20 Il1rn Il1f6 Bmp2 Ngf Il6ra Tnfsf8 Tnfrsf1b Csf3r Tnfrsf9 Bmp3 Cxcl5 Pf4 Cxcl1 Tnfrsf1a Il21r Tnfsf13b Cx3cl1 Ccl17 Il10ra Inha Crlf2 Lif Eda2r Cxcl10 Ccl5 Ccl12 Ccl7 Ccl2 Inhbb Gdf15 Tgfb2 Il7 Clcf1 …
6.48165e-15	56	160	3.3566	Cell adhesion molecules	http://www.genome.jp/kegg-bin/show_pathway?mmu04514	Itgb2 Icosl Itgb7 H2-M3 H2-M2 Cd34 Cd40 Cldn7 Vsir Sdc1 Cldn1 Alcam Cd4 Cd6 Sdc3 Ptprc Mpzl1 Selp Itga4 Itga6 Siglec1 Vcam1 Itgam Nlgn3 L1cam Nrxn2 Ntng2 Cd276 H2-Aa Icam1 H2-DMb2 H2-DMa Cldn16 Ncam1 Negr1 Cldn5 Cldn4 Selplg Cldn8 Vtcn1 Spn Nlgn2 Cntn2 Jam2 Cd8a Cntn1 Cldn23 H2-Eb1 Cdh3 H2-K1 Nectin2 Cldn19 H2-Q10 Cldn3 H2-Ab1 H2-DMb1
1.60541e-13	46	123	3.58661	Osteoclast differentiation	http://www.genome.jp/kegg-bin/show_pathway?mmu04380	Lck Spi1 Irf9 Tgfb1 Lcp2 Relb Fosb Fhl2 Csf1 Fcgr1 Ncf1 Akt3 Ifngr1 Fos Syk Ifngr2 Tnf Fosl1 Nfkb2 Il1r1 Ncf2 Traf2 Nfatc2 Ctsk Nfkb1 Pik3r3 Fosl2 Tnfrsf1a Tyrobp Btk Plcg2 Mitf Tgfb2 Pik3cd Pik3r1 Jun Junb Socs3 Mapk11 Pirb Fcgr3 Lilra5 Ncf4 Pira2 Sirpb1a Lilrb4a
1.89371e-13	65	220	2.83349	Epstein-Barr virus infection	http://www.genome.jp/kegg-bin/show_pathway?mmu05169	Ccnd2 Cd3g Irf9 Relb Bax Stat3 Cd44 Gadd45b H2-M3 H2-M2 Cd40 Akt3 Tnfaip3 Apaf1 Syk Polk Myc Hes1 Cdkn1a Nfkbie Eif2ak2 Tap2 Tnf Fas Nfkb2 Cdk2 Irf7 Traf5 Vim Traf2 Ccna2 Tlr2 Nfkb1 Pik3r3 Btk Jak3 Cd3e Cd3d Myd88 Oas2 Plcg2 Cxcl10 H2-Aa Tap1 Icam1 H2-DMb2 H2-DMa Rbpj Pik3cd Ddx58 Pik3r1 Ikbke Entpd1 Jun Oas1a Mapk11 Bak1 Irak4 H2-Eb1 B2m H2-K1 H2-Q10 Runx3 H2-Ab1 H2-DMb1
1.94666e-13	59	189	2.99379	Chemokine signaling pathway	http://www.genome.jp/kegg-bin/show_pathway?mmu04062	Tiam1 Grk5 Hck Stat3 Ccl8 Ncf1 Cxcl16 Ccl6 Ccl9 Akt3 Shc2 Pik3cg Adcy3 Pik3r5 Cxcl14 Adcy2 Ccr1 Ccl20 Gnb4 Nfkb1 Pik3r3 Fgr Cxcl5 Pf4 Cxcl1 Was Adcy7 Cx3cl1 Ccl17 Jak3 Rac2 Vav3 Vav1 Plcg2 Cxcl10 Ccl5 Shc4 Ccl12 Ccl7 Ccl2 Prex1 Pik3cd Plcb4 Plcb2 Elmo1 Pik3r1 Grk3 Gng2 Cxcr6 Ccr2 Cxcr3 Cx3cr1 Prkcb Cxcl2 Arrb2 Xcr1 Ccr5 Ccl21a Ccl21b
3.63384e-13	43	113	3.6494	TNF signaling pathway	http://www.genome.jp/kegg-bin/show_pathway?mmu04668	Mmp14 Csf1 Irf1 Akt3 Tnfaip3 Fos Edn1 Ripk3 Map3k8 Tnf Fas Il18r1 Ccl20 Traf5 Traf1 Traf2 Jag1 Vcam1 Nfkb1 Tnfrsf1b Pik3r3 Cxcl5 Cxcl1 Tnfrsf1a Cx3cl1 Birc3 Lif Cxcl10 Ccl5 Ccl12 Ccl2 Icam1 Pik3cd Pik3r1 Jun Junb Creb5 Socs3 Mapk11 Bcl3 Birc2 Cxcl2 Ifi47
5.6435e-13	40	101	3.79813	AGE-RAGE signaling pathway in diabetic complications	http://www.genome.jp/kegg-bin/show_pathway?mmu04933	Col1a1 Tgfb1 Bax Stat3 Plcd1 Cybb Akt3 Tgfb3 Edn1 Pim1 Tnf Diaph1 Plce1 Col3a1 Plcd4 Fn1 Vcam1 F3 Nfkb1 Pik3r3 Col1a2 Col4a1 Col4a2 Mmp2 Smad3 Plcg2 Ccl12 Ccl2 Icam1 Serpine1 Egr1 Tgfb2 Pik3cd Plcb4 Plcb2 Pik3r1 Jun Prkcb Mapk11 Thbd
7.82907e-12	31	69	4.30867	Leishmaniasis	http://www.genome.jp/kegg-bin/show_pathway?mmu05140	Itgb2 Tgfb1 Cybb Fcgr1 Ncf1 Ifngr1 Fos Tgfb3 Ifngr2 Tnf Ncf2 Itga4 Tlr2 Nfkb1 Itgam Myd88 H2-Aa H2-DMb2 H2-DMa Tlr4 Tgfb2 Marcksl1 Jun Prkcb Mapk11 Fcgr3 Irak4 H2-Eb1 Ncf4 H2-Ab1 H2-DMb1
8.68835e-12	65	240	2.59737	Human T-cell leukemia virus 1 infection	http://www.genome.jp/kegg-bin/show_pathway?mmu05166	Ccnd2 Itgb2 Lck Cd3g Spi1 Tgfb1 Relb Bax H2-M3 H2-M2 Cd40 Mmp7 Akt3 Adcy3 Fos Tgfb3 Adcy2 Tert Map3k1 Myc Cdkn1a Cd4 Nfatc4 Tnf Fosl1 Nfkb2 Cdk2 Il1r1 Nfatc2 Ccna2 Nfkb1 Pik3r3 Tnfrsf1a Adcy7 Jak3 Ets1 Cd3e Cd3d Chek1 Ccnb2 Smad3 H2-Aa Icam1 H2-DMb2 H2-DMa Egr2 Egr1 Tgfb2 Pik3cd Bub1b Pik3r1 Cdkn2a Jun Creb5 Espl1 Fdps H2-Eb1 B2m H2-K1 H2-Q10 Il2rb Tbpl1 H2-Ab1 Cdkn2b H2-DMb1
1.30165e-11	36	92	3.75272	Hematopoietic cell lineage	http://www.genome.jp/kegg-bin/show_pathway?mmu04640	Itga5 Itga3 Cd3g Il7r Cd33 Cd44 Kit Csf1 Fcgr1 Cd34 Cd4 Tnf Il1r1 Itga4 Itga6 Il6ra Csf3r Cd9 Itgam Cd37 Cd3e Cd3d H2-Aa H2-DMb2 H2-DMa Il7 Itga1 Flt3 Cd24a Cd14 Cd8a Csf2ra H2-Eb1 H2-Ab1 H2-DMb1 Flt3l
4.75205e-11	38	105	3.47076	NF-kappa B signaling pathway	http://www.genome.jp/kegg-bin/show_pathway?mmu04064	Lck Relb Gadd45b Lbp Cd40 Tnfaip3 Syk Tnf Nfkb2 Il1r1 Traf5 Traf1 Traf2 Vcam1 Nfkb1 Cxcl1 Tnfrsf1a Lat Btk Tnfsf13b Birc3 Myd88 Plcg2 Eda2r Icam1 Tlr4 Ddx58 Cd14 Prkcb Ticam2 Birc2 Cxcl2 Eda Irak4 Bcl2a1b Ccl21a Edaradd Bcl2a1a
3.23888e-10	34	92	3.54423	Viral protein interaction with cytokine and cytokine receptor	http://www.genome.jp/kegg-bin/show_pathway?mmu04061	Ccl8 Csf1 Ccl6 Ccl9 Cxcl14 Tnfrsf10b Tnf Ccr1 Il18rap Il18r1 Ccl20 Il6ra Tnfrsf1b Cxcl5 Pf4 Cxcl1 Tnfrsf1a Cx3cl1 Ccl17 Il10ra Cxcl10 Ccl5 Ccl12 Ccl7 Ccl2 Ccr2 Cxcr3 Cx3cr1 Cxcl2 Xcr1 Il2rb Ccr5 Ccl21a Ccl21b
4.61905e-10	79	349	2.17086	Human papillomavirus infection	http://www.genome.jp/kegg-bin/show_pathway?mmu05165	Axin2 Ccnd2 Itga5 Tcf7 Col6a1 Itgb7 Col1a1 Itga3 Tcirg1 Vwf Irf9 Bax Fzd3 Lama5 H2-M3 H2-M2 Wnt9b Irf1 Akt3 Lama2 Col6a2 Llgl1 Itgb4 Tert Wnt5a Hes1 Wnt10b Cdkn1a Thbs2 Eif2ak2 Tnf Pdgfrb Fas Cdk2 Wnt10a Fn1 Lamc2 Tnn Notch1 Itga4 Itga6 Jag1 Ccna2 Thbs3 Nfkb1 Tnc Pik3r3 Ppp2r2c Spp1 Oasl2 Lfng Col1a2 Wnt16 Tnfrsf1a Col4a1 Col4a2 Tlr3 Heyl Wnt4 Notch3 Rbpj Pik3cd Ptger4 Thbs1 Fzd7 Pik3r1 Oasl1 Itg…
6.68507e-10	54	200	2.58937	Focal adhesion	http://www.genome.jp/kegg-bin/show_pathway?mmu04510	Ccnd2 Pdgfb Itga5 Col6a1 Itgb7 Col1a1 Itga3 Vwf Actn1 Lama5 Akt3 Lama2 Igf1 Col6a2 Shc2 Myl7 Itgb4 Parvg Thbs2 Myl12a Diaph1 Pdgfrb Fn1 Lamc2 Tnn Itga4 Itga6 Thbs3 Tnc Pik3r3 Hgf Pdgfra Spp1 Col1a2 Vasp Pak3 Flna Col4a1 Col4a2 Birc3 Rac2 Vav3 Vav1 Shc4 Pik3cd Thbs1 Pik3r1 Itga1 Col6a3 Jun Prkcb Birc2 Erbb2 Flnc
7.98971e-10	47	162	2.78236	MicroRNAs in cancer	http://www.genome.jp/kegg-bin/show_pathway?mmu05206	Ccnd2 Pdgfb Itga5 Mapk7 Stat3 Cd44 Fzd3 Brca1 Ddit4 Ccng1 Myc Cdkn1a Abcc1 Pim1 Cyp1b1 Pdgfrb Cdca5 Tnn Vim Zeb2 Notch1 Cdc25b Efna4 Nfkb1 Tnc Pik3r3 Abcb1b Pdgfra St14 Kif23 Tpm1 Plcg2 Shc4 Notch3 Tgfb2 Pik3cd Bmf Thbs1 Abcb1a Slc7a1 Pik3r1 Cdkn2a Prkcb Bak1 Erbb2 Marcks Sox4
1.60809e-09	32	88	3.48737	ECM-receptor interaction	http://www.genome.jp/kegg-bin/show_pathway?mmu04512	Itga5 Col6a1 Itgb7 Col1a1 Itga3 Vwf Cd44 Lama5 Lama2 Col6a2 Sdc1 Itgb4 Thbs2 Fn1 Lamc2 Tnn Itga4 Itga6 Thbs3 Tnc Hspg2 Spp1 Col1a2 Col4a1 Col4a2 Dag1 Thbs1 Npnt Agrn Itga1 Col6a3 Frem1
1.81019e-09	35	103	3.25883	Chagas disease	http://www.genome.jp/kegg-bin/show_pathway?mmu05142	Cd3g Tgfb1 Akt3 Ifngr1 Fos Tgfb3 Ifngr2 C3 Tnf Fas Tlr2 Nfkb1 Pik3r3 Ppp2r2c Tnfrsf1a Cd3e Cd3d Myd88 Gna15 Ccl5 Ccl12 Ccl2 C1qa C1qc C1qb Serpine1 Tlr4 Tgfb2 Pik3cd Plcb4 Plcb2 Pik3r1 Jun Mapk11 Irak4
2.03324e-09	49	178	2.64002	Tuberculosis	http://www.genome.jp/kegg-bin/show_pathway?mmu05152	Itgb2 Tcirg1 Tgfb1 Bax Rfx5 Cyp27b1 Fcgr1 Lbp Ksr1 Lsp1 Akt3 Apaf1 Ifngr1 Mrc2 Tgfb3 Syk Ciita Ifngr2 C3 Tnf Cd74 Mrc1 Tlr2 Nfkb1 Tnfrsf1a Coro1a Itgam Itgax Cd209a Il10ra Myd88 H2-Aa H2-DMb2 H2-DMa Ctss Tlr4 Tgfb2 Cd209c Tlr1 Tlr9 Cd14 Mapk11 Fcer1g Fcgr3 Irak4 H2-Eb1 Sphk1 H2-Ab1 H2-DMb1
2.98645e-09	35	105	3.19676	Amoebiasis	http://www.genome.jp/kegg-bin/show_pathway?mmu05146	Itgb2 Col1a1 Tgfb1 Hspb1 Lama5 Lama2 Arg2 Tgfb3 Tnf Col3a1 Il1r1 Fn1 Lamc2 Tlr2 Nfkb1 Pik3r3 Cxcl1 Col1a2 Itgam Col4a1 Col4a2 Gna15 Tlr4 Tgfb2 Pik3cd Plcb4 Plcb2 Pik3r1 Serpinb6b Serpinb9 Cd14 Rab7b Prkcb Cxcl2 Serpinb6a
2.99485e-09	47	169	2.66712	Phagosome	http://www.genome.jp/kegg-bin/show_pathway?mmu04145	Itgb2 Itga5 Tubb6 Tubb5 Tcirg1 Cybb Fcgr1 Ncf1 H2-M3 H2-M2 Mrc2 Sftpd Tuba1b Thbs2 C3 Tap2 Msr1 Ncf2 Mrc1 Tlr2 Thbs3 Olr1 Coro1a Itgam Cd209a Colec12 H2-Aa Tap1 H2-DMb2 H2-DMa Ctss Tlr4 Thbs1 Cd209c Tubb2b Cd14 Rab7b C1ra Tubb2a Fcgr3 H2-Eb1 H2-K1 H2-Q10 Ncf4 Tuba1a H2-Ab1 H2-DMb1
7.93879e-09	36	114	3.02851	Leukocyte transendothelial migration	http://www.genome.jp/kegg-bin/show_pathway?mmu04670	Itgb2 Actn1 Cybb Ncf1 Cldn7 Myl7 Cldn1 Myl12a Rassf5 Ncf2 Itga4 Vcam1 Pik3r3 Vasp Itgam Msn Mmp2 Thy1 Rac2 Vav3 Vav1 Plcg2 Icam1 Cldn16 Pik3cd Cldn5 Pik3r1 Cldn4 Cldn8 Prkcb Jam2 Mapk11 Cldn23 Cldn19 Cldn3 Ncf4
7.93879e-09	60	251	2.2925	Salmonella infection	http://www.genome.jp/kegg-bin/show_pathway?mmu05132	Tcf7 Tubb6 Tubb5 Bax Dynll1 Fhod1 Cyth3 Cyth4 Akt3 Myl7 Pik3cg Fos Tnfrsf10b Ripk3 Myc Nckap1l Gsdmd Tuba1b Myl12a Tnf Casp1 Ptprc Traf2 Lef1 Tlr2 Nfkb1 Arpc1b Exoc4 Tnfrsf1a Pycard Pak3 Flna Birc3 Anxa2 Myd88 Casp4 Rras Tlr4 Pik3cd Klc3 Elmo1 S100a10 Tubb2b Tlr9 Rhoj Cd14 Jun Rab7b Mapk11 Rhob Tcf7l1 Birc2 Bak1 Tubb2a Irak4 Flnc Ahnak Naip5 Tuba1a Rhog
9.38578e-09	29	80	3.47647	Platinum drug resistance	http://www.genome.jp/kegg-bin/show_pathway?mmu01524	Gstt1 Bbc3 Bax Gstm7 Mgst1 Brca1 Birc5 Akt3 Apaf1 Top2a Cdkn1a Msh2 Pmaip1 Fas Gsta3 Pik3r3 Birc3 Gsta4 Pik3cd Pik3r1 Cdkn2a Birc2 Bak1 Gsta2 Gstm1 Gstp1 Erbb2 Gstm6 Gsta1
9.49799e-09	48	181	2.54328	Axon guidance	http://www.genome.jp/kegg-bin/show_pathway?mmu04360	Sema6b Efnb2 Fzd3 Unc5b Srgap1 Wnt5a Sema5a Boc Nfatc4 Myl12a Sema4c Srgap2 Sema6d Nfatc2 Efna4 Epha7 Ephb2 Pik3r3 Sema3c Sema3a Ephb6 Plxna1 Efnb1 Pak3 L1cam Plxna3 Rac2 Plcg2 Ssh3 Sema3f Ntng2 Wnt4 Ssh2 Sema7a Rras Pik3cd Sema3d Pik3r1 Bmpr1b Epha3 Robo2 Fes Plxnb1 Slit3 Rgs3 Sema3e Rgma Plxnc1
1.34571e-08	31	91	3.26702	Complement and coagulation cascades	http://www.genome.jp/kegg-bin/show_pathway?mmu04610	Itgb2 Vwf Clu C6 Masp1 Pros1 Serping1 C3 Cfh C4bp Fga F3 Itgam Itgax Plat C1qa C1qc C1qb Serpine1 C1s1 F13a1 C3ar1 Plaur F2r C5ar1 C1ra Cfi Serpina1a Serpina1d Thbd C7
1.41388e-08	51	201	2.43335	Proteoglycans in cancer	http://www.genome.jp/kegg-bin/show_pathway?mmu05205	Itga5 Col1a1 Tiam1 Tgfb1 Stat3 Cd44 Fzd3 Wnt9b Akt3 Dcn Igf1 Sdc1 Wnt5a Myc Hcls1 Wnt10b Cdkn1a Tnf Fas Plce1 Wnt10a Fn1 Tlr2 Pik3r3 Hspg2 Hgf Col1a2 Wnt16 Msn Flna Mmp2 Vav3 Vav1 Plcg2 Lum Wnt4 Rras Tlr4 Tgfb2 Pik3cd Thbs1 Fzd7 Pik3r1 Itpr3 Plaur Fzd2 Prkcb Mapk11 Gpc3 Erbb2 Flnc
1.47086e-08	66	294	2.15292	MAPK signaling pathway	http://www.genome.jp/kegg-bin/show_pathway?mmu04010	Ngfr Pdgfb Mapk7 Tgfb1 Relb Cacnb3 Map3k20 Hspb1 Kit Csf1 Gadd45b Cacna1d Akt3 Igf1 Cacna1g Cacnb1 Fos Tgfb3 Map3k1 Myc Map3k12 Map3k8 Tnf Pdgfrb Fas Nfkb2 Rps6ka6 Il1r1 Map4k4 Traf2 Cdc25b Rasgrp1 Ngf Efna4 Nfkb1 Map3k6 Hgf Pdgfra Tnfrsf1a Rasgrp4 Fgfr2 Flna Ptpn7 Myd88 Mapkapk3 Rac2 Cacna1a Dusp5 Map4k1 Dusp8 Rras Tgfb2 Dusp10 Cacna2d1 Flt3 Cd14 Jun Prkcb Mapk11 Pla2g4a Irak4 Arrb2 Erbb2 Flnc N…
1.67282e-08	46	173	2.55001	Hepatocellular carcinoma	http://www.genome.jp/kegg-bin/show_pathway?mmu05225	Axin2 Tcf7 Gstt1 Tgfb1 Nqo1 Bax Gstm7 Fzd3 Mgst1 Gadd45b Nfe2l2 Wnt9b Akt3 Shc2 Tgfb3 Tert Polk Wnt5a Myc Wnt10b Cdkn1a Gsta3 Wnt10a Lef1 Pik3r3 Hgf Wnt16 Gsta4 Smad3 Plcg2 Shc4 Wnt4 Tgfb2 Pik3cd Fzd7 Pik3r1 Cdkn2a Fzd2 Prkcb Tcf7l1 Bak1 Gsta2 Gstm1 Gstp1 Gstm6 Gsta1
2.31102e-08	45	169	2.55362	Influenza A	http://www.genome.jp/kegg-bin/show_pathway?mmu05164	Irf9 Bax Akt3 Apaf1 Ifngr1 Tnfrsf10b Ciita Ifngr2 Eif2ak2 Tnf Fas Il33 Irf7 Casp1 Nfkb1 Pik3r3 Tnfrsf1a Pycard Tlr3 Myd88 Oas2 Cxcl10 Ccl5 Ccl12 Ccl2 H2-Aa Icam1 H2-DMb2 H2-DMa Tlr4 Pik3cd Ddx58 Pik3r1 Ikbke Tlr7 Oas1a Prkcb Socs3 Bak1 Fdps Irak4 H2-Eb1 Rnasel H2-Ab1 H2-DMb1
5.53734e-08	74	357	1.9879	PI3K-Akt signaling pathway	http://www.genome.jp/kegg-bin/show_pathway?mmu04151	Ngfr Ccnd2 Pdgfb Itga5 Col6a1 Itgb7 Col1a1 Itga3 Vwf Il7r Prlr Kit Csf1 Lama5 Brca1 Ywhah Akt3 Lama2 Igf1 Ddit4 Col6a2 Pik3cg Itgb4 Pik3r5 Syk Osmr Myc Cdkn1a Thbs2 Pdgfrb Pik3ap1 Cdk2 Fn1 Lamc2 Tnn Pkn3 Itga4 Itga6 Gnb4 Ngf Il6ra Tlr2 Efna4 Thbs3 Nfkb1 Tnc Pik3r3 Csf3r Hgf Ppp2r2c Pdgfra Spp1 Col1a2 Fgfr2 Col4a1 Col4a2 Jak3 Lpar1 Tlr4 Pik3cd Thbs1 Il7 Pik3r1 Itga1 Flt3 Gng2 Col6a3 F2r Creb5 Erbb…
5.53734e-08	40	145	2.64559	Fluid shear stress and atherosclerosis	http://www.genome.jp/kegg-bin/show_pathway?mmu05418	Pdgfb Mapk7 Gstt1 Nqo1 Gstm7 Mgst1 Nfe2l2 Ncf1 Akt3 Sdc1 Sumo2 Fos Edn1 Tnf Gsta3 Il1r1 Ncf2 Vcam1 Nfkb1 Pik3r3 Tnfrsf1a Plat Mmp2 Gsta4 Rac2 Ccl12 Ccl2 Icam1 Pik3cd Pik3r1 Bmpr1b Jun Mapk11 Klf2 Gsta2 Gstm1 Gstp1 Gstm6 Gsta1 Thbd
6.39063e-08	29	87	3.19676	Th1 and Th2 cell differentiation	http://www.genome.jp/kegg-bin/show_pathway?mmu04658	Lck Cd3g Ifngr1 Fos Ifngr2 Cd4 Nfkbie Notch1 Jag1 Nfatc2 Nfkb1 Lat Jak3 Cd3e Cd3d H2-Aa H2-DMb2 H2-DMa Notch3 Rbpj Jun Mapk11 H2-Eb1 Maml3 Stat4 Il2rb Runx3 H2-Ab1 H2-DMb1
9.03297e-08	33	109	2.90348	Toxoplasmosis	http://www.genome.jp/kegg-bin/show_pathway?mmu05145	Tgfb1 Stat3 Lama5 Cd40 Akt3 Lama2 Ifngr1 Pik3cg Pik3r5 Tgfb3 Ciita Ifngr2 Tnf Lamc2 Itga6 Tlr2 Nfkb1 Tnfrsf1a Birc3 Il10ra Myd88 H2-Aa H2-DMb2 H2-DMa Tlr4 Tgfb2 Mapk11 Birc2 Irak4 H2-Eb1 H2-Ab1 Ccr5 H2-DMb1
9.44502e-08	32	104	2.95085	Th17 cell differentiation	http://www.genome.jp/kegg-bin/show_pathway?mmu04659	Lck Cd3g Tgfb1 Stat3 Il27ra Ifngr1 Fos Irf4 Runx1 Ifngr2 Cd4 Nfkbie Il1r1 Nfatc2 Il6ra Nfkb1 Lat Il21r Jak3 Cd3e Cd3d Smad3 H2-Aa H2-DMb2 H2-DMa Foxp3 Jun Mapk11 H2-Eb1 Il2rb H2-Ab1 H2-DMb1
1.49439e-07	23	61	3.616	Inflammatory bowel disease	http://www.genome.jp/kegg-bin/show_pathway?mmu05321	Tgfb1 Stat3 Ifngr1 Tgfb3 Ifngr2 Tnf Il18rap Il18r1 Tlr2 Nfkb1 Il21r Smad3 H2-Aa H2-DMb2 H2-DMa Tlr4 Tgfb2 Foxp3 Jun H2-Eb1 Stat4 H2-Ab1 H2-DMb1
1.75034e-07	35	123	2.72894	Platelet activation	http://www.genome.jp/kegg-bin/show_pathway?mmu04611	Col1a1 Vwf Lcp2 Akt3 Pik3cg Adcy3 Pik3r5 Syk Adcy2 Myl12a Fermt3 Col3a1 Apbb1ip Rasgrp1 Fga Gucy1b1 Pik3r3 Prkg2 Col1a2 Vasp Btk Adcy7 Gucy1a1 Plcg2 Pik3cd Plcb4 Plcb2 Pik3r1 Itpr3 Ptgir F2r Prkg1 Mapk11 Pla2g4a Fcer1g
1.75034e-07	42	163	2.47111	Hepatitis B	http://www.genome.jp/kegg-bin/show_pathway?mmu05161	Tgfb1 Bax Stat3 Birc5 Akt3 Apaf1 Fos Tgfb3 Map3k1 Myc Cdkn1a Nfatc4 Tnf Fas Cdk2 Irf7 Casp12 Nfatc2 Ccna2 Tlr2 Nfkb1 Pik3r3 Hspg2 Tlr3 Jak3 Smad3 Myd88 Egr3 Egr2 Tlr4 Tgfb2 Pik3cd Ddx58 Pik3r1 Ikbke Jun Prkcb Creb5 Mapk11 Ticam2 Irak4 Stat4
1.75336e-07	26	76	3.28088	Pertussis	http://www.genome.jp/kegg-bin/show_pathway?mmu05133	Itgb2 Itga5 Irf1 Fos Serping1 C3 Tnf Casp1 C4bp Nfkb1 Cxcl5 Itgam Pycard Myd88 C1qa C1qc C1qb C1s1 Tlr4 Irf8 Cd14 Jun Mapk11 C1ra Ticam2 Irak4
2.73785e-07	23	63	3.50121	Basal cell carcinoma	http://www.genome.jp/kegg-bin/show_pathway?mmu05217	Axin2 Tcf7 Bax Fzd3 Gadd45b Wnt9b Gli3 Polk Wnt5a Wnt10b Cdkn1a Gli1 Wnt10a Bmp2 Lef1 Ptch2 Wnt16 Wnt4 Fzd7 Fzd2 Kif7 Tcf7l1 Bak1
4.03183e-07	40	156	2.45904	Hippo signaling pathway	http://www.genome.jp/kegg-bin/show_pathway?mmu04390	Axin2 Ccnd2 Itgb2 Tcf7 Bbc3 Tgfb1 Fzd3 Birc5 Wnt9b Ywhah Llgl1 Dlg4 Tgfb3 Nkd2 Wnt5a Ajuba Myc Csnk1e Snai2 Wnt10b Wnt10a Bmp2 Lef1 Ppp2r2c Rassf6 Wnt16 Tead2 Nkd1 Smad1 Birc3 Smad3 Wnt4 Serpine1 Tgfb2 Fzd7 Frmd6 Fzd2 Bmpr1b Tcf7l1 Birc2
4.12455e-07	21	55	3.66174	Malaria	http://www.genome.jp/kegg-bin/show_pathway?mmu05144	Itgb2 Tgfb1 Cd40 Sdc1 Tgfb3 Thbs2 Tnf Selp Vcam1 Tlr2 Thbs3 Hgf Myd88 Ccl12 Ccl2 Icam1 Tlr4 Tgfb2 Thbs1 Lrp1 Klrb1b
4.33577e-07	32	111	2.76476	C-type lectin receptor signaling pathway	http://www.genome.jp/kegg-bin/show_pathway?mmu04625	Irf9 Relb Ksr1 Lsp1 Irf1 Akt3 Syk Clec4n Nfatc4 Tnf Nfkb2 Casp1 Nfatc2 Nfkb1 Pik3r3 Clec4d Pycard Cd209a Ccl17 Egr3 Plcg2 Egr2 Rras Pik3cd Cd209c Pik3r1 Ikbke Itpr3 Jun Mapk11 Bcl3 Fcer1g
4.64121e-07	52	231	2.15885	Human immunodeficiency virus 1 infection	http://www.genome.jp/kegg-bin/show_pathway?mmu05170	Cd3g Bax Apobec3 H2-M3 H2-M2 Akt3 Cdk1 Fos Cd4 Nfatc4 Tap2 Tnf Fas Traf5 Traf2 Nfatc2 Samhd1 Gnb4 Tlr2 Nfkb1 Tnfrsf1b Pik3r3 Tnfrsf1a Pak3 Ap1s2 Cd3e Cd3d Chek1 Ccnb2 Myd88 Rac2 Plcg2 Tap1 Tlr4 Pik3cd Pik3r1 Ccnb1 Itpr3 Gng2 Bst2 Jun Prkcb Mapk11 Trim12c Trim30d Bak1 Irak4 Trim5 B2m H2-K1 H2-Q10 Ccr5
4.69853e-07	36	134	2.57649	Yersinia infection	http://www.genome.jp/kegg-bin/show_pathway?mmu05135	Lck Itga5 Lcp2 Akt3 Fos Fyb Cd4 Tnf Rps6ka6 Casp1 Fn1 Traf2 Itga4 Nfatc2 Nfkb1 Pik3r3 Arpc1b Lat Pycard Was Myd88 Rac2 Vav3 Vav1 Ccl12 Ccl2 Tlr4 Pik3cd Elmo1 Pik3r1 Jun Mapk11 Cd8a Irak4 Rhog Wipf1
6.09236e-07	38	147	2.47912	Breast cancer	http://www.genome.jp/kegg-bin/show_pathway?mmu05224	Axin2 Tcf7 Bax Kit Fzd3 Gadd45b Brca1 Wnt9b Akt3 Igf1 Shc2 Fos Polk Wnt5a Myc Hes1 Wnt10b Cdkn1a Nfkb2 Wnt10a Notch1 Jag1 Lef1 Pik3r3 Wnt16 Heyl Shc4 Wnt4 Notch3 Pik3cd Fzd7 Brca2 Pik3r1 Fzd2 Jun Tcf7l1 Bak1 Erbb2
6.10244e-07	27	86	3.0109	Rheumatoid arthritis	http://www.genome.jp/kegg-bin/show_pathway?mmu05323	Itgb2 Tcirg1 Tgfb1 Csf1 Fos Tgfb3 Tnf Ccl20 Tlr2 Ctsk Cxcl5 Cxcl1 Tnfsf13b Ccl5 Ccl12 Ccl2 H2-Aa Icam1 H2-DMb2 H2-DMa Tlr4 Tgfb2 Jun Cxcl2 H2-Eb1 H2-Ab1 H2-DMb1
6.6264e-07	36	136	2.5386	Apoptosis	http://www.genome.jp/kegg-bin/show_pathway?mmu04210	Bbc3 Bax Gadd45b Birc5 Akt3 Apaf1 Fos Tnfrsf10b Tuba1b Tnf Pmaip1 Lmnb1 Fas Casp12 Traf1 Traf2 Ngf Ctsk Nfkb1 Pik3r3 Tnfrsf1a Ctsc Birc3 Parp2 Ctss Pik3cd Pik3r1 Itpr3 Jun Birc2 Bak1 Csf2rb Csf2rb2 Tuba1a Bcl2a1b Bcl2a1a
8.37732e-07	38	149	2.44584	Gastric cancer	http://www.genome.jp/kegg-bin/show_pathway?mmu05226	Axin2 Tcf7 Tgfb1 Bax Fzd3 Gadd45b Rarb Wnt9b Akt3 Shc2 Tgfb3 Tert Polk Wnt5a Myc Wnt10b Cdkn1a Cdk2 Wnt10a Lef1 Pik3r3 Hgf Abcb1b Wnt16 Fgfr2 Smad3 Shc4 Wnt4 Tgfb2 Pik3cd Abcb1a Fzd7 Pik3r1 Fzd2 Tcf7l1 Bak1 Erbb2 Cdkn2b
9.01736e-07	28	93	2.88739	Small cell lung cancer	http://www.genome.jp/kegg-bin/show_pathway?mmu05222	Itga3 Bax Gadd45b Lama5 Rarb Akt3 Lama2 Apaf1 Polk Myc Cdkn1a Cdk2 Fn1 Lamc2 Traf5 Traf1 Traf2 Itga6 Nfkb1 Pik3r3 Col4a1 Col4a2 Birc3 Pik3cd Pik3r1 Birc2 Bak1 Cdkn2b
1.64301e-06	48	215	2.14108	Kaposi sarcoma-associated herpesvirus infection	http://www.genome.jp/kegg-bin/show_pathway?mmu05167	Pdgfb Tcf7 Irf9 Hck Bax Stat3 H2-M3 H2-M2 Akt3 Ifngr1 Pik3cg Pik3r5 Fos Syk Myc Cd200r1 Cdkn1a Nfatc4 Eif2ak2 C3 Fas Irf7 Ccr1 Traf2 Nfatc2 Gnb4 Lef1 Nfkb1 Pik3r3 Cxcl1 Tnfrsf1a Tlr3 Plcg2 Icam1 Prex1 Pik3cd Pik3r1 Ikbke Itpr3 Gng2 Jun Mapk11 Tcf7l1 Bak1 Cxcl2 H2-K1 H2-Q10 Ccr5
1.86515e-06	48	216	2.13117	Lipid and atherosclerosis	http://www.genome.jp/kegg-bin/show_pathway?mmu05417	Bax Stat3 Abca1 Cybb Nfe2l2 Ncf1 Lbp Cd40 Akt3 Apaf1 Fos Tnfrsf10b Tnf Fas Irf7 Casp1 Ncf2 Selp Traf2 Nfatc2 Vcam1 Tlr2 Nfkb1 Pik3r3 Cxcl1 Olr1 Tnfrsf1a Pycard Myd88 Vav3 Vav1 Ccl5 Ccl12 Ccl2 Icam1 Tlr4 Pik3cd Plcb4 Plcb2 Pik3r1 Ikbke Cd14 Jun Mapk11 Ticam2 Cxcl2 Irak4 Ncf4
2.31313e-06	36	143	2.41433	Measles	http://www.genome.jp/kegg-bin/show_pathway?mmu05162	Ccnd2 Cd3g Bbc3 Irf9 Bax Stat3 Akt3 Tnfaip3 Apaf1 Fos Eif2ak2 Fas Cdk2 Irf7 Tlr2 Nfkb1 Pik3r3 Msn Cd209a Jak3 Cd3e Cd3d Myd88 Oas2 Tlr4 Pik3cd Cd209c Ddx58 Pik3r1 Ikbke Tlr7 Jun Oas1a Bak1 Irak4 Il2rb
2.36324e-06	24	76	3.02851	B cell receptor signaling pathway	http://www.genome.jp/kegg-bin/show_pathway?mmu04662	Akt3 Fos Syk Nfkbie Ifitm1 Inpp5d Nfatc2 Dapp1 Nfkb1 Cd72 Pik3r3 Btk Rac2 Vav3 Vav1 Plcg2 Pik3cd Pik3r1 Jun Prkcb Pirb Lilra5 Pira2 Lilrb4a
2.36324e-06	50	231	2.07582	Coronavirus disease	http://www.genome.jp/kegg-bin/show_pathway?mmu05171	Vwf Irf9 Stat3 Cybb Fos Syk C6 Masp1 Eif2ak2 C3 Tnf Casp1 Selp Il6ra Tlr2 Fga Nfkb1 Pik3r3 Tnfrsf1a Rps4x Tlr3 Myd88 Oas2 Plcg2 Cxcl10 Ccl12 Ccl2 C1qa C1qc C1qb C1s1 Rpl12 Tlr4 F13a1 Pik3cd Ddx58 Tlr8 C3ar1 Rps19 Pik3r1 Ikbke Tlr7 C5ar1 Jun Oas1a Prkcb Mapk11 C1ra Irak4 C7
2.37099e-06	27	92	2.81454	Fc gamma R-mediated phagocytosis	http://www.genome.jp/kegg-bin/show_pathway?mmu04666	Scin Hck Fcgr1 Ncf1 Akt3 Pld2 Amph Syk Inpp5d Ptprc Gsn Pik3r3 Arpc1b Vasp Lat Was Rac2 Vav3 Vav1 Plcg2 Pik3cd Pik3r1 Marcksl1 Prkcb Pla2g4a Sphk1 Marcks
2.59843e-06	80	439	1.74766	Herpes simplex virus 1 infection	http://www.genome.jp/kegg-bin/show_pathway?mmu05168	Itga5 Cfp Irf9 Bax H2-M3 H2-M2 Zfp334 Akt3 Apaf1 Ifngr1 Syk Ifngr2 Eif2ak2 C3 Tap2 Tnf Cd74 Fas Irf7 Sp100 Traf5 Traf2 Tlr2 Nfkb1 Zfp37 Pik3r3 Tnfrsf1a Zfp300 Tlr3 Zfp90 Birc3 Myd88 Oas2 Ccl5 Ccl12 Ccl2 H2-Aa Tap1 H2-DMb2 H2-DMa Zfp189 Pik3cd Ddx58 Pik3r1 Ikbke Zfp354c Tlr9 Bst2 Zfp454 Zfp455 Zfp52 Oas1a Socs3 Zfp458 Zfp658 Birc2 Zfp53 Bak1 Rsl1 Irak4 Zfp74 Zfp266 H2-Eb1 B2m H2-K1 Nectin2 Zfp677 …
3.08536e-06	23	72	3.06356	P53 signaling pathway	http://www.genome.jp/kegg-bin/show_pathway?mmu04115	Ccnd2 Bbc3 Bax Gadd45b Cdk1 Apaf1 Igf1 Ccng1 Tnfrsf10b Gtse1 Cdkn1a Pmaip1 Fas Cdk2 Cd82 Zmat3 Chek1 Ccnb2 Serpine1 Thbs1 Ccnb1 Cdkn2a Sfn
3.2047e-06	28	99	2.7124	Toll-like receptor signaling pathway	http://www.genome.jp/kegg-bin/show_pathway?mmu04620	Lbp Cd40 Akt3 Fos Map3k8 Tnf Irf7 Tlr2 Ctsk Nfkb1 Pik3r3 Spp1 Tlr3 Myd88 Cxcl10 Ccl5 Tlr4 Pik3cd Tlr8 Pik3r1 Ikbke Tlr7 Tlr1 Cd14 Jun Mapk11 Ticam2 Irak4
3.47247e-06	45	202	2.13645	NOD-like receptor signaling pathway	http://www.genome.jp/kegg-bin/show_pathway?mmu04621	Irf9 Trpm2 Cybb Tnfaip3 Ripk3 Gsdmd Tnf Irf7 Casp12 Casp1 Traf5 Traf2 Nfkb1 Antxr2 Cxcl1 P2rx7 Pycard Panx1 Birc3 Pstpip1 Myd88 Oas2 Antxr1 Casp4 Ccl5 Ccl12 Ccl2 Aim2 Txnip Tlr4 Plcb4 Plcb2 Gbp7 Ikbke Itpr3 Jun Oas1a Mapk11 Birc2 Cxcl2 Irak4 Rnasel Nlrp1b Naip5 Ifi204
3.49653e-06	27	94	2.75465	Dilated cardiomyopathy	http://www.genome.jp/kegg-bin/show_pathway?mmu05414	Itga5 Itgb7 Itga3 Tgfb1 Cacnb3 Cacna1d Lama2 Igf1 Sgcd Adcy3 Itgb4 Cacnb1 Tgfb3 Adcy2 Tnf Des Itga4 Itga6 Tpm2 Adcy7 Tpm4 Tpm1 Tnni3 Tgfb2 Dag1 Cacna2d1 Itga1
3.91679e-06	38	159	2.29201	Hepatitis C	http://www.genome.jp/kegg-bin/show_pathway?mmu05160	Irf9 Bax Stat3 Cldn7 Ywhah Akt3 Apaf1 Myc Cldn1 Cdkn1a Eif2ak2 Tnf Fas Cdk2 Irf7 Traf2 Nfkb1 Pik3r3 Ppp2r2c Tnfrsf1a Tlr3 Oas2 Cxcl10 Cldn16 Pik3cd Ddx58 Cldn5 Pik3r1 Ikbke Cldn4 Cldn8 Oas1a Socs3 Cldn23 Bak1 Cldn19 Rnasel Cldn3
5.7904e-06	47	219	2.05819	Regulation of actin cytoskeleton	http://www.genome.jp/kegg-bin/show_pathway?mmu04810	Itgb2 Pdgfb Itga5 Itgb7 Itga3 Tiam1 Scin Itgae Actn1 Myl7 Itgb4 Spata13 Diaph3 Myh9 Nckap1l Myl12a Diaph1 Pdgfrb Fn1 Pip4k2a Gsn Itga4 Itga6 Iqgap3 Pik3r3 Pdgfra Arpc1b Itgam Itgax Fgfr2 Arhgef6 Msn Pak3 Rac2 Vav3 Vav1 Ssh3 Arhgef4 Ssh2 Rras Lpar1 Pik3cd Pik3r1 Itga1 F2r Tmsb4x Lpar5
5.7904e-06	15	36	3.99595	Primary immunodeficiency	http://www.genome.jp/kegg-bin/show_pathway?mmu05340	Lck Il7r Rfx5 Tnfrsf13b Cd40 Ciita Cd4 Tap2 Ptprc Btk Jak3 Cd3e Cd3d Tap1 Cd8a
5.86726e-06	26	91	2.74008	Hypertrophic cardiomyopathy	http://www.genome.jp/kegg-bin/show_pathway?mmu05410	Itga5 Itgb7 Itga3 Tgfb1 Cacnb3 Cacna1d Lama2 Igf1 Sgcd Itgb4 Cacnb1 Tgfb3 Edn1 Tnf Des Itga4 Itga6 Tpm2 Tpm4 Tpm1 Tnni3 Prkab2 Tgfb2 Dag1 Cacna2d1 Itga1
1.01726e-05	25	88	2.72451	Colorectal cancer	http://www.genome.jp/kegg-bin/show_pathway?mmu05210	Axin2 Tcf7 Bbc3 Tgfb1 Bax Gadd45b Birc5 Akt3 Fos Tgfb3 Polk Myc Cdkn1a Msh2 Pmaip1 Lef1 Pik3r3 Smad3 Rac2 Tgfb2 Pik3cd Pik3r1 Jun Tcf7l1 Bak1
1.01726e-05	25	88	2.72451	PD-L1 expression and PD-1 checkpoint pathway in cancer	http://www.genome.jp/kegg-bin/show_pathway?mmu05235	Lck Cd3g Stat3 Akt3 Ifngr1 Fos Ifngr2 Cd4 Nfkbie Rasgrp1 Nfatc2 Tlr2 Nfkb1 Pik3r3 Lat Cd3e Cd3d Myd88 Eml4 Tlr4 Pik3cd Pik3r1 Jun Mapk11 Ticam2
1.61139e-05	45	214	2.01665	Rap1 signaling pathway	http://www.genome.jp/kegg-bin/show_pathway?mmu04015	Ngfr Itgb2 Pdgfb Tiam1 Lcp2 Kit Csf1 Akt3 Igf1 Adora2a Adcy3 Evl Adcy2 Fyb Pdgfrb Plce1 Rassf5 Apbb1ip Ngf Efna4 Pik3r3 Hgf Pdgfra Vasp Lat Itgam Fgfr2 Adcy7 Rac2 Vav3 Vav1 Rras Lpar1 Pik3cd Plcb4 Plcb2 Thbs1 Pik3r1 Cnr1 F2r Rgs14 Prkcb Mapk11 Skap1 Lpar5
2.23502e-05	29	115	2.41842	Staphylococcus aureus infection	http://www.genome.jp/kegg-bin/show_pathway?mmu05150	Itgb2 Fcgr1 Krt19 Masp1 Krt18 C3 Cfh Selp Itgam Krt20 H2-Aa C1qa C1qc C1qb Icam1 H2-DMb2 H2-DMa C1s1 C3ar1 Selplg C5ar1 Krt15 C1ra Ptafr Cfi Fcgr3 H2-Eb1 H2-Ab1 H2-DMb1
2.42123e-05	21	70	2.87708	Acute myeloid leukemia	http://www.genome.jp/kegg-bin/show_pathway?mmu05221	Tcf7 Spi1 Stat3 Kit Fcgr1 Akt3 Myc Runx1 Pim1 Ccna2 Lef1 Nfkb1 Pik3r3 Itgam Pik3cd Pik3r1 Flt3 Cd14 Tcf7l1 Bcl2a1b Bcl2a1a
2.74931e-05	22	76	2.77613	Pancreatic cancer	http://www.genome.jp/kegg-bin/show_pathway?mmu05212	Tgfb1 Bax Stat3 Gadd45b Akt3 Pld2 Tgfb3 Polk Cdkn1a Rad51 Nfkb1 Pik3r3 Arhgef6 Smad3 Rac2 Tgfb2 Pik3cd Brca2 Pik3r1 Cdkn2a Bak1 Erbb2
2.88072e-05	45	219	1.9706	Viral carcinogenesis	http://www.genome.jp/kegg-bin/show_pathway?mmu05203	Ccnd2 Irf9 Scin Bax Stat3 Hdac9 Actn1 H2-M3 H2-M2 Ywhah Cdk1 Rel Syk Hdac7 Cdkn1a Eif2ak2 C3 Pmaip1 Nfkb2 Cdk2 Irf7 Sp100 Traf5 Traf1 Gsn Traf2 Ccna2 Nfkb1 Pik3r3 Jak3 Chek1 Egr3 Egr2 Rbpj Pik3cd Pik3r1 Cdkn2a Jun Creb5 Bak1 H2-K1 H2-Q10 Tbpl1 Cdkn2b Ccr5
3.14848e-05	49	247	1.90252	Human cytomegalovirus infection	http://www.genome.jp/kegg-bin/show_pathway?mmu05163	Bax Stat3 H2-M3 H2-M2 Ptger1 Akt3 Adcy3 Adcy2 Myc Cdkn1a Nfatc4 Tap2 Tnf Fas Ccr1 Il1r1 Traf5 Traf2 Nfatc2 Gnb4 Il6ra Nfkb1 Pik3r3 Pdgfra Tnfrsf1a Adcy7 Cx3cl1 Il10ra Rac2 Ccl5 Ccl12 Ccl2 Tap1 Pik3cd Ptger4 Plcb4 Plcb2 Pik3r1 Itpr3 Gng2 Cdkn2a Prkcb Creb5 Mapk11 Bak1 B2m H2-K1 H2-Q10 Ccr5
3.33224e-05	22	77	2.74008	Arrhythmogenic right ventricular cardiomyopathy	http://www.genome.jp/kegg-bin/show_pathway?mmu05412	Itga5 Tcf7 Itgb7 Itga3 Cacnb3 Actn3 Cacna1d Lama2 Sgcd Itgb4 Cacnb1 Dsc2 Des Itga4 Itga6 Lef1 Dag1 Cacna2d1 Itga1 Dsg2 Dsp Tcf7l1
4.14175e-05	30	125	2.30167	Cell cycle	http://www.genome.jp/kegg-bin/show_pathway?mmu04110	Ccnd2 Tgfb1 Mcm5 Gadd45b Cdc6 Ywhah Cdk1 Tgfb3 Myc Mcm4 Cdkn1a Pkmyt1 Cdk2 Cdc25b Bub1 Ccna2 Cdc7 Mcm7 Chek1 Ccnb2 Smad3 Ttk Tgfb2 Bub1b Ccnb1 Mcm3 Cdkn2a Sfn Espl1 Cdkn2b
4.38362e-05	11	24	4.39554	Asthma	http://www.genome.jp/kegg-bin/show_pathway?mmu05310	Cd40 Tnf Ms4a2 Prg2 H2-Aa H2-DMb2 H2-DMa Fcer1g H2-Eb1 H2-Ab1 H2-DMb1
4.68068e-05	43	210	1.96372	Transcriptional misregulation in cancer	http://www.genome.jp/kegg-bin/show_pathway?mmu05202	Ngfr Ccnd2 Itgb7 Gria3 Spi1 Bax Gadd45b Fcgr1 Fli1 Wt1 H3f3b Cd40 Etv4 Igf1 Meis1 Rel Polk Myc Runx1 Cdkn1a Traf1 Ccna2 Nfkb1 Prom1 Wnt16 Nupr1 Itgam Plat Hpgd Smad1 Birc3 Lmo2 Mitf Nfkbiz Hoxa11 Runx2 Flt3 Cd14 Birc2 Bak1 Il2rb Bcl2a1b Bcl2a1a
4.99307e-05	46	231	1.90975	Ras signaling pathway	http://www.genome.jp/kegg-bin/show_pathway?mmu04014	Ngfr Pdgfb Tiam1 Rasa4 Kit Pla2g12b Csf1 Ksr1 Akt3 Igf1 Rel Shc2 Pld2 Pdgfrb Rin1 Plce1 Rassf5 Rasgrp1 Gnb4 Ngf Efna4 Nfkb1 Pik3r3 Hgf Pdgfra Rasgrp4 Lat Fgfr2 Pak3 Rasa3 Ets1 Rac2 Plcg2 Shc4 Rras Pik3cd Rgl2 Pik3r1 Flt3 Gng2 Rasal3 Prkcb Pla2g4a Syngap1 Ntf5 Flt3l
5.54436e-05	24	91	2.5293	IL-17 signaling pathway	http://www.genome.jp/kegg-bin/show_pathway?mmu04657	Mapk7 Fosb Tnfaip3 Fos Tnf Fosl1 Ccl20 Traf5 Lcn2 Traf2 Nfkb1 Cxcl5 Cxcl1 Ccl17 Cxcl10 Ccl12 Ccl7 Ccl2 Ikbke Il17re Jun Mapk11 Cxcl2 Mapk15
5.73299e-05	26	103	2.42085	T cell receptor signaling pathway	http://www.genome.jp/kegg-bin/show_pathway?mmu04660	Lck Cd3g Lcp2 Akt3 Fos Cd4 Nfkbie Map3k8 Tnf Ptprc Rasgrp1 Nfatc2 Nfkb1 Pik3r3 Lat Pak3 Cd3e Cd3d Vav3 Vav1 Pik3cd Pik3r1 Grap2 Jun Mapk11 Cd8a
6.33681e-05	23	86	2.56484	Gap junction	http://www.genome.jp/kegg-bin/show_pathway?mmu04540	Pdgfb Mapk7 Tubb6 Tubb5 Cdk1 Adcy3 Adcy2 Tuba1b Pdgfrb Gucy1b1 Pdgfra Prkg2 Tjp1 Adcy7 Gucy1a1 Lpar1 Plcb4 Plcb2 Itpr3 Prkcb Prkg1 Tubb2a Tuba1a
7.32122e-05	37	174	2.03931	Cellular senescence	http://www.genome.jp/kegg-bin/show_pathway?mmu04218	Ccnd2 Foxm1 Tgfb1 Gadd45b Cacna1d H2-M3 H2-M2 Akt3 Cdk1 Zfp36l1 Tgfb3 Myc Cdkn1a Nfatc4 Cdk2 Rassf5 Nfatc2 Ccna2 Nfkb1 Pik3r3 Ets1 Chek1 Ccnb2 Smad3 Serpine1 Rras Rad9b Tgfb2 Pik3cd Pik3r1 Ccnb1 Itpr3 Cdkn2a Mapk11 H2-K1 H2-Q10 Cdkn2b
7.72304e-05	28	117	2.29511	Natural killer cell mediated cytotoxicity	http://www.genome.jp/kegg-bin/show_pathway?mmu04650	Itgb2 Lck Lcp2 Cd244a Cd48 Ifngr1 Shc2 Syk Tnfrsf10b Ifngr2 Tnf Fas Nfatc2 Pik3r3 Tyrobp Lat Rac2 Vav3 Vav1 Plcg2 Shc4 Icam1 Pik3cd Pik3r1 Prkcb Raet1e Fcer1g H2-K1
9.54483e-05	35	163	2.05926	Tight junction	http://www.genome.jp/kegg-bin/show_pathway?mmu04530	Tiam1 Actn1 Cacna1d Cldn7 Llgl1 Map3k1 Myh9 Cldn1 Hcls1 Runx1 Tuba1b Myl12a Rab13 Ppp2r2c Arpc1b Vasp Tjp1 Was Msn Micall2 Rab8b Cldn16 Prkab2 Cldn5 Synpo Cldn4 Cldn8 Jun Jam2 Cldn23 Erbb2 Cldn19 Cgn Cldn3 Tuba1a
0.000105481	19	66	2.76084	Fc epsilon RI signaling pathway	http://www.genome.jp/kegg-bin/show_pathway?mmu04664	Lcp2 Akt3 Syk Tnf Ms4a2 Inpp5d Pik3r3 Lat Btk Rac2 Vav3 Vav1 Plcg2 Pik3cd Pik3r1 Mapk11 Pla2g4a Fcer1g Alox5ap
0.000141407	20	73	2.62747	Metabolism of xenobiotics by cytochrome P450	http://www.genome.jp/kegg-bin/show_pathway?mmu00980	Gstt1 Gstm7 Mgst1 Cbr3 Cyp1b1 Gsta3 Ugt2b34 Hpgds Gsta4 Ephx1 Cbr1 Gsta2 Gstm1 Gstp1 Gstm6 Gsta1 Ugt1a1 Ugt1a10 Ugt1a2 Ugt1a9
0.000141407	31	140	2.12356	Signaling pathways regulating pluripotency of stem cells	http://www.genome.jp/kegg-bin/show_pathway?mmu04550	Axin2 Tcf7 Klf4 Stat3 Fzd3 Wnt9b Akt3 Igf1 Meis1 Wnt5a Myc Wnt10b Wnt10a Pik3r3 Wnt16 Hoxa1 Fgfr2 Smad1 Jak3 Smad3 Lif Wnt4 Inhbb Pik3cd Hesx1 Fzd7 Inhba Pik3r1 Fzd2 Bmpr1b Mapk11
0.000147989	21	79	2.54931	EGFR tyrosine kinase inhibitor resistance	http://www.genome.jp/kegg-bin/show_pathway?mmu01521	Pdgfb Axl Bax Stat3 Akt3 Igf1 Shc2 Pdgfrb Il6ra Pik3r3 Hgf Pdgfra Fgfr2 Gas6 Plcg2 Shc4 Pik3cd Pik3r1 Prkcb Erbb2 Nrg1
0.000153707	35	167	2.00994	Wnt signaling pathway	http://www.genome.jp/kegg-bin/show_pathway?mmu04310	Axin2 Ccnd2 Serpinf1 Tcf7 Fzd3 Wnt9b Mmp7 Sfrp5 Nkd2 Wnt5a Ctnnd2 Myc Csnk1e Wnt10b Nfatc4 Bambi Fosl1 Sox17 Wnt10a Vangl2 Nfatc2 Lef1 Dkk2 Wnt16 Smad3 Rac2 Tle2 Wnt4 Plcb4 Plcb2 Fzd7 Fzd2 Jun Prkcb Tcf7l1
0.000173035	35	168	1.99797	JAK-STAT signaling pathway	http://www.genome.jp/kegg-bin/show_pathway?mmu04630	Ccnd2 Pdgfb Irf9 Il7r Stat3 Prlr Il27ra Akt3 Ifngr1 Socs2 Osmr Myc Ifngr2 Cdkn1a Pim1 Pdgfrb Il6ra Pik3r3 Csf3r Pdgfra Il21r Jak3 Il10ra Crlf2 Lif Pik3cd Il7 Pik3r1 Socs3 Lepr Csf2ra Stat4 Il2rb Csf2rb Csf2rb2
0.000173495	21	80	2.51745	Antigen processing and presentation	http://www.genome.jp/kegg-bin/show_pathway?mmu04612	Rfx5 H2-M3 H2-M2 Psme1 Ciita Cd4 Tap2 Tnf Cd74 H2-Aa Tap1 H2-DMb2 H2-DMa Ctss Cd8a H2-Eb1 B2m H2-K1 H2-Q10 H2-Ab1 H2-DMb1
0.000173495	29	129	2.15595	Relaxin signaling pathway	http://www.genome.jp/kegg-bin/show_pathway?mmu04926	Col1a1 Tgfb1 Akt3 Shc2 Adcy3 Fos Edn1 Adcy2 Col3a1 Gnb4 Nfkb1 Pik3r3 Col1a2 Col4a1 Col4a2 Adcy7 Mmp2 Gna15 Shc4 Acta2 Pik3cd Plcb4 Plcb2 Pik3r1 Gng2 Jun Creb5 Mapk11 Arrb2
0.00018695	32	149	2.05966	Phospholipase D signaling pathway	http://www.genome.jp/kegg-bin/show_pathway?mmu04072	Pdgfb Kit Cyth3 Cyth4 Akt3 Avpr1a Shc2 Pik3cg Adcy3 Pld2 Pik3r5 Syk Adcy2 Agpat4 Pdgfrb Ms4a2 Pik3r3 Pdgfra Adcy7 Plcg2 Shc4 Rras Lpar1 Pik3cd Plcb4 Plcb2 Pik3r1 F2r Pla2g4a Fcer1g Sphk1 Lpar5
0.000299152	23	95	2.32186	TGF-beta signaling pathway	http://www.genome.jp/kegg-bin/show_pathway?mmu04350	Tgfb1 Dcn Tgfb3 Fst Myc Bambi Tnf Fbn1 Bmp2 Smad1 Thsd4 Smad3 Inhbb Tgfb2 Thbs1 Nbl1 Inhba Tgif1 Rgmb Bmpr1b Rgma Cdkn2b Grem1
0.000361153	21	84	2.39757	Chemical carcinogenesis	http://www.genome.jp/kegg-bin/show_pathway?mmu05204	Gstt1 Gstm7 Mgst1 Cyp1b1 Cyp2c23 Gsta3 Ugt2b34 Hpgds Gsta4 Ephx1 Cbr1 Gsta2 Gstm1 Gstp1 Gstm6 Gsta1 Cyp2c68 Ugt1a1 Ugt1a10 Ugt1a2 Ugt1a9
0.000665138	29	139	2.00085	Alcoholic liver disease	http://www.genome.jp/kegg-bin/show_pathway?mmu04936	Tcf7 Cpt1c Lbp Akt3 C3 Tnf Fas Scd2 Lef1 Nfkb1 Cxcl1 Camkk2 Tra2a Tnfrsf1a Myd88 C1qa C1qc C1qb Prkab2 Tlr4 C3ar1 Ikbke C5ar1 Cd14 Mapk11 Fabp1 Tcf7l1 Cxcl2 Irak4
0.000731138	19	76	2.39757	Chronic myeloid leukemia	http://www.genome.jp/kegg-bin/show_pathway?mmu05220	Tgfb1 Bax Gadd45b Akt3 Shc2 Tgfb3 Polk Myc Runx1 Cdkn1a Nfkb1 Pik3r3 Smad3 Shc4 Tgfb2 Pik3cd Pik3r1 Cdkn2a Bak1
0.000734621	13	42	2.96842	Intestinal immune network for IgA production	http://www.genome.jp/kegg-bin/show_pathway?mmu04672	Icosl Itgb7 Tgfb1 Tnfrsf13b Cd40 Itga4 Tnfsf13b H2-Aa H2-DMb2 H2-DMa H2-Eb1 H2-Ab1 H2-DMb1
0.00086055	18	71	2.43134	Drug metabolism	http://www.genome.jp/kegg-bin/show_pathway?mmu00982	Gstt1 Gstm7 Mgst1 Maoa Gsta3 Fmo4 Ugt2b34 Hpgds Gsta4 Gsta2 Gstm1 Gstp1 Gstm6 Gsta1 Ugt1a1 Ugt1a10 Ugt1a2 Ugt1a9
0.000936326	26	122	2.04383	Sphingolipid signaling pathway	http://www.genome.jp/kegg-bin/show_pathway?mmu04071	Bax Cers4 Akt3 Pld2 Abcc1 Tnf Ms4a2 Traf2 Nfkb1 Pik3r3 Ppp2r2c Tnfrsf1a Rac2 Acer2 Pik3cd Plcb4 Plcb2 Pik3r1 Adora1 S1pr2 S1pr1 Prkcb Mapk11 Fcer1g Sphk1 S1pr3
0.00100218	25	116	2.06687	Growth hormone synthesis, secretion and action	http://www.genome.jp/kegg-bin/show_pathway?mmu04935	Stat3 Ghrhr Cacna1d Akt3 Socs2 Igf1 Shc2 Adcy3 Fos Adcy2 Map3k1 Pik3r3 Adcy7 Plcg2 Shc4 Pik3cd Plcb4 Plcb2 Pik3r1 Itpr3 Junb Prkcb Creb5 Socs3 Mapk11
0.00100679	18	72	2.39757	Non-small cell lung cancer	http://www.genome.jp/kegg-bin/show_pathway?mmu05223	Bax Stat3 Gadd45b Rarb Akt3 Polk Cdkn1a Rassf5 Pik3r3 Hgf Jak3 Plcg2 Pik3cd Pik3r1 Cdkn2a Prkcb Bak1 Erbb2
0.00113796	20	85	2.25653	Salivary secretion	http://www.genome.jp/kegg-bin/show_pathway?mmu04970	Lpo Adcy3 Adcy2 Gucy1b1 Bst1 Prkg2 Trpv6 Adcy7 Gucy1a1 Plcb4 Plcb2 Atp1a3 Atp1b2 Itpr3 Adra1b Prkcb Prkg1 Kcnn4 Lyz1 Lyz2
0.00122614	27	131	1.97662	FoxO signaling pathway	http://www.genome.jp/kegg-bin/show_pathway?mmu04068	Ccnd2 Tgfb1 Homer3 Il7r Stat3 Gadd45b Akt3 Igf1 Tgfb3 Plk2 Fbxo32 Csnk1e Cdkn1a Cdk2 Pik3r3 Ccnb2 Smad3 Setd7 Prkab2 Tgfb2 Pik3cd Pik3r1 Ccnb1 S1pr1 Mapk11 Klf2 Cdkn2b
0.00140174	18	74	2.33277	Glioma	http://www.genome.jp/kegg-bin/show_pathway?mmu05214	Pdgfb Bax Gadd45b Akt3 Igf1 Shc2 Polk Cdkn1a Pdgfrb Pik3r3 Pdgfra Plcg2 Shc4 Pik3cd Pik3r1 Cdkn2a Prkcb Bak1
0.00144776	21	93	2.16555	Endocrine resistance	http://www.genome.jp/kegg-bin/show_pathway?mmu01522	Bax Akt3 Igf1 Shc2 Adcy3 Fos Adcy2 Cdkn1a Notch1 Jag1 Pik3r3 Adcy7 Mmp2 Shc4 Notch3 Pik3cd Pik3r1 Cdkn2a Jun Mapk11 Erbb2
0.00154523	24	113	2.03687	HIF-1 signaling pathway	http://www.genome.jp/kegg-bin/show_pathway?mmu04066	Timp1 Stat3 Eno2 Cybb Akt3 Ifngr1 Igf1 Hkdc1 Pfkp Edn1 Ifngr2 Cdkn1a Hk3 Il6ra Nfkb1 Pik3r3 Trf Plcg2 Serpine1 Tlr4 Pik3cd Pik3r1 Prkcb Erbb2
0.00198472	15	58	2.48024	Endometrial cancer	http://www.genome.jp/kegg-bin/show_pathway?mmu05213	Axin2 Tcf7 Bax Gadd45b Akt3 Polk Myc Cdkn1a Lef1 Pik3r3 Pik3cd Pik3r1 Tcf7l1 Bak1 Erbb2
0.00287955	15	60	2.39757	Legionellosis	http://www.genome.jp/kegg-bin/show_pathway?mmu05134	Itgb2 C3 Tnf Nfkb2 Casp1 Tlr2 Nfkb1 Cxcl1 Itgam Pycard Myd88 Tlr4 Cd14 Cxcl2 Naip5
0.00360873	35	198	1.69525	Neutrophil extracellular trap formation	http://www.genome.jp/kegg-bin/show_pathway?mmu04613	Itgb2 Vwf Hdac9 Cybb Fcgr1 Ncf1 H3f3b Akt3 Syk Hdac7 Gsdmd C3 Casp1 Ncf2 Selp Tlr2 Fga Nfkb1 Pik3r3 Itgam Rac2 Casp4 Plcg2 Tlr4 Pik3cd Plcb4 Plcb2 Tlr8 Pik3r1 Tlr7 Selplg C5ar1 Prkcb Mapk11 Ncf4
0.00362442	30	162	1.77598	Cushing syndrome	http://www.genome.jp/kegg-bin/show_pathway?mmu04934	Axin2 Tcf7 Fzd3 Cacna1d Wnt9b Adcy3 Cacna1g Adcy2 Pde8b Wnt5a Wnt10b Cdkn1a Cdk2 Wnt10a Lef1 Wnt16 Adcy7 Wnt4 Kcnk2 Plcb4 Plcb2 Fzd7 Itpr3 Cdkn2a Mc2r Rasd1 Fzd2 Creb5 Tcf7l1 Cdkn2b
0.00368533	21	100	2.01396	Melanogenesis	http://www.genome.jp/kegg-bin/show_pathway?mmu04916	Tcf7 Kit Fzd3 Wnt9b Adcy3 Edn1 Adcy2 Wnt5a Wnt10b Wnt10a Lef1 Wnt16 Adcy7 Mitf Wnt4 Plcb4 Plcb2 Fzd7 Fzd2 Prkcb Tcf7l1
0.00431349	22	108	1.95357	Protein digestion and absorption	http://www.genome.jp/kegg-bin/show_pathway?mmu04974	Col6a1 Col18a1 Col1a1 Col5a3 Col6a2 Slc7a15 Col14a1 Col17a1 Col3a1 Col5a1 Col15a1 Col1a2 Eln Col4a1 Col4a2 Col12a1 Col16a1 Atp1a3 Atp1b2 Col6a3 Kcnn4 Col8a2
0.00446096	16	69	2.22383	Central carbon metabolism in cancer	http://www.genome.jp/kegg-bin/show_pathway?mmu05230	Kit Akt3 Hkdc1 Pfkp Myc Pdgfrb Hk3 Idh1 Pik3r3 Pdgfra Fgfr2 Pik3cd Slc7a5 Pik3r1 Flt3 Erbb2
0.00498171	37	217	1.63521	CAMP signaling pathway	http://www.genome.jp/kegg-bin/show_pathway?mmu04024	Sox9 Gria3 Tiam1 Cacna1d Akt3 Adora2a Adcy3 Pld2 Fos Gli3 Edn1 Adcy2 Plce1 Gli1 Gria4 Nfkb1 Pik3r3 Ednra Adcy7 Pde4a Abcc4 Rac2 Vav3 Vav1 Tnni3 Fxyd1 Rras Pik3cd Atp1a3 Atp1b2 Pik3r1 Pde3a Adora1 Mc2r F2r Jun Creb5
0.0062909	10	35	2.74008	DNA replication	http://www.genome.jp/kegg-bin/show_pathway?mmu03030	Mcm5 Pola1 Pole Mcm4 Prim2 Mcm7 Rfc3 Pold1 Mcm3 Lig1
0.00645308	17	78	2.09019	Viral myocarditis	http://www.genome.jp/kegg-bin/show_pathway?mmu05416	Itgb2 H2-M3 H2-M2 Cd40 Lama2 Sgcd Rac2 H2-Aa Icam1 H2-DMb2 H2-DMa Dag1 H2-Eb1 H2-K1 H2-Q10 H2-Ab1 H2-DMb1
0.00670842	16	72	2.13117	Glutathione metabolism	http://www.genome.jp/kegg-bin/show_pathway?mmu00480	Gstt1 Gstm7 Ggt5 Mgst1 Gpx8 Gsta3 Idh1 Gpx7 Hpgds Rrm1 Gsta4 Gsta2 Gstm1 Gstp1 Gstm6 Gsta1
0.00670842	12	47	2.44858	Carbohydrate digestion and absorption	http://www.genome.jp/kegg-bin/show_pathway?mmu04973	Cacna1d Akt3 Hkdc1 Hk3 Pik3r3 Pik3cd Plcb4 Plcb2 Atp1a3 Atp1b2 Pik3r1 Prkcb
0.00670842	16	72	2.13117	Melanoma	http://www.genome.jp/kegg-bin/show_pathway?mmu05218	Pdgfb Bax Gadd45b Akt3 Igf1 Polk Cdkn1a Pdgfrb Pik3r3 Hgf Pdgfra Mitf Pik3cd Pik3r1 Cdkn2a Bak1
0.00670842	13	53	2.35233	Allograft rejection	http://www.genome.jp/kegg-bin/show_pathway?mmu05330	H2-M3 H2-M2 Cd40 Tnf Fas H2-Aa H2-DMb2 H2-DMa H2-Eb1 H2-K1 H2-Q10 H2-Ab1 H2-DMb1
0.00680166	19	92	1.9806	Progesterone-mediated oocyte maturation	http://www.genome.jp/kegg-bin/show_pathway?mmu04914	Akt3 Cdk1 Igf1 Stk10 Adcy3 Adcy2 Pkmyt1 Cdk2 Rps6ka6 Cdc25b Bub1 Ccna2 Pik3r3 Adcy7 Ccnb2 Pik3cd Pik3r1 Ccnb1 Mapk11
0.00779935	12	48	2.39757	Type II diabetes mellitus	http://www.genome.jp/kegg-bin/show_pathway?mmu04930	Cacna1d Socs2 Hkdc1 Cacna1g Tnf Hk3 Pik3r3 Cacna1a Pik3cd Abcc8 Pik3r1 Socs3
0.00886821	21	108	1.86478	Parathyroid hormone synthesis, secretion and action	http://www.genome.jp/kegg-bin/show_pathway?mmu04928	Mmp14 Cyp27b1 Adcy3 Pld2 Fos Adcy2 Cdkn1a Slc34a2 Adcy7 Mmp15 Pde4a Trpv5 Egr1 Runx2 Plcb4 Plcb2 Itpr3 Prkcb Creb5 Arrb2 Mafb
0.0099122	27	152	1.70354	Oxytocin signaling pathway	http://www.genome.jp/kegg-bin/show_pathway?mmu04921	Mapk7 Cacnb3 Trpm2 Cacna1d Pik3cg Adcy3 Cacnb1 Pik3r5 Fos Adcy2 Cdkn1a Nfatc4 Rgs2 Nfatc2 Gucy1b1 Camkk2 Adcy7 Gucy1a1 Eef2k Prkab2 Plcb4 Plcb2 Cacna2d1 Itpr3 Jun Prkcb Pla2g4a
0.0110952	10	38	2.52376	Aldosterone-regulated sodium reabsorption	http://www.genome.jp/kegg-bin/show_pathway?mmu04960	Igf1 Pik3r3 Scnn1b Hsd11b2 Pik3cd Atp1a3 Atp1b2 Pik3r1 Sfn Prkcb
0.0134503	19	98	1.85934	Circadian entrainment	http://www.genome.jp/kegg-bin/show_pathway?mmu04713	Gria3 Cacna1d Adcy3 Cacna1g Fos Adcy2 Gria4 Gnb4 Gucy1b1 Prkg2 Adcy7 Gucy1a1 Plcb4 Plcb2 Itpr3 Gng2 Rasd1 Prkcb Prkg1
0.0138294	15	71	2.02611	Adipocytokine signaling pathway	http://www.genome.jp/kegg-bin/show_pathway?mmu04920	Stat3 Cpt1c Akt3 Nfkbie Tnf Acsl5 Traf2 Nfkb1 Tnfrsf1b Camkk2 Tnfrsf1a Acsl4 Prkab2 Socs3 Lepr
0.013927	13	58	2.14954	VEGF signaling pathway	http://www.genome.jp/kegg-bin/show_pathway?mmu04370	Hspb1 Akt3 Shc2 Nfatc2 Pik3r3 Rac2 Plcg2 Pik3cd Pik3r1 Prkcb Mapk11 Pla2g4a Sphk1
0.0145267	25	142	1.68843	Vascular smooth muscle contraction	http://www.genome.jp/kegg-bin/show_pathway?mmu04270	Ramp2 Pla2g12b Cacna1d Avpr1a Adora2a Adcy3 Edn1 Adcy2 Myh9 Gucy1b1 Cyp4a14 Cald1 Ednra Adcy7 Gucy1a1 Ramp1 Acta2 Plcb4 Plcb2 Itpr3 Ptgir Adra1b Prkcb Prkg1 Pla2g4a
0.0146109	19	99	1.84056	Prostate cancer	http://www.genome.jp/kegg-bin/show_pathway?mmu05215	Pdgfb Tcf7 Akt3 Igf1 Cdkn1a Pdgfrb Cdk2 Lef1 Nfkb1 Pik3r3 Pdgfra Fgfr2 Plat Pik3cd Pik3r1 Creb5 Tcf7l1 Gstp1 Erbb2
0.0155159	22	121	1.74369	Neurotrophin signaling pathway	http://www.genome.jp/kegg-bin/show_pathway?mmu04722	Ngfr Mapk7 Bax Akt3 Irak3 Shc2 Map3k1 Nfkbie Rps6ka6 Ngf Nfkb1 Pik3r3 Arhgdib Plcg2 Shc4 Pik3cd Pik3r1 Bex3 Jun Mapk11 Irak4 Ntf5
0.0160802	19	100	1.82215	Bile secretion	http://www.genome.jp/kegg-bin/show_pathway?mmu04976	Adcy3 Abcc3 Adcy2 Slc10a2 Abcb1b Ugt2b34 Adcy7 Abcc4 Ephx1 Abcb1a Atp1a3 Atp1b2 Ugt1a6a Acnat1 Gm6614 Ugt1a1 Ugt1a10 Ugt1a2 Ugt1a9
0.0167403	12	53	2.17138	Graft-versus-host disease	http://www.genome.jp/kegg-bin/show_pathway?mmu05332	H2-M3 H2-M2 Tnf Fas H2-Aa H2-DMb2 H2-DMa H2-Eb1 H2-K1 H2-Q10 H2-Ab1 H2-DMb1
0.0194692	15	74	1.94397	Prolactin signaling pathway	http://www.genome.jp/kegg-bin/show_pathway?mmu04917	Ccnd2 Stat3 Prlr Irf1 Akt3 Socs2 Shc2 Fos Nfkb1 Pik3r3 Shc4 Pik3cd Pik3r1 Socs3 Mapk11
0.021893	15	75	1.91805	Renin secretion	http://www.genome.jp/kegg-bin/show_pathway?mmu04924	Cacna1d Edn1 Gucy1b1 Clca3a2 Prkg2 Ednra Gucy1a1 Clca3b Ptger4 Plcb4 Plcb2 Pde3a Adora1 Itpr3 Clca3a1
0.0240138	22	126	1.67449	Inflammatory mediator regulation of TRP channels	http://www.genome.jp/kegg-bin/show_pathway?mmu04750	Igf1 Adcy3 Asic2 Adcy2 F2rl1 Cyp2c23 Il1r1 Ngf Pik3r3 Cyp4a14 Adcy7 Plcg2 Pik3cd Ptger4 Plcb4 Plcb2 Pik3r1 Itpr3 Prkcb Mapk11 Pla2g4a Cyp2c68
0.0243524	17	90	1.8115	GnRH signaling pathway	http://www.genome.jp/kegg-bin/show_pathway?mmu04912	Mmp14 Mapk7 Cacna1d Adcy3 Pld2 Adcy2 Map3k1 Adcy7 Mmp2 Egr1 Plcb4 Plcb2 Itpr3 Jun Prkcb Mapk11 Pla2g4a
0.0252307	20	112	1.71255	Cholinergic synapse	http://www.genome.jp/kegg-bin/show_pathway?mmu04725	Cacna1d Akt3 Pik3cg Adcy3 Pik3r5 Fos Adcy2 Ache Gnb4 Pik3r3 Adcy7 Cacna1a Pik3cd Plcb4 Plcb2 Pik3r1 Itpr3 Gng2 Prkcb Creb5
0.025814	13	63	1.97894	GnRH secretion	http://www.genome.jp/kegg-bin/show_pathway?mmu04929	Cacna1d Akt3 Cacna1g Pik3r3 Spp1 Pik3cd Plcb4 Plcb2 Pik3r1 Itpr3 Prkcb Kcnn4 Arrb2
0.025814	9	37	2.33277	African trypanosomiasis	http://www.genome.jp/kegg-bin/show_pathway?mmu05143	F2rl1 Tnf Fas Vcam1 Myd88 Icam1 Plcb4 Plcb2 Prkcb
0.025814	9	37	2.33277	Thyroid cancer	http://www.genome.jp/kegg-bin/show_pathway?mmu05216	Tcf7 Bax Gadd45b Polk Myc Cdkn1a Lef1 Tcf7l1 Bak1
0.0261958	17	91	1.79159	Morphine addiction	http://www.genome.jp/kegg-bin/show_pathway?mmu05032	Gabrg1 Grk5 Gabrp Adcy3 Adcy2 Pde8b Gnb4 Gabra3 Adcy7 Pde4a Cacna1a Pde3a Grk3 Adora1 Gng2 Prkcb Arrb2
0.0268001	20	113	1.69739	Glutamatergic synapse	http://www.genome.jp/kegg-bin/show_pathway?mmu04724	Gria3 Homer3 Slc38a3 Cacna1d Adcy3 Pld2 Dlg4 Adcy2 Slc38a1 Gria4 Gnb4 Adcy7 Cacna1a Plcb4 Plcb2 Grk3 Itpr3 Gng2 Prkcb Pla2g4a
0.0283756	23	136	1.62188	Apelin signaling pathway	http://www.genome.jp/kegg-bin/show_pathway?mmu04371	Akt3 Pik3cg Adcy3 Pik3r5 Adcy2 Jag1 Gnb4 Spp1 Plat Adcy7 Smad3 Acta2 Serpine1 Notch3 Prkab2 Rras Egr1 Plcb4 Plcb2 Itpr3 Gng2 Klf2 Sphk1
0.0303286	11	51	2.06849	Fanconi anemia pathway	http://www.genome.jp/kegg-bin/show_pathway?mmu03460	Brca1 Fancc Polk Hes1 Rad51 Blm Fanca Fancd2 Fanci Brca2 Palb2
0.030563	7	26	2.582	Glycosphingolipid biosynthesis	http://www.genome.jp/kegg-bin/show_pathway?mmu00601	B4galt2 St3gal4 B3galt1 Ggta1 B3galnt1 A4galt Fut4
0.0317834	16	86	1.78424	Insulin secretion	http://www.genome.jp/kegg-bin/show_pathway?mmu04911	Stx1a Cacna1d Adcy3 Adcy2 Adcy7 Cck Trpm4 Plcb4 Plcb2 Abcc8 Atp1a3 Atp1b2 Itpr3 Prkcb Creb5 Kcnn4
0.0320594	14	72	1.86478	Inositol phosphate metabolism	http://www.genome.jp/kegg-bin/show_pathway?mmu00562	Itpkc Plcd1 Isyna1 Pik3cg Synj2 Plce1 Plcd4 Inpp5d Pip4k2a Plcg2 Plch1 Pik3cd Plcb4 Plcb2
0.033439	36	240	1.43854	Calcium signaling pathway	http://www.genome.jp/kegg-bin/show_pathway?mmu04020	Pdgfb Itpkc Plcd1 Cacna1d Ptger1 Avpr1a Adora2a Adcy3 Cacna1g Adcy2 Pdgfrb Plce1 Plcd4 Ngf Tacr3 Hgf Pdgfra P2rx7 Fgfr2 Ednra Adcy7 Plcg2 Cacna1a Gna15 Orai2 Plcb4 Plcb2 Itpr3 F2r Tpcn2 Adra1b Cysltr1 Prkcb Ptafr Sphk1 Erbb2
0.0381079	27	171	1.51425	CGMP-PKG signaling pathway	http://www.genome.jp/kegg-bin/show_pathway?mmu04022	Cacna1d Akt3 Pik3cg Adcy3 Pik3r5 Adcy2 Nfatc4 Rgs2 Nfatc2 Gucy1b1 Prkg2 Vasp Ednra Adcy7 Adra2a Gucy1a1 Plcb4 Plcb2 Atp1a3 Atp1b2 Pde3a Adora1 Itpr3 Adra1b Prkg1 Creb5 Pde5a
0.0391628	12	60	1.91805	Long-term depression	http://www.genome.jp/kegg-bin/show_pathway?mmu04730	Gria3 Igf1 Gucy1b1 Prkg2 Gucy1a1 Cacna1a Plcb4 Plcb2 Itpr3 Prkcb Prkg1 Pla2g4a
0.0391628	12	60	1.91805	Type I diabetes mellitus	http://www.genome.jp/kegg-bin/show_pathway?mmu04940	H2-M3 H2-M2 Tnf Fas H2-Aa H2-DMb2 H2-DMa H2-Eb1 H2-K1 H2-Q10 H2-Ab1 H2-DMb1
0.0406892	24	149	1.54474	Adrenergic signaling in cardiomyocytes	http://www.genome.jp/kegg-bin/show_pathway?mmu04261	Cacnb3 Cacna1d Scn1b Akt3 Pik3cg Adcy3 Cacnb1 Pik3r5 Adcy2 Tpm2 Ppp2r2c Adcy7 Tpm4 Tpm1 Scn7a Tnni3 Plcb4 Plcb2 Cacna2d1 Atp1a3 Atp1b2 Adra1b Creb5 Mapk11
0.0434061	13	68	1.83343	Renal cell carcinoma	http://www.genome.jp/kegg-bin/show_pathway?mmu05211	Pdgfb Tgfb1 Akt3 Tgfb3 Cdkn1a Pik3r3 Hgf Pak3 Ets1 Tgfb2 Pik3cd Pik3r1 Jun
0.0450684	27	174	1.48815	Necroptosis	http://www.genome.jp/kegg-bin/show_pathway?mmu04217	Irf9 Bax Stat3 Cybb Tnfaip3 Ifngr1 Tnfrsf10b Ripk3 Ifngr2 Eif2ak2 Tnf Fas Il33 Casp1 Traf5 Traf2 Tnfrsf1a Pycard Tlr3 Jak3 Birc3 Pygb Tlr4 Ticam2 Pla2g4a Birc2 Stat4
