# Supplementary material for: Polyamine Catabolism and Its Role in Renal Injury and Fibrosis in Mice Subjected to Repeated Low-Dose Cisplatin Treatment
Source: Biomedicines. 2024 Mar 13;12(3):640. doi: 10.3390/biomedicines12030640 (PMC10968664; doi:10.3390/biomedicines12030640)
Supplement: Supplementary file 1 [file biomedicines-12-00640-s001.zip › Datasets S1-S10/Enrichment D35 Datasets S7-S8 and S10/GO Enrichment Day 35/Dataset S7 RLDC 35 Day Combined GO-BP.xlsx]

## Sheet: RLDC 35 Day Combined GO-BP
Enrichment FDR	nGenes	Pathway Genes	Fold Enrichment	Pathway	URL	Genes
4.76445e-68	387	1474	2.51793	Cell migration	http://amigo.geneontology.org/amigo/term/GO:0016477	Itgb2 Pdgfb Itga5 Sox9 Serpinf1 Mmp14 Lgals9 Timp1 Sema6b Itgb7 Efnb2 Col18a1 Col1a1 Itga3 Il16 Foxn1 Spi1 Tiam1 Axl Tgfb1 Apoe Klf4 Bax Stat3 Cnn2 Hdac9 Hspb1 Cd44 Il27ra Kit Fbln1 Fzd3 Ccl8 Trpm2 Nav1 Csf1 Stc1 Gata2 Lama5 Plekho1 Nfe2l2 Lbp Stard13 Cd34 Sulf1 Rnd3 Cd40 Anxa6 Sparc Mmp7 Cxcl16 Ccl6 Ccl9 Akt3 Tnfaip3 Lama2 Dcn Arid5b Igf1 Vsir Ddit4 Srgap1 Nav3 Stk10 Myo1g Efemp1 Pik3cg Sdc1 Itg…
9.94326e-67	440	1822	2.31598	Locomotion	http://amigo.geneontology.org/amigo/term/GO:0040011	Ngfr Itgb2 Pdgfb Itga5 Sox9 Serpinf1 Mmp14 Lgals9 Timp1 Sema6b Itgb7 Efnb2 Col18a1 Col1a1 Itga3 Il16 Foxn1 Spi1 Tiam1 Axl Tgfb1 Apoe Klf4 Bax Stat3 Cavin1 Cnn2 Hdac9 Hspb1 Cd44 Il27ra Kit Fbln1 Neurl1a Fzd3 Ccl8 Trpm2 Nav1 Csf1 Stc1 Gata2 Lama5 Plekho1 Nfe2l2 Lbp Stard13 Cd34 Sulf1 Rnd3 Cd40 Etv4 Pltp Anxa6 Cldn7 Sparc Mmp7 Lsp1 Cxcl16 Ccl6 Ccl9 Scn1b Akt3 Tnfaip3 Lama2 Dcn Arid5b Igf1 Unc5b Vsir…
3.42567e-66	364	1362	2.56304	Cell adhesion	http://amigo.geneontology.org/amigo/term/GO:0007155	Itgb2 Lck Pdgfb Itga5 Sox9 Loxl3 Icosl Mmp14 Mapk7 Col6a1 Lgals9 Itgb7 Efnb2 Col18a1 Col1a1 Itga3 Vwf Spi1 Tiam1 Axl Tgfb1 Bcam Klf4 Il7r Col5a3 Cd33 Cd244a Hspb1 Cd44 Prlr Nid1 Il27ra Kit Itgae Fblim1 Fbln1 Nectin4 Actn3 Hfe Nphs1 Spaca7 Adam19 Scarf2 Ptprs Tnfaip8l2 Piezo1 Csf1 Actn1 Lama5 Anxa9 H2-M3 Cd34 Sulf1 C1qtnf1 Cyth3 Cldn7 Irf1 Tnfaip3 Lama2 Igf1 Vsir Plek Adora2a Col6a2 Stk10 Havcr2 T…
9.26408e-66	365	1374	2.54763	Biological adhesion	http://amigo.geneontology.org/amigo/term/GO:0022610	Itgb2 Lck Pdgfb Itga5 Sox9 Loxl3 Icosl Mmp14 Mapk7 Col6a1 Lgals9 Itgb7 Efnb2 Col18a1 Col1a1 Itga3 Vwf Spi1 Tiam1 Axl Tgfb1 Bcam Klf4 Il7r Col5a3 Cd33 Cd244a Hspb1 Cd44 Prlr Nid1 Il27ra Kit Itgae Fblim1 Fbln1 Nectin4 Actn3 Hfe Nphs1 Spaca7 Adam19 Scarf2 Ptprs Tnfaip8l2 Piezo1 Csf1 Actn1 Lama5 Anxa9 H2-M3 Cd34 Sulf1 C1qtnf1 Cyth3 Cldn7 Irf1 Tnfaip3 Lama2 Igf1 Vsir Plek Adora2a Col6a2 Stk10 Havcr2 T…
5.40411e-65	356	1330	2.56702	Regulation of immune system process	http://amigo.geneontology.org/amigo/term/GO:0002682	Lck Sox9 Loxl3 Icosl Tcf7 Mmp14 Lgals9 Cfp Rarg Efnb2 Foxn1 Spi1 Scin Axl Tgfb1 Lcp2 Apoe Cacnb3 Bax Il7r Stat3 Cd244a Hspb1 Il27ra Kit Gata6 Hfe Apobec3 Tnfrsf13b Ptprs Tnfaip8l2 Csf1 Gata2 Cd48 Cd5l Fcgr1 Lbp H2-M3 Cd40 Dhx58 Cd68 Irf1 Tnfaip3 Igf1 Vsir Meis1 Adora2a Irak3 Stk10 Havcr2 Tnip1 Myo1g Pld2 Coch Arg2 Zfp36l1 Fos Tgfb3 Gli3 Irf4 Edn1 Syk Cxcl14 Cd180 F2rl1 Sftpd Wnt5a Fyb C6 Ripk3 My…
5.40411e-65	406	1636	2.37998	Cell motility	http://amigo.geneontology.org/amigo/term/GO:0048870	Itgb2 Pdgfb Itga5 Sox9 Serpinf1 Mmp14 Lgals9 Timp1 Sema6b Itgb7 Efnb2 Col18a1 Col1a1 Itga3 Il16 Foxn1 Spi1 Tiam1 Axl Tgfb1 Apoe Klf4 Bax Stat3 Cavin1 Cnn2 Hdac9 Hspb1 Cd44 Il27ra Kit Fbln1 Neurl1a Fzd3 Ccl8 Trpm2 Nav1 Csf1 Stc1 Gata2 Lama5 Plekho1 Nfe2l2 Lbp Stard13 Cd34 Sulf1 Rnd3 Cd40 Pltp Anxa6 Cldn7 Sparc Mmp7 Cxcl16 Ccl6 Ccl9 Akt3 Tnfaip3 Lama2 Dcn Arid5b Igf1 Vsir Ddit4 Srgap1 Nav3 Stk10 My…
5.40411e-65	406	1636	2.37998	Localization of cell	http://amigo.geneontology.org/amigo/term/GO:0051674	Itgb2 Pdgfb Itga5 Sox9 Serpinf1 Mmp14 Lgals9 Timp1 Sema6b Itgb7 Efnb2 Col18a1 Col1a1 Itga3 Il16 Foxn1 Spi1 Tiam1 Axl Tgfb1 Apoe Klf4 Bax Stat3 Cavin1 Cnn2 Hdac9 Hspb1 Cd44 Il27ra Kit Fbln1 Neurl1a Fzd3 Ccl8 Trpm2 Nav1 Csf1 Stc1 Gata2 Lama5 Plekho1 Nfe2l2 Lbp Stard13 Cd34 Sulf1 Rnd3 Cd40 Pltp Anxa6 Cldn7 Sparc Mmp7 Cxcl16 Ccl6 Ccl9 Akt3 Tnfaip3 Lama2 Dcn Arid5b Igf1 Vsir Ddit4 Srgap1 Nav3 Stk10 My…
6.15495e-57	387	1619	2.29242	Immune response	http://amigo.geneontology.org/amigo/term/GO:0006955	Lck Loxl3 Icosl Lgals9 Cfp Tcirg1 Cd3g Spi1 Axl Tgfb1 Lcp2 Relb Apoe Hck Cacnb3 Bax Il7r Stat3 Cd244a Adgre1 Il27ra Kit Gata6 Adamts4 Hfe Cyp27b1 Ccl8 Lpo Apobec3 Tnfrsf13b Ptprs Tnfaip8l2 St3gal1 Csf1 Gata2 Ptgds Cybb Cd48 Cd5l Fcgr1 Ncf1 Lbp H2-M3 Cd40 Wfdc2 Dhx58 Cd68 Irf1 Cxcl16 Ccl6 Ccl9 Frk Tnfaip3 Ifngr1 Vsir Ddit4 Dock2 Irak3 Havcr2 Tnip1 Myo1g Pld2 Coch Arg2 Tgfb3 Evl Irf4 Edn1 Ly86 Syk …
7.75098e-54	369	1546	2.28901	Defense response	http://amigo.geneontology.org/amigo/term/GO:0006952	Itgb2 Lck Loxl3 Serpinf1 Lgals9 Cfp Timp1 Il16 Tcirg1 Spi1 Axl Tgfb1 Relb Apoe Klf4 Elf3 Hck Il7r Stat3 Cd244a Il27ra Kit Ggt5 Adamts4 Hfe Cyp27b1 Ccl8 Lpo Apobec3 Tnfaip8l2 Csf1 Cybb Nfe2l2 Cd5l Fcgr1 Ncf1 Lbp H2-M3 Cd40 Wfdc2 Dhx58 Cd68 Lsp1 Irf1 Cxcl16 Ccl6 Ccl9 Ptger1 Frk Tnfaip3 Ifngr1 Igf1 Ddit4 Adora2a Irak3 Havcr2 Tnip1 Pik3cg Sdc1 Coch Arg2 Evl Irf4 Edn1 Ly86 Syk Cd180 F2rl1 Pde8b Sftpd …
1.17733e-53	264	918	2.75799	Regulation of cell migration	http://amigo.geneontology.org/amigo/term/GO:0030334	Pdgfb Itga5 Sox9 Serpinf1 Mmp14 Lgals9 Timp1 Sema6b Col18a1 Col1a1 Itga3 Spi1 Tiam1 Tgfb1 Apoe Klf4 Stat3 Cnn2 Hdac9 Hspb1 Il27ra Kit Fbln1 Csf1 Stc1 Gata2 Lama5 Nfe2l2 Lbp Stard13 Sulf1 Cd40 Sparc Mmp7 Cxcl16 Akt3 Lama2 Dcn Igf1 Vsir Srgap1 Nav3 Stk10 Efemp1 Pik3cg Cygb Pld2 Evl Edn1 Cxcl14 Tert F2rl1 Plk2 Wnt5a Ajuba Ripk3 Myc Sh3bp1 Hdac7 Nckap1l Emp2 Cldn1 Slurp1 Gcsam Cd200r1 Snai2 Adamts1 A…
5.19603e-53	272	970	2.68923	Regulation of cell motility	http://amigo.geneontology.org/amigo/term/GO:2000145	Pdgfb Itga5 Sox9 Serpinf1 Mmp14 Lgals9 Timp1 Sema6b Col18a1 Col1a1 Itga3 Spi1 Tiam1 Tgfb1 Apoe Klf4 Stat3 Cavin1 Cnn2 Hdac9 Hspb1 Il27ra Kit Fbln1 Csf1 Stc1 Gata2 Lama5 Nfe2l2 Lbp Stard13 Sulf1 Cd40 Cldn7 Sparc Mmp7 Cxcl16 Akt3 Lama2 Dcn Igf1 Vsir Srgap1 Nav3 Stk10 Efemp1 Pik3cg Cygb Pld2 Evl Edn1 Cxcl14 Tert F2rl1 Plk2 Wnt5a Ajuba Ripk3 Myc Sh3bp1 Hdac7 Nckap1l Emp2 Cldn1 Slurp1 Gcsam Cd200r1 Sn…
6.67959e-53	287	1058	2.60152	Regulation of cellular component movement	http://amigo.geneontology.org/amigo/term/GO:0051270	Pdgfb Itga5 Sox9 Serpinf1 Mmp14 Lgals9 Timp1 Sema6b Col18a1 Col1a1 Itga3 Spi1 Tiam1 Tgfb1 Apoe Klf4 Stat3 Cavin1 Cnn2 Hdac9 Hspb1 Il27ra Kit Fbln1 Hap1 Csf1 Stc1 Gata2 Actn1 Lama5 Nfe2l2 Lbp Stard13 Sulf1 Cd40 Cldn7 Sparc Mmp7 Cxcl16 Akt3 Lama2 Dcn Igf1 Vsir Srgap1 Nav3 Stk10 Efemp1 Pik3cg Cygb Pld2 Evl Edn1 Cxcl14 Tert F2rl1 Plk2 Wnt5a Ajuba Ripk3 Myc Sh3bp1 Hdac7 Nckap1l Emp2 Cldn1 Slurp1 Gcsam…
7.38605e-53	273	978	2.67704	Cell activation	http://amigo.geneontology.org/amigo/term/GO:0001775	Itgb2 Lck Pdgfb Loxl3 Icosl Tcf7 Mmp14 Lgals9 Timp1 Efnb2 Tcirg1 Vwf Cd3g Foxn1 Spi1 Axl Tgfb1 Lcp2 Relb Apoe Bax Il7r Stat3 Cd244a Hspb1 Cd44 Klf5 Il27ra Kit Hfe Spib Tnfrsf13b Tnfaip8l2 St3gal1 Gata2 Ptgds Cd48 Lbp H2-M3 C1qtnf1 Cd40 Irf1 Tnfaip3 Ifngr1 Igf1 Vsir Plek Dock2 Adora2a Havcr2 Cygb Pld2 Arg2 Zfp36l1 Evl Gli3 Irf4 Syk Cd180 F2rl1 Sftpd Wnt5a Lcp1 Clu Ripk3 Myh9 Hdac7 Nckap1l Hes1 Ifn…
7.38605e-53	362	1517	2.28852	Positive regulation of multicellular organismal process	http://amigo.geneontology.org/amigo/term/GO:0051240	Ngfr Axin2 Itgb2 Lck Itga5 Sox9 Icosl Serpinf1 Mmp14 Lgals9 Ramp2 Efnb2 Col1a1 Il16 Foxn1 Tiam1 Axl Tgfb1 Apoe Klf4 Il7r Stat3 Ghrhr Cd244a Hspb1 Prlr Il27ra Kit Gata6 Neurl1a Actn3 Cyp27b1 Sulf2 Hap1 Fzd3 Csf1 Gata2 Abca1 Cybb Nfe2l2 Lbp H2-M3 Cd34 Sulf1 Brca1 C1qtnf1 Cd40 Etv4 Dhx58 Irf1 Akt3 Cdk1 Ifngr1 Igf1 Vsir Avpr1a Adora2a Irak3 Havcr2 Asic2 Zfp36l1 Fos Tgfb3 Gli3 Irf4 Edn1 Syk Tert F2rl1…
7.61882e-53	280	1019	2.63521	Regulation of locomotion	http://amigo.geneontology.org/amigo/term/GO:0040012	Pdgfb Itga5 Sox9 Serpinf1 Mmp14 Lgals9 Timp1 Sema6b Efnb2 Col18a1 Col1a1 Itga3 Il16 Spi1 Tiam1 Tgfb1 Apoe Klf4 Stat3 Cavin1 Cnn2 Hdac9 Hspb1 Il27ra Kit Fbln1 Csf1 Stc1 Gata2 Lama5 Nfe2l2 Lbp Stard13 Sulf1 Cd40 Cldn7 Sparc Mmp7 Cxcl16 Akt3 Lama2 Dcn Igf1 Vsir Srgap1 Adora2a Nav3 Stk10 Efemp1 Pik3cg Cygb Pld2 Evl Edn1 Cxcl14 Tert F2rl1 Plk2 Wnt5a Ajuba Ripk3 Myc Sh3bp1 Hdac7 Nckap1l Emp2 Cldn1 Slur…
6.90558e-50	338	1405	2.30713	Regulation of multicellular organismal development	http://amigo.geneontology.org/amigo/term/GO:2000026	Ngfr Axin2 Itgb2 Lck Itga5 Sox9 Loxl3 Serpinf1 Tcf7 Mmp14 Mapk7 Lgals9 Sema6b Ramp2 Rarg Foxn1 Spi1 Tiam1 Scin Axl Tgfb1 Apoe Klf4 Sult2b1 Il7r Stat3 Hspb1 Prlr Kit Gata6 Neurl1a Actn3 Cyp27b1 Hap1 Fzd3 Ptprs Csf1 Gata2 Cybb Lama5 Nfe2l2 Stard13 H2-M3 Cd34 Sulf1 Brca1 Rarb Cd40 Etv4 Wnt9b Sparc Irf1 Ywhah Akt3 Lama2 Dcn Cdk1 Igf1 Vsir Meis1 Efemp1 Asic2 Zfp36l1 Fos Tgfb3 Gli3 Edn1 Syk Tert Plk2 F…
1.18745e-46	214	710	2.89059	Regulation of cell adhesion	http://amigo.geneontology.org/amigo/term/GO:0030155	Lck Pdgfb Itga5 Sox9 Loxl3 Icosl Mmp14 Mapk7 Lgals9 Efnb2 Col1a1 Itga3 Spi1 Tgfb1 Klf4 Il7r Cd244a Hspb1 Cd44 Prlr Nid1 Il27ra Fbln1 Hfe Spaca7 Adam19 Tnfaip8l2 Piezo1 Csf1 Lama5 H2-M3 C1qtnf1 Cyth3 Cldn7 Irf1 Tnfaip3 Lama2 Igf1 Vsir Adora2a Havcr2 Pld2 Arg2 Gli3 Syk Sftpd Wnt5a Nckap1l Emp2 Hes1 Ccdc80 Snai2 Meltf St6gal1 Cd4 Smoc2 Cyp1b1 Twsg1 Aif1 Tnf Cd74 Anxa1 Cd6 Lpxn Efemp2 Fermt3 Adam8 Fn…
2.4551e-46	233	818	2.7317	Positive regulation of immune system process	http://amigo.geneontology.org/amigo/term/GO:0002684	Lck Icosl Mmp14 Lgals9 Cfp Efnb2 Spi1 Axl Tgfb1 Lcp2 Cacnb3 Bax Il7r Cd244a Il27ra Kit Csf1 Gata2 Cd5l Fcgr1 Lbp H2-M3 Cd40 Dhx58 Irf1 Igf1 Vsir Irak3 Havcr2 Myo1g Pld2 Coch Zfp36l1 Fos Gli3 Edn1 Syk Cxcl14 F2rl1 Wnt5a Fyb C6 Nckap1l Hes1 Gcsam Hcls1 Masp1 Cdkn1a Serping1 Cd4 Pla2g7 Trem2 Msh2 C3 Tap2 Aif1 Tnf Cd74 Anxa1 Cd6 Ms4a2 Lpxn Il33 Adam8 Irf7 Ccr1 Il18rap Il1rl1 Il18r1 Il1r1 Ccl20 Slc11a…
1.67588e-45	212	710	2.86357	Cytokine production	http://amigo.geneontology.org/amigo/term/GO:0001816	Icosl Lgals9 Il16 Axl Tgfb1 Relb Klf4 Homer3 Stat3 Hdac9 Cd244a Hspb1 Zfp287 Il27ra Kit Gata6 Fbln1 Hfe Pola1 Sulf2 Ptprs Cybb Lbp H2-M3 Cd34 Sulf1 Brca1 Cd40 Dhx58 Irf1 Tnfaip3 Ifngr1 Igf1 Vsir Nav3 Irak3 Rel Havcr2 Arg2 Tgfb3 Irf4 Syk F2rl1 Sftpd Wnt5a Clu Ripk3 Hdac7 Nckap1l Litaf Gsdmd Cd200r1 Snai2 Setd4 Clec4n Nfatc4 Trem2 Eif2ak2 Cyp1b1 Twsg1 C3 Aif1 Tnf Cd74 Anxa1 Cd6 Il33 Ltbp3 Afap1l2 A…
7.68917e-45	238	862	2.64789	Leukocyte activation	http://amigo.geneontology.org/amigo/term/GO:0045321	Itgb2 Lck Loxl3 Icosl Tcf7 Mmp14 Lgals9 Efnb2 Tcirg1 Cd3g Foxn1 Spi1 Axl Tgfb1 Lcp2 Relb Bax Il7r Stat3 Cd244a Hspb1 Cd44 Il27ra Kit Hfe Spib Tnfrsf13b Tnfaip8l2 St3gal1 Gata2 Ptgds Cd48 Lbp H2-M3 Cd40 Irf1 Tnfaip3 Ifngr1 Igf1 Vsir Dock2 Adora2a Havcr2 Pld2 Arg2 Zfp36l1 Gli3 Irf4 Syk Cd180 F2rl1 Sftpd Wnt5a Lcp1 Clu Ripk3 Myh9 Hdac7 Nckap1l Hes1 Ifngr2 Cdkn1a Cd4 Satb1 Trem2 Twsg1 Msh2 Aif1 Tnf C…
2.87934e-44	325	1400	2.22631	Response to other organism	http://amigo.geneontology.org/amigo/term/GO:0051707	Lck Cd52 Lgals9 Cfp Spi1 Axl Tgfb1 Relb Apoe Hck Bax Il7r Cd244a Hspb1 Prlr Il27ra Gata6 Ggt5 Adamts4 Cyp27b1 Cnp Mgst1 Ccl8 Lpo Apobec3 Tnfaip8l2 Csf1 Abca1 Cybb Fcgr1 Ncf1 Lbp H2-M3 Cd40 Wfdc2 Dhx58 Sparc Cd68 Irf1 Cxcl16 Ccl6 Ccl9 Plscr3 Ptger1 Frk Tnfaip3 Dcn Ifngr1 Ddit4 Irak3 Havcr2 Fam20a Coch Arg2 Fos Evl Irf4 Edn1 Ly86 Syk Cxcl14 Cd180 F2rl1 Sftpd Wnt5a Clu C6 Ripk3 Myc Sla Litaf Ciita C…
4.49303e-44	325	1403	2.22155	Response to external biotic stimulus	http://amigo.geneontology.org/amigo/term/GO:0043207	Lck Cd52 Lgals9 Cfp Spi1 Axl Tgfb1 Relb Apoe Hck Bax Il7r Cd244a Hspb1 Prlr Il27ra Gata6 Ggt5 Adamts4 Cyp27b1 Cnp Mgst1 Ccl8 Lpo Apobec3 Tnfaip8l2 Csf1 Abca1 Cybb Fcgr1 Ncf1 Lbp H2-M3 Cd40 Wfdc2 Dhx58 Sparc Cd68 Irf1 Cxcl16 Ccl6 Ccl9 Plscr3 Ptger1 Frk Tnfaip3 Dcn Ifngr1 Ddit4 Irak3 Havcr2 Fam20a Coch Arg2 Fos Evl Irf4 Edn1 Ly86 Syk Cxcl14 Cd180 F2rl1 Sftpd Wnt5a Clu C6 Ripk3 Myc Sla Litaf Ciita C…
5.64084e-44	208	703	2.83752	Regulation of cytokine production	http://amigo.geneontology.org/amigo/term/GO:0001817	Icosl Lgals9 Il16 Axl Tgfb1 Relb Klf4 Homer3 Stat3 Hdac9 Cd244a Hspb1 Zfp287 Il27ra Kit Gata6 Fbln1 Hfe Pola1 Sulf2 Ptprs Cybb Lbp H2-M3 Cd34 Sulf1 Brca1 Cd40 Dhx58 Irf1 Tnfaip3 Ifngr1 Igf1 Vsir Nav3 Irak3 Rel Havcr2 Arg2 Tgfb3 Irf4 Syk F2rl1 Sftpd Wnt5a Clu Ripk3 Hdac7 Nckap1l Litaf Gsdmd Cd200r1 Snai2 Setd4 Clec4n Nfatc4 Trem2 Eif2ak2 Cyp1b1 Twsg1 C3 Aif1 Tnf Cd74 Anxa1 Cd6 Il33 Afap1l2 Adam8 I…
6.8357e-44	265	1032	2.46262	Negative regulation of multicellular organismal process	http://amigo.geneontology.org/amigo/term/GO:0051241	Ngfr Axin2 Pdgfb Sox9 Loxl3 Serpinf1 Lgals9 Timp1 Sema6b Rarg Spi1 Axl Tgfb1 Relb Apoe Klf4 Cacnb3 Homer3 Hdac9 Hspb1 Klf5 Il27ra Gata6 Fbln1 Actn3 Hfe Ptprs Stc1 Gata2 Ptgds Lbp Stard13 H2-M3 Cd34 Sulf1 Tmprss6 C1qtnf1 Rarb Etv4 Dhx58 Wnt9b Sparc Irf1 Ywhah Ptger1 Tnfaip3 Dcn Ifngr1 Socs2 Igf1 Vsir Avpr1a Meis1 Nav3 Irak3 Rel Stc2 Havcr2 Efemp1 Slc6a4 Arg2 Tgfb3 Evl Gli3 Tert F2rl1 Plk2 Sftpd Wn…
7.23131e-44	330	1439	2.1993	Response to biotic stimulus	http://amigo.geneontology.org/amigo/term/GO:0009607	Lck Cd52 Lgals9 Cfp Spi1 Axl Tgfb1 Relb Apoe Klf4 Hck Bax Il7r Cd244a Hspb1 Prlr Il27ra Gata6 Ggt5 Adamts4 Cyp27b1 Cnp Mgst1 Ccl8 Lpo Apobec3 Tnfaip8l2 Csf1 Abca1 Cybb Fcgr1 Ncf1 Lbp H2-M3 Cd40 Wfdc2 Dhx58 Sparc Cd68 Irf1 Cxcl16 Ccl6 Ccl9 Plscr3 Ptger1 Frk Tnfaip3 Dcn Ifngr1 Ddit4 Irak3 Havcr2 Fam20a Coch Arg2 Fos Evl Irf4 Edn1 Ly86 Syk Cxcl14 Cd180 F2rl1 Sftpd Wnt5a Clu C6 Ripk3 Myc Sla Litaf Ci…
4.3432e-43	237	876	2.59463	Regulation of response to external stimulus	http://amigo.geneontology.org/amigo/term/GO:0032101	Pdgfb Serpinf1 Lgals9 Sema6b Efnb2 Il16 Spi1 Tiam1 Tgfb1 Apoe Klf4 Cacnb3 Hspb1 Gata6 Cyp27b1 Apobec3 Ptprs Tnfaip8l2 Csf1 Nfe2l2 Fcgr1 Lbp H2-M3 Cd34 Tmprss6 C1qtnf1 Dhx58 Irf1 Tnfaip3 Igf1 Adora2a Irak3 Havcr2 Tnip1 Pik3cg Coch Arg2 Edn1 Ly86 Cxcl14 Cd180 F2rl1 Wnt5a Nckap1l Cd200r1 Snai2 St6gal1 Pros1 Setd4 Abcc1 Serping1 Smoc2 Pla2g7 Trem2 C3 Tap2 Aif1 Tnf Cd74 Pdgfrb Anxa1 Il33 Pik3ap1 Adam8…
4.58875e-43	397	1900	2.00386	Tissue development	http://amigo.geneontology.org/amigo/term/GO:0009888	Ngfr Axin2 Pdgfb Itga5 Sox9 Loxl3 Tcf7 Mmp14 Col6a1 Timp1 Sema6b Rarg Efnb2 Col18a1 Col1a1 Itga3 Tcirg1 Foxn1 Spi1 Tiam1 Scin Tgfb1 Klf4 Elf3 Sult2b1 Bax Cd44 Klf5 Prlr Gata6 Upk1a Neurl1a Actn3 Nphs1 Cyp27b1 Sulf2 Crlf1 Fzd3 Fhl2 Ehf Ptprs Aldh1a2 Csf1 Stc1 Lama5 Adamtsl4 Stard13 Cd34 Sulf1 Rarb Etv4 Anxa6 Wnt9b Rcn3 Plagl1 Ros1 Lama2 Dcn Cdk1 Arid5b Apaf1 Igf1 Meis1 Stc2 Sgcd Btg2 Efemp1 Sdc1 F…
5.13755e-43	341	1524	2.14585	Biological process involved in interspecies interaction between organisms	http://amigo.geneontology.org/amigo/term/GO:0044419	Lck Cd52 Lgals9 Cfp Spi1 Axl Tgfb1 Relb Apoe Hck Bax Il7r Cd244a Hspb1 Prlr Il27ra Gata6 Ggt5 Fbln1 Adamts4 Nectin4 Cyp27b1 Cnp Mgst1 Ccl8 Lpo Apobec3 Tnfaip8l2 Csf1 Abca1 Cybb Fcgr1 Ncf1 Lbp H2-M3 Cd40 Wfdc2 Dhx58 Sparc Cd68 Irf1 Cxcl16 Ccl6 Ccl9 Plscr3 Ptger1 Frk Tnfaip3 Dcn Ifngr1 Ddit4 Irak3 Havcr2 Tnip1 Fam20a Coch Arg2 Fos Evl Irf4 Edn1 Ly86 Syk Cxcl14 Cd180 F2rl1 Sftpd Wnt5a Clu C6 Ripk3 M…
7.51704e-43	205	698	2.81663	Inflammatory response	http://amigo.geneontology.org/amigo/term/GO:0006954	Itgb2 Loxl3 Serpinf1 Lgals9 Timp1 Il16 Tcirg1 Axl Tgfb1 Relb Apoe Elf3 Hck Stat3 Kit Ggt5 Hfe Ccl8 Tnfaip8l2 Csf1 Cybb Nfe2l2 Cd5l Fcgr1 Ncf1 Lbp Cd40 Cd68 Ccl6 Ccl9 Ptger1 Tnfaip3 Igf1 Adora2a Havcr2 Tnip1 Pik3cg Sdc1 Ly86 Syk Cd180 F2rl1 Wnt5a Hdac7 Ciita Gsdmd Cd200r1 Setd4 Abcc1 Pla2g7 Trem2 C3 Aif1 Tnf Anxa1 Cd6 Ms4a2 Il33 Pik3ap1 Afap1l2 Adam8 Ccr1 Casp12 Casp1 Il18rap Il1rl1 Il18r1 Il1r1 C…
8.02921e-43	369	1714	2.06465	Regulation of cell population proliferation	http://amigo.geneontology.org/amigo/term/GO:0042127	Ngfr Axin2 Ccnd2 Pdgfb Sox9 Icosl Serpinf1 Tcf7 Lgals9 Timp1 Uhrf1 Rarg Efnb2 Col18a1 Foxm1 Tiam1 Scin Tgfb1 Apoe Klf4 Grk5 Sult2b1 Hck Bax Il7r Stat3 Clec11a Ghrhr Cnn2 Cd244a Nes Klf5 Prlr Il27ra Kit Gata6 Crip2 Fbln1 Neurl1a Cyp27b1 Sulf2 Crlf1 Fzd3 Tnfrsf13b Plcd1 Aldh1a2 Csf1 Gata2 Ptgds Lama5 H2-M3 Sulf1 Timp2 Rarb Cdc6 Cd40 Birc5 Etv4 Pmp22 Ksr1 Cldn7 Sparc Sfrp5 Irf1 Akt3 Tnfaip3 Cdk1 Igf…
2.00382e-40	313	1380	2.17518	Positive regulation of developmental process	http://amigo.geneontology.org/amigo/term/GO:0051094	Ngfr Axin2 Itgb2 Lck Pdgfb Zfp385a Itga5 Sox9 Serpinf1 Mmp14 Lgals9 Ramp2 Efnb2 Col1a1 Foxn1 Tiam1 Scin Axl Tgfb1 Apoe Klf4 Sult2b1 Bax Il7r Mmd Stat3 Ghrhr Hspb1 Klf5 Kit Gata6 Neurl1a Actn3 Cyp27b1 Hap1 Clic1 Fzd3 Ccl8 Piezo1 Csf1 Gata2 Cybb Nfe2l2 H2-M3 Cd34 Brca1 Timp2 Cd40 Etv4 Irf1 Akt3 Dcn Cdk1 Socs2 Igf1 Vsir Asic2 Dlg4 Arg2 Zfp36l1 Fos Tgfb3 Gli3 Edn1 Syk Pdlim7 Tert Fst Gdf10 Wnt5a Clu …
1.70453e-39	274	1144	2.29697	Anatomical structure formation involved in morphogenesis	http://amigo.geneontology.org/amigo/term/GO:0048646	Ngfr Axin2 Itgb2 Zfp385a Itga5 Sox9 Serpinf1 Mmp14 Mapk7 Kctd10 Col6a1 Ramp2 Rarg Efnb2 Col18a1 Col1a1 Itga3 Tcirg1 Tgfb1 Klf4 Stat3 Hdac9 Hspb1 Klf5 Gata6 Nphs1 Fzd3 Fhl2 Relt Elk3 Ccl8 Plcd1 Aldh1a2 Gata2 Actn1 Cybb Plekho1 Nfe2l2 Stard13 H2-M3 Cd34 Sulf1 Brca1 Plxdc1 Cd40 Wnt9b Sparc Akt3 Tnfaip3 Dcn Apaf1 Unc5b Meis1 Ccng1 Pik3cg Fam20a Itgb4 Krt19 Tnfaip2 Gli3 Edn1 Syk Tert Plk2 Wnt5a C6 Grh…
3.63251e-39	268	1111	2.3134	Tube development	http://amigo.geneontology.org/amigo/term/GO:0035295	Ngfr Itgb2 Itga5 Sox9 Loxl3 Serpinf1 Tcf7 Mmp14 Mapk7 Kctd10 Ramp2 Rarg Efnb2 Col18a1 Itga3 Fkbp10 Foxn1 Spi1 Tgfb1 Apoe Klf4 Bax Stat3 Hdac9 Hspb1 Klf5 Kit Gata6 Crlf1 Fzd3 Elk3 Plcd1 Aldh1a2 Csf1 Gata2 Cybb Lama5 Nfe2l2 Stard13 H2-M3 Cd34 Sulf1 Brca1 Plxdc1 Rarb Cd40 Etv4 Wnt9b Sparc Sfrp5 Rcn3 Akt3 Dcn Apaf1 Igf1 Unc5b Meis1 Sgcd Pik3cg Sdc1 Arg2 Zfp36l1 Tgfb3 Tnfaip2 Gli3 Edn1 Syk Tert Plk2 S…
5.79115e-39	212	777	2.61665	Regulation of immune response	http://amigo.geneontology.org/amigo/term/GO:0050776	Lck Loxl3 Icosl Lgals9 Cfp Spi1 Tgfb1 Lcp2 Apoe Cacnb3 Bax Il7r Il27ra Kit Gata6 Hfe Apobec3 Ptprs Gata2 Cd48 Cd5l Fcgr1 Lbp H2-M3 Cd40 Dhx58 Irf1 Tnfaip3 Vsir Irak3 Havcr2 Tnip1 Myo1g Pld2 Coch Arg2 Irf4 Syk Cd180 F2rl1 Wnt5a Fyb C6 Ripk3 Nckap1l Gcsam Masp1 Serping1 Cd4 Trem2 Msh2 C3 Tap2 Tnf Cd74 Anxa1 Ms4a2 Lpxn Slc15a3 Il33 Pik3ap1 Adam8 Irf7 Ccr1 Col3a1 Il18rap Il1rl1 Il18r1 Il1r1 Slc11a1 I…
6.64191e-39	344	1610	2.0491	Regulation of cell differentiation	http://amigo.geneontology.org/amigo/term/GO:0045595	Ngfr Axin2 Lck Pdgfb Zfp385a Sox9 Loxl3 Serpinf1 Tcf7 Mmp11 Mmp14 Lgals9 Sema6b Ramp2 Rarg Efnb2 Col1a1 Tcirg1 Foxn1 Spi1 Tiam1 Scin Axl Tgfb1 Apoe Klf4 Sult2b1 Il7r Mmd Stat3 Hspb1 Klf5 Prlr Kit Gata6 Fbln1 Neurl1a Actn3 Cyp27b1 Hap1 Clic1 Fzd3 Ccl8 Ptprs Piezo1 Csf1 Gata2 Nfe2l2 H2-M3 Cd34 Timp2 Rarb Etv4 Wnt9b Irf1 Ywhah Ccl9 Socs2 Igf1 Vsir Meis1 Efemp1 Slc6a4 Zfp36l1 Fos Tgfb3 Gli3 Edn1 Syk …
1.12509e-38	219	821	2.55818	Cell-cell adhesion	http://amigo.geneontology.org/amigo/term/GO:0098609	Itgb2 Lck Itga5 Sox9 Loxl3 Icosl Mapk7 Lgals9 Itgb7 Efnb2 Spi1 Tgfb1 Klf4 Il7r Cd244a Hspb1 Cd44 Il27ra Kit Fblim1 Nectin4 Hfe Nphs1 Adam19 Scarf2 Ptprs Tnfaip8l2 Piezo1 Lama5 Anxa9 H2-M3 Cd34 C1qtnf1 Cldn7 Irf1 Tnfaip3 Igf1 Vsir Plek Adora2a Stk10 Havcr2 Tnip1 Dlg4 Arg2 Zfp36l1 Gli3 Syk Emb Sftpd Wnt5a Ajuba Ctnnd2 Myh9 Nckap1l Cldn1 Hes1 Alcam Cd200r1 Cd4 Cyp1b1 Twsg1 Dsc2 Aif1 Tnf Cd74 Anxa1 C…
1.37871e-38	230	887	2.48677	Tube morphogenesis	http://amigo.geneontology.org/amigo/term/GO:0035239	Ngfr Itgb2 Itga5 Sox9 Serpinf1 Tcf7 Mmp14 Mapk7 Kctd10 Ramp2 Rarg Efnb2 Col18a1 Fkbp10 Foxn1 Spi1 Tgfb1 Apoe Klf4 Bax Stat3 Hdac9 Hspb1 Klf5 Gata6 Fzd3 Elk3 Plcd1 Aldh1a2 Csf1 Gata2 Cybb Lama5 Nfe2l2 Stard13 H2-M3 Cd34 Sulf1 Brca1 Plxdc1 Cd40 Etv4 Wnt9b Sparc Sfrp5 Akt3 Dcn Apaf1 Igf1 Unc5b Meis1 Sgcd Pik3cg Zfp36l1 Tnfaip2 Gli3 Edn1 Syk Tert Plk2 Wnt5a C6 Grhl2 Myc Myh9 Hdac7 Emp2 Hes1 Adamts1 A…
2.89485e-38	250	1012	2.36914	Defense response to other organism	http://amigo.geneontology.org/amigo/term/GO:0098542	Lck Lgals9 Cfp Spi1 Axl Tgfb1 Relb Apoe Hck Il7r Cd244a Il27ra Adamts4 Cyp27b1 Ccl8 Lpo Apobec3 Tnfaip8l2 Csf1 Cybb Fcgr1 Ncf1 Lbp H2-M3 Cd40 Wfdc2 Dhx58 Irf1 Cxcl16 Ccl6 Ccl9 Frk Tnfaip3 Ifngr1 Ddit4 Irak3 Havcr2 Coch Arg2 Evl Irf4 Edn1 Ly86 Syk Cd180 F2rl1 Sftpd Wnt5a C6 Ripk3 Myc Sla Ciita Cldn1 Gsdmd Masp1 Ifngr2 Serping1 Cd4 Clec4n Trem2 Eif2ak2 C3 Tap2 Aif1 Tnf Cd74 Anxa1 Slc15a3 Il33 Adam8…
1.16528e-37	173	573	2.89549	Positive regulation of cell motility	http://amigo.geneontology.org/amigo/term/GO:2000147	Pdgfb Itga5 Sox9 Mmp14 Lgals9 Sema6b Col18a1 Col1a1 Itga3 Spi1 Tiam1 Tgfb1 Stat3 Cavin1 Hdac9 Hspb1 Kit Fbln1 Csf1 Gata2 Nfe2l2 Lbp Cd40 Cldn7 Sparc Mmp7 Cxcl16 Akt3 Igf1 Vsir Pik3cg Pld2 Edn1 Cxcl14 Tert F2rl1 Plk2 Wnt5a Myc Hdac7 Nckap1l Cldn1 Snai2 Adamts1 Abcc1 Smoc2 Pla2g7 Trem2 Cyp1b1 Aif1 Diaph1 Cd74 Pdgfrb Anxa1 Fermt3 Gli1 Adam8 Ccr1 Il1r1 Map4k4 Sema4c Ccl20 Fn1 Ptprc Lamc2 Mpzl1 Selp D…
1.82104e-37	268	1135	2.26449	Circulatory system development	http://amigo.geneontology.org/amigo/term/GO:0072359	Ngfr Axin2 Itgb2 Pdgfb Itga5 Sox9 Serpinf1 Mmp14 Mapk7 Kctd10 Ramp2 Efnb2 Col18a1 Col1a1 Itga3 Fkbp10 Foxn1 Spi1 Tgfb1 Apoe Klf4 Bax Stat3 Hdac9 Hspb1 Klf5 Kit Gata6 Fhl2 Elk3 Plcd1 Adam19 Aldh1a2 Bicc1 Gata2 Cybb Nfe2l2 Stard13 H2-M3 Cd34 Sulf1 Brca1 Plxdc1 Rarb Cd40 Sparc Akt3 Dcn Cdk1 Igf1 Unc5b Meis1 Sgcd Pdlim4 Pik3cg Cdkl1 Zfp36l1 Tnfaip2 Gli3 Edn1 Syk Pdlim7 Tert Plk2 Wnt5a C6 Grhl2 Col14a…
2.26599e-37	168	549	2.93473	Positive regulation of cell migration	http://amigo.geneontology.org/amigo/term/GO:0030335	Pdgfb Itga5 Sox9 Mmp14 Lgals9 Sema6b Col18a1 Col1a1 Itga3 Spi1 Tiam1 Tgfb1 Stat3 Hdac9 Hspb1 Kit Fbln1 Csf1 Gata2 Nfe2l2 Lbp Cd40 Sparc Mmp7 Cxcl16 Akt3 Igf1 Vsir Pik3cg Pld2 Edn1 Cxcl14 Tert F2rl1 Plk2 Wnt5a Myc Hdac7 Nckap1l Cldn1 Snai2 Adamts1 Abcc1 Smoc2 Pla2g7 Trem2 Cyp1b1 Aif1 Diaph1 Cd74 Pdgfrb Anxa1 Fermt3 Gli1 Adam8 Ccr1 Il1r1 Map4k4 Sema4c Ccl20 Fn1 Ptprc Lamc2 Mpzl1 Selp Ddr2 Notch1 It…
5.0158e-37	175	590	2.84457	Positive regulation of locomotion	http://amigo.geneontology.org/amigo/term/GO:0040017	Pdgfb Itga5 Sox9 Mmp14 Lgals9 Sema6b Col18a1 Col1a1 Itga3 Il16 Spi1 Tiam1 Tgfb1 Stat3 Cavin1 Hdac9 Hspb1 Kit Fbln1 Csf1 Gata2 Nfe2l2 Lbp Cd40 Cldn7 Sparc Mmp7 Cxcl16 Akt3 Igf1 Vsir Pik3cg Pld2 Edn1 Cxcl14 Tert F2rl1 Plk2 Wnt5a Myc Hdac7 Nckap1l Cldn1 Snai2 Adamts1 Abcc1 Smoc2 Pla2g7 Trem2 Cyp1b1 Aif1 Diaph1 Cd74 Pdgfrb Anxa1 Fermt3 Gli1 Adam8 Ccr1 Il1r1 Map4k4 Sema4c Ccl20 Fn1 Ptprc Lamc2 Mpzl1 S…
5.0158e-37	175	590	2.84457	Positive regulation of cellular component movement	http://amigo.geneontology.org/amigo/term/GO:0051272	Pdgfb Itga5 Sox9 Mmp14 Lgals9 Sema6b Col18a1 Col1a1 Itga3 Spi1 Tiam1 Tgfb1 Stat3 Cavin1 Hdac9 Hspb1 Kit Fbln1 Csf1 Gata2 Nfe2l2 Lbp Cd40 Cldn7 Sparc Mmp7 Cxcl16 Akt3 Igf1 Vsir Pik3cg Pld2 Edn1 Cxcl14 Tert F2rl1 Plk2 Wnt5a Myc Hdac7 Nckap1l Cldn1 Snai2 Adamts1 Abcc1 Smoc2 Pla2g7 Trem2 Cyp1b1 Aif1 Diaph1 Cd74 Pdgfrb Anxa1 Fermt3 Gli1 Adam8 Ccr1 Il1r1 Map4k4 Sema4c Ccl20 Fn1 Ptprc Lamc2 Mpzl1 Selp D…
8.24338e-37	229	903	2.43208	Positive regulation of cell differentiation	http://amigo.geneontology.org/amigo/term/GO:0045597	Ngfr Axin2 Lck Zfp385a Sox9 Serpinf1 Mmp14 Lgals9 Ramp2 Efnb2 Col1a1 Foxn1 Tiam1 Scin Axl Tgfb1 Apoe Sult2b1 Il7r Mmd Stat3 Klf5 Kit Gata6 Neurl1a Actn3 Cyp27b1 Hap1 Clic1 Fzd3 Ccl8 Piezo1 Csf1 Gata2 H2-M3 Cd34 Timp2 Etv4 Irf1 Socs2 Igf1 Vsir Zfp36l1 Fos Tgfb3 Gli3 Edn1 Syk Pdlim7 Tert Gdf10 Clu Myc Nckap1l Hes1 Snai2 Boc Hcls1 Wnt10b Cd4 Ache Tnfrsf12a Trem2 Pim1 Sox8 Bambi Pkdcc Tnf Fbn2 Cd74 A…
1.4781e-36	169	562	2.88391	Regulation of cell activation	http://amigo.geneontology.org/amigo/term/GO:0050865	Lck Pdgfb Loxl3 Icosl Tcf7 Mmp14 Lgals9 Efnb2 Foxn1 Spi1 Axl Tgfb1 Apoe Il7r Cd244a Hspb1 Il27ra Hfe Tnfrsf13b Tnfaip8l2 Gata2 Lbp H2-M3 C1qtnf1 Cd40 Irf1 Tnfaip3 Igf1 Vsir Plek Adora2a Havcr2 Cygb Pld2 Arg2 Zfp36l1 Gli3 Syk F2rl1 Sftpd Wnt5a Ripk3 Nckap1l Hes1 Cdkn1a Cd4 Trem2 Twsg1 Msh2 Aif1 Tnf Cd74 Pdgfrb Anxa1 Cd6 Ms4a2 Fas Il33 Adam8 Il1rl1 Serpine2 Inpp5d Ptprc Selp Stxbp1 Rasgrp1 Nfatc2 V…
3.54947e-36	148	455	3.11947	Positive regulation of cytokine production	http://amigo.geneontology.org/amigo/term/GO:0001819	Icosl Lgals9 Il16 Tgfb1 Stat3 Cd244a Hspb1 Il27ra Kit Gata6 Sulf2 Cybb Lbp H2-M3 Cd34 Sulf1 Brca1 Cd40 Dhx58 Irf1 Ifngr1 Havcr2 Irf4 Syk F2rl1 Wnt5a Clu Gsdmd Setd4 Clec4n Nfatc4 Trem2 Eif2ak2 Cyp1b1 C3 Aif1 Tnf Cd74 Anxa1 Cd6 Il33 Afap1l2 Adam8 Irf7 Casp1 Il1rl1 Il18r1 Il1r1 Ccl20 Slc11a1 Ptprc Ifi211 Traf2 Il1f6 Prg2 Rasgrp1 Fermt1 Postn Il6ra Tlr2 F3 Laptm5 Ephb2 Hgf Fgr Pf4 P2rx7 Zc3hav1 Clec…
6.73961e-36	175	601	2.79251	Taxis	http://amigo.geneontology.org/amigo/term/GO:0042330	Ngfr Pdgfb Lgals9 Sema6b Efnb2 Il16 Spi1 Tiam1 Tgfb1 Hspb1 Kit Fzd3 Ccl8 Trpm2 Csf1 Lama5 Lbp Etv4 Lsp1 Cxcl16 Ccl6 Ccl9 Scn1b Lama2 Unc5b Dock2 Pik3cg Hoxb9 Evl Gli3 Edn1 Syk Cxcl14 F2rl1 Emb Wnt5a Matn2 Nckap1l Alcam Snai2 Boc St6gal1 Abcc1 Smoc2 Pla2g7 Trem2 Aif1 Lox Cd74 Pdgfrb Anxa1 Adam8 Ccr1 Unc5a Sema4c Ccl20 Fn1 Vangl2 Notch1 Sema6d Rab13 Vcam1 Lef1 Efna4 Epha7 Ephb2 Sema3c Csf3r Hgf Sem…
7.44244e-36	174	596	2.79984	Chemotaxis	http://amigo.geneontology.org/amigo/term/GO:0006935	Ngfr Pdgfb Lgals9 Sema6b Efnb2 Il16 Spi1 Tiam1 Tgfb1 Hspb1 Kit Fzd3 Ccl8 Trpm2 Csf1 Lama5 Lbp Etv4 Lsp1 Cxcl16 Ccl6 Ccl9 Scn1b Lama2 Unc5b Dock2 Pik3cg Hoxb9 Evl Gli3 Edn1 Syk Cxcl14 F2rl1 Emb Wnt5a Matn2 Nckap1l Alcam Snai2 Boc St6gal1 Abcc1 Smoc2 Pla2g7 Trem2 Aif1 Lox Cd74 Pdgfrb Anxa1 Adam8 Ccr1 Unc5a Sema4c Ccl20 Fn1 Vangl2 Notch1 Sema6d Rab13 Vcam1 Lef1 Efna4 Epha7 Ephb2 Sema3c Csf3r Hgf Sem…
8.34791e-36	230	922	2.39237	Response to cytokine	http://amigo.geneontology.org/amigo/term/GO:0034097	Pdgfb Sox9 Tcf7 Mapk7 Timp1 Rarg Col1a1 Tcirg1 Spi1 Axl Relb Klf4 Il7r Stat3 Cd44 Klf5 Prlr Il27ra Kit Ggt5 Cyp27b1 Crlf1 Ccl8 Aldh1a2 Csf1 Abca1 Nfe2l2 Brca1 Timp2 Cd40 Sparc Lsp1 Irf1 Cxcl16 Ccl6 Ccl9 Arid5b Ifngr1 Irak3 Zfp36l1 Pfkp Fos Evl Edn1 Syk F2rl1 Wnt5a Osmr Myc Ciita Cldn1 Hcls1 Ifngr2 Tuba1b Krt18 Cd4 Trem2 Eif2ak2 Aif1 Tnf Dpysl3 Lox Cd74 Anxa1 Fas Ankrd1 Il33 Fosl1 Hells Nfkb2 Ifit…
1.50145e-35	193	706	2.6217	Lymphocyte activation	http://amigo.geneontology.org/amigo/term/GO:0046649	Itgb2 Lck Loxl3 Icosl Tcf7 Mmp14 Lgals9 Efnb2 Tcirg1 Cd3g Foxn1 Spi1 Axl Tgfb1 Relb Bax Il7r Stat3 Cd244a Hspb1 Cd44 Il27ra Kit Hfe Spib Tnfrsf13b Tnfaip8l2 St3gal1 Cd48 H2-M3 Cd40 Irf1 Tnfaip3 Igf1 Vsir Dock2 Adora2a Havcr2 Arg2 Zfp36l1 Gli3 Irf4 Syk Cd180 F2rl1 Sftpd Lcp1 Ripk3 Myh9 Hdac7 Nckap1l Hes1 Cdkn1a Cd4 Satb1 Twsg1 Msh2 Aif1 Cd74 Anxa1 Cd6 Fas Hells Adam8 Il18r1 Slc11a1 Inpp5d Ptprc Mr…
2.81794e-35	166	558	2.85302	Immune effector process	http://amigo.geneontology.org/amigo/term/GO:0002252	Loxl3 Icosl Lgals9 Cfp Tcirg1 Spi1 Tgfb1 Relb Il7r Stat3 Cd244a Il27ra Kit Hfe St3gal1 Gata2 Ptgds Cd5l Fcgr1 Ncf1 Lbp H2-M3 Cd40 Dhx58 Irf1 Tnfaip3 Vsir Dock2 Irak3 Havcr2 Myo1g Pld2 Tgfb3 Irf4 Syk Cd180 F2rl1 Sftpd Wnt5a Lcp1 Clu C6 Ripk3 Emp2 Masp1 Serping1 Trem2 Msh2 C3 Tap2 Tnf Cd74 Anxa1 Ms4a2 Fas Il33 Irf7 Il18rap Il18r1 Il1r1 Slc11a1 Inpp5d Cfh Ptprc C4bp Mr1 Apbb1ip Stxbp1 Traf2 Jag1 Ras…
9.50944e-35	232	948	2.34699	Hematopoietic or lymphoid organ development	http://amigo.geneontology.org/amigo/term/GO:0048534	Lck Zfp385a Loxl3 Tcf7 Mmp14 Lgals9 Rarg Tcirg1 Cd3g Foxn1 Spi1 Scin Axl Tgfb1 Relb Klf4 Bax Il7r Stat3 Cnn2 Hspb1 Kit Crip2 Spib Trpm2 Apobec3 Tnfrsf13b St3gal1 Csf1 Gata2 Lrrk1 Actn1 Nfe2l2 Fli1 H2-M3 Cd34 Dyrk3 Irf1 Tnfaip3 Vsir Plek Dock2 Meis1 Top2a Zfp36l1 Fos Gli3 Irf4 Syk F2rl1 Fst Wnt5a Esco2 Ripk3 Myc Myh9 Hdac7 Nckap1l Hes1 Hcls1 Wnt10b Cd4 Satb1 Trem2 Pim1 Eif2ak2 Twsg1 Msh2 Tnf Lox C…
1.77815e-34	198	747	2.542	Vasculature development	http://amigo.geneontology.org/amigo/term/GO:0001944	Ngfr Itgb2 Pdgfb Itga5 Serpinf1 Mmp14 Mapk7 Kctd10 Ramp2 Efnb2 Col18a1 Col1a1 Fkbp10 Foxn1 Spi1 Tgfb1 Apoe Klf4 Bax Stat3 Hdac9 Hspb1 Klf5 Kit Gata6 Elk3 Plcd1 Aldh1a2 Gata2 Cybb Nfe2l2 Stard13 H2-M3 Cd34 Sulf1 Brca1 Plxdc1 Cd40 Sparc Akt3 Dcn Igf1 Unc5b Meis1 Sgcd Pik3cg Zfp36l1 Tnfaip2 Gli3 Edn1 Syk Tert Plk2 Wnt5a C6 Myh9 Hdac7 Emp2 Hes1 Adamts1 Fmnl3 Nfatc4 Thbs2 Smoc2 Tnfrsf12a Ptk7 Xdh Cyp1…
2.29261e-34	224	904	2.37635	Hemopoiesis	http://amigo.geneontology.org/amigo/term/GO:0030097	Lck Zfp385a Loxl3 Tcf7 Mmp14 Lgals9 Rarg Tcirg1 Cd3g Foxn1 Spi1 Scin Axl Tgfb1 Relb Klf4 Bax Il7r Stat3 Cnn2 Hspb1 Kit Crip2 Spib Trpm2 Apobec3 Tnfrsf13b St3gal1 Csf1 Gata2 Lrrk1 Actn1 Nfe2l2 Fli1 H2-M3 Cd34 Dyrk3 Irf1 Tnfaip3 Vsir Plek Dock2 Meis1 Top2a Zfp36l1 Fos Gli3 Irf4 Syk F2rl1 Fst Wnt5a Esco2 Ripk3 Myc Myh9 Hdac7 Nckap1l Hes1 Hcls1 Wnt10b Cd4 Satb1 Trem2 Pim1 Eif2ak2 Twsg1 Msh2 Tnf Lox C…
4.79128e-34	192	717	2.56811	Blood vessel development	http://amigo.geneontology.org/amigo/term/GO:0001568	Ngfr Itgb2 Pdgfb Itga5 Serpinf1 Mmp14 Mapk7 Kctd10 Ramp2 Efnb2 Col18a1 Col1a1 Fkbp10 Foxn1 Spi1 Tgfb1 Apoe Klf4 Bax Stat3 Hdac9 Hspb1 Klf5 Gata6 Elk3 Plcd1 Aldh1a2 Gata2 Cybb Nfe2l2 Stard13 H2-M3 Cd34 Sulf1 Brca1 Plxdc1 Cd40 Sparc Akt3 Dcn Unc5b Meis1 Sgcd Pik3cg Zfp36l1 Tnfaip2 Gli3 Edn1 Syk Tert Plk2 Wnt5a C6 Myh9 Hdac7 Emp2 Hes1 Adamts1 Fmnl3 Nfatc4 Thbs2 Smoc2 Tnfrsf12a Ptk7 Xdh Cyp1b1 C3 Tnf…
5.23346e-34	306	1438	2.04077	Positive regulation of signal transduction	http://amigo.geneontology.org/amigo/term/GO:0009967	Ngfr Lck Pdgfb Zfp385a Sox9 Loxl3 S100a4 Lgals9 Col1a1 Vwf Bbc3 Spi1 Tiam1 Axl Tgfb1 Apoe Cacnb3 Bax Il7r Stat3 Map3k20 Cd44 Prlr Kit Gata6 Neurl1a Hfe Cyp27b1 Sulf2 Hap1 Stx1a Ccl8 Pea15a Csf1 Lrrk1 Gadd45b Ncf1 Lbp Scube1 Sulf1 C1qtnf1 Timp2 Cd40 Dhx58 Ksr1 Ccl6 Ccl9 Akt3 Tnfaip3 Dcn Apaf1 Igf1 Unc5b Vsir Dock2 Adora2a Rel Havcr2 Pik3cg Pld2 Dlg4 Pik3r5 Edn1 Ly86 Syk Tert Cd180 F2rl1 Gdf10 Wnt5…
6.12457e-34	240	1009	2.28113	Immune system development	http://amigo.geneontology.org/amigo/term/GO:0002520	Lck Zfp385a Loxl3 Icosl Tcf7 Mmp14 Lgals9 Rarg Tcirg1 Cd3g Foxn1 Spi1 Scin Axl Tgfb1 Relb Klf4 Bax Il7r Stat3 Cnn2 Hspb1 Il27ra Kit Crip2 Spib Trpm2 Apobec3 Tnfrsf13b St3gal1 Csf1 Gata2 Lrrk1 Actn1 Nfe2l2 Fli1 H2-M3 Cd34 Dyrk3 Cd40 Irf1 Tnfaip3 Vsir Plek Dock2 Meis1 Irak3 Havcr2 Top2a Zfp36l1 Fos Gli3 Irf4 Syk F2rl1 Fst Wnt5a Esco2 Ripk3 Myc Myh9 Hdac7 Nckap1l Hes1 Hcls1 Wnt10b Cd4 Satb1 Trem2 Pi…
9.21359e-34	175	623	2.6939	Blood vessel morphogenesis	http://amigo.geneontology.org/amigo/term/GO:0048514	Ngfr Itgb2 Itga5 Serpinf1 Mmp14 Mapk7 Kctd10 Ramp2 Efnb2 Col18a1 Fkbp10 Foxn1 Spi1 Tgfb1 Apoe Klf4 Bax Stat3 Hdac9 Hspb1 Klf5 Gata6 Elk3 Plcd1 Gata2 Cybb Nfe2l2 Stard13 H2-M3 Cd34 Sulf1 Brca1 Plxdc1 Cd40 Sparc Akt3 Dcn Unc5b Meis1 Sgcd Pik3cg Zfp36l1 Tnfaip2 Edn1 Syk Tert Plk2 Wnt5a C6 Myh9 Hdac7 Emp2 Hes1 Adamts1 Fmnl3 Nfatc4 Thbs2 Smoc2 Tnfrsf12a Xdh Cyp1b1 C3 Tnf Lox Pdgfrb Anxa1 Efemp2 Mmp19 …
9.47219e-34	228	937	2.3336	Regulation of anatomical structure morphogenesis	http://amigo.geneontology.org/amigo/term/GO:0022603	Ngfr Itgb2 Itga5 Sox9 Serpinf1 Mapk7 Sema6b Ramp2 Efnb2 Tiam1 Tgfb1 Apoe Klf4 Hck Stat3 Hspb1 Cd44 Kit Gata6 Fblim1 Fbln1 Fzd3 Ptprs Csf1 Kif1a Gata2 Cybb Plekho1 Nfe2l2 Stard13 H2-M3 Cd34 Sulf1 Rnd3 Brca1 Cd40 Wnt9b Sparc Ywhah Akt3 Tnfaip3 Dcn Epb41l2 Dlg4 Coch Edn1 Rhobtb3 Tert Plk2 Wnt5a C6 Myh9 Emp2 Hes1 Snai2 Meltf St6gal1 Adamts1 Fmnl3 Ache Nfatc4 Thbs2 Smoc2 Tnfrsf12a Ptk7 Myl12a Cyp1b1 C…
2.62912e-33	376	1938	1.86065	Programmed cell death	http://amigo.geneontology.org/amigo/term/GO:0012501	Ngfr Ccnd2 Lck Zfp385a Itga5 Sox9 Tcf7 Mapk7 Mfsd10 Timp1 Ramp2 Rarg Col18a1 Tcirg1 Cd3g Bbc3 Spi1 Tchp Tiam1 Scin Axl Tgfb1 Apoe Klf4 Grk5 Hck Nqo1 Bax Il7r Map3k20 Nes Hspb1 Cd44 Prlr Kit Gata6 Crip1 Neurl1a Crlf1 Fzd3 Fhl2 Relt Dynll1 Tnfrsf22 Aldh1a2 Pea15a Tnfaip8l2 St3gal1 Gata2 Gadd45b Nfe2l2 Adamtsl4 Cd5l Ncf1 H2-M3 Dyrk3 Sulf1 Brca1 Rarb Cd40 Birc5 Anxa6 Cldn7 Lsp1 Irf1 Ywhah Map1s Plscr…
3.09446e-32	340	1704	1.91355	Regulation of cell death	http://amigo.geneontology.org/amigo/term/GO:0010941	Ngfr Axin2 Ccnd2 Lck Zfp385a Itga5 Sox9 Serpinf1 Tcf7 Mapk7 Timp1 Ramp2 Rarg Efnb2 Col18a1 Cd3g Bbc3 Scin Axl Tgfb1 Apoe Klf4 Grk5 Hck Nqo1 Bax Il7r Stat3 Map3k20 Nes Hspb1 Cd44 Prlr Kit Gata6 Neurl1a Crlf1 Fzd3 Fhl2 Trpm2 Tnfrsf22 Aldh1a2 Pea15a Tnfaip8l2 St3gal1 Csf1 Gata2 Gadd45b Nfe2l2 Adamtsl4 H2-M3 Cd34 Dyrk3 Brca1 Rarb Cd40 Birc5 Cldn7 Irf1 Ywhah Plscr3 Pdk4 Mical1 Tnfaip3 Hebp2 Cdk1 Apaf1…
3.95331e-32	319	1560	1.96109	Negative regulation of response to stimulus	http://amigo.geneontology.org/amigo/term/GO:0048585	Ngfr Axin2 Pdgfb Zfp385a Sox9 Loxl3 Serpinf1 Mmp14 Mapk7 Kctd10 Lgals9 Sema6b Itga3 Foxm1 Spi1 Rgs19 Tgfb1 Apoe Klf4 Grk5 Cacnb3 Homer3 Bax Il7r Hspb1 Rasa4 Cd44 Il27ra Fbln1 Neurl1a Actn3 Hfe Sulf2 Fhl2 Tnfrsf22 Ptprs Pea15a Tnfaip8l2 Bicc1 Gata2 Cnksr3 Nfe2l2 H2-M3 Cd34 Dyrk3 Sulf1 Tmprss6 Brca1 C1qtnf1 Timp2 Dhx58 Sfrp5 Irf1 Akt3 Tnfaip3 Dcn Socs2 Igf1 Unc5b Vsir Ddit4 Plek Adora2a Irak3 Havcr…
4.28634e-32	365	1884	1.85799	Apoptotic process	http://amigo.geneontology.org/amigo/term/GO:0006915	Ngfr Ccnd2 Lck Zfp385a Itga5 Sox9 Tcf7 Mapk7 Mfsd10 Timp1 Ramp2 Rarg Col18a1 Tcirg1 Cd3g Bbc3 Spi1 Tchp Tiam1 Scin Axl Tgfb1 Apoe Klf4 Grk5 Hck Nqo1 Bax Il7r Map3k20 Nes Hspb1 Cd44 Prlr Gata6 Crip1 Neurl1a Crlf1 Fzd3 Fhl2 Relt Dynll1 Tnfrsf22 Aldh1a2 Pea15a Tnfaip8l2 St3gal1 Gata2 Gadd45b Nfe2l2 Adamtsl4 Cd5l Ncf1 H2-M3 Dyrk3 Sulf1 Brca1 Rarb Cd40 Birc5 Anxa6 Cldn7 Lsp1 Irf1 Ywhah Map1s Plscr3 Pd…
1.16413e-31	153	522	2.81094	Regulation of leukocyte activation	http://amigo.geneontology.org/amigo/term/GO:0002694	Lck Loxl3 Icosl Tcf7 Mmp14 Lgals9 Efnb2 Foxn1 Spi1 Axl Tgfb1 Il7r Cd244a Hspb1 Il27ra Hfe Tnfrsf13b Tnfaip8l2 Gata2 Lbp H2-M3 Cd40 Irf1 Tnfaip3 Igf1 Vsir Adora2a Havcr2 Pld2 Arg2 Zfp36l1 Gli3 Syk F2rl1 Sftpd Wnt5a Ripk3 Nckap1l Hes1 Cdkn1a Cd4 Trem2 Twsg1 Msh2 Aif1 Tnf Cd74 Anxa1 Cd6 Ms4a2 Fas Il33 Adam8 Il1rl1 Inpp5d Ptprc Stxbp1 Rasgrp1 Nfatc2 Vcam1 Lef1 Laptm5 Tnfrsf1b Ephb2 Fgr Gpnmb Ephb6 La…
2.01744e-31	191	742	2.46865	Innate immune response	http://amigo.geneontology.org/amigo/term/GO:0045087	Lck Lgals9 Cfp Spi1 Axl Relb Apoe Hck Cd244a Cyp27b1 Ccl8 Apobec3 Tnfaip8l2 Csf1 Cybb Fcgr1 Lbp H2-M3 Cd40 Wfdc2 Dhx58 Irf1 Cxcl16 Ccl6 Ccl9 Frk Tnfaip3 Irak3 Havcr2 Coch Arg2 Evl Edn1 Ly86 Syk Cd180 F2rl1 Sftpd Wnt5a C6 Myc Sla Ciita Cldn1 Gsdmd Masp1 Serping1 Clec4n Trem2 Eif2ak2 C3 Tap2 Aif1 Cd74 Anxa1 Slc15a3 Adam8 Ifitm1 Ifitm3 Irf7 Ccr1 Casp1 Il18rap Ccl20 Slc11a1 Cfh C4bp Mr1 Ifi211 Mrc1 V…
5.34246e-31	331	1665	1.90653	Positive regulation of signaling	http://amigo.geneontology.org/amigo/term/GO:0023056	Ngfr Lck Pdgfb Zfp385a Sox9 Loxl3 S100a4 Lgals9 Col1a1 Vwf Bbc3 Spi1 Tiam1 Axl Tgfb1 Apoe Cacnb3 Bax Il7r Stat3 Map3k20 Ghrhr Cd44 Prlr Kit Gata6 Neurl1a Hfe Cyp27b1 Sulf2 Hap1 Stx1a Dynll1 Ccl8 Trpm2 Pea15a Csf1 Lrrk1 Gadd45b Ncf1 Cacna1d Lbp Scube1 Sulf1 C1qtnf1 Timp2 Cd40 Dhx58 Ksr1 Ccl6 Ccl9 Akt3 Tnfaip3 Lama2 Dcn Apaf1 Igf1 Unc5b Vsir Dock2 Adora2a Rel Havcr2 Pik3cg Pld2 Dlg4 Pik3r5 Edn1 Ly8…
1.22912e-30	329	1658	1.90302	Positive regulation of cell communication	http://amigo.geneontology.org/amigo/term/GO:0010647	Ngfr Lck Pdgfb Zfp385a Sox9 Loxl3 S100a4 Lgals9 Col1a1 Vwf Bbc3 Spi1 Tiam1 Axl Tgfb1 Apoe Cacnb3 Bax Il7r Stat3 Map3k20 Ghrhr Cd44 Prlr Kit Gata6 Neurl1a Hfe Cyp27b1 Sulf2 Hap1 Stx1a Dynll1 Ccl8 Trpm2 Pea15a Csf1 Lrrk1 Gadd45b Ncf1 Cacna1d Lbp Scube1 Sulf1 C1qtnf1 Timp2 Cd40 Dhx58 Ksr1 Ccl6 Ccl9 Akt3 Tnfaip3 Lama2 Dcn Apaf1 Igf1 Unc5b Vsir Dock2 Adora2a Rel Havcr2 Pik3cg Pld2 Dlg4 Pik3r5 Edn1 Ly8…
1.5764e-30	105	286	3.5209	Extracellular matrix organization	http://amigo.geneontology.org/amigo/term/GO:0030198	Sox9 Loxl3 Mmp11 Mmp14 Ramp2 Col18a1 Col1a1 Fkbp10 Tgfb1 Elf3 Col5a3 Nid1 Fbln1 Adamts4 Nphs1 Sulf2 P3h4 Adamtsl4 Sulf1 Aebp1 Lcp1 Col14a1 Ccdc80 Meltf Adamts1 Smoc2 Cyp1b1 Adamts10 Tnf Lox Efemp2 Ltbp3 Col17a1 Nfkb2 Mmp19 Col3a1 Fn1 Dpt Ddr2 Col5a1 Notch1 Fermt1 Bmp2 Postn Col15a1 Pdpn Tnfrsf1b Mmp23 Emilin1 Pdgfra Col1a2 Eln Tnfrsf1a Gpm6b Gas6 Col4a1 Col4a2 Mmp2 Mmp15 Crispld2 Ets1 Myo1e Anxa2…
2.2058e-30	105	287	3.50864	External encapsulating structure organization	http://amigo.geneontology.org/amigo/term/GO:0045229	Sox9 Loxl3 Mmp11 Mmp14 Ramp2 Col18a1 Col1a1 Fkbp10 Tgfb1 Elf3 Col5a3 Nid1 Fbln1 Adamts4 Nphs1 Sulf2 P3h4 Adamtsl4 Sulf1 Aebp1 Lcp1 Col14a1 Ccdc80 Meltf Adamts1 Smoc2 Cyp1b1 Adamts10 Tnf Lox Efemp2 Ltbp3 Col17a1 Nfkb2 Mmp19 Col3a1 Fn1 Dpt Ddr2 Col5a1 Notch1 Fermt1 Bmp2 Postn Col15a1 Pdpn Tnfrsf1b Mmp23 Emilin1 Pdgfra Col1a2 Eln Tnfrsf1a Gpm6b Gas6 Col4a1 Col4a2 Mmp2 Mmp15 Crispld2 Ets1 Myo1e Anxa2…
2.38595e-30	313	1552	1.93412	Regulation of programmed cell death	http://amigo.geneontology.org/amigo/term/GO:0043067	Ngfr Ccnd2 Lck Zfp385a Itga5 Sox9 Tcf7 Mapk7 Timp1 Ramp2 Rarg Col18a1 Cd3g Bbc3 Scin Axl Tgfb1 Apoe Klf4 Grk5 Hck Nqo1 Bax Il7r Map3k20 Nes Hspb1 Cd44 Prlr Kit Gata6 Neurl1a Crlf1 Fzd3 Fhl2 Tnfrsf22 Aldh1a2 Pea15a Tnfaip8l2 St3gal1 Gata2 Gadd45b Nfe2l2 Adamtsl4 H2-M3 Dyrk3 Brca1 Rarb Cd40 Birc5 Cldn7 Ywhah Plscr3 Pdk4 Mical1 Tnfaip3 Cdk1 Apaf1 Igf1 Unc5b Adora2a Phlda1 Irak3 Prmt2 Ccng1 Btg2 Pik3…
2.96168e-30	119	356	3.20574	Leukocyte migration	http://amigo.geneontology.org/amigo/term/GO:0050900	Itgb2 Pdgfb Mmp14 Lgals9 Itgb7 Il16 Spi1 Tgfb1 Il27ra Kit Ccl8 Trpm2 Csf1 Lbp Cd34 Cxcl16 Ccl6 Ccl9 Stk10 Myo1g Edn1 Syk Cxcl14 F2rl1 Wnt5a Ripk3 Nckap1l Gcsam Cd200r1 Pla2g7 Trem2 Aif1 Tnf Cd74 Anxa1 Il33 Adam8 Ccr1 Il1r1 Ccl20 Selp Itga4 Itga6 Vcam1 Csf3r Padi2 Bst1 Emilin1 Spp1 Cxcl5 Pf4 Cxcl1 Ptn Ptpro Cd9 Coro1a Pycard Msn Gas6 Ednra Cx3cl1 Ccl17 Thy1 St3gal4 Dapk2 Myd88 Podxl2 Rac2 Vav3 Vav…
2.99538e-30	105	288	3.49645	Extracellular structure organization	http://amigo.geneontology.org/amigo/term/GO:0043062	Sox9 Loxl3 Mmp11 Mmp14 Ramp2 Col18a1 Col1a1 Fkbp10 Tgfb1 Elf3 Col5a3 Nid1 Fbln1 Adamts4 Nphs1 Sulf2 P3h4 Adamtsl4 Sulf1 Aebp1 Lcp1 Col14a1 Ccdc80 Meltf Adamts1 Smoc2 Cyp1b1 Adamts10 Tnf Lox Efemp2 Ltbp3 Col17a1 Nfkb2 Mmp19 Col3a1 Fn1 Dpt Ddr2 Col5a1 Notch1 Fermt1 Bmp2 Postn Col15a1 Pdpn Tnfrsf1b Mmp23 Emilin1 Pdgfra Col1a2 Eln Tnfrsf1a Gpm6b Gas6 Col4a1 Col4a2 Mmp2 Mmp15 Crispld2 Ets1 Myo1e Anxa2…
3.23516e-30	146	498	2.81161	T cell activation	http://amigo.geneontology.org/amigo/term/GO:0042110	Lck Loxl3 Icosl Tcf7 Lgals9 Efnb2 Tcirg1 Cd3g Foxn1 Spi1 Tgfb1 Relb Bax Il7r Stat3 Cd244a Hspb1 Cd44 Il27ra Kit Hfe Tnfaip8l2 Cd48 H2-M3 Irf1 Igf1 Vsir Dock2 Adora2a Havcr2 Arg2 Zfp36l1 Gli3 Irf4 Syk F2rl1 Sftpd Lcp1 Ripk3 Myh9 Nckap1l Hes1 Cd4 Satb1 Twsg1 Aif1 Cd74 Anxa1 Cd6 Fas Adam8 Il18r1 Slc11a1 Ptprc Mr1 Apbb1ip Gsn Rasgrp1 Il6ra Vcam1 Lef1 Tnfsf8 Laptm5 Tnfrsf1b P2rx7 Lfng Gpnmb Ephb6 Foxp…
4.4106e-30	131	419	2.99839	Positive regulation of cell adhesion	http://amigo.geneontology.org/amigo/term/GO:0045785	Lck Pdgfb Itga5 Icosl Lgals9 Efnb2 Itga3 Tgfb1 Il7r Cd244a Cd44 Nid1 Il27ra Fbln1 Adam19 Piezo1 Csf1 H2-M3 Cyth3 Irf1 Igf1 Vsir Havcr2 Pld2 Gli3 Syk Wnt5a Nckap1l Emp2 Hes1 Ccdc80 Cd4 Smoc2 Aif1 Tnf Cd74 Anxa1 Cd6 Efemp2 Adam8 Fn1 Ptprc Kif26b Selp Apbb1ip Itga4 Itga6 Rasgrp1 Fermt1 Vcam1 Lef1 Fga Pdpn Emilin1 Spp1 Ptn Ephb6 Tjp1 Blm Coro1a Pycard Sash3 Efnb1 Flna Tnfsf13b Cx3cl1 Adgrg1 Thy1 Ets1…
6.17388e-30	251	1140	2.11154	Positive regulation of gene expression	http://amigo.geneontology.org/amigo/term/GO:0010628	Axin2 Lck Pdgfb Sox9 Icosl Mmp14 Lgals9 Ramp2 Rarg Itga3 Il16 Spi1 Tgfb1 Relb Klf4 Il7r Stat3 Cnn2 Cd244a Hspb1 Il27ra Kit Gata6 Fbln1 Hfe Sulf2 Adam19 Aldh1a2 Csf1 Gata2 Cybb Nfe2l2 Lbp H2-M3 Cd34 Sulf1 Brca1 C1qtnf1 Cd40 Etv4 Dhx58 Irf1 Cdk1 Ifngr1 Igf1 Vsir Havcr2 Slc6a4 Irf4 Syk Nkd2 Tert F2rl1 Samd4 Wnt5a Clu Myc Myh9 Hes1 Gsdmd Meltf Setd4 Clec4n Nfatc4 Trem2 Eif2ak2 Cyp1b1 Msh2 C3 Sox8 Aif…
8.04582e-30	199	811	2.35322	Cellular response to cytokine stimulus	http://amigo.geneontology.org/amigo/term/GO:0071345	Pdgfb Sox9 Tcf7 Rarg Col1a1 Tcirg1 Spi1 Axl Klf4 Il7r Stat3 Cd44 Klf5 Prlr Il27ra Kit Crlf1 Ccl8 Csf1 Abca1 Nfe2l2 Brca1 Cd40 Lsp1 Irf1 Ccl6 Ccl9 Arid5b Ifngr1 Irak3 Zfp36l1 Pfkp Evl Edn1 Syk F2rl1 Wnt5a Osmr Myc Ciita Cldn1 Hcls1 Ifngr2 Tuba1b Krt18 Cd4 Trem2 Aif1 Tnf Dpysl3 Lox Cd74 Fas Ankrd1 Il33 Hells Ifitm1 Ifitm3 Irf7 Ccr1 Casp1 Sox17 Adam23 Il18rap Il1rl1 Il18r1 Il1r1 Ccl20 Fn1 Ptprc Ifi2…
8.18841e-30	158	569	2.66303	Leukocyte differentiation	http://amigo.geneontology.org/amigo/term/GO:0002521	Lck Loxl3 Tcf7 Mmp14 Lgals9 Tcirg1 Cd3g Foxn1 Spi1 Axl Tgfb1 Relb Bax Il7r Stat3 Hspb1 Kit Spib Trpm2 St3gal1 Csf1 Gata2 Lrrk1 H2-M3 Irf1 Tnfaip3 Vsir Dock2 Zfp36l1 Fos Gli3 Irf4 Syk F2rl1 Ripk3 Myc Myh9 Hdac7 Nckap1l Hcls1 Cd4 Satb1 Trem2 Msh2 Tnf Cd74 Anxa1 Fas Hells Adam8 Ccr1 Il18r1 Inpp5d Ptprc Mr1 Fbn1 Rasgrp1 Tspan2 Il6ra Lef1 Tnfsf8 Pf4 Lfng Foxp1 Lag3 Clec4d Clec2d Blm Tyrobp Dock11 Sash…
6.40096e-29	304	1517	1.92185	Regulation of apoptotic process	http://amigo.geneontology.org/amigo/term/GO:0042981	Ngfr Ccnd2 Lck Zfp385a Itga5 Sox9 Tcf7 Mapk7 Timp1 Ramp2 Rarg Col18a1 Cd3g Bbc3 Scin Axl Tgfb1 Apoe Klf4 Grk5 Hck Nqo1 Bax Il7r Map3k20 Nes Hspb1 Cd44 Prlr Gata6 Neurl1a Crlf1 Fzd3 Fhl2 Tnfrsf22 Aldh1a2 Pea15a Tnfaip8l2 St3gal1 Gata2 Gadd45b Nfe2l2 Adamtsl4 H2-M3 Dyrk3 Brca1 Rarb Cd40 Birc5 Cldn7 Ywhah Plscr3 Pdk4 Mical1 Tnfaip3 Cdk1 Apaf1 Igf1 Unc5b Adora2a Phlda1 Irak3 Prmt2 Ccng1 Btg2 Pik3cg K…
6.51587e-29	146	511	2.74008	Response to wounding	http://amigo.geneontology.org/amigo/term/GO:0009611	Ngfr Pdgfb Timp1 Col1a1 Fkbp10 Vwf Axl Tgfb1 Apoe Klf4 Bax Cnn2 Cd44 Fbln1 Sulf2 Elk3 Ptprs Gata2 Nfe2l2 Cd34 Tmprss6 C1qtnf1 Anxa6 Sparc Tnfaip3 Dcn Igf1 Plek Sdc1 Itgb4 Zfp36l1 Tgfb3 Evl Gli3 Syk F2rl1 Wnt5a Lcp1 Ajuba Matn2 Myc Myh9 Cldn1 Plec Snai2 Pros1 Cdkn1a Serping1 Smoc2 Tnfrsf12a Ptk7 C3 Aif1 Tnf Dpysl3 Lox Pdgfrb Anxa1 Fermt3 Gli1 Col3a1 Slc11a1 Fn1 Serpine2 Cfh Vangl2 Selp Stxbp1 Col5…
1.15634e-28	125	400	2.99696	Adaptive immune response	http://amigo.geneontology.org/amigo/term/GO:0002250	Loxl3 Icosl Tcirg1 Cd3g Tgfb1 Relb Il7r Stat3 Cd244a Adgre1 Il27ra Hfe Tnfrsf13b Cd48 Fcgr1 H2-M3 Cd40 Irf1 Tnfaip3 Vsir Havcr2 Myo1g Arg2 Irf4 Syk C6 Ripk3 Emp2 Alcam Serping1 Cd4 Clec4n Msh2 C3 Tap2 Tnf Cd74 Anxa1 Fas Il33 Nfkb2 Irf7 Il1rl1 Il18r1 Il1r1 Slc11a1 Inpp5d Ptprc C4bp Mr1 Traf2 Jag1 Il6ra Lef1 Fga Tnfrsf1b P2rx7 Ephb6 Lag3 Clec4d Clec4a2 Ctsc Lat Pycard Sash3 Was Btk Tnfsf13b Adcy7 C…
2.86833e-28	127	414	2.94194	Regulation of cell-cell adhesion	http://amigo.geneontology.org/amigo/term/GO:0022407	Lck Loxl3 Icosl Mapk7 Lgals9 Efnb2 Spi1 Tgfb1 Klf4 Il7r Cd244a Hspb1 Cd44 Il27ra Hfe Adam19 Tnfaip8l2 Piezo1 H2-M3 C1qtnf1 Irf1 Tnfaip3 Igf1 Vsir Adora2a Havcr2 Arg2 Gli3 Syk Sftpd Wnt5a Nckap1l Hes1 Cd4 Twsg1 Aif1 Tnf Cd74 Anxa1 Cd6 Fermt3 Adam8 Serpine2 Ptprc Kif26b Selp Notch1 Il1rn Itga4 Itga6 Jag1 Rasgrp1 Bmp2 Vcam1 Lef1 Fga Epha7 Laptm5 Pdpn Gpnmb Ephb6 Lag3 Cd9 Tjp1 Blm Coro1a Pycard Sash3…
1.12391e-27	249	1164	2.05153	Epithelium development	http://amigo.geneontology.org/amigo/term/GO:0060429	Ngfr Axin2 Sox9 Loxl3 Tcf7 Mmp14 Rarg Efnb2 Col18a1 Foxn1 Tgfb1 Klf4 Elf3 Sult2b1 Bax Cd44 Klf5 Prlr Gata6 Upk1a Nphs1 Cyp27b1 Crlf1 Fzd3 Ehf Ptprs Aldh1a2 Csf1 Stc1 Lama5 Adamtsl4 Stard13 Cd34 Sulf1 Rarb Etv4 Wnt9b Rcn3 Ros1 Apaf1 Igf1 Sdc1 Arg2 Zfp36l1 Ccdc88c Gli3 Edn1 F2rl1 Fst Wnt5a Scel Ajuba Grhl2 Myc Upk3a Sh3bp1 Cldn1 Hes1 Snai2 Fstl1 Arl13b Wnt10b Krt18 Cdkn1a Nfatc4 Ptk7 Lbh Xdh Dnase1…
1.28567e-27	256	1212	2.02567	Regulation of response to stress	http://amigo.geneontology.org/amigo/term/GO:0080134	Axin2 Pdgfb Zfp385a Serpinf1 Mapk7 Lgals9 Foxm1 Il16 Spi1 Apoe Klf4 Bax Map3k20 Hspb1 Cd44 Trpm2 Apobec3 Ptprs Tnfaip8l2 Gadd45b Nfe2l2 Fcgr1 Ncf1 Lbp H2-M3 Cd34 Dyrk3 Tmprss6 Brca1 C1qtnf1 Dhx58 Irf1 Akt3 Tnfaip3 Igf1 Adora2a Irak3 Havcr2 Tnip1 Pik3cg Coch Arg2 Tert F2rl1 Plk2 Wnt5a Clu Ajuba Myc Cldn1 Cd200r1 Snai2 Pros1 Setd4 Abcc1 Serping1 Smoc2 Tnfrsf12a Trem2 Xdh Eif2ak2 C3 Tap2 Tnf Pmaip1 …
4.31271e-27	118	377	3.00173	Wound healing	http://amigo.geneontology.org/amigo/term/GO:0042060	Pdgfb Timp1 Col1a1 Fkbp10 Vwf Axl Tgfb1 Apoe Cnn2 Cd44 Fbln1 Elk3 Gata2 Nfe2l2 Cd34 Tmprss6 C1qtnf1 Anxa6 Sparc Dcn Igf1 Plek Sdc1 Tgfb3 Evl Gli3 Syk F2rl1 Wnt5a Ajuba Myh9 Cldn1 Plec Snai2 Pros1 Cdkn1a Serping1 Smoc2 Tnfrsf12a Ptk7 C3 Tnf Lox Pdgfrb Anxa1 Fermt3 Col3a1 Slc11a1 Fn1 Serpine2 Cfh Vangl2 Selp Stxbp1 Col5a1 Gsn Fermt1 Anxa5 Postn Fga F3 Tnc Pdpn Ephb2 Pdgfra Pf4 Cd9 Fgfr2 Scnn1b Flna…
7.73885e-27	145	527	2.63869	Angiogenesis	http://amigo.geneontology.org/amigo/term/GO:0001525	Ngfr Itgb2 Itga5 Serpinf1 Mmp14 Mapk7 Kctd10 Ramp2 Efnb2 Col18a1 Klf4 Stat3 Hdac9 Hspb1 Klf5 Gata6 Elk3 Plcd1 Gata2 Cybb Nfe2l2 Stard13 H2-M3 Cd34 Sulf1 Brca1 Plxdc1 Cd40 Sparc Akt3 Dcn Unc5b Meis1 Pik3cg Tnfaip2 Edn1 Syk Tert Plk2 Wnt5a C6 Myh9 Hdac7 Emp2 Adamts1 Fmnl3 Nfatc4 Thbs2 Smoc2 Tnfrsf12a Cyp1b1 C3 Tnf Pdgfrb Anxa1 Mmp19 Adam8 Sox17 Fn1 Sp100 Cfh Vangl2 Notch1 Lef1 F3 Col15a1 Ephb2 Pik3…
1.583e-26	332	1765	1.80395	Neurogenesis	http://amigo.geneontology.org/amigo/term/GO:0022008	Ngfr Sox9 Serpinf1 Mmp14 Sema6b Efnb2 Itga3 Hoxc8 Tiam1 Axl Tgfb1 Apoe Klf4 Bax Mmd Stat3 Hdac9 Hspb1 Kit Neurl1a Cnp Hap1 Fzd3 Nav1 Ptprs Aldh1a2 Csf1 Kif1a Gata2 Lama5 Nfe2l2 Timp2 Rarb Etv4 Pmp22 Wnt9b Ywhah Scn1b Map1s Lama2 Ifngr1 Socs2 Igf1 Unc5b Ddit4 Meis1 Adora2a Nav3 Btg2 Efemp1 Llgl1 Kif3c Itgb4 Pld2 Slc6a4 Dlg4 Atl1 Evl Gli3 Tert Plk2 Emb Wnt5a Clu Ctnnd2 Matn2 Myc Nckap1l Hes1 Rabl2 …
1.79908e-26	307	1587	1.85521	Positive regulation of molecular function	http://amigo.geneontology.org/amigo/term/GO:0044093	Ngfr Axin2 Ccnd2 Itgb2 Lck Pdgfb Lgals9 Ramp2 Acap1 Bbc3 Tiam1 Axl Tgfb1 Lcp2 Apoe Klf4 Tbc1d8 Cacnb3 Bax Mmd Gstm7 Stat3 Rasa4 Prlr Kit Fbln1 Neurl1a Hfe Cyp27b1 Hap1 Mid1ip1 Ccl8 Csf1 Cnksr3 Fcgr1 Ncf1 Cacna1d Stard13 Timp2 Cdc6 Cd40 Wnt9b Ccl6 Ccl9 Chtf18 Rcn3 Ros1 Arid5b Apaf1 Ifngr1 Igf1 Vsir Plek Srgap1 Dock2 Irak3 Llgl1 Pik3cg Fam20a Asic2 Dlg4 Aurkb Pik3r5 Irf4 Edn1 Syk Tert F2rl1 Plk2 Gp…
1.02103e-25	109	342	3.05655	Leukocyte mediated immunity	http://amigo.geneontology.org/amigo/term/GO:0002443	Icosl Lgals9 Tcirg1 Spi1 Tgfb1 Il7r Il27ra Kit Hfe Gata2 Ptgds Fcgr1 Ncf1 H2-M3 Cd40 Vsir Havcr2 Myo1g Pld2 Syk F2rl1 C6 Ripk3 Emp2 Serping1 Msh2 C3 Tap2 Tnf Cd74 Ms4a2 Fas Irf7 Il18rap Il18r1 Il1r1 Inpp5d Ptprc C4bp Mr1 Stxbp1 Traf2 Jag1 Rasgrp1 Tnfrsf1b Fgr Cxcl5 Cxcl1 P2rx7 Anxa3 Ephb6 Lag3 Clec2d Ctsc Tyrobp Coro1a Lat Scnn1b Sash3 Was Btk Tlr3 Myd88 Rac2 Vav1 Foxj1 Ccl2 C1qa C1qc C1qb Tap1 S…
1.48909e-25	179	745	2.30424	Response to bacterium	http://amigo.geneontology.org/amigo/term/GO:0009617	Cd52 Lgals9 Spi1 Axl Tgfb1 Hck Il7r Prlr Il27ra Ggt5 Adamts4 Cyp27b1 Cnp Mgst1 Lpo Abca1 Fcgr1 Ncf1 Lbp H2-M3 Cd40 Wfdc2 Dhx58 Sparc Cd68 Cxcl16 Plscr3 Ptger1 Tnfaip3 Dcn Irak3 Havcr2 Fam20a Coch Arg2 Fos Edn1 Ly86 Syk Cd180 F2rl1 Sftpd Wnt5a Litaf Cldn1 Gsdmd Ccdc80 Slc10a2 Cd4 Trem2 Eif2ak2 C3 Tap2 Tnf Cd6 Ankrd1 Nfkb2 Casp1 Slc11a1 Mr1 Ncf2 Ifi211 Mrc1 Vim Lcn2 Notch1 Il1f6 Prg2 Bmp2 Vcam1 Tlr…
2.93645e-25	100	300	3.19676	Cell chemotaxis	http://amigo.geneontology.org/amigo/term/GO:0060326	Pdgfb Il16 Spi1 Tiam1 Hspb1 Kit Ccl8 Trpm2 Csf1 Lbp Cxcl16 Ccl6 Ccl9 Hoxb9 Edn1 Syk Cxcl14 F2rl1 Wnt5a Nckap1l Snai2 Abcc1 Smoc2 Pla2g7 Aif1 Lox Cd74 Pdgfrb Anxa1 Adam8 Ccr1 Ccl20 Notch1 Rab13 Vcam1 Lef1 Csf3r Hgf Padi2 Bst1 Pdgfra Spp1 Cxcl5 Pf4 Cxcl1 Ptn Ptpro Coro1a Gas6 Ednra Cx3cl1 Ccl17 Dapk2 Rac2 Vav3 Egr3 Vav1 Gpsm3 Cxcl10 Ccl5 Ccl12 Ccl7 Ccl2 Serpine1 Trpm4 Lpar1 Camk1d Tgfb2 Prex1 Thbs1…
3.81081e-25	169	689	2.35233	Negative regulation of cell population proliferation	http://amigo.geneontology.org/amigo/term/GO:0008285	Ngfr Axin2 Sox9 Serpinf1 Lgals9 Rarg Efnb2 Scin Tgfb1 Apoe Klf4 Sult2b1 Bax Stat3 Gata6 Fbln1 Neurl1a Cyp27b1 Tnfrsf13b Aldh1a2 Gata2 Ptgds H2-M3 Sulf1 Timp2 Rarb Etv4 Pmp22 Sparc Sfrp5 Irf1 Tnfaip3 Igf1 Vsir Meis1 Adora2a Havcr2 Btg2 Klf11 Slc6a4 Arg2 Tgfb3 Gli3 Tert Sftpd Wnt5a Myc Hes1 Slurp1 Snai2 Wnt10b Cdkn1a Trem2 Xdh Eif2ak2 Cyp1b1 Twsg1 Aif1 Tnf Pmaip1 Fas Il33 Efemp2 Fosl1 Gdf11 Ifitm1 …
5.19708e-25	226	1056	2.05246	Cell morphogenesis	http://amigo.geneontology.org/amigo/term/GO:0000902	Ngfr Zfp385a Sema6b Itgb7 Efnb2 Col18a1 Spi1 Tiam1 Axl Tgfb1 Apoe Hck Il7r Nes Cd44 Kit Fblim1 Fbln1 Cnp Fzd3 Ptprs Kif1a Stc1 Actn1 Lama5 Plekho1 Rnd3 Etv4 Sparc Ywhah Scn1b Map1s Lama2 Epb41l2 Unc5b Adora2a Llgl1 Dlg4 Coch Atl1 Ccdc88c Evl Gli3 Rhobtb3 Emb Wnt5a Clu Ctnnd2 Grhl2 Matn2 Upk3a Parvg Myh9 Nckap1l Hes1 Rabl2 Alcam Boc Meltf St6gal1 Arl13b Fmnl3 Ache Nfatc4 Tnfrsf12a Myl12a Bambi Dia…
7.08272e-25	145	549	2.53295	Regulation of defense response	http://amigo.geneontology.org/amigo/term/GO:0031347	Serpinf1 Lgals9 Il16 Spi1 Apoe Apobec3 Tnfaip8l2 Fcgr1 Lbp H2-M3 Dhx58 Irf1 Tnfaip3 Igf1 Adora2a Irak3 Havcr2 Tnip1 Pik3cg Coch Arg2 F2rl1 Wnt5a Cd200r1 Setd4 Abcc1 Serping1 Trem2 C3 Tap2 Tnf Cd74 Anxa1 Il33 Pik3ap1 Adam8 Irf7 Ccr1 Casp12 Casp1 Il18rap Il1rl1 Il1r1 Ifi211 Rasgrp1 Samhd1 Tlr2 Nfkb1 Unc13b Tnfrsf1b Hgf Fgr Smpdl3b Bst1 Cxcl5 Cxcl1 Zc3hav1 Foxp1 Usp18 Lag3 Clec2d Tnfrsf1a Siglece Ct…
1.73367e-24	106	337	3.01652	Leukocyte cell-cell adhesion	http://amigo.geneontology.org/amigo/term/GO:0007159	Itgb2 Lck Itga5 Loxl3 Icosl Lgals9 Itgb7 Efnb2 Tgfb1 Klf4 Il7r Cd244a Hspb1 Cd44 Il27ra Hfe Tnfaip8l2 H2-M3 Irf1 Igf1 Vsir Adora2a Stk10 Havcr2 Tnip1 Arg2 Gli3 Syk Sftpd Nckap1l Hes1 Cd4 Twsg1 Aif1 Tnf Cd74 Anxa1 Cd6 Fermt3 Adam8 Cfh Ptprc Selp Itga4 Rasgrp1 Vcam1 Lef1 Laptm5 Gpnmb Ephb6 Lag3 Olr1 Blm Coro1a Pycard Sash3 Msn Efnb1 Tnfsf13b Thy1 Ets1 St3gal4 Cd3e Podxl2 Rac2 Egr3 Foxj1 Ccl5 Nfkbiz…
1.83827e-24	122	423	2.76599	Regulation of lymphocyte activation	http://amigo.geneontology.org/amigo/term/GO:0051249	Lck Loxl3 Icosl Tcf7 Mmp14 Lgals9 Efnb2 Foxn1 Axl Tgfb1 Il7r Cd244a Hspb1 Il27ra Hfe Tnfrsf13b Tnfaip8l2 H2-M3 Cd40 Irf1 Tnfaip3 Igf1 Vsir Adora2a Havcr2 Arg2 Zfp36l1 Gli3 Syk Sftpd Ripk3 Nckap1l Hes1 Cdkn1a Cd4 Twsg1 Msh2 Aif1 Cd74 Anxa1 Cd6 Fas Adam8 Inpp5d Ptprc Rasgrp1 Nfatc2 Vcam1 Lef1 Laptm5 Tnfrsf1b Ephb2 Fgr Gpnmb Ephb6 Lag3 Blm Tyrobp Coro1a Lat Pycard Sash3 Efnb1 Btk Gas6 Cd209a Tnfsf13…
3.08789e-24	105	334	3.01491	Positive regulation of cell activation	http://amigo.geneontology.org/amigo/term/GO:0050867	Lck Icosl Mmp14 Lgals9 Efnb2 Axl Tgfb1 Il7r Cd244a Il27ra Gata2 Lbp H2-M3 Cd40 Irf1 Igf1 Vsir Plek Havcr2 Pld2 Gli3 Syk F2rl1 Wnt5a Nckap1l Hes1 Cdkn1a Cd4 Trem2 Msh2 Aif1 Tnf Cd74 Pdgfrb Anxa1 Cd6 Ms4a2 Il33 Adam8 Il1rl1 Inpp5d Ptprc Selp Stxbp1 Rasgrp1 Nfatc2 Vcam1 Lef1 Pdpn Ephb2 Fgr Ephb6 Clec4d Blm Ctsc Tyrobp Coro1a Pycard Sash3 Efnb1 Gas6 Tnfsf13b Thy1 Cd3e Myd88 Vav3 Egr3 Ccl5 Nfkbiz Ccl2…
3.51042e-24	289	1507	1.83914	Regulation of intracellular signal transduction	http://amigo.geneontology.org/amigo/term/GO:1902531	Ngfr Lck Pdgfb Zfp385a Sox9 S100a4 Mapk7 Kctd10 Itga3 Foxm1 Vwf Bbc3 Spi1 Tiam1 Axl Tgfb1 Apoe Klf4 Homer3 Bax Map3k20 Hspb1 Rasa4 Cd44 Kit Fbln1 Actn3 Fhl2 Ccl8 Csf1 Lrrk1 Cnksr3 Abca1 Gadd45b Nfe2l2 Ncf1 Stard13 H2-M3 Dyrk3 C1qtnf1 Timp2 Cd40 Dhx58 Cyth3 Cyth4 Ksr1 Sfrp5 Ccl6 Ccl9 Arhgef25 Rcn3 Akt3 Tnfaip3 Ros1 Dcn Igf1 Unc5b Ddit4 Dock2 Irak3 Rel Havcr2 Tnip1 Pik3cg Pld2 Pik3r5 Edn1 Syk F2rl1…
6.50899e-24	119	412	2.77001	Negative regulation of immune system process	http://amigo.geneontology.org/amigo/term/GO:0002683	Sox9 Loxl3 Lgals9 Spi1 Axl Tgfb1 Il7r Hspb1 Il27ra Hfe Tnfrsf13b Tnfaip8l2 Gata2 H2-M3 Dhx58 Cd68 Irf1 Tnfaip3 Igf1 Vsir Adora2a Irak3 Havcr2 Arg2 Tgfb3 Gli3 Sftpd Myc Gcsam Cd200r1 Serping1 Twsg1 Tap2 Tnf Cd74 Anxa1 Lpxn Fas Il33 Ccr1 Col3a1 Il1rl1 Inpp5d Ptprc Fbn1 Samhd1 Laptm5 Fgr Smpdl3b Padi2 Emilin1 Gpnmb Usp18 Lag3 Clec2d Tyrobp Cd37 Trim21 Btk Cx3cl1 Thy1 Trib1 Foxj1 Parp14 Ccl12 Isg15 C…
1.44298e-23	131	483	2.60109	Positive regulation of immune response	http://amigo.geneontology.org/amigo/term/GO:0050778	Lck Icosl Lgals9 Cfp Spi1 Tgfb1 Lcp2 Cacnb3 Bax Il27ra Gata2 Cd5l Fcgr1 Lbp H2-M3 Cd40 Irf1 Havcr2 Myo1g Pld2 Coch Syk F2rl1 Wnt5a Fyb C6 Nckap1l Gcsam Masp1 Serping1 Cd4 Msh2 C3 Tap2 Tnf Cd74 Anxa1 Ms4a2 Lpxn Il33 Adam8 Irf7 Il18rap Il18r1 Il1r1 Slc11a1 Cfh Ptprc C4bp Mr1 Ifi211 Stxbp1 Traf2 Rasgrp1 Nfatc2 Unc13b Laptm5 Fgr Cxcl1 P2rx7 Lag3 Tyrobp Pycard Sash3 Btk Tnfsf13b Cmtm3 Thy1 Cd3e Vav3 V…
2.9838e-23	123	441	2.67484	Mononuclear cell differentiation	http://amigo.geneontology.org/amigo/term/GO:1903131	Lck Loxl3 Tcf7 Mmp14 Lgals9 Tcirg1 Cd3g Foxn1 Spi1 Axl Tgfb1 Relb Bax Il7r Stat3 Hspb1 Kit Spib Trpm2 St3gal1 Csf1 H2-M3 Irf1 Tnfaip3 Vsir Dock2 Zfp36l1 Gli3 Irf4 Syk F2rl1 Ripk3 Myc Myh9 Hdac7 Nckap1l Cd4 Satb1 Trem2 Msh2 Cd74 Anxa1 Fas Hells Adam8 Il18r1 Inpp5d Ptprc Mr1 Rasgrp1 Il6ra Lef1 Tnfsf8 Lfng Foxp1 Lag3 Clec4d Blm Dock11 Sash3 Btk Pir Gas6 Tnfsf13b Cd3e Cd3d Cmtm7 Fanca Egr3 Fancd2 Vav…
4.81528e-23	103	334	2.95748	Regulation of immune effector process	http://amigo.geneontology.org/amigo/term/GO:0002697	Loxl3 Lgals9 Spi1 Tgfb1 Il7r Cd244a Il27ra Kit Hfe Gata2 Cd5l Fcgr1 Lbp H2-M3 Cd40 Dhx58 Irf1 Tnfaip3 Vsir Irak3 Havcr2 Pld2 Tgfb3 Syk F2rl1 Wnt5a C6 Ripk3 Serping1 Msh2 C3 Tap2 Tnf Cd74 Anxa1 Ms4a2 Il33 Il18rap Il18r1 Il1r1 Cfh Ptprc Mr1 Stxbp1 Traf2 Rasgrp1 Laptm5 Tnfrsf1b Ephb2 Fgr Cxcl5 Cxcl1 P2rx7 Foxp1 Lag3 Clec2d Tyrobp Cd37 Sash3 Was Btk Tlr3 Rac2 Vav1 Foxj1 Nfkbiz Ccl2 Nfkbid Tap1 Spon2 …
5.57855e-23	89	263	3.24538	Adaptive immune response based on somatic recombination of immune receptors built from immunoglobulin superfamily domains	http://amigo.geneontology.org/amigo/term/GO:0002460	Loxl3 Icosl Tcirg1 Tgfb1 Relb Il7r Stat3 Il27ra Hfe Fcgr1 H2-M3 Cd40 Irf1 Tnfaip3 Vsir Havcr2 Myo1g Irf4 C6 Ripk3 Emp2 Serping1 Cd4 Msh2 C3 Tap2 Tnf Cd74 Anxa1 Fas Il33 Nfkb2 Irf7 Il1rl1 Il18r1 Il1r1 Slc11a1 Inpp5d Ptprc C4bp Mr1 Traf2 Jag1 Il6ra Lef1 Tnfrsf1b P2rx7 Ephb6 Ctsc Sash3 Was Btk Tnfsf13b Myd88 Foxj1 Nfkbiz Tmem98 C1qa C1qc C1qb Nfkbid Icam1 Arid5a Trpm4 C1s1 Rftn1 Foxp3 C3ar1 Clcf1 Se…
5.57855e-23	302	1627	1.78012	Generation of neurons	http://amigo.geneontology.org/amigo/term/GO:0048699	Ngfr Sox9 Serpinf1 Sema6b Efnb2 Itga3 Hoxc8 Tiam1 Axl Tgfb1 Apoe Klf4 Bax Mmd Stat3 Hdac9 Hspb1 Kit Neurl1a Cnp Hap1 Fzd3 Nav1 Ptprs Aldh1a2 Kif1a Gata2 Lama5 Nfe2l2 Timp2 Etv4 Pmp22 Wnt9b Ywhah Scn1b Map1s Lama2 Socs2 Igf1 Unc5b Ddit4 Meis1 Adora2a Btg2 Efemp1 Llgl1 Kif3c Pld2 Slc6a4 Dlg4 Atl1 Evl Gli3 Tert Plk2 Emb Wnt5a Clu Ctnnd2 Matn2 Myc Nckap1l Hes1 Rabl2 Alcam Boc D16Ertd472e Adamts1 Wnt1…
5.72429e-23	114	394	2.77485	Positive regulation of response to external stimulus	http://amigo.geneontology.org/amigo/term/GO:0032103	Pdgfb Lgals9 Il16 Spi1 Tiam1 Tgfb1 Hspb1 Csf1 Fcgr1 Lbp H2-M3 Dhx58 Havcr2 Tnip1 Pik3cg Coch Edn1 Ly86 Cxcl14 Cd180 F2rl1 Wnt5a Nckap1l Snai2 Setd4 Abcc1 Smoc2 Pla2g7 Trem2 C3 Aif1 Tnf Cd74 Pdgfrb Il33 Adam8 Irf7 Ccr1 Il18rap Il1rl1 Fn1 Ifi211 Rasgrp1 Tlr2 Unc13b Cxcl1 Zc3hav1 Ptn Lag3 Tnfrsf1a Ctsc Tyrobp Nupr1 Pycard Btk Flna Gas6 Ednra Tlr3 Cx3cl1 Ets1 Dapk2 Smad3 Rac2 Vav1 Gpsm3 Cxcl10 Ccl5 N…
6.03708e-23	294	1570	1.79589	Cell projection organization	http://amigo.geneontology.org/amigo/term/GO:0030030	Ngfr Serpinf1 Sema6b Efnb2 Itga3 Tcirg1 Tchp Tiam1 Scin Apoe Klf4 Nes Hspb1 Cd44 Klf5 Kit Neurl1a Cnp Hap1 Fzd3 Dynll1 Trpm2 Kif19a Ptprs Kif1a Lama5 Plekho1 Nfe2l2 Etv4 Pmp22 Ywhah Scn1b Map1s Lama2 Unc5b Plek Adora2a Btg2 Efemp1 Llgl1 Kif3c Itgb4 Pld2 Dlg4 Cdkl1 Atl1 Evl Gli3 F2rl1 Plk2 Emb Wnt5a Clu Ajuba Ctnnd2 Matn2 Sh3bp1 Parvg Myh9 Nckap1l Emp2 Hes1 Rabl2 Alcam Boc D16Ertd472e Adamts1 Arl1…
1.43307e-22	324	1798	1.72817	Response to oxygen-containing compound	http://amigo.geneontology.org/amigo/term/GO:1901700	Ngfr Lck Sox9 Serpinf1 Mapk7 Col6a1 Lgals9 Timp1 Ramp2 Rarg Col1a1 Gstt1 Spi1 Rgs19 Tiam1 Axl Tgfb1 Klf4 Fosb Nqo1 Stat3 Ghrhr Hdac9 Klf5 Gata6 Ggt5 Neurl1a Cyp27b1 Cnp Mgst1 Dynll1 Trpm2 Plcd1 Aldh1a2 Stc1 Abca1 Cybb Nfe2l2 Ncf1 Cacna1d Lbp Brca1 Cdc6 Cd40 Birc5 Cldn7 Sparc Cd68 Irf1 Cxcl16 Plscr3 Ptger1 Pdk4 Akt3 Tnfaip3 Dcn Cdk1 Socs2 Igf1 Ddit4 Avpr1a Irak3 Col6a2 Stc2 Havcr2 Btg2 Igfbp1 Pik3…
1.81579e-22	295	1588	1.78157	Protein phosphorylation	http://amigo.geneontology.org/amigo/term/GO:0006468	Axin2 Ccnd2 Lck Pdgfb Itga5 Sox9 Mapk7 Lgals9 Tiam1 Axl Tgfb1 Lcp2 Apoe Grk5 Hck Bax Mmd Map3k20 Hspb1 Cd44 Prlr Kit Fbln1 Neurl1a Hfe Crlf1 St3gal1 Csf1 Lrrk1 Cnksr3 Gadd45b Fcgr1 Ncf1 Dyrk3 Cdc6 Cd40 Birc5 Dbndd2 Ksr1 Wnt9b Irf1 Pdk4 Akt3 Frk Mical1 Tnfaip3 Ros1 Cdk1 Cdk17 Igf1 Ddit4 Adora2a Irak3 Stk10 Ccng1 Efemp1 Pik3cg Fam20a Dlg4 Aurkb Pik3r5 Cdkl1 Ccdc88c Edn1 Syk Plk2 Map3k1 Gdf10 Wnt5a …
1.86637e-22	206	967	2.04302	Response to lipid	http://amigo.geneontology.org/amigo/term/GO:0033993	Sox9 Serpinf1 Lgals9 Ramp2 Rarg Col1a1 Spi1 Axl Tgfb1 Klf4 Fosb Nqo1 Stat3 Ghrhr Gata6 Ggt5 Cyp27b1 Cnp Mgst1 Aldh1a2 Stc1 Gata2 Ptgds Abca1 Cybb Lbp Brca1 Cd40 Sparc Cd68 Cxcl16 Ywhah Plscr3 Ptger1 Pdk4 Tnfaip3 Dcn Socs2 Igf1 Ddit4 Avpr1a Irak3 Prmt2 Stc2 Havcr2 Sdc1 Adcy3 Slc6a4 Zfp36l1 Fos Tgfb3 Edn1 Ly86 Cd180 Wnt5a Clu Myc Fbxo32 Litaf Cldn1 Snai2 Cdkn1a Nfatc4 Ptk7 Trem2 Pim1 Lbh Eif2ak2 Ai…
2.27752e-22	105	351	2.86888	Cell-substrate adhesion	http://amigo.geneontology.org/amigo/term/GO:0031589	Itgb2 Pdgfb Itga5 Mmp14 Itgb7 Col1a1 Itga3 Vwf Tiam1 Axl Bcam Col5a3 Nid1 Fbln1 Actn3 Csf1 Actn1 Lama5 Cd34 Myo1g Itgb4 Nid2 Ajuba Parvg Emp2 Ccdc80 Meltf St6gal1 Smoc2 Tnfrsf12a Lpxn Efemp2 Fermt3 Adam8 Col3a1 Fn1 Srgap2 Tnn Notch1 Itga4 Itga6 Jag1 Fermt1 Postn Vcam1 Fga Pdpn Bst1 Emilin1 Spp1 Ptn Coro1a Flna Gpm6b L1cam Gas6 Thy1 Plet1 Cd3e Smad3 Rac2 Antxr1 Fgg Dbn1 Abi3bp Ntng2 Micall2 Wnt4 S…
2.38829e-22	80	224	3.4251	Myeloid leukocyte activation	http://amigo.geneontology.org/amigo/term/GO:0002274	Lgals9 Spi1 Tgfb1 Lcp2 Relb Cd244a Kit Gata2 Ptgds Cd48 Lbp Ifngr1 Dock2 Havcr2 Pld2 Irf4 Syk F2rl1 Wnt5a Clu Ifngr2 Trem2 Aif1 Tnf Ms4a2 Il33 Casp1 Il18rap Il1rl1 Slc11a1 Stxbp1 Rasgrp1 Tlr2 Fgr Cxcl5 Anxa3 Foxp1 Clec4d Ctsc Tyrobp Lat Pycard Cd37 Scnn1b Btk Slc7a2 Tlr3 Cx3cl1 Myd88 Rac2 Ccl5 Ubd Sbno2 C1qa Cd84 Tlr4 Rbpj Thbs1 Milr1 Lat2 Ptpre Foxf1 Cnr1 Tlr1 Tlr9 Ccr2 C5ar1 Cx3cr1 Jun Fes Pla2…
4.082e-22	286	1531	1.79152	Plasma membrane bounded cell projection organization	http://amigo.geneontology.org/amigo/term/GO:0120036	Ngfr Serpinf1 Sema6b Efnb2 Itga3 Tcirg1 Tchp Tiam1 Apoe Klf4 Hspb1 Cd44 Klf5 Kit Neurl1a Cnp Hap1 Fzd3 Dynll1 Trpm2 Kif19a Ptprs Kif1a Lama5 Plekho1 Nfe2l2 Etv4 Pmp22 Ywhah Scn1b Map1s Lama2 Unc5b Plek Adora2a Btg2 Efemp1 Llgl1 Kif3c Itgb4 Pld2 Dlg4 Cdkl1 Atl1 Evl Gli3 F2rl1 Plk2 Emb Wnt5a Clu Ajuba Ctnnd2 Matn2 Sh3bp1 Myh9 Nckap1l Emp2 Hes1 Rabl2 Alcam Boc D16Ertd472e Adamts1 Arl13b Ache Nfatc4 …
4.44478e-22	216	1041	1.98991	Animal organ morphogenesis	http://amigo.geneontology.org/amigo/term/GO:0009887	Ngfr Axin2 Sox9 Hoxb6 Tcf7 Mmp14 Rarg Efnb2 Col1a1 Hoxc8 Tcirg1 Tgfb1 Elf3 Bax Stat3 Gata6 Actn3 Sulf2 Fzd3 Fhl2 Relt Aldh1a2 Csf1 Stc1 Gata2 Lama5 Fli1 Cd34 Sulf1 Rarb Etv4 Anxa6 Wnt9b Akt3 Tnfaip3 Lama2 Arid5b Igf1 Meis1 Efemp1 Sdc1 Fam20a Itgb4 Slc6a4 Hoxb9 Tgfb3 Gli3 Edn1 Fancc Fst Wnt5a Grhl2 Myc Hes1 Snai2 Adamts1 Arl13b Wnt10b Ptk7 Pim1 Twsg1 Sox8 Tnf Fbn2 Pdgfrb Ankrd1 Efemp2 Ltbp3 Gdf11 …
4.65444e-22	99	322	2.94856	Positive regulation of leukocyte activation	http://amigo.geneontology.org/amigo/term/GO:0002696	Lck Icosl Mmp14 Lgals9 Efnb2 Axl Tgfb1 Il7r Cd244a Il27ra Gata2 Lbp H2-M3 Cd40 Irf1 Igf1 Vsir Havcr2 Pld2 Gli3 Syk F2rl1 Wnt5a Nckap1l Hes1 Cdkn1a Cd4 Trem2 Msh2 Aif1 Tnf Cd74 Anxa1 Cd6 Ms4a2 Il33 Adam8 Il1rl1 Inpp5d Ptprc Stxbp1 Rasgrp1 Nfatc2 Vcam1 Lef1 Ephb2 Fgr Ephb6 Clec4d Blm Ctsc Tyrobp Coro1a Pycard Sash3 Efnb1 Gas6 Tnfsf13b Thy1 Cd3e Myd88 Vav3 Egr3 Ccl5 Nfkbiz Ccl2 Cd276 H2-Aa Nfkbid Tl…
6.5178e-22	265	1385	1.83496	Cytoskeleton organization	http://amigo.geneontology.org/amigo/term/GO:0007010	Sox9 Tubb6 Tubb5 Scin Tgfb1 Hck Map3k20 Cnn2 Nes Kit Neurl1a Nphs1 Cnp Mid1ip1 Trpm2 Nav1 Kif19a Kif11 Fhod1 Actn1 Stard13 Pls3 Rnd3 Brca1 Birc5 Myo1b Lsp1 Ywhah Map1s Mical1 Tnfaip3 Epb41l2 Plek Dock2 Nav3 Pdlim4 Myo1g Llgl1 Aurkb Krt19 Ccdc88c Tgfb3 Evl Edn1 Pdlim7 Rhobtb3 F2rl1 Plk2 Gpr65 Ska3 Lcp1 Diaph3 Ajuba Efs Sh3bp1 Parvg Myh9 Nckap1l Emp2 Plec Hcls1 Tuba1b Fmnl3 Racgap1 Krt18 Ptk7 Fgd2 …
8.93131e-22	115	412	2.6769	Cytokine-mediated signaling pathway	http://amigo.geneontology.org/amigo/term/GO:0019221	Pdgfb Spi1 Axl Il7r Stat3 Cd44 Prlr Il27ra Kit Crlf1 Ccl8 Csf1 Irf1 Ccl6 Ccl9 Ifngr1 Irak3 Edn1 Syk F2rl1 Wnt5a Osmr Ifngr2 Krt18 Cd4 Trem2 Tnf Cd74 Fas Il33 Ifitm1 Ifitm3 Irf7 Ccr1 Casp1 Il18rap Il1rl1 Il18r1 Il1r1 Ccl20 Ptprc Traf5 Traf1 Traf2 Il1rn Il1f6 Samhd1 Il6ra Laptm5 Tnfrsf1b Csf3r Padi2 Cxcl5 Pf4 Cxcl1 Oasl2 Usp18 Tnfrsf1a Il21r Pycard Gas6 Tnfsf13b Cx3cl1 Ccl17 Il10ra Myd88 Oas2 Casp4…
2.3092e-21	98	323	2.90974	Negative regulation of locomotion	http://amigo.geneontology.org/amigo/term/GO:0040013	Serpinf1 Timp1 Sema6b Tgfb1 Apoe Klf4 Stat3 Cnn2 Il27ra Fbln1 Stc1 Nfe2l2 Stard13 Sulf1 Dcn Srgap1 Adora2a Nav3 Cygb Evl Wnt5a Slurp1 Gcsam Cd200r1 St6gal1 Cyp1b1 Aif1 Tnf Dpysl3 Cd74 Fas Il33 Ifitm1 Col3a1 Sema4c Sp100 Srgap2 Olfm1 Notch1 Il1rn Sema6d Jag1 Trp53inp1 Sema3c Sema3a Padi2 Emilin1 Ptn Arhgdib Nr2f2 Was Arhgap4 Plxna3 Cx3cl1 Adgrg1 Thy1 Tpm1 Trib1 Dbn1 Sema3f Mitf Ccl12 Tcaf1 Wnt4 Ra…
2.5965e-21	212	1028	1.97776	Positive regulation of cell population proliferation	http://amigo.geneontology.org/amigo/term/GO:0008284	Ngfr Ccnd2 Pdgfb Sox9 Icosl Timp1 Rarg Efnb2 Col18a1 Foxm1 Tiam1 Tgfb1 Grk5 Hck Il7r Stat3 Clec11a Ghrhr Cd244a Nes Klf5 Prlr Il27ra Kit Gata6 Crip2 Fbln1 Crlf1 Fzd3 Aldh1a2 Csf1 Gata2 Sulf1 Rarb Cdc6 Cd40 Cldn7 Akt3 Tnfaip3 Cdk1 Igf1 Avpr1a Meis1 Havcr2 Efemp1 Tgfb3 Gli3 Edn1 Syk Tert Wnt5a Clu Osmr Myc Nckap1l Emp2 Cldn1 Hes1 Hcls1 St6gal1 Adamts1 Wnt10b Cdkn1a Cd4 Slc25a27 Pim1 Lbh Sox8 Bambi …
3.06581e-21	163	707	2.21105	MAPK cascade	http://amigo.geneontology.org/amigo/term/GO:0000165	Ngfr Pdgfb Sox9 Mapk7 Foxm1 Spi1 Tiam1 Tgfb1 Apoe Klf4 Map3k20 Cd44 Kit Fbln1 Nphs1 Ccl8 Pea15a Cnksr3 Gadd45b Ncf1 C1qtnf1 Timp2 Cd40 Ksr1 Ccl6 Ccl9 Ros1 Igf1 Irak3 Havcr2 Tnip1 Pik3cg Pik3r5 Zfp36l1 Edn1 Syk F2rl1 Wnt5a Ajuba Myc Map3k12 Cd4 Trem2 Fgd2 Lbh Xdh Eif2ak2 C3 Map3k8 Tnf Lmnb1 Cd74 Pdgfrb Fas Adam8 Ccr1 Map4k4 Sema4c Ccl20 Slc11a1 Fn1 Rgs2 Ptprc Vangl2 Atf3 Traf5 Zeb2 Traf1 Notch1 Tr…
4.32416e-21	84	253	3.18412	Positive regulation of cell-cell adhesion	http://amigo.geneontology.org/amigo/term/GO:0022409	Lck Icosl Lgals9 Efnb2 Tgfb1 Il7r Cd244a Cd44 Il27ra Adam19 Piezo1 H2-M3 Irf1 Igf1 Vsir Havcr2 Gli3 Syk Wnt5a Nckap1l Hes1 Cd4 Aif1 Tnf Cd74 Anxa1 Cd6 Adam8 Ptprc Kif26b Selp Itga4 Itga6 Rasgrp1 Vcam1 Lef1 Fga Pdpn Ephb6 Tjp1 Blm Coro1a Pycard Sash3 Efnb1 Tnfsf13b Cx3cl1 Thy1 Ets1 St3gal4 Cd3e Egr3 Fgg Ccl5 Nfkbiz Ccl2 Cd276 H2-Aa Nfkbid Icam1 Igfbp2 Dusp10 Foxp3 Il7 Slc7a1 Plaur Cd24a Ccdc88b Cc…
5.04765e-21	66	168	3.76761	Regulation of tumor necrosis factor superfamily cytokine production	http://amigo.geneontology.org/amigo/term/GO:1903555	Lgals9 Axl Stat3 Hspb1 Il27ra Cybb Lbp Cd34 Tnfaip3 Ifngr1 Igf1 Vsir Irak3 Havcr2 Arg2 Syk Wnt5a Clu Setd4 Nfatc4 Trem2 Il33 Adam8 Ptprc Rasgrp1 Ephb2 Pf4 Gpnmb Foxp1 Clec4a2 Tnfrsf1a Tyrobp Pycard Trim30a Sash3 Gas6 Tlr3 Cx3cl1 Myd88 Oas2 Ccl2 Spon2 Arid5a Akap12 Tlr4 Foxp3 Ptger4 Abcc8 Thbs1 Ddx58 Pik3r1 Tlr1 Tlr9 Cd24a Ccr2 Cd14 Spn Cx3cr1 Bcl3 Ptafr Fcer1g Arrb2 Gstp1 Lilra5 C5ar2 Ccr5
5.04765e-21	66	168	3.76761	Tumor necrosis factor superfamily cytokine production	http://amigo.geneontology.org/amigo/term/GO:0071706	Lgals9 Axl Stat3 Hspb1 Il27ra Cybb Lbp Cd34 Tnfaip3 Ifngr1 Igf1 Vsir Irak3 Havcr2 Arg2 Syk Wnt5a Clu Setd4 Nfatc4 Trem2 Il33 Adam8 Ptprc Rasgrp1 Ephb2 Pf4 Gpnmb Foxp1 Clec4a2 Tnfrsf1a Tyrobp Pycard Trim30a Sash3 Gas6 Tlr3 Cx3cl1 Myd88 Oas2 Ccl2 Spon2 Arid5a Akap12 Tlr4 Foxp3 Ptger4 Abcc8 Thbs1 Ddx58 Pik3r1 Tlr1 Tlr9 Cd24a Ccr2 Cd14 Spn Cx3cr1 Bcl3 Ptafr Fcer1g Arrb2 Gstp1 Lilra5 C5ar2 Ccr5
5.21127e-21	108	381	2.7185	Urogenital system development	http://amigo.geneontology.org/amigo/term/GO:0001655	Pdgfb Sox9 Serpinf1 Rarg Efnb2 Itga3 Tgfb1 Bax Prlr Nid1 Nphs1 Sulf2 Crlf1 Aldh1a2 Bicc1 Gata2 Lama5 Cd34 Sulf1 Rarb Wnt9b Dcn Arid5b Igf1 Sdc1 Arg2 Gli3 Wnt5a Myc Upk3a Hes1 Adamts1 Ptk7 Sox8 Pdgfrb Anxa1 Cyp26a1 Plce1 Hells Gdf11 Gli1 Sox17 Tfap2b Gsta3 Cfh Kif26b Vangl2 Cenpf Notch1 Fbn1 Jag1 Bmp2 Schip1 Il6ra Epha7 Tnc Ephb2 Cyp4a14 Prom1 Pdgfra Spp1 Anxa4 Ptpro Col4a1 Hpgd Ednra Sall1 Smad1 …
5.28695e-21	154	654	2.25826	Positive regulation of cell death	http://amigo.geneontology.org/amigo/term/GO:0010942	Ngfr Axin2 Lck Rarg Efnb2 Col18a1 Bbc3 Scin Tgfb1 Apoe Nqo1 Bax Map3k20 Gata6 Neurl1a Trpm2 Tnfrsf22 Aldh1a2 Pea15a Gadd45b Adamtsl4 H2-M3 Rarb Cd40 Irf1 Hebp2 Apaf1 Unc5b Ddit4 Adora2a Phlda1 Prmt2 Klf11 Top2a Fos Tgfb3 Syk F2rl1 Wnt5a Tsc22d1 Clu Tnfrsf10b C6 Ripk3 Myc Fbxo32 Wnt10b Cdkn1a Nfatc4 Tnfrsf12a Eif2ak2 Cyp1b1 Tnf Pmaip1 Pdgfrb Anxa1 Fas Ankrd1 Fosl1 Adam8 St8sia2 Casp12 Casp1 Tfap2b…
6.83022e-21	93	301	2.96311	Regulation of leukocyte cell-cell adhesion	http://amigo.geneontology.org/amigo/term/GO:1903037	Lck Loxl3 Icosl Lgals9 Efnb2 Tgfb1 Klf4 Il7r Cd244a Hspb1 Cd44 Il27ra Hfe Tnfaip8l2 H2-M3 Irf1 Igf1 Vsir Adora2a Havcr2 Arg2 Gli3 Syk Sftpd Nckap1l Hes1 Cd4 Twsg1 Aif1 Tnf Cd74 Anxa1 Cd6 Adam8 Ptprc Selp Itga4 Rasgrp1 Vcam1 Lef1 Laptm5 Gpnmb Ephb6 Lag3 Blm Coro1a Pycard Sash3 Efnb1 Tnfsf13b Thy1 Ets1 St3gal4 Cd3e Egr3 Foxj1 Ccl5 Nfkbiz Ccl2 Cd276 H2-Aa Nfkbid Icam1 Igfbp2 Dusp10 Foxp3 Fgl2 Il7 Sl…
7.67073e-21	110	394	2.67749	Lymphocyte differentiation	http://amigo.geneontology.org/amigo/term/GO:0030098	Lck Loxl3 Tcf7 Mmp14 Lgals9 Tcirg1 Cd3g Foxn1 Spi1 Axl Tgfb1 Relb Bax Il7r Stat3 Hspb1 Kit Spib St3gal1 H2-M3 Irf1 Tnfaip3 Vsir Dock2 Zfp36l1 Gli3 Irf4 Syk Ripk3 Hdac7 Nckap1l Cd4 Satb1 Msh2 Cd74 Anxa1 Fas Hells Adam8 Il18r1 Inpp5d Ptprc Mr1 Rasgrp1 Il6ra Lef1 Tnfsf8 Lfng Foxp1 Lag3 Clec4d Blm Dock11 Sash3 Btk Gas6 Tnfsf13b Cd3e Cd3d Cmtm7 Fanca Egr3 Fancd2 Vav1 Foxj1 Plcg2 Nfkbiz Tmem98 H2-Aa Wn…
8.52261e-21	65	165	3.77799	Tumor necrosis factor production	http://amigo.geneontology.org/amigo/term/GO:0032640	Lgals9 Axl Stat3 Hspb1 Il27ra Cybb Lbp Cd34 Tnfaip3 Ifngr1 Igf1 Vsir Irak3 Havcr2 Arg2 Syk Wnt5a Clu Setd4 Nfatc4 Trem2 Il33 Ptprc Rasgrp1 Ephb2 Pf4 Gpnmb Foxp1 Clec4a2 Tnfrsf1a Tyrobp Pycard Trim30a Sash3 Gas6 Tlr3 Cx3cl1 Myd88 Oas2 Ccl2 Spon2 Arid5a Akap12 Tlr4 Foxp3 Ptger4 Abcc8 Thbs1 Ddx58 Pik3r1 Tlr1 Tlr9 Cd24a Ccr2 Cd14 Spn Cx3cr1 Bcl3 Ptafr Fcer1g Arrb2 Gstp1 Lilra5 C5ar2 Ccr5
8.52261e-21	65	165	3.77799	Regulation of tumor necrosis factor production	http://amigo.geneontology.org/amigo/term/GO:0032680	Lgals9 Axl Stat3 Hspb1 Il27ra Cybb Lbp Cd34 Tnfaip3 Ifngr1 Igf1 Vsir Irak3 Havcr2 Arg2 Syk Wnt5a Clu Setd4 Nfatc4 Trem2 Il33 Ptprc Rasgrp1 Ephb2 Pf4 Gpnmb Foxp1 Clec4a2 Tnfrsf1a Tyrobp Pycard Trim30a Sash3 Gas6 Tlr3 Cx3cl1 Myd88 Oas2 Ccl2 Spon2 Arid5a Akap12 Tlr4 Foxp3 Ptger4 Abcc8 Thbs1 Ddx58 Pik3r1 Tlr1 Tlr9 Cd24a Ccr2 Cd14 Spn Cx3cr1 Bcl3 Ptafr Fcer1g Arrb2 Gstp1 Lilra5 C5ar2 Ccr5
1.09897e-20	99	335	2.83414	Leukocyte proliferation	http://amigo.geneontology.org/amigo/term/GO:0070661	Icosl Lgals9 Tcirg1 Tgfb1 Bax Il7r Cd244a Il27ra Tnfrsf13b Csf1 H2-M3 Cd40 Irf1 Igf1 Vsir Dock2 Havcr2 Arg2 Syk Cd180 F2rl1 Sftpd Clu Ripk3 Nckap1l Hes1 St6gal1 Cdkn1a Cd4 Satb1 Trem2 Twsg1 Aif1 Cd74 Anxa1 Cd6 Il33 Hells Slc11a1 Inpp5d Ptprc Rasgrp1 Nfatc2 Vcam1 Lef1 Laptm5 Tnfrsf1b Ephb2 P2rx7 Gpnmb Ephb6 Blm Tyrobp Coro1a Pycard Sash3 Elf4 Msn Efnb1 Btk Cd209a Tnfsf13b Cx3cl1 Cd3e Myd88 Rac2 Va…
1.68182e-20	190	895	2.03592	Positive regulation of intracellular signal transduction	http://amigo.geneontology.org/amigo/term/GO:1902533	Ngfr Lck Pdgfb Zfp385a Sox9 S100a4 Vwf Bbc3 Spi1 Tiam1 Axl Tgfb1 Apoe Bax Map3k20 Cd44 Kit Ccl8 Csf1 Lrrk1 Gadd45b Ncf1 C1qtnf1 Timp2 Cd40 Dhx58 Ksr1 Ccl6 Ccl9 Akt3 Dcn Igf1 Unc5b Dock2 Rel Havcr2 Pik3cg Pld2 Pik3r5 Edn1 Syk F2rl1 Wnt5a Clu Ajuba Ripk3 Litaf Hcls1 Map3k12 Cd4 Clec4n Trem2 Fgd2 Ndc80 Xdh Eif2ak2 C3 Tnf Pmaip1 Lmnb1 Cd74 Pdgfrb Slc15a3 Ankrd1 Pik3ap1 Adam8 Ccr1 Casp1 Col3a1 Il18r1 …
1.69333e-20	291	1606	1.73771	Response to endogenous stimulus	http://amigo.geneontology.org/amigo/term/GO:0009719	Ngfr Sox9 Serpinf1 Mmp14 Mapk7 Col6a1 Timp1 Ramp2 Rarg Col1a1 Itga3 Spi1 Tgfb1 Apoe Klf4 Fosb Nqo1 Gstm7 Stat3 Ghrhr Hdac9 Cd44 Klf5 Prlr Kit Gata6 Neurl1a Hfe Cyp27b1 Sulf2 Fhl2 Trpm2 Plcd1 Stc1 Ptgds Cybb Nfe2l2 Sulf1 Tmprss6 Brca1 Rarb Cdc6 Sparc Cd68 Sfrp5 Irf1 Ywhah Ptger1 Pdk4 Akt3 Apaf1 Socs2 Igf1 Vsir Ddit4 Avpr1a Ddc Prmt2 Stc2 Btg2 Igfbp1 Pik3cg Sdc1 Klf11 Pld2 Slc6a4 Cacnb1 Krt19 Zfp36…
1.81117e-20	236	1211	1.86895	Positive regulation of catalytic activity	http://amigo.geneontology.org/amigo/term/GO:0043085	Ngfr Axin2 Ccnd2 Lck Pdgfb Lgals9 Acap1 Bbc3 Tiam1 Axl Tgfb1 Lcp2 Apoe Klf4 Tbc1d8 Bax Mmd Stat3 Rasa4 Prlr Kit Fbln1 Neurl1a Cyp27b1 Mid1ip1 Ccl8 Csf1 Fcgr1 Ncf1 Cacna1d Stard13 Timp2 Cdc6 Cd40 Wnt9b Ccl6 Ccl9 Chtf18 Rcn3 Ros1 Apaf1 Igf1 Vsir Plek Srgap1 Dock2 Llgl1 Pik3cg Fam20a Dlg4 Aurkb Pik3r5 Edn1 Syk Tert F2rl1 Gpr65 Wnt5a Clu Tnfrsf10b Ajuba Psme1 Ripk3 Grhl2 Myc Sh3bp1 Nckap1l Emp2 Racga…
1.82488e-20	89	284	3.0054	Negative regulation of cell adhesion	http://amigo.geneontology.org/amigo/term/GO:0007162	Loxl3 Mmp14 Mapk7 Lgals9 Col1a1 Spi1 Tgfb1 Klf4 Hspb1 Fbln1 Hfe Spaca7 Tnfaip8l2 H2-M3 C1qtnf1 Cldn7 Irf1 Tnfaip3 Vsir Adora2a Havcr2 Arg2 Gli3 Sftpd Snai2 Meltf Cyp1b1 Twsg1 Cd74 Anxa1 Lpxn Adam8 Serpine2 Ptprc Notch1 Il1rn Jag1 Bmp2 Postn Lef1 Tnc Dab1 Laptm5 Ephb2 Gpnmb Plxna1 Lag3 Cd9 Plxna3 Mmp2 Plet1 Dscaml1 Fgg Foxj1 Cd276 H2-Aa Nfkbid Serpine1 Acer2 Akna Foxp3 Fgl2 Thbs1 Lrp1 Fzd7 Pik3r1 …
5.2426e-20	75	217	3.31461	Leukocyte chemotaxis	http://amigo.geneontology.org/amigo/term/GO:0030595	Pdgfb Il16 Spi1 Kit Ccl8 Trpm2 Csf1 Lbp Cxcl16 Ccl6 Ccl9 Edn1 Syk Cxcl14 F2rl1 Wnt5a Nckap1l Pla2g7 Aif1 Cd74 Anxa1 Adam8 Ccr1 Ccl20 Csf3r Padi2 Bst1 Spp1 Cxcl5 Pf4 Cxcl1 Ptn Ptpro Coro1a Gas6 Ednra Cx3cl1 Ccl17 Dapk2 Rac2 Vav3 Vav1 Gpsm3 Cxcl10 Ccl5 Ccl12 Ccl7 Ccl2 Serpine1 Trpm4 Camk1d Tgfb2 Prex1 C3ar1 Rps19 Nbl1 Itga1 S100a14 S1pr1 Jaml Ccr2 C5ar1 Cxcr3 Lgals3 Ch25h Gpr183 Cxcl2 Fcer1g Cxcl17…
5.49362e-20	231	1186	1.86792	Negative regulation of signal transduction	http://amigo.geneontology.org/amigo/term/GO:0009968	Ngfr Axin2 Zfp385a Sox9 Mmp14 Mapk7 Kctd10 Itga3 Foxm1 Spi1 Rgs19 Apoe Klf4 Grk5 Homer3 Bax Hspb1 Rasa4 Cd44 Fbln1 Neurl1a Actn3 Sulf2 Fhl2 Tnfrsf22 Ptprs Pea15a Bicc1 Gata2 Cnksr3 Nfe2l2 H2-M3 Dyrk3 Sulf1 Tmprss6 Brca1 Timp2 Dhx58 Sfrp5 Irf1 Tnfaip3 Dcn Socs2 Igf1 Unc5b Ddit4 Plek Irak3 Tnip1 Pld2 Ccdc88c Tgfb3 Gli3 Irf4 Nkd2 Tert F2rl1 Fst Amer2 Wnt5a Clu Ajuba Csnk1e Sh3bp1 Hdac7 Litaf Snai2 I…
5.49362e-20	326	1880	1.66299	Phosphorylation	http://amigo.geneontology.org/amigo/term/GO:0016310	Axin2 Ccnd2 Lck Pdgfb Itga5 Sox9 Mapk7 Lgals9 Tiam1 Axl Tgfb1 Lcp2 Apoe Klf4 Grk5 Hck Itpkc Bax Mmd Stat3 Map3k20 Eno2 Hspb1 Cd44 Prlr Kit Fbln1 Neurl1a Actn3 Hfe Crlf1 Dynll1 St3gal1 Csf1 Lrrk1 Cnksr3 Gadd45b Fcgr1 Ncf1 Dyrk3 Cdc6 Cd40 Birc5 Dbndd2 Ksr1 Wnt9b Irf1 Pdk4 Akt3 Frk Mical1 Tnfaip3 Ros1 Cdk1 Cdk17 Socs2 Igf1 Hkdc1 Ddit4 Adora2a Irak3 Stk10 Ccng1 Efemp1 Pik3cg Fam20a Dlg4 Aurkb Pik3r5 …
5.49362e-20	103	364	2.71373	Negative regulation of response to external stimulus	http://amigo.geneontology.org/amigo/term/GO:0032102	Pdgfb Serpinf1 Lgals9 Sema6b Apoe Cacnb3 Ptprs Tnfaip8l2 H2-M3 Cd34 Tmprss6 C1qtnf1 Dhx58 Tnfaip3 Igf1 Adora2a Irak3 Havcr2 Arg2 Wnt5a Cd200r1 St6gal1 Pros1 Serping1 Tap2 Aif1 Tnf Ccr1 Sema4c Serpine2 Notch1 Sema6d Samhd1 Anxa5 Fga Nfkb1 Tnfrsf1b Sema3c Hgf Sema3a Smpdl3b Padi2 Pdgfra Usp18 Clec2d Tnfrsf1a Cd9 Siglece Trim21 Plxna3 Cx3cl1 Ets1 Anxa2 Smad3 Trib1 Cck Fgg Tspan8 Parp14 Dbn1 Sema3f C…
7.78219e-20	190	907	2.00899	Enzyme linked receptor protein signaling pathway	http://amigo.geneontology.org/amigo/term/GO:0007167	Ngfr Lck Pdgfb Sox9 Lgals9 Efnb2 Col1a1 Itga3 Spi1 Axl Tgfb1 Lcp2 Hck Stat3 Ghrhr Hspb1 Prlr Kit Gata6 Neurl1a Hfe Sulf2 Hap1 Csf1 Ncf1 Sulf1 Tmprss6 Sfrp5 Pdk4 Frk Ros1 Dcn Arid5b Socs2 Igf1 Vsir Ddit4 Shc2 Igfbp1 Efemp1 Rhbdf2 Fos Tgfb3 Syk Fst Gdf10 Wnt5a Gfra2 Efs Shcbp1 Sla Hes1 Fstl1 Nfatc4 Smoc2 Xdh Twsg1 Bambi Lox Fbn2 Pdgfrb Lpxn Ltbp3 Plce1 Afap1l2 Gdf11 Tfap2b Col3a1 Nucks1 Ddr2 Vim Pi…
8.57081e-20	250	1325	1.80949	Negative regulation of signaling	http://amigo.geneontology.org/amigo/term/GO:0023057	Ngfr Axin2 Zfp385a Sox9 Mmp14 Mapk7 Kctd10 Itga3 Foxm1 Spi1 Rgs19 Apoe Klf4 Grk5 Homer3 Bax Hspb1 Rasa4 Cd44 Fbln1 Neurl1a Actn3 Sulf2 Fhl2 Tnfrsf22 Ptprs Pea15a Bicc1 Gata2 Cnksr3 Nfe2l2 H2-M3 Dyrk3 Sulf1 Tmprss6 Brca1 Timp2 Dhx58 Sfrp5 Irf1 Tnfaip3 Dcn Socs2 Igf1 Unc5b Ddit4 Plek Avpr1a Irak3 Tnip1 Pld2 Slc6a4 Ccdc88c Tgfb3 Gli3 Irf4 Edn1 Nkd2 Tert F2rl1 Pde8b Plk2 Oit1 Fst Amer2 Wnt5a Clu Ajub…
9.8323e-20	79	239	3.17001	Regulation of leukocyte proliferation	http://amigo.geneontology.org/amigo/term/GO:0070663	Icosl Lgals9 Tgfb1 Cd244a Il27ra Tnfrsf13b Csf1 H2-M3 Cd40 Irf1 Igf1 Vsir Havcr2 Arg2 Syk Sftpd Ripk3 Nckap1l Hes1 St6gal1 Cdkn1a Cd4 Twsg1 Aif1 Cd74 Anxa1 Cd6 Il33 Inpp5d Ptprc Nfatc2 Vcam1 Laptm5 Tnfrsf1b Ephb2 Gpnmb Blm Tyrobp Coro1a Pycard Sash3 Efnb1 Btk Cd209a Tnfsf13b Cd3e Myd88 Rac2 Vav3 Foxj1 Ccl5 Ccl12 Cd276 Lmo1 H2-Aa Tlr4 Igfbp2 Foxp3 Il7 Clcf1 Slc7a1 Cdkn2a Tlr9 Cd24a Ccdc88b Ccr2 Lg…
1.31141e-19	249	1322	1.80634	Negative regulation of cell communication	http://amigo.geneontology.org/amigo/term/GO:0010648	Ngfr Axin2 Zfp385a Sox9 Mmp14 Mapk7 Kctd10 Itga3 Foxm1 Spi1 Rgs19 Apoe Klf4 Grk5 Homer3 Bax Hspb1 Rasa4 Cd44 Fbln1 Neurl1a Actn3 Sulf2 Fhl2 Tnfrsf22 Ptprs Pea15a Bicc1 Gata2 Cnksr3 Nfe2l2 H2-M3 Dyrk3 Sulf1 Tmprss6 Brca1 Timp2 Dhx58 Sfrp5 Irf1 Tnfaip3 Dcn Socs2 Igf1 Unc5b Ddit4 Plek Avpr1a Irak3 Tnip1 Pld2 Slc6a4 Ccdc88c Tgfb3 Gli3 Irf4 Edn1 Nkd2 Tert F2rl1 Pde8b Plk2 Oit1 Fst Amer2 Wnt5a Clu Ajub…
1.40507e-19	92	308	2.86463	Regulation of T cell activation	http://amigo.geneontology.org/amigo/term/GO:0050863	Lck Loxl3 Icosl Tcf7 Lgals9 Efnb2 Foxn1 Tgfb1 Il7r Cd244a Hspb1 Il27ra Hfe Tnfaip8l2 H2-M3 Irf1 Igf1 Vsir Adora2a Havcr2 Arg2 Gli3 Syk Sftpd Ripk3 Nckap1l Hes1 Cd4 Twsg1 Aif1 Cd74 Anxa1 Cd6 Adam8 Ptprc Rasgrp1 Vcam1 Lef1 Laptm5 Tnfrsf1b Gpnmb Ephb6 Lag3 Blm Coro1a Lat Pycard Sash3 Efnb1 Cd209a Tnfsf13b Thy1 Cd3e Fanca Rac2 Egr3 Fancd2 Foxj1 Ccl5 Nfkbiz Ccl2 Cd276 Lmo1 H2-Aa Nfkbid Igfbp2 Dusp10 F…
1.65125e-19	162	728	2.1341	Supramolecular fiber organization	http://amigo.geneontology.org/amigo/term/GO:0097435	Loxl3 Mmp11 Col1a1 Fkbp10 Ltbp2 Scin Apoe Nphs1 P3h4 Mid1ip1 Kif19a Fhod1 Actn1 Pls3 Rnd3 Myo1b Map1s Mical1 Plek Nav3 Pdlim4 Myo1g Aebp1 Krt19 Ccdc88c Tgfb3 Evl Edn1 Rhobtb3 F2rl1 Gpr65 Lcp1 Diaph3 Clu Efs Ripk3 Col14a1 Sh3bp1 Nckap1l Emp2 Hcls1 Arhgap28 Cyp1b1 Aif1 Diaph1 Dpysl3 Lox Pdgfrb Efemp2 Ltbp3 Hdgfl3 Col3a1 Des Csrp1 Dpt Ddr2 Vim Col5a1 Gsn Tpx2 Tpm2 Kif2c Emilin1 Pdgfra Arpc1b Col1a2 …
1.76176e-19	212	1064	1.91084	Neuron projection development	http://amigo.geneontology.org/amigo/term/GO:0031175	Ngfr Serpinf1 Sema6b Efnb2 Itga3 Tiam1 Apoe Klf4 Hspb1 Neurl1a Cnp Hap1 Fzd3 Ptprs Kif1a Lama5 Nfe2l2 Etv4 Pmp22 Ywhah Scn1b Map1s Lama2 Unc5b Adora2a Btg2 Efemp1 Llgl1 Kif3c Pld2 Dlg4 Atl1 Evl Gli3 Plk2 Emb Wnt5a Clu Ctnnd2 Matn2 Nckap1l Hes1 Alcam Boc D16Ertd472e Adamts1 Ache Nfatc4 Tnfrsf12a Ptk7 Diaph1 Dpysl3 Fas Ankrd1 Hdgfl3 St8sia2 Unc5a Raph1 Map4k4 Sema4c Fn1 Obsl1 Serpine2 Rgs2 Srgap2 S…
2.1125e-19	95	326	2.79471	Kidney development	http://amigo.geneontology.org/amigo/term/GO:0001822	Pdgfb Sox9 Serpinf1 Efnb2 Itga3 Tgfb1 Bax Nid1 Nphs1 Sulf2 Crlf1 Aldh1a2 Bicc1 Lama5 Cd34 Sulf1 Rarb Wnt9b Dcn Arid5b Sdc1 Arg2 Gli3 Wnt5a Myc Upk3a Hes1 Adamts1 Ptk7 Sox8 Pdgfrb Cyp26a1 Plce1 Gdf11 Sox17 Tfap2b Gsta3 Cfh Kif26b Vangl2 Cenpf Notch1 Fbn1 Jag1 Bmp2 Schip1 Il6ra Epha7 Cyp4a14 Prom1 Pdgfra Spp1 Anxa4 Ptpro Hpgd Ednra Sall1 Smad1 Kirrel3 Kank2 Myo1e Stra6 Smad3 Heyl Foxj1 Lif Acta2 Wn…
2.11994e-19	97	337	2.7604	Renal system development	http://amigo.geneontology.org/amigo/term/GO:0072001	Pdgfb Sox9 Serpinf1 Efnb2 Itga3 Tgfb1 Bax Nid1 Nphs1 Sulf2 Crlf1 Aldh1a2 Bicc1 Lama5 Cd34 Sulf1 Rarb Wnt9b Dcn Arid5b Sdc1 Arg2 Gli3 Wnt5a Myc Upk3a Hes1 Adamts1 Ptk7 Sox8 Pdgfrb Cyp26a1 Plce1 Gdf11 Sox17 Tfap2b Gsta3 Cfh Kif26b Vangl2 Cenpf Notch1 Fbn1 Jag1 Bmp2 Schip1 Il6ra Epha7 Cyp4a14 Prom1 Pdgfra Spp1 Anxa4 Ptpro Col4a1 Hpgd Ednra Sall1 Smad1 Kirrel3 Kank2 Myo1e Stra6 Smad3 Heyl Foxj1 Lif A…
2.15321e-19	73	212	3.30231	Regulation of leukocyte migration	http://amigo.geneontology.org/amigo/term/GO:0002685	Mmp14 Lgals9 Spi1 Tgfb1 Il27ra Csf1 Lbp Stk10 Edn1 Cxcl14 F2rl1 Wnt5a Ripk3 Nckap1l Gcsam Cd200r1 Pla2g7 Trem2 Aif1 Cd74 Anxa1 Il33 Adam8 Ccr1 Il1r1 Ccl20 Selp Itga4 Padi2 Bst1 Emilin1 Ptn Cd9 Pycard Msn Gas6 Ednra Cx3cl1 Thy1 St3gal4 Dapk2 Myd88 Rac2 Gpsm3 Cxcl10 Ccl5 Ccl12 Ccl7 Ccl2 Icam1 Serpine1 Camk1d Ptger4 C3ar1 Nbl1 Tnfrsf18 S100a14 Adora1 Ccr2 C5ar1 Fut4 Cxcr3 Lgals3 Spn Cx3cr1 Jam2 Ptaf…
2.76595e-19	170	784	2.07952	Actin filament-based process	http://amigo.geneontology.org/amigo/term/GO:0030029	Scin Tgfb1 Hck Cnn2 Kit Nphs1 Trpm2 Fhod1 Stc1 Actn1 Cacna1d Stard13 Pls3 Rnd3 Myo1b Scn1b Mical1 Epb41l2 Plek Dock2 Sgcd Pdlim4 Myo1g Llgl1 Cacna1g Krt19 Ccdc88c Tgfb3 Evl Edn1 Pdlim7 Rhobtb3 F2rl1 Gpr65 Lcp1 Diaph3 Efs Sh3bp1 Parvg Myh9 Nckap1l Emp2 Hcls1 Fmnl3 Racgap1 Ptk7 Arhgap28 Dsc2 Aif1 Tnf Diaph1 Dpysl3 Pdgfrb Anxa1 Csrp1 Srgap2 Vangl2 Gsn Tnik Rab13 Iqgap3 Tpm2 Pdpn Fgr Bst1 Pdgfra Arpc…
2.78493e-19	81	253	3.0704	Negative regulation of cytokine production	http://amigo.geneontology.org/amigo/term/GO:0001818	Lgals9 Axl Tgfb1 Relb Klf4 Homer3 Hdac9 Il27ra Gata6 Fbln1 Hfe Ptprs Lbp Cd34 Dhx58 Tnfaip3 Igf1 Vsir Nav3 Irak3 Rel Havcr2 Arg2 Tgfb3 F2rl1 Sftpd Hdac7 Nckap1l Cd200r1 Trem2 Twsg1 Tnf Anxa1 Il33 Il1rl1 Slc11a1 Fn1 Inpp5d Ptprc Prg2 Lef1 Nfkb1 Laptm5 Hgf Tnfrsf9 Gpnmb Anxa4 Lag3 Clec4a2 Tnfrsf1a Tyrobp Pycard Trim30a Btk Gas6 Adcy7 Cx3cl1 Foxj1 Ssc5d Cd276 Inhbb Cd84 Tlr4 Tgfb2 Foxp3 Ptger4 Thbs1…
7.00497e-19	103	376	2.62712	Regulation of hemopoiesis	http://amigo.geneontology.org/amigo/term/GO:1903706	Lck Loxl3 Tcf7 Mmp14 Lgals9 Rarg Foxn1 Spi1 Scin Axl Tgfb1 Il7r Stat3 Hspb1 Csf1 Gata2 H2-M3 Irf1 Vsir Meis1 Zfp36l1 Fos Gli3 Syk Myc Nckap1l Hcls1 Cd4 Trem2 Tnf Lox Cd74 Anxa1 Fas Adam8 Ccr1 Inpp5d Ptprc Fbn1 Jag1 Rasgrp1 Lef1 Csf3r Pf4 Ptn Foxp1 Lag3 Clec2d Tyrobp Sash3 Gas6 Ets1 Trib1 Lmo2 Fanca Rbfox2 Egr3 Fancd2 Foxj1 Lif Ccl5 Mitf Nfkbiz Isg15 H2-Aa C1qc Nfkbid Klf10 Dusp10 Prdm16 Foxp3 Lrr…
9.83847e-19	74	222	3.19676	Regulation of mononuclear cell proliferation	http://amigo.geneontology.org/amigo/term/GO:0032944	Icosl Lgals9 Tgfb1 Cd244a Il27ra Tnfrsf13b Csf1 H2-M3 Cd40 Irf1 Igf1 Vsir Havcr2 Arg2 Syk Sftpd Ripk3 Nckap1l Hes1 St6gal1 Cdkn1a Cd4 Twsg1 Aif1 Cd74 Anxa1 Cd6 Inpp5d Ptprc Nfatc2 Vcam1 Laptm5 Tnfrsf1b Ephb2 Gpnmb Blm Tyrobp Coro1a Pycard Sash3 Efnb1 Btk Cd209a Tnfsf13b Cd3e Myd88 Rac2 Vav3 Foxj1 Ccl5 Cd276 Lmo1 H2-Aa Tlr4 Igfbp2 Foxp3 Il7 Clcf1 Slc7a1 Cdkn2a Tlr9 Cd24a Ccdc88b Ccr2 Lgals3 Vtcn1 …
9.83847e-19	89	300	2.84511	Negative regulation of cellular component movement	http://amigo.geneontology.org/amigo/term/GO:0051271	Serpinf1 Timp1 Tgfb1 Apoe Klf4 Stat3 Cnn2 Il27ra Fbln1 Stc1 Actn1 Nfe2l2 Stard13 Sulf1 Dcn Srgap1 Nav3 Cygb Evl Slurp1 Gcsam Cd200r1 Cyp1b1 Aif1 Tnf Dpysl3 Cd74 Fas Il33 Ifitm1 Col3a1 Sp100 Srgap2 Olfm1 Notch1 Il1rn Sema6d Jag1 Trp53inp1 Sema3a Padi2 Emilin1 Ptn Arhgdib Cd9 Nr2f2 Was Arhgap4 Cx3cl1 Adgrg1 Thy1 Tpm1 Trib1 Dbn1 Mitf Ccl12 Tcaf1 Wnt4 Rap2b Serpine1 Rras Rbpj Dusp10 Ptger4 Dag1 Abcc8…
1.20278e-18	146	639	2.1912	Tissue morphogenesis	http://amigo.geneontology.org/amigo/term/GO:0048729	Ngfr Sox9 Mmp14 Rarg Efnb2 Itga3 Foxn1 Tgfb1 Klf4 Cd44 Fzd3 Aldh1a2 Csf1 Stc1 Lama5 Stard13 Sulf1 Etv4 Wnt9b Apaf1 Igf1 Itgb4 Gli3 Edn1 Fst Wnt5a Ajuba Grhl2 Myc Sh3bp1 Hes1 Snai2 Arl13b Nfatc4 Ptk7 Twsg1 Sox8 Tnf Ankrd1 Efemp2 Adam8 Sox17 Col3a1 Sema4c Wnt10a Kif26b Vangl2 Col5a1 Zeb2 Notch1 Jag1 Fermt1 Bmp2 Ccdc39 Lef1 Epha7 Tnc Pdpn Sema3c Hgf Sema3a Pdgfra Shroom3 Exoc4 Plxna1 Mgp Vasp Tgfb1i…
2.18542e-18	137	586	2.24209	Positive regulation of programmed cell death	http://amigo.geneontology.org/amigo/term/GO:0043068	Ngfr Lck Rarg Col18a1 Bbc3 Scin Tgfb1 Nqo1 Bax Map3k20 Gata6 Neurl1a Tnfrsf22 Aldh1a2 Pea15a Gadd45b Adamtsl4 H2-M3 Rarb Cd40 Apaf1 Unc5b Adora2a Phlda1 Prmt2 Klf11 Top2a Tgfb3 Syk F2rl1 Wnt5a Tsc22d1 Clu Tnfrsf10b C6 Ripk3 Myc Fbxo32 Wnt10b Cdkn1a Nfatc4 Tnfrsf12a Eif2ak2 Cyp1b1 Tnf Pmaip1 Pdgfrb Anxa1 Fas Ankrd1 Fosl1 Adam8 Casp12 Casp1 Tfap2b Stk17b Bok Inpp5d Ptprc Ncf2 Atf3 Olfm1 Gsn Notch1 …
2.90128e-18	265	1470	1.72886	Neuron differentiation	http://amigo.geneontology.org/amigo/term/GO:0030182	Ngfr Sox9 Serpinf1 Sema6b Efnb2 Itga3 Hoxc8 Tiam1 Apoe Klf4 Mmd Stat3 Hdac9 Hspb1 Neurl1a Cnp Hap1 Fzd3 Ptprs Aldh1a2 Kif1a Gata2 Lama5 Nfe2l2 Timp2 Etv4 Pmp22 Wnt9b Ywhah Scn1b Map1s Lama2 Socs2 Unc5b Ddit4 Meis1 Adora2a Btg2 Efemp1 Llgl1 Kif3c Pld2 Slc6a4 Dlg4 Atl1 Evl Gli3 Plk2 Emb Wnt5a Clu Ctnnd2 Matn2 Nckap1l Hes1 Rabl2 Alcam Boc D16Ertd472e Adamts1 Wnt10b Ache Nfatc4 Tnfrsf12a Ptk7 C3 Sox8…
4.24677e-18	236	1263	1.79201	Regulation of phosphorylation	http://amigo.geneontology.org/amigo/term/GO:0042325	Axin2 Ccnd2 Lck Pdgfb Itga5 Sox9 Mapk7 Lgals9 Tiam1 Axl Tgfb1 Lcp2 Apoe Klf4 Bax Mmd Stat3 Hspb1 Cd44 Prlr Kit Fbln1 Neurl1a Actn3 Hfe Crlf1 Dynll1 Csf1 Lrrk1 Cnksr3 Gadd45b Fcgr1 Ncf1 Cdc6 Cd40 Dbndd2 Ksr1 Wnt9b Irf1 Mical1 Tnfaip3 Ros1 Socs2 Igf1 Ddit4 Adora2a Irak3 Ccng1 Pik3cg Fam20a Dlg4 Pik3r5 Ccdc88c Edn1 Syk Gdf10 Wnt5a Clu Gfra2 Ajuba Ripk3 Myc Nckap1l Emp2 Hes1 Hcls1 Cdkn1a Cd4 Trem2 Fg…
5.16879e-18	102	380	2.57423	Response to molecule of bacterial origin	http://amigo.geneontology.org/amigo/term/GO:0002237	Lgals9 Spi1 Axl Tgfb1 Ggt5 Cyp27b1 Cnp Mgst1 Abca1 Lbp H2-M3 Cd40 Sparc Cd68 Cxcl16 Plscr3 Ptger1 Tnfaip3 Dcn Irak3 Havcr2 Fos Edn1 Ly86 Cd180 Wnt5a Litaf Cldn1 Trem2 Eif2ak2 Tap2 Tnf Cd6 Ankrd1 Nfkb2 Casp1 Slc11a1 Ncf2 Mrc1 Vim Notch1 Il1f6 Vcam1 Tlr2 Nfkb1 Tnfrsf1b Cxcl5 Pf4 Cxcl1 P2rx7 Foxp1 Tjp1 Pycard Fgfr2 Hpgd Ednra Cx3cl1 Il10ra Loxl1 Trib1 Myd88 Mapkapk3 Plcg2 Tut4 Cxcl10 Ccl5 Ssc5d Ccl1…
7.25953e-18	83	276	2.88403	Negative regulation of cell migration	http://amigo.geneontology.org/amigo/term/GO:0030336	Serpinf1 Timp1 Tgfb1 Apoe Klf4 Stat3 Cnn2 Il27ra Stc1 Nfe2l2 Stard13 Sulf1 Dcn Srgap1 Nav3 Cygb Evl Slurp1 Gcsam Cd200r1 Cyp1b1 Aif1 Tnf Dpysl3 Cd74 Fas Il33 Ifitm1 Col3a1 Sp100 Srgap2 Olfm1 Notch1 Il1rn Sema6d Jag1 Trp53inp1 Sema3a Padi2 Emilin1 Ptn Arhgdib Nr2f2 Arhgap4 Cx3cl1 Adgrg1 Thy1 Tpm1 Trib1 Mitf Ccl12 Tcaf1 Wnt4 Rap2b Serpine1 Rras Rbpj Dusp10 Ptger4 Dag1 Abcc8 Thbs1 Nbl1 Atp1b2 Cldn5 …
7.50165e-18	72	219	3.15297	Regulation of lymphocyte proliferation	http://amigo.geneontology.org/amigo/term/GO:0050670	Icosl Lgals9 Tgfb1 Cd244a Il27ra Tnfrsf13b H2-M3 Cd40 Irf1 Igf1 Vsir Havcr2 Arg2 Syk Sftpd Ripk3 Nckap1l Hes1 Cdkn1a Cd4 Twsg1 Aif1 Cd74 Anxa1 Cd6 Inpp5d Ptprc Nfatc2 Vcam1 Laptm5 Tnfrsf1b Ephb2 Gpnmb Blm Tyrobp Coro1a Pycard Sash3 Efnb1 Btk Cd209a Tnfsf13b Cd3e Myd88 Rac2 Vav3 Foxj1 Ccl5 Cd276 Lmo1 H2-Aa Tlr4 Igfbp2 Foxp3 Il7 Clcf1 Slc7a1 Cdkn2a Tlr9 Cd24a Ccdc88b Ccr2 Lgals3 Vtcn1 Gpr183 Spn Ra…
7.50498e-18	71	214	3.18182	Positive regulation of leukocyte cell-cell adhesion	http://amigo.geneontology.org/amigo/term/GO:1903039	Lck Icosl Lgals9 Efnb2 Tgfb1 Il7r Cd244a Cd44 Il27ra H2-M3 Irf1 Igf1 Vsir Havcr2 Gli3 Syk Nckap1l Hes1 Cd4 Aif1 Tnf Cd74 Anxa1 Cd6 Adam8 Ptprc Selp Itga4 Rasgrp1 Vcam1 Lef1 Ephb6 Blm Coro1a Pycard Sash3 Efnb1 Tnfsf13b Thy1 Ets1 St3gal4 Cd3e Egr3 Ccl5 Nfkbiz Ccl2 Cd276 H2-Aa Nfkbid Icam1 Igfbp2 Dusp10 Foxp3 Il7 Slc7a1 Cd24a Ccdc88b Ccr2 Fut4 Vtcn1 Spn Rasal3 Ptafr Skap1 Lgals1 Runx3 Il1rl2 H2-Ab1 …
1.01137e-17	89	310	2.75334	Mononuclear cell proliferation	http://amigo.geneontology.org/amigo/term/GO:0032943	Icosl Lgals9 Tgfb1 Bax Il7r Cd244a Il27ra Tnfrsf13b Csf1 H2-M3 Cd40 Irf1 Igf1 Vsir Dock2 Havcr2 Arg2 Syk Cd180 Sftpd Ripk3 Nckap1l Hes1 St6gal1 Cdkn1a Cd4 Satb1 Twsg1 Aif1 Cd74 Anxa1 Cd6 Hells Slc11a1 Inpp5d Ptprc Rasgrp1 Nfatc2 Vcam1 Lef1 Laptm5 Tnfrsf1b Ephb2 P2rx7 Gpnmb Ephb6 Blm Tyrobp Coro1a Pycard Sash3 Elf4 Msn Efnb1 Btk Cd209a Tnfsf13b Cd3e Myd88 Rac2 Vav3 Foxj1 Ccl5 Cd276 Lmo1 H2-Aa Wnt4…
1.16701e-17	58	153	3.63553	Interleukin-6 production	http://amigo.geneontology.org/amigo/term/GO:0032635	Lgals9 Il16 Stat3 Il27ra Lbp Tnfaip3 Irak3 Havcr2 Syk F2rl1 Wnt5a Nckap1l Cd200r1 Setd4 Trem2 Aif1 Tnf Cd74 Il33 Afap1l2 Inpp5d Il1f6 Il6ra Tlr2 Laptm5 Hgf P2rx7 Tnfrsf1a Tyrobp Pycard Trim30a Gas6 Tlr3 Myd88 Foxj1 Tut4 Spon2 Arid5a Tlr4 Foxp3 Ddx58 Tlr8 Tlr7 Tlr1 Tlr9 Cd24a F2r Nlrp10 Rab7b Klf2 Ticam2 Ptafr Fcer1g Arrb2 Lilra5 Il1rl2 C5ar2 Ccr5
1.16701e-17	58	153	3.63553	Regulation of interleukin-6 production	http://amigo.geneontology.org/amigo/term/GO:0032675	Lgals9 Il16 Stat3 Il27ra Lbp Tnfaip3 Irak3 Havcr2 Syk F2rl1 Wnt5a Nckap1l Cd200r1 Setd4 Trem2 Aif1 Tnf Cd74 Il33 Afap1l2 Inpp5d Il1f6 Il6ra Tlr2 Laptm5 Hgf P2rx7 Tnfrsf1a Tyrobp Pycard Trim30a Gas6 Tlr3 Myd88 Foxj1 Tut4 Spon2 Arid5a Tlr4 Foxp3 Ddx58 Tlr8 Tlr7 Tlr1 Tlr9 Cd24a F2r Nlrp10 Rab7b Klf2 Ticam2 Ptafr Fcer1g Arrb2 Lilra5 Il1rl2 C5ar2 Ccr5
1.27741e-17	215	1124	1.83444	Regulation of protein phosphorylation	http://amigo.geneontology.org/amigo/term/GO:0001932	Axin2 Ccnd2 Lck Pdgfb Itga5 Sox9 Mapk7 Lgals9 Tiam1 Tgfb1 Lcp2 Apoe Bax Mmd Hspb1 Cd44 Prlr Kit Fbln1 Neurl1a Hfe Crlf1 Csf1 Lrrk1 Cnksr3 Gadd45b Fcgr1 Ncf1 Cdc6 Cd40 Dbndd2 Ksr1 Wnt9b Irf1 Mical1 Tnfaip3 Igf1 Ddit4 Adora2a Irak3 Ccng1 Pik3cg Fam20a Dlg4 Pik3r5 Ccdc88c Edn1 Syk Gdf10 Wnt5a Clu Gfra2 Ajuba Ripk3 Nckap1l Emp2 Hes1 Hcls1 Cdkn1a Cd4 Trem2 Fgd2 Pim1 Xdh Twsg1 C3 Aif1 Tnf Lox Cd74 Pdgf…
1.31025e-17	71	216	3.15236	Myeloid leukocyte migration	http://amigo.geneontology.org/amigo/term/GO:0097529	Pdgfb Mmp14 Spi1 Kit Ccl8 Csf1 Lbp Ccl6 Ccl9 Edn1 Syk Nckap1l Cd200r1 Pla2g7 Trem2 Aif1 Cd74 Anxa1 Adam8 Ccr1 Il1r1 Ccl20 Csf3r Bst1 Emilin1 Spp1 Cxcl5 Pf4 Cxcl1 Ptpro Cd9 Ednra Cx3cl1 Ccl17 Dapk2 Myd88 Rac2 Vav3 Vav1 Cxcl10 Ccl5 Ccl12 Ccl7 Ccl2 Serpine1 Camk1d Tgfb2 Prex1 Ptger4 C3ar1 Rps19 Nbl1 Itga1 S100a14 Jaml Ccr2 C5ar1 Lgals3 Cx3cr1 Prtn3 Cxcl2 Fcer1g Irak4 Cxcl17 Srp54a Rhog C5ar2 Grem1 C…
1.52722e-17	85	290	2.81094	Negative regulation of cell motility	http://amigo.geneontology.org/amigo/term/GO:2000146	Serpinf1 Timp1 Tgfb1 Apoe Klf4 Stat3 Cnn2 Il27ra Fbln1 Stc1 Nfe2l2 Stard13 Sulf1 Dcn Srgap1 Nav3 Cygb Evl Slurp1 Gcsam Cd200r1 Cyp1b1 Aif1 Tnf Dpysl3 Cd74 Fas Il33 Ifitm1 Col3a1 Sp100 Srgap2 Olfm1 Notch1 Il1rn Sema6d Jag1 Trp53inp1 Sema3a Padi2 Emilin1 Ptn Arhgdib Nr2f2 Was Arhgap4 Cx3cl1 Adgrg1 Thy1 Tpm1 Trib1 Mitf Ccl12 Tcaf1 Wnt4 Rap2b Serpine1 Rras Rbpj Dusp10 Ptger4 Dag1 Abcc8 Thbs1 Nbl1 Atp…
1.58566e-17	213	1112	1.83699	Positive regulation of cellular component organization	http://amigo.geneontology.org/amigo/term/GO:0051130	Ngfr Pdgfb Sox9 Serpinf1 Itga3 Bbc3 Tiam1 Scin Axl Tgfb1 Apoe Sh3gl1 Hck Bax Nes Hspb1 Kit Neurl1a Hfe Nphs1 Hap1 Dynll1 Ccl8 Piezo1 Fhod1 Gata2 Abca1 Nfe2l2 Fcgr1 Lbp Scn1b Dcn Igf1 Plek Nav3 Pdlim4 Efemp1 Sdc1 Kif3c Asic2 Pld2 Dlg4 Aurkb Tgfb3 Evl Edn1 Syk F2rl1 Gpr65 Wnt5a Lcp1 Clu Ajuba Nckap1l Cldn1 Meltf Adamts1 Wnt10b Ache Thbs2 Tnfrsf12a Ptk7 Trem2 C3 Tnf Dpysl3 Pmaip1 Pdgfrb Anxa1 Fas An…
1.66983e-17	162	762	2.03888	Cell morphogenesis involved in differentiation	http://amigo.geneontology.org/amigo/term/GO:0000904	Ngfr Zfp385a Sema6b Itgb7 Efnb2 Col18a1 Spi1 Tiam1 Axl Apoe Fbln1 Cnp Fzd3 Ptprs Kif1a Stc1 Actn1 Lama5 Etv4 Ywhah Scn1b Map1s Lama2 Unc5b Llgl1 Dlg4 Atl1 Ccdc88c Evl Gli3 Emb Wnt5a Ctnnd2 Grhl2 Matn2 Parvg Myh9 Hes1 Rabl2 Alcam Boc Meltf St6gal1 Arl13b Ache Nfatc4 Tnfrsf12a Lpxn Fermt3 Unc5a Sox17 Raph1 Sema4c Fn1 Obsl1 Srgap2 Vangl2 Tnn Vim Stxbp1 Olfm1 Zeb2 Notch1 Itga4 Sema6d Tnik Postn Dclk1…
1.67715e-17	72	222	3.11036	Regulation of chemotaxis	http://amigo.geneontology.org/amigo/term/GO:0050920	Pdgfb Sema6b Efnb2 Il16 Spi1 Tiam1 Tgfb1 Hspb1 Csf1 Lbp Edn1 Cxcl14 F2rl1 Wnt5a Nckap1l Snai2 St6gal1 Smoc2 Pla2g7 Trem2 Aif1 Cd74 Pdgfrb Ccr1 Sema4c Fn1 Notch1 Sema6d Sema3c Sema3a Padi2 Bst1 Pdgfra Ptn Plxna3 Gas6 Adgra2 Ednra Cx3cl1 Dapk2 Smad3 Rac2 Sema3f Gpsm3 Cxcl10 Ccl5 Ccl12 Ccl7 Ccl2 Serpine1 Sema7a Lpar1 Camk1d Thbs1 Sema3d C3ar1 Nbl1 Prkd2 Agrn S100a14 S1pr1 Tubb2b Ccr2 C5ar1 Cxcr3 Gpr…
2.09148e-17	229	1229	1.78696	Cellular response to oxygen-containing compound	http://amigo.geneontology.org/amigo/term/GO:1901701	Ngfr Sox9 Serpinf1 Mapk7 Col6a1 Rarg Col1a1 Spi1 Tiam1 Axl Tgfb1 Klf4 Nqo1 Stat3 Ghrhr Hdac9 Klf5 Neurl1a Cyp27b1 Mgst1 Dynll1 Trpm2 Aldh1a2 Stc1 Abca1 Cybb Nfe2l2 Ncf1 Cacna1d Lbp Brca1 Cdc6 Cd40 Birc5 Cd68 Irf1 Cxcl16 Plscr3 Ptger1 Pdk4 Akt3 Tnfaip3 Socs2 Igf1 Ddit4 Avpr1a Havcr2 Igfbp1 Pik3cg Klf11 Adcy3 Slc6a4 Cacnb1 Rdh12 Zfp36l1 Fos Edn1 Ly86 Fancc Cd180 Pde8b Wnt5a Clu Ripk3 Myc Fbxo32 Lit…
2.25569e-17	71	218	3.12344	Regulation of leukocyte mediated immunity	http://amigo.geneontology.org/amigo/term/GO:0002703	Lgals9 Spi1 Tgfb1 Il7r Il27ra Kit Hfe Gata2 Fcgr1 H2-M3 Cd40 Vsir Havcr2 Pld2 Syk F2rl1 Ripk3 Msh2 C3 Tap2 Tnf Ms4a2 Il18rap Il18r1 Il1r1 Ptprc Mr1 Stxbp1 Traf2 Rasgrp1 Tnfrsf1b Fgr Cxcl5 Cxcl1 P2rx7 Lag3 Clec2d Tyrobp Sash3 Was Btk Tlr3 Rac2 Vav1 Foxj1 Ccl2 Tap1 Arid5a Cd84 Trpm4 Tlr4 Foxp3 Ddx58 Clcf1 Foxf1 Tlr9 Serpinb9 Bst2 Cd24a Ccr2 Spn Fes Raet1e Ptafr Unc13d Fcer1g Arrb2 B2m H2-K1 Nectin2…
2.28743e-17	68	203	3.2125	Negative regulation of cell activation	http://amigo.geneontology.org/amigo/term/GO:0050866	Pdgfb Loxl3 Lgals9 Spi1 Axl Tgfb1 Apoe Hspb1 Hfe Tnfrsf13b Tnfaip8l2 H2-M3 C1qtnf1 Irf1 Tnfaip3 Vsir Adora2a Havcr2 Cygb Arg2 Gli3 Sftpd Twsg1 Cd74 Anxa1 Fas Serpine2 Inpp5d Laptm5 Fgr Emilin1 Pdgfra Gpnmb Lag3 Cd9 Tyrobp Cd37 Btk Cx3cl1 Fgg Foxj1 Cd276 H2-Aa Nfkbid Cd84 Foxp3 Fgl2 Tbc1d10c Milr1 Foxf1 Cnr1 Cdkn2a Cd24a Ccr2 Vtcn1 Spn Lax1 Zfp608 Prkg1 Pde5a Erbb2 Sox11 Runx3 H2-Ab1 Nrarp Slfn1 P…
2.66802e-17	132	571	2.21702	Positive regulation of apoptotic process	http://amigo.geneontology.org/amigo/term/GO:0043065	Ngfr Lck Rarg Col18a1 Bbc3 Scin Tgfb1 Nqo1 Bax Map3k20 Gata6 Neurl1a Tnfrsf22 Aldh1a2 Pea15a Gadd45b Adamtsl4 H2-M3 Rarb Cd40 Apaf1 Unc5b Adora2a Phlda1 Prmt2 Klf11 Top2a Tgfb3 Wnt5a Tsc22d1 Clu Tnfrsf10b C6 Ripk3 Myc Fbxo32 Wnt10b Nfatc4 Tnfrsf12a Eif2ak2 Cyp1b1 Tnf Pmaip1 Pdgfrb Anxa1 Fas Ankrd1 Fosl1 Adam8 Casp12 Casp1 Tfap2b Stk17b Bok Inpp5d Ptprc Ncf2 Atf3 Olfm1 Gsn Notch1 Traf2 Itga4 Itga6…
2.66802e-17	96	354	2.60075	Immune response-regulating signaling pathway	http://amigo.geneontology.org/amigo/term/GO:0002764	Lck Icosl Lgals9 Lcp2 Cacnb3 Bax Kit Ptprs Fcgr1 Lbp H2-M3 Cd40 Dhx58 Irf1 Tnfaip3 Irak3 Havcr2 Tnip1 Myo1g Irf4 Syk Cd180 F2rl1 Fyb Nckap1l Gcsam Tnf Ms4a2 Lpxn Slc15a3 Pik3ap1 Irf7 Ptprc Nfatc2 Tlr2 Alpk1 Laptm5 Smpdl3b Zc3hav1 Clec4d Tyrobp Trim30a Btk Tlr3 Cmtm3 Thy1 Cd3e Myd88 Mapkapk3 Vav3 Tlr13 Plcg2 Nfkbiz Cd276 Colec12 Elf1 Unc93b1 Nfkbid Themis2 Ddx60 Tlr4 Rftn1 Foxp3 Ddx58 Tlr8 C3ar1 L…
2.7652e-17	152	700	2.08246	Actin cytoskeleton organization	http://amigo.geneontology.org/amigo/term/GO:0030036	Scin Tgfb1 Hck Cnn2 Kit Nphs1 Trpm2 Fhod1 Actn1 Stard13 Pls3 Rnd3 Myo1b Mical1 Epb41l2 Plek Dock2 Pdlim4 Myo1g Llgl1 Krt19 Tgfb3 Evl Edn1 Pdlim7 Rhobtb3 F2rl1 Gpr65 Lcp1 Diaph3 Efs Sh3bp1 Parvg Myh9 Nckap1l Emp2 Hcls1 Fmnl3 Racgap1 Ptk7 Arhgap28 Aif1 Tnf Diaph1 Dpysl3 Pdgfrb Anxa1 Csrp1 Vangl2 Gsn Tnik Rab13 Iqgap3 Tpm2 Fgr Bst1 Pdgfra Arpc1b Eln Cald1 Arhgap25 Foxp1 Arhgdib Vasp Tjp1 Tyrobp Coro…
2.88741e-17	77	250	2.9538	Lymphocyte mediated immunity	http://amigo.geneontology.org/amigo/term/GO:0002449	Icosl Lgals9 Tcirg1 Tgfb1 Il7r Il27ra Hfe Fcgr1 H2-M3 Cd40 Vsir Havcr2 Myo1g C6 Ripk3 Emp2 Serping1 Msh2 C3 Tap2 Tnf Cd74 Fas Irf7 Il18rap Il18r1 Il1r1 Inpp5d Ptprc C4bp Mr1 Traf2 Jag1 Rasgrp1 Tnfrsf1b P2rx7 Ephb6 Lag3 Clec2d Ctsc Coro1a Sash3 Was Btk Myd88 Vav1 Foxj1 C1qa C1qc C1qb Tap1 Icam1 Arid5a Trpm4 C1s1 Rftn1 Foxp3 Clcf1 Serpinb9 Cd24a Ccr2 Spn Bcl3 Raet1e Cd8a C1ra Unc13d Fcer1g Pirb Cfi…
4.06695e-17	210	1100	1.83087	Negative regulation of cell death	http://amigo.geneontology.org/amigo/term/GO:0060548	Ngfr Ccnd2 Zfp385a Itga5 Sox9 Serpinf1 Tcf7 Mapk7 Timp1 Ramp2 Rarg Axl Apoe Klf4 Grk5 Hck Nqo1 Bax Il7r Stat3 Nes Hspb1 Cd44 Prlr Kit Gata6 Crlf1 Fzd3 Fhl2 Tnfrsf22 Pea15a St3gal1 Csf1 Gata2 Nfe2l2 Cd34 Dyrk3 Brca1 Rarb Birc5 Cldn7 Ywhah Pdk4 Mical1 Tnfaip3 Cdk1 Igf1 Unc5b Adora2a Rel Ccng1 Btg2 Pik3cg Asic2 Aurkb Arg2 Gli3 Edn1 Tert Plk2 Wnt5a Clu Myc Hdac7 Nckap1l Cd200r1 Snai2 Fstl1 Hcls1 St6g…
4.79813e-17	140	626	2.14479	Regulation of MAPK cascade	http://amigo.geneontology.org/amigo/term/GO:0043408	Ngfr Pdgfb Mapk7 Foxm1 Spi1 Tiam1 Tgfb1 Apoe Klf4 Cd44 Kit Fbln1 Ccl8 Cnksr3 Gadd45b Ncf1 C1qtnf1 Timp2 Cd40 Ksr1 Ccl6 Ccl9 Ros1 Igf1 Irak3 Havcr2 Tnip1 Pik3cg Pik3r5 Edn1 Syk F2rl1 Wnt5a Ajuba Map3k12 Cd4 Trem2 Fgd2 Lbh Xdh Eif2ak2 C3 Tnf Lmnb1 Cd74 Pdgfrb Fas Adam8 Ccr1 Map4k4 Sema4c Ccl20 Fn1 Rgs2 Ptprc Vangl2 Atf3 Traf5 Zeb2 Traf1 Notch1 Traf2 Il1rn Rasgrp1 Bmp2 Ngf Il6ra Fga Epha7 Glipr2 Lap…
5.78092e-17	87	307	2.71776	Lymphocyte proliferation	http://amigo.geneontology.org/amigo/term/GO:0046651	Icosl Lgals9 Tgfb1 Bax Il7r Cd244a Il27ra Tnfrsf13b H2-M3 Cd40 Irf1 Igf1 Vsir Dock2 Havcr2 Arg2 Syk Cd180 Sftpd Ripk3 Nckap1l Hes1 Cdkn1a Cd4 Satb1 Twsg1 Aif1 Cd74 Anxa1 Cd6 Hells Slc11a1 Inpp5d Ptprc Rasgrp1 Nfatc2 Vcam1 Lef1 Laptm5 Tnfrsf1b Ephb2 P2rx7 Gpnmb Ephb6 Blm Tyrobp Coro1a Pycard Sash3 Elf4 Msn Efnb1 Btk Cd209a Tnfsf13b Cd3e Myd88 Rac2 Vav3 Foxj1 Ccl5 Cd276 Lmo1 H2-Aa Wnt4 Tlr4 Igfbp2 …
5.92534e-17	195	998	1.87385	Negative regulation of developmental process	http://amigo.geneontology.org/amigo/term/GO:0051093	Ngfr Axin2 Pdgfb Sox9 Loxl3 Serpinf1 Mmp11 Sema6b Rarg Foxm1 Spi1 Tgfb1 Apoe Klf4 Stat3 Hspb1 Klf5 Fbln1 Ptprs Gata2 Nfe2l2 Stard13 H2-M3 Sulf1 Rarb Wnt9b Sparc Sfrp5 Irf1 Ywhah Ccl9 Akt3 Dcn Socs2 Igf1 Meis1 Stc2 Efemp1 Slc6a4 Zfp36l1 Gli3 Cxcl14 Tert Plk2 Fst Gdf10 Wnt5a Grhl2 Myc Hdac7 Hes1 Snai2 Meltf Adamts1 Wnt10b Cdkn1a Nfatc4 Thbs2 Lbh Xdh Twsg1 Sox8 Bambi Tnf Cd74 Anxa1 Fas Ltbp3 Gdf11 C…
5.92534e-17	61	172	3.4012	Mononuclear cell migration	http://amigo.geneontology.org/amigo/term/GO:0071674	Pdgfb Lgals9 Itgb7 Spi1 Tgfb1 Il27ra Ccl8 Trpm2 Csf1 Cxcl16 Ccl6 Ccl9 Stk10 Myo1g Cxcl14 Wnt5a Ripk3 Gcsam Cd200r1 Pla2g7 Aif1 Anxa1 Adam8 Ccr1 Ccl20 Itga4 Padi2 Ptpro Pycard Msn Gas6 Cx3cl1 Ccl17 Cxcl10 Ccl5 Ccl12 Ccl7 Ccl2 Icam1 Serpine1 Trpm4 Spns2 C3ar1 Rps19 Nbl1 S100a14 S1pr1 Jaml Ccr2 C5ar1 Cxcr3 Lgals3 Ch25h Gpr183 Spn Jam2 Cxcl17 Lrch1 Grem1 Ccl21a Ccl21b
6.01194e-17	80	269	2.85213	T cell differentiation	http://amigo.geneontology.org/amigo/term/GO:0030217	Lck Loxl3 Tcf7 Lgals9 Tcirg1 Cd3g Foxn1 Spi1 Tgfb1 Relb Il7r Stat3 Hspb1 Kit H2-M3 Irf1 Vsir Dock2 Zfp36l1 Gli3 Irf4 Syk Ripk3 Nckap1l Cd4 Satb1 Cd74 Anxa1 Fas Adam8 Il18r1 Ptprc Mr1 Rasgrp1 Il6ra Lef1 Tnfsf8 Lfng Foxp1 Lag3 Clec4d Blm Sash3 Cd3e Cd3d Fanca Egr3 Fancd2 Vav1 Foxj1 Nfkbiz Tmem98 H2-Aa Wnt4 Nfkbid Egr1 Runx2 Dusp10 Foxp3 Prex1 Fgl2 Ptger4 Il7 Fzd7 Cdkn2a Ccr2 Gpr183 Spn Zfp608 Bcl3 …
6.01194e-17	80	269	2.85213	Positive regulation of lymphocyte activation	http://amigo.geneontology.org/amigo/term/GO:0051251	Lck Icosl Mmp14 Lgals9 Efnb2 Axl Tgfb1 Il7r Cd244a Il27ra H2-M3 Cd40 Irf1 Igf1 Vsir Havcr2 Gli3 Syk Nckap1l Hes1 Cdkn1a Cd4 Msh2 Aif1 Cd74 Anxa1 Cd6 Adam8 Inpp5d Ptprc Rasgrp1 Nfatc2 Vcam1 Lef1 Ephb2 Ephb6 Blm Tyrobp Coro1a Pycard Sash3 Efnb1 Gas6 Tnfsf13b Thy1 Cd3e Myd88 Vav3 Egr3 Ccl5 Nfkbiz Ccl2 Cd276 H2-Aa Nfkbid Tlr4 Igfbp2 Dusp10 Foxp3 Il7 Clcf1 Sh3kbp1 Slc7a1 Tlr9 Cd24a Ccdc88b Ccr2 Vtcn1 …
7.67455e-17	260	1470	1.69624	Regulation of phosphate metabolic process	http://amigo.geneontology.org/amigo/term/GO:0019220	Axin2 Ccnd2 Lck Pdgfb Itga5 Sox9 Mapk7 Lgals9 Tiam1 Axl Tgfb1 Lcp2 Apoe Klf4 Bax Mmd Stat3 Cd244a Hspb1 Cd44 Prlr Kit Fbln1 Neurl1a Actn3 Hfe Crlf1 Dynll1 Plcd1 Csf1 Lrrk1 Cnksr3 Gadd45b Fcgr1 Ncf1 Cdc6 Cd40 Dbndd2 Ksr1 Wnt9b Irf1 Pdk4 Mical1 Tnfaip3 Ros1 Socs2 Igf1 Ddit4 Plek Adora2a Irak3 Ccng1 Pik3cg Fam20a Dlg4 Pik3r5 Ccdc88c Edn1 Syk Gdf10 Wnt5a Clu Gfra2 Ajuba Ripk3 Myc Nckap1l Emp2 Hes1 Hc…
8.08266e-17	193	987	1.8753	Negative regulation of programmed cell death	http://amigo.geneontology.org/amigo/term/GO:0043069	Ngfr Ccnd2 Zfp385a Itga5 Sox9 Tcf7 Mapk7 Timp1 Ramp2 Rarg Axl Apoe Klf4 Grk5 Hck Nqo1 Bax Il7r Nes Hspb1 Cd44 Prlr Kit Gata6 Crlf1 Fzd3 Fhl2 Tnfrsf22 Pea15a St3gal1 Gata2 Nfe2l2 Dyrk3 Brca1 Rarb Birc5 Cldn7 Ywhah Pdk4 Mical1 Tnfaip3 Cdk1 Igf1 Unc5b Adora2a Ccng1 Btg2 Pik3cg Asic2 Aurkb Arg2 Gli3 Edn1 Tert Plk2 Wnt5a Clu Myc Nckap1l Snai2 Fstl1 Hcls1 St6gal1 Krt18 Map3k12 Cdkn1a Ivns1abp Nfatc4 Sl…
8.31561e-17	260	1471	1.69509	Regulation of phosphorus metabolic process	http://amigo.geneontology.org/amigo/term/GO:0051174	Axin2 Ccnd2 Lck Pdgfb Itga5 Sox9 Mapk7 Lgals9 Tiam1 Axl Tgfb1 Lcp2 Apoe Klf4 Bax Mmd Stat3 Cd244a Hspb1 Cd44 Prlr Kit Fbln1 Neurl1a Actn3 Hfe Crlf1 Dynll1 Plcd1 Csf1 Lrrk1 Cnksr3 Gadd45b Fcgr1 Ncf1 Cdc6 Cd40 Dbndd2 Ksr1 Wnt9b Irf1 Pdk4 Mical1 Tnfaip3 Ros1 Socs2 Igf1 Ddit4 Plek Adora2a Irak3 Ccng1 Pik3cg Fam20a Dlg4 Pik3r5 Ccdc88c Edn1 Syk Gdf10 Wnt5a Clu Gfra2 Ajuba Ripk3 Myc Nckap1l Emp2 Hes1 Hc…
1.03797e-16	89	321	2.65898	Regulation of inflammatory response	http://amigo.geneontology.org/amigo/term/GO:0050727	Serpinf1 Lgals9 Il16 Apoe Tnfaip8l2 Fcgr1 Lbp Tnfaip3 Igf1 Adora2a Tnip1 Pik3cg Wnt5a Cd200r1 Setd4 Abcc1 Trem2 C3 Tnf Anxa1 Il33 Pik3ap1 Adam8 Casp12 Casp1 Il1rl1 Il1r1 Tlr2 Nfkb1 Tnfrsf1b Hgf Smpdl3b Bst1 Usp18 Tnfrsf1a Siglece Ctsc Nupr1 Pycard Btk Slc7a2 Ednra Tlr3 Cx3cl1 Ets1 Smad3 Myd88 Fanca Casp4 Fancd2 Gpsm3 Ccl5 Nfkbiz Sbno2 Cd276 Serpine1 Sema7a Fndc4 Ctss Tlr4 Akna Dusp10 Foxp3 Ptger4…
1.11782e-16	83	288	2.76386	Regulation of leukocyte differentiation	http://amigo.geneontology.org/amigo/term/GO:1902105	Lck Loxl3 Tcf7 Mmp14 Lgals9 Foxn1 Axl Tgfb1 Il7r Hspb1 Csf1 Gata2 H2-M3 Irf1 Vsir Zfp36l1 Fos Gli3 Syk Myc Nckap1l Hcls1 Cd4 Trem2 Tnf Cd74 Anxa1 Fas Adam8 Ccr1 Inpp5d Ptprc Fbn1 Rasgrp1 Lef1 Pf4 Foxp1 Lag3 Clec2d Tyrobp Sash3 Gas6 Trib1 Fanca Egr3 Fancd2 Foxj1 Lif Ccl5 Mitf Nfkbiz H2-Aa C1qc Nfkbid Klf10 Dusp10 Prdm16 Foxp3 Lrrc17 Fgl2 Il7 Pik3r1 Cdkn2a Tlr9 Rbp1 Cd24a Gpr68 Ccr2 Jun Zfp608 Fes …
1.467e-16	223	1206	1.77333	Neuron development	http://amigo.geneontology.org/amigo/term/GO:0048666	Ngfr Serpinf1 Sema6b Efnb2 Itga3 Tiam1 Apoe Klf4 Hspb1 Neurl1a Cnp Hap1 Fzd3 Ptprs Kif1a Gata2 Lama5 Nfe2l2 Etv4 Pmp22 Ywhah Scn1b Map1s Lama2 Unc5b Adora2a Btg2 Efemp1 Llgl1 Kif3c Pld2 Dlg4 Atl1 Evl Gli3 Plk2 Emb Wnt5a Clu Ctnnd2 Matn2 Nckap1l Hes1 Rabl2 Alcam Boc D16Ertd472e Adamts1 Ache Nfatc4 Tnfrsf12a Ptk7 C3 Diaph1 Dpysl3 Fas Ankrd1 Hdgfl3 Kcnip2 St8sia2 Unc5a Raph1 Map4k4 Sema4c Fn1 Obsl1 …
1.90237e-16	96	364	2.5293	Response to lipopolysaccharide	http://amigo.geneontology.org/amigo/term/GO:0032496	Lgals9 Spi1 Axl Tgfb1 Ggt5 Cyp27b1 Cnp Mgst1 Abca1 Lbp Cd40 Sparc Cd68 Cxcl16 Plscr3 Ptger1 Tnfaip3 Dcn Irak3 Havcr2 Fos Edn1 Ly86 Cd180 Wnt5a Litaf Cldn1 Trem2 Eif2ak2 Tnf Cd6 Ankrd1 Nfkb2 Casp1 Slc11a1 Ncf2 Mrc1 Vim Notch1 Il1f6 Vcam1 Tlr2 Nfkb1 Tnfrsf1b Cxcl5 Pf4 Cxcl1 P2rx7 Foxp1 Tjp1 Pycard Fgfr2 Hpgd Ednra Cx3cl1 Il10ra Loxl1 Trib1 Myd88 Mapkapk3 Plcg2 Tut4 Cxcl10 Ccl5 Ccl12 Ccl2 Sbno2 Spon…
2.52204e-16	45	104	4.14964	Interleukin-1 production	http://amigo.geneontology.org/amigo/term/GO:0032612	Lgals9 Il16 Stat3 Hspb1 Tnfaip3 Igf1 Havcr2 Arg2 F2rl1 Wnt5a Gsdmd Trem2 Tnf Anxa1 Casp1 Ccl20 Ifi211 P2rx7 Tyrobp Pycard Gas6 Cx3cl1 Panx1 Smad3 Casp4 Aim2 Egr1 Tlr4 Ptger4 Tlr8 S100a13 Trim16 F2r Nlrp10 Cx3cr1 Ifi205 Arrb2 Gstp1 Sphk1 S1pr3 Lilra5 Naip5 Ifi204 Ccr5 Mndal
2.52204e-16	45	104	4.14964	Regulation of interleukin-1 production	http://amigo.geneontology.org/amigo/term/GO:0032652	Lgals9 Il16 Stat3 Hspb1 Tnfaip3 Igf1 Havcr2 Arg2 F2rl1 Wnt5a Gsdmd Trem2 Tnf Anxa1 Casp1 Ccl20 Ifi211 P2rx7 Tyrobp Pycard Gas6 Cx3cl1 Panx1 Smad3 Casp4 Aim2 Egr1 Tlr4 Ptger4 Tlr8 S100a13 Trim16 F2r Nlrp10 Cx3cr1 Ifi205 Arrb2 Gstp1 Sphk1 S1pr3 Lilra5 Naip5 Ifi204 Ccr5 Mndal
3.44292e-16	83	293	2.7167	Regulation of vasculature development	http://amigo.geneontology.org/amigo/term/GO:1901342	Ngfr Itgb2 Itga5 Serpinf1 Mapk7 Ramp2 Klf4 Stat3 Hspb1 Gata6 Gata2 Cybb Nfe2l2 Stard13 H2-M3 Cd34 Sulf1 Brca1 Cd40 Sparc Akt3 Dcn Tert Plk2 Wnt5a C6 Emp2 Adamts1 Thbs2 Smoc2 Tnfrsf12a Cyp1b1 C3 Tnf Sp100 F3 Hgf Emilin1 Pf4 Anxa3 Ptn Tnfrsf1a Tjp1 Itgax Adgra2 Col4a2 Tlr3 Smad1 Cx3cl1 Ets1 Lif Cxcl10 Ccl5 Ccl2 Btg1 Wnt4 Serpine1 Rras Tgfb2 Pik3cd Ptger4 Abcc8 Thbs1 C3ar1 Prkd2 Cldn5 Stab1 Foxc2 Rh…
5.32861e-16	123	534	2.209	Morphogenesis of an epithelium	http://amigo.geneontology.org/amigo/term/GO:0002009	Ngfr Sox9 Mmp14 Rarg Efnb2 Foxn1 Tgfb1 Klf4 Cd44 Fzd3 Aldh1a2 Csf1 Lama5 Stard13 Sulf1 Etv4 Wnt9b Apaf1 Igf1 Gli3 Edn1 Fst Wnt5a Ajuba Grhl2 Myc Sh3bp1 Hes1 Snai2 Arl13b Nfatc4 Ptk7 Sox8 Tnf Sox17 Sema4c Wnt10a Kif26b Vangl2 Col5a1 Zeb2 Notch1 Jag1 Fermt1 Bmp2 Ccdc39 Lef1 Epha7 Tnc Pdpn Sema3c Hgf Sema3a Pdgfra Shroom3 Plxna1 Mgp Vasp Tgfb1i1 Itgax Tead2 Scnn1b Msn Ophn1 Flna Col4a1 Ednra Nkd1 Sa…
5.34078e-16	71	230	2.96048	Positive regulation of immune effector process	http://amigo.geneontology.org/amigo/term/GO:0002699	Spi1 Tgfb1 Cd244a Kit Gata2 Fcgr1 Lbp H2-M3 Cd40 Dhx58 Irf1 Pld2 Syk F2rl1 Wnt5a C6 Msh2 C3 Tap2 Tnf Cd74 Anxa1 Ms4a2 Il33 Il18rap Il18r1 Il1r1 Ptprc Mr1 Stxbp1 Traf2 Rasgrp1 Laptm5 Ephb2 Fgr Cxcl1 P2rx7 Foxp1 Lag3 Tyrobp Cd37 Sash3 Btk Rac2 Vav1 Nfkbiz Ccl2 Nfkbid Spon2 Arid5a Ddx60 Cd84 Sema7a Tlr4 Foxp3 Ddx58 Clcf1 Rps19 Foxf1 Tlr9 Cd24a Ccr2 Fes Raet1e Ptafr Unc13d Fcer1g B2m H2-K1 Nectin2 Li…
5.35621e-16	107	435	2.35899	Positive regulation of MAPK cascade	http://amigo.geneontology.org/amigo/term/GO:0043410	Ngfr Pdgfb Spi1 Tiam1 Tgfb1 Apoe Cd44 Kit Ccl8 Gadd45b Ncf1 C1qtnf1 Timp2 Cd40 Ksr1 Ccl6 Ccl9 Igf1 Havcr2 Pik3cg Pik3r5 Edn1 F2rl1 Wnt5a Ajuba Map3k12 Cd4 Trem2 Fgd2 Xdh Eif2ak2 C3 Tnf Lmnb1 Cd74 Pdgfrb Adam8 Ccr1 Sema4c Ccl20 Ptprc Vangl2 Traf5 Zeb2 Traf1 Notch1 Traf2 Il1rn Rasgrp1 Bmp2 Ngf Il6ra Fga Glipr2 Laptm5 Pdgfra P2rx7 Wnt16 Gpnmb Pycard Fgfr2 Gas6 Ednra Tlr3 Cx3cl1 Ccl17 Myd88 Adra2a Fg…
5.37175e-16	49	123	3.82051	Neutrophil migration	http://amigo.geneontology.org/amigo/term/GO:1990266	Ccl8 Lbp Ccl6 Ccl9 Edn1 Syk Nckap1l Cd74 Adam8 Il1r1 Ccl20 Csf3r Bst1 Spp1 Cxcl5 Pf4 Cxcl1 Ednra Cx3cl1 Ccl17 Dapk2 Myd88 Rac2 Vav3 Vav1 Cxcl10 Ccl5 Ccl12 Ccl7 Ccl2 Camk1d Tgfb2 Prex1 Ptger4 C3ar1 Itga1 Jaml C5ar1 Lgals3 Prtn3 Cxcl2 Fcer1g Irak4 Srp54a Rhog C5ar2 Ccl21a Ccl21b Srp54b
6.96631e-16	74	247	2.8732	Positive regulation of defense response	http://amigo.geneontology.org/amigo/term/GO:0031349	Lgals9 Il16 Spi1 Fcgr1 Lbp H2-M3 Havcr2 Tnip1 Pik3cg Coch F2rl1 Wnt5a Setd4 Abcc1 Trem2 C3 Tnf Cd74 Il33 Adam8 Irf7 Il18rap Il1rl1 Ifi211 Rasgrp1 Tlr2 Unc13b Cxcl1 Lag3 Tnfrsf1a Ctsc Tyrobp Nupr1 Pycard Btk Ednra Tlr3 Cx3cl1 Ets1 Cck Vav1 Gpsm3 Ccl5 Nfkbiz Serpine1 Aim2 Ctss Tlr4 Ptger4 Ifi203 Tlr8 Rps19 Ikbke Ifi209 Cnr1 Tlr9 Cd24a Ccr2 Nlrp10 Mmp12 Raet1e Pde5a Ifi205 Hmgb2 Pla2g4a Fcer1g Alox5…
7.45497e-16	82	291	2.70241	Cell activation involved in immune response	http://amigo.geneontology.org/amigo/term/GO:0002263	Loxl3 Icosl Lgals9 Spi1 Tgfb1 Relb Stat3 Cd244a Il27ra Kit St3gal1 Gata2 Ptgds Lbp H2-M3 Cd40 Irf1 Tnfaip3 Dock2 Havcr2 Pld2 Irf4 Syk Cd180 F2rl1 Lcp1 Trem2 Msh2 Cd74 Anxa1 Ms4a2 Il33 Il18r1 Slc11a1 Ptprc Apbb1ip Stxbp1 Rasgrp1 Il6ra Lef1 Fgr Anxa3 Lfng Foxp1 Clec4d Tyrobp Coro1a Lat Pycard Scnn1b Dock11 Btk Myd88 Rac2 Plcg2 Nfkbiz Tmem98 Sbno2 Nfkbid Icam1 Cd84 Tlr4 Foxp3 Fgl2 Ptger4 Milr1 Clcf1…
7.63107e-16	105	425	2.36936	Ameboidal-type cell migration	http://amigo.geneontology.org/amigo/term/GO:0001667	Itgb2 Pdgfb Sox9 Serpinf1 Timp1 Sema6b Itgb7 Efnb2 Itga3 Tgfb1 Apoe Klf4 Hdac9 Hspb1 Kit Stc1 Gata2 Lama5 Nfe2l2 Stard13 Cd40 Anxa6 Sparc Akt3 Dcn Arid5b Igf1 Pik3cg Itgb4 Cygb Evl Plk2 Wnt5a Sh3bp1 Myh9 Hdac7 Emp2 Snai2 Fstl1 Smoc2 Cyp1b1 Sox8 Tnf Anxa1 Lpxn Adam8 Sox17 Sema4c Fn1 Sp100 Srgap2 Ddr2 Pkn3 Zeb2 Notch1 Itga4 Sema6d Fermt1 Schip1 Rab13 Glipr2 Pik3r3 Sema3c Sema3a Anxa3 Ptn Foxp1 Arhg…
7.80537e-16	187	966	1.8565	Negative regulation of apoptotic process	http://amigo.geneontology.org/amigo/term/GO:0043066	Ngfr Ccnd2 Zfp385a Itga5 Sox9 Tcf7 Mapk7 Timp1 Ramp2 Rarg Axl Apoe Klf4 Grk5 Hck Nqo1 Bax Il7r Nes Hspb1 Cd44 Prlr Gata6 Crlf1 Fzd3 Fhl2 Tnfrsf22 Pea15a St3gal1 Gata2 Nfe2l2 Dyrk3 Brca1 Rarb Birc5 Cldn7 Ywhah Pdk4 Mical1 Tnfaip3 Cdk1 Igf1 Unc5b Adora2a Ccng1 Btg2 Pik3cg Asic2 Aurkb Arg2 Gli3 Edn1 Tert Plk2 Wnt5a Clu Myc Nckap1l Snai2 Fstl1 Hcls1 St6gal1 Krt18 Map3k12 Cdkn1a Ivns1abp Nfatc4 Slc25a…
8.69852e-16	66	206	3.07261	T cell proliferation	http://amigo.geneontology.org/amigo/term/GO:0042098	Icosl Lgals9 Tgfb1 Bax Cd244a Il27ra H2-M3 Irf1 Igf1 Vsir Dock2 Havcr2 Arg2 Syk Sftpd Ripk3 Nckap1l Hes1 Cd4 Satb1 Twsg1 Aif1 Anxa1 Cd6 Slc11a1 Ptprc Rasgrp1 Vcam1 Laptm5 Tnfrsf1b P2rx7 Gpnmb Ephb6 Blm Coro1a Pycard Sash3 Elf4 Msn Efnb1 Cd209a Tnfsf13b Cd3e Rac2 Foxj1 Ccl5 Cd276 Lmo1 H2-Aa Wnt4 Igfbp2 Foxp3 Slc7a1 Cdkn2a Cd24a Ccdc88b Ccr2 Lgals3 Vtcn1 Spn Rasal3 Pde5a Erbb2 H2-Ab1 Slfn1 Lilrb4a
1.30067e-15	81	288	2.69726	Leukocyte activation involved in immune response	http://amigo.geneontology.org/amigo/term/GO:0002366	Loxl3 Icosl Lgals9 Spi1 Tgfb1 Relb Stat3 Cd244a Il27ra Kit St3gal1 Gata2 Ptgds Lbp H2-M3 Cd40 Irf1 Tnfaip3 Dock2 Havcr2 Pld2 Irf4 Syk Cd180 F2rl1 Lcp1 Trem2 Msh2 Cd74 Anxa1 Ms4a2 Il33 Il18r1 Slc11a1 Ptprc Apbb1ip Stxbp1 Rasgrp1 Il6ra Lef1 Fgr Anxa3 Lfng Foxp1 Clec4d Tyrobp Coro1a Lat Pycard Scnn1b Dock11 Btk Myd88 Rac2 Plcg2 Nfkbiz Tmem98 Sbno2 Nfkbid Icam1 Cd84 Tlr4 Foxp3 Fgl2 Ptger4 Milr1 Clcf1…
1.35109e-15	259	1496	1.66035	Cell-cell signaling	http://amigo.geneontology.org/amigo/term/GO:0007267	Ngfr Axin2 Sox9 Tcf7 Gabrg1 Col1a1 Itga3 Tcirg1 Tiam1 Tgfb1 Apoe Klf4 Sh3gl1 Grk5 Cacnb3 Homer3 Stat3 Ghrhr Klf5 Kit Neurl1a Hfe Sulf2 Hap1 Stx1a Fzd3 Dynll1 Trpm2 Plcd1 Ptprs Bicc1 Lrrk1 Abca1 Anxa9 Cacna1d Cd34 Sulf1 C1qtnf1 Birc5 Slc12a4 Wnt9b Cd68 Sfrp5 Scn1b Tnfaip3 Lama2 Gabrp Adora2a Pdlim4 Sdc1 Slc6a4 Cacna1g Cacnb1 Dlg4 Ccdc88c Gli3 Edn1 Syk Nkd2 Tert F2rl1 Pde8b Plk2 Oit1 Amer2 Wnt5a Sc…
1.6102e-15	81	289	2.68793	Regulation of angiogenesis	http://amigo.geneontology.org/amigo/term/GO:0045765	Ngfr Itgb2 Itga5 Serpinf1 Mapk7 Ramp2 Klf4 Stat3 Hspb1 Gata6 Gata2 Cybb Nfe2l2 Stard13 H2-M3 Cd34 Sulf1 Brca1 Cd40 Sparc Akt3 Dcn Tert Plk2 Wnt5a C6 Emp2 Adamts1 Thbs2 Smoc2 Tnfrsf12a Cyp1b1 C3 Tnf Sp100 F3 Hgf Emilin1 Pf4 Anxa3 Ptn Tnfrsf1a Tjp1 Itgax Adgra2 Col4a2 Tlr3 Smad1 Cx3cl1 Ets1 Lif Cxcl10 Ccl5 Ccl2 Btg1 Serpine1 Rras Tgfb2 Pik3cd Abcc8 Thbs1 C3ar1 Prkd2 Cldn5 Stab1 Foxc2 Rhoj Ccr2 C5ar…
2.23912e-15	235	1323	1.70349	Cellular response to endogenous stimulus	http://amigo.geneontology.org/amigo/term/GO:0071495	Ngfr Sox9 Serpinf1 Mapk7 Col6a1 Ramp2 Rarg Col1a1 Itga3 Spi1 Tgfb1 Klf4 Fosb Gstm7 Stat3 Ghrhr Hdac9 Cd44 Klf5 Prlr Kit Gata6 Neurl1a Hfe Sulf2 Trpm2 Stc1 Cybb Nfe2l2 Sulf1 Tmprss6 Brca1 Rarb Cdc6 Sfrp5 Irf1 Ywhah Ptger1 Pdk4 Akt3 Apaf1 Socs2 Igf1 Vsir Ddit4 Ddc Prmt2 Igfbp1 Pik3cg Klf11 Slc6a4 Cacnb1 Zfp36l1 Fos Tgfb3 Edn1 Fst Wnt5a Shcbp1 Myc Fbxo32 Csnk1e Cldn1 Hes1 Snai2 Fstl1 Wnt10b Abcc1 Sm…
3.15085e-15	67	216	2.97476	Phagocytosis	http://amigo.geneontology.org/amigo/term/GO:0006909	Itgb2 Axl Tgfb1 Hck Cnn2 Gata2 Abca1 Fcgr1 Lbp Dock2 Myo1g Syk F2rl1 Sftpd Sh3bp1 Myh9 Nckap1l Pros1 Trem2 C3 Pot1b Aif1 Tnf Anxa1 Msr1 Slc11a1 Ptprc Ncf2 Gsn Fgr P2rx7 Anxa3 Arhgap25 Siglece Tyrobp Coro1a Pycard Gas6 Myd88 Rac2 Vav1 Ccl2 Colec12 Spon2 Tlr4 Camk1d Thbs1 Lrp1 Elmo1 Irf8 P2ry6 Ccr2 Pld4 Cdc42se2 Rab7b Ticam2 Gulp1 Lepr Prtn3 Unc13d Fcer1g Sphk1 Il2rb Ncf4 Rhog Srpx Sirpb1a
3.18158e-15	117	508	2.20878	Skeletal system development	http://amigo.geneontology.org/amigo/term/GO:0001501	Axin2 Zfp385a Sox9 Hoxb6 Mmp14 Timp1 Rarg Col1a1 Hoxc8 Scin Tgfb1 Cd44 Kit Actn3 Sulf2 Stc1 Lrrk1 Fli1 Pls3 Sulf1 Rarb Anxa6 Wnt9b Sparc Arid5b Igf1 Meis1 Efemp1 Hoxb9 Tgfb3 Gli3 Edn1 Fst Wnt5a Bmp1 Grhl2 Myc Snai2 Wnt10b Pkdcc Lox Fbn2 Pdgfrb Ltbp3 Gdf11 Nab2 Col3a1 Ptprc Prrx1 Pip4k2a Fbn1 Bmp2 Schip1 Thbs3 Ctsk Fgr Pdgfra Bmp3 P2rx7 Col1a2 Foxp1 Mgp Tyrobp Fgfr2 Bgn Smad1 Mmp2 Dscaml1 Anxa2 Ad…
3.33588e-15	138	644	2.05506	Epithelial cell differentiation	http://amigo.geneontology.org/amigo/term/GO:0030855	Sox9 Rarg Col18a1 Foxn1 Tgfb1 Klf4 Elf3 Sult2b1 Klf5 Prlr Gata6 Upk1a Nphs1 Cyp27b1 Ehf Ptprs Stc1 Adamtsl4 Cd34 Rarb Etv4 Wnt9b Ros1 Igf1 Sdc1 Zfp36l1 Ccdc88c F2rl1 Wnt5a Scel Grhl2 Upk3a Sh3bp1 Cldn1 Hes1 Fstl1 Wnt10b Krt18 Cdkn1a Ptk7 Lbh Xdh Dnase1l2 Sox8 Tnf Anxa1 Gli1 Sox17 Tagln2 Vim Zeb2 Notch1 Jag1 Bmp2 Rab13 Lef1 Col15a1 Pdpn Ptch2 Abcb1b Prom1 Fosl2 Shroom3 Wnt16 Ptn Anxa4 Foxp1 Ptpro …
3.65115e-15	149	718	1.99018	Regulation of cell projection organization	http://amigo.geneontology.org/amigo/term/GO:0031344	Ngfr Serpinf1 Sema6b Efnb2 Itga3 Tchp Tiam1 Apoe Klf4 Hspb1 Cd44 Klf5 Kit Neurl1a Hap1 Dynll1 Trpm2 Ptprs Kif1a Nfe2l2 Pmp22 Ywhah Scn1b Efemp1 Kif3c Dlg4 Cdkl1 Evl F2rl1 Wnt5a Hes1 Adamts1 Ache Nfatc4 Tnfrsf12a Ptk7 Trem2 Dpysl3 Ankrd1 Plce1 Map4k4 Sema4c Fn1 Obsl1 Serpine2 Rgs2 Prrx1 Mark1 Vim Lcn2 Zeb2 Itga6 Sema6d Tnik Ngf Epha7 Dab1 Pdpn Ephb2 Sema3c Hgf Sema3a Cxcl5 P2rx7 Gpc2 Ptn Plxna1 Do…
4.00524e-15	152	739	1.97256	Cell junction organization	http://amigo.geneontology.org/amigo/term/GO:0034330	Itga5 Mmp14 Ramp2 Efnb2 Itga3 Tubb5 Tiam1 Tgfb1 Apoe Cacnb3 Neurl1a Actn3 Ptprs Kif1a Actn1 Pls3 Cldn7 Sparc Asic2 Itgb4 Cacnb1 Dlg4 Tgfb3 F2rl1 Wnt5a Ajuba Ctnnd2 Grhl2 Sh3bp1 Hdac7 Cldn1 Plec Snai2 Ache Nfatc4 Thbs2 Trem2 C3 Tnf Col17a1 St8sia2 Fn1 Obsl1 Ppfia4 Rab13 Epha7 Tmeff1 Tnc Svep1 Unc13b Ephb2 Sparcl1 Rph3a Ptn Ptpro Cd9 Dmpk Tjp1 Ophn1 Efnb1 Srpx2 Pak3 Nlgn3 Flna Gpm6b L1cam Col4a1 So…
5.01522e-15	82	300	2.62134	Regulation of response to biotic stimulus	http://amigo.geneontology.org/amigo/term/GO:0002831	Lgals9 Spi1 Apoe Gata6 Apobec3 Lbp H2-M3 Dhx58 Irf1 Tnfaip3 Irak3 Havcr2 Coch Arg2 Ly86 Cd180 F2rl1 Wnt5a Serping1 Trem2 Tap2 Cd74 Adam8 Irf7 Ccr1 Il18rap Mr1 Ifi211 Rasgrp1 Samhd1 Unc13b Fgr Smpdl3b Cxcl5 Cxcl1 Zc3hav1 Foxp1 Usp18 Lag3 Clec2d Tyrobp Pycard Cd37 Trim21 Cx3cl1 Trib1 Vav1 Parp14 Tut4 Ccl5 Isg15 Tap1 Aim2 Ddx60 Tlr4 Dusp10 Foxp3 Fgl2 Ifi203 Ddx58 Tlr8 Rps19 Mill2 Ikbke Ifi209 Tlr9 S…
6.08294e-15	54	153	3.3848	Nephron development	http://amigo.geneontology.org/amigo/term/GO:0072006	Pdgfb Sox9 Itga3 Tgfb1 Nid1 Nphs1 Sulf2 Lama5 Cd34 Sulf1 Wnt9b Gli3 Myc Hes1 Sox8 Pdgfrb Plce1 Tfap2b Cfh Kif26b Vangl2 Notch1 Jag1 Bmp2 Il6ra Prom1 Pdgfra Ptpro Sall1 Kirrel3 Myo1e Heyl Foxj1 Lif Acta2 Wnt4 Notch3 Hoxa11 Egr1 Timeless C3ar1 Npnt Greb1l Tcf21 Basp1 Foxc2 Fat4 Cd24a Adamts16 Foxc1 Tacstd2 Gpc3 Grem1 Foxd1
6.1634e-15	43	103	4.00371	Positive regulation of tumor necrosis factor superfamily cytokine production	http://amigo.geneontology.org/amigo/term/GO:1903557	Lgals9 Stat3 Hspb1 Cybb Lbp Ifngr1 Havcr2 Syk Wnt5a Clu Setd4 Nfatc4 Il33 Adam8 Ptprc Rasgrp1 Ephb2 Pf4 Tnfrsf1a Tyrobp Pycard Sash3 Tlr3 Myd88 Oas2 Ccl2 Spon2 Arid5a Akap12 Tlr4 Abcc8 Thbs1 Ddx58 Pik3r1 Tlr1 Tlr9 Ccr2 Cd14 Spn Ptafr Fcer1g Lilra5 Ccr5
6.96555e-15	113	488	2.2207	Axon development	http://amigo.geneontology.org/amigo/term/GO:0061564	Ngfr Sema6b Efnb2 Tiam1 Apoe Klf4 Cnp Fzd3 Ptprs Lama5 Etv4 Scn1b Map1s Lama2 Unc5b Llgl1 Atl1 Evl Gli3 Emb Wnt5a Matn2 Alcam Boc Ache Tnfrsf12a Unc5a Raph1 Sema4c Fn1 Vangl2 Tnn Vim Stxbp1 Olfm1 Zeb2 Notch1 Itga4 Sema6d Dclk1 Tspan2 Ngf Efna4 Epha7 Tnc Dab1 Dock7 Ephb2 Sema3c Sema3a Ptn Ephb6 Foxp1 Plxna1 Ptpro Vasp Efnb1 Pak3 Nlgn3 Flna Arhgap4 L1cam Plxna3 Cdh11 Mmp2 Thy1 Dscaml1 Cck Rac2 Cacn…
1.08279e-14	53	150	3.38856	Granulocyte migration	http://amigo.geneontology.org/amigo/term/GO:0097530	Ccl8 Csf1 Lbp Ccl6 Ccl9 Edn1 Syk Nckap1l Cd74 Anxa1 Adam8 Il1r1 Ccl20 Csf3r Bst1 Spp1 Cxcl5 Pf4 Cxcl1 Ednra Cx3cl1 Ccl17 Dapk2 Myd88 Rac2 Vav3 Vav1 Cxcl10 Ccl5 Ccl12 Ccl7 Ccl2 Camk1d Tgfb2 Prex1 Ptger4 C3ar1 Itga1 S100a14 Jaml C5ar1 Lgals3 Prtn3 Cxcl2 Fcer1g Irak4 Cxcl17 Srp54a Rhog C5ar2 Ccl21a Ccl21b Srp54b
1.20365e-14	144	694	1.98991	Response to growth factor	http://amigo.geneontology.org/amigo/term/GO:0070848	Ngfr Pdgfb Sox9 Mapk7 Ramp2 Col1a1 Itga3 Spi1 Tgfb1 Klf4 Hspb1 Cd44 Gata6 Hfe Sulf2 Hap1 Sulf1 Tmprss6 Sparc Sfrp5 Dcn Apaf1 Vsir Ddit4 Ddc Zfp36l1 Fos Tgfb3 Edn1 Fst Wnt5a Shcbp1 Myc Csnk1e Cldn1 Hes1 Snai2 Fstl1 Smoc2 Xdh Twsg1 Bambi Lox Fbn2 Pdgfrb Anxa1 Lpxn Ankrd1 Ltbp3 Tfap2b Col3a1 Wnt10a Zeb2 Notch1 Fbn1 Knstrn Fermt1 Bmp2 Ccna2 Postn Ngf Vcam1 Lef1 Nfkb1 Tnc Tnfrsf1b Hgf Htra3 Emilin1 Pd…
1.24007e-14	145	701	1.98372	Regulation of plasma membrane bounded cell projection organization	http://amigo.geneontology.org/amigo/term/GO:0120035	Ngfr Serpinf1 Sema6b Efnb2 Itga3 Tchp Tiam1 Apoe Klf4 Hspb1 Cd44 Klf5 Kit Neurl1a Hap1 Dynll1 Trpm2 Ptprs Kif1a Nfe2l2 Pmp22 Ywhah Scn1b Efemp1 Kif3c Cdkl1 Evl F2rl1 Wnt5a Hes1 Adamts1 Ache Nfatc4 Tnfrsf12a Ptk7 Trem2 Dpysl3 Ankrd1 Plce1 Map4k4 Sema4c Fn1 Obsl1 Serpine2 Rgs2 Prrx1 Mark1 Vim Zeb2 Itga6 Sema6d Tnik Ngf Epha7 Dab1 Pdpn Ephb2 Sema3c Hgf Sema3a Cxcl5 P2rx7 Gpc2 Ptn Plxna1 Dock11 Was P…
1.59751e-14	42	101	3.98803	Neutrophil chemotaxis	http://amigo.geneontology.org/amigo/term/GO:0030593	Ccl8 Lbp Ccl6 Ccl9 Edn1 Syk Nckap1l Cd74 Ccl20 Csf3r Bst1 Spp1 Cxcl5 Pf4 Cxcl1 Ednra Cx3cl1 Ccl17 Dapk2 Rac2 Vav3 Vav1 Cxcl10 Ccl5 Ccl12 Ccl7 Ccl2 Camk1d Tgfb2 Prex1 C3ar1 Itga1 Jaml C5ar1 Lgals3 Cxcl2 Fcer1g Srp54a C5ar2 Ccl21a Ccl21b Srp54b
1.59751e-14	42	101	3.98803	Positive regulation of tumor necrosis factor production	http://amigo.geneontology.org/amigo/term/GO:0032760	Lgals9 Stat3 Hspb1 Cybb Lbp Ifngr1 Havcr2 Syk Wnt5a Clu Setd4 Nfatc4 Il33 Ptprc Rasgrp1 Ephb2 Pf4 Tnfrsf1a Tyrobp Pycard Sash3 Tlr3 Myd88 Oas2 Ccl2 Spon2 Arid5a Akap12 Tlr4 Abcc8 Thbs1 Ddx58 Pik3r1 Tlr1 Tlr9 Ccr2 Cd14 Spn Ptafr Fcer1g Lilra5 Ccr5
1.83545e-14	95	383	2.37879	Ossification	http://amigo.geneontology.org/amigo/term/GO:0001503	Axin2 Sox9 Mmp14 Col1a1 Tcirg1 Tgfb1 Clec11a Actn3 Cyp27b1 Clic1 Fhl2 Csf1 Stc1 H3f3b Sparc Igf1 Tgfb3 Gli3 Pdlim7 Gdf10 Wnt5a Bmp1 Ank Hdac7 Snai2 Wnt10b Ache Twsg1 Sox8 Bambi Pkdcc Tnf Lox Fbn2 Ltbp3 Nab2 Gli1 Ifitm1 Ccr1 Ddr2 Tnn Notch1 Jag1 Bmp2 Lef1 Thbs3 Ctsk Fgr Spp1 Bmp3 P2rx7 Col1a2 Gpnmb Ptn Clec5a Mgp Gpm6b Smad1 Mmp2 Smad3 Scx Fignl1 Sbno2 Isg15 Cd276 Igsf10 Wnt4 Klf10 Egr2 Trpm4 Snx1…
2.44005e-14	211	1173	1.7251	Response to abiotic stimulus	http://amigo.geneontology.org/amigo/term/GO:0009628	Ngfr Ccnd2 Lck Sox9 Serpinf1 Mmp14 Timp1 Ramp2 Col1a1 Bbc3 Tgfb1 Relb Cacnb3 Fosb Nqo1 Bax Map3k20 Cnn2 Kit Gata6 Crip1 Stx1a Fzd3 Trpm2 Slc38a3 Stc1 Cybb Nfe2l2 Cd34 Brca1 Cd40 Sparc Mmp7 Irf1 Dcn Igf1 Ddit4 Avpr1a Stc2 Btg2 Asic2 Cygb Pld2 Slc6a4 Aurkb Zfp36l1 Fos Tgfb3 Edn1 Tert Polk Pde8b Map3k1 Gpr65 Scel Ajuba Myc Fbxo32 Ciita Cldn1 Snai2 Cdkn1a Nfatc4 Slc25a27 Msh2 Aif1 Tnf Pmaip1 Pdgfrb A…
2.62566e-14	52	148	3.36955	Kidney epithelium development	http://amigo.geneontology.org/amigo/term/GO:0072073	Sox9 Efnb2 Tgfb1 Nphs1 Crlf1 Lama5 Cd34 Rarb Wnt9b Sdc1 Arg2 Gli3 Myc Hes1 Sox8 Gdf11 Tfap2b Gsta3 Kif26b Notch1 Jag1 Bmp2 Epha7 Prom1 Ptpro Sall1 Smad1 Kank2 Myo1e Smad3 Heyl Foxj1 Lif Wnt4 Spry1 Hoxa11 Timeless Npnt Greb1l Epcam Tcf21 Basp1 Foxc2 Fat4 Cd24a Adamts16 Foxc1 Tacstd2 Robo2 Gpc3 Grem1 Foxd1
2.94148e-14	57	173	3.1598	Regulation of adaptive immune response	http://amigo.geneontology.org/amigo/term/GO:0002819	Loxl3 Tgfb1 Il7r Il27ra Hfe Cd48 Fcgr1 H2-M3 Cd40 Irf1 Tnfaip3 Vsir Havcr2 Ripk3 Cd4 Msh2 C3 Tap2 Tnf Cd74 Anxa1 Il33 Irf7 Il1rl1 Il18r1 Il1r1 Slc11a1 Ptprc Mr1 Traf2 Tnfrsf1b P2rx7 Pycard Sash3 Was Btk Tnfsf13b Adcy7 Foxj1 Nfkbiz Nfkbid Arid5a Trpm4 Dusp10 Foxp3 Clcf1 Cd24a Ccr2 Nlrp10 Spn Pla2g4a Skap1 Fcer1g B2m H2-K1 Nectin2 H2-Ab1
3.44184e-14	61	194	3.0155	Positive regulation of T cell activation	http://amigo.geneontology.org/amigo/term/GO:0050870	Lck Icosl Lgals9 Efnb2 Tgfb1 Il7r Cd244a Il27ra H2-M3 Irf1 Igf1 Vsir Havcr2 Gli3 Syk Nckap1l Hes1 Cd4 Aif1 Cd74 Anxa1 Cd6 Adam8 Ptprc Rasgrp1 Vcam1 Lef1 Ephb6 Blm Coro1a Pycard Sash3 Efnb1 Tnfsf13b Thy1 Cd3e Egr3 Ccl5 Nfkbiz Ccl2 Cd276 H2-Aa Nfkbid Igfbp2 Dusp10 Foxp3 Il7 Slc7a1 Cd24a Ccdc88b Ccr2 Vtcn1 Spn Rasal3 Lgals1 Runx3 Il1rl2 H2-Ab1 Sox4 Ccl21a Sirpb1a
3.90139e-14	216	1215	1.70494	Regulation of hydrolase activity	http://amigo.geneontology.org/amigo/term/GO:0051336	Ngfr Lck Serpinf1 Timp1 Acap1 Bbc3 Tiam1 Klf4 Tbc1d8 Bax Stat3 Hdac9 Rasa4 Cd44 Fbln1 Itih3 Ccl8 Plcd1 Stard13 Timp2 Cd40 Birc5 Wfdc2 Ccl6 Ccl9 Rcn3 Mical1 Apaf1 Igf1 Vsir Plek Srgap1 Dock2 Adora2a Llgl1 Syk F2rl1 Gpr65 Wnt5a Tnfrsf10b Ajuba Psme1 Ripk3 Myc Sh3bp1 Nckap1l Racgap1 Serping1 Pkmyt1 Arhgap28 Xdh C3 Pot1b Psmb8 Tnf Pmaip1 Pdgfrb Anxa1 Ms4a2 Fas Rin1 Arhgap19 Casp12 Casp1 Ccl20 Fn1 Ser…
4.68325e-14	162	829	1.87409	Positive regulation of phosphorylation	http://amigo.geneontology.org/amigo/term/GO:0042327	Axin2 Ccnd2 Lck Pdgfb Itga5 Sox9 Lgals9 Tiam1 Axl Tgfb1 Lcp2 Mmd Cd44 Prlr Kit Neurl1a Hfe Crlf1 Csf1 Lrrk1 Fcgr1 Ncf1 Cdc6 Cd40 Ros1 Igf1 Pik3cg Fam20a Dlg4 Pik3r5 Edn1 Syk Gdf10 Wnt5a Clu Gfra2 Ajuba Ripk3 Myc Nckap1l Emp2 Hes1 Hcls1 Cdkn1a Cd4 Trem2 Fgd2 Pim1 Twsg1 C3 Aif1 Tnf Cd74 Pdgfrb Cd6 Fas Afap1l2 Gdf11 Nab2 Adam8 Slc11a1 Ptprc Vangl2 Ddr2 Zeb2 Traf2 Il1rn Itga6 Fbn1 Cdc25b Rasgrp1 Bmp2…
4.68573e-14	151	753	1.92315	Positive regulation of protein phosphorylation	http://amigo.geneontology.org/amigo/term/GO:0001934	Axin2 Ccnd2 Lck Pdgfb Itga5 Sox9 Lgals9 Tiam1 Tgfb1 Lcp2 Mmd Cd44 Prlr Kit Neurl1a Hfe Crlf1 Csf1 Lrrk1 Fcgr1 Ncf1 Cdc6 Cd40 Igf1 Pik3cg Fam20a Dlg4 Pik3r5 Edn1 Syk Gdf10 Wnt5a Clu Gfra2 Ajuba Ripk3 Nckap1l Emp2 Hes1 Hcls1 Cdkn1a Cd4 Trem2 Fgd2 Pim1 Twsg1 C3 Aif1 Tnf Cd74 Pdgfrb Cd6 Fas Afap1l2 Gdf11 Nab2 Adam8 Slc11a1 Ptprc Vangl2 Ddr2 Zeb2 Traf2 Il1rn Fbn1 Cdc25b Rasgrp1 Bmp2 Tpx2 Tnik Ngf Il6r…
5.47483e-14	138	666	1.98717	Cellular response to growth factor stimulus	http://amigo.geneontology.org/amigo/term/GO:0071363	Ngfr Pdgfb Sox9 Mapk7 Ramp2 Col1a1 Itga3 Spi1 Tgfb1 Klf4 Hspb1 Cd44 Gata6 Hfe Sulf2 Hap1 Sulf1 Tmprss6 Sparc Sfrp5 Dcn Apaf1 Vsir Ddit4 Ddc Zfp36l1 Fos Tgfb3 Edn1 Fst Wnt5a Shcbp1 Myc Csnk1e Cldn1 Hes1 Snai2 Fstl1 Smoc2 Xdh Twsg1 Bambi Lox Fbn2 Pdgfrb Anxa1 Lpxn Ankrd1 Ltbp3 Tfap2b Col3a1 Wnt10a Zeb2 Notch1 Fbn1 Knstrn Fermt1 Bmp2 Ccna2 Postn Ngf Vcam1 Lef1 Nfkb1 Tnfrsf1b Hgf Htra3 Emilin1 Pdgfra…
5.82628e-14	97	402	2.31407	Myeloid cell differentiation	http://amigo.geneontology.org/amigo/term/GO:0030099	Zfp385a Rarg Tcirg1 Spi1 Scin Tgfb1 Relb Stat3 Kit Spib Csf1 Gata2 Lrrk1 Actn1 Fli1 Dyrk3 Meis1 Zfp36l1 Fos Irf4 F2rl1 Myc Myh9 Nckap1l Hcls1 Cd4 Trem2 Tnf Lox Cd74 Fas Adam8 Ccr1 Inpp5d Pip4k2a Fbn1 Jag1 Tspan2 Lef1 Ptbp3 Csf3r Pf4 Clec5a Foxp1 Clec2d Tyrobp Pir Ets1 Anxa2 Trib1 Trf Lmo2 Gab3 Rbfox2 Lif Ccl5 Mitf Ubd Sbno2 Isg15 C1qc Klf10 Snx10 Rbpj Prdm16 Lrrc17 Rps19 Inhba Pik3r1 Irf8 Ncapg2 …
6.19491e-14	173	909	1.82521	Positive regulation of phosphorus metabolic process	http://amigo.geneontology.org/amigo/term/GO:0010562	Axin2 Ccnd2 Lck Pdgfb Itga5 Sox9 Lgals9 Tiam1 Axl Tgfb1 Lcp2 Mmd Stat3 Cd244a Cd44 Prlr Kit Neurl1a Hfe Crlf1 Plcd1 Csf1 Lrrk1 Fcgr1 Ncf1 Cdc6 Cd40 Ros1 Igf1 Plek Pik3cg Fam20a Dlg4 Pik3r5 Edn1 Syk Gdf10 Wnt5a Clu Gfra2 Ajuba Ripk3 Myc Nckap1l Emp2 Hes1 Hcls1 Cdkn1a Cd4 Trem2 Fgd2 Pim1 Twsg1 C3 Aif1 Tnf Cd74 Pdgfrb Cd6 Fas Afap1l2 Gdf11 Nab2 Adam8 Slc11a1 Ptprc Vangl2 Ddr2 Zeb2 Traf2 Il1rn Itga6 …
6.19491e-14	173	909	1.82521	Positive regulation of phosphate metabolic process	http://amigo.geneontology.org/amigo/term/GO:0045937	Axin2 Ccnd2 Lck Pdgfb Itga5 Sox9 Lgals9 Tiam1 Axl Tgfb1 Lcp2 Mmd Stat3 Cd244a Cd44 Prlr Kit Neurl1a Hfe Crlf1 Plcd1 Csf1 Lrrk1 Fcgr1 Ncf1 Cdc6 Cd40 Ros1 Igf1 Plek Pik3cg Fam20a Dlg4 Pik3r5 Edn1 Syk Gdf10 Wnt5a Clu Gfra2 Ajuba Ripk3 Myc Nckap1l Emp2 Hes1 Hcls1 Cdkn1a Cd4 Trem2 Fgd2 Pim1 Twsg1 C3 Aif1 Tnf Cd74 Pdgfrb Cd6 Fas Afap1l2 Gdf11 Nab2 Adam8 Slc11a1 Ptprc Vangl2 Ddr2 Zeb2 Traf2 Il1rn Itga6 …
7.03219e-14	65	218	2.85948	Myeloid leukocyte differentiation	http://amigo.geneontology.org/amigo/term/GO:0002573	Tcirg1 Spi1 Tgfb1 Relb Kit Spib Csf1 Gata2 Lrrk1 Zfp36l1 Fos Irf4 F2rl1 Myc Myh9 Hcls1 Cd4 Trem2 Tnf Cd74 Adam8 Ccr1 Inpp5d Fbn1 Tspan2 Lef1 Pf4 Foxp1 Clec2d Tyrobp Pir Anxa2 Trib1 Trf Gab3 Lif Ccl5 Mitf Ubd Sbno2 C1qc Klf10 Snx10 Rbpj Prdm16 Lrrc17 Pik3r1 Cd109 Rbp1 Gpr68 Gpr183 Nrros Jun Junb Fes Gpc3 Prtn3 Fcer1g Pirb Evi2 Srp54a Mafb Cd101 Evi2b Srp54b
7.34844e-14	140	682	1.96868	Positive regulation of hydrolase activity	http://amigo.geneontology.org/amigo/term/GO:0051345	Ngfr Lck Acap1 Bbc3 Tiam1 Tbc1d8 Bax Stat3 Rasa4 Fbln1 Ccl8 Stard13 Cd40 Ccl6 Ccl9 Rcn3 Apaf1 Vsir Plek Srgap1 Dock2 Llgl1 Syk F2rl1 Gpr65 Wnt5a Tnfrsf10b Psme1 Ripk3 Myc Sh3bp1 Nckap1l Racgap1 Arhgap28 Xdh Tnf Pmaip1 Pdgfrb Ms4a2 Fas Rin1 Arhgap19 Casp12 Casp1 Ccl20 Fn1 Bok Rgs2 Ptprc Srgap2 Rgs16 Gsn Itga6 Rasgrp1 Bmp2 Ngf Iqgap3 F3 Dock7 Laptm5 Pdgfra Pcolce Zc3hav1 Arhgap25 Arhgdib Pycard Rgs…
7.36144e-14	133	635	2.00867	Muscle structure development	http://amigo.geneontology.org/amigo/term/GO:0061061	Pdgfb Sox9 Mmp14 Ramp2 Efnb2 Tgfb1 Klf5 Kit Gata6 Neurl1a Actn3 Nphs1 Fhl2 Ccl8 Piezo1 Lama5 Plekho1 H3f3b Rarb Ccl9 Plagl1 Dcn Arid5b Igf1 Avpr1a Pdlim4 Btg2 Sdc1 Krt19 Zfp36l1 Asb2 Fos Edn1 Pdlim7 Cxcl14 Wnt5a Myc Col14a1 Myh9 Hdac7 Hes1 Boc Wnt10b Nfatc4 Sox8 Tnf Lox Pdgfrb Ankrd1 Efemp2 Casp1 Col3a1 Sema4c Speg Des Rgs2 Cfh Csrp1 Vangl2 Cenpf Atf3 Notch1 Bmp2 Nfatc2 Ptgfrn Lef1 Pdgfra Eln Fox…
7.66594e-14	156	792	1.88899	Cellular component morphogenesis	http://amigo.geneontology.org/amigo/term/GO:0032989	Ngfr Sema6b Efnb2 Tiam1 Apoe Bax Nes Cd44 Cnp Fzd3 Ptprs Kif1a Lama5 Plekho1 Etv4 Ywhah Scn1b Map1s Lama2 Unc5b Adora2a Llgl1 Itgb4 Dlg4 Krt19 Atl1 Evl Gli3 Edn1 Emb Wnt5a Clu Ctnnd2 Matn2 Nckap1l Alcam Boc Ache Nfatc4 Tnfrsf12a Pdgfrb St8sia2 Unc5a Raph1 Sema4c Fn1 Obsl1 Csrp1 Srgap2 Syt2 Vangl2 Tnn Vim Stxbp1 Olfm1 Zeb2 Notch1 Itga4 Sema6d Tnik Postn Dclk1 Ngf Tlr2 Efna4 Epha7 Dab1 Dock7 Pdpn E…
8.49822e-14	51	147	3.32724	Positive regulation of leukocyte migration	http://amigo.geneontology.org/amigo/term/GO:0002687	Mmp14 Lgals9 Spi1 Tgfb1 Csf1 Lbp Edn1 Cxcl14 F2rl1 Wnt5a Nckap1l Pla2g7 Trem2 Aif1 Cd74 Adam8 Ccr1 Il1r1 Ccl20 Selp Itga4 Ptn Pycard Gas6 Ednra Cx3cl1 Thy1 Dapk2 Rac2 Gpsm3 Cxcl10 Ccl5 Ccl12 Ccl7 Ccl2 Icam1 Serpine1 Camk1d Ptger4 C3ar1 Tnfrsf18 S100a14 Ccr2 C5ar1 Lgals3 Spn Cx3cr1 Jam2 Ptafr Cxcl17 Ccl21a
1.09144e-13	46	124	3.55768	Granulocyte chemotaxis	http://amigo.geneontology.org/amigo/term/GO:0071621	Ccl8 Csf1 Lbp Ccl6 Ccl9 Edn1 Syk Nckap1l Cd74 Anxa1 Ccl20 Csf3r Bst1 Spp1 Cxcl5 Pf4 Cxcl1 Ednra Cx3cl1 Ccl17 Dapk2 Rac2 Vav3 Vav1 Cxcl10 Ccl5 Ccl12 Ccl7 Ccl2 Camk1d Tgfb2 Prex1 C3ar1 Itga1 S100a14 Jaml C5ar1 Lgals3 Cxcl2 Fcer1g Cxcl17 Srp54a C5ar2 Ccl21a Ccl21b Srp54b
1.41292e-13	296	1841	1.54194	Regulation of transport	http://amigo.geneontology.org/amigo/term/GO:0051049	Rem1 Pdgfb Lgals9 Efnb2 Il16 Tcirg1 Bbc3 Spi1 Tiam1 Axl Tgfb1 Apoe Sh3gl1 Hck Cacnb3 Cyp4f18 Homer3 Bax Gstm7 Ghrhr Cnn2 Fxyd4 Ankrd13d Hfe Nphs1 Hap1 Clic1 Stx1a Dynll1 Trpm2 Fxyd5 Kcnd1 Slc38a3 Plcd1 Pea15a Stc1 Gata2 Cnksr3 Abca1 Cybb Nfe2l2 Fcgr1 Cacna1d Lbp Pls3 Brca1 C1qtnf1 Birc5 Pltp Ywhah Rab3d Scn1b Akt3 Mical1 Ros1 Cdk1 Ifngr1 Igf1 Avpr1a Dock2 Adora2a Stc2 Llgl1 Pik3cg Sdc1 Asic2 Rhbd…
1.43076e-13	103	445	2.21977	Axonogenesis	http://amigo.geneontology.org/amigo/term/GO:0007409	Ngfr Sema6b Efnb2 Tiam1 Apoe Cnp Fzd3 Ptprs Lama5 Etv4 Scn1b Map1s Lama2 Unc5b Llgl1 Atl1 Evl Gli3 Emb Wnt5a Matn2 Alcam Boc Ache Tnfrsf12a Unc5a Raph1 Sema4c Fn1 Vangl2 Tnn Vim Stxbp1 Olfm1 Zeb2 Notch1 Itga4 Sema6d Dclk1 Ngf Efna4 Epha7 Dab1 Dock7 Ephb2 Sema3c Sema3a Ephb6 Foxp1 Plxna1 Ptpro Vasp Efnb1 Pak3 Nlgn3 Arhgap4 L1cam Plxna3 Cdh11 Thy1 Dscaml1 Cck Rac2 Cacna1a Dbn1 Sema3f Brsk1 Ntng2 Ap…
1.44269e-13	58	184	3.02302	Negative regulation of leukocyte activation	http://amigo.geneontology.org/amigo/term/GO:0002695	Loxl3 Lgals9 Spi1 Axl Tgfb1 Hspb1 Hfe Tnfrsf13b Tnfaip8l2 H2-M3 Irf1 Tnfaip3 Vsir Adora2a Havcr2 Arg2 Gli3 Sftpd Twsg1 Cd74 Anxa1 Fas Inpp5d Laptm5 Fgr Gpnmb Lag3 Tyrobp Cd37 Btk Cx3cl1 Foxj1 Cd276 H2-Aa Nfkbid Cd84 Foxp3 Fgl2 Tbc1d10c Milr1 Foxf1 Cnr1 Cdkn2a Cd24a Ccr2 Vtcn1 Spn Lax1 Zfp608 Pde5a Erbb2 Sox11 Runx3 H2-Ab1 Nrarp Slfn1 Pglyrp2 Lilrb4a
1.45972e-13	85	335	2.43335	ERK1 and ERK2 cascade	http://amigo.geneontology.org/amigo/term/GO:0070371	Pdgfb Sox9 Tiam1 Tgfb1 Apoe Klf4 Cd44 Fbln1 Ccl8 Cnksr3 Ccl6 Ccl9 Ros1 Igf1 Havcr2 Tnip1 Zfp36l1 Syk F2rl1 Myc Map3k12 Cd4 Trem2 C3 Cd74 Pdgfrb Ccr1 Ccl20 Fn1 Ptprc Atf3 Notch1 Rasgrp1 Bmp2 Ngf Fga Iqgap3 Epha7 Glipr2 Ephb2 Emilin1 Pdgfra Gpnmb Pycard Gas6 Ednra Cx3cl1 Ccl17 Trf Fgg Lif Ccl5 Ccl12 Ccl7 Ccl2 Acta2 Cavin3 Spry1 Icam1 Sema7a Rras Akap12 Tlr4 Dusp10 Ptger4 Tbc1d10c Lrp1 Clcf1 Hesx1 N…
1.5841e-13	55	169	3.12109	Regulation of T cell proliferation	http://amigo.geneontology.org/amigo/term/GO:0042129	Icosl Lgals9 Tgfb1 Cd244a Il27ra H2-M3 Irf1 Igf1 Vsir Havcr2 Arg2 Syk Sftpd Ripk3 Nckap1l Hes1 Cd4 Twsg1 Aif1 Anxa1 Cd6 Ptprc Vcam1 Laptm5 Tnfrsf1b Gpnmb Blm Coro1a Pycard Sash3 Efnb1 Cd209a Tnfsf13b Cd3e Rac2 Foxj1 Ccl5 Cd276 Lmo1 H2-Aa Igfbp2 Foxp3 Slc7a1 Cdkn2a Cd24a Ccdc88b Ccr2 Lgals3 Vtcn1 Spn Rasal3 Pde5a Erbb2 H2-Ab1 Slfn1
2.44194e-13	58	186	2.99051	Negative regulation of cell-cell adhesion	http://amigo.geneontology.org/amigo/term/GO:0022408	Loxl3 Mapk7 Lgals9 Spi1 Tgfb1 Klf4 Hspb1 Hfe Tnfaip8l2 H2-M3 C1qtnf1 Irf1 Tnfaip3 Vsir Adora2a Havcr2 Arg2 Gli3 Sftpd Twsg1 Cd74 Anxa1 Adam8 Serpine2 Notch1 Il1rn Jag1 Bmp2 Lef1 Laptm5 Gpnmb Lag3 Cd9 Fgg Foxj1 Cd276 H2-Aa Nfkbid Akna Foxp3 Fgl2 Pik3r1 Cdkn2a Epcam Cd24a Vtcn1 Spn Lax1 Zfp608 Prkg1 Pde5a Gstp1 Erbb2 Myadm Runx3 H2-Ab1 Nrarp Slfn1
2.57976e-13	234	1372	1.63566	Positive regulation of cellular protein metabolic process	http://amigo.geneontology.org/amigo/term/GO:0032270	Ngfr Axin2 Ccnd2 Lck Pdgfb Itga5 Sox9 Mmp14 Lgals9 Uhrf1 Bbc3 Tiam1 Tgfb1 Lcp2 Apoe Klf4 Bax Mmd Stat3 Cd44 Prlr Kit Fbln1 Neurl1a Hfe Crlf1 Csf1 Lrrk1 Fcgr1 Ncf1 Brca1 Cdc6 Cd40 Rcn3 Tnfaip3 Apaf1 Igf1 Vsir Tnip1 Pik3cg Fam20a Rnf144a Sumo2 Dlg4 Pik3r5 Edn1 Syk Nkd2 Plk2 Samd4 Gdf10 Wnt5a Clu Tnfrsf10b Gfra2 Ajuba Psme1 Ripk3 Myc Csnk1e Myh9 Nckap1l Emp2 Hes1 Snai2 Meltf Hcls1 Cdkn1a Cd4 Trem2 F…
2.74063e-13	63	213	2.83656	Cell-matrix adhesion	http://amigo.geneontology.org/amigo/term/GO:0007160	Itgb2 Mmp14 Itgb7 Tiam1 Bcam Col5a3 Nid1 Actn3 Csf1 Actn1 Cd34 Itgb4 Nid2 Ajuba Emp2 Efemp2 Fermt3 Adam8 Col3a1 Fn1 Tnn Itga4 Itga6 Jag1 Fermt1 Postn Vcam1 Fga Bst1 Emilin1 Gpm6b L1cam Thy1 Plet1 Cd3e Smad3 Fgg Wnt4 Serpine1 Acer2 Rras Dag1 Thbs1 Lrp1 Col16a1 Npnt Pik3r1 S100a10 Itga1 Cdkn2a Adamts12 Sned1 Mmp12 Epha3 Cntn2 Skap1 Lypd3 Frem1 Eda Sema3e Grem1 Hoxd3 Ccl21a
3.5939e-13	137	675	1.94647	Cell projection morphogenesis	http://amigo.geneontology.org/amigo/term/GO:0048858	Ngfr Sema6b Efnb2 Tiam1 Apoe Nes Cd44 Cnp Fzd3 Ptprs Kif1a Lama5 Plekho1 Etv4 Ywhah Scn1b Map1s Lama2 Unc5b Adora2a Llgl1 Dlg4 Atl1 Evl Gli3 Emb Wnt5a Clu Ctnnd2 Matn2 Nckap1l Alcam Boc Ache Nfatc4 Tnfrsf12a St8sia2 Unc5a Raph1 Sema4c Fn1 Obsl1 Srgap2 Syt2 Vangl2 Tnn Vim Stxbp1 Olfm1 Zeb2 Notch1 Itga4 Sema6d Tnik Postn Dclk1 Ngf Efna4 Epha7 Dab1 Dock7 Pdpn Ephb2 Sema3c Sema3a Ptn Ephb6 Foxp1 Plxn…
3.68775e-13	112	509	2.11024	Regulation of nervous system development	http://amigo.geneontology.org/amigo/term/GO:0051960	Ngfr Serpinf1 Sema6b Rarg Tiam1 Tgfb1 Apoe Kit Neurl1a Hap1 Fzd3 Ptprs Rarb Ywhah Igf1 Asic2 Gli3 Tert Wnt5a Myc Hes1 Ache Nfatc4 Thbs2 Tnfrsf12a Sox8 Tnf Fas Il33 St8sia2 Sema4c Fn1 Obsl1 Serpine2 Vim Zeb2 Notch1 Sema6d Bmp2 Ngf Tlr2 Epha7 Dab1 Tnfrsf1b Ephb2 Sema3c Hgf Sema3a Ptn Plxna1 Bhlhe40 Ctsc Itgax Srpx2 Pak3 Nlgn3 Arhgap4 Plxna3 Cx3cl1 Vstm5 Thy1 Trf Heyl Aspm Lif Dbn1 Sema3f Eef2k Tmem…
3.93116e-13	111	503	2.11634	Reproductive structure development	http://amigo.geneontology.org/amigo/term/GO:0048608	Sox9 Serpinf1 Tcf7 Mmp14 Rarg Axl Bax Prlr Kit Gata6 Cyp27b1 Plcd1 Adam19 Stc1 Gata2 H3f3b Sulf1 Wnt9b Dcn Arid5b Igf1 Stc2 Sdc1 Krt19 Zfp36l1 Gli3 Rhobtb3 Fst Wnt5a Grhl2 Myc Hes1 Adamts1 Msh2 C3 Sox8 Pdgfrb Anxa1 Fosl1 Mmp19 Gli1 Idh1 Serpine2 Bok Notch1 Schip1 Rab13 Vcam1 Lef1 Tnc Sema3a Pdgfra Lfng Ptn Nr2f2 Nupr1 Rrm1 Flna Tlr3 Sall1 Mmp2 Adgrg1 St14 Stra6 Mdfi Fanca Inha Aspm Scx Lif Pcyt1b…
4.37639e-13	63	215	2.81017	Regulation of cell-substrate adhesion	http://amigo.geneontology.org/amigo/term/GO:0010810	Pdgfb Itga5 Mmp14 Col1a1 Itga3 Nid1 Fbln1 Csf1 Emp2 Ccdc80 Meltf St6gal1 Smoc2 Efemp2 Fn1 Notch1 Itga6 Jag1 Fermt1 Postn Pdpn Bst1 Emilin1 Spp1 Ptn Flna Gpm6b Thy1 Plet1 Cd3e Smad3 Rac2 Dbn1 Abi3bp Wnt4 Serpine1 Acer2 Rras Prex1 Dag1 Thbs1 Lrp1 Col16a1 Npnt Fzd7 Pik3r1 S100a10 Foxf1 Egflam Ecm2 Cdkn2a Mmp12 Tacstd2 Epha3 Skap1 Unc13d Spock2 Sema3e Fbln2 Lgals1 Myadm Grem1 Ccl21a
4.40248e-13	136	670	1.94668	Plasma membrane bounded cell projection morphogenesis	http://amigo.geneontology.org/amigo/term/GO:0120039	Ngfr Sema6b Efnb2 Tiam1 Apoe Cd44 Cnp Fzd3 Ptprs Kif1a Lama5 Plekho1 Etv4 Ywhah Scn1b Map1s Lama2 Unc5b Adora2a Llgl1 Dlg4 Atl1 Evl Gli3 Emb Wnt5a Clu Ctnnd2 Matn2 Nckap1l Alcam Boc Ache Nfatc4 Tnfrsf12a St8sia2 Unc5a Raph1 Sema4c Fn1 Obsl1 Srgap2 Syt2 Vangl2 Tnn Vim Stxbp1 Olfm1 Zeb2 Notch1 Itga4 Sema6d Tnik Postn Dclk1 Ngf Efna4 Epha7 Dab1 Dock7 Pdpn Ephb2 Sema3c Sema3a Ptn Ephb6 Foxp1 Plxna1 P…
6.21337e-13	41	106	3.70944	Lymphocyte migration	http://amigo.geneontology.org/amigo/term/GO:0072676	Lgals9 Itgb7 Il27ra Ccl8 Cxcl16 Ccl6 Ccl9 Stk10 Myo1g Cxcl14 Wnt5a Ripk3 Gcsam Cd200r1 Aif1 Adam8 Ccl20 Itga4 Padi2 Pycard Msn Gas6 Cx3cl1 Ccl17 Cxcl10 Ccl5 Ccl12 Ccl7 Ccl2 Icam1 Spns2 S1pr1 Ccr2 Cxcr3 Ch25h Gpr183 Spn Jam2 Lrch1 Ccl21a Ccl21b
6.94728e-13	243	1453	1.60388	Positive regulation of protein metabolic process	http://amigo.geneontology.org/amigo/term/GO:0051247	Ngfr Axin2 Ccnd2 Lck Pdgfb Itga5 Sox9 Mmp14 Mapk7 Lgals9 Uhrf1 Bbc3 Tiam1 Tgfb1 Lcp2 Apoe Klf4 Bax Mmd Stat3 Cd44 Prlr Kit Fbln1 Neurl1a Hfe Crlf1 Csf1 Lrrk1 Fcgr1 Ncf1 Brca1 Cdc6 Cd40 Rcn3 Tnfaip3 Apaf1 Ifngr1 Igf1 Vsir Tnip1 Pik3cg Fam20a Rnf144a Sumo2 Dlg4 Pik3r5 Edn1 Syk Nkd2 Plk2 Samd4 Gdf10 Wnt5a Clu Tnfrsf10b Gfra2 Ajuba Psme1 Ripk3 Myc Csnk1e Myh9 Nckap1l Emp2 Hes1 Snai2 Meltf Hcls1 Cdkn1…
7.80457e-13	184	1014	1.74025	Central nervous system development	http://amigo.geneontology.org/amigo/term/GO:0007417	Ngfr Sox9 Loxl3 Sema6b Scin Axl Tgfb1 Bax Stat3 Ghrhr Nes Pafah1b3 Neurl1a Cnp Hap1 Fzd3 Slc38a3 Ptprs Aldh1a2 Kif1a Gata2 Plxdc1 Timp2 Rarb Wnt9b Scn1b Map1s Akt3 Apaf1 Ifngr1 Igf1 Ddit4 Avpr1a Meis1 Adora2a Btg2 Llgl1 Slc6a4 Gli3 Fancc Wnt5a Clu Grhl2 Myc Hes1 D16Ertd472e Arl13b Synj2 Trem2 Twsg1 C3 Sox8 Aif1 Diaph1 Il33 Gdf11 Gli1 Ccr1 Col3a1 Sema4c Serpine2 Bok Rgs2 Srgap2 Cenpf Vim Zeb2 Gsn …
7.81675e-13	111	508	2.09551	Reproductive system development	http://amigo.geneontology.org/amigo/term/GO:0061458	Sox9 Serpinf1 Tcf7 Mmp14 Rarg Axl Bax Prlr Kit Gata6 Cyp27b1 Plcd1 Adam19 Stc1 Gata2 H3f3b Sulf1 Wnt9b Dcn Arid5b Igf1 Stc2 Sdc1 Krt19 Zfp36l1 Gli3 Rhobtb3 Fst Wnt5a Grhl2 Myc Hes1 Adamts1 Msh2 C3 Sox8 Pdgfrb Anxa1 Fosl1 Mmp19 Gli1 Idh1 Serpine2 Bok Notch1 Schip1 Rab13 Vcam1 Lef1 Tnc Sema3a Pdgfra Lfng Ptn Nr2f2 Nupr1 Rrm1 Flna Tlr3 Sall1 Mmp2 Adgrg1 St14 Stra6 Mdfi Fanca Inha Aspm Scx Lif Pcyt1b…
9.39599e-13	133	656	1.94437	Neuron projection morphogenesis	http://amigo.geneontology.org/amigo/term/GO:0048812	Ngfr Sema6b Efnb2 Tiam1 Apoe Cnp Fzd3 Ptprs Kif1a Lama5 Etv4 Ywhah Scn1b Map1s Lama2 Unc5b Adora2a Llgl1 Dlg4 Atl1 Evl Gli3 Emb Wnt5a Clu Ctnnd2 Matn2 Nckap1l Alcam Boc Ache Nfatc4 Tnfrsf12a St8sia2 Unc5a Raph1 Sema4c Fn1 Obsl1 Srgap2 Syt2 Vangl2 Tnn Vim Stxbp1 Olfm1 Zeb2 Notch1 Itga4 Sema6d Tnik Postn Dclk1 Ngf Efna4 Epha7 Dab1 Dock7 Ephb2 Sema3c Sema3a Ptn Ephb6 Foxp1 Plxna1 Ptpro Vasp Efnb1 Pa…
9.4537e-13	140	704	1.90716	Cell part morphogenesis	http://amigo.geneontology.org/amigo/term/GO:0032990	Ngfr Sema6b Efnb2 Tiam1 Apoe Bax Nes Cd44 Cnp Fzd3 Ptprs Kif1a Lama5 Plekho1 Etv4 Ywhah Scn1b Map1s Lama2 Unc5b Adora2a Llgl1 Dlg4 Atl1 Evl Gli3 Emb Wnt5a Clu Ctnnd2 Matn2 Nckap1l Alcam Boc Ache Nfatc4 Tnfrsf12a St8sia2 Unc5a Raph1 Sema4c Fn1 Obsl1 Srgap2 Syt2 Vangl2 Tnn Vim Stxbp1 Olfm1 Zeb2 Notch1 Itga4 Sema6d Tnik Postn Dclk1 Ngf Efna4 Epha7 Dab1 Dock7 Pdpn Ephb2 Sema3c Sema3a Ptn Ephb6 Foxp1 …
1.21657e-12	83	335	2.3761	Gliogenesis	http://amigo.geneontology.org/amigo/term/GO:0042063	Sox9 Mmp14 Tiam1 Tgfb1 Stat3 Cnp Csf1 Lama2 Ifngr1 Igf1 Adora2a Efemp1 Itgb4 Gli3 Tert Clu Matn2 Myc Hes1 Trem2 Sox8 Tnf Anxa1 Fas Il33 Nab2 Fn1 Serpine2 Bok Srgap2 Vim Gsn Notch1 Bmp2 Tspan2 Lef1 Tlr2 Dab1 Tnfrsf1b Mxra8 Exoc4 Ptn Cd9 Nlgn3 Cx3cl1 Adgrg1 Trf Lif Ccl12 Ccl2 Tmem98 Lgi4 C1qa Zfp365 Egr2 Lpar1 Tlr4 Adgrg6 Tgfb2 Dusp10 Dag1 Abcc8 Lrp1 Clcf1 Ulk4 Atp1b2 Gpr157 Ccr2 C5ar1 Gpr183 Cx3cr…
1.49689e-12	46	132	3.34206	Positive regulation of mononuclear cell proliferation	http://amigo.geneontology.org/amigo/term/GO:0032946	Icosl Cd244a Il27ra Csf1 Cd40 Igf1 Havcr2 Syk Nckap1l Hes1 St6gal1 Cdkn1a Cd4 Aif1 Cd74 Anxa1 Cd6 Ptprc Nfatc2 Vcam1 Ephb2 Blm Coro1a Pycard Sash3 Efnb1 Tnfsf13b Cd3e Myd88 Vav3 Ccl5 Cd276 Tlr4 Igfbp2 Foxp3 Il7 Clcf1 Slc7a1 Tlr9 Cd24a Ccdc88b Ccr2 Vtcn1 Gpr183 Spn Rasal3
1.59516e-12	48	142	3.24178	Response to interferon-gamma	http://amigo.geneontology.org/amigo/term/GO:0034341	Cyp27b1 Ccl8 Cd40 Irf1 Cxcl16 Ccl6 Ccl9 Evl Edn1 Wnt5a Myc Ciita Cldn1 Aif1 Cd74 Ifitm1 Ifitm3 Casp1 Ccl20 Slc11a1 Mrc1 Vim Stxbp1 Gsn Tlr2 Trim21 Was Tlr3 Cx3cl1 Ccl17 Parp14 Ccl5 Ubd Ccl12 Ccl7 Ccl2 H2-Aa Tlr4 Gbp7 Irf8 Cdc42ep4 Bst2 Rab7b Ifitm2 H2-Ab1 Nlrc5 Ccl21a Ccl21b
1.77627e-12	116	547	2.03377	Regulation of cell development	http://amigo.geneontology.org/amigo/term/GO:0060284	Axin2 Serpinf1 Sema6b Tiam1 Tgfb1 Apoe Kit Fbln1 Neurl1a Actn3 Hap1 Fzd3 Ptprs Ywhah Igf1 Gli3 Tert Wnt5a Myc Hes1 Meltf Ache Nfatc4 Tnfrsf12a Sox8 Tnf Fas Il33 Sema4c Fn1 Obsl1 Serpine2 Vim Zeb2 Notch1 Sema6d Fbn1 Bmp2 Postn Ngf Tlr2 Epha7 Dab1 Tnfrsf1b Ephb2 Sema3c Sema3a Ptn Plxna1 Bhlhe40 Tnfrsf1a Tyrobp Pak3 Flna Arhgap4 Plxna3 Adgra2 Cx3cl1 Thy1 Trib1 Trf Heyl Aspm Lif Dbn1 Sema3f Eef2k Tme…
2.08114e-12	65	233	2.6754	Response to transforming growth factor beta	http://amigo.geneontology.org/amigo/term/GO:0071559	Sox9 Mapk7 Col1a1 Itga3 Spi1 Tgfb1 Apaf1 Zfp36l1 Fos Tgfb3 Edn1 Wnt5a Cldn1 Twsg1 Bambi Lox Fbn2 Lpxn Ankrd1 Ltbp3 Col3a1 Wnt10a Zeb2 Fbn1 Fermt1 Bmp2 Postn Htra3 Emilin1 Col1a2 Tgfb1i1 Fgfr2 Col4a2 Hpgd Smad1 Smad3 Arap1 Scx Dbn1 Ccl2 Adamtsl2 Wnt4 Spry1 Ovol2 Pmepa1 Fndc4 Tgfb2 Prdm16 Thbs1 Ltbp4 Npnt Cldn5 Pde3a Cilp Nrep Cd109 Rasl11b Cx3cr1 Nrros Bmpr1b Jun Arrb2 Sox11 Runx3 Cdkn2b
2.09309e-12	56	184	2.91878	Regulation of innate immune response	http://amigo.geneontology.org/amigo/term/GO:0045088	Lgals9 Spi1 Apoe Lbp H2-M3 Dhx58 Irf1 Tnfaip3 Irak3 Havcr2 Coch Wnt5a Serping1 Trem2 Tap2 Cd74 Adam8 Irf7 Ccr1 Il18rap Ifi211 Rasgrp1 Samhd1 Fgr Smpdl3b Usp18 Lag3 Clec2d Tyrobp Pycard Trim21 Vav1 Parp14 Isg15 Tap1 Aim2 Tlr4 Dusp10 Ifi203 Tlr8 Rps19 Ikbke Ifi209 Tlr9 Serpinb9 Mmp12 Raet1e Ifi205 Hmgb2 Arrb2 Nectin2 Ifi204 Ifi207 Nlrc5 Klrb1b Mndal
2.42867e-12	124	603	1.97213	Cell morphogenesis involved in neuron differentiation	http://amigo.geneontology.org/amigo/term/GO:0048667	Ngfr Sema6b Efnb2 Tiam1 Apoe Cnp Fzd3 Ptprs Kif1a Lama5 Etv4 Ywhah Scn1b Map1s Lama2 Unc5b Llgl1 Dlg4 Atl1 Evl Gli3 Emb Wnt5a Ctnnd2 Matn2 Hes1 Rabl2 Alcam Boc Ache Nfatc4 Tnfrsf12a Unc5a Raph1 Sema4c Fn1 Obsl1 Vangl2 Tnn Vim Stxbp1 Olfm1 Zeb2 Notch1 Itga4 Sema6d Tnik Dclk1 Ngf Efna4 Epha7 Dab1 Dock7 Ephb2 Sema3c Sema3a Ptn Ephb6 Foxp1 Plxna1 Ptpro Vasp Ophn1 Efnb1 Pak3 Nlgn3 Arhgap4 L1cam Plxna3…
2.77702e-12	31	67	4.43729	Positive regulation of interleukin-1 production	http://amigo.geneontology.org/amigo/term/GO:0032732	Lgals9 Il16 Stat3 Hspb1 Havcr2 F2rl1 Wnt5a Gsdmd Tnf Casp1 Ccl20 Ifi211 P2rx7 Tyrobp Pycard Panx1 Smad3 Casp4 Aim2 Egr1 Tlr4 Tlr8 S100a13 Trim16 Nlrp10 Ifi205 Lilra5 Naip5 Ifi204 Ccr5 Mndal
3.26271e-12	53	170	2.98991	Positive regulation of leukocyte differentiation	http://amigo.geneontology.org/amigo/term/GO:1902107	Lck Mmp14 Lgals9 Axl Tgfb1 Il7r Csf1 H2-M3 Irf1 Vsir Zfp36l1 Fos Gli3 Syk Nckap1l Hcls1 Cd4 Trem2 Tnf Cd74 Anxa1 Adam8 Ccr1 Inpp5d Ptprc Rasgrp1 Lef1 Pf4 Tyrobp Sash3 Gas6 Trib1 Egr3 Lif Ccl5 Nfkbiz H2-Aa Nfkbid Klf10 Dusp10 Foxp3 Il7 Gpr68 Ccr2 Jun Fes Evi2 Runx3 Il1rl2 Sox4 Cd101 Evi2b Flt3l
3.26271e-12	53	170	2.98991	Positive regulation of hemopoiesis	http://amigo.geneontology.org/amigo/term/GO:1903708	Lck Mmp14 Lgals9 Axl Tgfb1 Il7r Csf1 H2-M3 Irf1 Vsir Zfp36l1 Fos Gli3 Syk Nckap1l Hcls1 Cd4 Trem2 Tnf Cd74 Anxa1 Adam8 Ccr1 Inpp5d Ptprc Rasgrp1 Lef1 Pf4 Tyrobp Sash3 Gas6 Trib1 Egr3 Lif Ccl5 Nfkbiz H2-Aa Nfkbid Klf10 Dusp10 Foxp3 Il7 Gpr68 Ccr2 Jun Fes Evi2 Runx3 Il1rl2 Sox4 Cd101 Evi2b Flt3l
3.44206e-12	260	1606	1.5526	Positive regulation of nucleic acid-templated transcription	http://amigo.geneontology.org/amigo/term/GO:1903508	Klf6 Ngfr Pdgfb Sox9 Mapk7 Rarg Col1a1 Foxm1 Foxn1 Spi1 Tgfb1 Relb Apoe Klf4 Elf3 Fosb Stat3 Klf5 Zfp287 Rfx5 Gata6 Spib Elk3 Slc38a3 Ehf Fhod1 Gata2 Actn1 Nfe2l2 Ncf1 Fli1 Tmprss6 Brca1 Rarb Cd40 Etv4 Irf1 Ywhah Arid3a Plagl1 Dcn Arid5b Igf1 Meis1 Prmt2 Rel Tnip1 Sumo2 Hoxb9 Top2a Fos Tgfb3 Gli3 Irf4 Edn1 Tert F2rl1 Wnt5a Tsc22d1 Grhl2 Myc Litaf Ciita Hes1 Hcls1 Runx1 Wnt10b Map3k12 Cd4 Nfatc4 P…
3.44206e-12	260	1606	1.5526	Positive regulation of transcription, DNA-templated	http://amigo.geneontology.org/amigo/term/GO:0045893	Klf6 Ngfr Pdgfb Sox9 Mapk7 Rarg Col1a1 Foxm1 Foxn1 Spi1 Tgfb1 Relb Apoe Klf4 Elf3 Fosb Stat3 Klf5 Zfp287 Rfx5 Gata6 Spib Elk3 Slc38a3 Ehf Fhod1 Gata2 Actn1 Nfe2l2 Ncf1 Fli1 Tmprss6 Brca1 Rarb Cd40 Etv4 Irf1 Ywhah Arid3a Plagl1 Dcn Arid5b Igf1 Meis1 Prmt2 Rel Tnip1 Sumo2 Hoxb9 Top2a Fos Tgfb3 Gli3 Irf4 Edn1 Tert F2rl1 Wnt5a Tsc22d1 Grhl2 Myc Litaf Ciita Hes1 Hcls1 Runx1 Wnt10b Map3k12 Cd4 Nfatc4 P…
3.68706e-12	260	1607	1.55163	Positive regulation of RNA biosynthetic process	http://amigo.geneontology.org/amigo/term/GO:1902680	Klf6 Ngfr Pdgfb Sox9 Mapk7 Rarg Col1a1 Foxm1 Foxn1 Spi1 Tgfb1 Relb Apoe Klf4 Elf3 Fosb Stat3 Klf5 Zfp287 Rfx5 Gata6 Spib Elk3 Slc38a3 Ehf Fhod1 Gata2 Actn1 Nfe2l2 Ncf1 Fli1 Tmprss6 Brca1 Rarb Cd40 Etv4 Irf1 Ywhah Arid3a Plagl1 Dcn Arid5b Igf1 Meis1 Prmt2 Rel Tnip1 Sumo2 Hoxb9 Top2a Fos Tgfb3 Gli3 Irf4 Edn1 Tert F2rl1 Wnt5a Tsc22d1 Grhl2 Myc Litaf Ciita Hes1 Hcls1 Runx1 Wnt10b Map3k12 Cd4 Nfatc4 P…
4.1259e-12	33	76	4.1642	Interleukin-8 production	http://amigo.geneontology.org/amigo/term/GO:0032637	Klf4 Stat3 Cd244a Lbp Syk F2rl1 Wnt5a Tnf Cd74 Anxa1 Afap1l2 Ptprc Tlr2 F3 Anxa4 Pycard Tlr3 Myd88 Ssc5d Serpine1 Tlr4 Ptger4 Ddx58 Tlr8 Prkd2 Tlr7 Tlr1 Tlr9 F2r Nlrp10 Cd14 Bcl3 C5ar2
4.1259e-12	33	76	4.1642	Regulation of interleukin-8 production	http://amigo.geneontology.org/amigo/term/GO:0032677	Klf4 Stat3 Cd244a Lbp Syk F2rl1 Wnt5a Tnf Cd74 Anxa1 Afap1l2 Ptprc Tlr2 F3 Anxa4 Pycard Tlr3 Myd88 Ssc5d Serpine1 Tlr4 Ptger4 Ddx58 Tlr8 Prkd2 Tlr7 Tlr1 Tlr9 F2r Nlrp10 Cd14 Bcl3 C5ar2
4.23519e-12	123	601	1.96273	Heart development	http://amigo.geneontology.org/amigo/term/GO:0007507	Axin2 Sox9 Kctd10 Ramp2 Efnb2 Itga3 Tgfb1 Klf5 Gata6 Fhl2 Adam19 Aldh1a2 Bicc1 Rarb Sparc Cdk1 Igf1 Meis1 Sgcd Pdlim4 Cdkl1 Zfp36l1 Gli3 Edn1 Pdlim7 Wnt5a Grhl2 Col14a1 Hes1 Snai2 Adamts1 Arl13b Cdkn1a Nfatc4 Ptk7 Pim1 Lox Pdgfrb Ankrd1 Gli1 Sox17 Col3a1 Fn1 Speg Rgs2 Vangl2 Olfm1 Col5a1 Notch1 Fbn1 Jag1 Bmp2 Ccdc39 Vcam1 Pdpn Tnfrsf1b Sema3c Emilin1 Pdgfra Wnt16 Eln Ptn Foxp1 Vgll4 Tnfrsf1a Tead…
5.13721e-12	35	85	3.94894	Interleukin-1 beta production	http://amigo.geneontology.org/amigo/term/GO:0032611	Stat3 Hspb1 Tnfaip3 Igf1 Arg2 F2rl1 Wnt5a Gsdmd Trem2 Tnf Casp1 Ifi211 P2rx7 Tyrobp Pycard Panx1 Smad3 Casp4 Aim2 Egr1 Tlr4 Tlr8 Trim16 F2r Cx3cr1 Ifi205 Arrb2 Gstp1 Sphk1 S1pr3 Lilra5 Naip5 Ifi204 Ccr5 Mndal
5.13721e-12	35	85	3.94894	Regulation of interleukin-1 beta production	http://amigo.geneontology.org/amigo/term/GO:0032651	Stat3 Hspb1 Tnfaip3 Igf1 Arg2 F2rl1 Wnt5a Gsdmd Trem2 Tnf Casp1 Ifi211 P2rx7 Tyrobp Pycard Panx1 Smad3 Casp4 Aim2 Egr1 Tlr4 Tlr8 Trim16 F2r Cx3cr1 Ifi205 Arrb2 Gstp1 Sphk1 S1pr3 Lilra5 Naip5 Ifi204 Ccr5 Mndal
5.37872e-12	185	1043	1.70105	Response to organic cyclic compound	http://amigo.geneontology.org/amigo/term/GO:0014070	Serpinf1 Mmp14 Ramp2 Col1a1 Gstt1 Tiam1 Tgfb1 Klf4 Fosb Nqo1 Gstm7 Stat3 Ghrhr Klf5 Ggt5 Cyp27b1 Trpm2 Aldh1a2 Pea15a Stc1 Ptgds Abca1 Cybb Brca1 Cd40 Sparc Ywhah Ptger1 Socs2 Igf1 Ddit4 Avpr1a Adora2a Irak3 Prmt2 Stc2 Btg2 Pik3cg Sdc1 Adcy3 Pld2 Slc6a4 Dlg4 Zfp36l1 Fos Tgfb3 Edn1 Clu Myc Fbxo32 Ciita Cldn1 Snai2 Wnt10b Cdkn1a Nfatc4 Pim1 Lbh Eif2ak2 Cyp1b1 Aif1 Tnf Diaph1 Lox Pdgfrb Anxa1 Fas An…
5.5116e-12	27	53	4.88561	Collagen fibril organization	http://amigo.geneontology.org/amigo/term/GO:0030199	Loxl3 Mmp11 Col1a1 Fkbp10 P3h4 Aebp1 Col14a1 Cyp1b1 Lox Efemp2 Col3a1 Dpt Ddr2 Col5a1 Emilin1 Col1a2 Anxa2 Scx Loxl2 Colgalt1 Lum Adamts2 Tgfb2 Foxc2 Foxc1 Serpinh1 Grem1
5.5116e-12	39	103	3.63127	Positive regulation of interleukin-6 production	http://amigo.geneontology.org/amigo/term/GO:0032755	Lgals9 Il16 Stat3 Lbp Syk F2rl1 Wnt5a Setd4 Aif1 Tnf Cd74 Il33 Il1f6 Il6ra Tlr2 Laptm5 P2rx7 Tyrobp Pycard Tlr3 Myd88 Tut4 Spon2 Arid5a Tlr4 Ddx58 Tlr8 Tlr7 Tlr1 Tlr9 F2r Nlrp10 Rab7b Ticam2 Ptafr Fcer1g Lilra5 Il1rl2 Ccr5
5.71106e-12	76	302	2.41345	Tissue migration	http://amigo.geneontology.org/amigo/term/GO:0090130	Itgb2 Pdgfb Sox9 Serpinf1 Efnb2 Itga3 Tgfb1 Apoe Klf4 Hdac9 Hspb1 Kit Stc1 Gata2 Nfe2l2 Stard13 Cd40 Sparc Akt3 Dcn Igf1 Pik3cg Evl Plk2 Wnt5a Grhl2 Sh3bp1 Myh9 Hdac7 Emp2 Snai2 Fstl1 Smoc2 Cyp1b1 Tnf Anxa1 Lpxn Adam8 Sp100 Pkn3 Zeb2 Notch1 Fermt1 Rab13 Glipr2 Pik3r3 Sema3a Anxa3 Ptn Foxp1 Nr2f2 Srpx2 Adgra2 Ets1 Kank2 Egr3 Loxl2 Plcg2 Acta2 Anln Atoh8 Rras Tgfb2 Dusp10 Pik3cd Thbs1 Prkd2 Foxf1 F…
6.04323e-12	282	1787	1.51341	Homeostatic process	http://amigo.geneontology.org/amigo/term/GO:0042592	Ngfr Lck Sox9 Cd52 Hoxb6 Serpinf1 Ube2c Tcirg1 Foxn1 Bbc3 Spi1 Tiam1 Axl Tgfb1 Apoe Cacnb3 Cp Nqo1 Bax Il7r Gstm7 Stat3 Ghrhr Hdac9 Prlr Kit Ampd3 Actn3 Slc4a3 Hfe Cyp27b1 Hap1 Dynll1 Trpm2 Tnfrsf13b Plcd1 Csf1 Stc1 Gata2 Lrrk1 Abca1 Steap1 Nfe2l2 Cacna1d Cd34 Dyrk3 Tmprss6 C1qtnf1 Cd40 Birc5 Slc12a4 Anxa6 Rab3d Scn1b Plscr3 Ptger1 Rcn3 Pdk4 Akt3 Tnfaip3 Dcn Igf1 Hkdc1 Avpr1a Adora2a Stc2 Sgcd Pi…
6.36107e-12	49	152	3.0916	Negative regulation of lymphocyte activation	http://amigo.geneontology.org/amigo/term/GO:0051250	Loxl3 Lgals9 Axl Tgfb1 Hspb1 Hfe Tnfrsf13b Tnfaip8l2 H2-M3 Irf1 Tnfaip3 Vsir Adora2a Havcr2 Arg2 Gli3 Sftpd Twsg1 Cd74 Anxa1 Fas Inpp5d Laptm5 Fgr Gpnmb Lag3 Tyrobp Btk Foxj1 Cd276 H2-Aa Nfkbid Foxp3 Fgl2 Tbc1d10c Cdkn2a Cd24a Vtcn1 Spn Lax1 Zfp608 Pde5a Erbb2 Sox11 Runx3 H2-Ab1 Nrarp Slfn1 Pglyrp2
6.9245e-12	62	222	2.67836	Response to mechanical stimulus	http://amigo.geneontology.org/amigo/term/GO:0009612	Lck Sox9 Mmp14 Col1a1 Tgfb1 Cacnb3 Fosb Cnn2 Kit Cd40 Mmp7 Irf1 Dcn Igf1 Btg2 Asic2 Fos Edn1 Map3k1 Scel Myc Tnf Ankrd1 Fosl1 Casp1 Col3a1 Serpine2 Gsn Postn Nfkb1 Tnc P2rx7 Ptn Tnfrsf1a Ednra Tlr3 Mmp2 Ets1 Chek1 Stra6 Myd88 Nrxn2 Scx Ccl2 Kcnk2 Txnip Tlr4 Igfbp2 Ppl Ptger4 Dag1 Thbs1 Tlr8 Ccnb1 Piezo2 Tlr7 Tifab Tmem150c Jun Map1b Bak1 Ano3
7.89771e-12	301	1942	1.48644	Positive regulation of cellular biosynthetic process	http://amigo.geneontology.org/amigo/term/GO:0031328	Klf6 Ngfr Itgb2 Pdgfb Sox9 Mapk7 Rarg Col1a1 Foxm1 Foxn1 Spi1 Tgfb1 Relb Apoe Klf4 Elf3 Fosb Stat3 Cd244a Klf5 Zfp287 Rfx5 Gata6 Ddah2 Mid1ip1 Spib Elk3 Slc38a3 Plcd1 Ehf Fhod1 Gata2 Actn1 Nfe2l2 Ncf1 Fli1 H2-M3 Tmprss6 Brca1 Rarb Cd40 Etv4 Irf1 Ywhah Chtf18 Arid3a Plagl1 Dcn Cdk1 Arid5b Igf1 Avpr1a Meis1 Prmt2 Rel Tnip1 Sumo2 Hoxb9 Aurkb Top2a Fos Tgfb3 Gli3 Irf4 Edn1 Tert F2rl1 Samd4 Wnt5a Tsc2…
8.01549e-12	50	158	3.0349	Regulation of adaptive immune response based on somatic recombination of immune receptors built from immunoglobulin superfamily domains	http://amigo.geneontology.org/amigo/term/GO:0002822	Loxl3 Tgfb1 Il7r Il27ra Hfe Fcgr1 H2-M3 Cd40 Irf1 Tnfaip3 Vsir Havcr2 Ripk3 Cd4 Msh2 C3 Tap2 Tnf Anxa1 Il33 Il1rl1 Il18r1 Il1r1 Slc11a1 Ptprc Mr1 Traf2 Tnfrsf1b P2rx7 Sash3 Was Btk Tnfsf13b Foxj1 Nfkbiz Nfkbid Arid5a Trpm4 Foxp3 Clcf1 Cd24a Ccr2 Nlrp10 Spn Pla2g4a Fcer1g B2m H2-K1 Nectin2 H2-Ab1
8.01634e-12	78	316	2.36722	Regulation of ERK1 and ERK2 cascade	http://amigo.geneontology.org/amigo/term/GO:0070372	Pdgfb Tiam1 Tgfb1 Apoe Klf4 Cd44 Fbln1 Ccl8 Cnksr3 Ccl6 Ccl9 Ros1 Igf1 Havcr2 Tnip1 Syk F2rl1 Map3k12 Cd4 Trem2 C3 Cd74 Pdgfrb Ccr1 Ccl20 Fn1 Ptprc Atf3 Notch1 Rasgrp1 Bmp2 Ngf Fga Epha7 Glipr2 Ephb2 Emilin1 Pdgfra Gpnmb Pycard Gas6 Ednra Cx3cl1 Ccl17 Fgg Lif Ccl5 Ccl12 Ccl7 Ccl2 Acta2 Cavin3 Spry1 Icam1 Sema7a Rras Akap12 Tlr4 Dusp10 Tbc1d10c Lrp1 Clcf1 Npnt Prkd2 Fgfbp3 F2r P2ry6 C5ar1 Gpr183 R…
8.36335e-12	306	1983	1.47989	Positive regulation of biosynthetic process	http://amigo.geneontology.org/amigo/term/GO:0009891	Klf6 Ngfr Itgb2 Pdgfb Sox9 Mapk7 Rarg Col1a1 Foxm1 Foxn1 Spi1 Tgfb1 Relb Apoe Klf4 Elf3 Fosb Stat3 Cd244a Klf5 Zfp287 Rfx5 Gata6 Ddah2 Mid1ip1 Spib Elk3 Slc38a3 Plcd1 Ehf Fhod1 Gata2 Actn1 Nfe2l2 Ncf1 Fli1 H2-M3 Tmprss6 Brca1 Rarb Cd40 Etv4 Irf1 Ywhah Chtf18 Arid3a Plagl1 Dcn Cdk1 Arid5b Igf1 Avpr1a Meis1 Prmt2 Rel Tnip1 Sumo2 Hoxb9 Aurkb Top2a Fos Tgfb3 Gli3 Irf4 Edn1 Tert F2rl1 Samd4 Wnt5a Tsc2…
9.19939e-12	63	229	2.63837	Cellular response to transforming growth factor beta stimulus	http://amigo.geneontology.org/amigo/term/GO:0071560	Sox9 Mapk7 Col1a1 Itga3 Spi1 Tgfb1 Apaf1 Zfp36l1 Fos Tgfb3 Edn1 Wnt5a Cldn1 Twsg1 Bambi Lox Fbn2 Lpxn Ankrd1 Ltbp3 Col3a1 Wnt10a Zeb2 Fbn1 Fermt1 Bmp2 Postn Htra3 Emilin1 Col1a2 Tgfb1i1 Fgfr2 Col4a2 Hpgd Smad1 Smad3 Arap1 Scx Dbn1 Ccl2 Adamtsl2 Wnt4 Spry1 Ovol2 Pmepa1 Tgfb2 Prdm16 Thbs1 Ltbp4 Npnt Cldn5 Pde3a Cilp Nrep Cd109 Rasl11b Cx3cr1 Nrros Bmpr1b Jun Arrb2 Sox11 Cdkn2b
9.57612e-12	119	581	1.96427	Transmembrane receptor protein tyrosine kinase signaling pathway	http://amigo.geneontology.org/amigo/term/GO:0007169	Ngfr Lck Pdgfb Sox9 Efnb2 Col1a1 Axl Tgfb1 Lcp2 Hck Stat3 Ghrhr Hspb1 Prlr Kit Neurl1a Sulf2 Hap1 Csf1 Ncf1 Sulf1 Pdk4 Frk Ros1 Dcn Arid5b Socs2 Igf1 Ddit4 Shc2 Igfbp1 Efemp1 Rhbdf2 Syk Wnt5a Gfra2 Efs Shcbp1 Sla Nfatc4 Smoc2 Xdh Lox Pdgfrb Plce1 Afap1l2 Nucks1 Ddr2 Pip4k2a Notch1 Bmp2 Schip1 Ngf Efna4 F3 Epha7 Svep1 Ephb2 Pik3r3 Hgf Fgr Emilin1 Pdgfra Ephb6 C2cd5 Mvp Lat Fgfr2 Efnb1 Adgra2 Col4a…
1.14323e-11	47	144	3.13016	Positive regulation of leukocyte proliferation	http://amigo.geneontology.org/amigo/term/GO:0070665	Icosl Cd244a Il27ra Csf1 Cd40 Igf1 Havcr2 Syk Nckap1l Hes1 St6gal1 Cdkn1a Cd4 Aif1 Cd74 Anxa1 Cd6 Ptprc Nfatc2 Vcam1 Ephb2 Blm Coro1a Pycard Sash3 Efnb1 Tnfsf13b Cd3e Myd88 Vav3 Ccl5 Cd276 Tlr4 Igfbp2 Foxp3 Il7 Clcf1 Slc7a1 Tlr9 Cd24a Ccdc88b Ccr2 Vtcn1 Gpr183 Spn Rasal3 Flt3l
1.18934e-11	52	170	2.93349	Hemostasis	http://amigo.geneontology.org/amigo/term/GO:0007599	Pdgfb Zfp385a Vwf Axl Apoe Fbln1 Nfe2l2 Cd34 Tmprss6 C1qtnf1 Plek Evl Syk F2rl1 Pros1 Serping1 C3 Fermt3 Fn1 Serpine2 Cfh Selp Stxbp1 Anxa5 Fga F3 Pdpn Ephb2 Pdgfra Pf4 Cd9 Gas6 Cx3cl1 St3gal4 Anxa2 Adra2a Fgg Tspan8 Rap2b Serpine1 Tlr4 F13a1 Thbs1 Entpd1 F2r Prkg1 Mmrn1 Pla2g4a Fcer1g Serpina10 Thbd Lilrb4a
1.19737e-11	83	349	2.28078	Transmembrane receptor protein serine/threonine kinase signaling pathway	http://amigo.geneontology.org/amigo/term/GO:0007178	Lgals9 Itga3 Spi1 Tgfb1 Gata6 Hfe Sulf1 Tmprss6 Sfrp5 Vsir Fos Tgfb3 Fst Gdf10 Wnt5a Hes1 Fstl1 Twsg1 Bambi Lox Fbn2 Lpxn Ltbp3 Gdf11 Tfap2b Col3a1 Vim Zeb2 Notch1 Fbn1 Fermt1 Bmp2 Lef1 Htra3 Emilin1 Bmp3 Col1a2 Tgfb1i1 Rbpms Hpgd Smad1 Smad3 Myd88 Trf Arap1 Inha Scx Ccl2 Adamtsl2 Inhbb Spry1 Ovol2 Atoh8 Pmepa1 Egr1 Gdf15 Runx2 Rbpj Tgfb2 Prdm16 Thbs1 Ltbp4 Npnt Nbl1 Inhba Cldn5 Cilp Nrep Cd109 T…
1.3247e-11	72	283	2.43993	Activation of immune response	http://amigo.geneontology.org/amigo/term/GO:0002253	Lck Icosl Cfp Lcp2 Cacnb3 Bax Cd5l Myo1g Syk Fyb C6 Nckap1l Gcsam Masp1 Serping1 C3 Lpxn Cfh Ptprc C4bp Ifi211 Nfatc2 Laptm5 Tyrobp Pycard Btk Cmtm3 Thy1 Cd3e Vav3 Plcg2 Nfkbiz Cd276 Elf1 C1qa C1qc C1qb Nfkbid Themis2 Aim2 C1s1 Tlr4 Rftn1 Foxp3 Ifi203 C3ar1 Lat2 Mill2 Prkd2 Mfap4 Ifi209 Tlr9 C5ar1 Vtcn1 Spn Lax1 Prkcb Ifi205 Kcnn4 C1ra Skap1 Nfam1 Fcer1g Cfi Nectin2 H2-Ab1 Ifi204 Ifi207 C5ar2 Fyb…
1.44368e-11	110	524	2.01322	Regulation of neuron projection development	http://amigo.geneontology.org/amigo/term/GO:0010975	Ngfr Serpinf1 Sema6b Efnb2 Itga3 Tiam1 Apoe Klf4 Hspb1 Hap1 Ptprs Kif1a Nfe2l2 Pmp22 Ywhah Scn1b Efemp1 Kif3c Wnt5a Hes1 Adamts1 Ache Nfatc4 Tnfrsf12a Ptk7 Dpysl3 Ankrd1 Map4k4 Sema4c Fn1 Obsl1 Serpine2 Rgs2 Prrx1 Mark1 Vim Zeb2 Itga6 Sema6d Tnik Ngf Epha7 Dab1 Ephb2 Sema3c Hgf Sema3a Cxcl5 Gpc2 Ptn Plxna1 Pak3 Nlgn3 Flna Arhgap4 Plxna3 Cx3cl1 Thy1 Ccdc88a Zdhhc15 Lif Cacna1a Dbn1 Sema3f Eef2k Br…
1.50923e-11	44	130	3.24594	Positive regulation of lymphocyte proliferation	http://amigo.geneontology.org/amigo/term/GO:0050671	Icosl Cd244a Il27ra Cd40 Igf1 Havcr2 Syk Nckap1l Hes1 Cdkn1a Cd4 Aif1 Cd74 Anxa1 Cd6 Ptprc Nfatc2 Vcam1 Ephb2 Blm Coro1a Pycard Sash3 Efnb1 Tnfsf13b Cd3e Myd88 Vav3 Ccl5 Cd276 Tlr4 Igfbp2 Foxp3 Il7 Clcf1 Slc7a1 Tlr9 Cd24a Ccdc88b Ccr2 Vtcn1 Gpr183 Spn Rasal3
1.55807e-11	71	278	2.44931	Mesenchyme development	http://amigo.geneontology.org/amigo/term/GO:0060485	Axin2 Sox9 Loxl3 Sema6b Col1a1 Tiam1 Tgfb1 Aldh1a2 Lama5 Anxa6 Zfp36l1 Tgfb3 Edn1 Wnt5a Myc Hes1 Snai2 Ptk7 Sox8 Bambi Pdgfrb Sema4c Wnt10a Fn1 Vangl2 Olfm1 Zeb2 Notch1 Sema6d Jag1 Bmp2 Lef1 Glipr2 Pdpn Sema3c Sema3a Wnt16 Exoc4 Tgfb1i1 Tead2 Fgfr2 Efnb1 Flna Ednra Smad3 Heyl Scx Loxl2 Sema3f Acta2 Alx1 Wnt4 Spry1 Ovol2 Sema7a Akna Rbpj Tgfb2 Dag1 Sema3d Foxf1 Snai1 Tcf21 Plaur Foxc2 Foxc1 Sema3e…
1.58936e-11	286	1834	1.49554	Positive regulation of macromolecule biosynthetic process	http://amigo.geneontology.org/amigo/term/GO:0010557	Klf6 Ngfr Pdgfb Sox9 Mapk7 Rarg Col1a1 Foxm1 Foxn1 Spi1 Tgfb1 Relb Apoe Klf4 Elf3 Fosb Stat3 Klf5 Zfp287 Rfx5 Gata6 Spib Elk3 Slc38a3 Ehf Fhod1 Gata2 Actn1 Nfe2l2 Ncf1 Fli1 Tmprss6 Brca1 Rarb Cd40 Etv4 Irf1 Ywhah Chtf18 Arid3a Plagl1 Dcn Cdk1 Arid5b Igf1 Meis1 Prmt2 Rel Tnip1 Sumo2 Hoxb9 Aurkb Top2a Fos Tgfb3 Gli3 Irf4 Edn1 Tert F2rl1 Samd4 Wnt5a Tsc22d1 Grhl2 Myc Litaf Ciita Hes1 Hcls1 Runx1 Wnt…
1.59107e-11	74	296	2.39757	Epithelium migration	http://amigo.geneontology.org/amigo/term/GO:0090132	Itgb2 Pdgfb Sox9 Serpinf1 Efnb2 Itga3 Tgfb1 Apoe Klf4 Hdac9 Hspb1 Kit Stc1 Gata2 Nfe2l2 Stard13 Cd40 Sparc Akt3 Dcn Igf1 Pik3cg Evl Plk2 Wnt5a Grhl2 Sh3bp1 Myh9 Hdac7 Emp2 Snai2 Fstl1 Smoc2 Cyp1b1 Tnf Anxa1 Lpxn Adam8 Sp100 Pkn3 Zeb2 Notch1 Fermt1 Rab13 Glipr2 Pik3r3 Sema3a Anxa3 Ptn Foxp1 Nr2f2 Srpx2 Adgra2 Ets1 Kank2 Egr3 Loxl2 Plcg2 Anln Atoh8 Rras Tgfb2 Dusp10 Pik3cd Thbs1 Prkd2 Foxc2 Rhoj Ta…
1.85421e-11	250	1553	1.54383	Regulation of protein modification process	http://amigo.geneontology.org/amigo/term/GO:0031399	Axin2 Ccnd2 Lck Pdgfb Itga5 Sox9 Mapk7 Lgals9 Spi1 Tiam1 Tgfb1 Lcp2 Apoe Bax Mmd Hspb1 Cd44 Prlr Kit Fbln1 Neurl1a Hfe Crlf1 Csf1 Gata2 Lrrk1 Cnksr3 Gadd45b Fcgr1 Ncf1 Brca1 Cdc6 Cd40 Dbndd2 Ksr1 Wnt9b Irf1 Mical1 Tnfaip3 Igf1 Ddit4 Adora2a Irak3 Ccng1 Tnip1 Pik3cg Fam20a Sumo2 Dlg4 Pik3r5 Ccdc88c Edn1 Syk Gdf10 Wnt5a Clu Gfra2 Ajuba Ripk3 Nckap1l Emp2 Hes1 Snai2 Hcls1 Cdkn1a Ivns1abp Cd4 Trem2 F…
1.98405e-11	112	540	1.98909	Endocytosis	http://amigo.geneontology.org/amigo/term/GO:0006897	Loxl3 Ramp2 Efnb2 Axl Dennd1c Apoe Sh3gl1 Ankrd13d Hfe Hap1 Stx1a Scarf2 Gata2 Abca1 Fcrls Cd5l Fcgr1 Lbp Cxcl16 Dock2 Pik3cg Mrc2 Pld2 Dlg4 Hhipl1 Amph Syk F2rl1 Sftpd Wnt5a Clu Csnk1e Sh3bp1 Myh9 Nckap1l Ache Synj2 Trem2 C3 Aif1 Rab27b Cd6 Rin1 Msr1 Ifitm3 Mrc1 Gsn Itga4 Arhgap25 Olr1 Cd9 Siglece Pycard Ophn1 Nlgn3 Cd209a Ap3m2 Il10ra Myo1e Anxa2 Trf Mapkapk3 Rac2 Lgals3bp Loxl2 Plcg2 Ramp1 Neu…
2.05085e-11	94	422	2.13622	Small GTPase mediated signal transduction	http://amigo.geneontology.org/amigo/term/GO:0007264	Ngfr Kctd10 Itga3 Foxm1 Tiam1 Apoe Rasa4 Csf1 Abca1 Stard13 Rnd3 Timp2 Cyth3 Cyth4 Ksr1 Arhgef25 Igf1 Srgap1 Dock2 Pik3cg Ccdc88c F2rl1 Plk2 Sh3bp1 Cdkn1a Arhgap28 Aif1 Pdgfrb Plce1 Arhgap19 Col3a1 Plcd4 Vangl2 Notch1 Psd4 Rasgrp1 Ccna2 Ngf Iqgap3 Dab1 Dock7 Pdpn Ephb2 Col1a2 Arhgap25 Arhgdib Rerg Psd3 Rasgrp4 Lat Dock11 Was Ophn1 Rasa3 Ednra Adgrg1 Kank2 Nradd Ccdc88a Rac2 Vav3 Vav1 Dok3 Arhgap3…
2.06183e-11	51	167	2.92877	Blood coagulation	http://amigo.geneontology.org/amigo/term/GO:0007596	Pdgfb Vwf Axl Apoe Fbln1 Nfe2l2 Cd34 Tmprss6 C1qtnf1 Plek Evl Syk F2rl1 Pros1 Serping1 C3 Fermt3 Fn1 Serpine2 Cfh Selp Stxbp1 Anxa5 Fga F3 Pdpn Ephb2 Pdgfra Pf4 Cd9 Gas6 Cx3cl1 St3gal4 Anxa2 Adra2a Fgg Tspan8 Rap2b Serpine1 Tlr4 F13a1 Thbs1 Entpd1 F2r Prkg1 Mmrn1 Pla2g4a Fcer1g Serpina10 Thbd Lilrb4a
2.10299e-11	39	107	3.49552	Interferon-gamma production	http://amigo.geneontology.org/amigo/term/GO:0032609	Lgals9 Axl Cd244a Il27ra H2-M3 Vsir Havcr2 F2rl1 Wnt5a Ripk3 Tnf Il33 Il1rl1 Il18r1 Il1r1 Slc11a1 Rasgrp1 Laptm5 Pycard Sash3 Gas6 Tlr3 Cd3e Isg15 Cd276 Arid5a Tlr4 Foxp3 Slc7a5 Tlr8 Irf8 Tlr7 Tlr9 Ccr2 Cd14 Spn Bcl3 Ticam2 Pglyrp2
2.14492e-11	78	322	2.32311	Ras protein signal transduction	http://amigo.geneontology.org/amigo/term/GO:0007265	Ngfr Kctd10 Itga3 Foxm1 Tiam1 Apoe Rasa4 Csf1 Abca1 Stard13 Timp2 Cyth3 Cyth4 Ksr1 Arhgef25 Igf1 Srgap1 Dock2 Pik3cg F2rl1 Plk2 Sh3bp1 Cdkn1a Aif1 Pdgfrb Plce1 Col3a1 Vangl2 Notch1 Psd4 Rasgrp1 Ccna2 Ngf Iqgap3 Pdpn Ephb2 Col1a2 Arhgdib Rerg Psd3 Rasgrp4 Lat Was Ophn1 Rasa3 Ednra Adgrg1 Kank2 Nradd Rac2 Dok3 Rap2b Psd Spry1 Rras Lpar1 Tgfb2 Rhou Tax1bp3 Iqsec3 Elmo1 Rgl2 Cdc42ep4 Dennd4b Rhoj F2r…
2.25383e-11	150	805	1.78701	Head development	http://amigo.geneontology.org/amigo/term/GO:0060322	Sox9 Mmp14 Sema6b Rarg Col1a1 Axl Tgfb1 Bax Ghrhr Nes Pafah1b3 Neurl1a Cnp Hap1 Fzd3 Slc38a3 Ptprs Aldh1a2 Kif1a Gata2 Rarb Wnt9b Map1s Akt3 Arid5b Apaf1 Igf1 Ddit4 Avpr1a Meis1 Btg2 Llgl1 Slc6a4 Tgfb3 Gli3 Fancc Wnt5a Grhl2 Myc Hes1 D16Ertd472e Arl13b Synj2 Twsg1 Aif1 Diaph1 Gli1 Ccr1 Col3a1 Sema4c Serpine2 Bok Rgs2 Srgap2 Cenpf Zeb2 Notch1 Sema6d Bmp2 Ccdc39 Schip1 Dclk1 Tspan2 Lef1 Ptbp2 Epha7…
2.28136e-11	40	112	3.4251	Regulation of mononuclear cell migration	http://amigo.geneontology.org/amigo/term/GO:0071675	Lgals9 Spi1 Tgfb1 Il27ra Csf1 Stk10 Cxcl14 Wnt5a Ripk3 Gcsam Cd200r1 Pla2g7 Aif1 Adam8 Ccr1 Ccl20 Itga4 Padi2 Pycard Msn Gas6 Cx3cl1 Cxcl10 Ccl5 Ccl12 Ccl7 Ccl2 Serpine1 C3ar1 Nbl1 S100a14 Ccr2 C5ar1 Lgals3 Spn Jam2 Cxcl17 Lrch1 Grem1 Ccl21a
2.50963e-11	109	522	2.00257	Cell surface receptor signaling pathway involved in cell-cell signaling	http://amigo.geneontology.org/amigo/term/GO:1905114	Ngfr Axin2 Sox9 Tcf7 Col1a1 Itga3 Tgfb1 Apoe Klf4 Sh3gl1 Grk5 Cacnb3 Sulf2 Stx1a Fzd3 Bicc1 Lrrk1 Sulf1 Wnt9b Sfrp5 Tnfaip3 Adora2a Sdc1 Dlg4 Ccdc88c Gli3 Nkd2 Tert Amer2 Wnt5a Scel Ctnnd2 Myc Csnk1e Snai2 Wnt10b Nfatc4 Ptk7 C3 Bambi Gli1 Sox17 Wnt10a Vangl2 Mark1 Tnn Zeb2 Notch1 Fermt1 Bmp2 Tnik Lef1 Tlr2 Dkk2 Nfkb1 Unc13b P2rx7 Wnt16 Ptpro Vgll4 Dmpk Dkk3 Tgfb1i1 Nlgn3 Adgra2 Nkd1 Sall1 Cx3cl1 …
2.50963e-11	47	147	3.06628	Positive regulation of chemotaxis	http://amigo.geneontology.org/amigo/term/GO:0050921	Pdgfb Il16 Spi1 Tiam1 Tgfb1 Hspb1 Csf1 Lbp Edn1 Cxcl14 F2rl1 Wnt5a Nckap1l Snai2 Smoc2 Pla2g7 Trem2 Aif1 Cd74 Pdgfrb Ccr1 Fn1 Ptn Gas6 Ednra Cx3cl1 Dapk2 Smad3 Rac2 Gpsm3 Cxcl10 Ccl5 Ccl7 Ccl2 Serpine1 Lpar1 Camk1d Thbs1 C3ar1 Prkd2 S100a14 S1pr1 Ccr2 C5ar1 Cxcr3 Cxcl17 Ccl21a
2.50963e-11	176	995	1.69637	Positive regulation of transport	http://amigo.geneontology.org/amigo/term/GO:0051050	Pdgfb Bbc3 Axl Tgfb1 Apoe Sh3gl1 Cacnb3 Cyp4f18 Bax Gstm7 Ghrhr Hfe Hap1 Stx1a Dynll1 Trpm2 Slc38a3 Plcd1 Stc1 Gata2 Cnksr3 Abca1 Nfe2l2 Fcgr1 Cacna1d Lbp Brca1 C1qtnf1 Pltp Rab3d Scn1b Akt3 Cdk1 Ifngr1 Igf1 Avpr1a Dock2 Adora2a Sdc1 Asic2 Pld2 Slc6a4 Cacna1g Tgfb3 Gli3 Edn1 Syk Tert F2rl1 Sftpd Wnt5a Clu Nckap1l Hcls1 Pros1 Ifngr2 Cd4 Trem2 C3 Tnf Rab27b Pmaip1 Pdgfrb Anxa1 Ms4a2 Ankrd1 Acsl5 Kc…
2.58525e-11	172	966	1.70758	Regulation of cellular component biogenesis	http://amigo.geneontology.org/amigo/term/GO:0044087	Sox9 Mmp14 Bbc3 Tchp Scin Tgfb1 Apoe Hck Bax Klf5 Kit Fblim1 Neurl1a Nphs1 Hap1 Stx1a Dynll1 Trpm2 Ptprs Piezo1 Fhod1 Abca1 H3f3b Cldn7 Plek Nav3 Pdlim4 Sdc1 Asic2 Cdkl1 Tgfb3 Evl Syk F2rl1 Plk2 Gpr65 Wnt5a Lcp1 Clu Ajuba Nckap1l Cldn1 Hes1 Snai2 Hcls1 Wnt10b Thbs2 Arhgap28 Eif2ak2 Tnf Dpysl3 Fas Plce1 St8sia2 Selp Pip4k2a Stxbp1 Gsn Notch1 Traf2 Fermt1 Epha7 Unc13b Ephb2 Stil Emilin1 P2rx7 Arpc1…
2.65678e-11	119	590	1.93431	Apoptotic signaling pathway	http://amigo.geneontology.org/amigo/term/GO:0097190	Ngfr Lck Zfp385a Mapk7 Bbc3 Spi1 Tgfb1 Bax Hspb1 Cd44 Crip1 Tnfrsf22 Pea15a Nfe2l2 Brca1 Anxa6 Plscr3 Tnfaip3 Apaf1 Igf1 Unc5b Ddit4 Adora2a Tert Clu Tnfrsf10b Ripk3 Myc Snai2 Krt18 Cdkn1a Ivns1abp Nfatc4 Tnfrsf12a Cyp1b1 Msh2 Tnf Pmaip1 Cd74 Fas Il33 Acsl5 Hells Casp12 Casp1 Sp100 Bok Ptprc Atf3 Lcn2 Traf1 Traf2 Zfp385b Itga6 Ngf Fga Clca3a2 Tnfrsf1b Hgf Pf4 P2rx7 Tnfrsf1a Ctsc Tyrobp Aen Ddias …
3.27066e-11	61	224	2.61164	Mesenchymal cell differentiation	http://amigo.geneontology.org/amigo/term/GO:0048762	Axin2 Sox9 Loxl3 Sema6b Col1a1 Tiam1 Tgfb1 Aldh1a2 Lama5 Anxa6 Tgfb3 Edn1 Wnt5a Hes1 Snai2 Sox8 Bambi Sema4c Wnt10a Fn1 Vangl2 Olfm1 Zeb2 Notch1 Sema6d Jag1 Bmp2 Lef1 Glipr2 Pdpn Sema3c Sema3a Wnt16 Tgfb1i1 Fgfr2 Efnb1 Flna Ednra Smad3 Heyl Loxl2 Sema3f Alx1 Wnt4 Spry1 Ovol2 Sema7a Akna Rbpj Tgfb2 Dag1 Sema3d Snai1 Tcf21 Plaur Foxc2 Foxc1 Sema3e Sox11 Grem1 Dact3
4.076e-11	48	154	2.98918	Alpha-beta T cell activation	http://amigo.geneontology.org/amigo/term/GO:0046631	Loxl3 Tcf7 Lgals9 Tcirg1 Tgfb1 Relb Stat3 Cd244a Hfe H2-M3 Irf1 Vsir Dock2 Adora2a Arg2 Gli3 Irf4 Syk Nckap1l Satb1 Twsg1 Anxa1 Il18r1 Ptprc Il6ra Lef1 Tnfsf8 Foxp1 Clec4a2 Blm Sash3 Elf4 Cd3e Nfkbiz Tmem98 Nfkbid Foxp3 Ptger4 Cd24a Ccr2 Gpr183 Spn Wdfy4 Rasal3 Bcl3 Runx3 H2-Ab1 Lilrb4a
4.10333e-11	140	740	1.81438	Negative regulation of cell differentiation	http://amigo.geneontology.org/amigo/term/GO:0045596	Axin2 Pdgfb Sox9 Loxl3 Mmp11 Sema6b Rarg Tgfb1 Stat3 Hspb1 Klf5 Fbln1 Ptprs Gata2 Nfe2l2 H2-M3 Rarb Irf1 Ywhah Ccl9 Igf1 Meis1 Efemp1 Slc6a4 Zfp36l1 Gli3 Cxcl14 Tert Fst Gdf10 Wnt5a Grhl2 Myc Hdac7 Hes1 Snai2 Meltf Wnt10b Nfatc4 Lbh Xdh Twsg1 Sox8 Bambi Tnf Cd74 Anxa1 Fas Ltbp3 Gdf11 Sema4c Inpp5d Rgs2 Tnn Col5a1 Notch1 Sema6d Fbn1 Jag1 Bmp2 Nfatc2 Postn Trp53inp1 Epha7 Dab1 Ephb2 Sema3c Sema3a C…
4.23093e-11	51	170	2.87708	Coagulation	http://amigo.geneontology.org/amigo/term/GO:0050817	Pdgfb Vwf Axl Apoe Fbln1 Nfe2l2 Cd34 Tmprss6 C1qtnf1 Plek Evl Syk F2rl1 Pros1 Serping1 C3 Fermt3 Fn1 Serpine2 Cfh Selp Stxbp1 Anxa5 Fga F3 Pdpn Ephb2 Pdgfra Pf4 Cd9 Gas6 Cx3cl1 St3gal4 Anxa2 Adra2a Fgg Tspan8 Rap2b Serpine1 Tlr4 F13a1 Thbs1 Entpd1 F2r Prkg1 Mmrn1 Pla2g4a Fcer1g Serpina10 Thbd Lilrb4a
4.40408e-11	30	69	4.16968	Glomerulus development	http://amigo.geneontology.org/amigo/term/GO:0032835	Pdgfb Nid1 Nphs1 Sulf2 Cd34 Sulf1 Hes1 Pdgfrb Plce1 Cfh Vangl2 Notch1 Jag1 Il6ra Prom1 Pdgfra Ptpro Kirrel3 Myo1e Heyl Foxj1 Acta2 Notch3 Egr1 C3ar1 Tcf21 Basp1 Foxc2 Cd24a Foxc1
4.59256e-11	42	124	3.24832	Regulation of wound healing	http://amigo.geneontology.org/amigo/term/GO:0061041	Pdgfb Apoe Nfe2l2 Cd34 Tmprss6 C1qtnf1 F2rl1 Cldn1 Pros1 Serping1 Smoc2 Tnfrsf12a Tnf Anxa1 Serpine2 Fermt1 Anxa5 Fga Ephb2 Pdgfra Cd9 St3gal4 Anxa2 Smad3 Adra2a Fgg Tspan8 Ccl2 Acta2 Wnt4 Serpine1 Ptger4 Abcc8 Thbs1 Cd109 Foxc2 Cldn4 F2r Prkg1 Cldn19 Cldn3 Thbd
4.89887e-11	52	176	2.83349	Regulation of lymphocyte differentiation	http://amigo.geneontology.org/amigo/term/GO:0045619	Lck Loxl3 Tcf7 Mmp14 Lgals9 Foxn1 Axl Tgfb1 Il7r Hspb1 H2-M3 Irf1 Vsir Zfp36l1 Gli3 Syk Nckap1l Cd74 Anxa1 Fas Adam8 Inpp5d Ptprc Rasgrp1 Lef1 Lag3 Sash3 Gas6 Fanca Egr3 Fancd2 Foxj1 Nfkbiz H2-Aa Nfkbid Dusp10 Foxp3 Fgl2 Il7 Cdkn2a Tlr9 Cd24a Ccr2 Zfp608 Nfam1 Erbb2 Runx3 Il1rl2 Sox4 Nrarp Pglyrp2 Flt3l
5.98766e-11	61	227	2.57712	I-kappaB kinase/NF-kappaB signaling	http://amigo.geneontology.org/amigo/term/GO:0007249	S100a4 Relb Hspb1 Cd40 Irf1 Tnfaip3 Rel Tnip1 F2rl1 Wnt5a Ajuba Ripk3 Litaf Cd4 Clec4n Tnf Cd74 Casp1 Il1rl1 Traf5 Traf1 Traf2 Tlr2 Alpk1 Zc3hav1 Tnfrsf1a Pycard Trim30a Btk Flna Tlr3 Cx3cl1 Myd88 Trim59 Eda2r Ubd Nfkbid Tlr4 Trim14 Tlr8 S100a13 Ikbke Tlr7 Tlr9 Tifa F2r Tifab Cx3cr1 Prkcb Bcl3 Ticam2 Trim12c Birc2 Trim30d Eda Tnip2 Irak4 Trim5 Gstp1 Trim12a Ccl21a
6.16672e-11	42	125	3.22233	Positive regulation of inflammatory response	http://amigo.geneontology.org/amigo/term/GO:0050729	Il16 Fcgr1 Lbp Tnip1 Pik3cg Wnt5a Setd4 Abcc1 Trem2 C3 Tnf Il33 Adam8 Il1rl1 Tlr2 Tnfrsf1a Ctsc Nupr1 Btk Ednra Tlr3 Cx3cl1 Ets1 Gpsm3 Ccl5 Nfkbiz Serpine1 Ctss Tlr4 Ptger4 Rps19 Cnr1 Tlr9 Cd24a Ccr2 Nlrp10 Pde5a Pla2g4a Fcer1g Alox5ap Lilra5 Ccr5
6.22127e-11	69	274	2.41507	Connective tissue development	http://amigo.geneontology.org/amigo/term/GO:0061448	Axin2 Pdgfb Sox9 Timp1 Rarg Col1a1 Spi1 Scin Tgfb1 Cd44 Sulf2 Csf1 Stc1 Cd34 Sulf1 Rarb Anxa6 Arid5b Igf1 Efemp1 Gli3 Edn1 Wnt5a Bmp1 Snai2 Wnt10b Sox8 Pkdcc Lox Pdgfrb Ltbp3 Prrx1 Col5a1 Notch1 Bmp2 Il6ra Thbs3 Ctsk Bmp3 Mgp Ap1s2 Bgn Smad1 Adamts7 Smad3 Scx Loxl2 Tgfbi Acta2 Lum Arid5a Hoxa11 Trpm4 Egr1 Runx2 Tgfb2 C3ar1 Sh3pxd2b Snai1 Foxc2 Adamts12 Hoxb3 Bmpr1b Zfp516 Serpinh1 Runx3 Grem1 Fox…
6.23111e-11	71	286	2.3808	Canonical Wnt signaling pathway	http://amigo.geneontology.org/amigo/term/GO:0060070	Axin2 Sox9 Tcf7 Col1a1 Tgfb1 Apoe Klf4 Sulf2 Fzd3 Bicc1 Lrrk1 Wnt9b Sfrp5 Sdc1 Ccdc88c Gli3 Nkd2 Amer2 Wnt5a Scel Ctnnd2 Myc Csnk1e Snai2 Wnt10b Ptk7 Bambi Gli1 Sox17 Wnt10a Tnn Zeb2 Notch1 Fermt1 Bmp2 Lef1 Dkk2 Nfkb1 Wnt16 Ptpro Dkk3 Adgra2 Nkd1 Smad3 Aspm Mks1 Tle2 Mitf Wnt4 Trpm4 Egr1 Rbpj Rbms3 Ankrd6 Plekha4 Hesx1 Fzd7 Dact1 Jrk Shisa3 Fzd2 Arntl Gpc3 Tcf7l1 Eda Cdh3 Mcc Grem1 Sox4 Nrarp Dac…
6.23591e-11	49	161	2.91878	Regulation of response to wounding	http://amigo.geneontology.org/amigo/term/GO:1903034	Pdgfb Apoe Klf4 Ptprs Nfe2l2 Cd34 Tmprss6 C1qtnf1 F2rl1 Cldn1 Pros1 Serping1 Smoc2 Tnfrsf12a Tnf Anxa1 Serpine2 Fermt1 Anxa5 Fga Ephb2 Pdgfra Ptn Cd9 Flna St3gal4 Anxa2 Smad3 Adra2a Fgg Tspan8 Ccl2 Acta2 Wnt4 Serpine1 Ptger4 Abcc8 Thbs1 Lrp1 Cd109 Foxc2 Cd24a Cldn4 F2r Prkg1 Cldn19 Cldn3 Rgma Thbd
6.42711e-11	95	437	2.08484	Actin filament organization	http://amigo.geneontology.org/amigo/term/GO:0007015	Scin Nphs1 Fhod1 Actn1 Pls3 Rnd3 Myo1b Mical1 Plek Pdlim4 Myo1g Tgfb3 Evl Rhobtb3 F2rl1 Gpr65 Lcp1 Diaph3 Efs Sh3bp1 Nckap1l Emp2 Hcls1 Arhgap28 Aif1 Diaph1 Dpysl3 Gsn Tpm2 Arpc1b Eln Cald1 Arhgap25 Vasp Tjp1 Coro1a Pycard Was Pak3 Flna Sorbs2 Cx3cl1 Tpm4 Kank2 Myo1e Tpm1 Smad3 Trf Ccdc88a Arap1 Rac2 Casp4 Myo5c Pof1b Ssh3 Dbn1 Micall2 Wnt4 Icam1 Plekhg2 Ssh2 Mical2 Rgs4 Lpar1 Prex1 Ptger4 Hip1 S…
6.9238e-11	35	92	3.64847	Chemokine production	http://amigo.geneontology.org/amigo/term/GO:0032602	Lgals9 Klf4 Lbp Havcr2 Arg2 Syk F2rl1 Wnt5a Snai2 Trem2 Eif2ak2 Aif1 Tnf Cd74 Il33 Il1rl1 Postn Il6ra Tlr2 Cxcl5 Foxp1 Pycard Tlr3 Myd88 Ccl5 Egr1 Tlr4 Lrp1 Il7 Tlr7 Tlr9 Cd24a Cxcr3 Ticam2 Gstp1
6.95398e-11	38	106	3.43802	Regulation of interferon-gamma production	http://amigo.geneontology.org/amigo/term/GO:0032649	Lgals9 Axl Cd244a Il27ra H2-M3 Vsir Havcr2 F2rl1 Wnt5a Ripk3 Tnf Il33 Il1rl1 Il18r1 Il1r1 Slc11a1 Rasgrp1 Laptm5 Pycard Sash3 Gas6 Tlr3 Cd3e Isg15 Cd276 Arid5a Tlr4 Foxp3 Slc7a5 Tlr8 Irf8 Tlr7 Tlr9 Ccr2 Cd14 Bcl3 Ticam2 Pglyrp2
7.28533e-11	72	293	2.35665	Epithelial cell migration	http://amigo.geneontology.org/amigo/term/GO:0010631	Itgb2 Pdgfb Sox9 Serpinf1 Efnb2 Itga3 Tgfb1 Apoe Klf4 Hdac9 Hspb1 Kit Stc1 Gata2 Nfe2l2 Stard13 Cd40 Sparc Akt3 Dcn Igf1 Pik3cg Evl Plk2 Wnt5a Sh3bp1 Myh9 Hdac7 Emp2 Snai2 Fstl1 Smoc2 Cyp1b1 Tnf Anxa1 Lpxn Adam8 Sp100 Pkn3 Zeb2 Notch1 Fermt1 Rab13 Glipr2 Pik3r3 Sema3a Anxa3 Ptn Foxp1 Nr2f2 Srpx2 Adgra2 Ets1 Kank2 Egr3 Loxl2 Plcg2 Anln Atoh8 Rras Tgfb2 Dusp10 Pik3cd Thbs1 Prkd2 Foxc2 Rhoj Tacstd2 …
8.12161e-11	42	126	3.19676	Endothelium development	http://amigo.geneontology.org/amigo/term/GO:0003158	Col18a1 Ptprs Stc1 Stard13 Cd34 F2rl1 Cldn1 Fstl1 Xdh Tnf Sox17 Slc40a1 Notch1 Jag1 Col15a1 Pdpn Abcb1b Ptn Tnfrsf1a Tjp1 Nr2f2 Itgax Msn Myd88 Cxcl10 Btg1 Icam1 Atoh8 Hoxb5 Rbpj Foxp3 Cldn5 S1pr2 S1pr1 Foxc2 Adamts12 Rhob Nrg1 S1pr3 Myadm Cldn3 Apold1
8.32032e-11	137	726	1.80973	Developmental growth	http://amigo.geneontology.org/amigo/term/GO:0048589	Sox9 Sema6b Rarg Tiam1 Tgfb1 Apoe Stat3 Ghrhr Klf5 Prlr Gata6 Actn3 Ptprs Csf1 Stc1 H3f3b Rarb Anxa6 Cdk1 Arid5b Socs2 Igf1 Meis1 Stc2 Igfbp1 Slc6a4 Zfp36l1 Gli3 Edn1 Wnt5a Grhl2 Col14a1 Alcam Wnt10b Cdkn1a Tnfrsf12a Ptk7 Pim1 C3 Pkdcc Pdgfrb Anxa1 Gli1 St8sia2 Raph1 Sema4c Fn1 Rgs2 Syt2 Kif26b Vangl2 Ddr2 Tnn Olfm1 Zeb2 Gsn Notch1 Itga4 Sema6d Postn Dclk1 Ngf Ptgfrn Il6ra Thbs3 Epha7 Tnc Spaar S…
8.45948e-11	100	472	2.03184	Synapse organization	http://amigo.geneontology.org/amigo/term/GO:0050808	Efnb2 Itga3 Tubb5 Tiam1 Apoe Cacnb3 Neurl1a Ptprs Kif1a Actn1 Pls3 Sparc Asic2 Cacnb1 Dlg4 Wnt5a Ctnnd2 Ache Nfatc4 Thbs2 Trem2 C3 Tnf St8sia2 Obsl1 Ppfia4 Epha7 Tmeff1 Tnc Unc13b Ephb2 Sparcl1 Rph3a Ptn Ptpro Dmpk Ophn1 Efnb1 Srpx2 Pak3 Nlgn3 Flna L1cam Col4a1 Sorbs2 Vstm5 Kirrel3 Il10ra Nrxn2 Zdhhc15 Cacna1a Dbn1 Sema3f Zc4h2 Eef2k Ntng2 Lrrn3 Pcdh8 Arhgap33 C1qa C1qc C1qb Lrfn3 Apbb1 Zfp365 Ig…
8.55555e-11	291	1902	1.46728	Positive regulation of nucleobase-containing compound metabolic process	http://amigo.geneontology.org/amigo/term/GO:0045935	Klf6 Ngfr Pdgfb Sox9 Mapk7 Rarg Col1a1 Foxm1 Foxn1 Spi1 Tgfb1 Relb Apoe Klf4 Elf3 Fosb Bax Stat3 Klf5 Zfp287 Rfx5 Gata6 Spib Elk3 Slc38a3 Ehf Fhod1 Gata2 Actn1 Nfe2l2 Ncf1 Fli1 Tmprss6 Brca1 Rarb Cd40 Etv4 Irf1 Ywhah Chtf18 Arid3a Plagl1 Dcn Arid5b Igf1 Meis1 Prmt2 Rel Tnip1 Btg2 Sumo2 Hoxb9 Aurkb Top2a Zfp36l1 Fos Tgfb3 Gli3 Irf4 Edn1 Tert F2rl1 Samd4 Wnt5a Tsc22d1 Grhl2 Myc Litaf Ciita Hes1 Hcl…
9.07064e-11	62	235	2.5302	Axon guidance	http://amigo.geneontology.org/amigo/term/GO:0007411	Ngfr Sema6b Efnb2 Fzd3 Lama5 Etv4 Scn1b Lama2 Unc5b Evl Gli3 Emb Wnt5a Matn2 Alcam Boc Unc5a Sema4c Vangl2 Notch1 Sema6d Efna4 Epha7 Ephb2 Sema3c Sema3a Ephb6 Foxp1 Plxna1 Ptpro Vasp Efnb1 L1cam Plxna3 Dscaml1 Rac2 Sema3f Apbb1 Egr2 Notch3 Sema7a Nexn Tgfb2 Dag1 Lrp1 Sema3d Agrn Ccdc141 Tubb2b Flrt2 Bmpr1b Robo2 Cntn2 Plxnb1 Slit3 Flot1 Erbb2 Sema3e Runx3 Rhog Plxnc1 Foxd1
1.02628e-10	82	357	2.20281	Epithelial tube morphogenesis	http://amigo.geneontology.org/amigo/term/GO:0060562	Sox9 Mmp14 Rarg Efnb2 Tgfb1 Fzd3 Aldh1a2 Csf1 Lama5 Stard13 Etv4 Wnt9b Apaf1 Igf1 Gli3 Edn1 Wnt5a Grhl2 Myc Hes1 Arl13b Nfatc4 Ptk7 Sox8 Tnf Sox17 Sema4c Kif26b Vangl2 Zeb2 Notch1 Bmp2 Ccdc39 Lef1 Epha7 Tnc Pdgfra Shroom3 Mgp Vasp Itgax Tead2 Col4a1 Ednra St14 Smad3 Mks1 Cxcl10 Alx1 Wnt4 Spry1 Ovol2 Hoxa11 Mical2 Rbpj Tgfb2 Pik3cd Dag1 Ccdc40 Timeless Hesx1 Npnt Foxf1 Greb1l Tcf21 Foxc2 Fat4 Tgif…
1.09277e-10	91	415	2.10293	Regulation of neurogenesis	http://amigo.geneontology.org/amigo/term/GO:0050767	Serpinf1 Sema6b Tiam1 Tgfb1 Apoe Kit Neurl1a Hap1 Fzd3 Ptprs Ywhah Igf1 Gli3 Tert Wnt5a Myc Hes1 Ache Nfatc4 Tnfrsf12a Sox8 Tnf Fas Il33 Sema4c Fn1 Obsl1 Serpine2 Vim Zeb2 Notch1 Sema6d Bmp2 Ngf Tlr2 Epha7 Dab1 Tnfrsf1b Ephb2 Sema3c Sema3a Ptn Plxna1 Bhlhe40 Pak3 Arhgap4 Plxna3 Cx3cl1 Thy1 Trf Heyl Aspm Lif Dbn1 Sema3f Eef2k Tmem98 Zfp365 Egr2 Sema7a Dusp10 Dag1 Abcc8 Lrp1 Sema3d Clcf1 Trim46 Kct…
1.09702e-10	62	236	2.51948	Neuron projection guidance	http://amigo.geneontology.org/amigo/term/GO:0097485	Ngfr Sema6b Efnb2 Fzd3 Lama5 Etv4 Scn1b Lama2 Unc5b Evl Gli3 Emb Wnt5a Matn2 Alcam Boc Unc5a Sema4c Vangl2 Notch1 Sema6d Efna4 Epha7 Ephb2 Sema3c Sema3a Ephb6 Foxp1 Plxna1 Ptpro Vasp Efnb1 L1cam Plxna3 Dscaml1 Rac2 Sema3f Apbb1 Egr2 Notch3 Sema7a Nexn Tgfb2 Dag1 Lrp1 Sema3d Agrn Ccdc141 Tubb2b Flrt2 Bmpr1b Robo2 Cntn2 Plxnb1 Slit3 Flot1 Erbb2 Sema3e Runx3 Rhog Plxnc1 Foxd1
1.18912e-10	164	925	1.70033	Negative regulation of gene expression	http://amigo.geneontology.org/amigo/term/GO:0010629	Axin2 Pdgfb Sox9 Serpinf1 Lgals9 Celf2 Spi1 Axl Tgfb1 Relb Apoe Klf4 Homer3 Stat3 Hdac9 Il27ra Gata6 Fbln1 Hfe Ptprs Gata2 Lbp Cd34 H3f3b Dhx58 Tnfaip3 Ros1 Cdk1 Igf1 Vsir Nav3 Irak3 Rel Stc2 Havcr2 Btg2 Arg2 Zfp36l1 Tgfb3 Edn1 Tert F2rl1 Sftpd Samd4 Ajuba Myc Hdac7 Nckap1l Hes1 Cd200r1 Cdkn1a Trem2 Xdh Eif2ak2 Twsg1 Aif1 Tnf Anxa1 Il33 Hells Msr1 Cdk2 Ccr1 Il1rl1 Slc11a1 Fn1 Serpine2 Inpp5d Rgs2…
1.21099e-10	27	59	4.38877	Monocyte chemotaxis	http://amigo.geneontology.org/amigo/term/GO:0002548	Pdgfb Ccl8 Ccl6 Ccl9 Pla2g7 Aif1 Anxa1 Ccr1 Ccl20 Ptpro Cx3cl1 Ccl17 Cxcl10 Ccl5 Ccl12 Ccl7 Ccl2 Serpine1 Rps19 Nbl1 S100a14 Ccr2 Lgals3 Cxcl17 Grem1 Ccl21a Ccl21b
1.46099e-10	269	1735	1.48691	Positive regulation of RNA metabolic process	http://amigo.geneontology.org/amigo/term/GO:0051254	Klf6 Ngfr Pdgfb Sox9 Mapk7 Rarg Col1a1 Foxm1 Foxn1 Spi1 Tgfb1 Relb Apoe Klf4 Elf3 Fosb Stat3 Klf5 Zfp287 Rfx5 Gata6 Spib Elk3 Slc38a3 Ehf Fhod1 Gata2 Actn1 Nfe2l2 Ncf1 Fli1 Tmprss6 Brca1 Rarb Cd40 Etv4 Irf1 Ywhah Arid3a Plagl1 Dcn Arid5b Igf1 Meis1 Prmt2 Rel Tnip1 Btg2 Sumo2 Hoxb9 Top2a Zfp36l1 Fos Tgfb3 Gli3 Irf4 Edn1 Tert F2rl1 Samd4 Wnt5a Tsc22d1 Grhl2 Myc Litaf Ciita Hes1 Hcls1 Runx1 Wnt10b M…
1.4852e-10	86	385	2.14224	Peptidyl-tyrosine modification	http://amigo.geneontology.org/amigo/term/GO:0018212	Lck Pdgfb Itga5 Axl Tgfb1 Hck Cd44 Prlr Kit Neurl1a Crlf1 Lrrk1 Fcgr1 Ncf1 Dyrk3 Cd40 Irf1 Frk Ros1 Igf1 Efemp1 Dlg4 Syk Sla Hes1 Hcls1 Cd4 Ptk7 Trem2 Eif2ak2 Pkdcc Tnf Cd74 Pdgfrb Afap1l2 Ptprc Ddr2 Il6ra Epha7 Ephb2 Hgf Fgr Bst1 Pdgfra Ephb6 Tnfrsf1a Mvp Fgfr2 Btk Gas6 Ednra Jak3 Thy1 Cd3e Cck Adra2a Tpst1 Lif Parp14 Ccl5 Melk Rap2b Icam1 Ttk Tlr4 Ptger4 Il7 Clcf1 Agrn Tnfrsf18 Adora1 Flt3 Cd24…
1.49924e-10	76	322	2.26354	Homeostasis of number of cells	http://amigo.geneontology.org/amigo/term/GO:0048872	Sox9 Hoxb6 Tcirg1 Foxn1 Spi1 Axl Tgfb1 Bax Il7r Stat3 Kit Ampd3 Tnfrsf13b Csf1 Gata2 Dyrk3 Akt3 Tnfaip3 Zfp36l1 Fancc Ripk3 Col14a1 Nckap1l Fstl1 Hcls1 Pmaip1 Cd74 Anxa1 Fas Slc40a1 Inpp5d Notch1 Ptbp3 Cxcl5 P2rx7 Coro1a Lat Scnn1b Dock11 Sash3 Tnfsf13b Adgrg1 Ets1 Ccnb2 Lmo2 Armcx1 Rbfox2 Ccl2 Isg15 Lmo1 P2ry14 Tgfb2 Foxp3 Pik3cd Il7 Spns2 Rps19 Inhba Ncapg2 Cd24a F2r Ccr2 Gpr183 Hmgb2 Klf2 Bak1…
1.50224e-10	94	437	2.0629	Regulation of GTPase activity	http://amigo.geneontology.org/amigo/term/GO:0043087	Acap1 Tiam1 Tbc1d8 Rasa4 Ccl8 Stard13 Cd40 Ccl6 Ccl9 Srgap1 Dock2 Llgl1 F2rl1 Gpr65 Wnt5a Ajuba Sh3bp1 Nckap1l Racgap1 Arhgap28 Pot1b Rin1 Arhgap19 Ccl20 Rgs2 Srgap2 Rgs16 Gpsm1 Itga6 Rasgrp1 Iqgap3 Dock7 Arhgap25 Plxna1 Arhgdib Pycard Rgs10 Dock11 Ophn1 Arhgap4 Plxna3 Rasa3 Tbc1d9 Cx3cl1 Ccl17 Thy1 Arap1 Tagap Vav3 Vav1 Foxj1 Ccl5 Ccl12 Ccl7 Ccl2 Arhgap45 Arhgap36 Sh3bp4 Gmip Wnt4 Arhgap33 Spry1…
1.60103e-10	49	165	2.84802	Positive regulation of vasculature development	http://amigo.geneontology.org/amigo/term/GO:1904018	Itgb2 Itga5 Ramp2 Klf4 Stat3 Hspb1 Gata6 Gata2 Cybb Nfe2l2 Cd34 Brca1 Cd40 Akt3 Tert Wnt5a C6 Smoc2 Cyp1b1 C3 F3 Hgf Anxa3 Tnfrsf1a Tjp1 Itgax Tlr3 Smad1 Cx3cl1 Ets1 Ccl5 Btg1 Serpine1 Rras Pik3cd Thbs1 C3ar1 Prkd2 Foxc2 C5ar1 Cxcr3 Cx3cr1 Cysltr1 Prkcb Rhob Adam12 Sphk1 Grem1 Apela
1.60103e-10	49	165	2.84802	Positive regulation of angiogenesis	http://amigo.geneontology.org/amigo/term/GO:0045766	Itgb2 Itga5 Ramp2 Klf4 Stat3 Hspb1 Gata6 Gata2 Cybb Nfe2l2 Cd34 Brca1 Cd40 Akt3 Tert Wnt5a C6 Smoc2 Cyp1b1 C3 F3 Hgf Anxa3 Tnfrsf1a Tjp1 Itgax Tlr3 Smad1 Cx3cl1 Ets1 Ccl5 Btg1 Serpine1 Rras Pik3cd Thbs1 C3ar1 Prkd2 Foxc2 C5ar1 Cxcr3 Cx3cr1 Cysltr1 Prkcb Rhob Adam12 Sphk1 Grem1 Apela
1.66055e-10	51	176	2.779	Negative regulation of immune response	http://amigo.geneontology.org/amigo/term/GO:0050777	Loxl3 Lgals9 Spi1 Tgfb1 Il7r Il27ra Hfe H2-M3 Dhx58 Irf1 Tnfaip3 Vsir Irak3 Havcr2 Arg2 Serping1 Tap2 Anxa1 Il33 Ccr1 Col3a1 Il1rl1 Inpp5d Ptprc Samhd1 Smpdl3b Usp18 Clec2d Trim21 Foxj1 Parp14 Isg15 Tap1 Cd84 Tgfb2 Dusp10 Foxp3 Fgl2 Rps19 Mill2 Foxf1 Serpinb9 Ccr2 Mmp12 Spn Arrb2 Tspan6 Nlrc5 Klrb1b Pglyrp2 Lilrb4a
1.71461e-10	68	274	2.38007	Cell-cell adhesion via plasma-membrane adhesion molecules	http://amigo.geneontology.org/amigo/term/GO:0098742	Itga5 Mapk7 Lgals9 Klf4 Nectin4 Scarf2 Ptprs Cldn7 Tnfaip3 Emb Ajuba Cldn1 Alcam Dsc2 Cd6 Obsl1 Selp Il1rn Bmp2 Vcam1 Dab1 Sparcl1 Cdh11 Cx3cl1 Kirrel3 Dscaml1 Mcam Ntng2 Pcdh8 Lrfn3 Pcdh18 Igsf9 Cldn16 Nexn Tgfb2 Cdh6 Sdk1 Milr1 Cldn5 Sdk2 Mdga1 Ccdc141 Dsg2 Lrfn4 Epcam Fat4 Cd24a Cldn4 Jaml Cldn8 Pcdhb9 Robo2 Pcdh9 Cldn23 Gpc6 Cdh24 Cdh3 Nectin2 Cldn19 Hmcn1 Lgals1 Myadm Fat1 Cldn3 Fat3 Pcdhgc3…
1.73325e-10	76	323	2.25653	Regulation of cell morphogenesis	http://amigo.geneontology.org/amigo/term/GO:0022604	Tiam1 Hck Cd44 Kit Fblim1 Fbln1 Plekho1 Rnd3 Sparc Epb41l2 Dlg4 Coch Rhobtb3 Wnt5a Myh9 Meltf St6gal1 Fmnl3 Ache Myl12a Bambi Diaph1 Anxa1 Dnmbp Fn1 Obsl1 Syt2 Postn Pdpn Fgr Ptn Plxna1 Coro1a Msn Pak3 Flna Plxna3 Tpm1 Arap1 Rac2 Dbn1 Grip1 Eef2k Ccl12 Ccl7 Ccl2 Ntng2 Fmnl2 Wtip Icam1 Lpar1 Prex1 Rhou Sh3kbp1 Cdc42ep4 S100a10 S100a13 Ago4 Rhoj Cldn4 Cdc42ep1 Tacstd2 Cdc42se2 Cntn2 Fes Plxnb1 Rhob…
1.84309e-10	89	406	2.1023	Wnt signaling pathway	http://amigo.geneontology.org/amigo/term/GO:0016055	Axin2 Sox9 Tcf7 Col1a1 Itga3 Tgfb1 Apoe Klf4 Grk5 Sulf2 Fzd3 Bicc1 Lrrk1 Sulf1 Wnt9b Sfrp5 Tnfaip3 Sdc1 Ccdc88c Gli3 Nkd2 Tert Amer2 Wnt5a Scel Ctnnd2 Myc Csnk1e Snai2 Wnt10b Nfatc4 Ptk7 Bambi Gli1 Sox17 Wnt10a Vangl2 Mark1 Tnn Zeb2 Notch1 Fermt1 Bmp2 Tnik Lef1 Tlr2 Dkk2 Nfkb1 Wnt16 Ptpro Vgll4 Dkk3 Tgfb1i1 Adgra2 Nkd1 Sall1 Smad3 Mdfi Ccdc88a Aspm Mks1 Tle2 Mitf Dcdc2a Wnt4 Trpm4 Egr1 Rbpj Rbms3…
2.11027e-10	36	100	3.4525	Ureteric bud development	http://amigo.geneontology.org/amigo/term/GO:0001657	Sox9 Tgfb1 Crlf1 Lama5 Rarb Wnt9b Sdc1 Arg2 Gli3 Myc Hes1 Sox8 Gdf11 Gsta3 Kif26b Bmp2 Smad1 Smad3 Foxj1 Wnt4 Spry1 Hoxa11 Timeless Npnt Greb1l Epcam Tcf21 Foxc2 Fat4 Adamts16 Foxc1 Tacstd2 Robo2 Gpc3 Grem1 Foxd1
2.11027e-10	89	407	2.09714	Regulation of actin filament-based process	http://amigo.geneontology.org/amigo/term/GO:0032970	Scin Tgfb1 Hck Cnn2 Nphs1 Trpm2 Fhod1 Stc1 Rnd3 Plek Pdlim4 Tgfb3 Evl Edn1 Rhobtb3 F2rl1 Gpr65 Sh3bp1 Myh9 Nckap1l Hcls1 Arhgap28 Dsc2 Pdgfrb Vangl2 Gsn Iqgap3 Pdpn Fgr Bst1 Arpc1b Eln Arhgdib Vasp Tjp1 Coro1a Pycard Was Pak3 Flna Gpm6b Cx3cl1 Kank2 Tpm1 Smad3 Ccdc88a Arap1 Rac2 Ssh3 Dbn1 Acta2 Fxyd1 Wnt4 Icam1 Plekhg2 Ssh2 Trpm4 Rgs4 Lpar1 Tgfb2 Prex1 Ptger4 Sh3pxd2b Plekhh2 Pik3r1 Cdc42ep4 Kirr…
2.24742e-10	54	194	2.66946	Cellular response to tumor necrosis factor	http://amigo.geneontology.org/amigo/term/GO:0071356	Col1a1 Ccl8 Nfe2l2 Brca1 Cd40 Irf1 Ccl6 Ccl9 Zfp36l1 Edn1 Syk F2rl1 Cldn1 Krt18 Tnf Fas Ankrd1 Casp1 Ccl20 Traf5 Traf1 Traf2 Postn Vcam1 Nfkb1 Laptm5 Tnfrsf1b Foxp1 Tnfrsf1a Pycard Gas6 Tnfsf13b Cx3cl1 Ccl17 Adamts7 Casp4 Eda2r Dbn1 Ccl5 Ccl12 Ccl7 Ccl2 Aim2 Akap12 Thbs1 Npnt Tnfrsf18 Pid1 Adamts12 Klf2 Birc2 Sphk1 Ccl21a Ccl21b
2.30636e-10	52	183	2.7251	Tissue remodeling	http://amigo.geneontology.org/amigo/term/GO:0048771	Mmp14 Timp1 Tcirg1 Axl Tgfb1 Elf3 Bax P3h4 Lrrk1 Rab3d Pdk4 Igf1 Tgfb3 Syk Ltbp3 Adam8 Inpp5d Ddr2 Jag1 Ctsk Sema3c Abcb1b Spp1 P2rx7 Wnt16 Gpnmb Ptn Flna Bgn Mmp2 Trf Rac2 Lif Mitf Abi3bp Snx10 Ctss Rbpj Tgfb2 Ptger4 Il7 Cdkn2a S1pr1 Foxc2 Cd24a F2r Ccr2 Foxc1 Tmem119 Lepr Bak1 Grem1
2.35708e-10	85	382	2.13396	Peptidyl-tyrosine phosphorylation	http://amigo.geneontology.org/amigo/term/GO:0018108	Lck Pdgfb Itga5 Axl Tgfb1 Hck Cd44 Prlr Kit Neurl1a Crlf1 Lrrk1 Fcgr1 Ncf1 Dyrk3 Cd40 Irf1 Frk Ros1 Igf1 Efemp1 Dlg4 Syk Sla Hes1 Hcls1 Cd4 Ptk7 Trem2 Eif2ak2 Pkdcc Tnf Cd74 Pdgfrb Afap1l2 Ptprc Ddr2 Il6ra Epha7 Ephb2 Hgf Fgr Bst1 Pdgfra Ephb6 Tnfrsf1a Mvp Fgfr2 Btk Gas6 Ednra Jak3 Thy1 Cd3e Cck Adra2a Lif Parp14 Ccl5 Melk Rap2b Icam1 Ttk Tlr4 Ptger4 Il7 Clcf1 Agrn Tnfrsf18 Adora1 Flt3 Cd24a Adnp…
2.36479e-10	34	91	3.58318	Regulation of chemokine production	http://amigo.geneontology.org/amigo/term/GO:0032642	Lgals9 Klf4 Lbp Havcr2 Arg2 Syk F2rl1 Wnt5a Snai2 Trem2 Eif2ak2 Aif1 Tnf Cd74 Il33 Il1rl1 Postn Il6ra Tlr2 Cxcl5 Foxp1 Pycard Tlr3 Myd88 Ccl5 Egr1 Tlr4 Lrp1 Il7 Tlr7 Tlr9 Cd24a Ticam2 Gstp1
2.382e-10	87	395	2.11229	Regulation of DNA-binding transcription factor activity	http://amigo.geneontology.org/amigo/term/GO:0051090	Itgb2 Spi1 Tgfb1 Klf4 Hck Stat3 Kit Cacna1d Cd40 Sfrp5 Tnfaip3 Arid5b Irak3 Prmt2 Havcr2 Edn1 Syk Wnt5a Clu Hr Ripk3 Hes1 Hcls1 Wnt10b Pim1 Eif2ak2 Cyp1b1 Tnf Fosl1 Adam8 Il18rap Il18r1 Lrrfip1 Traf5 Ddr2 Traf1 Traf2 Ngf Tlr2 Anxa3 Anxa4 Bhlhe40 Nupr1 Pycard Trim30a Trim21 Flna Gas6 Tlr3 Cx3cl1 Trib1 Myd88 Heyl Fanca Fancd2 Foxj1 Eda2r Tut4 Nfkbid Icam1 Aim2 Tlr4 Camk1d Dap Foxp3 Trim14 Ddx58 Prk…
2.38723e-10	89	408	2.092	Cell-cell signaling by wnt	http://amigo.geneontology.org/amigo/term/GO:0198738	Axin2 Sox9 Tcf7 Col1a1 Itga3 Tgfb1 Apoe Klf4 Grk5 Sulf2 Fzd3 Bicc1 Lrrk1 Sulf1 Wnt9b Sfrp5 Tnfaip3 Sdc1 Ccdc88c Gli3 Nkd2 Tert Amer2 Wnt5a Scel Ctnnd2 Myc Csnk1e Snai2 Wnt10b Nfatc4 Ptk7 Bambi Gli1 Sox17 Wnt10a Vangl2 Mark1 Tnn Zeb2 Notch1 Fermt1 Bmp2 Tnik Lef1 Tlr2 Dkk2 Nfkb1 Wnt16 Ptpro Vgll4 Dkk3 Tgfb1i1 Adgra2 Nkd1 Sall1 Smad3 Mdfi Ccdc88a Aspm Mks1 Tle2 Mitf Dcdc2a Wnt4 Trpm4 Egr1 Rbpj Rbms3…
2.63236e-10	122	632	1.85129	Embryonic morphogenesis	http://amigo.geneontology.org/amigo/term/GO:0048598	Itga5 Sox9 Hoxb6 Tcf7 Mmp14 Mapk7 Col6a1 Rarg Itga3 Tgfb1 Klf4 Bax Map3k20 Gata6 Fzd3 Aldh1a2 Gata2 Lama5 Sulf1 Rarb Wnt9b Tnfaip3 Apaf1 Efemp1 Itgb4 Hoxb9 Zfp36l1 Tgfb3 Gli3 Edn1 Wnt5a Grhl2 Myc Hes1 Arl13b Ptk7 Twsg1 Sox8 Fbn2 Gli1 Sox17 Sema4c Fn1 Vangl2 Prrx1 Col5a1 Zeb2 Notch1 Il1rn Itga4 Fbn1 Ccdc39 Vcam1 Lef1 Ephb2 Pdgfra Shroom3 Exoc4 Mfap5 Vasp Tgfb1i1 Tead2 Fgfr2 Col4a2 Sall1 Smad1 Mmp2…
2.6353e-10	35	96	3.49645	Myeloid cell activation involved in immune response	http://amigo.geneontology.org/amigo/term/GO:0002275	Spi1 Kit Gata2 Ptgds Lbp Dock2 Havcr2 Pld2 Syk F2rl1 Trem2 Ms4a2 Il33 Stxbp1 Rasgrp1 Fgr Anxa3 Tyrobp Lat Pycard Scnn1b Btk Myd88 Rac2 Sbno2 Cd84 Milr1 Lat2 Foxf1 Ccr2 Fes Ptafr Unc13d Fcer1g Lilrb4a
2.85873e-10	58	218	2.55154	Response to tumor necrosis factor	http://amigo.geneontology.org/amigo/term/GO:0034612	Col1a1 Ggt5 Ccl8 Nfe2l2 Brca1 Cd40 Irf1 Cxcl16 Ccl6 Ccl9 Zfp36l1 Edn1 Syk F2rl1 Cldn1 Krt18 Tnf Fas Ankrd1 Casp1 Ccl20 Traf5 Traf1 Traf2 Postn Vcam1 Nfkb1 Laptm5 Tnfrsf1b Foxp1 Tnfrsf1a Pycard Gas6 Tnfsf13b Cx3cl1 Ccl17 Adamts7 Casp4 Eda2r Dbn1 Ccl5 Ubd Ccl12 Ccl7 Ccl2 Aim2 Akap12 Thbs1 Npnt Tnfrsf18 Pid1 Adamts12 Cd14 Klf2 Birc2 Sphk1 Ccl21a Ccl21b
2.85873e-10	36	101	3.41831	Mesonephric epithelium development	http://amigo.geneontology.org/amigo/term/GO:0072163	Sox9 Tgfb1 Crlf1 Lama5 Rarb Wnt9b Sdc1 Arg2 Gli3 Myc Hes1 Sox8 Gdf11 Gsta3 Kif26b Bmp2 Smad1 Smad3 Foxj1 Wnt4 Spry1 Hoxa11 Timeless Npnt Greb1l Epcam Tcf21 Foxc2 Fat4 Adamts16 Foxc1 Tacstd2 Robo2 Gpc3 Grem1 Foxd1
2.85873e-10	36	101	3.41831	Mesonephric tubule development	http://amigo.geneontology.org/amigo/term/GO:0072164	Sox9 Tgfb1 Crlf1 Lama5 Rarb Wnt9b Sdc1 Arg2 Gli3 Myc Hes1 Sox8 Gdf11 Gsta3 Kif26b Bmp2 Smad1 Smad3 Foxj1 Wnt4 Spry1 Hoxa11 Timeless Npnt Greb1l Epcam Tcf21 Foxc2 Fat4 Adamts16 Foxc1 Tacstd2 Robo2 Gpc3 Grem1 Foxd1
2.96998e-10	195	1169	1.59975	Embryo development	http://amigo.geneontology.org/amigo/term/GO:0009790	Axin2 Itga5 Sox9 Hoxb6 Loxl3 Tcf7 Mmp14 Mapk7 Col6a1 Rarg Col1a1 Itga3 Fkbp10 Tgfb1 Klf4 Elf3 Bax Map3k20 Nes Asf1b Kit Gata6 Rcn1 Sulf2 Pole Fzd3 Plcd1 Aldh1a2 Gata2 Lama5 Nfe2l2 Sulf1 Brca1 Rarb Wnt9b Tnfaip3 Lama2 Apaf1 Igf1 Meis1 Efemp1 Itgb4 Hoxb9 Krt19 Top2a Zfp36l1 Tgfb3 Gli3 Edn1 Wnt5a Scel C6 Grhl2 Myc Myh9 Hes1 Arl13b Racgap1 Ptk7 Twsg1 Msh2 Sox8 Pkdcc Tnf Fbn2 Pdgfrb Fosl1 Gli1 Ifitm1 …
2.97439e-10	47	157	2.87097	Regulation of lymphocyte mediated immunity	http://amigo.geneontology.org/amigo/term/GO:0002706	Lgals9 Tgfb1 Il7r Il27ra Hfe Fcgr1 H2-M3 Cd40 Vsir Havcr2 Ripk3 Msh2 C3 Tap2 Tnf Il18rap Il18r1 Il1r1 Ptprc Mr1 Traf2 Rasgrp1 Tnfrsf1b P2rx7 Lag3 Clec2d Sash3 Was Btk Vav1 Foxj1 Tap1 Arid5a Trpm4 Foxp3 Clcf1 Serpinb9 Cd24a Ccr2 Spn Raet1e Fcer1g Arrb2 B2m H2-K1 Nectin2 Klrb1b
3.13406e-10	116	592	1.87917	Cellular response to lipid	http://amigo.geneontology.org/amigo/term/GO:0071396	Sox9 Serpinf1 Rarg Col1a1 Spi1 Axl Tgfb1 Klf4 Ghrhr Cyp27b1 Mgst1 Aldh1a2 Stc1 Abca1 Lbp Brca1 Cd40 Cd68 Cxcl16 Ywhah Plscr3 Pdk4 Tnfaip3 Igf1 Ddit4 Prmt2 Havcr2 Adcy3 Slc6a4 Zfp36l1 Edn1 Ly86 Cd180 Wnt5a Clu Myc Fbxo32 Litaf Cldn1 Snai2 Nfatc4 Ptk7 Trem2 Pim1 Lbh Tnf Anxa1 Cd6 Ankrd1 Casp1 Mrc1 Vim Il1f6 Ccna2 Lef1 Nfkb1 Tnc Tnfrsf1b Padi2 Spp1 Cxcl5 Pf4 Cxcl1 Ptn Foxp1 Pycard Tead2 Fgfr2 Scnn1b…
3.27492e-10	34	92	3.54423	Macrophage activation	http://amigo.geneontology.org/amigo/term/GO:0042116	Lgals9 Lbp Ifngr1 Havcr2 Syk Wnt5a Clu Ifngr2 Trem2 Aif1 Tnf Il33 Casp1 Il1rl1 Slc11a1 Tlr2 Foxp1 Ctsc Tyrobp Slc7a2 Tlr3 Cx3cl1 Sbno2 C1qa Tlr4 Thbs1 Tlr1 Tlr9 C5ar1 Cx3cr1 Jun Pla2g4a Tnip2 Sphk1
3.43812e-10	48	163	2.82413	Cell killing	http://amigo.geneontology.org/amigo/term/GO:0001906	Lgals9 Spi1 Il7r Cd5l Fcgr1 Ncf1 H2-M3 Havcr2 Syk Cxcl14 F2rl1 Ripk3 Emp2 C3 Tap2 Il18rap Ccl20 Cfh Ptprc Mr1 Rasgrp1 Cxcl5 Pf4 Cxcl1 P2rx7 Lag3 Clec2d Ctsc Tyrobp Coro1a Scnn1b Ccl17 Myd88 Vav1 Cxcl10 Ccl2 Tap1 Rps19 Serpinb9 Raet1e Unc13d Cxcl2 Arrb2 B2m H2-K1 Nectin2 Ccr5 Klrb1b
3.62499e-10	133	713	1.78893	Regulation of ion transport	http://amigo.geneontology.org/amigo/term/GO:0043269	Rem1 Pdgfb Il16 Tcirg1 Tgfb1 Cacnb3 Cyp4f18 Homer3 Bax Gstm7 Fxyd4 Hfe Hap1 Clic1 Fxyd5 Kcnd1 Slc38a3 Stc1 Cnksr3 Cybb Cacna1d Ywhah Scn1b Akt3 Ros1 Ifngr1 Igf1 Avpr1a Adora2a Stc2 Pik3cg Asic2 Slc6a4 Cacna1g Cacnb1 Dlg4 Arg2 Edn1 Syk Hes1 Clic6 Ifngr2 Cd4 Trem2 Tnf Diaph1 Pdgfrb Ms4a2 Kcnip2 Ccr1 Serpine2 Rgs2 Stxbp1 Stom Il1rn Syt13 Ngf Ephb2 Prkg2 Cxcl1 P2rx7 Rph3a Tcaf2 Dmpk Coro1a Scnn1b Acs…
4.32781e-10	71	298	2.28493	Regulation of Wnt signaling pathway	http://amigo.geneontology.org/amigo/term/GO:0030111	Axin2 Sox9 Col1a1 Itga3 Tgfb1 Apoe Sulf2 Bicc1 Lrrk1 Sulf1 Sfrp5 Tnfaip3 Ccdc88c Gli3 Nkd2 Tert Amer2 Wnt5a Scel Ctnnd2 Csnk1e Snai2 Wnt10b Nfatc4 Ptk7 Bambi Gli1 Sox17 Vangl2 Tnn Zeb2 Notch1 Fermt1 Bmp2 Lef1 Tlr2 Dkk2 Nfkb1 Ptpro Vgll4 Dkk3 Adgra2 Nkd1 Sall1 Smad3 Mdfi Aspm Mks1 Tle2 Dcdc2a Trpm4 Egr1 Rbpj Rbms3 Tax1bp3 Ankrd6 Plekha4 Fzd7 Mdfic Dact1 Jrk Shisa3 Arntl Gpc3 Eda Cdh3 Mcc Grem1 Sox…
4.86587e-10	107	534	1.92165	Positive regulation of cellular component biogenesis	http://amigo.geneontology.org/amigo/term/GO:0044089	Sox9 Bbc3 Scin Tgfb1 Apoe Bax Kit Neurl1a Nphs1 Hap1 Dynll1 Piezo1 Fhod1 Abca1 Plek Nav3 Pdlim4 Sdc1 Asic2 Tgfb3 Evl Syk F2rl1 Gpr65 Lcp1 Clu Ajuba Nckap1l Cldn1 Wnt10b Thbs2 Tnf Dpysl3 Fas Plce1 St8sia2 Pip4k2a Gsn Fermt1 Unc13b Ephb2 Emilin1 P2rx7 Arpc1b Atf7ip Vasp Coro1a Pycard Dock11 Was Msn Srpx2 Nlgn3 Flna Cx3cl1 Vstm5 Thy1 Mns1 Tpm1 Smad3 Cck Ccdc88a Arap1 Rac2 Ccp110 Eef2k Lrrn3 Anln Wnt…
4.94075e-10	76	330	2.20867	Response to virus	http://amigo.geneontology.org/amigo/term/GO:0009615	Lgals9 Bax Hspb1 Apobec3 Cd40 Dhx58 Irf1 Ifngr1 Ddit4 Irak3 F2rl1 Clu Ripk3 Ifngr2 Ivns1abp Eif2ak2 Tnf Il33 Ifitm1 Ifitm3 Irf7 Ptprc Lcn2 Samhd1 Dclk1 Tlr2 Oasl2 Zc3hav1 Itgax Pycard Cd37 Irf2 Tlr3 Myd88 Oas2 Rtp4 Tagap Tlr13 Cxcl10 Ccl5 Slfn8 Isg15 Acta2 Spon2 Aim2 Ddx60 Foxp3 Fgl2 Ddx58 Tlr8 Apobec1 Mill2 Oasl1 Ikbke Tlr7 Tlr9 Ifit2 Bst2 Mmp12 Spn Wdfy4 Oas1a Mapk11 Bcl3 Cd8a Ticam2 Unc13d Tri…
5.22067e-10	46	154	2.86463	Regulation of cell shape	http://amigo.geneontology.org/amigo/term/GO:0008360	Hck Kit Fblim1 Plekho1 Rnd3 Epb41l2 Coch Rhobtb3 Myh9 Fmnl3 Myl12a Bambi Diaph1 Anxa1 Dnmbp Fn1 Pdpn Fgr Ptn Plxna1 Coro1a Msn Plxna3 Tpm1 Arap1 Rac2 Ccl12 Ccl7 Ccl2 Fmnl2 Icam1 Lpar1 Rhou Sh3kbp1 Cdc42ep4 S100a13 Rhoj Cdc42ep1 Cdc42se2 Fes Plxnb1 Rhob Sema3e Cdc42ep5 Rhog Plxnc1
5.59888e-10	171	996	1.64652	Positive regulation of protein modification process	http://amigo.geneontology.org/amigo/term/GO:0031401	Axin2 Ccnd2 Lck Pdgfb Itga5 Sox9 Lgals9 Tiam1 Tgfb1 Lcp2 Mmd Cd44 Prlr Kit Neurl1a Hfe Crlf1 Csf1 Lrrk1 Fcgr1 Ncf1 Brca1 Cdc6 Cd40 Igf1 Tnip1 Pik3cg Fam20a Sumo2 Dlg4 Pik3r5 Edn1 Syk Gdf10 Wnt5a Clu Gfra2 Ajuba Ripk3 Nckap1l Emp2 Hes1 Snai2 Hcls1 Cdkn1a Cd4 Trem2 Fgd2 Pim1 Twsg1 C3 Aif1 Tnf Cd74 Pdgfrb Cd6 Fas Afap1l2 Gdf11 Nab2 Adam8 Slc11a1 Ptprc Rassf5 Vangl2 Ddr2 Zeb2 Traf2 Il1rn Fbn1 Cdc25b …
5.67794e-10	38	113	3.22505	Toll-like receptor signaling pathway	http://amigo.geneontology.org/amigo/term/GO:0002224	Lgals9 Ptprs Lbp Cd40 Irf1 Tnfaip3 Irak3 Havcr2 Tnip1 Irf4 Cd180 F2rl1 Tnf Pik3ap1 Irf7 Tlr2 Smpdl3b Trim30a Tlr3 Myd88 Mapkapk3 Tlr13 Colec12 Unc93b1 Tlr4 Rftn1 Tlr8 S100a14 Tril Tlr7 Tlr1 Tlr9 Cd14 Rab7b Ticam2 Flot1 Tnip2 Arrb2
5.90169e-10	57	216	2.53077	Regulation of myeloid cell differentiation	http://amigo.geneontology.org/amigo/term/GO:0045637	Rarg Spi1 Scin Tgfb1 Stat3 Csf1 Gata2 Meis1 Zfp36l1 Fos Myc Nckap1l Hcls1 Cd4 Trem2 Tnf Lox Cd74 Fas Adam8 Ccr1 Inpp5d Fbn1 Jag1 Lef1 Csf3r Pf4 Foxp1 Clec2d Tyrobp Ets1 Trib1 Lmo2 Rbfox2 Lif Ccl5 Mitf Isg15 C1qc Klf10 Prdm16 Lrrc17 Inhba Pik3r1 Rbp1 Gpr68 Jun Rab7b Fes Hmgb2 Hoxb8 B2m Evi2 Mafb Cd101 Evi2b Ccl21b
6.29086e-10	90	422	2.04532	Epithelial cell proliferation	http://amigo.geneontology.org/amigo/term/GO:0050673	Ngfr Ccnd2 Pdgfb Sox9 Serpinf1 Mmp14 Uhrf1 Efnb2 Tgfb1 Apoe Bax Stat3 Kit Sulf2 Ehf Aldh1a2 Gata2 Cd34 Sulf1 Birc5 Etv4 Sparc Akt3 Tnfaip3 Igf1 Zfp36l1 Fst Wnt5a Myc Cldn1 Hes1 Slurp1 Snai2 Wnt10b Xdh Tnf Gli1 Notch1 Itga4 Fermt1 Bmp2 Iqgap3 F3 Hgf Wnt16 Ptn Foxp1 Nr2f2 Nupr1 Fgfr2 Mki67 Ednra Smad3 Egr3 Loxl2 Ccl5 Ccl12 Ccl2 Ovol2 Atoh8 Tlr4 Tgfb2 Dusp10 Pik3cd Thbs1 Fzd7 Brca2 Prkd2 Cdkn2a Cd10…
7.17026e-10	41	129	3.04807	Negative regulation of leukocyte cell-cell adhesion	http://amigo.geneontology.org/amigo/term/GO:1903038	Loxl3 Lgals9 Tgfb1 Klf4 Hspb1 Hfe Tnfaip8l2 H2-M3 Irf1 Vsir Adora2a Havcr2 Arg2 Gli3 Sftpd Twsg1 Cd74 Anxa1 Adam8 Laptm5 Gpnmb Lag3 Foxj1 Cd276 H2-Aa Nfkbid Foxp3 Fgl2 Cdkn2a Cd24a Vtcn1 Spn Lax1 Zfp608 Pde5a Gstp1 Erbb2 Runx3 H2-Ab1 Nrarp Slfn1
7.49224e-10	37	109	3.25541	Positive regulation of adaptive immune response	http://amigo.geneontology.org/amigo/term/GO:0002821	Tgfb1 Il27ra Fcgr1 H2-M3 Cd40 Cd4 Msh2 C3 Tap2 Tnf Cd74 Il18r1 Il1r1 Slc11a1 Ptprc Mr1 Traf2 P2rx7 Pycard Sash3 Btk Tnfsf13b Nfkbiz Nfkbid Arid5a Foxp3 Clcf1 Cd24a Ccr2 Nlrp10 Pla2g4a Skap1 Fcer1g B2m H2-K1 Nectin2 H2-Ab1
7.5653e-10	38	114	3.19676	Nephron epithelium development	http://amigo.geneontology.org/amigo/term/GO:0072009	Sox9 Tgfb1 Nphs1 Lama5 Cd34 Wnt9b Gli3 Myc Hes1 Sox8 Tfap2b Kif26b Notch1 Jag1 Bmp2 Prom1 Ptpro Sall1 Myo1e Heyl Foxj1 Lif Wnt4 Hoxa11 Timeless Npnt Greb1l Tcf21 Basp1 Foxc2 Fat4 Cd24a Adamts16 Foxc1 Tacstd2 Gpc3 Grem1 Foxd1
7.65007e-10	171	1000	1.63994	Growth	http://amigo.geneontology.org/amigo/term/GO:0040007	Sox9 Mmp14 Sema6b Rarg Bbc3 Tchp Tiam1 Tgfb1 Apoe Stat3 Ghrhr Klf5 Prlr Gata6 Actn3 Cyp27b1 Ptprs Csf1 Stc1 H3f3b Rarb Anxa6 Cxcl16 Ros1 Cdk1 Arid5b Socs2 Igf1 Avpr1a Meis1 Stc2 Igfbp1 Slc6a4 Zfp36l1 Gli3 Edn1 Wnt5a Grhl2 Col14a1 Alcam Wnt10b Cdkn1a Tnfrsf12a Ptk7 Pim1 C3 Pot1b Pkdcc Pdgfrb Anxa1 Gli1 St8sia2 Sox17 Raph1 Sema4c Fn1 Serpine2 Rgs2 Syt2 Kif26b Vangl2 Ddr2 Tnn Olfm1 Zeb2 Gsn Notch1 I…
7.7086e-10	26	59	4.22622	Positive regulation of interleukin-8 production	http://amigo.geneontology.org/amigo/term/GO:0032757	Stat3 Cd244a Lbp Syk F2rl1 Wnt5a Tnf Cd74 Afap1l2 Tlr2 F3 Pycard Tlr3 Myd88 Serpine1 Tlr4 Ptger4 Ddx58 Tlr8 Prkd2 Tlr7 Tlr1 Tlr9 F2r Nlrp10 Cd14
7.7086e-10	66	271	2.33564	B cell activation	http://amigo.geneontology.org/amigo/term/GO:0042113	Icosl Mmp14 Tcirg1 Spi1 Tgfb1 Bax Il7r Il27ra Kit Spib Tnfrsf13b St3gal1 Cd40 Tnfaip3 Zfp36l1 Syk Cd180 Hdac7 Nckap1l Cdkn1a Msh2 Cd74 Fas Inpp5d Ptprc Rasgrp1 Nfatc2 Lef1 Laptm5 Ephb2 Lfng Foxp1 Tyrobp Dock11 Sash3 Btk Tnfsf13b Cmtm7 Vav3 Foxj1 Plcg2 Themis2 Tlr4 Rbpj Foxp3 Pik3cd Tbc1d10c Il7 Clcf1 Lat2 Sh3kbp1 Pik3r1 Irf8 Cdkn2a Tlr9 Cd24a Gpr183 Lax1 Prkcb Bcl3 Bak1 Nfam1 Tnip2 Adgrg3 Lgals1 …
8.32972e-10	128	686	1.78944	Negative regulation of cellular component organization	http://amigo.geneontology.org/amigo/term/GO:0051129	Ngfr Sox9 Mmp14 Sema6b Efnb2 Itga3 Tchp Scin Apoe Ankrd13d Mid1ip1 Ptprs H3f3b Birc5 Pmp22 Cldn7 Ywhah Igf1 Nav3 Irak3 Efemp1 Dlg4 Aurkb Top2a Evl Trip13 Wnt5a Clu Hes1 Nfatc4 Arhgap28 Ndc80 Tnf Dpysl3 Hdgfl3 Map4k4 Sema4c Bok Vim Stxbp1 Gsn Notch1 Sema6d Bub1 Tpx2 Epha7 Dab1 Tnfrsf1b Ephb2 Sema3c Hgf Sema3a Emilin1 Kntc1 Ptn Tnfrsf1a Siglece Tjp1 Coro1a Nupr1 Trim30a Was Nlgn3 Flna Arhgap4 Plxna…
8.37544e-10	101	498	1.94501	Calcium ion homeostasis	http://amigo.geneontology.org/amigo/term/GO:0055074	Lck Cd52 Tcirg1 Bbc3 Tgfb1 Apoe Cacnb3 Bax Gstm7 Cyp27b1 Hap1 Trpm2 Plcd1 Stc1 Gata2 Cacna1d C1qtnf1 Cd40 Anxa6 Ptger1 Avpr1a Stc2 Sgcd Pik3cg Fam20a Cacna1g Dlg4 Edn1 F2rl1 Wnt5a Cd4 Slc25a27 Diaph1 Ms4a2 Ccr1 Tfap2b Bok Ptprc Ngf Mcub Pdgfra Spp1 Cxcl1 P2rx7 Trpv6 Dmpk Coro1a Rasa3 Ednra Cx3cl1 Thy1 Smad3 Tspoap1 Plcg2 Cacna1a Gna15 Cxcl10 Ccl5 Ccl2 Tnni3 Tmtc2 Fxyd1 Trpv5 Trpm4 Snx10 Lpar1 Tgf…
8.81731e-10	58	224	2.4832	Extrinsic apoptotic signaling pathway	http://amigo.geneontology.org/amigo/term/GO:0097191	Mapk7 Spi1 Tgfb1 Bax Tnfrsf22 Pea15a Brca1 Tnfaip3 Igf1 Unc5b Tert Tnfrsf10b Snai2 Krt18 Tnfrsf12a Tnf Fas Il33 Acsl5 Sp100 Bok Ptprc Atf3 Lcn2 Traf1 Traf2 Itga6 Ngf Fga Clca3a2 Tnfrsf1b Hgf Pf4 P2rx7 Pycard Tlr3 Cx3cl1 Smad3 Fgg Parp2 Icam1 Serpine1 Tgfb2 Thbs1 Il7 Inhba Pik3r1 Bex3 Lgals3 Bmpr1b Hmgb2 Bak1 Gstp1 Runx3 Bcl2a1b Srpx Tnfsf12 Bcl2a1a
9.70899e-10	36	105	3.28809	Mesonephros development	http://amigo.geneontology.org/amigo/term/GO:0001823	Sox9 Tgfb1 Crlf1 Lama5 Rarb Wnt9b Sdc1 Arg2 Gli3 Myc Hes1 Sox8 Gdf11 Gsta3 Kif26b Bmp2 Smad1 Smad3 Foxj1 Wnt4 Spry1 Hoxa11 Timeless Npnt Greb1l Epcam Tcf21 Foxc2 Fat4 Adamts16 Foxc1 Tacstd2 Robo2 Gpc3 Grem1 Foxd1
9.70899e-10	36	105	3.28809	Leukocyte mediated cytotoxicity	http://amigo.geneontology.org/amigo/term/GO:0001909	Lgals9 Spi1 Il7r Fcgr1 Ncf1 H2-M3 Havcr2 F2rl1 Ripk3 Emp2 Tap2 Il18rap Ptprc Mr1 Rasgrp1 Cxcl5 Cxcl1 P2rx7 Lag3 Clec2d Ctsc Tyrobp Coro1a Scnn1b Myd88 Vav1 Ccl2 Tap1 Serpinb9 Raet1e Unc13d Arrb2 B2m H2-K1 Nectin2 Klrb1b
1.09892e-09	60	237	2.42792	Skeletal system morphogenesis	http://amigo.geneontology.org/amigo/term/GO:0048705	Axin2 Sox9 Hoxb6 Mmp14 Rarg Col1a1 Hoxc8 Tgfb1 Actn3 Stc1 Sulf1 Rarb Anxa6 Wnt9b Arid5b Hoxb9 Tgfb3 Gli3 Grhl2 Myc Wnt10b Fbn2 Pdgfrb Ltbp3 Nab2 Prrx1 Schip1 Thbs3 Fgr Pdgfra P2rx7 Fgfr2 Mmp2 Dscaml1 Smad3 Mdfi Scx Hoxc9 Alx1 Hoxa11 Hoxb4 Hoxb5 Runx2 Tgfb2 Sh3pxd2b Foxc2 Hoxb3 Tifab Foxc1 Bmpr1b Tmem119 Hoxb8 Frem1 Sox11 Serpinh1 Zfp950 Grem1 Hoxb2 Hoxd3 Hoxd4
1.10246e-09	134	732	1.7556	Regulation of kinase activity	http://amigo.geneontology.org/amigo/term/GO:0043549	Axin2 Ccnd2 Pdgfb Mapk7 Lgals9 Tiam1 Axl Tgfb1 Lcp2 Apoe Klf4 Mmd Hspb1 Prlr Kit Neurl1a Csf1 Gadd45b Fcgr1 Ncf1 Cdc6 Cd40 Dbndd2 Ksr1 Tnfaip3 Ros1 Socs2 Igf1 Adora2a Irak3 Ccng1 Pik3cg Fam20a Dlg4 Pik3r5 Edn1 Wnt5a Clu Ajuba Ripk3 Nckap1l Emp2 Cdkn1a Cd4 Fgd2 Pim1 Tnf Cd74 Pdgfrb Plce1 Afap1l2 Nab2 Adam8 Slc11a1 Rgs2 Ptprc Vangl2 Ddr2 Pip4k2a Zeb2 Traf2 Il1rn Fbn1 Cdc25b Rasgrp1 Tpx2 Tnik Ccna2 …
1.10747e-09	33	91	3.47779	Regulation of leukocyte apoptotic process	http://amigo.geneontology.org/amigo/term/GO:2000106	Cd3g Bbc3 Axl Bax Il7r St3gal1 Aurkb Arg2 Wnt5a Ripk3 Myc Hcls1 St6gal1 Cd74 Anxa1 Adam8 P2rx7 Foxp1 Blm Gas6 Ccl5 Nfkbid Tgfb2 Pik3cd Cdkn2a Serpinb9 Cd24a Lgals3 Fcer1g Gimap8 Ccr5 Ccl21a Bcl2a1a
1.19927e-09	34	96	3.39655	T cell mediated immunity	http://amigo.geneontology.org/amigo/term/GO:0002456	Il7r Hfe H2-M3 Vsir Myo1g Ripk3 Emp2 Tap2 Il18r1 Il1r1 Ptprc Mr1 Traf2 Jag1 Tnfrsf1b P2rx7 Ephb6 Ctsc Sash3 Was Icam1 Arid5a Trpm4 Rftn1 Foxp3 Serpinb9 Cd24a Ccr2 Spn Raet1e Cd8a B2m H2-K1 Nectin2
1.2009e-09	56	214	2.5096	Stem cell differentiation	http://amigo.geneontology.org/amigo/term/GO:0048863	Sox9 Sema6b Stat3 Kit Gata6 Aldh1a2 Lama5 Nfe2l2 Etv4 Anxa6 Vsir Edn1 Hes1 Snai2 Krt18 Lbh Eif2ak2 Sox8 Ltbp3 Sox17 Sema4c Wnt10a Fn1 Ptprc Zeb2 Notch1 Sema6d Jag1 Sema3c Sema3a Pdgfra Ptn Tead2 Efnb1 Ednra Lif Sema3f Shc4 Alx1 Ovol2 Sema7a Hoxb4 Runx2 Rbpj Tgfb2 Sema3d Hesx1 Epcam Foxc2 Foxc1 Tacstd2 Nrg1 Sema3e Sox11 Grem1 Hoxd4
1.25836e-09	25	56	4.28137	Positive regulation of interleukin-1 beta production	http://amigo.geneontology.org/amigo/term/GO:0032731	Stat3 Hspb1 F2rl1 Wnt5a Gsdmd Tnf Casp1 Ifi211 P2rx7 Tyrobp Pycard Panx1 Smad3 Casp4 Aim2 Egr1 Tlr4 Tlr8 Trim16 Ifi205 Lilra5 Naip5 Ifi204 Ccr5 Mndal
1.25836e-09	35	101	3.32336	Myeloid leukocyte mediated immunity	http://amigo.geneontology.org/amigo/term/GO:0002444	Spi1 Kit Gata2 Ptgds Fcgr1 Ncf1 Pld2 Syk F2rl1 C3 Ms4a2 Stxbp1 Rasgrp1 Fgr Cxcl5 Cxcl1 Anxa3 Tyrobp Lat Scnn1b Btk Myd88 Rac2 Spon2 Cd84 Ddx58 Milr1 Lat2 Foxf1 Ccr2 Fes Ptafr Unc13d Fcer1g Irak4
1.27573e-09	24	52	4.42628	Regulation of pri-miRNA transcription by RNA polymerase II	http://amigo.geneontology.org/amigo/term/GO:1902893	Ngfr Pdgfb Sox9 Spi1 Tgfb1 Klf4 Stat3 Klf5 Gata6 Gata2 Fos Tert Nfatc4 Tnf Fosl1 Bmp2 Nfkb1 Smad1 Ets1 Smad3 Atoh8 Egr1 Tgfb2 Jun
1.29414e-09	46	158	2.7921	Pattern recognition receptor signaling pathway	http://amigo.geneontology.org/amigo/term/GO:0002221	Lgals9 Ptprs Lbp Cd40 Dhx58 Irf1 Tnfaip3 Irak3 Havcr2 Tnip1 Irf4 Cd180 F2rl1 Tnf Slc15a3 Pik3ap1 Irf7 Tlr2 Alpk1 Smpdl3b Zc3hav1 Trim30a Tlr3 Myd88 Mapkapk3 Tlr13 Colec12 Unc93b1 Ddx60 Tlr4 Rftn1 Ddx58 Tlr8 S100a14 Tril Tlr7 Tlr1 Tlr9 Tifa Cd14 Rab7b Ticam2 Flot1 Tnip2 Arrb2 Tspan6
1.30631e-09	37	111	3.19676	Negative regulation of immune effector process	http://amigo.geneontology.org/amigo/term/GO:0002698	Loxl3 Lgals9 Spi1 Tgfb1 Il7r Hfe H2-M3 Irf1 Tnfaip3 Vsir Irak3 Havcr2 Tgfb3 Serping1 Tap2 Tnf Anxa1 Il33 Ptprc Clec2d Foxj1 Tap1 Cd84 Tgfb2 Dusp10 Foxp3 Fgl2 Rps19 Foxf1 Serpinb9 Bst2 Ccr2 Spn Arrb2 Klrb1b Pglyrp2 Lilrb4a
1.34066e-09	73	318	2.20154	Defense response to bacterium	http://amigo.geneontology.org/amigo/term/GO:0042742	Lgals9 Hck Il7r Il27ra Adamts4 Lpo Fcgr1 Ncf1 Lbp H2-M3 Wfdc2 Havcr2 Coch Arg2 Syk F2rl1 Sftpd Gsdmd Cd4 Trem2 Tnf Slc11a1 Mr1 Lcn2 Prg2 Tlr2 Fga Tnfsf8 Unc13b Fgr Plac8 Cxcl5 P2rx7 Anxa3 Foxp1 Clec4d Tnfrsf1a Pycard Scnn1b Myd88 Trf Oas2 Ssc5d Isg15 Colec12 Spon2 Serpine1 Tlr4 Rbpj Gbp7 Rps19 Irf8 Stab1 S100a14 Defb36 Tlr9 Serpinb9 C5ar1 Nlrp10 Spn Bcl3 Hmgb2 Defb42 Gsdmc3 Gsdmc2 Fcer1g B2m H2-K…
1.42922e-09	28	69	3.8917	Cell adhesion mediated by integrin	http://amigo.geneontology.org/amigo/term/GO:0033627	Itga5 Itgb7 Piezo1 Itgb4 Syk Nckap1l Snai2 Cyp1b1 Lpxn Fermt3 Itga4 Itga6 Fbn1 Fermt1 Cd3e Lif Ccl5 Icam1 Serpine1 Acer2 Tgfb2 Col16a1 Npnt Foxc2 Cd24a Skap1 Fyb2 Ccl21a
1.4941e-09	79	357	2.12222	Regulation of epithelial cell proliferation	http://amigo.geneontology.org/amigo/term/GO:0050678	Ngfr Ccnd2 Pdgfb Sox9 Serpinf1 Uhrf1 Efnb2 Tgfb1 Apoe Bax Stat3 Sulf2 Aldh1a2 Gata2 Sulf1 Birc5 Etv4 Sparc Akt3 Tnfaip3 Igf1 Zfp36l1 Wnt5a Myc Cldn1 Hes1 Slurp1 Snai2 Wnt10b Xdh Tnf Gli1 Notch1 Itga4 Bmp2 Iqgap3 F3 Ptn Foxp1 Nr2f2 Nupr1 Fgfr2 Ednra Smad3 Egr3 Ccl5 Ccl12 Ccl2 Ovol2 Atoh8 Tlr4 Tgfb2 Dusp10 Pik3cd Thbs1 Fzd7 Brca2 Prkd2 Cdkn2a Cd109 Sfn Jaml C5ar1 Mmp12 Cxcr3 Tacstd2 Jun Hmgb2 Gpc3 …
1.6686e-09	21	41	4.91209	Positive regulation of pri-miRNA transcription by RNA polymerase II	http://amigo.geneontology.org/amigo/term/GO:1902895	Ngfr Pdgfb Spi1 Tgfb1 Klf4 Stat3 Klf5 Gata2 Fos Tert Tnf Fosl1 Bmp2 Nfkb1 Smad1 Ets1 Smad3 Atoh8 Egr1 Tgfb2 Jun
1.71098e-09	38	117	3.11479	Negative regulation of T cell activation	http://amigo.geneontology.org/amigo/term/GO:0050868	Loxl3 Lgals9 Tgfb1 Hspb1 Hfe Tnfaip8l2 H2-M3 Irf1 Vsir Adora2a Havcr2 Arg2 Gli3 Sftpd Twsg1 Cd74 Anxa1 Laptm5 Gpnmb Lag3 Foxj1 Cd276 H2-Aa Nfkbid Foxp3 Fgl2 Cdkn2a Cd24a Vtcn1 Spn Lax1 Zfp608 Pde5a Erbb2 Runx3 H2-Ab1 Nrarp Slfn1
1.77005e-09	57	222	2.46237	Bone development	http://amigo.geneontology.org/amigo/term/GO:0060348	Axin2 Zfp385a Sox9 Mmp14 Rarg Col1a1 Tgfb1 Kit Actn3 Sulf2 Stc1 Lrrk1 Fli1 Pls3 Sulf1 Rarb Anxa6 Sparc Igf1 Meis1 Tgfb3 Gli3 Lox Ltbp3 Nab2 Ptprc Pip4k2a Fbn1 Bmp2 Thbs3 Foxp1 Tyrobp Bgn Smad1 Anxa2 Trim45 Scx Hoxa11 Snx10 Hoxb4 Runx2 Lrrc17 Ptger4 Spns2 Sh3pxd2b Ttc9 Fat4 Gpr68 Tifab Foxc1 Bmpr1b Mapk11 Plxnb1 Tmem119 Frem1 Serpinh1 Grem1
1.78608e-09	45	154	2.80235	Positive regulation of response to biotic stimulus	http://amigo.geneontology.org/amigo/term/GO:0002833	Lgals9 Spi1 Lbp H2-M3 Dhx58 Havcr2 Coch Ly86 Cd180 F2rl1 Wnt5a Cd74 Adam8 Irf7 Il18rap Mr1 Ifi211 Rasgrp1 Unc13b Cxcl1 Zc3hav1 Lag3 Tyrobp Pycard Vav1 Aim2 Ddx60 Tlr4 Ifi203 Tlr8 Rps19 Ikbke Ifi209 Tlr9 Cd24a Nlrp10 Mmp12 Raet1e Ifi205 Hmgb2 Nectin2 Ifi204 Ifi207 Nlrc5 Mndal
1.91472e-09	32	88	3.48737	Cytokine production involved in immune response	http://amigo.geneontology.org/amigo/term/GO:0002367	Tgfb1 Kit Hfe H2-M3 Vsir Irak3 Tgfb3 F2rl1 Wnt5a Tnf Cd74 Il18r1 Il1r1 Traf2 Laptm5 Tnfrsf1b Sash3 Tlr3 Spon2 Arid5a Trpm4 Sema7a Tlr4 Tgfb2 Foxp3 Ddx58 Tril Tlr9 Bst2 Ccr2 Fcer1g B2m
1.91472e-09	32	88	3.48737	Regulation of cytokine production involved in immune response	http://amigo.geneontology.org/amigo/term/GO:0002718	Tgfb1 Kit Hfe H2-M3 Vsir Irak3 Tgfb3 F2rl1 Wnt5a Tnf Cd74 Il18r1 Il1r1 Traf2 Laptm5 Tnfrsf1b Sash3 Tlr3 Spon2 Arid5a Trpm4 Sema7a Tlr4 Tgfb2 Foxp3 Ddx58 Tril Tlr9 Bst2 Ccr2 Fcer1g B2m
1.9648e-09	118	624	1.81354	Regulation of protein kinase activity	http://amigo.geneontology.org/amigo/term/GO:0045859	Axin2 Ccnd2 Pdgfb Mapk7 Lgals9 Tiam1 Tgfb1 Lcp2 Apoe Mmd Hspb1 Prlr Kit Neurl1a Csf1 Gadd45b Fcgr1 Ncf1 Cdc6 Cd40 Dbndd2 Ksr1 Tnfaip3 Igf1 Adora2a Irak3 Ccng1 Pik3cg Fam20a Dlg4 Pik3r5 Edn1 Wnt5a Clu Ajuba Ripk3 Nckap1l Emp2 Cdkn1a Cd4 Fgd2 Pim1 Tnf Pdgfrb Plce1 Afap1l2 Nab2 Adam8 Slc11a1 Rgs2 Ptprc Vangl2 Ddr2 Zeb2 Traf2 Il1rn Fbn1 Cdc25b Rasgrp1 Tpx2 Tnik Ccna2 Ngf Il6ra Dab1 Hgf Fgr Camkk2 Ptp…
2.00879e-09	55	211	2.49983	Negative regulation of defense response	http://amigo.geneontology.org/amigo/term/GO:0031348	Serpinf1 Lgals9 Apoe Tnfaip8l2 H2-M3 Dhx58 Tnfaip3 Igf1 Adora2a Irak3 Havcr2 Arg2 Cd200r1 Serping1 Tap2 Ccr1 Samhd1 Nfkb1 Tnfrsf1b Hgf Smpdl3b Usp18 Clec2d Tnfrsf1a Siglece Trim21 Cx3cl1 Ets1 Smad3 Cck Parp14 Isg15 Cd276 Tap1 Fndc4 Dusp10 Foxp3 Fgl2 Ptger4 Rps19 Mill2 Adora1 Foxf1 Serpinb9 Cd24a Mmp12 Spn Cx3cr1 Socs3 Cxcl17 Arrb2 Gstp1 Tspan6 Nlrc5 Klrb1b
2.02868e-09	24	53	4.34276	Pri-miRNA transcription by RNA polymerase II	http://amigo.geneontology.org/amigo/term/GO:0061614	Ngfr Pdgfb Sox9 Spi1 Tgfb1 Klf4 Stat3 Klf5 Gata6 Gata2 Fos Tert Nfatc4 Tnf Fosl1 Bmp2 Nfkb1 Smad1 Ets1 Smad3 Atoh8 Egr1 Tgfb2 Jun
2.08777e-09	28	70	3.83611	Regulation of leukocyte mediated cytotoxicity	http://amigo.geneontology.org/amigo/term/GO:0001910	Lgals9 Spi1 Il7r H2-M3 Havcr2 F2rl1 Ripk3 Tap2 Il18rap Ptprc Mr1 Rasgrp1 Cxcl5 Cxcl1 P2rx7 Lag3 Clec2d Tyrobp Vav1 Ccl2 Tap1 Serpinb9 Raet1e Arrb2 B2m H2-K1 Nectin2 Klrb1b
2.2541e-09	35	103	3.25883	Cellular response to interleukin-1	http://amigo.geneontology.org/amigo/term/GO:0071347	Sox9 Ccl8 Cd40 Irf1 Ccl6 Ccl9 Irak3 Edn1 Myc Ankrd1 Il1r1 Ccl20 Fn1 Il1rn Nfkb1 Pycard Cx3cl1 Ccl17 Adamts7 Myd88 Fgg Ccl5 Ccl12 Ccl7 Ccl2 Egr1 Akap12 Adamts12 Mapk11 Klf2 Cxcl2 Tnip2 Il1rl2 Ccl21a Ccl21b
2.75154e-09	80	368	2.08484	Positive regulation of GTPase activity	http://amigo.geneontology.org/amigo/term/GO:0043547	Acap1 Tiam1 Tbc1d8 Rasa4 Ccl8 Stard13 Cd40 Ccl6 Ccl9 Srgap1 Dock2 Llgl1 F2rl1 Gpr65 Wnt5a Sh3bp1 Nckap1l Racgap1 Arhgap28 Rin1 Arhgap19 Ccl20 Rgs2 Srgap2 Rgs16 Itga6 Rasgrp1 Iqgap3 Dock7 Arhgap25 Arhgdib Rgs10 Dock11 Ophn1 Arhgap4 Rasa3 Tbc1d9 Cx3cl1 Ccl17 Thy1 Arap1 Tagap Vav1 Foxj1 Ccl5 Ccl12 Ccl7 Ccl2 Arhgap45 Arhgap36 Gmip Wnt4 Arhgap33 Icam1 Tbc1d2b Rgs4 Prex1 Tax1bp3 Tbc1d10c Arhgap9 Iqsec3…
2.92084e-09	21	42	4.79514	Microglial cell activation	http://amigo.geneontology.org/amigo/term/GO:0001774	Ifngr1 Clu Ifngr2 Trem2 Aif1 Tnf Il33 Casp1 Tlr2 Ctsc Tyrobp Tlr3 Cx3cl1 C1qa Tlr4 Tlr1 Tlr9 C5ar1 Cx3cr1 Jun Sphk1
2.98324e-09	56	219	2.45231	Positive regulation of ERK1 and ERK2 cascade	http://amigo.geneontology.org/amigo/term/GO:0070374	Pdgfb Tgfb1 Apoe Cd44 Ccl8 Ccl6 Ccl9 Havcr2 F2rl1 Map3k12 Cd4 Trem2 C3 Cd74 Pdgfrb Ccr1 Ccl20 Ptprc Notch1 Rasgrp1 Bmp2 Ngf Fga Glipr2 Pdgfra Gpnmb Pycard Gas6 Ednra Cx3cl1 Ccl17 Fgg Ccl5 Ccl12 Ccl7 Ccl2 Acta2 Cavin3 Icam1 Sema7a Akap12 Tlr4 Lrp1 Npnt Prkd2 Fgfbp3 F2r P2ry6 C5ar1 Gpr183 Jun Arrb2 C5ar2 Apela Ccl21a Ccl21b
3.21925e-09	241	1564	1.47778	Ion transport	http://amigo.geneontology.org/amigo/term/GO:0006811	Rem1 Lck Pdgfb S100a6 Mfsd10 Ramp2 Gabrg1 Il16 Tcirg1 Gria3 Bbc3 Tgfb1 Cacnb3 Cyp4f18 Homer3 Cp Bax Gstm7 Fxyd4 Slc4a3 Hfe Cyp27b1 Hap1 Clic1 Mgst1 Trpm2 Pla2g12b Fxyd5 Kcnd1 Slc38a3 Piezo1 Stc1 Cnksr3 Cybb Steap1 Anxa9 Cacna1d Slc12a4 Anxa6 Myo1b Ywhah Scn1b Akt3 Ros1 Ifngr1 Igf1 Avpr1a Gabrp Adora2a Stc2 Pik3cg Slc7a15 Asic2 Slc6a4 Cacna1g Cacnb1 Dlg4 Arg2 Edn1 Syk Emb Ank Myc Hes1 Meltf Clic6 …
3.26439e-09	143	810	1.6931	Mitotic cell cycle	http://amigo.geneontology.org/amigo/term/GO:0000278	Ccnd2 Pdgfb Ube2c Tubb6 Foxm1 Tubb5 Tgfb1 Klf4 Map3k20 Nes Pola1 Pole Fzd3 Kif11 Ncapg Brca1 Timp2 Cdc6 Birc5 Ywhah Cdk1 Cdk17 Igf1 Ccng1 Btg2 Klf11 Aurkb Zfp36l1 Gpr132 Edn1 Trip13 Tert Plk2 Ska3 Psme1 Myc Hes1 Mcm4 Adamts1 Donson Wnt10b Tuba1b Racgap1 Cdkn1a Smoc2 Ndc80 Msh2 Aif1 Tnf Lmnb1 Pdgfrb Anxa1 Cdca5 Afap1l2 Cdk2 Sgo2a Obsl1 Cenpf Nuf2 Nek6 Rad51 Cdc25b Knstrn Bub1 Tpx2 Ccna2 Iqgap3 Smc…
3.61597e-09	27	67	3.86474	Cellular extravasation	http://amigo.geneontology.org/amigo/term/GO:0045123	Itgb2 Itgb7 Il27ra Ripk3 Tnf Adam8 Il1r1 Selp Itga4 Vcam1 Cx3cl1 Thy1 St3gal4 Podxl2 Ccl5 Ccl2 Icam1 Ptger4 Itga1 Jaml Ccr2 Fut4 Spn Cx3cr1 Jam2 Ptafr Prtn3
3.65368e-09	32	90	3.40987	Regulation of cell killing	http://amigo.geneontology.org/amigo/term/GO:0031341	Lgals9 Spi1 Il7r Cd5l H2-M3 Havcr2 Syk F2rl1 Ripk3 Tap2 Il18rap Cfh Ptprc Mr1 Rasgrp1 Cxcl5 Cxcl1 P2rx7 Lag3 Clec2d Tyrobp Vav1 Ccl2 Tap1 Serpinb9 Raet1e Arrb2 B2m H2-K1 Nectin2 Ccr5 Klrb1b
4.00574e-09	53	203	2.50386	Morphogenesis of a branching epithelium	http://amigo.geneontology.org/amigo/term/GO:0061138	Sox9 Mmp14 Tgfb1 Csf1 Lama5 Sulf1 Etv4 Wnt9b Igf1 Gli3 Edn1 Wnt5a Grhl2 Myc Snai2 Nfatc4 Sox8 Tnf Vangl2 Notch1 Bmp2 Lef1 Tnc Sema3c Hgf Sema3a Pdgfra Plxna1 Mgp Col4a1 Ednra St14 Mks1 Wnt4 Spry1 Hoxa11 Dag1 Timeless Npnt Foxf1 Greb1l Tcf21 Foxc2 Fat4 Adamts16 Tacstd2 Socs3 Gpc3 Csmd1 Sema3e Grem1 Nrarp Foxd1
4.21077e-09	55	215	2.45333	Endothelial cell migration	http://amigo.geneontology.org/amigo/term/GO:0043542	Itgb2 Pdgfb Serpinf1 Efnb2 Tgfb1 Apoe Klf4 Hdac9 Hspb1 Stc1 Gata2 Nfe2l2 Stard13 Cd40 Sparc Akt3 Dcn Igf1 Pik3cg Plk2 Wnt5a Sh3bp1 Myh9 Hdac7 Emp2 Snai2 Fstl1 Smoc2 Cyp1b1 Tnf Anxa1 Lpxn Adam8 Sp100 Notch1 Rab13 Pik3r3 Anxa3 Ptn Foxp1 Nr2f2 Srpx2 Adgra2 Ets1 Egr3 Loxl2 Atoh8 Rras Pik3cd Thbs1 Prkd2 Foxc2 Rhoj Rhob Grem1
4.21077e-09	30	81	3.55195	Chemokine-mediated signaling pathway	http://amigo.geneontology.org/amigo/term/GO:0070098	Ccl8 Ccl6 Ccl9 Edn1 Trem2 Ccr1 Ccl20 Padi2 Cxcl5 Pf4 Cxcl1 Cx3cl1 Ccl17 Cxcl10 Ccl5 Ccl12 Ccl7 Ccl2 Cxcr6 Ccr2 Cxcr3 Foxc1 Cx3cr1 Slit3 Cxcl2 Cxcl17 Xcr1 Ccr5 Ccl21a Ccl21b
4.29631e-09	57	227	2.40813	Regeneration	http://amigo.geneontology.org/amigo/term/GO:0031099	Axl Tgfb1 Klf4 Klf5 Hfe Sulf2 Ptprs Cdk1 Igf1 Igfbp1 Gli3 Lcp1 Matn2 Myc Cldn1 Wnt10b Cdkn1a Anxa1 Fas Gli1 Map4k4 Prrx1 Gsn Notch1 Ccna2 Postn Ptgfrn Tnc Spaar Hgf Cxcl5 Anxa3 Ptn Cd9 Flna Gas6 Mmp2 Thy1 Ucp2 Lif Ccl2 Igsf10 Dusp10 Dag1 Lrp1 Fzd7 Ccnb1 Flt3 Nrep Bex1 Selenon Jun Map1b Bak1 Gstp1 Rgma Ugt1a1
4.43622e-09	28	72	3.72955	Positive regulation of interferon-gamma production	http://amigo.geneontology.org/amigo/term/GO:0032729	Cd244a Il27ra H2-M3 Havcr2 F2rl1 Wnt5a Tnf Il18r1 Il1r1 Slc11a1 Rasgrp1 Pycard Sash3 Tlr3 Cd3e Isg15 Cd276 Arid5a Tlr4 Slc7a5 Tlr8 Irf8 Tlr7 Tlr9 Ccr2 Cd14 Bcl3 Ticam2
5.13122e-09	58	234	2.37708	Muscle cell proliferation	http://amigo.geneontology.org/amigo/term/GO:0033002	Pdgfb Klf4 Stat3 Gata6 Sulf1 Tnfaip3 Cdk1 Igf1 Meis1 Tgfb3 Edn1 Tert Myc Adamts1 Cdkn1a Pim1 Aif1 Tnf Pdgfrb Efemp2 Gli1 Notch1 Il6ra Foxp1 Vgll4 Fgfr2 Hpgd Ednra Smad1 Mmp2 Cx3cl1 Tpm1 Trib1 Myd88 Abcc4 Ccl5 Kcnk2 Notch3 Egr1 Rbpj Tgfb2 Thbs1 C3ar1 Six5 Pik3r1 Ccnb1 Ptgir S1pr2 S1pr1 Foxc2 P2ry6 Foxc1 Selenon Jun Prkg1 Mapk11 Ptafr Irak4
5.13431e-09	37	116	3.05897	Bone mineralization	http://amigo.geneontology.org/amigo/term/GO:0030282	Axin2 Sox9 Tgfb1 Actn3 Cyp27b1 Igf1 Tgfb3 Ank Wnt10b Pkdcc Lox Fbn2 Ltbp3 Ccr1 Ddr2 Bmp2 Fgr P2rx7 Col1a2 Gpnmb Ptn Mgp Gpm6b Smad3 Sbno2 Isg15 Cd276 Wnt4 Klf10 Trpm4 Snx10 Bcor S1pr1 Bmpr1b Tmem119 Gpc3 Grem1
5.35742e-09	35	106	3.1666	Leukocyte homeostasis	http://amigo.geneontology.org/amigo/term/GO:0001776	Tcirg1 Foxn1 Axl Tgfb1 Bax Tnfrsf13b Tnfaip3 Ripk3 Nckap1l Pmaip1 Cd74 Anxa1 Fas Slc40a1 Cxcl5 P2rx7 Coro1a Lat Dock11 Tnfsf13b Ccnb2 Ccl2 Lmo1 Tgfb2 Foxp3 Pik3cd Spns2 Cd24a Ccr2 Gpr183 Bak1 Fcer1g Pirb Bcl2a1a Lilrb4a
5.39245e-09	122	663	1.76473	Mitotic cell cycle process	http://amigo.geneontology.org/amigo/term/GO:1903047	Ccnd2 Pdgfb Ube2c Foxm1 Tgfb1 Klf4 Map3k20 Nes Pola1 Pole Kif11 Ncapg Brca1 Cdc6 Birc5 Ywhah Cdk1 Cdk17 Igf1 Ccng1 Klf11 Aurkb Zfp36l1 Gpr132 Edn1 Trip13 Tert Plk2 Psme1 Mcm4 Adamts1 Donson Wnt10b Racgap1 Cdkn1a Ndc80 Msh2 Aif1 Tnf Lmnb1 Pdgfrb Anxa1 Cdca5 Cdk2 Sgo2a Obsl1 Cenpf Nuf2 Nek6 Rad51 Cdc25b Knstrn Bub1 Tpx2 Ccna2 Iqgap3 Smc2 Pdpn Kif2c Stil Cenpa Cdc7 Kntc1 Gpnmb Blm Mki67 Flna Gins3 C…
5.61083e-09	52	199	2.506	Osteoblast differentiation	http://amigo.geneontology.org/amigo/term/GO:0001649	Axin2 Sox9 Col1a1 Tcirg1 Clic1 Fhl2 H3f3b Igf1 Gli3 Pdlim7 Gdf10 Hdac7 Snai2 Wnt10b Ache Twsg1 Sox8 Bambi Tnf Lox Fbn2 Gli1 Ifitm1 Ddr2 Tnn Notch1 Jag1 Bmp2 Lef1 Spp1 Bmp3 Gpnmb Clec5a Smad1 Smad3 Fignl1 Cd276 Wnt4 Trpm4 Runx2 Ptger4 Sh3pxd2b Npnt Snai1 Bmpr1b Junb Mapk11 Tmem119 Sox11 Cebpd Ifi204 Grem1
5.87656e-09	88	427	1.97645	Muscle tissue development	http://amigo.geneontology.org/amigo/term/GO:0060537	Sox9 Efnb2 Tgfb1 Klf5 Gata6 Neurl1a Actn3 Nphs1 Fhl2 Aldh1a2 Rarb Plagl1 Dcn Cdk1 Igf1 Meis1 Sgcd Btg2 Asb2 Fos Edn1 Wnt5a Myc Col14a1 Hdac7 Wnt10b Pim1 Sox8 Lox Pdgfrb Ankrd1 Efemp2 Gli1 Col3a1 Speg Rgs2 Csrp1 Cenpf Atf3 Notch1 Bmp2 Schip1 Lef1 Sema3c Pdgfra Eln Foxp1 Vgll4 Nr2f2 Nupr1 Sorbs2 Smad1 Stra6 Tpm1 Smad3 Heyl Scx Tnni3 Parp2 Kcnk2 Egr2 Egr1 Rgs4 Rbpj Tgfb2 Fzd7 Ccnb1 Pgm5 Maff Dsg2 S1…
6.30309e-09	226	1456	1.4886	Vesicle-mediated transport	http://amigo.geneontology.org/amigo/term/GO:0016192	Itgb2 Loxl3 Lgals9 Ramp2 Efnb2 Spi1 Axl Tgfb1 Dennd1c Apoe Sh3gl1 Hck Cnn2 Kit Ankrd13d Hfe Hap1 Stx1a Kdelr3 Scarf2 Gata2 Ptgds Abca1 Fcrls Cd5l Fcgr1 Cacna1d Lbp Pls3 Cyth3 Myo1b Cxcl16 Rab3d Mical1 Plek Dock2 Adora2a Ddc Myo1g Llgl1 Pik3cg Sdc1 Mrc2 Pld2 Cacna1g Dlg4 Hhipl1 Tnfaip2 Amph Syk Nkd2 Rhobtb3 F2rl1 Sftpd Wnt5a Clu Csnk1e Sh3bp1 Myh9 Nckap1l Emp2 Pros1 Krt18 Ache Synj2 Trem2 C3 Pot1b…
6.4647e-09	200	1252	1.53199	Positive regulation of transcription by RNA polymerase II	http://amigo.geneontology.org/amigo/term/GO:0045944	Klf6 Ngfr Pdgfb Sox9 Mapk7 Rarg Foxm1 Foxn1 Spi1 Tgfb1 Relb Klf4 Elf3 Fosb Stat3 Klf5 Rfx5 Gata6 Spib Elk3 Slc38a3 Ehf Fhod1 Gata2 Nfe2l2 Fli1 Tmprss6 Brca1 Rarb Cd40 Etv4 Irf1 Arid3a Plagl1 Dcn Igf1 Meis1 Rel Tnip1 Sumo2 Hoxb9 Top2a Fos Gli3 Irf4 Edn1 Tert F2rl1 Wnt5a Tsc22d1 Grhl2 Myc Litaf Ciita Hes1 Hcls1 Wnt10b Nfatc4 Sox8 Tnf Zfp521 Il33 Fosl1 Nfkb2 Gli1 Irf7 Sox17 Mybl1 Tfap2b Slc40a1 Ikzf…
6.52648e-09	51	194	2.52115	Regulation of I-kappaB kinase/NF-kappaB signaling	http://amigo.geneontology.org/amigo/term/GO:0043122	S100a4 Hspb1 Cd40 Tnfaip3 Rel Tnip1 F2rl1 Wnt5a Ajuba Litaf Cd4 Clec4n Tnf Cd74 Casp1 Il1rl1 Traf5 Traf1 Traf2 Alpk1 Zc3hav1 Tnfrsf1a Pycard Trim30a Flna Tlr3 Cx3cl1 Myd88 Trim59 Eda2r Ubd Nfkbid Tlr4 Trim14 S100a13 Ikbke Tlr9 Tifa F2r Prkcb Ticam2 Trim12c Birc2 Trim30d Eda Tnip2 Irak4 Trim5 Gstp1 Trim12a Ccl21a
6.63476e-09	37	117	3.03282	Leukocyte apoptotic process	http://amigo.geneontology.org/amigo/term/GO:0071887	Cd3g Bbc3 Axl Bax Il7r St3gal1 Aurkb Arg2 Gli3 Wnt5a Ripk3 Myc Hcls1 St6gal1 Cd74 Anxa1 Fas Adam8 P2rx7 Foxp1 Blm Gas6 Ccl5 Nfkbid Tgfb2 Pik3cd Cdkn2a Serpinb9 Cd24a Lgals3 Plekho2 Bak1 Fcer1g Gimap8 Ccr5 Ccl21a Bcl2a1a
6.73238e-09	32	92	3.33575	Response to chemokine	http://amigo.geneontology.org/amigo/term/GO:1990868	Ccl8 Ccl6 Ccl9 Edn1 Trem2 Lox Ccr1 Ccl20 Padi2 Cxcl5 Pf4 Cxcl1 Cx3cl1 Ccl17 Cxcl10 Ccl5 Ccl12 Ccl7 Ccl2 Cxcr6 Ccr2 Cxcr3 Foxc1 Cx3cr1 Slit3 Cxcl2 Cxcl17 Xcr1 Lrch1 Ccr5 Ccl21a Ccl21b
6.73238e-09	32	92	3.33575	Cellular response to chemokine	http://amigo.geneontology.org/amigo/term/GO:1990869	Ccl8 Ccl6 Ccl9 Edn1 Trem2 Lox Ccr1 Ccl20 Padi2 Cxcl5 Pf4 Cxcl1 Cx3cl1 Ccl17 Cxcl10 Ccl5 Ccl12 Ccl7 Ccl2 Cxcr6 Ccr2 Cxcr3 Foxc1 Cx3cr1 Slit3 Cxcl2 Cxcl17 Xcr1 Lrch1 Ccr5 Ccl21a Ccl21b
6.97796e-09	25	60	3.99595	T cell migration	http://amigo.geneontology.org/amigo/term/GO:0072678	Lgals9 Itgb7 Il27ra Cxcl16 Myo1g Wnt5a Ripk3 Cd200r1 Aif1 Adam8 Ccl20 Itga4 Pycard Msn Cxcl10 Ccl5 Ccl2 Icam1 S1pr1 Ccr2 Cxcr3 Gpr183 Spn Lrch1 Ccl21a
6.98714e-09	35	107	3.137	Antigen processing and presentation	http://amigo.geneontology.org/amigo/term/GO:0019882	Relb Hfe Fcgr1 H2-M3 H2-M2 Cd68 Psme1 Trem2 Psmb8 Tap2 Cd74 Slc11a1 Mr1 Clec4a2 Pycard Was H2-Aa Rab8b Tap1 Icam1 H2-DMb2 H2-DMa Ctss Rftn1 Fgl2 Thbs1 Wdfy4 Fcer1g H2-Eb1 B2m H2-K1 H2-Q10 H2-Ab1 H2-DMb1 Ccl21a
6.99875e-09	34	102	3.19676	Integrin-mediated signaling pathway	http://amigo.geneontology.org/amigo/term/GO:0007229	Itgb2 Itga5 Loxl3 Timp1 Itgb7 Itga3 Itgae Lama5 Plek Itgb4 Syk Fyb Emp2 Fermt3 Col3a1 Fn1 Itga4 Itga6 Fermt1 Fgr Ptn Tyrobp Lat Itgam Itgax Flna Thy1 Vav3 Vav1 Isg15 Sema7a Itga1 Fcer1g Fyb2
6.99875e-09	34	102	3.19676	Positive regulation of myeloid cell differentiation	http://amigo.geneontology.org/amigo/term/GO:0045639	Scin Tgfb1 Stat3 Csf1 Gata2 Zfp36l1 Fos Nckap1l Hcls1 Cd4 Trem2 Tnf Cd74 Ccr1 Inpp5d Jag1 Lef1 Pf4 Tyrobp Ets1 Trib1 Lif Ccl5 Isg15 Klf10 Inhba Gpr68 Jun Rab7b Fes Hmgb2 Evi2 Cd101 Evi2b
7.48357e-09	103	532	1.85676	Divalent inorganic cation homeostasis	http://amigo.geneontology.org/amigo/term/GO:0072507	Lck Cd52 Tcirg1 Bbc3 Tgfb1 Apoe Cacnb3 Bax Gstm7 Cyp27b1 Hap1 Trpm2 Plcd1 Stc1 Gata2 Cacna1d C1qtnf1 Cd40 Anxa6 Ptger1 Avpr1a Stc2 Sgcd Pik3cg Fam20a Cacna1g Dlg4 Edn1 F2rl1 Wnt5a Cd4 Slc25a27 Slc39a6 Diaph1 Ms4a2 Ccr1 Tfap2b Slc11a1 Bok Ptprc Ngf Mcub Pdgfra Spp1 Cxcl1 P2rx7 Trpv6 Dmpk Coro1a Rasa3 Ednra Cx3cl1 Thy1 Smad3 Tspoap1 Plcg2 Cacna1a Gna15 Cxcl10 Ccl5 Ccl2 Tnni3 Tmtc2 Fxyd1 Trpv5 Trpm4…
8.7197e-09	80	377	2.03507	Positive regulation of protein kinase activity	http://amigo.geneontology.org/amigo/term/GO:0045860	Axin2 Ccnd2 Pdgfb Lgals9 Tiam1 Tgfb1 Lcp2 Mmd Prlr Kit Neurl1a Csf1 Fcgr1 Ncf1 Cdc6 Cd40 Igf1 Pik3cg Fam20a Dlg4 Pik3r5 Edn1 Wnt5a Clu Ajuba Ripk3 Nckap1l Emp2 Cdkn1a Cd4 Fgd2 Pim1 Tnf Pdgfrb Afap1l2 Nab2 Adam8 Slc11a1 Vangl2 Ddr2 Zeb2 Traf2 Il1rn Fbn1 Cdc25b Rasgrp1 Tpx2 Tnik Ngf Il6ra Dab1 Camkk2 Lat Pak3 Gas6 Ccdc88a Adra2a Ccl5 Egr1 Tlr4 Tgfb2 Dag1 Ccnb1 Agrn Adora1 Clspn Tlr1 Tlr9 Cd24a Adnp…
9.34375e-09	34	103	3.16572	Positive regulation of adaptive immune response based on somatic recombination of immune receptors built from immunoglobulin superfamily domains	http://amigo.geneontology.org/amigo/term/GO:0002824	Tgfb1 Il27ra Fcgr1 H2-M3 Cd40 Cd4 Msh2 C3 Tap2 Tnf Il18r1 Il1r1 Slc11a1 Ptprc Mr1 Traf2 P2rx7 Sash3 Btk Tnfsf13b Nfkbiz Nfkbid Arid5a Foxp3 Clcf1 Cd24a Ccr2 Nlrp10 Pla2g4a Fcer1g B2m H2-K1 Nectin2 H2-Ab1
1.13675e-08	40	135	2.84156	Positive regulation of I-kappaB kinase/NF-kappaB signaling	http://amigo.geneontology.org/amigo/term/GO:0043123	S100a4 Cd40 Rel F2rl1 Ajuba Litaf Cd4 Clec4n Tnf Cd74 Casp1 Traf5 Traf2 Alpk1 Zc3hav1 Tnfrsf1a Trim30a Flna Tlr3 Cx3cl1 Myd88 Eda2r Ubd Tlr4 Trim14 S100a13 Ikbke Tlr9 Tifa F2r Prkcb Trim12c Birc2 Trim30d Eda Tnip2 Irak4 Trim5 Trim12a Ccl21a
1.16792e-08	52	203	2.45662	Negative regulation of cell projection organization	http://amigo.geneontology.org/amigo/term/GO:0031345	Ngfr Sema6b Efnb2 Itga3 Tchp Apoe Ptprs Pmp22 Ywhah Efemp1 Evl Wnt5a Hes1 Nfatc4 Dpysl3 Map4k4 Sema4c Vim Sema6d Epha7 Dab1 Ephb2 Sema3c Sema3a Nlgn3 Flna Arhgap4 Plxna3 Thy1 Map4 Ccp110 Sema3f Zfp365 Sema7a Lpar1 Rbpj Lrp1 Sema3d Dnm3 Trim46 Tacstd2 Ntm B2m H2-K1 Sema3e Syngap1 Lgals1 Nr2f1 Rgma Fat3 Ccr5 Ccl21a
1.16792e-08	52	203	2.45662	Lymphocyte activation involved in immune response	http://amigo.geneontology.org/amigo/term/GO:0002285	Loxl3 Icosl Lgals9 Spi1 Tgfb1 Relb Stat3 Cd244a Il27ra St3gal1 H2-M3 Cd40 Irf1 Tnfaip3 Havcr2 Irf4 Cd180 F2rl1 Lcp1 Msh2 Cd74 Anxa1 Il18r1 Slc11a1 Ptprc Apbb1ip Il6ra Lef1 Lfng Foxp1 Clec4d Coro1a Dock11 Plcg2 Nfkbiz Tmem98 Nfkbid Icam1 Tlr4 Foxp3 Fgl2 Ptger4 Clcf1 Irf8 Ccr2 Gpr183 Spn Bcl3 Unc13d Fcer1g Lgals1 Pglyrp2
1.25297e-08	71	321	2.12121	Cellular response to external stimulus	http://amigo.geneontology.org/amigo/term/GO:0071496	Sox9 Col1a1 Axl Tgfb1 Cacnb3 Cnn2 Hfe Cyp27b1 Slc38a3 Nfe2l2 Cd40 Wnt9b Mmp7 Cd68 Irf1 Pdk4 Avpr1a Fos Map3k1 Gsdmd Snai2 Cdkn1a Pim1 Eif2ak2 Dsc2 Aif1 Fas Ankrd1 Fosl1 Casp1 Ptprc Atf3 Itga4 Itga6 Postn Vcam1 Nfkb1 Tnc Alb P2rx7 Ptn Tnfrsf1a Gas6 Ednra Tlr3 Chek1 Kank2 Myd88 Ucp2 Scx Brsk1 Krt20 Wnt4 Inhbb Klf10 Tlr4 Dap Ptger4 Dag1 Bmf Tlr8 Piezo2 Pcsk9 Tlr7 Tmem150c Adnp Jun Fes Bak1 Gstp1 Cdk…
1.35443e-08	74	341	2.08117	Positive regulation of cytosolic calcium ion concentration	http://amigo.geneontology.org/amigo/term/GO:0007204	Lck Cd52 Bbc3 Tgfb1 Cacnb3 Bax Gstm7 Hap1 Trpm2 Plcd1 Gata2 Cacna1d C1qtnf1 Ptger1 Avpr1a Pik3cg Cacna1g Dlg4 Edn1 F2rl1 Cd4 Diaph1 Ms4a2 Ccr1 Ptprc Ngf Pdgfra Cxcl1 P2rx7 Trpv6 Coro1a Rasa3 Ednra Cx3cl1 Thy1 Plcg2 Cacna1a Gna15 Cxcl10 Trpv5 Trpm4 Lpar1 Tgfb2 Ptger4 Cacna2d1 Lrp1 C3ar1 Itpr3 Ptgir Synpo Cnr1 S1pr1 Cd24a Gpr157 F2r Cxcr6 Tpcn2 P2ry6 Ccr2 C5ar1 Cxcr3 Fzd2 P2ry10 Selenon Cx3cr1 Cemi…
1.41877e-08	77	361	2.04557	Regulation of actin cytoskeleton organization	http://amigo.geneontology.org/amigo/term/GO:0032956	Scin Tgfb1 Hck Nphs1 Trpm2 Fhod1 Rnd3 Plek Pdlim4 Tgfb3 Evl Edn1 Rhobtb3 F2rl1 Gpr65 Sh3bp1 Nckap1l Hcls1 Arhgap28 Pdgfrb Vangl2 Gsn Iqgap3 Fgr Bst1 Arpc1b Eln Arhgdib Vasp Tjp1 Coro1a Pycard Was Pak3 Flna Gpm6b Cx3cl1 Kank2 Tpm1 Smad3 Ccdc88a Arap1 Rac2 Ssh3 Dbn1 Wnt4 Icam1 Plekhg2 Ssh2 Rgs4 Lpar1 Tgfb2 Prex1 Ptger4 Sh3pxd2b Plekhh2 Pik3r1 Cdc42ep4 Kirrel S100a10 Synpo S1pr1 Bst2 Tmsb4x Tacstd2 …
1.54928e-08	85	415	1.96427	Positive regulation of cell projection organization	http://amigo.geneontology.org/amigo/term/GO:0031346	Ngfr Serpinf1 Itga3 Tiam1 Apoe Hspb1 Kit Neurl1a Hap1 Dynll1 Nfe2l2 Scn1b Efemp1 Kif3c Dlg4 F2rl1 Wnt5a Adamts1 Ache Tnfrsf12a Ptk7 Dpysl3 Ankrd1 Plce1 Fn1 Obsl1 Serpine2 Rgs2 Lcn2 Zeb2 Itga6 Ngf Hgf Cxcl5 P2rx7 Gpc2 Ptn Plxna1 Dock11 Pak3 Flna Plxna3 Cx3cl1 Mns1 Ccdc88a Arap1 Rac2 Ccp110 Zdhhc15 Lif Dbn1 Grip1 Eef2k Anln Rab8b Apbb1 Sema7a Camk1d Negr1 Lrp1 Dnm3 Atp1b2 Pik3r1 Cdc42ep4 Enc1 Agrn …
1.63009e-08	41	142	2.76902	Positive regulation of NF-kappaB transcription factor activity	http://amigo.geneontology.org/amigo/term/GO:0051092	Itgb2 Tgfb1 Stat3 Cd40 Irak3 Wnt5a Clu Ripk3 Eif2ak2 Tnf Adam8 Il18rap Il18r1 Lrrfip1 Traf5 Traf1 Traf2 Tlr2 Pycard Trim30a Tlr3 Cx3cl1 Myd88 Eda2r Icam1 Aim2 Tlr4 Trim14 Prkd2 Tlr9 Cx3cr1 Rab7b Prkcb Trim12c Trim30d Eda Flot1 Trim5 Sphk1 Trim12a Grem1
1.67721e-08	95	484	1.88239	Cellular calcium ion homeostasis	http://amigo.geneontology.org/amigo/term/GO:0006874	Lck Cd52 Tcirg1 Bbc3 Tgfb1 Apoe Cacnb3 Bax Gstm7 Hap1 Trpm2 Plcd1 Stc1 Gata2 Cacna1d C1qtnf1 Cd40 Anxa6 Ptger1 Avpr1a Stc2 Pik3cg Cacna1g Dlg4 Edn1 F2rl1 Wnt5a Cd4 Slc25a27 Diaph1 Ms4a2 Ccr1 Bok Ptprc Ngf Mcub Pdgfra Spp1 Cxcl1 P2rx7 Trpv6 Dmpk Coro1a Rasa3 Ednra Cx3cl1 Thy1 Smad3 Tspoap1 Plcg2 Cacna1a Gna15 Cxcl10 Ccl5 Ccl2 Tnni3 Fxyd1 Trpv5 Trpm4 Lpar1 Tgfb2 Ptger4 Cacna2d1 Lrp1 C3ar1 Adora1 It…
1.67721e-08	56	229	2.34522	Cellular response to molecule of bacterial origin	http://amigo.geneontology.org/amigo/term/GO:0071219	Spi1 Axl Tgfb1 Abca1 Lbp Cd40 Cd68 Cxcl16 Plscr3 Tnfaip3 Havcr2 Ly86 Cd180 Wnt5a Litaf Trem2 Tnf Cd6 Ankrd1 Casp1 Mrc1 Vim Il1f6 Tlr2 Nfkb1 Tnfrsf1b Cxcl5 Pf4 Cxcl1 Pycard Cx3cl1 Trib1 Myd88 Tut4 Cxcl10 Ccl5 Ccl12 Ccl2 Sbno2 Spon2 Serpine1 Arid5a Tlr4 Irf8 Tlr1 Tlr9 Cd14 Cx3cr1 Hmgb2 Ticam2 Ptafr Cxcl2 Tnip2 B2m Gstp1 Lilrb4a
1.70386e-08	81	389	1.99695	Regulation of cytosolic calcium ion concentration	http://amigo.geneontology.org/amigo/term/GO:0051480	Lck Cd52 Bbc3 Tgfb1 Cacnb3 Bax Gstm7 Hap1 Trpm2 Plcd1 Gata2 Cacna1d C1qtnf1 Ptger1 Avpr1a Pik3cg Cacna1g Dlg4 Edn1 F2rl1 Wnt5a Cd4 Diaph1 Ms4a2 Ccr1 Bok Ptprc Ngf Pdgfra Cxcl1 P2rx7 Trpv6 Coro1a Rasa3 Ednra Cx3cl1 Thy1 Smad3 Tspoap1 Plcg2 Cacna1a Gna15 Cxcl10 Fxyd1 Trpv5 Trpm4 Lpar1 Tgfb2 Ptger4 Cacna2d1 Lrp1 C3ar1 Adora1 Itpr3 Ptgir Synpo Cnr1 S1pr1 Cd24a Gpr157 Marcksl1 F2r Cxcr6 Tpcn2 P2ry6 Cc…
1.83036e-08	37	121	2.93256	Regulation of leukocyte chemotaxis	http://amigo.geneontology.org/amigo/term/GO:0002688	Spi1 Csf1 Lbp Edn1 Cxcl14 F2rl1 Wnt5a Nckap1l Pla2g7 Aif1 Cd74 Ccr1 Padi2 Bst1 Ptn Gas6 Ednra Cx3cl1 Dapk2 Rac2 Gpsm3 Cxcl10 Ccl5 Ccl12 Ccl7 Ccl2 Serpine1 Camk1d C3ar1 Nbl1 S100a14 Ccr2 C5ar1 Cxcl17 C5ar2 Grem1 Ccl21a
1.90952e-08	26	67	3.7216	Positive regulation of chemokine production	http://amigo.geneontology.org/amigo/term/GO:0032722	Lgals9 Lbp Havcr2 Syk F2rl1 Wnt5a Eif2ak2 Aif1 Tnf Cd74 Il33 Il1rl1 Postn Il6ra Tlr2 Pycard Tlr3 Myd88 Ccl5 Egr1 Tlr4 Lrp1 Il7 Tlr7 Tlr9 Ticam2
1.90952e-08	78	370	2.02173	Muscle cell differentiation	http://amigo.geneontology.org/amigo/term/GO:0042692	Pdgfb Sox9 Mmp14 Ramp2 Efnb2 Tgfb1 Klf5 Kit Gata6 Actn3 Nphs1 Fhl2 Ccl8 Piezo1 Plekho1 H3f3b Rarb Igf1 Avpr1a Sdc1 Krt19 Edn1 Col14a1 Myh9 Hes1 Wnt10b Nfatc4 Pdgfrb Efemp2 Casp1 Sema4c Speg Rgs2 Cfh Csrp1 Vangl2 Notch1 Bmp2 Nfatc2 Ptgfrn Pdgfra Foxp1 Cd9 Dmpk Sorbs2 Smad1 Olfm2 Tpm1 Cxcl10 Parp2 Wnt4 Nek5 Gdf15 Rgs4 Rbpj Cd53 Npnt Fzd7 Ccnb1 Pgm5 Foxf1 Myof Tmsb4x Selenon Prkg1 Jam2 Nebl Tmem119 …
1.90952e-08	26	67	3.7216	Negative regulation of wound healing	http://amigo.geneontology.org/amigo/term/GO:0061045	Pdgfb Apoe Cd34 Tmprss6 C1qtnf1 Pros1 Serping1 Tnf Serpine2 Anxa5 Fga Pdgfra Cd9 Anxa2 Smad3 Fgg Tspan8 Wnt4 Serpine1 Abcc8 Thbs1 Cd109 Prkg1 Cldn19 Cldn3 Thbd
2.15408e-08	38	127	2.86953	Positive regulation of cell-substrate adhesion	http://amigo.geneontology.org/amigo/term/GO:0010811	Pdgfb Itga5 Itga3 Nid1 Fbln1 Csf1 Emp2 Ccdc80 Smoc2 Efemp2 Fn1 Itga6 Fermt1 Emilin1 Spp1 Ptn Flna Thy1 Cd3e Smad3 Dbn1 Abi3bp Wnt4 Rras Prex1 Dag1 Col16a1 Npnt S100a10 Foxf1 Egflam Ecm2 Skap1 Unc13d Spock2 Fbln2 Myadm Ccl21a
2.15408e-08	38	127	2.86953	Regulation of response to cytokine stimulus	http://amigo.geneontology.org/amigo/term/GO:0060759	Mapk7 Axl Klf4 Csf1 Irak3 Edn1 Syk F2rl1 Wnt5a Trem2 Cd74 Irf7 Casp1 Il1r1 Ptprc Traf2 Il1rn Samhd1 Tlr2 Laptm5 Padi2 Usp18 Pycard Gas6 Casp4 Parp14 Ccl5 Isg15 Tlr4 Ddx58 Il7 Ikbke Cd24a Mmp12 Ticam2 Slit3 Sphk1 Nlrc5
2.17362e-08	33	101	3.13346	Collagen metabolic process	http://amigo.geneontology.org/amigo/term/GO:0032963	Mmp11 Mmp14 Col1a1 Tgfb1 P3h4 Rcn3 Vsir Mrc2 Cygb Tgfb3 Pdgfrb Mmp19 Fn1 Vim Col5a1 Il6ra Ctsk Mmp23 Emilin1 P2rx7 Col1a2 Mmp2 Mmp15 Scx Ccl2 Adamts2 Wnt4 Ctss Mfap4 F2r Mmp12 Arrb2 Serpinh1
2.18441e-08	32	96	3.19676	Positive regulation of T cell proliferation	http://amigo.geneontology.org/amigo/term/GO:0042102	Icosl Cd244a Il27ra Igf1 Havcr2 Syk Nckap1l Hes1 Cd4 Aif1 Anxa1 Cd6 Ptprc Vcam1 Blm Coro1a Pycard Sash3 Efnb1 Tnfsf13b Cd3e Ccl5 Cd276 Igfbp2 Foxp3 Slc7a1 Cd24a Ccdc88b Ccr2 Vtcn1 Spn Rasal3
2.27526e-08	57	237	2.30652	Regulation of canonical Wnt signaling pathway	http://amigo.geneontology.org/amigo/term/GO:0060828	Axin2 Sox9 Col1a1 Tgfb1 Apoe Sulf2 Bicc1 Lrrk1 Sfrp5 Ccdc88c Gli3 Nkd2 Amer2 Wnt5a Scel Ctnnd2 Csnk1e Snai2 Wnt10b Ptk7 Bambi Gli1 Sox17 Tnn Zeb2 Notch1 Fermt1 Bmp2 Dkk2 Nfkb1 Ptpro Dkk3 Adgra2 Nkd1 Smad3 Aspm Mks1 Tle2 Trpm4 Egr1 Rbpj Rbms3 Ankrd6 Plekha4 Fzd7 Dact1 Jrk Shisa3 Arntl Gpc3 Eda Cdh3 Mcc Grem1 Sox4 Nrarp Dact3
2.4424e-08	43	155	2.66053	Biomineral tissue development	http://amigo.geneontology.org/amigo/term/GO:0031214	Axin2 Sox9 Col1a1 Tcirg1 Tgfb1 Actn3 Cyp27b1 Igf1 Fam20a Tgfb3 Ank Wnt10b Pkdcc Lox Fbn2 Ltbp3 Ccr1 Ddr2 Notch1 Bmp2 Fgr Spp1 P2rx7 Col1a2 Gpnmb Ptn Mgp Gpm6b Gas6 Smad3 Sbno2 Isg15 Cd276 Wnt4 Klf10 Trpm4 Snx10 Bcor S1pr1 Bmpr1b Tmem119 Gpc3 Grem1
2.53549e-08	104	551	1.81014	Regulation of anatomical structure size	http://amigo.geneontology.org/amigo/term/GO:0090066	Sema6b Scin Apoe Il7r Nphs1 Ptprs Slc12a4 Wnt9b Akt3 Plek Avpr1a Adora2a Asic2 Slc6a4 Cacna1g Evl Edn1 F2rl1 Wnt5a Sh3bp1 Nckap1l Hcls1 Tnfrsf12a Arhgap28 Tnf Sema4c Fn1 Rgs2 Olfm1 Gsn Sema6d Ngf Fga Iqgap3 Epha7 Sema3c Sema3a P2rx7 Arpc1b Eln Vasp Coro1a Pycard Scnn1b Was Msn Pak3 Arhgap4 Plxna3 Ednra Mmp2 Cx3cl1 Tpm1 Adra2a Vav3 Fgg Gucy1a1 Vav1 Ssh3 Dbn1 Sema3f Dusp5 Acta2 Icam1 Plekhg2 Ssh2 T…
2.65267e-08	24	59	3.90113	Negative regulation of tumor necrosis factor production	http://amigo.geneontology.org/amigo/term/GO:0032720	Axl Il27ra Lbp Cd34 Tnfaip3 Igf1 Vsir Irak3 Havcr2 Arg2 Trem2 Gpnmb Clec4a2 Trim30a Gas6 Cx3cl1 Tlr4 Foxp3 Ptger4 Cd24a Bcl3 Arrb2 Gstp1 C5ar2
2.65421e-08	89	447	1.90947	Positive regulation of kinase activity	http://amigo.geneontology.org/amigo/term/GO:0033674	Axin2 Ccnd2 Pdgfb Lgals9 Tiam1 Axl Tgfb1 Lcp2 Mmd Prlr Kit Neurl1a Csf1 Fcgr1 Ncf1 Cdc6 Cd40 Ros1 Igf1 Pik3cg Fam20a Dlg4 Pik3r5 Edn1 Wnt5a Clu Ajuba Ripk3 Nckap1l Emp2 Cdkn1a Cd4 Fgd2 Pim1 Tnf Cd74 Pdgfrb Afap1l2 Nab2 Adam8 Slc11a1 Vangl2 Ddr2 Zeb2 Traf2 Il1rn Fbn1 Cdc25b Rasgrp1 Tpx2 Tnik Ngf Il6ra Epha7 Dab1 Ephb2 Fgr Pdgfra Camkk2 Ephb6 Lat Pak3 Gas6 Ccdc88a Adra2a Vav3 Ccl5 Egr1 Tlr4 Tgfb2 D…
2.66326e-08	57	238	2.29683	Respiratory system development	http://amigo.geneontology.org/amigo/term/GO:0060541	Sox9 Loxl3 Mmp14 Rarg Itga3 Tgfb1 Gata6 Aldh1a2 Lama5 Sparc Rcn3 Igf1 Gli3 Sftpd Wnt5a Grhl2 Hes1 Ptk7 Pkdcc Tnf Lox Pdgfrb Ltbp3 Gli1 Speg Vangl2 Notch1 Ccdc39 Lef1 Tnc Pdpn Pdgfra Ptn Foxp1 Mgp Ano1 Crispld2 Stra6 Foxj1 Lif Adamtsl2 Adamts2 Spry1 Rbpj Dag1 Ccdc40 Timeless Hesx1 Foxf1 Tcf21 Mmp12 Selenon Klf2 Gpc3 Eda Sim2 Sox11
2.79102e-08	54	220	2.35398	Morphogenesis of a branching structure	http://amigo.geneontology.org/amigo/term/GO:0001763	Sox9 Mmp14 Tgfb1 Csf1 Lama5 Sulf1 Etv4 Wnt9b Igf1 Gli3 Edn1 Wnt5a Grhl2 Myc Snai2 Nfatc4 Sox8 Tnf Vangl2 Notch1 Bmp2 Lef1 Epha7 Tnc Sema3c Hgf Sema3a Pdgfra Plxna1 Mgp Col4a1 Ednra St14 Mks1 Wnt4 Spry1 Hoxa11 Dag1 Timeless Npnt Foxf1 Greb1l Tcf21 Foxc2 Fat4 Adamts16 Tacstd2 Socs3 Gpc3 Csmd1 Sema3e Grem1 Nrarp Foxd1
2.8781e-08	31	92	3.2315	Negative regulation of leukocyte proliferation	http://amigo.geneontology.org/amigo/term/GO:0070664	Lgals9 Tgfb1 Tnfrsf13b H2-M3 Vsir Havcr2 Arg2 Sftpd Twsg1 Il33 Inpp5d Laptm5 Gpnmb Tyrobp Btk Foxj1 Ccl12 Cd276 H2-Aa Foxp3 Cdkn2a Cd24a Vtcn1 Spn Pde5a Gstp1 Erbb2 Sox11 H2-Ab1 Grem1 Slfn1
2.94326e-08	152	905	1.61074	Response to hormone	http://amigo.geneontology.org/amigo/term/GO:0009725	Serpinf1 Mmp14 Timp1 Ramp2 Rarg Col1a1 Itga3 Tgfb1 Fosb Nqo1 Stat3 Ghrhr Hdac9 Prlr Kit Gata6 Cyp27b1 Fhl2 Plcd1 Stc1 Ptgds Cybb Nfe2l2 Brca1 Rarb Cdc6 Sparc Irf1 Ywhah Pdk4 Akt3 Socs2 Igf1 Ddit4 Avpr1a Prmt2 Stc2 Btg2 Igfbp1 Sdc1 Pld2 Krt19 Zfp36l1 Fos Tgfb3 Gli3 Edn1 Myc Fbxo32 Cldn1 Hcls1 Wnt10b Cdkn1a Lbh Aif1 Tnf Lox Pdgfrb Anxa1 Fas Fosl1 Cpn1 Mmp19 Cdk2 Idh1 Nucks1 Ncf2 Pip4k2a Notch1 Il1r…
2.98331e-08	43	156	2.64347	Negative regulation of neuron projection development	http://amigo.geneontology.org/amigo/term/GO:0010977	Ngfr Sema6b Efnb2 Apoe Ptprs Pmp22 Efemp1 Wnt5a Hes1 Dpysl3 Map4k4 Sema4c Vim Sema6d Epha7 Dab1 Ephb2 Sema3c Sema3a Nlgn3 Flna Arhgap4 Plxna3 Thy1 Sema3f Zfp365 Sema7a Lpar1 Rbpj Lrp1 Sema3d Dnm3 Trim46 Ntm B2m H2-K1 Sema3e Syngap1 Lgals1 Nr2f1 Rgma Fat3 Ccr5
2.9963e-08	23	55	4.01048	Heterotypic cell-cell adhesion	http://amigo.geneontology.org/amigo/term/GO:0034113	Lck Itga5 Mapk7 Itgb7 Klf4 Cd44 Tnfaip3 Cd200r1 Dsc2 Tnf Ptprc Il1rn Itga4 Vcam1 Fga Itgax Thy1 Fgg Dsg2 Dsp Skap1 Flot1 Myadm
3.09665e-08	27	73	3.54709	Lymphocyte homeostasis	http://amigo.geneontology.org/amigo/term/GO:0002260	Tcirg1 Foxn1 Tgfb1 Bax Tnfrsf13b Tnfaip3 Ripk3 Nckap1l Pmaip1 Cd74 Fas Slc40a1 P2rx7 Coro1a Lat Dock11 Tnfsf13b Ccnb2 Lmo1 Tgfb2 Foxp3 Pik3cd Spns2 Cd24a Bak1 Pirb Bcl2a1a
3.15513e-08	36	118	2.92585	Cellular response to interferon-gamma	http://amigo.geneontology.org/amigo/term/GO:0071346	Ccl8 Irf1 Ccl6 Ccl9 Evl Edn1 Wnt5a Myc Ciita Cldn1 Aif1 Casp1 Ccl20 Mrc1 Vim Stxbp1 Gsn Tlr2 Was Tlr3 Cx3cl1 Ccl17 Parp14 Ccl5 Ccl12 Ccl7 Ccl2 Tlr4 Gbp7 Irf8 Cdc42ep4 Rab7b H2-Ab1 Nlrc5 Ccl21a Ccl21b
3.31323e-08	52	209	2.3861	Immune response-regulating cell surface receptor signaling pathway	http://amigo.geneontology.org/amigo/term/GO:0002768	Lck Icosl Lcp2 Cacnb3 Bax Kit Fcgr1 H2-M3 Cd40 Myo1g Syk Fyb Nckap1l Gcsam Ms4a2 Lpxn Ptprc Nfatc2 Laptm5 Clec4d Tyrobp Btk Cmtm3 Thy1 Cd3e Vav3 Plcg2 Nfkbiz Cd276 Elf1 Nfkbid Themis2 Rftn1 Foxp3 C3ar1 Lat2 Mill2 Prkd2 C5ar1 Vtcn1 Spn Lax1 Btla Prkcb Kcnn4 Skap1 Nfam1 Fcer1g Nectin2 H2-Ab1 C5ar2 Fyb2
3.49116e-08	122	684	1.71055	Metal ion homeostasis	http://amigo.geneontology.org/amigo/term/GO:0055065	Lck Cd52 Tcirg1 Bbc3 Tgfb1 Apoe Cacnb3 Cp Bax Gstm7 Hfe Cyp27b1 Hap1 Trpm2 Plcd1 Stc1 Gata2 Steap1 Cacna1d Tmprss6 C1qtnf1 Cd40 Slc12a4 Anxa6 Ptger1 Avpr1a Adora2a Stc2 Sgcd Pik3cg Fam20a Cacna1g Dlg4 Edn1 F2rl1 Wnt5a Myc Upk3a Meltf Cd4 Slc25a27 Slc39a6 Diaph1 Ms4a2 Ccr1 Tfap2b Slc40a1 Slc11a1 Bok Ptprc Lcn2 Ngf Mcub Pdgfra Spp1 Cxcl1 P2rx7 Trpv6 Dmpk Coro1a Scnn1b Rasa3 Ednra Cx3cl1 Thy1 Smad3 …
3.54637e-08	34	108	3.01916	Intrinsic apoptotic signaling pathway in response to DNA damage	http://amigo.geneontology.org/amigo/term/GO:0008630	Zfp385a Bbc3 Bax Cd44 Crip1 Brca1 Ddit4 Clu Myc Snai2 Cdkn1a Nfatc4 Msh2 Tnf Pmaip1 Cd74 Bok Tnfrsf1b Tnfrsf1a Aen Ddias Nupr1 Pycard Brca2 Pik3r1 Phlda3 Ikbke Snai1 Sfn Bcl3 Bak1 Ifi204 Bcl2a1b Bcl2a1a
3.61647e-08	132	758	1.67007	Brain development	http://amigo.geneontology.org/amigo/term/GO:0007420	Sema6b Axl Bax Ghrhr Nes Pafah1b3 Neurl1a Cnp Hap1 Fzd3 Slc38a3 Ptprs Aldh1a2 Kif1a Gata2 Rarb Wnt9b Map1s Akt3 Apaf1 Igf1 Ddit4 Avpr1a Meis1 Btg2 Llgl1 Slc6a4 Gli3 Fancc Wnt5a Grhl2 Myc Hes1 D16Ertd472e Arl13b Synj2 Twsg1 Aif1 Diaph1 Gli1 Ccr1 Col3a1 Sema4c Serpine2 Bok Rgs2 Srgap2 Cenpf Zeb2 Notch1 Sema6d Bmp2 Ccdc39 Dclk1 Tspan2 Lef1 Ptbp2 Epha7 Dab1 B4galt2 Ephb2 Sema3a Anxa3 Ptn Foxp1 Cd9 Nr…
3.61647e-08	29	83	3.35082	Platelet activation	http://amigo.geneontology.org/amigo/term/GO:0030168	Pdgfb Vwf Axl Apoe C1qtnf1 Plek Evl Syk Fermt3 Fn1 Serpine2 Cfh Selp Stxbp1 Fga Pdpn Pdgfra Pf4 Cd9 Cx3cl1 Adra2a Fgg Rap2b Tlr4 Entpd1 F2r Prkg1 Pla2g4a Fcer1g
3.62865e-08	43	157	2.62663	Biomineralization	http://amigo.geneontology.org/amigo/term/GO:0110148	Axin2 Sox9 Col1a1 Tcirg1 Tgfb1 Actn3 Cyp27b1 Igf1 Fam20a Tgfb3 Ank Wnt10b Pkdcc Lox Fbn2 Ltbp3 Ccr1 Ddr2 Notch1 Bmp2 Fgr Spp1 P2rx7 Col1a2 Gpnmb Ptn Mgp Gpm6b Gas6 Smad3 Sbno2 Isg15 Cd276 Wnt4 Klf10 Trpm4 Snx10 Bcor S1pr1 Bmpr1b Tmem119 Gpc3 Grem1
3.68825e-08	37	124	2.86161	Regulation of myeloid leukocyte differentiation	http://amigo.geneontology.org/amigo/term/GO:0002761	Tgfb1 Csf1 Gata2 Zfp36l1 Fos Myc Hcls1 Cd4 Trem2 Tnf Cd74 Adam8 Ccr1 Inpp5d Fbn1 Lef1 Pf4 Foxp1 Clec2d Tyrobp Trib1 Lif Ccl5 Mitf C1qc Klf10 Prdm16 Lrrc17 Pik3r1 Rbp1 Gpr68 Jun Fes Evi2 Mafb Cd101 Evi2b
3.77358e-08	93	478	1.86589	Embryonic organ development	http://amigo.geneontology.org/amigo/term/GO:0048568	Sox9 Hoxb6 Tcf7 Mmp14 Rarg Tgfb1 Nes Kit Pole Fzd3 Plcd1 Aldh1a2 Gata2 Rarb Wnt9b Efemp1 Hoxb9 Krt19 Zfp36l1 Tgfb3 Gli3 Edn1 Wnt5a Grhl2 Myc Hes1 Arl13b Ptk7 Pkdcc Tnf Fbn2 Pdgfrb Gli1 Sox17 Vangl2 Prrx1 Notch1 Fbn1 Ccdc39 Vcam1 Lef1 Ephb2 Pdgfra Mfap5 Nr2f2 Tead2 Fgfr2 Sall1 St14 Dscaml1 Stra6 Smad3 Lmo2 Mdfi Mks1 Lif Hoxc9 Alx1 Ovol2 Hoxa11 Mical2 Hoxb4 Hoxb5 Runx2 Rbpj Tgfb2 Ccdc40 Hesx1 Gjb5 …
3.78835e-08	41	146	2.69316	Regulation of T cell differentiation	http://amigo.geneontology.org/amigo/term/GO:0045580	Lck Loxl3 Tcf7 Lgals9 Foxn1 Tgfb1 Il7r Hspb1 H2-M3 Irf1 Vsir Gli3 Syk Nckap1l Cd74 Anxa1 Adam8 Ptprc Rasgrp1 Lef1 Lag3 Sash3 Fanca Egr3 Fancd2 Foxj1 Nfkbiz H2-Aa Nfkbid Dusp10 Foxp3 Fgl2 Il7 Cdkn2a Ccr2 Zfp608 Erbb2 Runx3 Il1rl2 Sox4 Nrarp
3.82125e-08	54	222	2.33277	Cellular response to lipopolysaccharide	http://amigo.geneontology.org/amigo/term/GO:0071222	Spi1 Axl Tgfb1 Abca1 Lbp Cd40 Cd68 Cxcl16 Plscr3 Tnfaip3 Havcr2 Ly86 Cd180 Wnt5a Litaf Trem2 Tnf Cd6 Ankrd1 Casp1 Mrc1 Vim Il1f6 Nfkb1 Tnfrsf1b Cxcl5 Pf4 Cxcl1 Pycard Cx3cl1 Trib1 Myd88 Tut4 Cxcl10 Ccl5 Ccl12 Ccl2 Sbno2 Spon2 Serpine1 Arid5a Tlr4 Irf8 Tlr9 Cd14 Cx3cr1 Hmgb2 Ticam2 Ptafr Cxcl2 Tnip2 B2m Gstp1 Lilrb4a
3.93449e-08	59	253	2.23647	Cellular response to biotic stimulus	http://amigo.geneontology.org/amigo/term/GO:0071216	Spi1 Axl Tgfb1 Abca1 Lbp Cd40 Cd68 Cxcl16 Plscr3 Tnfaip3 Havcr2 Ly86 Syk Cd180 Wnt5a Litaf Trem2 Tnf Cd6 Ankrd1 Casp1 Mrc1 Vim Il1f6 Tlr2 Nfkb1 Tnfrsf1b Cxcl5 Pf4 Cxcl1 Pycard Btk Cx3cl1 Trib1 Myd88 Tut4 Cxcl10 Ccl5 Ccl12 Ccl2 Sbno2 Spon2 Serpine1 Arid5a Txnip Tlr4 Irf8 Tlr1 Tlr9 Cd14 Cx3cr1 Hmgb2 Ticam2 Ptafr Cxcl2 Tnip2 B2m Gstp1 Lilrb4a
4.42328e-08	23	56	3.93886	Interleukin-10 production	http://amigo.geneontology.org/amigo/term/GO:0032613	Lgals9 Stat3 Cd34 Vsir Irf4 Syk F2rl1 Trem2 Prg2 Tlr2 Hgf Tnfrsf9 Tyrobp Pycard Sash3 Isg15 Tlr4 Foxp3 Ptger4 Tlr9 Bcl3 Fcer1g Lilra5
4.42328e-08	23	56	3.93886	Regulation of interleukin-10 production	http://amigo.geneontology.org/amigo/term/GO:0032653	Lgals9 Stat3 Cd34 Vsir Irf4 Syk F2rl1 Trem2 Prg2 Tlr2 Hgf Tnfrsf9 Tyrobp Pycard Sash3 Isg15 Tlr4 Foxp3 Ptger4 Tlr9 Bcl3 Fcer1g Lilra5
4.42328e-08	23	56	3.93886	Lymphocyte chemotaxis	http://amigo.geneontology.org/amigo/term/GO:0048247	Ccl8 Cxcl16 Ccl6 Ccl9 Cxcl14 Wnt5a Adam8 Ccl20 Padi2 Gas6 Cx3cl1 Ccl17 Cxcl10 Ccl5 Ccl12 Ccl7 Ccl2 Ccr2 Cxcr3 Ch25h Gpr183 Ccl21a Ccl21b
4.42328e-08	82	404	1.94654	Neuron death	http://amigo.geneontology.org/amigo/term/GO:0070997	Ngfr Serpinf1 Efnb2 Bbc3 Axl Apoe Nqo1 Bax Stat3 Nes Crlf1 Trpm2 Csf1 Cd34 Birc5 Apaf1 Igf1 Unc5b Ddit4 Adora2a Rel Btg2 Fos Tert Wnt5a Clu Hdac7 Cd200r1 Map3k12 Abcc1 Ache Nfatc4 Slc25a27 Msh2 Tnf Pmaip1 Fas Adam8 St8sia2 Tfap2b Bok Ncf2 Stxbp1 Ngf Epha7 Tnfrsf1b Gpnmb Tnfrsf1a Tyrobp Coro1a Nupr1 Pak3 Cx3cl1 Cacna1a Ccl5 Ccl12 Parp2 C1qa Egr1 Tlr4 Tgfb2 Lrp1 Clcf1 Agrn Itga1 Adora1 Pcsk9 F2r C5…
4.49239e-08	143	843	1.62682	Regulation of transferase activity	http://amigo.geneontology.org/amigo/term/GO:0051338	Axin2 Ccnd2 Pdgfb Mapk7 Lgals9 Tiam1 Axl Tgfb1 Lcp2 Apoe Klf4 Mmd Hspb1 Prlr Kit Neurl1a Csf1 Gadd45b Fcgr1 Ncf1 Cdc6 Cd40 Dbndd2 Ksr1 Chtf18 Tnfaip3 Ros1 Socs2 Igf1 Adora2a Irak3 Ccng1 Pik3cg Fam20a Dlg4 Aurkb Pik3r5 Edn1 Wnt5a Clu Ajuba Ripk3 Grhl2 Myc Nckap1l Emp2 Cdkn1a Cd4 Fgd2 Pim1 Pot1b Tnf Cd74 Pdgfrb Plce1 Afap1l2 Nab2 Adam8 Slc11a1 Rgs2 Ptprc Vangl2 Ddr2 Pip4k2a Zeb2 Traf2 Il1rn Fbn1 Cd…
4.50825e-08	34	109	2.99146	Endothelial cell differentiation	http://amigo.geneontology.org/amigo/term/GO:0045446	Col18a1 Ptprs Stc1 F2rl1 Cldn1 Fstl1 Xdh Tnf Sox17 Notch1 Jag1 Col15a1 Pdpn Abcb1b Ptn Tnfrsf1a Tjp1 Nr2f2 Msn Myd88 Btg1 Icam1 Atoh8 Hoxb5 Rbpj Foxp3 Cldn5 S1pr2 S1pr1 Nrg1 S1pr3 Myadm Cldn3 Apold1
4.53645e-08	59	254	2.22766	Defense response to symbiont	http://amigo.geneontology.org/amigo/term/GO:0140546	Apobec3 Cd40 Dhx58 Irf1 Ifngr1 Ddit4 F2rl1 Ripk3 Ifngr2 Eif2ak2 Il33 Ifitm1 Ifitm3 Irf7 Ptprc Samhd1 Tlr2 Oasl2 Zc3hav1 Itgax Pycard Cd37 Irf2 Tlr3 Oas2 Rtp4 Tagap Cxcl10 Ccl5 Slfn8 Isg15 Spon2 Aim2 Ddx60 Foxp3 Fgl2 Ddx58 Tlr8 Apobec1 Mill2 Oasl1 Tlr7 Tlr9 Bst2 Mmp12 Spn Oas1a Cd8a Ticam2 Unc13d Trim5 Ifitm2 Ifit3b Trim12a Rnasel Tspan6 Nlrp1b Nlrc5 Ifit3
4.53645e-08	59	254	2.22766	Defense response to virus	http://amigo.geneontology.org/amigo/term/GO:0051607	Apobec3 Cd40 Dhx58 Irf1 Ifngr1 Ddit4 F2rl1 Ripk3 Ifngr2 Eif2ak2 Il33 Ifitm1 Ifitm3 Irf7 Ptprc Samhd1 Tlr2 Oasl2 Zc3hav1 Itgax Pycard Cd37 Irf2 Tlr3 Oas2 Rtp4 Tagap Cxcl10 Ccl5 Slfn8 Isg15 Spon2 Aim2 Ddx60 Foxp3 Fgl2 Ddx58 Tlr8 Apobec1 Mill2 Oasl1 Tlr7 Tlr9 Bst2 Mmp12 Spn Oas1a Cd8a Ticam2 Unc13d Trim5 Ifitm2 Ifit3b Trim12a Rnasel Tspan6 Nlrp1b Nlrc5 Ifit3
4.58389e-08	84	418	1.92723	Regulation of metal ion transport	http://amigo.geneontology.org/amigo/term/GO:0010959	Rem1 Pdgfb Il16 Tgfb1 Cacnb3 Homer3 Bax Gstm7 Fxyd4 Hfe Hap1 Fxyd5 Stc1 Cnksr3 Cacna1d Ywhah Scn1b Akt3 Igf1 Adora2a Stc2 Pik3cg Cacna1g Cacnb1 Hes1 Cd4 Trem2 Diaph1 Pdgfrb Ms4a2 Kcnip2 Ccr1 Serpine2 Stom Ngf Cxcl1 P2rx7 Dmpk Coro1a Scnn1b Flna Ednra Cx3cl1 Rrad Thy1 Trf Plcg2 Cacna1a Cxcl10 Ccl5 Ccl12 Cbarp Kcnc2 Fxyd1 Icam1 Cd84 Cldn16 Rgs4 Tgfb2 Plcb4 Cacna2d1 Abcc8 Atp1b2 Agrn Adora1 Fgf11 Pc…
4.81394e-08	29	84	3.31093	Negative regulation of response to wounding	http://amigo.geneontology.org/amigo/term/GO:1903035	Pdgfb Apoe Ptprs Cd34 Tmprss6 C1qtnf1 Pros1 Serping1 Tnf Serpine2 Anxa5 Fga Pdgfra Cd9 Anxa2 Smad3 Fgg Tspan8 Wnt4 Serpine1 Abcc8 Thbs1 Cd109 Cd24a Prkg1 Cldn19 Cldn3 Rgma Thbd
5.40087e-08	49	194	2.42229	Regulation of Ras protein signal transduction	http://amigo.geneontology.org/amigo/term/GO:0046578	Ngfr Kctd10 Itga3 Foxm1 Apoe Rasa4 Csf1 Abca1 Stard13 Timp2 Cyth3 Cyth4 Arhgef25 Igf1 Dock2 Pik3cg F2rl1 Sh3bp1 Pdgfrb Plce1 Col3a1 Notch1 Psd4 Rasgrp1 Ngf Ephb2 Arhgdib Psd3 Rasgrp4 Ophn1 Rasa3 Adgrg1 Kank2 Psd Spry1 Lpar1 Tgfb2 Iqsec3 Rgl2 Dennd4b F2r P2ry10 Rasal3 Cdc42se2 Flot1 Erbb2 Nrg1 Syngap1 Arhgef10
5.53803e-08	24	61	3.77322	Negative regulation of tumor necrosis factor superfamily cytokine production	http://amigo.geneontology.org/amigo/term/GO:1903556	Axl Il27ra Lbp Cd34 Tnfaip3 Igf1 Vsir Irak3 Havcr2 Arg2 Trem2 Gpnmb Clec4a2 Trim30a Gas6 Cx3cl1 Tlr4 Foxp3 Ptger4 Cd24a Bcl3 Arrb2 Gstp1 C5ar2
5.63927e-08	20	44	4.35921	T-helper 1 type immune response	http://amigo.geneontology.org/amigo/term/GO:0042088	Relb Il27ra Irf1 Havcr2 Anxa1 Il33 Il1rl1 Il18r1 Il1r1 Slc11a1 Lef1 Tmem98 Arid5a Ccr2 Nlrp10 Spn Bcl3 Pla2g4a Il18bp H2-Ab1
6.25483e-08	97	511	1.82046	Cellular divalent inorganic cation homeostasis	http://amigo.geneontology.org/amigo/term/GO:0072503	Lck Cd52 Tcirg1 Bbc3 Tgfb1 Apoe Cacnb3 Bax Gstm7 Hap1 Trpm2 Plcd1 Stc1 Gata2 Cacna1d C1qtnf1 Cd40 Anxa6 Ptger1 Avpr1a Stc2 Pik3cg Cacna1g Dlg4 Edn1 F2rl1 Wnt5a Cd4 Slc25a27 Slc39a6 Diaph1 Ms4a2 Ccr1 Slc11a1 Bok Ptprc Ngf Mcub Pdgfra Spp1 Cxcl1 P2rx7 Trpv6 Dmpk Coro1a Rasa3 Ednra Cx3cl1 Thy1 Smad3 Tspoap1 Plcg2 Cacna1a Gna15 Cxcl10 Ccl5 Ccl2 Tnni3 Fxyd1 Trpv5 Trpm4 Lpar1 Tgfb2 Ptger4 Cacna2d1 Lrp1…
6.64216e-08	57	244	2.24035	Glial cell differentiation	http://amigo.geneontology.org/amigo/term/GO:0010001	Sox9 Tgfb1 Stat3 Cnp Lama2 Ifngr1 Igf1 Adora2a Itgb4 Gli3 Clu Hes1 Trem2 Sox8 Il33 Nab2 Serpine2 Bok Vim Gsn Notch1 Bmp2 Tspan2 Lef1 Tlr2 Dab1 Tnfrsf1b Mxra8 Exoc4 Ptn Cd9 Nlgn3 Lif Tmem98 Lgi4 C1qa Zfp365 Egr2 Lpar1 Tlr4 Adgrg6 Dusp10 Dag1 Clcf1 Ulk4 Gpr157 C5ar1 Nrros Cntn2 Prx B4galt6 Gstp1 Erbb2 Nrg1 Sox11 Arhgef10 Sox4
7.47125e-08	26	71	3.51193	Regulation of cartilage development	http://amigo.geneontology.org/amigo/term/GO:0061035	Axin2 Sox9 Rarg Scin Tgfb1 Rarb Efemp1 Gli3 Wnt5a Bmp1 Snai2 Pkdcc Ltbp3 Bmp2 Ctsk Smad1 Adamts7 Smad3 Scx Loxl2 Hoxa11 Runx2 Tgfb2 Adamts12 Bmpr1b Grem1
8.09089e-08	75	362	1.98693	Regulation of neuron death	http://amigo.geneontology.org/amigo/term/GO:1901214	Ngfr Serpinf1 Efnb2 Bbc3 Axl Apoe Nqo1 Bax Stat3 Nes Crlf1 Trpm2 Csf1 Cd34 Birc5 Igf1 Unc5b Ddit4 Adora2a Rel Btg2 Fos Tert Wnt5a Clu Hdac7 Cd200r1 Map3k12 Abcc1 Nfatc4 Msh2 Tnf Pmaip1 Fas Adam8 St8sia2 Tfap2b Bok Ncf2 Stxbp1 Ngf Epha7 Tnfrsf1b Gpnmb Tnfrsf1a Tyrobp Coro1a Nupr1 Pak3 Cx3cl1 Cacna1a Ccl5 Ccl12 Parp2 C1qa Egr1 Tlr4 Tgfb2 Lrp1 Clcf1 Agrn Itga1 Adora1 Pcsk9 F2r C5ar1 Adnp Cx3cr1 Jun …
8.84576e-08	150	905	1.58955	Export from cell	http://amigo.geneontology.org/amigo/term/GO:0140352	Lgals9 Tcirg1 Spi1 Tiam1 Axl Tgfb1 Apoe Hck Cavin1 Ghrhr Kit Hfe Hap1 Stx1a Dynll1 Trpm2 Plcd1 Gata2 Ptgds Abca1 Cacna1d C1qtnf1 Birc5 Rab3d Rcn3 Mical1 Igf1 Plek Avpr1a Adora2a Myo1g Llgl1 Sdc1 Rhbdf2 Pld2 Slc6a4 Cacna1g Tgfb3 Tnfaip2 Edn1 Syk Nkd2 F2rl1 Pde8b Oit1 Myh9 Abcc1 Trem2 Tnf Rab27b Anxa1 Ms4a2 Ankrd1 Kcnip2 Ccr1 Tfap2b Slc40a1 Map4k4 Serpine2 Pask Syt2 Stxbp1 Notch1 Il1rn Syt13 Rasgrp…
8.93835e-08	69	323	2.0487	Sex differentiation	http://amigo.geneontology.org/amigo/term/GO:0007548	Sox9 Tcf7 Mmp14 Axl Bax Kit Gata6 H3f3b Wnt9b Arid5b Sdc1 Rhobtb3 Fst Wnt5a Myc Adamts1 Msh2 Sox8 Pdgfrb Mmp19 Idh1 Bok Schip1 Rab13 Sema3a Pdgfra Lfng Nr2f2 Nupr1 Rrm1 Flna Tlr3 Sall1 Mmp2 Adgrg1 Stra6 Fanca Inha Aspm Scx Pcyt1b Wnt4 Icam1 Hoxa11 Tgfb2 Ptger4 Abcb1a Hesx1 Brca2 Inhba Ago4 Serpinb6b Greb1l Lhfpl2 Tlr9 Tcf21 Dmrt2 Tifab Foxc1 Bmpr1b Robo2 Hmgb2 Pla2g4a Slit3 Bak1 Mamld1 Serpinb6a …
9.21473e-08	37	128	2.77219	Regulation of B cell activation	http://amigo.geneontology.org/amigo/term/GO:0050864	Mmp14 Tgfb1 Il27ra Tnfrsf13b Cd40 Tnfaip3 Zfp36l1 Syk Nckap1l Cdkn1a Msh2 Cd74 Fas Inpp5d Ptprc Nfatc2 Laptm5 Ephb2 Tyrobp Sash3 Btk Tnfsf13b Vav3 Foxj1 Themis2 Tlr4 Foxp3 Tbc1d10c Il7 Clcf1 Sh3kbp1 Cdkn2a Tlr9 Cd24a Gpr183 Nfam1 Tnip2
9.48444e-08	109	601	1.73933	Response to inorganic substance	http://amigo.geneontology.org/amigo/term/GO:0010035	Lck Serpinf1 Mapk7 Col1a1 Gstt1 Tcirg1 Axl Klf4 Fosb Cp Nqo1 Rasa4 Kit Crip1 Hfe Cyp27b1 Trpm2 Plcd1 Cybb Nfe2l2 Ncf1 Sparc Tnfaip3 Avpr1a Sdc1 Pld2 Cacna1g Dlg4 Fos Edn1 Fancc Tert Wnt5a Ripk3 Myc Cldn1 Arl13b Nfatc4 Xdh Cyp1b1 Pdgfrb Anxa1 Fas Fosl1 Hk3 Slc40a1 Il18rap Fn1 Lcn2 Gsn Traf2 Syt13 Rad51 Anxa5 Ccna2 Vcam1 Fga Gucy1b1 Hgf P2rx7 Trpv6 Foxp1 Cd9 Blm Adcy7 Mmp2 Ets1 Gsta4 Trf Ucp2 Fgg L…
9.71153e-08	43	162	2.54557	Regulation of production of molecular mediator of immune response	http://amigo.geneontology.org/amigo/term/GO:0002700	Tgfb1 Cd244a Il27ra Kit Hfe H2-M3 Cd40 Tnfaip3 Vsir Irak3 Tgfb3 F2rl1 Wnt5a Msh2 Tnf Cd74 Il33 Il18r1 Il1r1 Ptprc Traf2 Laptm5 Tnfrsf1b Ephb2 Foxp1 Cd37 Sash3 Tlr3 Spon2 Arid5a Trpm4 Sema7a Tlr4 Tgfb2 Foxp3 Ddx58 Clcf1 Tril Tlr9 Bst2 Ccr2 Fcer1g B2m
1.05055e-07	57	247	2.21314	Positive regulation of DNA-binding transcription factor activity	http://amigo.geneontology.org/amigo/term/GO:0051091	Itgb2 Tgfb1 Stat3 Kit Cacna1d Cd40 Arid5b Irak3 Edn1 Wnt5a Clu Ripk3 Hcls1 Wnt10b Eif2ak2 Tnf Fosl1 Adam8 Il18rap Il18r1 Lrrfip1 Traf5 Ddr2 Traf1 Traf2 Ngf Tlr2 Anxa3 Pycard Trim30a Trim21 Tlr3 Cx3cl1 Myd88 Eda2r Icam1 Aim2 Tlr4 Camk1d Trim14 Ddx58 Prkd2 Cdkn2a Tlr9 Fzd2 Cx3cr1 Rab7b Prkcb Trim12c Trim30d Nfam1 Eda Flot1 Trim5 Sphk1 Trim12a Grem1
1.06756e-07	51	210	2.32907	Lung development	http://amigo.geneontology.org/amigo/term/GO:0030324	Sox9 Loxl3 Mmp14 Itga3 Tgfb1 Gata6 Aldh1a2 Lama5 Sparc Rcn3 Igf1 Gli3 Sftpd Wnt5a Grhl2 Hes1 Ptk7 Pkdcc Tnf Lox Pdgfrb Ltbp3 Gli1 Vangl2 Notch1 Ccdc39 Tnc Pdpn Pdgfra Ptn Foxp1 Mgp Crispld2 Stra6 Foxj1 Lif Adamtsl2 Adamts2 Spry1 Rbpj Dag1 Ccdc40 Timeless Foxf1 Tcf21 Mmp12 Selenon Klf2 Gpc3 Sim2 Sox11
1.10967e-07	59	260	2.17625	Multi-multicellular organism process	http://amigo.geneontology.org/amigo/term/GO:0044706	Itga5 Lgals9 Timp1 Ramp2 Itga3 Tgfb1 Fosb Fbln1 Hfe Cyp27b1 Slc38a3 Stc1 H3f3b Mmp7 Avpr1a Stc2 Havcr2 Itgb4 Slc6a4 Fos Tgfb3 Edn1 Cyp2d26 Emp2 Slc38a1 Fosl1 Maged2 Serpine2 Rgs2 Ptn Arhgdib Nr2f2 Acsl4 Hpgd Adcy7 Mmp2 Hsd11b2 Ets1 Ucp2 Adra2a Lif Ccl2 Wnt4 Stox2 Igfbp2 Abcc8 Sh3pxd2b Cnr1 Dsg2 Cldn4 Mmp12 Junb Arntl Pla2g4a Ptafr Csmd1 Cyp2d22 Thbd Apela
1.12895e-07	31	97	3.06493	Positive regulation of leukocyte chemotaxis	http://amigo.geneontology.org/amigo/term/GO:0002690	Spi1 Csf1 Lbp Edn1 Cxcl14 F2rl1 Wnt5a Nckap1l Pla2g7 Aif1 Cd74 Ccr1 Ptn Gas6 Ednra Cx3cl1 Dapk2 Rac2 Gpsm3 Cxcl10 Ccl5 Ccl7 Ccl2 Serpine1 Camk1d C3ar1 S100a14 Ccr2 C5ar1 Cxcl17 Ccl21a
1.14744e-07	37	129	2.7507	Positive regulation of leukocyte mediated immunity	http://amigo.geneontology.org/amigo/term/GO:0002705	Spi1 Tgfb1 Kit Fcgr1 H2-M3 Cd40 F2rl1 Msh2 C3 Tap2 Tnf Il18rap Il18r1 Il1r1 Ptprc Mr1 Traf2 Rasgrp1 Cxcl1 P2rx7 Lag3 Tyrobp Sash3 Btk Vav1 Ccl2 Arid5a Foxp3 Ddx58 Clcf1 Cd24a Raet1e Ptafr Fcer1g B2m H2-K1 Nectin2
1.14881e-07	24	63	3.65344	Regulation of lymphocyte migration	http://amigo.geneontology.org/amigo/term/GO:2000401	Lgals9 Il27ra Stk10 Cxcl14 Wnt5a Ripk3 Gcsam Cd200r1 Aif1 Adam8 Ccl20 Itga4 Padi2 Pycard Msn Cxcl10 Ccl5 Ccl12 Ccl7 Ccr2 Spn Jam2 Lrch1 Ccl21a
1.15974e-07	54	229	2.26146	Regulation of epithelial cell migration	http://amigo.geneontology.org/amigo/term/GO:0010632	Pdgfb Sox9 Serpinf1 Itga3 Tgfb1 Apoe Klf4 Hdac9 Hspb1 Stc1 Gata2 Nfe2l2 Stard13 Cd40 Sparc Akt3 Dcn Igf1 Pik3cg Evl Plk2 Wnt5a Sh3bp1 Hdac7 Emp2 Snai2 Smoc2 Tnf Anxa1 Sp100 Notch1 Glipr2 Sema3a Anxa3 Ptn Foxp1 Nr2f2 Srpx2 Adgra2 Ets1 Plcg2 Atoh8 Rras Tgfb2 Dusp10 Pik3cd Thbs1 Prkd2 Foxc2 Rhoj Tacstd2 Jun Rhob Mcc
1.15974e-07	72	345	2.00145	Positive regulation of cell development	http://amigo.geneontology.org/amigo/term/GO:0010720	Serpinf1 Tiam1 Tgfb1 Apoe Kit Neurl1a Actn3 Hap1 Fzd3 Igf1 Gli3 Myc Hes1 Ache Tnfrsf12a Sox8 Tnf Il33 Fn1 Obsl1 Serpine2 Vim Zeb2 Notch1 Bmp2 Ngf Tlr2 Tnfrsf1b Ephb2 Ptn Plxna1 Tyrobp Pak3 Flna Plxna3 Cx3cl1 Trib1 Trf Aspm Lif Dbn1 Eef2k Zfp365 Egr2 Hoxa11 Sema7a Prex1 Dag1 Lrp1 Abcb1a Clcf1 Cldn5 Pde3a S100a10 S1pr2 Gpr68 Bex1 Adnp Islr2 Rgs14 Cx3cr1 Robo2 Map1b Plxnb1 Pde5a Unc13d Numbl Sox11 M…
1.15974e-07	29	87	3.19676	Mesenchymal cell development	http://amigo.geneontology.org/amigo/term/GO:0014031	Sox9 Sema6b Aldh1a2 Lama5 Anxa6 Edn1 Hes1 Snai2 Sox8 Sema4c Fn1 Zeb2 Notch1 Sema6d Jag1 Sema3c Sema3a Efnb1 Ednra Heyl Sema3f Alx1 Ovol2 Sema7a Sema3d Foxc2 Foxc1 Sema3e Sox11
1.18583e-07	81	406	1.91333	Striated muscle tissue development	http://amigo.geneontology.org/amigo/term/GO:0014706	Efnb2 Tgfb1 Klf5 Gata6 Neurl1a Actn3 Nphs1 Fhl2 Aldh1a2 Rarb Plagl1 Dcn Cdk1 Igf1 Meis1 Sgcd Btg2 Asb2 Fos Edn1 Wnt5a Myc Col14a1 Hdac7 Wnt10b Pim1 Sox8 Lox Pdgfrb Ankrd1 Gli1 Speg Rgs2 Cenpf Atf3 Notch1 Bmp2 Lef1 Sema3c Pdgfra Eln Foxp1 Vgll4 Nr2f2 Nupr1 Sorbs2 Smad1 Tpm1 Smad3 Heyl Scx Tnni3 Parp2 Kcnk2 Egr2 Egr1 Rgs4 Rbpj Tgfb2 Fzd7 Ccnb1 Pgm5 Maff Dsg2 S1pr1 Tcf21 Foxc2 Foxc1 Selenon Prkg1 Ma…
1.20604e-07	44	169	2.49688	Branching morphogenesis of an epithelial tube	http://amigo.geneontology.org/amigo/term/GO:0048754	Sox9 Mmp14 Tgfb1 Csf1 Lama5 Etv4 Wnt9b Igf1 Gli3 Edn1 Wnt5a Myc Nfatc4 Sox8 Tnf Vangl2 Notch1 Bmp2 Lef1 Tnc Pdgfra Mgp Col4a1 Ednra Mks1 Wnt4 Spry1 Hoxa11 Dag1 Timeless Npnt Foxf1 Greb1l Tcf21 Foxc2 Fat4 Adamts16 Tacstd2 Gpc3 Csmd1 Sema3e Grem1 Nrarp Foxd1
1.2248e-07	109	604	1.73069	Regulation of system process	http://amigo.geneontology.org/amigo/term/GO:0044057	Ngfr Lck Apoe Klf4 Sh3gl1 Cacnb3 Homer3 Kit Actn3 Slc4a3 Nphs1 Stx1a Stc1 Cacna1d C1qtnf1 Anxa6 Scn1b Ptger1 Igf1 Avpr1a Adora2a Asic2 Cacna1g Dlg4 Arg2 Edn1 F2rl1 Fbxo32 Emp2 Dsc2 Aif1 Tnf Il33 Rgs2 Notch1 Fga Tacr3 Unc13b Tnfrsf1b Hgf Sema3a Cald1 Foxp1 Ptpro Tnfrsf1a Dmpk Ctsc Itgax Nlgn3 Flna Gas6 Mmp2 Cx3cl1 Tpm1 Smad3 Cck Trf Inha Rbfox2 Adra2a Fgg Gucy1a1 Lif Dbn1 Dusp5 Tmem98 Tnni3 Parp2 …
1.2627e-07	36	124	2.78427	Regulation of ossification	http://amigo.geneontology.org/amigo/term/GO:0030278	Sox9 Tgfb1 Actn3 Cyp27b1 Csf1 Tgfb3 Wnt5a Ank Wnt10b Pkdcc Fbn2 Ltbp3 Ccr1 Ddr2 Notch1 Bmp2 P2rx7 Ptn Mgp Gpm6b Smad3 Isg15 Cd276 Wnt4 Egr2 Trpm4 Runx2 Rbpj Tgfb2 Ptger4 Bcor S1pr1 Bmpr1b Tmem119 Sox11 Grem1
1.29165e-07	186	1190	1.49898	Response to nitrogen compound	http://amigo.geneontology.org/amigo/term/GO:1901698	Ngfr Sox9 Serpinf1 Col6a1 Timp1 Col1a1 Tiam1 Tgfb1 Apoe Klf4 Fosb Nqo1 Gstm7 Stat3 Ghrhr Hdac9 Klf5 Neurl1a Cyp27b1 Mgst1 Trpm2 Plcd1 Pea15a Stc1 Cybb Nfe2l2 Brca1 Cdc6 Cd40 Sparc Cd68 Irf1 Ptger1 Rcn3 Pdk4 Akt3 Tnfaip3 Cdk1 Socs2 Igf1 Adora2a Ddc Irak3 Stc2 Btg2 Igfbp1 Pik3cg Sdc1 Klf11 Pld2 Slc6a4 Cacnb1 Dlg4 Zfp36l1 Fos Edn1 Syk Myc Ciita Sdf2l1 Wnt10b Cdkn1a Abcc1 Ache Trem2 Aif1 Tnf Diaph1 A…
1.29228e-07	33	108	2.93036	Positive regulation of lymphocyte differentiation	http://amigo.geneontology.org/amigo/term/GO:0045621	Lck Mmp14 Lgals9 Axl Tgfb1 Il7r H2-M3 Irf1 Vsir Gli3 Syk Nckap1l Cd74 Anxa1 Adam8 Inpp5d Ptprc Rasgrp1 Lef1 Sash3 Gas6 Egr3 Nfkbiz H2-Aa Nfkbid Dusp10 Foxp3 Il7 Ccr2 Runx3 Il1rl2 Sox4 Flt3l
1.37919e-07	23	59	3.73858	Regulation of lymphocyte apoptotic process	http://amigo.geneontology.org/amigo/term/GO:0070228	Cd3g Bbc3 Bax Il7r St3gal1 Aurkb Arg2 Wnt5a Ripk3 Myc Cd74 Adam8 P2rx7 Foxp1 Blm Ccl5 Nfkbid Tgfb2 Serpinb9 Cd24a Lgals3 Gimap8 Bcl2a1a
1.38821e-07	20	46	4.16968	Negative regulation of interleukin-6 production	http://amigo.geneontology.org/amigo/term/GO:0032715	Il27ra Tnfaip3 Irak3 Havcr2 Nckap1l Cd200r1 Tnf Inpp5d Hgf Tnfrsf1a Trim30a Gas6 Foxj1 Tlr4 Foxp3 Tlr9 Cd24a Klf2 Arrb2 C5ar2
1.40559e-07	26	73	3.41571	Mast cell activation	http://amigo.geneontology.org/amigo/term/GO:0045576	Lcp2 Kit Gata2 Ptgds Cd48 Pld2 Syk Ms4a2 Stxbp1 Rasgrp1 Fgr Lat Btk Rac2 Cd84 Tlr4 Milr1 Lat2 Ptpre Foxf1 Cnr1 Fes Unc13d Fcer1g Nectin2 Lilrb4a
1.40559e-07	37	130	2.72954	Response to interleukin-1	http://amigo.geneontology.org/amigo/term/GO:0070555	Sox9 Ccl8 Cd40 Irf1 Ccl6 Ccl9 Irak3 Edn1 Myc Anxa1 Ankrd1 Il1r1 Ccl20 Fn1 Il1rn Nfkb1 Pycard Cx3cl1 Ccl17 Ets1 Adamts7 Myd88 Fgg Ccl5 Ccl12 Ccl7 Ccl2 Egr1 Akap12 Adamts12 Mapk11 Klf2 Cxcl2 Tnip2 Il1rl2 Ccl21a Ccl21b
1.44521e-07	56	243	2.2101	Regulation of transmembrane receptor protein serine/threonine kinase signaling pathway	http://amigo.geneontology.org/amigo/term/GO:0090092	Lgals9 Itga3 Tgfb1 Gata6 Hfe Sulf1 Tmprss6 Sfrp5 Vsir Tgfb3 Fst Gdf10 Wnt5a Hes1 Fstl1 Twsg1 Bambi Lox Fbn2 Gdf11 Tfap2b Zeb2 Notch1 Fbn1 Fermt1 Bmp2 Htra3 Emilin1 Bmp3 Tgfb1i1 Rbpms Smad3 Inha Adamtsl2 Inhbb Spry1 Pmepa1 Gdf15 Rbpj Tgfb2 Prdm16 Thbs1 Npnt Nbl1 Inhba Cilp Nrep Cd109 Rasl11b Nrros Gpc3 Sox11 Rgma Cdkn2b Grem1 Foxd1
1.51605e-07	34	114	2.86026	Positive regulation of innate immune response	http://amigo.geneontology.org/amigo/term/GO:0045089	Lgals9 Spi1 Lbp H2-M3 Havcr2 Coch Wnt5a Cd74 Adam8 Irf7 Il18rap Ifi211 Rasgrp1 Lag3 Tyrobp Pycard Vav1 Aim2 Tlr4 Ifi203 Tlr8 Rps19 Ikbke Ifi209 Tlr9 Mmp12 Raet1e Ifi205 Hmgb2 Nectin2 Ifi204 Ifi207 Nlrc5 Mndal
1.52532e-07	172	1083	1.52311	Regulation of organelle organization	http://amigo.geneontology.org/amigo/term/GO:0033043	Axin2 Pdgfb Ube2c Bbc3 Tchp Scin Tgfb1 Hck Bax Eno2 Nes Nphs1 Hap1 Mid1ip1 Dynll1 Trpm2 Ptprs Fhod1 H3f3b Rnd3 Cdc6 Birc5 Ywhah Map1s Plscr3 Dcn Igf1 Plek Nav3 Pdlim4 Sdc1 Aurkb Top2a Cdkl1 Tgfb3 Evl Edn1 Trip13 Rhobtb3 F2rl1 Plk2 Gpr65 Ska3 Wnt5a Lcp1 Myc Sh3bp1 Nckap1l Hcls1 Trem2 Arhgap28 Ndc80 Pot1b Tnf Diaph1 Pmaip1 Pdgfrb Anxa1 Fas Cdca5 Hdgfl3 Sgo2a Obsl1 Bok Vangl2 Pip4k2a Nek6 Stxbp1 Zeb…
1.54417e-07	15	27	5.32793	Antigen processing and presentation of exogenous antigen	http://amigo.geneontology.org/amigo/term/GO:0019884	Fcgr1 H2-M3 Psme1 Tap2 Cd74 Mr1 Clec4a2 H2-Aa Tap1 H2-DMb2 Ctss Fcer1g B2m H2-K1 H2-Ab1
1.59737e-07	24	64	3.59635	Regulation of blood coagulation	http://amigo.geneontology.org/amigo/term/GO:0030193	Pdgfb Apoe Nfe2l2 Cd34 Tmprss6 C1qtnf1 F2rl1 Pros1 Serping1 Serpine2 Anxa5 Fga Ephb2 Pdgfra Cd9 St3gal4 Anxa2 Fgg Tspan8 Serpine1 Thbs1 F2r Prkg1 Thbd
1.59737e-07	24	64	3.59635	Negative regulation of innate immune response	http://amigo.geneontology.org/amigo/term/GO:0045824	Lgals9 H2-M3 Dhx58 Tnfaip3 Irak3 Havcr2 Serping1 Tap2 Ccr1 Samhd1 Smpdl3b Usp18 Clec2d Trim21 Parp14 Isg15 Tap1 Dusp10 Rps19 Serpinb9 Mmp12 Arrb2 Nlrc5 Klrb1b
1.5999e-07	62	282	2.1085	Response to alcohol	http://amigo.geneontology.org/amigo/term/GO:0097305	Spi1 Rgs19 Tgfb1 Klf4 Fosb Nqo1 Stat3 Cyp27b1 Abca1 Cybb Brca1 Cldn7 Sparc Cdk1 Igf1 Avpr1a Adcy3 Fos Myc Cldn1 Cdkn1a Fosl1 Rgs2 Gsn Rad51 Vcam1 Trp53inp1 Tnc Tjp1 Blm Fgfr2 Scnn1b Hpgd Adcy7 Ccl7 Ccl2 Kcnc2 Inhbb Setd7 Map4k1 Rgs4 Tlr4 Foxp3 Ptger4 Dag1 Apobec1 Inhba Cldn5 Cnr1 P2ry6 Cd14 Aldh1a1 Mgmt Klf2 Slit3 Birc2 Bak1 Gstp1 Cldn3 Ccr5 Ugt1a1 Ccl21a
1.61569e-07	172	1084	1.5217	Response to organonitrogen compound	http://amigo.geneontology.org/amigo/term/GO:0010243	Ngfr Sox9 Serpinf1 Col6a1 Timp1 Col1a1 Tiam1 Tgfb1 Apoe Klf4 Fosb Nqo1 Gstm7 Stat3 Ghrhr Hdac9 Klf5 Neurl1a Cyp27b1 Mgst1 Trpm2 Plcd1 Pea15a Stc1 Cybb Nfe2l2 Brca1 Cdc6 Cd40 Sparc Cd68 Irf1 Ptger1 Rcn3 Pdk4 Akt3 Tnfaip3 Cdk1 Socs2 Igf1 Adora2a Ddc Irak3 Stc2 Btg2 Igfbp1 Pik3cg Sdc1 Klf11 Pld2 Slc6a4 Cacnb1 Dlg4 Zfp36l1 Fos Edn1 Syk Myc Sdf2l1 Wnt10b Cdkn1a Abcc1 Trem2 Aif1 Tnf Diaph1 Anxa1 Fosl1 …
1.61569e-07	22	55	3.83611	Positive regulation of response to cytokine stimulus	http://amigo.geneontology.org/amigo/term/GO:0060760	Axl Csf1 Edn1 Wnt5a Trem2 Cd74 Irf7 Casp1 Il1r1 Traf2 Tlr2 Laptm5 Gas6 Casp4 Parp14 Tlr4 Ddx58 Il7 Ikbke Mmp12 Ticam2 Nlrc5
1.62751e-07	69	328	2.01747	Positive regulation of nervous system development	http://amigo.geneontology.org/amigo/term/GO:0051962	Serpinf1 Tiam1 Tgfb1 Apoe Kit Neurl1a Hap1 Fzd3 Igf1 Asic2 Gli3 Myc Hes1 Ache Thbs2 Tnfrsf12a Sox8 Tnf Il33 St8sia2 Fn1 Obsl1 Serpine2 Vim Zeb2 Notch1 Bmp2 Ngf Tlr2 Tnfrsf1b Ephb2 Ptn Plxna1 Srpx2 Pak3 Nlgn3 Plxna3 Cx3cl1 Vstm5 Trf Aspm Lif Dbn1 Eef2k Lrrn3 Zfp365 Egr2 Sema7a Dag1 Lrp1 Clcf1 Pik3r1 Agrn Slitrk4 Flrt2 Bex1 Adnp Islr2 Nlgn2 Rgs14 Cx3cr1 Robo2 Map1b Plxnb1 Numbl Sox11 Bhlhb9 Plxnc1 …
1.67265e-07	84	430	1.87345	Cell junction assembly	http://amigo.geneontology.org/amigo/term/GO:0034329	Itga5 Mmp14 Ramp2 Efnb2 Actn3 Ptprs Actn1 Cldn7 Asic2 Itgb4 Wnt5a Ajuba Grhl2 Sh3bp1 Hdac7 Cldn1 Plec Snai2 Ache Thbs2 Tnf Col17a1 St8sia2 Fn1 Obsl1 Rab13 Epha7 Ephb2 Ptpro Cd9 Tjp1 Ophn1 Efnb1 Srpx2 Nlgn3 Gpm6b Cdh11 Vstm5 Thy1 Kirrel3 Smad3 Nrxn2 Pof1b Cacna1a Eef2k Ntng2 Lrrn3 Micall2 Wnt4 Lrfn3 Cldn16 Lgi2 Cdh6 Sdk1 Negr1 Lrp1 Dnm3 Col16a1 Cldn5 Pik3r1 Sdk2 Agrn S100a10 Snai1 Mdga1 Lrfn4 Slit…
1.68066e-07	51	213	2.29626	Respiratory tube development	http://amigo.geneontology.org/amigo/term/GO:0030323	Sox9 Loxl3 Mmp14 Itga3 Tgfb1 Gata6 Aldh1a2 Lama5 Sparc Rcn3 Igf1 Gli3 Sftpd Wnt5a Grhl2 Hes1 Ptk7 Pkdcc Tnf Lox Pdgfrb Ltbp3 Gli1 Vangl2 Notch1 Ccdc39 Tnc Pdpn Pdgfra Ptn Foxp1 Mgp Crispld2 Stra6 Foxj1 Lif Adamtsl2 Adamts2 Spry1 Rbpj Dag1 Ccdc40 Timeless Foxf1 Tcf21 Mmp12 Selenon Klf2 Gpc3 Sim2 Sox11
1.68718e-07	61	276	2.11959	Development of primary sexual characteristics	http://amigo.geneontology.org/amigo/term/GO:0045137	Sox9 Mmp14 Bax Kit Gata6 H3f3b Arid5b Sdc1 Rhobtb3 Fst Wnt5a Myc Adamts1 Msh2 Sox8 Pdgfrb Mmp19 Idh1 Bok Schip1 Rab13 Sema3a Pdgfra Lfng Nr2f2 Nupr1 Rrm1 Flna Tlr3 Sall1 Mmp2 Adgrg1 Fanca Inha Aspm Scx Pcyt1b Wnt4 Icam1 Hoxa11 Tgfb2 Ptger4 Abcb1a Hesx1 Brca2 Inhba Ago4 Serpinb6b Lhfpl2 Tlr9 Tcf21 Foxc1 Bmpr1b Robo2 Hmgb2 Pla2g4a Slit3 Mamld1 Serpinb6a Arrb2 Csmd1
1.7536e-07	98	529	1.77665	Positive regulation of transferase activity	http://amigo.geneontology.org/amigo/term/GO:0051347	Axin2 Ccnd2 Pdgfb Lgals9 Tiam1 Axl Tgfb1 Lcp2 Klf4 Mmd Prlr Kit Neurl1a Csf1 Fcgr1 Ncf1 Cdc6 Cd40 Chtf18 Ros1 Igf1 Pik3cg Fam20a Dlg4 Aurkb Pik3r5 Edn1 Wnt5a Clu Ajuba Ripk3 Grhl2 Myc Nckap1l Emp2 Cdkn1a Cd4 Fgd2 Pim1 Tnf Cd74 Pdgfrb Afap1l2 Nab2 Adam8 Slc11a1 Vangl2 Ddr2 Zeb2 Traf2 Il1rn Fbn1 Cdc25b Rasgrp1 Tpx2 Tnik Ngf Il6ra Epha7 Dab1 Ephb2 Fgr Pdgfra Camkk2 Ephb6 Lat Pak3 Gas6 Trib1 Ccdc88a …
1.76116e-07	25	69	3.47474	Positive regulation of mononuclear cell migration	http://amigo.geneontology.org/amigo/term/GO:0071677	Lgals9 Spi1 Tgfb1 Cxcl14 Wnt5a Pla2g7 Aif1 Adam8 Ccr1 Ccl20 Itga4 Pycard Gas6 Cxcl10 Ccl5 Ccl7 Ccl2 Serpine1 S100a14 Ccr2 Lgals3 Spn Jam2 Cxcl17 Ccl21a
1.78532e-07	60	270	2.13117	Gonad development	http://amigo.geneontology.org/amigo/term/GO:0008406	Sox9 Mmp14 Bax Kit Gata6 H3f3b Arid5b Sdc1 Rhobtb3 Fst Wnt5a Myc Adamts1 Msh2 Sox8 Pdgfrb Mmp19 Idh1 Bok Schip1 Rab13 Sema3a Pdgfra Lfng Nr2f2 Nupr1 Rrm1 Flna Tlr3 Sall1 Mmp2 Adgrg1 Fanca Inha Aspm Scx Pcyt1b Wnt4 Icam1 Hoxa11 Tgfb2 Ptger4 Abcb1a Hesx1 Brca2 Inhba Ago4 Serpinb6b Tlr9 Tcf21 Foxc1 Bmpr1b Robo2 Hmgb2 Pla2g4a Slit3 Mamld1 Serpinb6a Arrb2 Csmd1
1.89008e-07	26	74	3.36955	Leukocyte degranulation	http://amigo.geneontology.org/amigo/term/GO:0043299	Lgals9 Spi1 Kit Gata2 Ptgds Pld2 Syk F2rl1 Ms4a2 Stxbp1 Rasgrp1 Fgr Anxa3 Coro1a Lat Btk Rac2 Cd84 Milr1 Lat2 Foxf1 Ccr2 Fes Ptafr Unc13d Fcer1g
1.91928e-07	258	1778	1.39161	Cellular response to stress	http://amigo.geneontology.org/amigo/term/GO:0033554	Ngfr Axin2 Zfp385a Mapk7 Uhrf1 Foxm1 Bbc3 Spi1 Axl Relb Klf4 Nqo1 Bax Gstm7 Map3k20 Hspb1 Cd44 Mcm5 Gata6 Crip1 Hfe Nphs1 Pola1 Pole Mgst1 Trpm2 Slc38a3 Ptprs Stc1 Gadd45b Cybb Nfe2l2 Ncf1 H2-M3 Cd34 Dyrk3 Brca1 Wnt9b Rcn3 Pdk4 Akt3 Tnfaip3 Cdk1 Apaf1 Ddit4 Avpr1a Stc2 Ccng1 Btg2 Top2a Arg2 Zfp36l1 Ccdc88c Fos Edn1 Fancc Trip13 Tert Polk F2rl1 Plk2 Wnt5a Esco2 Clu Tnfrsf10b Ajuba Ripk3 Matn2 Myc …
1.94203e-07	74	363	1.95504	Regulation of body fluid levels	http://amigo.geneontology.org/amigo/term/GO:0050878	Pdgfb Zfp385a Vwf Axl Apoe Ghrhr Prlr Fbln1 Neurl1a Nfe2l2 Cd34 Tmprss6 C1qtnf1 Socs2 Plek Adora2a Evl Edn1 Syk F2rl1 Emp2 Cldn1 Pros1 Serping1 Xdh C3 Fermt3 Tfap2b Fn1 Serpine2 Cfh Selp Stxbp1 Anxa5 Fga F3 Pdpn Ephb2 Pdgfra Pf4 Ptpro Cd9 Sytl2 Scnn1b Gas6 Cx3cl1 Hsd11b2 St3gal4 Anxa2 Oas2 Adra2a Fgg Tspan8 Rap2b Trpv5 Serpine1 Tlr4 F13a1 Ptger4 Thbs1 Adora1 Sfn Cldn4 Entpd1 F2r Tifab Prkg1 Kcnn4…
1.95894e-07	27	79	3.27769	Regulation of bone mineralization	http://amigo.geneontology.org/amigo/term/GO:0030500	Sox9 Tgfb1 Actn3 Cyp27b1 Tgfb3 Ank Wnt10b Pkdcc Fbn2 Ltbp3 Ccr1 Ddr2 Bmp2 P2rx7 Ptn Mgp Gpm6b Smad3 Isg15 Cd276 Wnt4 Trpm4 Bcor S1pr1 Bmpr1b Tmem119 Grem1
2.00989e-07	39	143	2.61553	Regulation of epithelial cell differentiation	http://amigo.geneontology.org/amigo/term/GO:0030856	Sox9 Foxn1 Sult2b1 Prlr Cyp27b1 Etv4 Wnt9b Zfp36l1 Grhl2 Hes1 Wnt10b Xdh Tnf Zeb2 Notch1 Jag1 Ptch2 Prom1 Foxp1 Tnfrsf1a Foxj1 Lif Btg1 Spry1 Ovol2 Serpine1 Atoh8 Tgfb2 Cldn5 Maff S1pr2 Cd109 Fat4 Cd24a Sfn Trim16 Foxc1 S1pr3 Apold1
2.05987e-07	48	196	2.34864	Positive regulation of peptidyl-tyrosine phosphorylation	http://amigo.geneontology.org/amigo/term/GO:0050731	Lck Pdgfb Itga5 Tgfb1 Cd44 Kit Neurl1a Crlf1 Lrrk1 Fcgr1 Ncf1 Cd40 Igf1 Dlg4 Syk Hes1 Hcls1 Cd4 Trem2 Tnf Cd74 Afap1l2 Ptprc Il6ra Hgf Pdgfra Tnfrsf1a Gas6 Cd3e Cck Adra2a Lif Parp14 Ccl5 Icam1 Tlr4 Ptger4 Clcf1 Agrn Tnfrsf18 Adora1 Cd24a Adnp Cntn1 Arrb2 Nrg1 Lilra5 Grem1
2.1658e-07	59	265	2.13519	Regulation of peptidyl-tyrosine phosphorylation	http://amigo.geneontology.org/amigo/term/GO:0050730	Lck Pdgfb Itga5 Tgfb1 Cd44 Kit Neurl1a Crlf1 Lrrk1 Fcgr1 Ncf1 Cd40 Irf1 Igf1 Dlg4 Syk Hes1 Hcls1 Cd4 Trem2 Tnf Cd74 Pdgfrb Afap1l2 Ptprc Il6ra Epha7 Hgf Bst1 Pdgfra Tnfrsf1a Mvp Gas6 Thy1 Cd3e Cck Adra2a Lif Parp14 Ccl5 Rap2b Icam1 Tlr4 Ptger4 Il7 Clcf1 Agrn Tnfrsf18 Adora1 Cd24a Adnp Socs3 Cntn1 Arrb2 Nrg1 Lilra5 Grem1 Lilr4b Lilrb4a
2.25513e-07	19	43	4.23756	Extracellular matrix assembly	http://amigo.geneontology.org/amigo/term/GO:0085029	Sox9 Ramp2 Fkbp10 Tgfb1 Lox Efemp2 Ltbp3 Notch1 Emilin1 Col1a2 Gpm6b Gas6 Thsd4 Smad3 Antxr1 Ntng2 Dag1 Ltbp4 Mfap4
2.44727e-07	13	21	5.93683	Antigen processing and presentation of exogenous peptide antigen	http://amigo.geneontology.org/amigo/term/GO:0002478	Fcgr1 H2-M3 Tap2 Cd74 Clec4a2 H2-Aa Tap1 H2-DMb2 Ctss Fcer1g B2m H2-K1 H2-Ab1
2.4582e-07	47	191	2.35991	Production of molecular mediator of immune response	http://amigo.geneontology.org/amigo/term/GO:0002440	Icosl Tgfb1 Cd244a Il27ra Kit Hfe H2-M3 Cd40 Tnfaip3 Vsir Irak3 Tgfb3 F2rl1 Wnt5a Msh2 Tnf Cd74 Il33 Il18r1 Il1r1 Ptprc Traf2 Samhd1 Laptm5 Tnfrsf1b Ephb2 Foxp1 Cd37 Sash3 Btk Tlr3 Spon2 Arid5a Trpm4 Sema7a Tlr4 Tgfb2 Foxp3 Ddx58 Clcf1 Tril Tlr9 Bst2 Ccr2 Fcer1g B2m H2-Ab1
2.59788e-07	33	111	2.85116	Negative regulation of blood vessel morphogenesis	http://amigo.geneontology.org/amigo/term/GO:2000181	Ngfr Serpinf1 Klf4 Stard13 H2-M3 Sulf1 Sparc Dcn Plk2 Adamts1 Thbs2 Tnf Emilin1 Pf4 Ptn Col4a2 Lif Cxcl10 Ccl2 Wnt4 Serpine1 Tgfb2 Ptger4 Abcc8 Thbs1 Cldn5 Stab1 Ccr2 Cxcr3 Foxc1 Cx3cr1 Klf2 Sema3e
2.80748e-07	42	162	2.48637	Phosphatidylinositol-mediated signaling	http://amigo.geneontology.org/amigo/term/GO:0048015	Pdgfb Sox9 Klf4 Plcd1 Ncf1 Dcn Igf1 Unc5b Pik3cg Pld2 Pik3r5 Zfp36l1 Edn1 F2rl1 Hcls1 Tnf Pdgfrb Plce1 Pik3ap1 Plcd4 Fn1 Serpine2 Selp Gsn Rasgrp1 Hgf Fgr Pdgfra Wnt16 Pik3ip1 Ccl5 Plch1 Tgfb2 Pik3cd Plcb4 Plcb2 Rgl2 Pik3r1 F2r Plxnb1 Ptafr Erbb2
3.09919e-07	24	66	3.48737	Regulation of hemostasis	http://amigo.geneontology.org/amigo/term/GO:1900046	Pdgfb Apoe Nfe2l2 Cd34 Tmprss6 C1qtnf1 F2rl1 Pros1 Serping1 Serpine2 Anxa5 Fga Ephb2 Pdgfra Cd9 St3gal4 Anxa2 Fgg Tspan8 Serpine1 Thbs1 F2r Prkg1 Thbd
3.29945e-07	33	112	2.82571	Negative regulation of vasculature development	http://amigo.geneontology.org/amigo/term/GO:1901343	Ngfr Serpinf1 Klf4 Stard13 H2-M3 Sulf1 Sparc Dcn Plk2 Adamts1 Thbs2 Tnf Emilin1 Pf4 Ptn Col4a2 Lif Cxcl10 Ccl2 Wnt4 Serpine1 Tgfb2 Ptger4 Abcc8 Thbs1 Cldn5 Stab1 Ccr2 Cxcr3 Foxc1 Cx3cr1 Klf2 Sema3e
3.39028e-07	29	91	3.05624	Metanephros development	http://amigo.geneontology.org/amigo/term/GO:0001656	Pdgfb Sox9 Cd34 Wnt9b Gli3 Myc Hes1 Sox8 Pdgfrb Gdf11 Sox17 Tfap2b Kif26b Fbn1 Pdgfra Sall1 Foxj1 Lif Wnt4 Spry1 Hoxa11 Egr1 Greb1l Tcf21 Foxc2 Fat4 Gpc3 Grem1 Foxd1
3.39302e-07	48	199	2.31323	Cartilage development	http://amigo.geneontology.org/amigo/term/GO:0051216	Axin2 Sox9 Timp1 Rarg Col1a1 Scin Tgfb1 Cd44 Sulf2 Stc1 Sulf1 Rarb Anxa6 Efemp1 Gli3 Edn1 Wnt5a Bmp1 Snai2 Wnt10b Pkdcc Ltbp3 Prrx1 Bmp2 Thbs3 Ctsk Bmp3 Mgp Bgn Smad1 Adamts7 Smad3 Scx Loxl2 Tgfbi Lum Arid5a Hoxa11 Runx2 Tgfb2 Snai1 Adamts12 Hoxb3 Bmpr1b Serpinh1 Runx3 Grem1 Hoxd3
3.44162e-07	43	169	2.44013	Regulation of endothelial cell migration	http://amigo.geneontology.org/amigo/term/GO:0010594	Pdgfb Serpinf1 Tgfb1 Apoe Klf4 Hdac9 Hspb1 Stc1 Gata2 Nfe2l2 Stard13 Cd40 Sparc Akt3 Dcn Igf1 Pik3cg Plk2 Wnt5a Sh3bp1 Hdac7 Emp2 Snai2 Smoc2 Tnf Anxa1 Sp100 Notch1 Anxa3 Ptn Foxp1 Nr2f2 Srpx2 Adgra2 Ets1 Atoh8 Rras Pik3cd Thbs1 Prkd2 Foxc2 Rhoj Rhob
3.72711e-07	141	857	1.57786	Secretion by cell	http://amigo.geneontology.org/amigo/term/GO:0032940	Lgals9 Tcirg1 Spi1 Tiam1 Axl Tgfb1 Apoe Hck Cavin1 Ghrhr Kit Hfe Hap1 Stx1a Dynll1 Trpm2 Plcd1 Gata2 Ptgds Abca1 Cacna1d C1qtnf1 Birc5 Rab3d Rcn3 Mical1 Igf1 Plek Avpr1a Adora2a Myo1g Llgl1 Sdc1 Rhbdf2 Pld2 Slc6a4 Cacna1g Tgfb3 Tnfaip2 Edn1 Syk Nkd2 F2rl1 Pde8b Oit1 Myh9 Trem2 Tnf Rab27b Anxa1 Ms4a2 Ankrd1 Ccr1 Tfap2b Map4k4 Serpine2 Pask Syt2 Stxbp1 Notch1 Il1rn Syt13 Rasgrp1 Bmp2 Anxa5 Ngf Rab1…
4.11084e-07	145	889	1.56422	Regulation of cell cycle	http://amigo.geneontology.org/amigo/term/GO:0051726	Axin2 Ccnd2 Pdgfb Sox9 Ube2c Tgfb1 Klf4 Grk5 Bax Stat3 Map3k20 Clic1 Fzd3 Kif11 Gadd45b H2-M3 Dyrk3 Brca1 Timp2 Cdc6 Birc5 Ywhah Tnfaip3 Cdk1 Cdk17 Igf1 Ccng1 Btg2 Prr11 Slc6a4 Aurkb Cdkl1 Zfp36l1 Gpr132 Edn1 Trip13 Tert Plk2 Wnt5a Psme1 Myc Hes1 Adamts1 Donson Wnt10b Racgap1 Cdkn1a Smoc2 Pim1 Ndc80 Msh2 Aif1 Tnf Lmnb1 Pdgfrb Anxa1 Cdca5 Fosl1 Afap1l2 Cdk2 Gli1 Sgo2a Obsl1 Ptprc Cenpf Nek6 Wdr76 …
4.17795e-07	30	97	2.96606	Negative regulation of response to biotic stimulus	http://amigo.geneontology.org/amigo/term/GO:0002832	Lgals9 H2-M3 Dhx58 Tnfaip3 Irak3 Havcr2 Arg2 Serping1 Tap2 Ccr1 Samhd1 Smpdl3b Usp18 Clec2d Trim21 Trib1 Parp14 Isg15 Tap1 Dusp10 Foxp3 Fgl2 Rps19 Mill2 Serpinb9 Mmp12 Arrb2 Tspan6 Nlrc5 Klrb1b
4.29119e-07	24	67	3.43532	Regulation of coagulation	http://amigo.geneontology.org/amigo/term/GO:0050818	Pdgfb Apoe Nfe2l2 Cd34 Tmprss6 C1qtnf1 F2rl1 Pros1 Serping1 Serpine2 Anxa5 Fga Ephb2 Pdgfra Cd9 St3gal4 Anxa2 Fgg Tspan8 Serpine1 Thbs1 F2r Prkg1 Thbd
4.30293e-07	61	283	2.06716	Striated muscle cell differentiation	http://amigo.geneontology.org/amigo/term/GO:0051146	Mmp14 Efnb2 Tgfb1 Klf5 Gata6 Actn3 Nphs1 Fhl2 Ccl8 Piezo1 Plekho1 Rarb Igf1 Avpr1a Sdc1 Krt19 Edn1 Col14a1 Myh9 Wnt10b Pdgfrb Casp1 Speg Rgs2 Csrp1 Notch1 Bmp2 Nfatc2 Ptgfrn Pdgfra Foxp1 Cd9 Dmpk Sorbs2 Tpm1 Cxcl10 Parp2 Nek5 Gdf15 Rgs4 Rbpj Cd53 Fzd7 Ccnb1 Pgm5 Myof Selenon Prkg1 Jam2 Nebl Tmem119 Smyd1 Tmod3 Flot1 Fdps Arrb2 Nrg1 Tnnt1 Ehd2 Grem1 Flt3l
4.39731e-07	29	92	3.02302	Regulation of biomineral tissue development	http://amigo.geneontology.org/amigo/term/GO:0070167	Sox9 Tgfb1 Actn3 Cyp27b1 Tgfb3 Ank Wnt10b Pkdcc Fbn2 Ltbp3 Ccr1 Ddr2 Notch1 Bmp2 P2rx7 Ptn Mgp Gpm6b Gas6 Smad3 Isg15 Cd276 Wnt4 Trpm4 Bcor S1pr1 Bmpr1b Tmem119 Grem1
4.66232e-07	27	82	3.15777	Neural crest cell development	http://amigo.geneontology.org/amigo/term/GO:0014032	Sox9 Sema6b Aldh1a2 Lama5 Anxa6 Edn1 Hes1 Snai2 Sox8 Sema4c Fn1 Zeb2 Sema6d Jag1 Sema3c Sema3a Efnb1 Ednra Sema3f Alx1 Ovol2 Sema7a Sema3d Foxc2 Foxc1 Sema3e Sox11
4.66232e-07	65	310	2.01086	Second-messenger-mediated signaling	http://amigo.geneontology.org/amigo/term/GO:0019932	Sox9 Mapk7 Apoe Homer3 Ghrhr Actn3 Fhl2 Trpm2 Cacna1d Ksr1 Igf1 Avpr1a Sgcd Edn1 Syk Cd4 Nfatc4 Trem2 Tnf Ccr1 Ccl20 Rgs2 Ptprc Selp Nfatc2 Vcam1 Gucy1b1 Bst1 Camkk2 Exoc4 Dmpk Lat Cd3e Pde4a Gucy1a1 Plcg2 Tnni3 Kcnc2 Trpm4 Lpar1 Adgrg6 Rcan2 Ptger4 Thbs1 Tbc1d10c Lat2 Pde3a Itpr3 Cd24a Samd14 Cxcr6 Tpcn2 Ccr2 Rasd1 Cxcr3 Adnp Ncald Cx3cr1 Prkg1 Pde5a Cd8a Xcr1 Sphk1 Nrg1 Ccr5
4.8451e-07	46	189	2.33414	Calcium-mediated signaling	http://amigo.geneontology.org/amigo/term/GO:0019722	Mapk7 Homer3 Actn3 Fhl2 Trpm2 Cacna1d Igf1 Avpr1a Sgcd Edn1 Syk Cd4 Nfatc4 Trem2 Tnf Ccr1 Ccl20 Ptprc Selp Nfatc2 Vcam1 Bst1 Camkk2 Exoc4 Dmpk Lat Cd3e Plcg2 Tnni3 Trpm4 Rcan2 Tbc1d10c Lat2 Cd24a Samd14 Cxcr6 Tpcn2 Ccr2 Cxcr3 Ncald Cx3cr1 Cd8a Xcr1 Sphk1 Nrg1 Ccr5
4.8451e-07	42	165	2.44116	Inositol lipid-mediated signaling	http://amigo.geneontology.org/amigo/term/GO:0048017	Pdgfb Sox9 Klf4 Plcd1 Ncf1 Dcn Igf1 Unc5b Pik3cg Pld2 Pik3r5 Zfp36l1 Edn1 F2rl1 Hcls1 Tnf Pdgfrb Plce1 Pik3ap1 Plcd4 Fn1 Serpine2 Selp Gsn Rasgrp1 Hgf Fgr Pdgfra Wnt16 Pik3ip1 Ccl5 Plch1 Tgfb2 Pik3cd Plcb4 Plcb2 Rgl2 Pik3r1 F2r Plxnb1 Ptafr Erbb2
5.1327e-07	35	125	2.68528	B cell mediated immunity	http://amigo.geneontology.org/amigo/term/GO:0019724	Icosl Tcirg1 Tgfb1 Il27ra Fcgr1 H2-M3 Cd40 C6 Serping1 Msh2 C3 Tnf Cd74 Fas Irf7 Inpp5d Ptprc C4bp Btk Myd88 Foxj1 C1qa C1qc C1qb C1s1 Foxp3 Clcf1 Bcl3 C1ra Fcer1g Pirb Cfi Nectin2 H2-Ab1 C7
5.25739e-07	65	311	2.0044	Cellular response to environmental stimulus	http://amigo.geneontology.org/amigo/term/GO:0104004	Ccnd2 Sox9 Timp1 Col1a1 Bbc3 Tgfb1 Relb Bax Map3k20 Cnn2 Crip1 Slc38a3 Cd40 Mmp7 Irf1 Avpr1a Asic2 Aurkb Zfp36l1 Polk Map3k1 Myc Ciita Snai2 Cdkn1a Nfatc4 Ankrd1 Casp1 Nucks1 Rad51 Nfkb1 Trp53inp1 Ptn Tnfrsf1a Rad51ap1 Blm Ednra Tlr3 Mmp2 Chek1 Myd88 Scx Gnat1 Fignl1 Egr1 Rad9b Pold1 Tlr4 Ptger4 Dag1 Bmf Tlr8 Rcsd1 Pik3r1 Piezo2 Mfap4 Tlr7 Lrrc8e Gpr68 Tmem150c Rhob Mgmt Ptafr Bak1 Serpinb6a
5.25739e-07	65	311	2.0044	Cellular response to abiotic stimulus	http://amigo.geneontology.org/amigo/term/GO:0071214	Ccnd2 Sox9 Timp1 Col1a1 Bbc3 Tgfb1 Relb Bax Map3k20 Cnn2 Crip1 Slc38a3 Cd40 Mmp7 Irf1 Avpr1a Asic2 Aurkb Zfp36l1 Polk Map3k1 Myc Ciita Snai2 Cdkn1a Nfatc4 Ankrd1 Casp1 Nucks1 Rad51 Nfkb1 Trp53inp1 Ptn Tnfrsf1a Rad51ap1 Blm Ednra Tlr3 Mmp2 Chek1 Myd88 Scx Gnat1 Fignl1 Egr1 Rad9b Pold1 Tlr4 Ptger4 Dag1 Bmf Tlr8 Rcsd1 Pik3r1 Piezo2 Mfap4 Tlr7 Lrrc8e Gpr68 Tmem150c Rhob Mgmt Ptafr Bak1 Serpinb6a
5.32e-07	30	98	2.9358	Renal tubule development	http://amigo.geneontology.org/amigo/term/GO:0061326	Sox9 Tgfb1 Lama5 Wnt9b Gli3 Myc Hes1 Sox8 Tfap2b Kif26b Notch1 Jag1 Bmp2 Prom1 Col4a1 Heyl Lif Wnt4 Hoxa11 Timeless Npnt Greb1l Tcf21 Fat4 Cd24a Adamts16 Tacstd2 Gpc3 Grem1 Foxd1
5.35745e-07	19	45	4.04923	Negative regulation of blood coagulation	http://amigo.geneontology.org/amigo/term/GO:0030195	Pdgfb Apoe Cd34 Tmprss6 C1qtnf1 Pros1 Serping1 Serpine2 Anxa5 Fga Pdgfra Cd9 Anxa2 Fgg Tspan8 Serpine1 Thbs1 Prkg1 Thbd
5.3907e-07	23	63	3.50121	Glial cell migration	http://amigo.geneontology.org/amigo/term/GO:0008347	Mmp14 Tiam1 Csf1 Efemp1 Gli3 Matn2 Trem2 Fas Fn1 Srgap2 Vim Dab1 Cd9 Cx3cl1 Adgrg1 Ccl12 Ccl2 Tgfb2 Lrp1 Atp1b2 Ccr2 Gpr183 Cx3cr1
5.3907e-07	23	63	3.50121	Regulation of myeloid leukocyte mediated immunity	http://amigo.geneontology.org/amigo/term/GO:0002886	Spi1 Gata2 Fcgr1 Pld2 Syk F2rl1 C3 Ms4a2 Stxbp1 Fgr Cxcl5 Cxcl1 Tyrobp Btk Rac2 Cd84 Ddx58 Foxf1 Ccr2 Fes Ptafr Unc13d Fcer1g
5.42301e-07	107	607	1.69054	Cellular metal ion homeostasis	http://amigo.geneontology.org/amigo/term/GO:0006875	Lck Cd52 Tcirg1 Bbc3 Tgfb1 Apoe Cacnb3 Bax Gstm7 Hfe Hap1 Trpm2 Plcd1 Stc1 Gata2 Cacna1d Tmprss6 C1qtnf1 Cd40 Anxa6 Ptger1 Avpr1a Stc2 Pik3cg Cacna1g Dlg4 Edn1 F2rl1 Wnt5a Myc Cd4 Slc25a27 Slc39a6 Diaph1 Ms4a2 Ccr1 Slc40a1 Slc11a1 Bok Ptprc Lcn2 Ngf Mcub Pdgfra Spp1 Cxcl1 P2rx7 Trpv6 Dmpk Coro1a Rasa3 Ednra Cx3cl1 Thy1 Smad3 Trf Tspoap1 Plcg2 Cacna1a Gna15 Cxcl10 Ccl5 Ccl2 Tnni3 Fxyd1 Trpv5 Trpm4…
5.50746e-07	36	131	2.63549	Regulation of osteoblast differentiation	http://amigo.geneontology.org/amigo/term/GO:0045667	Axin2 Sox9 Tcirg1 Clic1 Igf1 Gli3 Pdlim7 Gdf10 Hdac7 Snai2 Wnt10b Twsg1 Bambi Tnf Fbn2 Gli1 Ifitm1 Ddr2 Tnn Notch1 Jag1 Bmp2 Smad1 Smad3 Cd276 Wnt4 Trpm4 Runx2 Ptger4 Npnt Bmpr1b Tmem119 Sox11 Cebpd Ifi204 Grem1
5.77992e-07	43	172	2.39757	Notch signaling pathway	http://amigo.geneontology.org/amigo/term/GO:0007219	Sox9 Mmp14 Kctd10 Nrip2 Tgfb1 Stat3 Kit Neurl1a Gata2 Llgl1 Krt19 Hes1 Snai2 Notch1 Jag1 Bmp2 Postn Lfng Anxa4 Sorbs2 Heyl Neurl1b Gdpd5 Ovol2 Tspan14 Notch3 Gmds Rbpj Tgfb2 Cdh6 Rcan2 Dtx4 Rps19 Snai1 Foxc2 Fat4 Foxc1 Cntn1 Tcim Maml3 S1pr3 Nrarp Hoxd3
5.78929e-07	68	332	1.96427	Aging	http://amigo.geneontology.org/amigo/term/GO:0007568	Itgb2 Serpinf1 Timp1 Foxm1 Gstt1 Bbc3 Spi1 Tgfb1 Apoe Nqo1 Stat3 Ghrhr Cyp27b1 Cnp Nfe2l2 H2-M3 Timp2 Mmp7 Cd68 Akt3 Dcn Cdk1 Ddc Igfbp1 Aurkb Arg2 Fos Tgfb3 Edn1 Tert Plk2 Litaf Ciita Cldn1 Cdkn1a Msh2 Pot1b Pdgfrb Dnmbp Nfkb2 Inpp5d Cfh Kynu Gsn Vcam1 Tacr3 Tnfrsf1b Wnt16 Ctsc Col4a2 Mmp2 Ucp2 Ccl2 C1qa Serpine1 Igfbp2 Morc3 Dag1 Lrp1 Brca2 Prelp Cnr1 Cdkn2a Jun Arntl Bak1 B2m Cdkn2b
5.78929e-07	18	41	4.21036	Positive regulation of interleukin-10 production	http://amigo.geneontology.org/amigo/term/GO:0032733	Lgals9 Stat3 Cd34 Irf4 Syk F2rl1 Trem2 Tlr2 Hgf Pycard Sash3 Isg15 Tlr4 Ptger4 Tlr9 Bcl3 Fcer1g Lilra5
5.78929e-07	21	54	3.72955	Negative regulation of chemotaxis	http://amigo.geneontology.org/amigo/term/GO:0050922	Sema6b Wnt5a St6gal1 Aif1 Sema4c Notch1 Sema6d Sema3c Sema3a Padi2 Plxna3 Sema3f Ccl12 Sema7a Thbs1 Sema3d Nbl1 Robo2 Sema3e C5ar2 Grem1
5.78929e-07	21	54	3.72955	Cell differentiation involved in kidney development	http://amigo.geneontology.org/amigo/term/GO:0061005	Nphs1 Cd34 Wnt9b Gli3 Hes1 Notch1 Jag1 Prom1 Ptpro Sall1 Myo1e Foxj1 Lif Acta2 Wnt4 Tcf21 Basp1 Foxc2 Fat4 Cd24a Grem1
5.84231e-07	65	312	1.99797	Embryonic organ morphogenesis	http://amigo.geneontology.org/amigo/term/GO:0048562	Sox9 Hoxb6 Tcf7 Mmp14 Rarg Fzd3 Aldh1a2 Gata2 Rarb Wnt9b Efemp1 Hoxb9 Tgfb3 Gli3 Edn1 Wnt5a Grhl2 Myc Hes1 Arl13b Ptk7 Fbn2 Gli1 Sox17 Vangl2 Prrx1 Notch1 Fbn1 Ccdc39 Ephb2 Pdgfra Mfap5 Tead2 Fgfr2 Dscaml1 Stra6 Smad3 Mdfi Hoxc9 Alx1 Ovol2 Hoxa11 Mical2 Hoxb4 Hoxb5 Runx2 Rbpj Tgfb2 Ccdc40 Hesx1 Foxf1 Tcf21 Foxc2 Foxi1 Hoxb3 Tifab Fzd2 Aldh1a1 Hoxb8 Mfap2 Sox11 Mafb Hoxb2 Hoxd3 Hoxd4
5.84231e-07	28	88	3.05145	Stem cell development	http://amigo.geneontology.org/amigo/term/GO:0048864	Sox9 Sema6b Aldh1a2 Lama5 Anxa6 Edn1 Hes1 Snai2 Sox8 Sema4c Fn1 Ptprc Zeb2 Sema6d Jag1 Sema3c Sema3a Efnb1 Ednra Sema3f Alx1 Ovol2 Sema7a Sema3d Foxc2 Foxc1 Sema3e Sox11
6.09683e-07	12	19	6.05701	MyD88-dependent toll-like receptor signaling pathway	http://amigo.geneontology.org/amigo/term/GO:0002755	Irf1 Irak3 Tnip1 Irf7 Tlr2 Myd88 Tlr13 Tlr4 Tlr8 Tlr7 Tlr1 Tlr9
6.22294e-07	11	16	6.59331	Macrophage cytokine production	http://amigo.geneontology.org/amigo/term/GO:0010934	Tgfb1 H2-M3 Irak3 Tgfb3 Wnt5a Cd74 Laptm5 Spon2 Sema7a Tlr4 Tgfb2
6.22294e-07	11	16	6.59331	Regulation of macrophage cytokine production	http://amigo.geneontology.org/amigo/term/GO:0010935	Tgfb1 H2-M3 Irak3 Tgfb3 Wnt5a Cd74 Laptm5 Spon2 Sema7a Tlr4 Tgfb2
6.34375e-07	33	115	2.75199	Regulation of animal organ morphogenesis	http://amigo.geneontology.org/amigo/term/GO:2000027	Ngfr Sox9 Tgfb1 Fzd3 Csf1 Cd34 Sulf1 Wnt9b Edn1 Wnt5a Snai2 Ptk7 Sox8 Tnf Wnt10a Vangl2 Bmp2 Hgf Ednra Nkd1 Mks1 Wnt4 Spry1 Hoxa11 Runx2 Rbpj Ankrd6 Plekha4 Dact1 Fzd2 Tacstd2 Gpc3 Grem1
6.67774e-07	30	99	2.90614	Smooth muscle cell migration	http://amigo.geneontology.org/amigo/term/GO:0014909	Pdgfb Nfe2l2 Igf1 Tert Myc Adamts1 Cyp1b1 Aif1 Pdgfrb Sema6d Postn S100a11 Fga Dock7 Plxna1 Plat Tpm1 Trib1 Ccl5 Serpine1 Egr1 Lpar1 Rbpj Ptger4 Lrp1 S1pr2 P2ry6 Tmsb4x Prkg1 Zfp950
6.84451e-07	20	50	3.83611	Positive regulation of epithelial cell differentiation	http://amigo.geneontology.org/amigo/term/GO:0030858	Sox9 Foxn1 Sult2b1 Cyp27b1 Etv4 Wnt10b Zeb2 Notch1 Ptch2 Prom1 Foxj1 Lif Btg1 Ovol2 Serpine1 Atoh8 Cd24a Sfn Trim16 Foxc1
7.04176e-07	96	530	1.73711	Regulation of cytoskeleton organization	http://amigo.geneontology.org/amigo/term/GO:0051493	Scin Tgfb1 Hck Nes Nphs1 Mid1ip1 Trpm2 Fhod1 Rnd3 Map1s Plek Nav3 Pdlim4 Tgfb3 Evl Edn1 Rhobtb3 F2rl1 Gpr65 Ska3 Sh3bp1 Nckap1l Hcls1 Arhgap28 Diaph1 Pdgfrb Hdgfl3 Vangl2 Gsn Tpx2 Iqgap3 Fgr Bst1 Arpc1b Eln Arhgdib Vasp Tjp1 Coro1a Pycard Was Pak3 Flna Gpm6b Plxna3 Cx3cl1 Kank2 Tpm1 Smad3 Ccdc88a Arap1 Rac2 Trim36 Ssh3 Dbn1 Wnt4 Icam1 Plekhg2 Ckap2 Ssh2 Rgs4 Lpar1 Nexn Tgfb2 Prex1 Ptger4 Sh3pxd2b…
7.13382e-07	29	94	2.9587	Regulation of biomineralization	http://amigo.geneontology.org/amigo/term/GO:0110149	Sox9 Tgfb1 Actn3 Cyp27b1 Tgfb3 Ank Wnt10b Pkdcc Fbn2 Ltbp3 Ccr1 Ddr2 Notch1 Bmp2 P2rx7 Ptn Mgp Gpm6b Gas6 Smad3 Isg15 Cd276 Wnt4 Trpm4 Bcor S1pr1 Bmpr1b Tmem119 Grem1
7.13382e-07	29	94	2.9587	Nephron tubule development	http://amigo.geneontology.org/amigo/term/GO:0072080	Sox9 Tgfb1 Lama5 Wnt9b Gli3 Myc Hes1 Sox8 Tfap2b Kif26b Notch1 Jag1 Bmp2 Prom1 Heyl Lif Wnt4 Hoxa11 Timeless Npnt Greb1l Tcf21 Fat4 Cd24a Adamts16 Tacstd2 Gpc3 Grem1 Foxd1
7.20166e-07	52	229	2.1777	Regulation of small GTPase mediated signal transduction	http://amigo.geneontology.org/amigo/term/GO:0051056	Ngfr Kctd10 Itga3 Foxm1 Apoe Rasa4 Csf1 Abca1 Stard13 Timp2 Cyth3 Cyth4 Arhgef25 Igf1 Dock2 Pik3cg F2rl1 Sh3bp1 Arhgap28 Pdgfrb Plce1 Arhgap19 Col3a1 Notch1 Psd4 Rasgrp1 Ngf Ephb2 Arhgap25 Arhgdib Psd3 Rasgrp4 Ophn1 Rasa3 Adgrg1 Kank2 Psd Spry1 Lpar1 Tgfb2 Iqsec3 Rgl2 Dennd4b F2r P2ry10 Rasal3 Cdc42se2 Flot1 Erbb2 Nrg1 Syngap1 Arhgef10
7.33125e-07	23	64	3.4465	Positive regulation of myeloid leukocyte differentiation	http://amigo.geneontology.org/amigo/term/GO:0002763	Tgfb1 Csf1 Zfp36l1 Fos Hcls1 Cd4 Trem2 Tnf Cd74 Ccr1 Lef1 Pf4 Tyrobp Trib1 Lif Ccl5 Klf10 Gpr68 Jun Fes Evi2 Cd101 Evi2b
7.67247e-07	106	604	1.68306	Sensory organ development	http://amigo.geneontology.org/amigo/term/GO:0007423	Sox9 Serpinf1 Rarg Tcirg1 Tgfb1 Klf4 Bax Stat3 Nes Kit Rcn1 Fzd3 Aldh1a2 Gata2 Rarb Sparc Igf1 Meis1 Efemp1 Tgfb3 Gli3 Edn1 Cxcl14 Wnt5a Grhl2 Myc Hes1 Wnt10b Ache Slc25a27 Ptk7 Cyp1b1 Twsg1 Sox8 Fbn2 Pdgfrb Gdf11 Tfap2b Wnt10a Obsl1 Cfh Vangl2 Prrx1 Vim Col5a1 Zeb2 Notch1 Fbn1 Jag1 Bmp2 Ccna2 Lef1 Ephb2 Casz1 Prom1 Pdgfra Ptn Mfap5 Rrm1 Col4a1 Tenm3 Thy1 Stra6 Smad3 Mks1 Lif Gnat1 Mitf C1qb Inhb…
7.86533e-07	33	116	2.72827	Regulation of cytokine-mediated signaling pathway	http://amigo.geneontology.org/amigo/term/GO:0001959	Axl Csf1 Irak3 Edn1 Syk F2rl1 Wnt5a Trem2 Cd74 Irf7 Casp1 Il1r1 Ptprc Traf2 Il1rn Samhd1 Laptm5 Padi2 Usp18 Pycard Gas6 Casp4 Parp14 Ccl5 Isg15 Il7 Ikbke Cd24a Mmp12 Ticam2 Slit3 Sphk1 Nlrc5
7.89025e-07	19	46	3.9612	Negative regulation of hemostasis	http://amigo.geneontology.org/amigo/term/GO:1900047	Pdgfb Apoe Cd34 Tmprss6 C1qtnf1 Pros1 Serping1 Serpine2 Anxa5 Fga Pdgfra Cd9 Anxa2 Fgg Tspan8 Serpine1 Thbs1 Prkg1 Thbd
7.97173e-07	26	79	3.15629	Lymphocyte apoptotic process	http://amigo.geneontology.org/amigo/term/GO:0070227	Cd3g Bbc3 Bax Il7r St3gal1 Aurkb Arg2 Gli3 Wnt5a Ripk3 Myc Cd74 Fas Adam8 P2rx7 Foxp1 Blm Ccl5 Nfkbid Tgfb2 Serpinb9 Cd24a Lgals3 Bak1 Gimap8 Bcl2a1a
7.97173e-07	25	74	3.23996	Cellular response to mechanical stimulus	http://amigo.geneontology.org/amigo/term/GO:0071260	Sox9 Col1a1 Tgfb1 Cnn2 Cd40 Mmp7 Irf1 Map3k1 Ankrd1 Casp1 Nfkb1 Tnfrsf1a Ednra Tlr3 Chek1 Myd88 Scx Tlr4 Ptger4 Dag1 Tlr8 Piezo2 Tlr7 Tmem150c Bak1
8.2777e-07	52	230	2.16824	Female pregnancy	http://amigo.geneontology.org/amigo/term/GO:0007565	Itga5 Lgals9 Timp1 Ramp2 Itga3 Tgfb1 Fosb Fbln1 Hfe Cyp27b1 Slc38a3 Stc1 H3f3b Mmp7 Stc2 Havcr2 Itgb4 Fos Tgfb3 Cyp2d26 Emp2 Slc38a1 Fosl1 Maged2 Rgs2 Ptn Arhgdib Nr2f2 Acsl4 Hpgd Adcy7 Mmp2 Hsd11b2 Ets1 Ucp2 Adra2a Lif Ccl2 Wnt4 Stox2 Igfbp2 Abcc8 Cnr1 Dsg2 Cldn4 Mmp12 Junb Pla2g4a Csmd1 Cyp2d22 Thbd Apela
8.40864e-07	30	100	2.87708	CD4-positive, alpha-beta T cell activation	http://amigo.geneontology.org/amigo/term/GO:0035710	Loxl3 Lgals9 Tcirg1 Tgfb1 Relb Stat3 Irf1 Vsir Arg2 Irf4 Nckap1l Satb1 Twsg1 Anxa1 Il18r1 Il6ra Lef1 Foxp1 Sash3 Nfkbiz Tmem98 Nfkbid Foxp3 Ptger4 Ccr2 Gpr183 Spn Bcl3 Runx3 Lilrb4a
9.09844e-07	29	95	2.92756	Kidney morphogenesis	http://amigo.geneontology.org/amigo/term/GO:0060993	Sox9 Tgfb1 Lama5 Wnt9b Gli3 Myc Hes1 Sox8 Pdgfrb Kif26b Vangl2 Bmp2 Sall1 Foxj1 Lif Wnt4 Hoxa11 Timeless Npnt Greb1l Tcf21 Fat4 Adamts16 Tacstd2 Gpc3 Grem1 Sox4 Foxd1 Gcnt4
9.537e-07	9	11	7.84659	Interleukin-1 alpha production	http://amigo.geneontology.org/amigo/term/GO:0032610	Il16 Casp1 Ccl20 P2rx7 Cx3cl1 Panx1 Ptger4 S100a13 Nlrp10
9.537e-07	9	11	7.84659	Regulation of interleukin-1 alpha production	http://amigo.geneontology.org/amigo/term/GO:0032650	Il16 Casp1 Ccl20 P2rx7 Cx3cl1 Panx1 Ptger4 S100a13 Nlrp10
1.02523e-06	81	427	1.81923	Calcium ion transport	http://amigo.geneontology.org/amigo/term/GO:0006816	Rem1 Lck Pdgfb Ramp2 Il16 Bbc3 Tgfb1 Cacnb3 Homer3 Bax Gstm7 Cyp27b1 Hap1 Trpm2 Stc1 Anxa9 Cacna1d Anxa6 Igf1 Adora2a Stc2 Pik3cg Cacna1g Cacnb1 Hes1 Cd4 Diaph1 Pdgfrb Ms4a2 Ccr1 Ptprc Anxa5 Ngf Mcub P2rx7 Trpv6 Coro1a Gas6 Rasa3 Ednra Cx3cl1 Rrad Panx1 Thy1 Anxa2 Plcg2 Ramp1 Cacna1a Cxcl10 Ccl5 Ccl12 Cbarp Trpv5 Icam1 Cd84 Cldn16 Trpm4 Rgs4 Tgfb2 Orai2 Cacna2d1 Itpr3 Tlr9 F2r Tpcn2 P2ry6 Cxcr3 L…
1.06883e-06	30	101	2.8486	Negative regulation of leukocyte differentiation	http://amigo.geneontology.org/amigo/term/GO:1902106	Loxl3 Hspb1 Gata2 H2-M3 Irf1 Gli3 Myc Cd74 Anxa1 Inpp5d Fbn1 Lag3 Clec2d Trib1 Foxj1 C1qc Nfkbid Prdm16 Foxp3 Lrrc17 Fgl2 Pik3r1 Cdkn2a Gpr68 Zfp608 Erbb2 Runx3 Mafb Nrarp Pglyrp2
1.09431e-06	32	112	2.74008	Muscle cell migration	http://amigo.geneontology.org/amigo/term/GO:0014812	Pdgfb Plekho1 Nfe2l2 Igf1 Tert Myc Adamts1 Cyp1b1 Aif1 Pdgfrb Anxa1 Sema6d Postn S100a11 Fga Dock7 Plxna1 Plat Tpm1 Trib1 Ccl5 Serpine1 Egr1 Lpar1 Rbpj Ptger4 Lrp1 S1pr2 P2ry6 Tmsb4x Prkg1 Zfp950
1.11744e-06	43	176	2.34308	Transforming growth factor beta receptor signaling pathway	http://amigo.geneontology.org/amigo/term/GO:0007179	Itga3 Spi1 Tgfb1 Fos Tgfb3 Twsg1 Bambi Lox Fbn2 Lpxn Ltbp3 Col3a1 Zeb2 Fbn1 Fermt1 Bmp2 Htra3 Emilin1 Col1a2 Tgfb1i1 Hpgd Smad1 Smad3 Arap1 Ccl2 Adamtsl2 Spry1 Pmepa1 Tgfb2 Prdm16 Thbs1 Ltbp4 Npnt Cldn5 Nrep Cd109 Rasl11b Nrros Bmpr1b Jun Arrb2 Sox11 Cdkn2b
1.1559e-06	21	56	3.59635	Phagocytosis, engulfment	http://amigo.geneontology.org/amigo/term/GO:0006911	Gata2 Abca1 Fcgr1 Lbp F2rl1 Sh3bp1 Myh9 Nckap1l Trem2 C3 Aif1 Msr1 Gsn Arhgap25 Siglece Rac2 Thbs1 Elmo1 Gulp1 Fcer1g Rhog
1.1559e-06	21	56	3.59635	Positive regulation of ossification	http://amigo.geneontology.org/amigo/term/GO:0045778	Tgfb1 Actn3 Tgfb3 Wnt5a Wnt10b Pkdcc Fbn2 Bmp2 P2rx7 Ptn Gpm6b Smad3 Isg15 Cd276 Wnt4 Runx2 Tgfb2 Ptger4 Bmpr1b Tmem119 Sox11
1.1559e-06	21	56	3.59635	Negative regulation of leukocyte mediated immunity	http://amigo.geneontology.org/amigo/term/GO:0002704	Lgals9 Spi1 Il7r Hfe H2-M3 Vsir Havcr2 Tap2 Ptprc Clec2d Foxj1 Tap1 Cd84 Foxp3 Foxf1 Serpinb9 Bst2 Ccr2 Spn Arrb2 Klrb1b
1.16577e-06	19	47	3.87692	Negative regulation of coagulation	http://amigo.geneontology.org/amigo/term/GO:0050819	Pdgfb Apoe Cd34 Tmprss6 C1qtnf1 Pros1 Serping1 Serpine2 Anxa5 Fga Pdgfra Cd9 Anxa2 Fgg Tspan8 Serpine1 Thbs1 Prkg1 Thbd
1.17915e-06	142	882	1.54401	Metal ion transport	http://amigo.geneontology.org/amigo/term/GO:0030001	Rem1 Lck Pdgfb Ramp2 Il16 Bbc3 Tgfb1 Cacnb3 Homer3 Cp Bax Gstm7 Fxyd4 Hfe Cyp27b1 Hap1 Trpm2 Fxyd5 Kcnd1 Slc38a3 Stc1 Cnksr3 Anxa9 Cacna1d Slc12a4 Anxa6 Myo1b Ywhah Scn1b Akt3 Igf1 Adora2a Stc2 Pik3cg Asic2 Slc6a4 Cacna1g Cacnb1 Hes1 Meltf Slc10a2 Slc38a1 Cd4 Trem2 Slc39a6 Diaph1 Pdgfrb Ms4a2 Kcnip2 Maged2 Cdk2 Ccr1 Slc40a1 Slc11a1 Serpine2 Ptprc Lcn2 Stom Anxa5 Ngf Mcub Slc34a2 Cxcl1 P2rx7 Trpv6…
1.23973e-06	28	91	2.95085	Neural crest cell differentiation	http://amigo.geneontology.org/amigo/term/GO:0014033	Sox9 Sema6b Aldh1a2 Lama5 Anxa6 Edn1 Hes1 Snai2 Sox8 Sema4c Wnt10a Fn1 Zeb2 Sema6d Jag1 Sema3c Sema3a Efnb1 Ednra Sema3f Alx1 Ovol2 Sema7a Sema3d Foxc2 Foxc1 Sema3e Sox11
1.23973e-06	28	91	2.95085	Regulation of smooth muscle cell migration	http://amigo.geneontology.org/amigo/term/GO:0014910	Pdgfb Nfe2l2 Igf1 Tert Myc Adamts1 Cyp1b1 Aif1 Pdgfrb Sema6d Postn S100a11 Fga Dock7 Plxna1 Tpm1 Trib1 Ccl5 Serpine1 Egr1 Lpar1 Rbpj Ptger4 Lrp1 S1pr2 P2ry6 Tmsb4x Prkg1
1.31524e-06	27	86	3.0109	Negative regulation of lymphocyte proliferation	http://amigo.geneontology.org/amigo/term/GO:0050672	Lgals9 Tgfb1 Tnfrsf13b H2-M3 Vsir Havcr2 Arg2 Sftpd Twsg1 Inpp5d Laptm5 Gpnmb Tyrobp Btk Foxj1 Cd276 H2-Aa Foxp3 Cdkn2a Cd24a Vtcn1 Spn Pde5a Erbb2 Sox11 H2-Ab1 Slfn1
1.3888e-06	125	754	1.5899	Cation homeostasis	http://amigo.geneontology.org/amigo/term/GO:0055080	Lck Cd52 Tcirg1 Bbc3 Tgfb1 Apoe Cacnb3 Cp Bax Gstm7 Slc4a3 Hfe Cyp27b1 Hap1 Trpm2 Plcd1 Stc1 Gata2 Steap1 Cacna1d Tmprss6 C1qtnf1 Cd40 Slc12a4 Anxa6 Ptger1 Pdk4 Avpr1a Adora2a Stc2 Sgcd Pik3cg Fam20a Cacna1g Dlg4 Edn1 F2rl1 Wnt5a Myc Upk3a Meltf Cd4 Slc25a27 Slc39a6 Diaph1 Ms4a2 Ccr1 Tfap2b Slc40a1 Slc11a1 Bok Ptprc Lcn2 Ngf Mcub Pdgfra Spp1 Cxcl1 P2rx7 Trpv6 Dmpk Coro1a Scnn1b Slc9a9 Rasa3 Ednra…
1.40163e-06	24	71	3.24178	Regulation of T cell mediated immunity	http://amigo.geneontology.org/amigo/term/GO:0002709	Il7r Hfe H2-M3 Vsir Ripk3 Tap2 Il18r1 Il1r1 Ptprc Mr1 Traf2 Tnfrsf1b P2rx7 Sash3 Was Arid5a Trpm4 Foxp3 Cd24a Ccr2 Spn B2m H2-K1 Nectin2
1.41699e-06	20	52	3.68857	Mast cell mediated immunity	http://amigo.geneontology.org/amigo/term/GO:0002448	Kit Gata2 Ptgds Pld2 Syk Ms4a2 Stxbp1 Rasgrp1 Fgr Lat Btk Rac2 Spon2 Cd84 Milr1 Lat2 Foxf1 Fes Unc13d Fcer1g
1.42775e-06	46	196	2.25078	Immune response-activating signal transduction	http://amigo.geneontology.org/amigo/term/GO:0002757	Lck Icosl Lcp2 Cacnb3 Bax Myo1g Syk Fyb Nckap1l Gcsam Lpxn Ptprc Nfatc2 Laptm5 Tyrobp Btk Cmtm3 Thy1 Cd3e Vav3 Plcg2 Nfkbiz Cd276 Elf1 Nfkbid Themis2 Tlr4 Rftn1 Foxp3 C3ar1 Lat2 Mill2 Prkd2 C5ar1 Vtcn1 Spn Lax1 Prkcb Kcnn4 Skap1 Nfam1 Fcer1g Nectin2 H2-Ab1 C5ar2 Fyb2
1.63924e-06	83	446	1.78474	Pattern specification process	http://amigo.geneontology.org/amigo/term/GO:0007389	Axin2 Hoxb6 Rarg Hoxc8 Aldh1a2 Bicc1 Stc1 Meis1 Btg2 Hoxb9 Gli3 Edn1 Fst Wnt5a Hes1 Arl13b C3 Gdf11 Gli1 Ifitm1 Sox17 Vangl2 Enkur Zeb2 Notch1 Bmp2 Ccdc39 Lef1 Sema3c Sema3a Lfng Bhlhe40 Nr2f2 Efnb1 Smad1 Adgrg1 Mns1 Smad3 Mdfi Heyl Mks1 Foxj1 Sema3f Hoxc9 Pcdh8 Alx1 C1qa Spry1 Ovol2 Egr2 Hoxa11 Mical2 Hoxb4 Hoxb5 Rbpj Ccdc40 Bcor Gpr161 Nbl1 Meis3 Foxf1 Snai1 Palb2 Foxc2 Tgif1 Dmrt2 Hoxb3 Tifab …
1.68974e-06	30	103	2.79328	Negative regulation of hemopoiesis	http://amigo.geneontology.org/amigo/term/GO:1903707	Loxl3 Hspb1 Gata2 H2-M3 Irf1 Gli3 Myc Cd74 Anxa1 Inpp5d Fbn1 Lag3 Clec2d Trib1 Foxj1 C1qc Nfkbid Prdm16 Foxp3 Lrrc17 Fgl2 Pik3r1 Cdkn2a Gpr68 Zfp608 Erbb2 Runx3 Mafb Nrarp Pglyrp2
1.6995e-06	27	87	2.97629	Negative regulation of mononuclear cell proliferation	http://amigo.geneontology.org/amigo/term/GO:0032945	Lgals9 Tgfb1 Tnfrsf13b H2-M3 Vsir Havcr2 Arg2 Sftpd Twsg1 Inpp5d Laptm5 Gpnmb Tyrobp Btk Foxj1 Cd276 H2-Aa Foxp3 Cdkn2a Cd24a Vtcn1 Spn Pde5a Erbb2 Sox11 H2-Ab1 Slfn1
1.70768e-06	19	48	3.79615	Positive regulation of cytokine-mediated signaling pathway	http://amigo.geneontology.org/amigo/term/GO:0001961	Axl Csf1 Edn1 Wnt5a Trem2 Cd74 Irf7 Casp1 Il1r1 Traf2 Laptm5 Gas6 Casp4 Parp14 Il7 Ikbke Mmp12 Ticam2 Nlrc5
1.88631e-06	7	7	9.59027	Positive regulation of odontogenesis	http://amigo.geneontology.org/amigo/term/GO:0042482	Ngfr Tgfb1 Csf1 Cd34 Edn1 Bmp2 Ednra
1.89171e-06	31	109	2.72751	Negative regulation of angiogenesis	http://amigo.geneontology.org/amigo/term/GO:0016525	Ngfr Serpinf1 Klf4 Stard13 H2-M3 Sulf1 Sparc Dcn Plk2 Adamts1 Thbs2 Tnf Emilin1 Pf4 Ptn Col4a2 Lif Cxcl10 Ccl2 Serpine1 Tgfb2 Abcc8 Thbs1 Cldn5 Stab1 Ccr2 Cxcr3 Foxc1 Cx3cr1 Klf2 Sema3e
2.03115e-06	28	93	2.88739	Positive regulation of T cell differentiation	http://amigo.geneontology.org/amigo/term/GO:0045582	Lck Lgals9 Tgfb1 Il7r H2-M3 Irf1 Vsir Gli3 Syk Nckap1l Cd74 Anxa1 Adam8 Ptprc Rasgrp1 Lef1 Sash3 Egr3 Nfkbiz H2-Aa Nfkbid Dusp10 Foxp3 Il7 Ccr2 Runx3 Il1rl2 Sox4
2.03816e-06	126	767	1.57546	Inorganic ion homeostasis	http://amigo.geneontology.org/amigo/term/GO:0098771	Lck Cd52 Tcirg1 Bbc3 Tgfb1 Apoe Cacnb3 Cp Bax Gstm7 Slc4a3 Hfe Cyp27b1 Hap1 Trpm2 Plcd1 Stc1 Gata2 Steap1 Cacna1d Tmprss6 C1qtnf1 Cd40 Slc12a4 Anxa6 Ptger1 Pdk4 Avpr1a Adora2a Stc2 Sgcd Pik3cg Fam20a Cacna1g Dlg4 Edn1 F2rl1 Wnt5a Myc Upk3a Meltf Cd4 Slc25a27 Slc39a6 Diaph1 Ms4a2 Ccr1 Tfap2b Slc40a1 Slc11a1 Bok Ptprc Lcn2 Ngf Mcub Slc34a2 Pdgfra Spp1 Cxcl1 P2rx7 Trpv6 Dmpk Coro1a Scnn1b Slc9a9 Ras…
2.04398e-06	35	132	2.54288	Embryonic skeletal system development	http://amigo.geneontology.org/amigo/term/GO:0048706	Hoxb6 Mmp14 Col1a1 Sulf2 Sulf1 Wnt9b Hoxb9 Tgfb3 Gli3 Wnt5a Grhl2 Prrx1 Pdgfra Fgfr2 Dscaml1 Smad3 Mdfi Mks1 Scx Hoxc9 Alx1 Etl4 Hoxa11 Hoxb4 Hoxb5 Runx2 Tgfb2 Foxc2 Dmrt2 Hoxb3 Hoxb8 Sox11 Hoxb2 Hoxd3 Hoxd4
2.07141e-06	32	115	2.6686	Formation of primary germ layer	http://amigo.geneontology.org/amigo/term/GO:0001704	Itga5 Mmp14 Col6a1 Itga3 Gata6 Itgb4 Wnt5a Twsg1 Sox17 Fn1 Col5a1 Itga4 Lef1 Exoc4 Fgfr2 Col4a2 Smad1 Mmp2 Mmp15 Col12a1 Smad3 Scx Dusp5 Atoh8 Hoxa11 Fzd7 Inhba Foxf1 Snai1 Foxc2 Foxc1 Apela
2.10919e-06	30	104	2.76642	Regulation of phagocytosis	http://amigo.geneontology.org/amigo/term/GO:0050764	Tgfb1 Hck Cnn2 Gata2 Fcgr1 Lbp Dock2 Syk F2rl1 Sftpd Nckap1l Pros1 Trem2 C3 Pot1b Tnf Slc11a1 Ptprc Fgr Siglece Pycard Gas6 Ccl2 Camk1d Lrp1 Prtn3 Fcer1g Sphk1 Il2rb Sirpb1a
2.21272e-06	38	150	2.42954	Digestive system development	http://amigo.geneontology.org/amigo/term/GO:0055123	Tcf7 Tgfb1 Klf5 Kit Gata6 Aldh1a2 Rarb Sfrp5 Igf1 Tgfb3 Gli3 Wnt5a Hes1 Cdkn1a Pkdcc Tnf Sox17 Col3a1 Vangl2 Notch1 Ccdc39 Dab1 Pdgfra Sall1 Stra6 Smad3 Ovol2 Tgfb2 Ccdc40 Ccnb1 Foxf1 Dact1 Tcf21 Fat4 Gsdmc2 Sox11 Srp54a Srp54b
2.27379e-06	86	471	1.75109	Regulation of peptidase activity	http://amigo.geneontology.org/amigo/term/GO:0052547	Ngfr Lck Serpinf1 Timp1 Bbc3 Klf4 Bax Stat3 Cd44 Fbln1 Itih3 Timp2 Birc5 Wfdc2 Rcn3 Mical1 Apaf1 Igf1 Vsir Adora2a Syk Tnfrsf10b Psme1 Myc Serping1 Xdh C3 Psmb8 Tnf Pmaip1 Fas Casp12 Casp1 Fn1 Serpine2 Bok Gsn Ngf F3 Epha7 Ambp Laptm5 Hgf Pcolce Pycard Gas6 Anxa2 Smad3 Cck Antxr1 Serpine1 Nek5 Aim2 Acer2 Dap Hip1 Thbs1 Serpinb6b Cdkn2a Serpinb9 Cd109 Plaur Bst2 Sfn Cldn4 Lxn Col6a3 F2r Fabp1 Mgmt…
2.34934e-06	14	28	4.79514	Myeloid leukocyte cytokine production	http://amigo.geneontology.org/amigo/term/GO:0061082	Tgfb1 Kit H2-M3 Irak3 Tgfb3 Wnt5a Cd74 Laptm5 Spon2 Sema7a Tlr4 Tgfb2 Ddx58 Fcer1g
2.40397e-06	22	63	3.34898	Positive regulation of fibroblast proliferation	http://amigo.geneontology.org/amigo/term/GO:0048146	Ngfr Pdgfb Tgfb1 Fbln1 Cdc6 Igf1 Wnt5a Myc Cdkn1a Cd74 Pdgfrb Fn1 Ddr2 Ccna2 Fosl2 Pdgfra Gas6 Anxa2 Ccnb1 Tgif1 Jun Sphk1
2.41317e-06	25	78	3.07381	Nerve development	http://amigo.geneontology.org/amigo/term/GO:0021675	Ngfr Tcirg1 Sulf2 Sulf1 Gli3 Hes1 Serpine2 Itga4 Ngf Vcam1 Unc13b Ephb2 Sema3a Plxna3 Sema3f Egr2 Lpar1 Dag1 Hoxb3 Tifab Nav2 Ntf5 Mafb Hoxb2 Hoxd3
2.55569e-06	42	175	2.30167	Regulation of axonogenesis	http://amigo.geneontology.org/amigo/term/GO:0050770	Sema6b Tiam1 Apoe Ptprs Wnt5a Ache Tnfrsf12a Sema4c Fn1 Vim Zeb2 Sema6d Ngf Epha7 Dab1 Ephb2 Sema3c Sema3a Plxna1 Pak3 Arhgap4 Plxna3 Thy1 Cacna1a Dbn1 Sema3f Brsk1 Sema7a Lrp1 Sema3d Trim46 Adnp Islr2 Robo2 Map1b Cntn2 Plxnb1 Sema3e Syngap1 Rgma Plxnc1 Ccr5
2.56746e-06	57	271	2.01714	Positive regulation of neurogenesis	http://amigo.geneontology.org/amigo/term/GO:0050769	Serpinf1 Tiam1 Tgfb1 Apoe Kit Neurl1a Hap1 Fzd3 Igf1 Gli3 Myc Hes1 Ache Tnfrsf12a Sox8 Tnf Il33 Fn1 Obsl1 Serpine2 Vim Zeb2 Notch1 Bmp2 Ngf Tlr2 Tnfrsf1b Ephb2 Ptn Plxna1 Pak3 Plxna3 Cx3cl1 Trf Aspm Lif Dbn1 Eef2k Zfp365 Egr2 Sema7a Dag1 Lrp1 Clcf1 Bex1 Adnp Islr2 Rgs14 Cx3cr1 Robo2 Map1b Plxnb1 Numbl Sox11 Bhlhb9 Plxnc1 Rassf10
2.62733e-06	30	105	2.74008	Osteoclast differentiation	http://amigo.geneontology.org/amigo/term/GO:0030316	Tcirg1 Tgfb1 Csf1 Lrrk1 Fos Trem2 Tnf Adam8 Ccr1 Inpp5d Fbn1 Foxp1 Clec2d Tyrobp Anxa2 Trf Ccl5 Mitf Sbno2 Klf10 Snx10 Lrrc17 Pik3r1 Cd109 Gpr68 Gpr183 Junb Gpc3 Fcer1g Mafb
2.65509e-06	12	21	5.48016	Regulation of antigen processing and presentation	http://amigo.geneontology.org/amigo/term/GO:0002577	Hfe Cd68 Trem2 Tap2 Cd74 Slc11a1 Pycard Was Fgl2 Thbs1 H2-Ab1 Ccl21a
2.83815e-06	20	54	3.55195	Mast cell activation involved in immune response	http://amigo.geneontology.org/amigo/term/GO:0002279	Kit Gata2 Ptgds Pld2 Syk Ms4a2 Stxbp1 Rasgrp1 Fgr Lat Btk Rac2 Cd84 Milr1 Lat2 Foxf1 Fes Unc13d Fcer1g Lilrb4a
2.83815e-06	159	1029	1.48188	Secretion	http://amigo.geneontology.org/amigo/term/GO:0046903	Lgals9 Tcirg1 Spi1 Tiam1 Axl Tgfb1 Apoe Hck Cyp4f18 Cavin1 Ghrhr Prlr Kit Neurl1a Hfe Nphs1 Hap1 Stx1a Dynll1 Trpm2 Pla2g12b Plcd1 Stc1 Gata2 Ptgds Abca1 Cacna1d C1qtnf1 Birc5 Rab3d Rcn3 Mical1 Socs2 Igf1 Plek Avpr1a Adora2a Myo1g Llgl1 Sdc1 Rhbdf2 Pld2 Slc6a4 Cacna1g Tgfb3 Tnfaip2 Edn1 Syk Nkd2 F2rl1 Pde8b Oit1 Myc Myh9 Trem2 Xdh Tnf Rab27b Cd74 Anxa1 Ms4a2 Ankrd1 Ccr1 Tfap2b Map4k4 Serpine2 Pas…
2.94593e-06	18	45	3.83611	Regulation of neutrophil migration	http://amigo.geneontology.org/amigo/term/GO:1902622	Lbp Edn1 Nckap1l Cd74 Adam8 Il1r1 Bst1 Ednra Dapk2 Myd88 Rac2 Camk1d Ptger4 C3ar1 C5ar1 Rhog C5ar2 Ccl21a
2.97512e-06	35	134	2.50492	Positive regulation of Wnt signaling pathway	http://amigo.geneontology.org/amigo/term/GO:0030177	Col1a1 Tgfb1 Sulf2 Lrrk1 Sulf1 Tnfaip3 Tert Wnt5a Scel Csnk1e Wnt10b Ptk7 Bambi Zeb2 Bmp2 Tlr2 Dkk2 Nfkb1 Adgra2 Nkd1 Sall1 Smad3 Aspm Trpm4 Rbpj Ankrd6 Plekha4 Dact1 Jrk Arntl Gpc3 Eda Cdh3 Sox4 Nrarp
2.99871e-06	117	704	1.59384	Cellular response to nitrogen compound	http://amigo.geneontology.org/amigo/term/GO:1901699	Ngfr Sox9 Col6a1 Col1a1 Tgfb1 Klf4 Gstm7 Stat3 Ghrhr Hdac9 Klf5 Neurl1a Trpm2 Stc1 Cybb Nfe2l2 Brca1 Cdc6 Irf1 Ptger1 Pdk4 Akt3 Socs2 Igf1 Ddc Igfbp1 Pik3cg Klf11 Slc6a4 Cacnb1 Zfp36l1 Edn1 Myc Ciita Wnt10b Abcc1 Ache Trem2 Aif1 Tnf Diaph1 Cdk2 Col3a1 Nucks1 Vim Pip4k2a Traf2 Itga4 Fbn1 Rad51 Anxa5 Ccna2 Rab13 Vcam1 Gucy1b1 Nfkb1 Spaar Pik3r3 Pdgfra P2rx7 Col1a2 Zc3hav1 C2cd5 Blm Rgs10 Ano1 Flna …
3.09216e-06	21	59	3.41349	Positive regulation of cell killing	http://amigo.geneontology.org/amigo/term/GO:0031343	Spi1 Cd5l H2-M3 Syk F2rl1 Tap2 Il18rap Ptprc Mr1 Rasgrp1 Cxcl1 P2rx7 Lag3 Tyrobp Vav1 Ccl2 Raet1e B2m H2-K1 Nectin2 Ccr5
3.0995e-06	37	146	2.43041	Epithelial to mesenchymal transition	http://amigo.geneontology.org/amigo/term/GO:0001837	Axin2 Sox9 Loxl3 Col1a1 Tiam1 Tgfb1 Tgfb3 Wnt5a Snai2 Bambi Vangl2 Olfm1 Notch1 Jag1 Bmp2 Lef1 Glipr2 Pdpn Wnt16 Tgfb1i1 Fgfr2 Flna Smad3 Heyl Loxl2 Alx1 Wnt4 Spry1 Ovol2 Akna Rbpj Tgfb2 Dag1 Snai1 Foxc1 Grem1 Dact3
3.12373e-06	25	79	3.0349	Nephron morphogenesis	http://amigo.geneontology.org/amigo/term/GO:0072028	Sox9 Tgfb1 Lama5 Wnt9b Gli3 Myc Hes1 Sox8 Pdgfrb Kif26b Bmp2 Sall1 Lif Wnt4 Hoxa11 Timeless Npnt Greb1l Tcf21 Fat4 Adamts16 Tacstd2 Gpc3 Grem1 Foxd1
3.12851e-06	138	866	1.52824	Cellular chemical homeostasis	http://amigo.geneontology.org/amigo/term/GO:0055082	Ngfr Lck Cd52 Serpinf1 Tcirg1 Bbc3 Tiam1 Tgfb1 Apoe Cacnb3 Bax Gstm7 Ghrhr Slc4a3 Hfe Hap1 Dynll1 Trpm2 Plcd1 Stc1 Gata2 Cacna1d Tmprss6 C1qtnf1 Cd40 Birc5 Anxa6 Ptger1 Igf1 Hkdc1 Avpr1a Stc2 Pik3cg Cacna1g Dlg4 Edn1 F2rl1 Pde8b Wnt5a Myc Cd4 Slc25a27 Slc39a6 Diaph1 Ms4a2 Ccr1 Hk3 Tfap2b Slc40a1 Map4k4 Slc11a1 Bok Ptprc Nucks1 Lcn2 Ngf Vcam1 Mcub Unc13b Slc34a2 Pdgfra Spp1 Cxcl1 P2rx7 Trpv6 Dmpk …
3.13663e-06	45	195	2.21314	Immune response-activating cell surface receptor signaling pathway	http://amigo.geneontology.org/amigo/term/GO:0002429	Lck Icosl Lcp2 Cacnb3 Bax Myo1g Syk Fyb Nckap1l Gcsam Lpxn Ptprc Nfatc2 Laptm5 Tyrobp Btk Cmtm3 Thy1 Cd3e Vav3 Plcg2 Nfkbiz Cd276 Elf1 Nfkbid Themis2 Rftn1 Foxp3 C3ar1 Lat2 Mill2 Prkd2 C5ar1 Vtcn1 Spn Lax1 Prkcb Kcnn4 Skap1 Nfam1 Fcer1g Nectin2 H2-Ab1 C5ar2 Fyb2
3.2292e-06	52	240	2.07789	Response to toxic substance	http://amigo.geneontology.org/amigo/term/GO:0009636	Gstt1 Apoe Nqo1 Bax Gstm7 Cnp Mgst1 Lpo Nfe2l2 Scn1b Ddc Ltc4s Sdc1 Cygb Slc6a4 Rdh12 Fos Fancc Gpx8 Cldn1 Cdkn1a Abcc1 Pim1 Eif2ak2 Cyp1b1 Pdgfrb Fas Gsta3 Lcn2 Rad51 Tlr2 Trp53inp1 Gpx7 Akr1b8 Nupr1 Gsta4 Ccl5 Kcnc2 Arhgap33 Ephx1 Abcb1a Ccnb1 Selenow Ptges Map1b Fabp1 Mgmt Scn3a Bak1 Alox5ap Gstp1 Gsta1
3.33781e-06	11	18	5.86072	Toll-like receptor 3 signaling pathway	http://amigo.geneontology.org/amigo/term/GO:0034138	Lgals9 Tnfaip3 Havcr2 F2rl1 Tnf Tlr3 Colec12 Unc93b1 Rftn1 Flot1 Tnip2
3.36492e-06	68	348	1.87396	Regionalization	http://amigo.geneontology.org/amigo/term/GO:0003002	Axin2 Hoxb6 Rarg Hoxc8 Aldh1a2 Btg2 Hoxb9 Gli3 Edn1 Wnt5a Hes1 Arl13b C3 Gdf11 Gli1 Ifitm1 Sox17 Vangl2 Zeb2 Notch1 Bmp2 Lef1 Sema3c Sema3a Lfng Bhlhe40 Nr2f2 Adgrg1 Mns1 Smad3 Mdfi Heyl Mks1 Foxj1 Sema3f Hoxc9 Pcdh8 Alx1 C1qa Spry1 Ovol2 Egr2 Hoxa11 Hoxb4 Hoxb5 Rbpj Gpr161 Nbl1 Foxf1 Snai1 Palb2 Foxc2 Tgif1 Dmrt2 Hoxb3 Tifab Foxc1 Bmpr1b Gpc3 Hoxb8 Ntf5 Mafb Grem1 Hoxb2 Nrarp Foxd1 Hoxd3 Hoxd4
3.42684e-06	250	1774	1.3515	Reproduction	http://amigo.geneontology.org/amigo/term/GO:0000003	Itga5 Sox9 Serpinf1 Tcf7 Mmp14 Lgals9 Timp1 Ramp2 Rarg Itga3 Axl Tgfb1 Fosb Bax Stat3 Prlr Pafah1b3 Kit Gata6 Ggt5 Fbln1 Neurl1a Hfe Cyp27b1 B4galnt1 Trpm2 Slc38a3 Spaca7 Plcd1 Adam19 Csf1 Stc1 Gata2 Ptgds H3f3b Sulf1 Pltp Wnt9b Mmp7 Ros1 Dcn Arid5b Igf1 Avpr1a Stc2 Havcr2 Sdc1 Adcy3 Itgb4 Slc6a4 Krt19 Top2a Zfp36l1 Fos Tgfb3 Gli3 Edn1 Fancc Trip13 Rhobtb3 Fst Wnt5a Grhl2 Myc Myh9 Cyp2d26 Emp2 He…
3.49005e-06	19	50	3.6443	Positive regulation of epithelial to mesenchymal transition	http://amigo.geneontology.org/amigo/term/GO:0010718	Axin2 Col1a1 Tgfb1 Tgfb3 Bambi Olfm1 Notch1 Jag1 Bmp2 Lef1 Glipr2 Pdpn Tgfb1i1 Smad3 Loxl2 Alx1 Tgfb2 Snai1 Foxc1
3.49055e-06	27	90	2.87708	T cell differentiation in thymus	http://amigo.geneontology.org/amigo/term/GO:0033077	Cd3g Foxn1 Il7r Dock2 Zfp36l1 Gli3 Ripk3 Cd74 Fas Adam8 Ptprc Mr1 Rasgrp1 Cd3e Cd3d Egr3 Foxj1 Wnt4 Nfkbid Foxp3 Fzd7 Cdkn2a Spn Zfp608 B2m Erbb2 Mafb
3.49055e-06	13	25	4.98694	Regulation of heterotypic cell-cell adhesion	http://amigo.geneontology.org/amigo/term/GO:0034114	Lck Mapk7 Klf4 Cd44 Tnfaip3 Tnf Il1rn Fga Thy1 Fgg Skap1 Flot1 Myadm
3.54062e-06	35	135	2.48637	Digestive tract development	http://amigo.geneontology.org/amigo/term/GO:0048565	Tcf7 Tgfb1 Klf5 Kit Gata6 Aldh1a2 Rarb Sfrp5 Tgfb3 Gli3 Wnt5a Hes1 Cdkn1a Pkdcc Tnf Sox17 Col3a1 Vangl2 Notch1 Ccdc39 Dab1 Pdgfra Sall1 Stra6 Smad3 Ovol2 Tgfb2 Ccdc40 Ccnb1 Foxf1 Dact1 Tcf21 Fat4 Gsdmc2 Sox11
3.60366e-06	29	101	2.75364	Fibroblast proliferation	http://amigo.geneontology.org/amigo/term/GO:0048144	Ngfr Pdgfb Tgfb1 Bax Fbln1 Cdc6 Igf1 Wnt5a Myc Cdkn1a Pmaip1 Cd74 Pdgfrb Fn1 Ddr2 Ccna2 Trp53inp1 Fosl2 Pdgfra Nupr1 Gas6 Ednra Anxa2 Morc3 Ccnb1 Tgif1 Jun Gstp1 Sphk1
3.60366e-06	54	254	2.03888	Heart morphogenesis	http://amigo.geneontology.org/amigo/term/GO:0003007	Axin2 Sox9 Tgfb1 Gata6 Fhl2 Aldh1a2 Rarb Wnt5a Grhl2 Hes1 Snai2 Adamts1 Arl13b Pim1 Ankrd1 Sox17 Vangl2 Olfm1 Col5a1 Notch1 Jag1 Bmp2 Ccdc39 Sema3c Wnt16 Eln Tead2 Flna Tpm1 Smad3 Heyl Mks1 Tnni3 Spry1 Ovol2 Mical2 Adgrg6 Rbpj Tgfb2 Ccdc40 Foxf1 Snai1 S1pr1 Foxc2 Fat4 Flrt2 Fzd2 Foxc1 Jun Dsp Slit3 Nrg1 Sox11 Sox4
3.7649e-06	32	118	2.60075	Negative regulation of developmental growth	http://amigo.geneontology.org/amigo/term/GO:0048640	Sema6b Ptprs Socs2 Meis1 Stc2 Slc6a4 Wnt5a Cdkn1a Sema4c Rgs2 Sema6d Epha7 Sema3c Sema3a Plac8 Foxp1 Vgll4 Arhgap4 Plxna3 Nkd1 Sema3f Kcnk2 Sema7a Gdf15 Rgs4 Dusp10 Sema3d Trim46 Mapk11 Sema3e Rgma Ccr5
3.78957e-06	62	308	1.93051	Positive regulation of ion transport	http://amigo.geneontology.org/amigo/term/GO:0043270	Pdgfb Cacnb3 Cyp4f18 Bax Gstm7 Hap1 Slc38a3 Stc1 Cnksr3 Cacna1d Scn1b Akt3 Ifngr1 Avpr1a Adora2a Asic2 Slc6a4 Edn1 Ifngr2 Cd4 Trem2 Pdgfrb Kcnip2 Ccr1 Stxbp1 Ephb2 Cxcl1 P2rx7 Nlgn3 Flna Ednra Cx3cl1 Thy1 Cck Plcg2 Cxcl10 Ccl5 Ccl12 Ccl2 Kcnc2 Fxyd1 Tcaf1 Cldn16 Ctss Cacna2d1 Abcc8 Abcb1a Atp1b2 Adora1 F2r P2ry6 Cxcr3 Lgals3 Ptges Cemip Prkg1 Cntn1 Pla2g4a Ptafr Bak1 Arrb2 Lilra5
3.92526e-06	14	29	4.62979	Regulation of T-helper 1 type immune response	http://amigo.geneontology.org/amigo/term/GO:0002825	Il27ra Irf1 Havcr2 Anxa1 Il33 Il1rl1 Il18r1 Il1r1 Slc11a1 Arid5a Ccr2 Nlrp10 Pla2g4a H2-Ab1
3.97853e-06	30	107	2.68886	Positive regulation of endothelial cell migration	http://amigo.geneontology.org/amigo/term/GO:0010595	Pdgfb Tgfb1 Hdac9 Hspb1 Gata2 Nfe2l2 Cd40 Sparc Akt3 Igf1 Pik3cg Plk2 Wnt5a Hdac7 Snai2 Smoc2 Anxa1 Anxa3 Foxp1 Srpx2 Adgra2 Ets1 Atoh8 Rras Pik3cd Thbs1 Prkd2 Foxc2 Rhoj Rhob
3.98485e-06	88	492	1.71533	Multicellular organismal homeostasis	http://amigo.geneontology.org/amigo/term/GO:0048871	Sox9 Tcirg1 Tgfb1 Bax Stat3 Prlr Ampd3 Actn3 Hfe Trpm2 Csf1 Gata2 Lrrk1 Cd34 Rab3d Rcn3 Pdk4 Akt3 Irf4 Syk Sftpd Col14a1 Cldn1 Wnt10b Ache Tnf Pdgfrb Ltbp3 Adam8 Tfap2b Slc40a1 Il18r1 Slc11a1 Pask Inpp5d Lcn2 Notch1 Il1rn Ctsk Prom1 Spp1 Plac8 P2rx7 Tjp1 Coro1a Scnn1b Sash3 Trf Rac2 Ucp2 Mks1 Scx Ccl5 Prkab2 Snx10 Egr1 Ctss Tlr4 Rbpj Prdm16 Ptger4 Abcc8 Il7 Abcb1a Elovl6 Atp1b2 Cldn5 Adora1 Cnr1 …
4.01214e-06	178	1187	1.43814	Cation transport	http://amigo.geneontology.org/amigo/term/GO:0006812	Rem1 Lck Pdgfb Ramp2 Il16 Tcirg1 Bbc3 Tgfb1 Cacnb3 Homer3 Cp Bax Gstm7 Fxyd4 Hfe Cyp27b1 Hap1 Trpm2 Fxyd5 Kcnd1 Slc38a3 Stc1 Cnksr3 Anxa9 Cacna1d Slc12a4 Anxa6 Myo1b Ywhah Scn1b Akt3 Ifngr1 Igf1 Adora2a Stc2 Pik3cg Asic2 Slc6a4 Cacna1g Cacnb1 Dlg4 Arg2 Edn1 Syk Hes1 Meltf Ifngr2 Slc10a2 Slc38a1 Cd4 Nfkbie Trem2 Slc39a6 Diaph1 Pdgfrb Ms4a2 Sfxn3 Kcnip2 Maged2 Cdk2 Ccr1 Slc40a1 Slc11a1 Serpine2 Rgs…
4.21124e-06	18	46	3.75272	Regulation of cell adhesion mediated by integrin	http://amigo.geneontology.org/amigo/term/GO:0033628	Piezo1 Syk Nckap1l Snai2 Cyp1b1 Lpxn Fermt3 Fermt1 Cd3e Lif Ccl5 Serpine1 Acer2 Tgfb2 Foxc2 Cd24a Skap1 Ccl21a
4.27531e-06	22	65	3.24594	Plasma membrane invagination	http://amigo.geneontology.org/amigo/term/GO:0099024	Gata2 Abca1 Fcgr1 Lbp Aurkb F2rl1 Sh3bp1 Myh9 Nckap1l Trem2 C3 Aif1 Msr1 Gsn Arhgap25 Siglece Rac2 Thbs1 Elmo1 Gulp1 Fcer1g Rhog
4.27531e-06	22	65	3.24594	Syncytium formation	http://amigo.geneontology.org/amigo/term/GO:0006949	Nphs1 Ccl8 Plekho1 Ccng1 Myh9 Trem2 Adam8 Casp1 Nfatc2 Ptgfrn Cd9 Tyrobp Cxcl10 Sbno2 Gdf15 Cd53 Cd109 Myof Jam2 Flot1 Ehd2 Flt3l
4.37907e-06	53	249	2.0413	Negative regulation of growth	http://amigo.geneontology.org/amigo/term/GO:0045926	Sema6b Bbc3 Tchp Tgfb1 Cyp27b1 Ptprs Socs2 Meis1 Stc2 Slc6a4 Wnt5a Cdkn1a Sox17 Sema4c Serpine2 Rgs2 Notch1 Sema6d Epha7 Sema3c Sema3a Plac8 Foxp1 Rerg Vgll4 Arhgap4 Plxna3 Nkd1 Smad3 Sema3f Sh3bp4 Apbb1 Kcnk2 Sema7a Gdf15 Rgs4 Tgfb2 Dusp10 Sema3d Inhba Trim46 Cdkn2a Bst2 Mapk11 Gpc3 Slit3 Sema3e Psrc1 Rgma Grem1 Dact3 Ccr5 Mndal
4.5915e-06	70	365	1.83923	Regulation of developmental growth	http://amigo.geneontology.org/amigo/term/GO:0048638	Sema6b Apoe Stat3 Ghrhr Gata6 Actn3 Ptprs Csf1 Cdk1 Socs2 Igf1 Meis1 Stc2 Slc6a4 Edn1 Wnt5a Col14a1 Cdkn1a Tnfrsf12a Pim1 C3 Gli1 Sema4c Fn1 Rgs2 Syt2 Olfm1 Notch1 Sema6d Ngf Epha7 Spaar Sema3c Sema3a Plac8 Foxp1 Vgll4 Sash3 Arhgap4 Plxna3 Nkd1 Dbn1 Sema3f Parp2 Kcnk2 Sema7a Gdf15 Rgs4 Rbpj Dusp10 Ptger4 Lrp1 Sema3d Il7 Sh3pxd2b Ccnb1 Agrn Trim46 Foxc2 Foxc1 Adnp Islr2 Map1b Mapk11 Fdps Sema3e Rg…
4.69141e-06	249	1773	1.34686	Reproductive process	http://amigo.geneontology.org/amigo/term/GO:0022414	Itga5 Sox9 Serpinf1 Tcf7 Mmp14 Lgals9 Timp1 Ramp2 Rarg Itga3 Axl Tgfb1 Fosb Bax Stat3 Prlr Pafah1b3 Kit Gata6 Ggt5 Fbln1 Neurl1a Hfe Cyp27b1 B4galnt1 Trpm2 Slc38a3 Spaca7 Plcd1 Adam19 Csf1 Stc1 Gata2 Ptgds H3f3b Sulf1 Pltp Wnt9b Mmp7 Ros1 Dcn Arid5b Igf1 Avpr1a Stc2 Havcr2 Sdc1 Adcy3 Itgb4 Slc6a4 Krt19 Top2a Zfp36l1 Fos Tgfb3 Gli3 Edn1 Fancc Trip13 Rhobtb3 Fst Wnt5a Grhl2 Myc Myh9 Cyp2d26 Emp2 He…
4.70706e-06	52	243	2.05224	Epithelial cell development	http://amigo.geneontology.org/amigo/term/GO:0002064	Sox9 Rarg Col18a1 Klf5 Nphs1 Ptprs Stc1 Adamtsl4 Rarb Ros1 Sdc1 Ccdc88c F2rl1 Wnt5a Grhl2 Cldn1 Cdkn1a Dnase1l2 Sox8 Tnf Vim Notch1 Jag1 Rab13 Col15a1 Abcb1b Fosl2 Shroom3 Tnfrsf1a Tjp1 Msn Flna St14 Myo1e Myd88 Foxj1 Pof1b Acta2 Icam1 Foxp3 Abcb1a Cldn5 S1pr2 Foxc2 Sfn Frmd6 Arntl Gsdmc2 S1pr3 Myadm Fat1 Cldn3
4.82723e-06	41	173	2.27284	Smooth muscle cell proliferation	http://amigo.geneontology.org/amigo/term/GO:0048659	Pdgfb Klf4 Sulf1 Tnfaip3 Igf1 Tgfb3 Edn1 Tert Myc Adamts1 Cdkn1a Aif1 Tnf Pdgfrb Efemp2 Il6ra Foxp1 Fgfr2 Hpgd Ednra Mmp2 Cx3cl1 Tpm1 Trib1 Myd88 Abcc4 Ccl5 Notch3 Egr1 Rbpj Thbs1 C3ar1 Pik3r1 Ptgir S1pr2 S1pr1 P2ry6 Jun Prkg1 Ptafr Irak4
4.87086e-06	19	51	3.57285	Mast cell degranulation	http://amigo.geneontology.org/amigo/term/GO:0043303	Kit Gata2 Ptgds Pld2 Syk Ms4a2 Stxbp1 Rasgrp1 Fgr Lat Btk Rac2 Cd84 Milr1 Lat2 Foxf1 Fes Unc13d Fcer1g
4.98769e-06	12	22	5.23106	Regulation of glial cell migration	http://amigo.geneontology.org/amigo/term/GO:1903975	Tiam1 Csf1 Efemp1 Trem2 Fas Vim Cx3cl1 Lrp1 Atp1b2 Ccr2 Gpr183 Cx3cr1
4.98769e-06	12	22	5.23106	Positive regulation of cell adhesion mediated by integrin	http://amigo.geneontology.org/amigo/term/GO:0033630	Piezo1 Syk Nckap1l Fermt1 Cd3e Lif Ccl5 Tgfb2 Foxc2 Cd24a Skap1 Ccl21a
4.98769e-06	12	22	5.23106	Antigen processing and presentation of peptide or polysaccharide antigen via MHC class II	http://amigo.geneontology.org/amigo/term/GO:0002504	Trem2 Cd74 Pycard H2-Aa H2-DMb2 H2-DMa Ctss Thbs1 Fcer1g H2-Eb1 H2-Ab1 H2-DMb1
5.15864e-06	126	781	1.54721	Embryo development ending in birth or egg hatching	http://amigo.geneontology.org/amigo/term/GO:0009792	Axin2 Sox9 Hoxb6 Tcf7 Mmp14 Rarg Col1a1 Fkbp10 Tgfb1 Klf4 Elf3 Asf1b Gata6 Rcn1 Sulf2 Fzd3 Plcd1 Aldh1a2 Gata2 Sulf1 Brca1 Wnt9b Apaf1 Igf1 Hoxb9 Krt19 Zfp36l1 Tgfb3 Gli3 Edn1 Wnt5a Scel C6 Grhl2 Myc Myh9 Hes1 Arl13b Ptk7 Msh2 Sox8 Pdgfrb Fosl1 Ifitm1 Sox17 Sema4c Speg Vangl2 Prrx1 Zeb2 Notch1 Bmp2 Vcam1 Lef1 Sema3c Slc34a2 Pdgfra Shroom3 Lfng Foxp1 Vasp Tjp1 Nr2f2 Tead2 Fgfr2 Acsl4 Ednra Cenpu C…
5.17953e-06	130	812	1.53539	Ion homeostasis	http://amigo.geneontology.org/amigo/term/GO:0050801	Ngfr Lck Cd52 Tcirg1 Bbc3 Tgfb1 Apoe Cacnb3 Cp Bax Gstm7 Slc4a3 Hfe Cyp27b1 Hap1 Trpm2 Plcd1 Stc1 Gata2 Steap1 Cacna1d Tmprss6 C1qtnf1 Cd40 Slc12a4 Anxa6 Scn1b Ptger1 Pdk4 Dcn Avpr1a Adora2a Stc2 Sgcd Pik3cg Fam20a Cacna1g Dlg4 Edn1 F2rl1 Wnt5a Myc Upk3a Meltf Cd4 Slc25a27 Slc39a6 Diaph1 Ms4a2 Ccr1 Tfap2b Slc40a1 Slc11a1 Bok Ptprc Lcn2 Ngf Mcub Slc34a2 Pdgfra Spp1 Cxcl1 P2rx7 Trpv6 Dmpk Coro1a Sc…
5.30787e-06	77	416	1.77512	Regulation of mitotic cell cycle	http://amigo.geneontology.org/amigo/term/GO:0007346	Ccnd2 Pdgfb Ube2c Tgfb1 Klf4 Map3k20 Fzd3 Brca1 Timp2 Cdc6 Birc5 Ywhah Cdk1 Igf1 Ccng1 Btg2 Aurkb Zfp36l1 Gpr132 Edn1 Trip13 Tert Plk2 Psme1 Myc Hes1 Adamts1 Donson Wnt10b Cdkn1a Smoc2 Ndc80 Msh2 Aif1 Tnf Lmnb1 Pdgfrb Anxa1 Cdca5 Afap1l2 Cdk2 Obsl1 Cenpf Nek6 Cdc25b Bub1 Pdpn Cdc7 Kntc1 Gpnmb Blm Mki67 Chek1 Kank2 Zwilch Smad3 Fancd2 Ubd Ccl12 Brsk1 Btg1 Ttk Rad9b Bub1b Ccdc8 Brca2 Ccnb1 Clspn Cd…
5.52433e-06	32	120	2.55741	Immunoglobulin mediated immune response	http://amigo.geneontology.org/amigo/term/GO:0016064	Icosl Tcirg1 Tgfb1 Il27ra Fcgr1 Cd40 C6 Serping1 Msh2 C3 Tnf Cd74 Irf7 Inpp5d Ptprc C4bp Btk Myd88 Foxj1 C1qa C1qc C1qb C1s1 Foxp3 Clcf1 Bcl3 C1ra Fcer1g Cfi Nectin2 H2-Ab1 C7
5.54498e-06	72	381	1.81233	Regulation of supramolecular fiber organization	http://amigo.geneontology.org/amigo/term/GO:1902903	Scin Apoe Nphs1 Mid1ip1 Fhod1 Map1s Plek Nav3 Pdlim4 Aebp1 Tgfb3 Evl Edn1 F2rl1 Gpr65 Clu Sh3bp1 Nckap1l Hcls1 Arhgap28 Efemp2 Hdgfl3 Gsn Tpx2 Emilin1 Arpc1b Eln Vasp Tjp1 Coro1a Pycard Was Pak3 Flna Cx3cl1 Kank2 Tpm1 Smad3 Ccdc88a Arap1 Ssh3 Dbn1 Colgalt1 Wnt4 Icam1 Plekhg2 Ckap2 Ssh2 Rgs4 Lpar1 Prex1 Ptger4 Sh3pxd2b Plekhh2 Pik3r1 Cdc42ep4 Kirrel S100a10 Synpo S1pr1 Tmsb4x Tacstd2 Map1b Fes Cap…
5.57544e-06	21	61	3.30157	Antigen processing and presentation of peptide antigen	http://amigo.geneontology.org/amigo/term/GO:0048002	Hfe Fcgr1 H2-M3 H2-M2 Trem2 Tap2 Cd74 Slc11a1 Mr1 Clec4a2 Pycard H2-Aa Tap1 H2-DMb2 H2-DMa Ctss Fcer1g B2m H2-K1 H2-Q10 H2-Ab1
5.65328e-06	16	38	4.03801	Alpha-beta T cell proliferation	http://amigo.geneontology.org/amigo/term/GO:0046633	Lgals9 Cd244a Irf1 Vsir Dock2 Arg2 Syk Twsg1 Ptprc Blm Elf4 Cd3e Cd24a Ccr2 Rasal3 Lilrb4a
5.65328e-06	16	38	4.03801	Metanephric nephron development	http://amigo.geneontology.org/amigo/term/GO:0072210	Sox9 Cd34 Wnt9b Hes1 Sox8 Pdgfrb Tfap2b Kif26b Pdgfra Sall1 Lif Wnt4 Egr1 Tcf21 Grem1 Foxd1
5.74685e-06	40	168	2.2834	Regulation of smooth muscle cell proliferation	http://amigo.geneontology.org/amigo/term/GO:0048660	Pdgfb Klf4 Sulf1 Tnfaip3 Igf1 Tgfb3 Edn1 Tert Myc Adamts1 Cdkn1a Aif1 Tnf Pdgfrb Efemp2 Il6ra Foxp1 Fgfr2 Hpgd Mmp2 Cx3cl1 Tpm1 Trib1 Myd88 Abcc4 Ccl5 Notch3 Egr1 Rbpj Thbs1 C3ar1 Pik3r1 Ptgir S1pr2 S1pr1 P2ry6 Jun Prkg1 Ptafr Irak4
5.9092e-06	99	578	1.64262	Regulation of vesicle-mediated transport	http://amigo.geneontology.org/amigo/term/GO:0060627	Lgals9 Efnb2 Spi1 Axl Tgfb1 Apoe Sh3gl1 Hck Cnn2 Ankrd13d Hfe Hap1 Stx1a Gata2 Fcgr1 Cacna1d Lbp Pls3 Rab3d Mical1 Dock2 Adora2a Sdc1 Pld2 Cacna1g Dlg4 Syk F2rl1 Sftpd Wnt5a Clu Nckap1l Pros1 Trem2 C3 Pot1b Pkdcc Tnf Rab27b Anxa1 Ms4a2 Slc11a1 Ptprc Stxbp1 Notch1 Syt13 Rab13 Fga Unc13b Fgr C2cd5 Siglece Coro1a Pycard Msn Ophn1 Gas6 Anxa2 Trf Rac2 Adra2a Fgg Plcg2 Cacna1a Eef2k Neu3 Ccl2 Cbarp Rab…
6.01895e-06	13	26	4.79514	Renal filtration	http://amigo.geneontology.org/amigo/term/GO:0097205	Itga3 Sulf2 Cd34 Sulf1 F2rl1 Emp2 Ptpro Gas6 Ednra Mcam Myo1e Adora1 F2r
6.1911e-06	15	34	4.231	Regulation of platelet activation	http://amigo.geneontology.org/amigo/term/GO:0010543	Pdgfb Apoe C1qtnf1 Plek Syk Serpine2 Selp Pdpn Pdgfra Cd9 Fgg Tlr4 Prkg1 Pla2g4a Fcer1g
6.34577e-06	31	115	2.5852	Blood vessel endothelial cell migration	http://amigo.geneontology.org/amigo/term/GO:0043534	Pdgfb Efnb2 Tgfb1 Apoe Klf4 Hdac9 Hspb1 Gata2 Nfe2l2 Stard13 Cd40 Akt3 Igf1 Plk2 Sh3bp1 Myh9 Hdac7 Emp2 Tnf Anxa1 Adam8 Notch1 Pik3r3 Srpx2 Ets1 Egr3 Thbs1 Prkd2 Foxc2 Rhoj Grem1
6.49946e-06	47	213	2.11616	Regulation of cysteine-type endopeptidase activity involved in apoptotic process	http://amigo.geneontology.org/amigo/term/GO:0043281	Ngfr Lck Bbc3 Klf4 Bax Cd44 Birc5 Mical1 Apaf1 Igf1 Adora2a Syk Tnfrsf10b Myc Xdh Tnf Pmaip1 Fas Casp12 Casp1 Bok Gsn Ngf F3 Epha7 Laptm5 Hgf Pycard Gas6 Smad3 Cck Acer2 Dap Hip1 Thbs1 Cdkn2a Serpinb9 Plaur Sfn F2r Fabp1 Mgmt Birc2 Bak1 Arrb2 Nlrp1b Naip5
6.66421e-06	44	194	2.17511	Negative regulation of cell development	http://amigo.geneontology.org/amigo/term/GO:0010721	Sema6b Tgfb1 Fbln1 Ptprs Ywhah Igf1 Tert Wnt5a Hes1 Meltf Nfatc4 Fas Sema4c Notch1 Sema6d Fbn1 Postn Epha7 Dab1 Ephb2 Sema3c Sema3a Ptn Arhgap4 Plxna3 Thy1 Sema3f Tmem98 Sema7a Dusp10 Abcc8 Sema3d Trim46 Kctd11 Cd24a Tacstd2 B2m Sema3e Sox11 S1pr3 Syngap1 Rgma Cdkn2b Ccr5
6.72741e-06	19	52	3.50414	Regulation of endothelial cell apoptotic process	http://amigo.geneontology.org/amigo/term/GO:2000351	Mapk7 Ramp2 Col18a1 Gata2 Nfe2l2 H2-M3 Cd40 Tnfaip3 Tert Tnf Itga4 Fga Gas6 Fgg Ccl12 Icam1 Serpine1 Thbs1 Tnip2
6.72741e-06	19	52	3.50414	Face development	http://amigo.geneontology.org/amigo/term/GO:0060324	Rarg Col1a1 Tgfb1 Aldh1a2 Arid5b Tgfb3 Wnt5a Grhl2 Schip1 Lef1 Pdgfra Mmp2 Crispld2 Stra6 Scx Rras Tgfb2 Hoxb3 Zfp950
6.86822e-06	33	127	2.49196	Phosphatidylinositol 3-kinase signaling	http://amigo.geneontology.org/amigo/term/GO:0014065	Pdgfb Sox9 Klf4 Ncf1 Dcn Igf1 Unc5b Pik3cg Pld2 Pik3r5 Zfp36l1 Edn1 F2rl1 Hcls1 Tnf Pdgfrb Pik3ap1 Fn1 Serpine2 Selp Rasgrp1 Hgf Fgr Wnt16 Pik3ip1 Ccl5 Tgfb2 Pik3cd Rgl2 Pik3r1 F2r Plxnb1 Erbb2
6.86822e-06	99	580	1.63696	Regulation of transmembrane transport	http://amigo.geneontology.org/amigo/term/GO:0034762	Rem1 Tcirg1 Tgfb1 Cacnb3 Bax Gstm7 Fxyd4 Hap1 Clic1 Fxyd5 Kcnd1 Pea15a Cnksr3 Cybb Nfe2l2 Cacna1d Ywhah Scn1b Ifngr1 Igf1 Pik3cg Asic2 Cacna1g Cacnb1 Dlg4 Edn1 Tert Myc Clic6 Ifngr2 Slc25a27 Trem2 Pim1 C3 Tnf Diaph1 Ms4a2 Acsl5 Kcnip2 Rgs2 Stom Ngf Ephb2 P2rx7 Rph3a Tcaf2 C2cd5 Coro1a Nlgn3 Flna Ednra Cx3cl1 Rrad Thy1 Plcg2 Cacna1a Scn7a Cxcl10 Ccl2 Kcnh8 Cbarp Kcnc2 Fxyd1 Tcaf1 Kcnh3 Rgs4 Ctss T…
6.88594e-06	24	77	2.98918	Nephron epithelium morphogenesis	http://amigo.geneontology.org/amigo/term/GO:0072088	Sox9 Tgfb1 Lama5 Wnt9b Gli3 Myc Hes1 Sox8 Kif26b Bmp2 Sall1 Lif Wnt4 Hoxa11 Timeless Npnt Greb1l Tcf21 Fat4 Adamts16 Tacstd2 Gpc3 Grem1 Foxd1
7.17624e-06	17	43	3.7915	Regulation of extracellular matrix organization	http://amigo.geneontology.org/amigo/term/GO:1903053	Sox9 Aebp1 Meltf Efemp2 Ddr2 Notch1 Bmp2 Pdpn Tnfrsf1b Emilin1 Tnfrsf1a Ets1 Smad3 Antxr1 Colgalt1 Tgfb2 Dag1
7.18577e-06	20	57	3.36501	Interleukin-2 production	http://amigo.geneontology.org/amigo/term/GO:0032623	Homer3 Cd34 Tnfaip3 Nav3 Havcr2 Irf4 Sftpd Hdac7 Anxa1 Ptprc Traf2 Laptm5 Lag3 Sash3 Cd3e Cd276 Foxp3 Prkd2 Ccr2 Vtcn1
7.18577e-06	20	57	3.36501	Regulation of interleukin-2 production	http://amigo.geneontology.org/amigo/term/GO:0032663	Homer3 Cd34 Tnfaip3 Nav3 Havcr2 Irf4 Sftpd Hdac7 Anxa1 Ptprc Traf2 Laptm5 Lag3 Sash3 Cd3e Cd276 Foxp3 Prkd2 Ccr2 Vtcn1
7.29778e-06	107	641	1.60087	Regulation of secretion by cell	http://amigo.geneontology.org/amigo/term/GO:1903530	Lgals9 Tcirg1 Spi1 Tiam1 Tgfb1 Apoe Ghrhr Hfe Hap1 Stx1a Dynll1 Trpm2 Plcd1 Gata2 Cacna1d C1qtnf1 Birc5 Rab3d Mical1 Igf1 Avpr1a Adora2a Llgl1 Sdc1 Rhbdf2 Pld2 Slc6a4 Cacna1g Tgfb3 Edn1 Syk F2rl1 Pde8b Oit1 Trem2 Tnf Rab27b Anxa1 Ms4a2 Ankrd1 Tfap2b Map4k4 Pask Stxbp1 Notch1 Il1rn Syt13 Bmp2 Anxa5 Ngf Rab13 Tlr2 Fga Unc13b Tnfrsf1b Fgr Spp1 P2rx7 Tnfrsf1a Ano1 Acsl4 Cck Inha Rac2 Ucp2 Adra2a Fgg …
7.38982e-06	21	62	3.24832	Regulation of B cell proliferation	http://amigo.geneontology.org/amigo/term/GO:0030888	Tnfrsf13b Cd40 Nckap1l Cdkn1a Cd74 Inpp5d Ptprc Nfatc2 Ephb2 Tyrobp Sash3 Btk Tnfsf13b Vav3 Tlr4 Il7 Clcf1 Cdkn2a Tlr9 Cd24a Gpr183
7.38982e-06	22	67	3.14904	Ureteric bud morphogenesis	http://amigo.geneontology.org/amigo/term/GO:0060675	Sox9 Tgfb1 Lama5 Wnt9b Gli3 Myc Hes1 Sox8 Kif26b Bmp2 Wnt4 Hoxa11 Timeless Npnt Greb1l Tcf21 Fat4 Adamts16 Tacstd2 Gpc3 Grem1 Foxd1
7.57279e-06	28	99	2.7124	Regulation of fibroblast proliferation	http://amigo.geneontology.org/amigo/term/GO:0048145	Ngfr Pdgfb Tgfb1 Bax Fbln1 Cdc6 Igf1 Wnt5a Myc Cdkn1a Pmaip1 Cd74 Pdgfrb Fn1 Ddr2 Ccna2 Trp53inp1 Fosl2 Pdgfra Nupr1 Gas6 Anxa2 Morc3 Ccnb1 Tgif1 Jun Gstp1 Sphk1
7.62633e-06	31	116	2.56292	NIK/NF-kappaB signaling	http://amigo.geneontology.org/amigo/term/GO:0038061	Spi1 Relb Havcr2 Edn1 Ripk3 Hdac7 Litaf Trem2 Eif2ak2 Tnf Nfkb2 Il18r1 Traf2 Tlr2 Laptm5 Tlr3 Tlr4 Ikbke Tlr7 Tlr1 Tlr9 Cd14 Bcl3 Tcim Birc2 Eda Adgrg3 Sphk1 Tspan6 Grem1 Edaradd
7.62633e-06	31	116	2.56292	Acute inflammatory response	http://amigo.geneontology.org/amigo/term/GO:0002526	Stat3 Hfe Fcgr1 Lbp Pik3cg C3 Tnf Cd6 Adam8 Fn1 Il1rn Vcam1 F3 Cxcl1 Ephb6 Nupr1 Btk Adra2a Ccl5 Icam1 Adora1 Cnr1 Serpinb9 Ptges Spn Fcer1g Alox5ap Gstp1 Serpina1a Ccr5 Ugt1a1
7.7362e-06	40	170	2.25653	Response to BMP	http://amigo.geneontology.org/amigo/term/GO:0071772	Sox9 Itga3 Tgfb1 Gata6 Hfe Sulf1 Tmprss6 Sfrp5 Vsir Fst Wnt5a Hes1 Fstl1 Twsg1 Bambi Tfap2b Notch1 Fbn1 Bmp2 Lef1 Htra3 Smad1 Adamts7 Smad3 Heyl Scx Egr1 Gdf15 Runx2 Rbpj Tgfb2 Nbl1 Adamts12 Rgmb Bmpr1b Gpc3 Sox11 Rgma Grem1 Foxd1
7.7362e-06	40	170	2.25653	Cellular response to BMP stimulus	http://amigo.geneontology.org/amigo/term/GO:0071773	Sox9 Itga3 Tgfb1 Gata6 Hfe Sulf1 Tmprss6 Sfrp5 Vsir Fst Wnt5a Hes1 Fstl1 Twsg1 Bambi Tfap2b Notch1 Fbn1 Bmp2 Lef1 Htra3 Smad1 Adamts7 Smad3 Heyl Scx Egr1 Gdf15 Runx2 Rbpj Tgfb2 Nbl1 Adamts12 Rgmb Bmpr1b Gpc3 Sox11 Rgma Grem1 Foxd1
7.93303e-06	110	665	1.58636	Regulation of growth	http://amigo.geneontology.org/amigo/term/GO:0040008	Mmp14 Sema6b Bbc3 Tchp Tgfb1 Apoe Stat3 Ghrhr Gata6 Actn3 Cyp27b1 Ptprs Csf1 H3f3b Cxcl16 Ros1 Cdk1 Socs2 Igf1 Avpr1a Meis1 Stc2 Igfbp1 Slc6a4 Edn1 Wnt5a Col14a1 Cdkn1a Tnfrsf12a Pim1 C3 Pot1b Gli1 Sox17 Sema4c Fn1 Serpine2 Rgs2 Syt2 Olfm1 Notch1 Sema6d Ngf Epha7 Spaar Ptch2 Sema3c Sema3a Plac8 Foxp1 Rerg Vgll4 Sash3 Acsl4 Arhgap4 Plxna3 Gas6 Nkd1 Ccnb2 Smad3 Dbn1 Sema3f Parp2 Sh3bp4 Apbb1 Kcnk2 …
8.12078e-06	123	765	1.54197	Chordate embryonic development	http://amigo.geneontology.org/amigo/term/GO:0043009	Axin2 Sox9 Hoxb6 Tcf7 Mmp14 Rarg Col1a1 Fkbp10 Tgfb1 Klf4 Elf3 Asf1b Gata6 Rcn1 Sulf2 Fzd3 Plcd1 Aldh1a2 Gata2 Sulf1 Brca1 Wnt9b Apaf1 Igf1 Hoxb9 Krt19 Zfp36l1 Tgfb3 Gli3 Edn1 Wnt5a C6 Grhl2 Myc Myh9 Hes1 Arl13b Ptk7 Msh2 Sox8 Pdgfrb Fosl1 Ifitm1 Sox17 Sema4c Speg Vangl2 Prrx1 Zeb2 Notch1 Bmp2 Vcam1 Lef1 Sema3c Slc34a2 Pdgfra Shroom3 Lfng Foxp1 Vasp Tjp1 Nr2f2 Tead2 Fgfr2 Ednra Cenpu Cmtm3 St14 D…
8.12544e-06	38	158	2.30652	Regulation of extrinsic apoptotic signaling pathway	http://amigo.geneontology.org/amigo/term/GO:2001236	Mapk7 Bax Tnfrsf22 Pea15a Brca1 Tnfaip3 Igf1 Unc5b Tert Snai2 Tnfrsf12a Tnf Acsl5 Sp100 Ptprc Atf3 Traf1 Traf2 Itga6 Fga Hgf Pf4 Pycard Cx3cl1 Fgg Icam1 Serpine1 Tgfb2 Thbs1 Il7 Inhba Lgals3 Bmpr1b Hmgb2 Gstp1 Runx3 Srpx Tnfsf12
8.12544e-06	38	158	2.30652	Negative regulation of nervous system development	http://amigo.geneontology.org/amigo/term/GO:0051961	Sema6b Tgfb1 Ptprs Ywhah Tert Wnt5a Hes1 Nfatc4 Fas Sema4c Notch1 Sema6d Epha7 Dab1 Ephb2 Sema3c Sema3a Ptn Arhgap4 Plxna3 Thy1 Sema3f Tmem98 Sema7a Dusp10 Abcc8 Sema3d Trim46 Mdga1 Kctd11 Cd24a B2m Sema3e Sox11 Syngap1 Rgma Cdkn2b Ccr5
8.21136e-06	91	523	1.66867	Response to peptide	http://amigo.geneontology.org/amigo/term/GO:1901652	Ngfr Serpinf1 Timp1 Col1a1 Tgfb1 Klf4 Stat3 Ghrhr Hdac9 Klf5 Cyp27b1 Plcd1 Cybb Nfe2l2 Cdc6 Cd40 Sparc Irf1 Pdk4 Akt3 Tnfaip3 Socs2 Igf1 Stc2 Btg2 Igfbp1 Klf11 Pld2 Cacnb1 Zfp36l1 Edn1 Myc Abcc1 Trem2 Anxa1 Cdk2 Nucks1 Vim Pip4k2a Notch1 Itga4 Fbn1 Jag1 Anxa5 Ccna2 Rab13 Vcam1 Tlr2 Nfkb1 Pik3r3 C2cd5 Ano1 Mmp2 Hsd11b2 Casp4 Ucp2 Cacna1a Eef2k Leprot Vps13c Ccl2 Btg1 Rab8b Inhbb Icam1 Klf10 Egr2 E…
8.30069e-06	18	48	3.59635	Positive regulation of leukocyte mediated cytotoxicity	http://amigo.geneontology.org/amigo/term/GO:0001912	Spi1 H2-M3 F2rl1 Tap2 Il18rap Ptprc Mr1 Rasgrp1 Cxcl1 P2rx7 Lag3 Tyrobp Vav1 Ccl2 Raet1e B2m H2-K1 Nectin2
8.80608e-06	56	275	1.95293	Regulation of actin filament organization	http://amigo.geneontology.org/amigo/term/GO:0110053	Scin Nphs1 Fhod1 Plek Pdlim4 Tgfb3 Evl F2rl1 Gpr65 Sh3bp1 Nckap1l Hcls1 Arhgap28 Gsn Arpc1b Eln Vasp Tjp1 Coro1a Pycard Was Pak3 Flna Cx3cl1 Kank2 Tpm1 Smad3 Ccdc88a Arap1 Ssh3 Dbn1 Wnt4 Icam1 Plekhg2 Ssh2 Rgs4 Lpar1 Prex1 Ptger4 Sh3pxd2b Plekhh2 Pik3r1 Cdc42ep4 Kirrel S100a10 Synpo S1pr1 Tmsb4x Tacstd2 Capg Tmod3 Cdc42ep5 Myadm Arhgef10 Tmsb10 Ccl21a
9.174e-06	19	53	3.43802	Regulation of granulocyte chemotaxis	http://amigo.geneontology.org/amigo/term/GO:0071622	Csf1 Lbp Edn1 Nckap1l Cd74 Bst1 Ednra Cx3cl1 Dapk2 Rac2 Ccl5 Ccl2 Camk1d C3ar1 S100a14 C5ar1 Cxcl17 C5ar2 Ccl21a
9.20554e-06	31	117	2.54101	T cell activation involved in immune response	http://amigo.geneontology.org/amigo/term/GO:0002286	Loxl3 Tgfb1 Relb Stat3 H2-M3 Irf1 Havcr2 Irf4 F2rl1 Lcp1 Cd74 Anxa1 Il18r1 Slc11a1 Apbb1ip Il6ra Lef1 Foxp1 Clec4d Nfkbiz Tmem98 Nfkbid Icam1 Foxp3 Fgl2 Ptger4 Ccr2 Gpr183 Spn Bcl3 Fcer1g
9.24059e-06	23	73	3.02159	Positive regulation of phosphatidylinositol 3-kinase signaling	http://amigo.geneontology.org/amigo/term/GO:0014068	Pdgfb Sox9 Ncf1 Dcn Igf1 Unc5b Pld2 F2rl1 Hcls1 Tnf Pdgfrb Pik3ap1 Fn1 Selp Hgf Fgr Wnt16 Ccl5 Tgfb2 Rgl2 F2r Plxnb1 Erbb2
9.24059e-06	23	73	3.02159	T cell differentiation involved in immune response	http://amigo.geneontology.org/amigo/term/GO:0002292	Loxl3 Tgfb1 Relb Stat3 Irf1 Irf4 Anxa1 Il18r1 Il6ra Lef1 Foxp1 Clec4d Nfkbiz Tmem98 Nfkbid Foxp3 Fgl2 Ptger4 Ccr2 Gpr183 Spn Bcl3 Fcer1g
9.50994e-06	86	488	1.69009	Cell growth	http://amigo.geneontology.org/amigo/term/GO:0016049	Sox9 Mmp14 Sema6b Rarg Bbc3 Tchp Tiam1 Tgfb1 Apoe Cyp27b1 Ptprs H3f3b Cxcl16 Ros1 Socs2 Igf1 Avpr1a Igfbp1 Edn1 Wnt5a Col14a1 Alcam Cdkn1a Tnfrsf12a Pot1b St8sia2 Sox17 Raph1 Sema4c Fn1 Serpine2 Rgs2 Syt2 Tnn Olfm1 Zeb2 Itga4 Sema6d Postn Dclk1 Ngf Epha7 Ptch2 Sema3c Sema3a Foxp1 Plxna1 Rerg Vgll4 Acsl4 Nlgn3 Arhgap4 Plxna3 Sorbs2 Smad3 Dbn1 Sema3f Parp2 Sh3bp4 Apbb1 Sema7a Rgs4 Tgfb2 Lrp1 Sema3d…
9.59525e-06	20	58	3.30699	Glial cell proliferation	http://amigo.geneontology.org/amigo/term/GO:0014009	Csf1 Igf1 Tert Clu Myc Hes1 Trem2 Tnf Fas Il33 Vim Notch1 Ptn Cx3cl1 Lgi4 Abcc8 Lepr Sox11 Cdkn2b Sox4
9.59525e-06	22	68	3.10273	Mesonephric tubule morphogenesis	http://amigo.geneontology.org/amigo/term/GO:0072171	Sox9 Tgfb1 Lama5 Wnt9b Gli3 Myc Hes1 Sox8 Kif26b Bmp2 Wnt4 Hoxa11 Timeless Npnt Greb1l Tcf21 Fat4 Adamts16 Tacstd2 Gpc3 Grem1 Foxd1
9.697e-06	21	63	3.19676	Cell-cell fusion	http://amigo.geneontology.org/amigo/term/GO:0140253	Nphs1 Ccl8 Plekho1 Myh9 Trem2 Adam8 Casp1 Nfatc2 Ptgfrn Cd9 Tyrobp Cxcl10 Sbno2 Gdf15 Cd53 Cd109 Myof Jam2 Flot1 Ehd2 Flt3l
9.697e-06	21	63	3.19676	Syncytium formation by plasma membrane fusion	http://amigo.geneontology.org/amigo/term/GO:0000768	Nphs1 Ccl8 Plekho1 Myh9 Trem2 Adam8 Casp1 Nfatc2 Ptgfrn Cd9 Tyrobp Cxcl10 Sbno2 Gdf15 Cd53 Cd109 Myof Jam2 Flot1 Ehd2 Flt3l
9.697e-06	33	129	2.45333	Rho protein signal transduction	http://amigo.geneontology.org/amigo/term/GO:0007266	Ngfr Kctd10 Itga3 Apoe Abca1 Stard13 Arhgef25 Srgap1 F2rl1 Pdgfrb Col3a1 Vangl2 Pdpn Col1a2 Arhgdib Was Ophn1 Ednra Adgrg1 Kank2 Nradd Lpar1 Rhou Tax1bp3 Cdc42ep4 Rhoj F2r P2ry10 Cdc42se2 Flot1 Cdc42ep5 Arhgef10 Rhog
9.77188e-06	36	147	2.34864	B cell differentiation	http://amigo.geneontology.org/amigo/term/GO:0030183	Mmp14 Tcirg1 Spi1 Bax Kit Spib St3gal1 Tnfaip3 Zfp36l1 Syk Hdac7 Nckap1l Msh2 Inpp5d Ptprc Lfng Foxp1 Dock11 Btk Tnfsf13b Cmtm7 Plcg2 Rbpj Il7 Clcf1 Pik3r1 Irf8 Tlr9 Cd24a Gpr183 Bcl3 Bak1 Nfam1 Adgrg3 Lgals1 H2-Ab1
9.78984e-06	34	135	2.41533	Negative regulation of epithelial cell proliferation	http://amigo.geneontology.org/amigo/term/GO:0050680	Ngfr Sox9 Serpinf1 Efnb2 Tgfb1 Apoe Sulf1 Etv4 Sparc Wnt5a Slurp1 Snai2 Wnt10b Xdh Tnf Ptn Nr2f2 Nupr1 Fgfr2 Ccl12 Atoh8 Tgfb2 Dusp10 Thbs1 Brca2 Cdkn2a Cd109 Sfn Cxcr3 Gpc3 B2m Runx3 Mcc Cdkn2b
9.92014e-06	13	27	4.61754	Integrin activation	http://amigo.geneontology.org/amigo/term/GO:0033622	Fblim1 Piezo1 Plek Fermt3 Fn1 Selp Fermt1 Cx3cl1 Ptger4 Col16a1 Foxc2 Cd24a Skap1
1.01111e-05	17	44	3.70533	Epithelial cell differentiation involved in kidney development	http://amigo.geneontology.org/amigo/term/GO:0035850	Nphs1 Cd34 Wnt9b Notch1 Jag1 Prom1 Ptpro Sall1 Myo1e Foxj1 Lif Acta2 Basp1 Foxc2 Fat4 Cd24a Grem1
1.10154e-05	80	446	1.72023	Regulation of protein-containing complex assembly	http://amigo.geneontology.org/amigo/term/GO:0043254	Sox9 Bbc3 Scin Tgfb1 Apoe Hck Bax Fblim1 Nphs1 Stx1a Piezo1 Abca1 H3f3b Cldn7 Plek Nav3 Evl Syk Lcp1 Clu Ajuba Nckap1l Hes1 Hcls1 Wnt10b Arhgap28 Eif2ak2 Tnf Fas Selp Stxbp1 Gsn Traf2 Fermt1 Unc13b Arpc1b Eln Atf7ip Vasp Coro1a Pycard Trim30a Was Msn Pak3 Tpm1 Cck Ssh3 Dbn1 Icam1 Plekhg2 Ssh2 Pmepa1 Tlr4 Prex1 Ptger4 Bmf Xaf1 Cdc42ep4 Kirrel Ikbke Dact1 Foxc2 Cd24a Tmsb4x Lgals3 Map1b Fes Capg Sk…
1.10226e-05	42	185	2.17725	Positive regulation of peptidase activity	http://amigo.geneontology.org/amigo/term/GO:0010952	Ngfr Lck Bbc3 Bax Stat3 Fbln1 Rcn3 Apaf1 Vsir Syk Tnfrsf10b Psme1 Myc Xdh Tnf Pmaip1 Fas Casp12 Casp1 Fn1 Bok Gsn Ngf F3 Laptm5 Pcolce Pycard Smad3 Cck Antxr1 Nek5 Aim2 Acer2 Dap Hip1 Cdkn2a Cldn4 F2r Bak1 Nlrp1b Cldn3 Acrbp
1.10619e-05	24	79	2.9135	Activation of cysteine-type endopeptidase activity involved in apoptotic process	http://amigo.geneontology.org/amigo/term/GO:0006919	Ngfr Lck Bbc3 Bax Apaf1 Tnfrsf10b Myc Xdh Tnf Pmaip1 Bok Ngf F3 Laptm5 Pycard Smad3 Cck Acer2 Dap Hip1 Cdkn2a F2r Bak1 Nlrp1b
1.13133e-05	37	154	2.30416	Negative regulation of neurogenesis	http://amigo.geneontology.org/amigo/term/GO:0050768	Sema6b Tgfb1 Ptprs Ywhah Tert Wnt5a Hes1 Nfatc4 Fas Sema4c Notch1 Sema6d Epha7 Dab1 Ephb2 Sema3c Sema3a Ptn Arhgap4 Plxna3 Thy1 Sema3f Tmem98 Sema7a Dusp10 Abcc8 Sema3d Trim46 Kctd11 Cd24a B2m Sema3e Sox11 Syngap1 Rgma Cdkn2b Ccr5
1.16059e-05	26	90	2.77052	Regulation of epithelial cell apoptotic process	http://amigo.geneontology.org/amigo/term/GO:1904035	Mapk7 Ramp2 Col18a1 Gata2 Nfe2l2 H2-M3 Cd40 Tnfaip3 Igf1 Zfp36l1 Tert Tnf Bok Gsn Itga4 Ngf Fga Nupr1 Gas6 Fgg Ccl12 Icam1 Serpine1 Thbs1 Tnip2 Arrb2
1.1643e-05	7	8	8.39149	Positive regulation of interleukin-1 alpha production	http://amigo.geneontology.org/amigo/term/GO:0032730	Il16 Casp1 Ccl20 P2rx7 Panx1 S100a13 Nlrp10
1.17013e-05	162	1079	1.43987	Cell cycle process	http://amigo.geneontology.org/amigo/term/GO:0022402	Axin2 Ccnd2 Pdgfb Sox9 Ube2c Foxm1 Tubb5 Tgfb1 Klf4 Map3k20 Nes Mcm5 Pola1 Cyp27b1 Pole Kif11 Ncapg H2-M3 Dyrk3 Brca1 Cdc6 Birc5 Ywhah Cdk1 Cdk17 Igf1 Ccng1 Llgl1 Klf11 Aurkb Top2a Zfp36l1 Gpr132 Edn1 Trip13 Tert Plk2 Wnt5a Esco2 Psme1 Myc Myh9 Mcm4 Adamts1 Donson Wnt10b Racgap1 Cdkn1a Ndc80 Msh2 Aif1 Tnf Lmnb1 Pdgfrb Anxa1 Cdca5 Cdk2 Gli1 Sgo2a Obsl1 Ptprc Cenpf Nuf2 Nek6 Wdr76 Rad51 Knl1 Cdc25b…
1.19052e-05	110	671	1.57218	Cellular cation homeostasis	http://amigo.geneontology.org/amigo/term/GO:0030003	Lck Cd52 Tcirg1 Bbc3 Tgfb1 Apoe Cacnb3 Bax Gstm7 Slc4a3 Hfe Hap1 Trpm2 Plcd1 Stc1 Gata2 Cacna1d Tmprss6 C1qtnf1 Cd40 Anxa6 Ptger1 Avpr1a Stc2 Pik3cg Cacna1g Dlg4 Edn1 F2rl1 Wnt5a Myc Cd4 Slc25a27 Slc39a6 Diaph1 Ms4a2 Ccr1 Tfap2b Slc40a1 Slc11a1 Bok Ptprc Lcn2 Ngf Mcub Pdgfra Spp1 Cxcl1 P2rx7 Trpv6 Dmpk Coro1a Slc9a9 Rasa3 Ednra Cx3cl1 Thy1 Smad3 Trf Tspoap1 Plcg2 Cacna1a Gna15 Cxcl10 Ccl5 Ccl2 Tn…
1.19177e-05	89	513	1.66381	Gland development	http://amigo.geneontology.org/amigo/term/GO:0048732	Sox9 Serpinf1 Rarg Foxn1 Tgfb1 Elf3 Bax Ghrhr Prlr Gata6 Neurl1a Hfe Sulf2 Aldh1a2 Csf1 Gata2 Lama5 Sulf1 Etv4 Tnfaip3 Arid5b Socs2 Igf1 Hoxb9 Tgfb3 Gli3 Wnt5a Ripk3 Myc Cldn1 Hes1 Snai2 Krt18 Lbh Xdh Twsg1 Tnf Pdgfrb Anxa1 Gli1 Wnt10a Serpine2 Notch1 Bmp2 Ccdc39 Lef1 Iqgap3 Tnc Sema3c Hgf Sema3a Pdgfra Ptn Plxna1 Slco2b1 Mki67 Msn Sall1 Mmp2 Ets1 Ccnb2 Stra6 Smad3 Oas2 Ucp2 Wnt4 Rbpj Tgfb2 Dag1 …
1.20974e-05	29	107	2.59923	Chondrocyte differentiation	http://amigo.geneontology.org/amigo/term/GO:0002062	Axin2 Sox9 Rarg Scin Tgfb1 Sulf2 Sulf1 Rarb Anxa6 Efemp1 Gli3 Snai2 Wnt10b Pkdcc Ltbp3 Bmp2 Adamts7 Smad3 Scx Loxl2 Tgfbi Arid5a Hoxa11 Runx2 Adamts12 Bmpr1b Serpinh1 Runx3 Grem1
1.20974e-05	29	107	2.59923	Positive regulation of smooth muscle cell proliferation	http://amigo.geneontology.org/amigo/term/GO:0048661	Pdgfb Sulf1 Igf1 Edn1 Tert Myc Adamts1 Aif1 Tnf Pdgfrb Il6ra Foxp1 Fgfr2 Hpgd Mmp2 Cx3cl1 Myd88 Abcc4 Ccl5 Notch3 Egr1 Rbpj Thbs1 C3ar1 S1pr1 P2ry6 Jun Ptafr Irak4
1.2481e-05	57	285	1.91805	Regulation of cellular response to growth factor stimulus	http://amigo.geneontology.org/amigo/term/GO:0090287	Ngfr Itga3 Tgfb1 Gata6 Sulf2 Sulf1 Tmprss6 Sfrp5 Dcn Vsir Tgfb3 Fst Wnt5a Hes1 Fstl1 Smoc2 Xdh Twsg1 Bambi Lox Fbn2 Tfap2b Zeb2 Notch1 Fbn1 Fermt1 Ngf Htra3 Emilin1 Tgfb1i1 Adgra2 Smad3 Adamtsl2 Wnt4 Spry1 Pmepa1 Runx2 Rbpj Prdm16 Thbs1 Npnt Nbl1 Prkd2 Nrep Cd109 Adamts12 Fgfbp3 Myof Rasl11b Nrros Prkcb Gpc3 Sox11 Rgma Cdkn2b Grem1 Foxd1
1.27643e-05	25	85	2.82067	Regulation of type I interferon production	http://amigo.geneontology.org/amigo/term/GO:0032479	Relb Pola1 Ptprs Dhx58 Irf1 Rel Havcr2 Syk Irf7 Zc3hav1 Pycard Tlr3 Myd88 Oas2 Plcg2 Tlr4 Ddx58 Tlr8 Irf8 Tlr7 Tlr9 Mmp12 Cd14 Hmgb2 Flot1
1.27643e-05	25	85	2.82067	Type I interferon production	http://amigo.geneontology.org/amigo/term/GO:0032606	Relb Pola1 Ptprs Dhx58 Irf1 Rel Havcr2 Syk Irf7 Zc3hav1 Pycard Tlr3 Myd88 Oas2 Plcg2 Tlr4 Ddx58 Tlr8 Irf8 Tlr7 Tlr9 Mmp12 Cd14 Hmgb2 Flot1
1.27668e-05	27	96	2.69726	Regulation of phosphatidylinositol 3-kinase signaling	http://amigo.geneontology.org/amigo/term/GO:0014066	Pdgfb Sox9 Klf4 Ncf1 Dcn Igf1 Unc5b Pld2 F2rl1 Hcls1 Tnf Pdgfrb Pik3ap1 Fn1 Serpine2 Selp Rasgrp1 Hgf Fgr Wnt16 Pik3ip1 Ccl5 Tgfb2 Rgl2 F2r Plxnb1 Erbb2
1.31941e-05	31	119	2.49831	Positive regulation of neuron death	http://amigo.geneontology.org/amigo/term/GO:1901216	Ngfr Efnb2 Bbc3 Apoe Nqo1 Bax Trpm2 Ddit4 Fos Wnt5a Clu Tnf Pmaip1 Fas St8sia2 Tfap2b Ncf2 Epha7 Tnfrsf1a Tyrobp Nupr1 Pak3 C1qa Egr1 Tlr4 Tgfb2 Agrn Itga1 Adora1 Pcsk9 Jun
1.43827e-05	145	947	1.46842	Cellular homeostasis	http://amigo.geneontology.org/amigo/term/GO:0019725	Ngfr Lck Cd52 Serpinf1 Ube2c Tcirg1 Bbc3 Tiam1 Tgfb1 Apoe Cacnb3 Nqo1 Bax Gstm7 Ghrhr Slc4a3 Hfe Hap1 Dynll1 Trpm2 Plcd1 Stc1 Gata2 Nfe2l2 Cacna1d Tmprss6 C1qtnf1 Cd40 Birc5 Slc12a4 Anxa6 Ptger1 Igf1 Hkdc1 Avpr1a Stc2 Pik3cg Cacna1g Dlg4 Edn1 F2rl1 Pde8b Wnt5a Myc Cd4 Slc25a27 Slc39a6 Diaph1 Lox Ms4a2 Ccr1 Hk3 Tfap2b Slc40a1 Map4k4 Slc11a1 Bok Ptprc Nucks1 Lcn2 Ngf Vcam1 Mcub Unc13b Slc34a2 Pdgfr…
1.4766e-05	29	108	2.57517	Positive regulation of lymphocyte mediated immunity	http://amigo.geneontology.org/amigo/term/GO:0002708	Tgfb1 Fcgr1 H2-M3 Cd40 Msh2 C3 Tap2 Tnf Il18rap Il18r1 Il1r1 Ptprc Mr1 Traf2 Rasgrp1 P2rx7 Lag3 Sash3 Btk Vav1 Arid5a Foxp3 Clcf1 Cd24a Raet1e Fcer1g B2m H2-K1 Nectin2
1.49995e-05	38	162	2.24957	Antigen receptor-mediated signaling pathway	http://amigo.geneontology.org/amigo/term/GO:0050851	Lck Icosl Lcp2 Cacnb3 Bax Syk Fyb Nckap1l Gcsam Lpxn Ptprc Nfatc2 Laptm5 Btk Cmtm3 Thy1 Cd3e Vav3 Plcg2 Nfkbiz Cd276 Elf1 Nfkbid Themis2 Rftn1 Foxp3 Lat2 Prkd2 Vtcn1 Spn Lax1 Prkcb Kcnn4 Skap1 Nfam1 Nectin2 H2-Ab1 Fyb2
1.51027e-05	6	6	9.59027	Lymphocyte aggregation	http://amigo.geneontology.org/amigo/term/GO:0071593	Stk10 Adam8 Msn Rac2 Spn Jam2
1.57586e-05	168	1133	1.42203	Negative regulation of molecular function	http://amigo.geneontology.org/amigo/term/GO:0044092	Rem1 Pdgfb Serpinf1 Mapk7 Timp1 Spi1 Apoe Klf4 Cacnb3 Nqo1 Bax Gstm7 Hdac9 Nes Hspb1 Rasa4 Cd44 Itih3 Hfe Cyp27b1 Dynll1 Gadd45b Anxa9 Timp2 Birc5 Wfdc2 Dbndd2 Sfrp5 Mical1 Tnfaip3 Igf1 Adora2a Irak3 Prmt2 Havcr2 Aurkb Arg2 Hr Ajuba Myc Csnk1e Nckap1l Hes1 Lynx1 Cdkn1a Serping1 Nfatc4 Pkmyt1 Pim1 Arhgap28 Cyp1b1 C3 Pot1b Tnf Anxa1 Serpine2 Rgs2 Ptprc Nucks1 Pip4k2a Notch1 Gpsm1 Itga4 Knl1 Ngf Lef…
1.58299e-05	36	150	2.30167	Positive regulation of epithelial cell migration	http://amigo.geneontology.org/amigo/term/GO:0010634	Pdgfb Sox9 Itga3 Tgfb1 Hdac9 Hspb1 Gata2 Nfe2l2 Cd40 Sparc Akt3 Igf1 Pik3cg Plk2 Wnt5a Hdac7 Snai2 Smoc2 Anxa1 Glipr2 Anxa3 Foxp1 Srpx2 Adgra2 Ets1 Plcg2 Atoh8 Rras Tgfb2 Pik3cd Thbs1 Prkd2 Foxc2 Rhoj Jun Rhob
1.5865e-05	18	50	3.4525	Trabecula morphogenesis	http://amigo.geneontology.org/amigo/term/GO:0061383	Col1a1 Fhl2 Adamts1 Wnt10b Fbn2 Slc40a1 Notch1 Thbs3 Mmp2 Sbno2 Ovol2 Adgrg6 Rbpj Tgfb2 S1pr1 Plxnb1 Nrg1 Grem1
1.60092e-05	22	70	3.01409	Artery morphogenesis	http://amigo.geneontology.org/amigo/term/GO:0048844	Efnb2 Fkbp10 Apoe Akt3 Hes1 Pdgfrb Efemp2 Tfap2b Col3a1 Prrx1 Notch1 Jag1 Hpgd Stra6 Notch3 Rbpj Tgfb2 Ptger4 Foxf1 Foxc2 Foxc1 Sox4
1.60658e-05	35	144	2.33097	Gland morphogenesis	http://amigo.geneontology.org/amigo/term/GO:0022612	Sox9 Rarg Tgfb1 Elf3 Bax Sulf2 Csf1 Lama5 Sulf1 Etv4 Tnfaip3 Igf1 Tgfb3 Gli3 Wnt5a Snai2 Twsg1 Tnf Gli1 Notch1 Tnc Sema3c Hgf Sema3a Ptn Plxna1 Mki67 Msn Mmp2 Wnt4 Tgfb2 Dag1 Cdkn2a Eda Csmd1
1.61479e-05	13	28	4.45263	Glomerulus vasculature development	http://amigo.geneontology.org/amigo/term/GO:0072012	Pdgfb Cd34 Hes1 Pdgfrb Notch1 Il6ra Pdgfra Acta2 Notch3 Egr1 C3ar1 Tcf21 Foxc2
1.66445e-05	21	65	3.0984	Negative regulation of axonogenesis	http://amigo.geneontology.org/amigo/term/GO:0050771	Sema6b Ptprs Wnt5a Sema4c Sema6d Epha7 Dab1 Ephb2 Sema3c Sema3a Arhgap4 Plxna3 Thy1 Sema3f Sema7a Sema3d Trim46 Sema3e Syngap1 Rgma Ccr5
1.66504e-05	42	188	2.14251	Gastrulation	http://amigo.geneontology.org/amigo/term/GO:0007369	Itga5 Mmp14 Mapk7 Col6a1 Itga3 Klf4 Gata6 Tnfaip3 Itgb4 Wnt5a Twsg1 Sox17 Fn1 Vangl2 Col5a1 Il1rn Itga4 Lef1 Exoc4 Fgfr2 Col4a2 Smad1 Mmp2 Mmp15 Col12a1 Smad3 Scx Dusp5 Atoh8 Hoxa11 Dag1 Fzd7 Inhba Foxf1 Snai1 Dact1 Foxc2 Tgif1 Foxc1 Gpc3 Myadm Apela
1.66504e-05	19	55	3.313	Endothelial cell apoptotic process	http://amigo.geneontology.org/amigo/term/GO:0072577	Mapk7 Ramp2 Col18a1 Gata2 Nfe2l2 H2-M3 Cd40 Tnfaip3 Tert Tnf Itga4 Fga Gas6 Fgg Ccl12 Icam1 Serpine1 Thbs1 Tnip2
1.66661e-05	39	169	2.21314	Development of primary male sexual characteristics	http://amigo.geneontology.org/amigo/term/GO:0046546	Sox9 Mmp14 Bax Kit Gata6 H3f3b Arid5b Sdc1 Rhobtb3 Wnt5a Msh2 Sox8 Pdgfrb Bok Rab13 Sema3a Pdgfra Nupr1 Rrm1 Flna Tlr3 Adgrg1 Fanca Inha Aspm Scx Wnt4 Icam1 Hoxa11 Tgfb2 Abcb1a Inhba Ago4 Lhfpl2 Tlr9 Tcf21 Hmgb2 Mamld1 Csmd1
1.68448e-05	20	60	3.19676	Branching involved in ureteric bud morphogenesis	http://amigo.geneontology.org/amigo/term/GO:0001658	Sox9 Tgfb1 Lama5 Wnt9b Gli3 Myc Sox8 Bmp2 Wnt4 Hoxa11 Timeless Npnt Greb1l Tcf21 Fat4 Adamts16 Tacstd2 Gpc3 Grem1 Foxd1
1.68921e-05	44	201	2.09936	Negative regulation of mitotic cell cycle	http://amigo.geneontology.org/amigo/term/GO:0045930	Tgfb1 Klf4 Map3k20 Fzd3 Brca1 Timp2 Cdc6 Birc5 Cdk1 Ccng1 Btg2 Aurkb Zfp36l1 Gpr132 Trip13 Plk2 Donson Cdkn1a Ndc80 Msh2 Tnf Bub1 Kntc1 Gpnmb Blm Chek1 Kank2 Zwilch Smad3 Fancd2 Ccl12 Brsk1 Btg1 Ttk Rad9b Bub1b Ccnb1 Clspn Dact1 Ticrr Foxc1 Cdkn2b Sox4 Slfn1
1.69339e-05	111	684	1.55632	Cellular ion homeostasis	http://amigo.geneontology.org/amigo/term/GO:0006873	Lck Cd52 Tcirg1 Bbc3 Tgfb1 Apoe Cacnb3 Bax Gstm7 Slc4a3 Hfe Hap1 Trpm2 Plcd1 Stc1 Gata2 Cacna1d Tmprss6 C1qtnf1 Cd40 Anxa6 Ptger1 Avpr1a Stc2 Pik3cg Cacna1g Dlg4 Edn1 F2rl1 Wnt5a Myc Cd4 Slc25a27 Slc39a6 Diaph1 Ms4a2 Ccr1 Tfap2b Slc40a1 Slc11a1 Bok Ptprc Lcn2 Ngf Mcub Slc34a2 Pdgfra Spp1 Cxcl1 P2rx7 Trpv6 Dmpk Coro1a Slc9a9 Rasa3 Ednra Cx3cl1 Thy1 Smad3 Trf Tspoap1 Plcg2 Cacna1a Gna15 Cxcl10 Ccl5…
1.73371e-05	16	41	3.74255	Positive regulation of bone mineralization	http://amigo.geneontology.org/amigo/term/GO:0030501	Tgfb1 Actn3 Tgfb3 Wnt10b Pkdcc Fbn2 Bmp2 P2rx7 Ptn Gpm6b Smad3 Isg15 Cd276 Wnt4 Bmpr1b Tmem119
1.74841e-05	41	182	2.16045	Neural precursor cell proliferation	http://amigo.geneontology.org/amigo/term/GO:0061351	Ngfr Tgfb1 Nes Fzd3 Kif1a Gata2 Rarb Igf1 Btg2 Slc6a4 Gli3 Wnt5a Shcbp1 Racgap1 Gli1 Zeb2 Notch1 Lef1 Ptbp2 Dock7 Ptn Rrm1 Smarca1 Flna Cx3cl1 Adgrg1 Trf Cip2a Aspm Dbn1 Melk Akna Kctd11 Cd24a C5ar1 Bex1 Cx3cr1 Numbl Tacc1 Ccr5 Rassf10
1.78474e-05	37	157	2.26013	Response to ethanol	http://amigo.geneontology.org/amigo/term/GO:0045471	Spi1 Rgs19 Nqo1 Stat3 Cybb Cldn7 Sparc Cdk1 Igf1 Myc Cldn1 Rgs2 Gsn Vcam1 Trp53inp1 Tnc Tjp1 Fgfr2 Hpgd Adcy7 Ccl7 Ccl2 Kcnc2 Setd7 Rgs4 Tlr4 Apobec1 Cldn5 Cnr1 Cd14 Aldh1a1 Mgmt Birc2 Bak1 Gstp1 Cldn3 Ugt1a1
1.84066e-05	30	115	2.50181	Oligodendrocyte differentiation	http://amigo.geneontology.org/amigo/term/GO:0048709	Sox9 Tgfb1 Cnp Gli3 Clu Hes1 Sox8 Il33 Bok Gsn Notch1 Tspan2 Tlr2 Tnfrsf1b Exoc4 Ptn Cd9 Nlgn3 Tmem98 Zfp365 Lpar1 Dusp10 Dag1 Ulk4 Cntn2 B4galt6 Gstp1 Erbb2 Nrg1 Sox11
1.86335e-05	70	380	1.76663	Regulation of apoptotic signaling pathway	http://amigo.geneontology.org/amigo/term/GO:2001233	Ngfr Lck Zfp385a Mapk7 Bbc3 Bax Hspb1 Cd44 Tnfrsf22 Pea15a Nfe2l2 Brca1 Tnfaip3 Apaf1 Igf1 Unc5b Adora2a Tert Clu Ripk3 Myc Snai2 Ivns1abp Nfatc4 Tnfrsf12a Tnf Cd74 Fas Acsl5 Hells Sp100 Bok Ptprc Atf3 Traf1 Traf2 Itga6 Fga Hgf Pf4 Ctsc Ddias Nupr1 Pycard Cx3cl1 Dapk2 Fgg G2e3 Fignl1 Wnt4 Inhbb Icam1 Serpine1 Tgfb2 Bmf Thbs1 Il7 Inhba Meis3 Snai1 Plaur Lgals3 Cx3cr1 Bmpr1b Hmgb2 Arrb2 Gstp1 Runx3…
1.92243e-05	27	98	2.64222	Embryonic skeletal system morphogenesis	http://amigo.geneontology.org/amigo/term/GO:0048704	Hoxb6 Mmp14 Wnt9b Hoxb9 Tgfb3 Gli3 Grhl2 Prrx1 Pdgfra Fgfr2 Dscaml1 Smad3 Mdfi Hoxc9 Alx1 Hoxa11 Hoxb4 Hoxb5 Runx2 Tgfb2 Foxc2 Hoxb3 Hoxb8 Sox11 Hoxb2 Hoxd3 Hoxd4
1.94579e-05	66	352	1.79818	Response to steroid hormone	http://amigo.geneontology.org/amigo/term/GO:0048545	Serpinf1 Ramp2 Col1a1 Tgfb1 Fosb Ghrhr Stc1 Ptgds Cybb Brca1 Sparc Ywhah Igf1 Ddit4 Avpr1a Prmt2 Sdc1 Zfp36l1 Fos Tgfb3 Edn1 Fbxo32 Cldn1 Cdkn1a Lbh Aif1 Tnf Lox Anxa1 Fas Fosl1 Cpn1 Idh1 Notch1 Il1rn Lef1 Tlr2 Padi2 Spp1 Anxa3 Ptn Foxp1 Scnn1b Hsd11b2 Kank2 Acsbg1 Heyl Rbfox2 Ccl2 Txnip Tgfb2 Igfbp2 Pik3r1 Flt3 Dsg2 Tcf21 Cldn4 Hmgb2 Arntl Slit3 Ptafr Cxcl2 Gstp1 Trerf1 Trim68 Ugt1a1
2.02618e-05	9	14	6.16517	Somatic stem cell division	http://amigo.geneontology.org/amigo/term/GO:0048103	Kit Lbh Vangl2 Notch1 Hoxb4 Tgfb2 Ulk4 Fzd7 Cdkn2a
2.04379e-05	22	71	2.97163	Negative regulation of T cell proliferation	http://amigo.geneontology.org/amigo/term/GO:0042130	Lgals9 Tgfb1 H2-M3 Vsir Havcr2 Arg2 Sftpd Twsg1 Laptm5 Gpnmb Foxj1 Cd276 H2-Aa Foxp3 Cdkn2a Cd24a Vtcn1 Spn Pde5a Erbb2 H2-Ab1 Slfn1
2.14761e-05	29	110	2.52834	Regulation of anion transport	http://amigo.geneontology.org/amigo/term/GO:0044070	Cyp4f18 Slc38a3 Stc1 Ros1 Avpr1a Adora2a Stc2 Arg2 Edn1 Syk Tnf Rgs2 Stxbp1 Il1rn Prkg2 P2rx7 Tcaf2 Acsl4 Cck Fxyd1 Tcaf1 Rgs4 Abcb1a Adora1 Ptges Prkg1 Ano9 Pla2g4a Ptafr
2.18755e-05	62	325	1.82953	Negative regulation of cell cycle	http://amigo.geneontology.org/amigo/term/GO:0045786	Tgfb1 Klf4 Map3k20 Fzd3 H2-M3 Brca1 Timp2 Cdc6 Birc5 Tnfaip3 Cdk1 Ccng1 Btg2 Aurkb Zfp36l1 Gpr132 Trip13 Plk2 Donson Cdkn1a Ndc80 Msh2 Tnf Wdr76 Bmp2 Bub1 Kntc1 Gpnmb Blm Nr2f2 Nupr1 Hpgd Ets1 Chek1 Kank2 Zwilch Smad3 Ccp110 Fancd2 Lif Ccl12 Brsk1 Btg1 Ttk Rad9b Timeless Bub1b Inhba Ccnb1 Clspn Cdkn2a Dact1 E2f8 Ticrr Foxc1 Rhob Runx3 Ccnf Cdkn2b Sox4 Slfn1 Kifc1
2.20089e-05	49	236	1.9912	Regulation of cysteine-type endopeptidase activity	http://amigo.geneontology.org/amigo/term/GO:2000116	Ngfr Lck Bbc3 Klf4 Bax Cd44 Birc5 Mical1 Apaf1 Igf1 Adora2a Syk Tnfrsf10b Myc Xdh Tnf Pmaip1 Fas Casp12 Casp1 Bok Gsn Ngf F3 Epha7 Laptm5 Hgf Pycard Gas6 Smad3 Cck Nek5 Aim2 Acer2 Dap Hip1 Thbs1 Cdkn2a Serpinb9 Plaur Sfn F2r Fabp1 Mgmt Birc2 Bak1 Arrb2 Nlrp1b Naip5
2.20089e-05	24	82	2.80691	CD4-positive, alpha-beta T cell differentiation	http://amigo.geneontology.org/amigo/term/GO:0043367	Loxl3 Tgfb1 Relb Stat3 Irf1 Irf4 Nckap1l Satb1 Anxa1 Il18r1 Il6ra Lef1 Foxp1 Sash3 Nfkbiz Tmem98 Nfkbid Foxp3 Ptger4 Ccr2 Gpr183 Spn Bcl3 Runx3
2.33732e-05	45	210	2.05506	Positive regulation of neuron projection development	http://amigo.geneontology.org/amigo/term/GO:0010976	Ngfr Serpinf1 Itga3 Tiam1 Apoe Hspb1 Hap1 Nfe2l2 Scn1b Kif3c Wnt5a Adamts1 Ptk7 Dpysl3 Ankrd1 Serpine2 Rgs2 Itga6 Ngf Hgf Cxcl5 Gpc2 Ptn Pak3 Flna Cx3cl1 Zdhhc15 Lif Dbn1 Eef2k Apbb1 Camk1d Negr1 Lrp1 Atp1b2 Enc1 Cnr1 Cd24a Adnp Epha3 Fes Cntn1 Sphk1 Rgma Bhlhb9
2.42157e-05	23	77	2.86463	Extrinsic apoptotic signaling pathway via death domain receptors	http://amigo.geneontology.org/amigo/term/GO:0008625	Spi1 Bax Tnfrsf22 Pea15a Brca1 Tnfaip3 Tnfrsf10b Tnf Fas Sp100 Atf3 Ngf Fga Hgf Fgg Icam1 Serpine1 Thbs1 Pik3r1 Bex3 Lgals3 Bmpr1b Hmgb2
2.42305e-05	52	257	1.94044	Developmental cell growth	http://amigo.geneontology.org/amigo/term/GO:0048588	Sox9 Sema6b Rarg Tiam1 Apoe Ptprs Igf1 Edn1 Wnt5a Col14a1 Alcam Tnfrsf12a St8sia2 Raph1 Sema4c Fn1 Rgs2 Syt2 Tnn Olfm1 Zeb2 Itga4 Sema6d Postn Dclk1 Ngf Epha7 Sema3c Sema3a Foxp1 Plxna1 Nlgn3 Arhgap4 Plxna3 Sorbs2 Dbn1 Sema3f Parp2 Sema7a Rgs4 Lrp1 Sema3d Trim46 Adnp Islr2 Map1b Prkg1 Slit3 Fdps Sema3e Rgma Ccr5
2.42305e-05	52	257	1.94044	Developmental growth involved in morphogenesis	http://amigo.geneontology.org/amigo/term/GO:0060560	Sox9 Sema6b Rarg Tiam1 Tgfb1 Apoe Ptprs Csf1 Wnt5a Alcam Tnfrsf12a Ptk7 St8sia2 Raph1 Sema4c Fn1 Syt2 Kif26b Vangl2 Tnn Olfm1 Zeb2 Notch1 Itga4 Sema6d Postn Dclk1 Ngf Epha7 Tnc Sema3c Sema3a Plxna1 Nlgn3 Arhgap4 Plxna3 Nkd1 Dbn1 Sema3f Spry1 Sema7a Lrp1 Sema3d Trim46 S1pr1 Adnp Islr2 Map1b Slit3 Sema3e Rgma Ccr5
2.47492e-05	16	42	3.65344	Transforming growth factor beta production	http://amigo.geneontology.org/amigo/term/GO:0071604	Gata6 Fbln1 Cd34 Ltbp3 Fn1 Fermt1 Tyrobp Cx3cl1 Smad3 Lum Tgfb2 Foxp3 Thbs1 Cd24a Nrros Cdh3
2.48501e-05	28	105	2.55741	Response to vitamin	http://amigo.geneontology.org/amigo/term/GO:0033273	Col1a1 Gstt1 Tgfb1 Cyp27b1 Aldh1a2 Stc1 Cd40 Sparc Stc2 Snai2 Pim1 Eif2ak2 Cyp26a1 Gsn Postn Lrat Tnc Spp1 Ptn Gas6 Kank2 Ccl2 Rbp1 Tpcn2 Map1b Fes Mgmt Gstp1
2.49786e-05	44	204	2.06849	Vascular process in circulatory system	http://amigo.geneontology.org/amigo/term/GO:0003018	Ramp2 Tgfb1 Apoe Avpr1a Adora2a Asic2 Slc6a4 Cacna1g Edn1 F2rl1 Abcc1 Tnf Rgs2 Fga Tjp1 Scnn1b Ednra Mmp2 Cx3cl1 Adra2a Fgg Gucy1a1 Dusp5 Acta2 Icam1 Trpm4 Akap12 Abcc8 Abcb1a Cldn5 Pde3a Itga1 Adora1 Smtnl2 Foxc2 Fgfbp3 F2r Foxc1 Adra1b Cysltr1 Prkg1 Pde5a Klf2 Ptafr
2.52823e-05	73	405	1.72862	Regulation of cellular component size	http://amigo.geneontology.org/amigo/term/GO:0032535	Sema6b Scin Apoe Il7r Nphs1 Ptprs Slc12a4 Akt3 Plek Evl Edn1 F2rl1 Wnt5a Sh3bp1 Nckap1l Hcls1 Tnfrsf12a Arhgap28 Sema4c Fn1 Olfm1 Gsn Sema6d Ngf Iqgap3 Epha7 Sema3c Sema3a P2rx7 Arpc1b Eln Vasp Coro1a Pycard Was Msn Pak3 Arhgap4 Plxna3 Tpm1 Vav3 Vav1 Ssh3 Dbn1 Sema3f Icam1 Plekhg2 Ssh2 Sema7a Prex1 Lrp1 Sema3d Plekhh2 Cdc42ep4 Kirrel Trim46 Lrrc8e Tmsb4x Tmem123 Adnp Islr2 Map1b Cntn2 Kcnn4 Capg …
2.54591e-05	13	29	4.29909	Semi-lunar valve development	http://amigo.geneontology.org/amigo/term/GO:1905314	Sox9 Tgfb1 Notch1 Jag1 Bmp2 Tnfrsf1b Emilin1 Tnfrsf1a Stra6 Heyl Rbpj Tgfb2 Slit3
2.54591e-05	13	29	4.29909	Positive regulation of leukocyte apoptotic process	http://amigo.geneontology.org/amigo/term/GO:2000108	Bbc3 Bax Wnt5a Myc Anxa1 Adam8 P2rx7 Ccl5 Nfkbid Tgfb2 Pik3cd Cdkn2a Cd24a
2.55264e-05	12	25	4.60333	Calcium-independent cell-cell adhesion via plasma membrane cell-adhesion molecules	http://amigo.geneontology.org/amigo/term/GO:0016338	Cldn7 Cldn1 Bmp2 Cx3cl1 Dscaml1 Cldn16 Cldn5 Cldn4 Cldn8 Cldn23 Cldn19 Cldn3
2.55264e-05	12	25	4.60333	Negative regulation of interleukin-2 production	http://amigo.geneontology.org/amigo/term/GO:0032703	Homer3 Cd34 Tnfaip3 Nav3 Havcr2 Sftpd Hdac7 Ptprc Laptm5 Lag3 Cd276 Foxp3
2.55264e-05	12	25	4.60333	Glomerular filtration	http://amigo.geneontology.org/amigo/term/GO:0003094	Sulf2 Cd34 Sulf1 F2rl1 Emp2 Ptpro Gas6 Ednra Mcam Myo1e Adora1 F2r
2.5591e-05	47	224	2.01224	Stress-activated protein kinase signaling cascade	http://amigo.geneontology.org/amigo/term/GO:0031098	Foxm1 Spi1 Map3k20 Nphs1 Gadd45b Ncf1 Zfp36l1 Ccdc88c F2rl1 Wnt5a Map3k12 Xdh Eif2ak2 Tnf Lmnb1 Fas Map4k4 Sema4c Traf5 Traf1 Traf2 Rasgrp1 Bmp2 Tnik Hgf Wnt16 Pycard Pak3 Tlr3 Trib1 Myd88 Eda2r Tlr4 Tgfb2 Dusp10 Ptger4 Ankrd6 Ulk4 Dact1 Klhl31 Rap2a Mapk11 Irak4 Gstp1 Sphk1 Cdc42ep5 Ccl21a
2.56056e-05	29	111	2.50557	Alpha-beta T cell differentiation	http://amigo.geneontology.org/amigo/term/GO:0046632	Loxl3 Tcf7 Tgfb1 Relb Stat3 Irf1 Gli3 Irf4 Syk Nckap1l Satb1 Anxa1 Il18r1 Il6ra Lef1 Tnfsf8 Foxp1 Blm Sash3 Nfkbiz Tmem98 Nfkbid Foxp3 Ptger4 Ccr2 Gpr183 Spn Bcl3 Runx3
2.56333e-05	79	449	1.68738	Regulation of membrane potential	http://amigo.geneontology.org/amigo/term/GO:0042391	Ngfr Gabrg1 Gria3 Sh3gl1 Cacnb3 Bax Clic1 Stx1a Cacna1d Ywhah Scn1b Hebp2 Dcn Gabrp Adora2a Asic2 Cacna1g Dlg4 Edn1 Myc Slc25a27 Trem2 Dsc2 Tnf Pmaip1 Kcnip2 Casp1 Gria4 Bok Il1rn Unc13b P2rx7 Ptn Foxp1 Dmpk Ano1 Nlgn3 Flna Gabra3 Cx3cl1 Cck Ucp2 Kcnk1 Cacna1a Dbn1 Gna15 Scn7a Kcnc2 Dcdc2a Fxyd1 Kcnh3 Kcnk2 Trpm4 Rgs4 Rnf122 Cacna2d1 Begain Atp1a3 Grid1 Chrnb1 Atp1b2 Piezo2 Agrn Adora1 S1pr2 Cnr1…
2.58138e-05	22	72	2.93036	Membrane invagination	http://amigo.geneontology.org/amigo/term/GO:0010324	Gata2 Abca1 Fcgr1 Lbp Aurkb F2rl1 Sh3bp1 Myh9 Nckap1l Trem2 C3 Aif1 Msr1 Gsn Arhgap25 Siglece Rac2 Thbs1 Elmo1 Gulp1 Fcer1g Rhog
2.58138e-05	22	72	2.93036	Positive regulation of osteoblast differentiation	http://amigo.geneontology.org/amigo/term/GO:0045669	Clic1 Igf1 Gli3 Pdlim7 Gdf10 Wnt10b Fbn2 Ifitm1 Ddr2 Jag1 Bmp2 Smad1 Cd276 Wnt4 Runx2 Ptger4 Npnt Bmpr1b Tmem119 Sox11 Cebpd Ifi204
2.65129e-05	26	94	2.65263	Regulation of alpha-beta T cell activation	http://amigo.geneontology.org/amigo/term/GO:0046634	Loxl3 Lgals9 Tgfb1 Cd244a Hfe Irf1 Vsir Adora2a Arg2 Gli3 Syk Nckap1l Twsg1 Anxa1 Ptprc Blm Sash3 Cd3e Nfkbiz Nfkbid Foxp3 Cd24a Ccr2 Rasal3 Runx3 H2-Ab1
2.65129e-05	31	123	2.41706	Negative regulation of sequestering of calcium ion	http://amigo.geneontology.org/amigo/term/GO:0051283	Lck Bbc3 Tgfb1 Bax Gstm7 Hap1 Trpm2 Anxa6 Diaph1 Ms4a2 Ptprc Ngf P2rx7 Coro1a Rasa3 Ednra Cx3cl1 Thy1 Plcg2 Cxcl10 Tgfb2 Itpr3 F2r Tpcn2 P2ry6 Cxcr3 Selenon Cemip Xcr1 Ccr5 Ccl21a
2.67356e-05	52	258	1.93292	Regulation of neuron apoptotic process	http://amigo.geneontology.org/amigo/term/GO:0043523	Ngfr Bbc3 Axl Apoe Nqo1 Bax Nes Crlf1 Birc5 Unc5b Adora2a Btg2 Tert Map3k12 Nfatc4 Msh2 Tnf Pmaip1 Fas Adam8 Tfap2b Bok Ncf2 Stxbp1 Ngf Epha7 Tnfrsf1a Tyrobp Coro1a Nupr1 Pak3 Cx3cl1 Cacna1a Ccl12 Egr1 Tgfb2 Lrp1 Clcf1 Agrn Itga1 Pcsk9 F2r C5ar1 Adnp Cx3cr1 Jun Arrb2 Syngap1 Bhlhb9 Ntf5 Nrbp2 Kcnip3
2.67768e-05	229	1648	1.33263	Cell cycle	http://amigo.geneontology.org/amigo/term/GO:0007049	Axin2 Ccnd2 Pdgfb Zfp385a Sox9 Mapk7 Uhrf1 Ube2c Tubb6 Foxm1 Tubb5 Tgfb1 Klf4 Grk5 Bax Stat3 Map3k20 Nes Mcm5 Pola1 Cyp27b1 Clic1 Pole Fzd3 Kif11 Gadd45b Ncapg Stard13 H2-M3 Dyrk3 Brca1 Timp2 Cdc6 Birc5 Ywhah Tnfaip3 Cdk1 Epb41l2 Cdk17 Igf1 Stk10 Ccng1 Btg2 Prr11 Llgl1 Klf11 Pimreg Slc6a4 Aurkb Top2a Cdkl1 Zfp36l1 Gpr132 Edn1 Trip13 Tert Plk2 Ska3 Wnt5a Esco2 Ajuba Psme1 Myc Myh9 Hes1 Mcm4 Adamts…
2.74241e-05	21	67	3.00591	Alpha-beta T cell activation involved in immune response	http://amigo.geneontology.org/amigo/term/GO:0002287	Loxl3 Tgfb1 Relb Stat3 H2-M3 Irf1 Irf4 Anxa1 Il18r1 Il6ra Lef1 Foxp1 Nfkbiz Tmem98 Nfkbid Foxp3 Ptger4 Ccr2 Gpr183 Spn Bcl3
2.86252e-05	20	62	3.09364	Positive regulation of smooth muscle cell migration	http://amigo.geneontology.org/amigo/term/GO:0014911	Pdgfb Igf1 Tert Myc Adamts1 Cyp1b1 Aif1 Pdgfrb Sema6d Postn S100a11 Fga Dock7 Ccl5 Egr1 Lpar1 Ptger4 Lrp1 P2ry6 Tmsb4x
2.86252e-05	20	62	3.09364	Cortical cytoskeleton organization	http://amigo.geneontology.org/amigo/term/GO:0030865	Fhod1 Actn1 Rnd3 Epb41l2 Plek Llgl1 Rhobtb3 Nckap1l Fmnl3 Racgap1 Tnf Rab13 Rac2 Fmnl2 Anln Cavin3 Synpo Rhob Rhog Ehd2
2.86987e-05	18	52	3.31971	Regulation of chondrocyte differentiation	http://amigo.geneontology.org/amigo/term/GO:0032330	Axin2 Sox9 Rarg Scin Rarb Efemp1 Gli3 Snai2 Pkdcc Ltbp3 Adamts7 Smad3 Loxl2 Hoxa11 Runx2 Adamts12 Bmpr1b Grem1
2.95621e-05	15	38	3.78563	Semaphorin-plexin signaling pathway	http://amigo.geneontology.org/amigo/term/GO:0071526	Sema6b Sh3bp1 Sema4c Sema6d Sema3c Sema3a Plxna1 Flna Plxna3 Sema3f Sema7a Sema3d Plxnb1 Sema3e Plxnc1
2.99738e-05	23	78	2.8279	Renal tubule morphogenesis	http://amigo.geneontology.org/amigo/term/GO:0061333	Sox9 Tgfb1 Lama5 Wnt9b Gli3 Myc Hes1 Sox8 Kif26b Bmp2 Col4a1 Wnt4 Hoxa11 Timeless Npnt Greb1l Tcf21 Fat4 Adamts16 Tacstd2 Gpc3 Grem1 Foxd1
3.01195e-05	84	488	1.65078	Blood circulation	http://amigo.geneontology.org/amigo/term/GO:0008015	Ramp2 Tgfb1 Apoe Cyp4f18 Slc4a3 Stc1 Cacna1d Fli1 Cd34 Scn1b Avpr1a Adora2a Sgcd Asic2 Slc6a4 Cacna1g Edn1 F2rl1 Emp2 Dsc2 Tnf Rgs2 Ncf2 Gsn Postn Fga Tacr3 Sema3a Col1a2 Ptpro Dmpk Tjp1 Nr2f2 Scnn1b Flna Gas6 Ednra Mmp2 Cx3cl1 Hsd11b2 Tpm1 Smad3 Rbfox2 Adra2a Fgg Gucy1a1 Dusp5 Tnni3 Acta2 Fxyd1 Icam1 Trpm4 Rgs4 Akap12 Tgfb2 Cacna2d1 Abcc8 C3ar1 Atp1a3 Cldn5 Pik3r1 Pde3a Agrn Itga1 Adora1 Cnr1 Ds…
3.02798e-05	72	400	1.72625	Visual system development	http://amigo.geneontology.org/amigo/term/GO:0150063	Sox9 Serpinf1 Rarg Tcirg1 Tgfb1 Klf4 Bax Stat3 Nes Rcn1 Aldh1a2 Rarb Meis1 Efemp1 Gli3 Grhl2 Ache Cyp1b1 Twsg1 C3 Sox8 Fbn2 Pdgfrb Gdf11 Tfap2b Obsl1 Cfh Vim Col5a1 Zeb2 Fbn1 Jag1 Ephb2 Casz1 Prom1 Pdgfra Ptn Mfap5 Rrm1 Col4a1 Tenm3 Thy1 Stra6 Smad3 Lif Gnat1 Mitf C1qa Inhbb Spry1 Tgfb2 Sdk1 Sh3pxd2b Hesx1 Six5 Inhba Meis3 Sdk2 Foxc2 Rhoj Tgif1 Foxc1 Bmpr1b Jun Aldh1a1 Col8a2 Bak1 Mfap2 Sox11 Fat…
3.09009e-05	54	273	1.89698	Regulation of calcium ion transport	http://amigo.geneontology.org/amigo/term/GO:0051924	Rem1 Pdgfb Il16 Tgfb1 Cacnb3 Homer3 Bax Gstm7 Hap1 Stc1 Cacna1d Igf1 Adora2a Stc2 Pik3cg Cacna1g Cacnb1 Hes1 Cd4 Diaph1 Pdgfrb Ms4a2 Ccr1 Ngf P2rx7 Coro1a Ednra Cx3cl1 Rrad Thy1 Plcg2 Cacna1a Cxcl10 Ccl5 Ccl12 Cbarp Icam1 Cd84 Cldn16 Rgs4 Tgfb2 Cacna2d1 Tlr9 F2r P2ry6 Cxcr3 Lgals3 Selenon Cemip Bak1 Arrb2 Ahnak Lilra5 Smim6
3.16814e-05	40	180	2.13117	Neuron migration	http://amigo.geneontology.org/amigo/term/GO:0001764	Itga3 Axl Bax Stat3 Fzd3 Nav1 Gata2 Ddit4 Matn2 Col3a1 Il1r1 Srgap2 Mark1 Tnn Olfm1 Dclk1 Dab1 Sema3a Nr2f2 Flna Gas6 Adgrg1 Kirrel3 Cck Aspm Ntng2 Dcdc2a Igsf10 Apbb1 Ulk4 Trim46 Mdga1 Tubb2b Flrt2 Prkg1 Cntn2 Gpr173 Tubb2a Nrg1 Fat3
3.19769e-05	37	161	2.20398	Cardiocyte differentiation	http://amigo.geneontology.org/amigo/term/GO:0035051	Efnb2 Tgfb1 Klf5 Gata6 Fhl2 Rarb Igf1 Edn1 Col14a1 Hes1 Pdgfrb Sox17 Speg Rgs2 Vangl2 Notch1 Jag1 Bmp2 Vcam1 Sema3c Pdgfra Foxp1 Sorbs2 Abi3bp Parp2 Spry1 Rgs4 Rbpj Tgfb2 Fzd7 Ccnb1 Prkg1 Nebl Fdps Arrb2 Nrg1 Grem1
3.22878e-05	10	18	5.32793	Regulation of chemokine (C-X-C motif) ligand 2 production	http://amigo.geneontology.org/amigo/term/GO:2000341	Klf4 F2rl1 Tnf Cd74 Postn Foxp1 Myd88 Ccl5 Tlr4 Lrp1
3.22878e-05	10	18	5.32793	Regulation of monocyte differentiation	http://amigo.geneontology.org/amigo/term/GO:0045655	Csf1 Zfp36l1 Myc Cd4 Cd74 Inpp5d Foxp1 Gpr68 Jun Fes
3.22878e-05	10	18	5.32793	Positive regulation of lymphocyte apoptotic process	http://amigo.geneontology.org/amigo/term/GO:0070230	Bbc3 Bax Wnt5a Myc Adam8 P2rx7 Ccl5 Nfkbid Tgfb2 Cd24a
3.22878e-05	10	18	5.32793	Chemokine (C-X-C motif) ligand 2 production	http://amigo.geneontology.org/amigo/term/GO:0072567	Klf4 F2rl1 Tnf Cd74 Postn Foxp1 Myd88 Ccl5 Tlr4 Lrp1
3.31368e-05	36	155	2.22742	Response to ionizing radiation	http://amigo.geneontology.org/amigo/term/GO:0010212	Ccnd2 Bbc3 Tgfb1 Bax Map3k20 Brca1 Myc Snai2 Cdkn1a Msh2 Pmaip1 Anxa1 Ptprc Nucks1 Rad51 Vcam1 Rad51ap1 Blm Aen Rrm1 Fancd2 Ccl7 Ccl2 Fignl1 Egr1 Inip Rad9b Apobec1 Brca2 Ticrr Rhob Mgmt Bak1 Cxcl2 Clk2 Thbd
3.31368e-05	36	155	2.22742	BMP signaling pathway	http://amigo.geneontology.org/amigo/term/GO:0030509	Itga3 Tgfb1 Gata6 Hfe Sulf1 Tmprss6 Sfrp5 Vsir Fst Wnt5a Hes1 Fstl1 Twsg1 Bambi Tfap2b Notch1 Fbn1 Bmp2 Lef1 Htra3 Smad1 Smad3 Scx Egr1 Gdf15 Runx2 Rbpj Tgfb2 Nbl1 Rgmb Bmpr1b Gpc3 Sox11 Rgma Grem1 Foxd1
3.39374e-05	89	527	1.61961	Cell projection assembly	http://amigo.geneontology.org/amigo/term/GO:0030031	Tchp Scin Klf5 Kit Neurl1a Hap1 Dynll1 Trpm2 Lama5 Pmp22 Itgb4 Cdkl1 Evl F2rl1 Ajuba Sh3bp1 Parvg Nckap1l Emp2 Rabl2 Arl13b Fgd2 Aif1 Dpysl3 Pdgfrb Plce1 Srgap2 Vangl2 Gsn Notch1 Itga6 Ccdc39 Tnik Ccdc28b P2rx7 Emp1 Ptpro Ttll3 Dock11 Was Flna Vstm5 Mns1 Map4 Ccdc88a Arap1 Abcc4 Rac2 Vav3 Ccp110 Mks1 Foxj1 Dbn1 Ccl5 Dcdc2a Anln Icam1 Arhgef4 Spag1 Snx10 Lpar1 Rhou Ccdc40 Emp3 Dnm3 Ulk4 Pik3r1 Cdc…
3.39374e-05	115	726	1.51912	Regulation of secretion	http://amigo.geneontology.org/amigo/term/GO:0051046	Lgals9 Tcirg1 Spi1 Tiam1 Tgfb1 Apoe Cyp4f18 Ghrhr Hfe Nphs1 Hap1 Stx1a Dynll1 Trpm2 Plcd1 Stc1 Gata2 Cacna1d C1qtnf1 Birc5 Rab3d Mical1 Igf1 Avpr1a Adora2a Llgl1 Sdc1 Rhbdf2 Pld2 Slc6a4 Cacna1g Tgfb3 Edn1 Syk F2rl1 Pde8b Oit1 Trem2 Tnf Rab27b Cd74 Anxa1 Ms4a2 Ankrd1 Tfap2b Map4k4 Pask Stxbp1 Notch1 Il1rn Syt13 Bmp2 Anxa5 Ngf Rab13 Tlr2 Fga Unc13b Tnfrsf1b Fgr Spp1 P2rx7 Tnfrsf1a Sytl2 Ano1 Acsl4 …
3.39957e-05	16	43	3.56847	Leukocyte adhesion to vascular endothelial cell	http://amigo.geneontology.org/amigo/term/GO:0061756	Itgb7 Klf4 Tnf Selp Itga4 Vcam1 Ets1 St3gal4 Podxl2 Icam1 Ccr2 Fut4 Spn Cx3cr1 Jam2 Ptafr
3.39991e-05	27	101	2.56374	Bone remodeling	http://amigo.geneontology.org/amigo/term/GO:0046849	Tcirg1 Tgfb1 P3h4 Lrrk1 Rab3d Pdk4 Tgfb3 Syk Ltbp3 Adam8 Inpp5d Ctsk Spp1 P2rx7 Wnt16 Ptn Trf Rac2 Mitf Snx10 Ctss Ptger4 Il7 S1pr1 Tmem119 Lepr Grem1
3.4287e-05	14	34	3.94894	Positive regulation of neutrophil migration	http://amigo.geneontology.org/amigo/term/GO:1902624	Lbp Edn1 Nckap1l Cd74 Adam8 Il1r1 Ednra Dapk2 Rac2 Camk1d Ptger4 C3ar1 C5ar1 Ccl21a
3.4287e-05	14	34	3.94894	Regulation of cellular extravasation	http://amigo.geneontology.org/amigo/term/GO:0002691	Il27ra Ripk3 Adam8 Il1r1 Selp Itga4 Thy1 St3gal4 Ccl2 Icam1 Ptger4 Ccr2 Fut4 Ptafr
3.4287e-05	14	34	3.94894	Face morphogenesis	http://amigo.geneontology.org/amigo/term/GO:0060325	Col1a1 Tgfb1 Arid5b Tgfb3 Schip1 Lef1 Pdgfra Mmp2 Crispld2 Stra6 Scx Rras Tgfb2 Zfp950
3.4757e-05	21	68	2.9617	Inflammatory response to antigenic stimulus	http://amigo.geneontology.org/amigo/term/GO:0002437	Fcgr1 Cd68 C3 Tnf Cd6 Notch1 Il1rn Il1f6 Rasgrp1 Ephb6 Btk Icam1 Rbpj Cnr1 Serpinb9 Cd24a Spn Cysltr1 Hmgb2 Fcer1g Lilrb4a
3.48304e-05	38	168	2.16923	Male gonad development	http://amigo.geneontology.org/amigo/term/GO:0008584	Sox9 Mmp14 Bax Kit Gata6 H3f3b Arid5b Sdc1 Rhobtb3 Wnt5a Msh2 Sox8 Pdgfrb Bok Rab13 Sema3a Pdgfra Nupr1 Rrm1 Flna Tlr3 Adgrg1 Fanca Inha Aspm Scx Wnt4 Icam1 Hoxa11 Tgfb2 Abcb1a Inhba Ago4 Tlr9 Tcf21 Hmgb2 Mamld1 Csmd1
3.50642e-05	34	143	2.2802	Female sex differentiation	http://amigo.geneontology.org/amigo/term/GO:0046660	Mmp14 Axl Bax Kit Arid5b Fst Wnt5a Myc Adamts1 Mmp19 Idh1 Schip1 Pdgfra Lfng Nr2f2 Nupr1 Mmp2 Stra6 Fanca Inha Pcyt1b Wnt4 Ptger4 Brca2 Inhba Lhfpl2 Foxc1 Bmpr1b Robo2 Pla2g4a Slit3 Bak1 Arrb2 Csmd1
3.55477e-05	44	207	2.03851	Stress-activated MAPK cascade	http://amigo.geneontology.org/amigo/term/GO:0051403	Foxm1 Spi1 Map3k20 Nphs1 Gadd45b Ncf1 Zfp36l1 F2rl1 Wnt5a Map3k12 Xdh Eif2ak2 Tnf Lmnb1 Fas Map4k4 Sema4c Traf5 Traf1 Traf2 Rasgrp1 Bmp2 Hgf Wnt16 Pycard Tlr3 Trib1 Myd88 Eda2r Tlr4 Tgfb2 Dusp10 Ptger4 Ankrd6 Ulk4 Dact1 Klhl31 Rap2a Mapk11 Irak4 Gstp1 Sphk1 Cdc42ep5 Ccl21a
3.61171e-05	29	113	2.46122	Positive regulation of transmembrane receptor protein serine/threonine kinase signaling pathway	http://amigo.geneontology.org/amigo/term/GO:0090100	Lgals9 Tgfb1 Gata6 Hfe Sulf1 Vsir Gdf10 Hes1 Twsg1 Gdf11 Zeb2 Notch1 Fermt1 Bmp2 Bmp3 Tgfb1i1 Rbpms Inha Inhbb Gdf15 Rbpj Tgfb2 Thbs1 Npnt Inhba Gpc3 Sox11 Cdkn2b Foxd1
3.65823e-05	30	119	2.41772	Regulation of cell-matrix adhesion	http://amigo.geneontology.org/amigo/term/GO:0001952	Mmp14 Csf1 Emp2 Efemp2 Jag1 Fermt1 Postn Bst1 Gpm6b Thy1 Plet1 Cd3e Smad3 Wnt4 Serpine1 Acer2 Rras Dag1 Thbs1 Lrp1 Col16a1 Pik3r1 S100a10 Cdkn2a Mmp12 Epha3 Skap1 Sema3e Grem1 Ccl21a
3.65835e-05	17	48	3.39655	Regulation of viral entry into host cell	http://amigo.geneontology.org/amigo/term/GO:0046596	Ciita Cd4 Cd74 Ifitm1 Ifitm3 Gsn Trim30a Trim21 Trim59 Trim14 Trim12c Trim30d Trim5 Ifitm2 Nectin2 Trim12a Lgals1
3.65835e-05	31	125	2.37839	Regulation of sequestering of calcium ion	http://amigo.geneontology.org/amigo/term/GO:0051282	Lck Bbc3 Tgfb1 Bax Gstm7 Hap1 Trpm2 Anxa6 Diaph1 Ms4a2 Ptprc Ngf P2rx7 Coro1a Rasa3 Ednra Cx3cl1 Thy1 Plcg2 Cxcl10 Tgfb2 Itpr3 F2r Tpcn2 P2ry6 Cxcr3 Selenon Cemip Xcr1 Ccr5 Ccl21a
3.69746e-05	70	388	1.7302	Response to metal ion	http://amigo.geneontology.org/amigo/term/GO:0010038	Lck Serpinf1 Tcirg1 Fosb Cp Nqo1 Rasa4 Kit Crip1 Hfe Cyp27b1 Trpm2 Plcd1 Cybb Nfe2l2 Ncf1 Sparc Sdc1 Cacna1g Dlg4 Fos Edn1 Tert Wnt5a Cldn1 Arl13b Nfatc4 Xdh Fas Slc40a1 Fn1 Gsn Syt13 Anxa5 Vcam1 Fga P2rx7 Trpv6 Adcy7 Gsta4 Trf Fgg Loxl2 Plcg2 Cpne2 Cpne7 Eef2k Kcnc2 C1qa Apbb1 Txnip Igfbp2 Abcc8 Thbs1 Slc25a24 Apobec1 Hesx1 Ccnb1 S100a13 Itpr3 Tlr9 Ptges Cd14 Cpne8 Jun Junb Pla2g4a Alox5ap B2m K…
3.77774e-05	18	53	3.25707	Lipopolysaccharide-mediated signaling pathway	http://amigo.geneontology.org/amigo/term/GO:0031663	Spi1 Tgfb1 Lbp Tnfaip3 Ly86 Cd180 Trem2 Tnf Cd6 Cx3cl1 Trib1 Myd88 Tut4 Ccl5 Ccl12 Tlr4 Cd14 Ptafr
3.77774e-05	18	53	3.25707	T cell apoptotic process	http://amigo.geneontology.org/amigo/term/GO:0070231	Bbc3 Bax Il7r St3gal1 Arg2 Gli3 Wnt5a Ripk3 Fas Adam8 Blm Ccl5 Nfkbid Tgfb2 Serpinb9 Lgals3 Bak1 Gimap8
3.79221e-05	36	156	2.21314	Negative regulation of Wnt signaling pathway	http://amigo.geneontology.org/amigo/term/GO:0030178	Axin2 Sox9 Apoe Bicc1 Sfrp5 Ccdc88c Gli3 Nkd2 Amer2 Wnt5a Csnk1e Snai2 Nfatc4 Gli1 Sox17 Tnn Notch1 Fermt1 Bmp2 Dkk2 Ptpro Vgll4 Dkk3 Nkd1 Mdfi Tle2 Egr1 Rbms3 Tax1bp3 Ankrd6 Dact1 Shisa3 Gpc3 Mcc Grem1 Dact3
3.81175e-05	41	188	2.0915	Response to nutrient	http://amigo.geneontology.org/amigo/term/GO:0007584	Col1a1 Gstt1 Tgfb1 Nqo1 Cyp27b1 Aldh1a2 Stc1 Abca1 Cybb Cd40 Sparc Stc2 Slc6a4 Plec Snai2 Pim1 Eif2ak2 Cyp26a1 Gsn Postn Vcam1 Lrat Tnc Spp1 Ptn Acsl4 Gas6 Cd3e Kank2 Ccl2 Igfbp2 Cnr1 Rbp1 Tpcn2 Map1b Fes Lipg Mgmt Gstp1 Cdkn2b Ugt1a1
3.81175e-05	13	30	4.15578	Leukocyte tethering or rolling	http://amigo.geneontology.org/amigo/term/GO:0050901	Itgb7 Tnf Selp Itga4 Vcam1 St3gal4 Podxl2 Ccr2 Fut4 Spn Cx3cr1 Jam2 Ptafr
3.81175e-05	13	30	4.15578	Renal system vasculature development	http://amigo.geneontology.org/amigo/term/GO:0061437	Pdgfb Cd34 Hes1 Pdgfrb Notch1 Il6ra Pdgfra Acta2 Notch3 Egr1 C3ar1 Tcf21 Foxc2
3.81175e-05	13	30	4.15578	Kidney vasculature development	http://amigo.geneontology.org/amigo/term/GO:0061440	Pdgfb Cd34 Hes1 Pdgfrb Notch1 Il6ra Pdgfra Acta2 Notch3 Egr1 C3ar1 Tcf21 Foxc2
3.86151e-05	11	22	4.79514	Negative regulation of leukocyte mediated cytotoxicity	http://amigo.geneontology.org/amigo/term/GO:0001911	Lgals9 Il7r H2-M3 Havcr2 Tap2 Ptprc Clec2d Tap1 Serpinb9 Arrb2 Klrb1b
3.87106e-05	87	514	1.62326	Circulatory system process	http://amigo.geneontology.org/amigo/term/GO:0003013	Ramp2 Tgfb1 Apoe Cyp4f18 Slc4a3 Stc1 Cacna1d Fli1 Cd34 Scn1b Avpr1a Adora2a Sgcd Asic2 Slc6a4 Cacna1g Edn1 F2rl1 Emp2 Abcc1 Dsc2 Tnf Rgs2 Ncf2 Gsn Postn Fga Tacr3 Svep1 Sema3a Col1a2 Ptpro Dmpk Tjp1 Nr2f2 Scnn1b Flna Gas6 Ednra Mmp2 Cx3cl1 Hsd11b2 Tpm1 Smad3 Rbfox2 Adra2a Fgg Gucy1a1 Dusp5 Tnni3 Acta2 Fxyd1 Icam1 Trpm4 Rgs4 Akap12 Tgfb2 Cacna2d1 Abcc8 C3ar1 Abcb1a Atp1a3 Cldn5 Pik3r1 Pde3a Agrn I…
3.91287e-05	35	150	2.23773	Regulation of tube size	http://amigo.geneontology.org/amigo/term/GO:0035150	Apoe Wnt9b Avpr1a Adora2a Asic2 Slc6a4 Cacna1g Edn1 F2rl1 Tnf Rgs2 Fga Scnn1b Ednra Mmp2 Cx3cl1 Adra2a Fgg Gucy1a1 Dusp5 Acta2 Icam1 Trpm4 Itga1 Adora1 Smtnl2 Foxc2 F2r Foxc1 Adra1b Cysltr1 Prkg1 Pde5a Klf2 Ptafr
3.91287e-05	35	150	2.23773	Myelination	http://amigo.geneontology.org/amigo/term/GO:0042552	Ngfr Rarg Tgfb1 Rarb Pmp22 Igf1 Itgb4 Clu Tnf Mal2 Nab2 Tspan2 Tlr2 Tnfrsf1b Hgf Ptn Cd9 Ctsc Itgax Trf Tmem98 Lgi4 Egr2 Lpar1 Adgrg6 Dag1 Ulk4 Cldn5 Cntn2 Jam2 Prx B4galt6 Erbb2 Nrg1 Arhgef10
4.0307e-05	22	74	2.85116	Homotypic cell-cell adhesion	http://amigo.geneontology.org/amigo/term/GO:0034109	C1qtnf1 Plek Syk Dsc2 Fermt3 Fn1 Serpine2 Cfh Stxbp1 Fga Pdpn Pdgfra Cd9 Fgg Ccl5 Rap2b Dsg2 Plaur Cd24a Prkg1 Dsp Lgals1
4.2782e-05	29	114	2.43963	Glial cell development	http://amigo.geneontology.org/amigo/term/GO:0021782	Tgfb1 Ifngr1 Adora2a Itgb4 Clu Trem2 Vim Gsn Tspan2 Tlr2 Mxra8 Cd9 Lgi4 C1qa Lpar1 Tlr4 Adgrg6 Dag1 Ulk4 C5ar1 Nrros Cntn2 Prx B4galt6 Gstp1 Nrg1 Sox11 Arhgef10 Sox4
4.30766e-05	30	120	2.39757	Positive regulation of endocytosis	http://amigo.geneontology.org/amigo/term/GO:0045807	Axl Apoe Sh3gl1 Hfe Gata2 Fcgr1 Lbp Pld2 Syk F2rl1 Wnt5a Clu Nckap1l Trem2 C3 Anxa2 Trf Plcg2 Eef2k Serpine1 Hip1 Lrp1 Pcsk9 Cd14 Gpc3 Flot1 Arrb2 B2m Grem1 Ccl21a
4.55511e-05	72	405	1.70494	Sensory system development	http://amigo.geneontology.org/amigo/term/GO:0048880	Sox9 Serpinf1 Rarg Tcirg1 Tgfb1 Klf4 Bax Stat3 Nes Rcn1 Aldh1a2 Rarb Meis1 Efemp1 Gli3 Grhl2 Ache Cyp1b1 Twsg1 C3 Sox8 Fbn2 Pdgfrb Gdf11 Tfap2b Obsl1 Cfh Vim Col5a1 Zeb2 Fbn1 Jag1 Ephb2 Casz1 Prom1 Pdgfra Ptn Mfap5 Rrm1 Col4a1 Tenm3 Thy1 Stra6 Smad3 Lif Gnat1 Mitf C1qa Inhbb Spry1 Tgfb2 Sdk1 Sh3pxd2b Hesx1 Six5 Inhba Meis3 Sdk2 Foxc2 Rhoj Tgif1 Foxc1 Bmpr1b Jun Aldh1a1 Col8a2 Bak1 Mfap2 Sox11 Fat…
4.69893e-05	20	64	2.99696	T-helper cell differentiation	http://amigo.geneontology.org/amigo/term/GO:0042093	Loxl3 Tgfb1 Relb Stat3 Irf1 Irf4 Anxa1 Il18r1 Il6ra Lef1 Foxp1 Nfkbiz Tmem98 Nfkbid Foxp3 Ptger4 Ccr2 Gpr183 Spn Bcl3
4.84397e-05	8	12	6.39351	Response to laminar fluid shear stress	http://amigo.geneontology.org/amigo/term/GO:0034616	Mapk7 Tgfb1 Klf4 Abca1 Nfe2l2 Tgfb3 Ets1 Klf2
4.84397e-05	8	12	6.39351	Regulation of gamma-delta T cell differentiation	http://amigo.geneontology.org/amigo/term/GO:0045586	Lck Tcf7 Syk Nckap1l Ptprc Lef1 Egr3 Sox4
4.84397e-05	8	12	6.39351	Regulation of gamma-delta T cell activation	http://amigo.geneontology.org/amigo/term/GO:0046643	Lck Tcf7 Syk Nckap1l Ptprc Lef1 Egr3 Sox4
4.95803e-05	41	190	2.06948	Organ growth	http://amigo.geneontology.org/amigo/term/GO:0035265	Sox9 Rarg Prlr Gata6 Stc1 Rarb Anxa6 Cdk1 Igf1 Meis1 Slc6a4 Edn1 Col14a1 Pim1 Pdgfrb Gli1 Rgs2 Ddr2 Notch1 Thbs3 Pdgfra Foxp1 Vgll4 Fgfr2 Sash3 Sorbs2 Smad1 Parp2 Kcnk2 Rgs4 Rbpj Tgfb2 Il7 Ccnb1 S1pr1 Foxc2 Foxc1 Prkg1 Mapk11 Lepr Fdps
4.99087e-05	18	54	3.19676	Interleukin-12 production	http://amigo.geneontology.org/amigo/term/GO:0032615	Il16 H2-M3 Cd40 Irf1 Irak3 Syk Nfkb1 Laptm5 Tnfrsf9 Tlr3 Tlr4 Thbs1 Tlr8 Irf8 Tlr9 Mapk11 Arrb2 Lilra5
4.99087e-05	18	54	3.19676	Regulation of interleukin-12 production	http://amigo.geneontology.org/amigo/term/GO:0032655	Il16 H2-M3 Cd40 Irf1 Irak3 Syk Nfkb1 Laptm5 Tnfrsf9 Tlr3 Tlr4 Thbs1 Tlr8 Irf8 Tlr9 Mapk11 Arrb2 Lilra5
4.99087e-05	18	54	3.19676	Collagen biosynthetic process	http://amigo.geneontology.org/amigo/term/GO:0032964	Col1a1 Tgfb1 P3h4 Rcn3 Cygb Tgfb3 Pdgfrb Fn1 Vim Col5a1 Il6ra Emilin1 Scx Ccl2 Wnt4 F2r Arrb2 Serpinh1
4.99503e-05	62	334	1.78023	Positive regulation of secretion by cell	http://amigo.geneontology.org/amigo/term/GO:1903532	Tgfb1 Ghrhr Hfe Stx1a Dynll1 Trpm2 Plcd1 Gata2 Cacna1d C1qtnf1 Rab3d Igf1 Avpr1a Adora2a Sdc1 Pld2 Slc6a4 Cacna1g Tgfb3 Edn1 Syk F2rl1 Trem2 Rab27b Ms4a2 Ankrd1 Stxbp1 Bmp2 Tlr2 Fga Unc13b Fgr Spp1 P2rx7 Ano1 Acsl4 Cck Fgg Lif Rab8b Apbb1 Inhbb Trpm4 Tlr4 Tgfb2 Ptger4 Lrp1 Clcf1 Cnr1 Gpr68 Ptges Nlgn2 Kcnn4 Pla2g4a Ptafr Lepr Unc13d Fcer1g Sphk1 Sox11 Gpr27 Sox4
5.05506e-05	31	127	2.34093	Sequestering of calcium ion	http://amigo.geneontology.org/amigo/term/GO:0051208	Lck Bbc3 Tgfb1 Bax Gstm7 Hap1 Trpm2 Anxa6 Diaph1 Ms4a2 Ptprc Ngf P2rx7 Coro1a Rasa3 Ednra Cx3cl1 Thy1 Plcg2 Cxcl10 Tgfb2 Itpr3 F2r Tpcn2 P2ry6 Cxcr3 Selenon Cemip Xcr1 Ccr5 Ccl21a
5.06203e-05	22	75	2.81315	Nephron tubule morphogenesis	http://amigo.geneontology.org/amigo/term/GO:0072078	Sox9 Tgfb1 Lama5 Wnt9b Gli3 Myc Hes1 Sox8 Kif26b Bmp2 Wnt4 Hoxa11 Timeless Npnt Greb1l Tcf21 Fat4 Adamts16 Tacstd2 Gpc3 Grem1 Foxd1
5.14673e-05	57	299	1.82825	Anatomical structure homeostasis	http://amigo.geneontology.org/amigo/term/GO:0060249	Sox9 Tcirg1 Tgfb1 Bax Csf1 Gata2 Lrrk1 Cacna1d Cd34 Rab3d Rcn3 Pdk4 Akt3 Syk Sftpd Col14a1 Lox Pdgfrb Ltbp3 Adam8 Inpp5d Notch1 Ctsk Prom1 Spp1 P2rx7 Tjp1 Coro1a Sash3 Cx3cl1 Trf Rac2 Mks1 Tspoap1 Scx Cacna1a Snx10 Ctss Tlr4 Ptger4 Abcc8 Il7 Abcb1a Atp1b2 Cldn5 Adora1 Cnr1 S1pr1 Tlr9 Marcksl1 F2r Ccr2 Foxc1 Tmem119 Pla2g4a Cdh3 Flt3l
5.39276e-05	25	92	2.60605	Regulation of epithelial to mesenchymal transition	http://amigo.geneontology.org/amigo/term/GO:0010717	Axin2 Col1a1 Tiam1 Tgfb1 Tgfb3 Bambi Olfm1 Notch1 Jag1 Bmp2 Lef1 Glipr2 Pdpn Tgfb1i1 Smad3 Loxl2 Alx1 Spry1 Ovol2 Tgfb2 Dag1 Snai1 Foxc1 Grem1 Dact3
5.39276e-05	25	92	2.60605	Regulation of pattern recognition receptor signaling pathway	http://amigo.geneontology.org/amigo/term/GO:0062207	Ptprs Lbp Dhx58 Irf1 Tnfaip3 Irak3 Irf4 F2rl1 Slc15a3 Pik3ap1 Irf7 Tlr2 Smpdl3b Zc3hav1 Trim30a Tlr3 Ddx60 Tlr4 Tlr1 Tlr9 Rab7b Ticam2 Flot1 Arrb2 Tspan6
5.41292e-05	50	251	1.91041	Biological process involved in symbiotic interaction	http://amigo.geneontology.org/amigo/term/GO:0044403	Axl Apoe Fbln1 Nectin4 Ncf1 Tnip1 F2rl1 Sftpd Myc Ciita Cldn1 Cd4 Cd74 Ifitm1 Ifitm3 Fn1 Nucks1 Gsn Stom Lef1 Cxcl5 Pf4 Cxcl1 Clec5a Scnn1b Trim30a Trim21 Gas6 Cd209a Myd88 Trim59 Ccl5 Icam1 Trim14 Dag1 Gbp7 Serpinb9 Tpcn2 Jun Trim12c Trim30d Trim5 Ifitm2 Nectin2 Trim12a Vps37b Lgals1 Naip5 Ccr5 Pglyrp2
5.45169e-05	77	444	1.66318	Regulation of endopeptidase activity	http://amigo.geneontology.org/amigo/term/GO:0052548	Ngfr Lck Serpinf1 Timp1 Bbc3 Klf4 Bax Stat3 Cd44 Itih3 Timp2 Birc5 Wfdc2 Mical1 Apaf1 Igf1 Vsir Adora2a Syk Tnfrsf10b Psme1 Myc Serping1 Xdh C3 Psmb8 Tnf Pmaip1 Fas Casp12 Casp1 Serpine2 Bok Gsn Ngf F3 Epha7 Ambp Laptm5 Hgf Pycard Gas6 Anxa2 Smad3 Cck Serpine1 Nek5 Aim2 Acer2 Dap Hip1 Thbs1 Serpinb6b Cdkn2a Serpinb9 Cd109 Plaur Bst2 Sfn Lxn Col6a3 F2r Fabp1 Mgmt Birc2 Bak1 Serpinb6a Arrb2 Serpina…
5.50875e-05	37	165	2.15055	Regulation of viral process	http://amigo.geneontology.org/amigo/term/GO:0050792	Axl Fbln1 Apobec3 Top2a Ciita Cd4 Eif2ak2 Tnf Cd74 Fam111a Ifitm1 Ifitm3 Gsn Stom Notch1 Oasl2 Zc3hav1 Trim30a Trim21 Oas2 Trim59 Ccl5 Isg15 Trim14 Mdfic Oasl1 Bst2 Oas1a Trim12c Trim30d Trim5 Ifitm2 Nectin2 Trim12a Vps37b Rnasel Lgals1
5.6004e-05	41	191	2.05864	Negative regulation of cell growth	http://amigo.geneontology.org/amigo/term/GO:0030308	Sema6b Bbc3 Tchp Tgfb1 Cyp27b1 Ptprs Wnt5a Cdkn1a Sox17 Sema4c Serpine2 Rgs2 Sema6d Epha7 Sema3c Sema3a Foxp1 Rerg Vgll4 Arhgap4 Plxna3 Smad3 Sema3f Sh3bp4 Apbb1 Sema7a Rgs4 Tgfb2 Sema3d Inhba Trim46 Cdkn2a Bst2 Slit3 Sema3e Psrc1 Rgma Grem1 Dact3 Ccr5 Mndal
5.66218e-05	26	98	2.54436	Artery development	http://amigo.geneontology.org/amigo/term/GO:0060840	Ngfr Efnb2 Fkbp10 Apoe Akt3 Gli3 Hes1 Lox Pdgfrb Efemp2 Tfap2b Col3a1 Prrx1 Notch1 Jag1 Hpgd Stra6 Loxl1 Notch3 Rbpj Tgfb2 Ptger4 Foxf1 Foxc2 Foxc1 Sox4
5.72441e-05	65	357	1.74613	Positive regulation of proteolysis	http://amigo.geneontology.org/amigo/term/GO:0045862	Ngfr Lck Mmp14 Bbc3 Apoe Bax Stat3 Fbln1 Rcn3 Apaf1 Vsir Tnip1 Rnf144a Sumo2 Syk Nkd2 Plk2 Clu Tnfrsf10b Psme1 Myc Csnk1e Myh9 Meltf Trem2 Xdh Tnf Pmaip1 Fas Il33 Adam8 Casp12 Casp1 Fn1 Bok Gsn Ngf F3 Laptm5 Tnfrsf1b Pcolce Ctsc Nupr1 Pycard Smad3 Trib1 Cck Rnft2 Antxr1 Adra2a Nek5 Aim2 Acer2 Spon1 Dap Hip1 Cdkn2a Cldn4 F2r Cntn2 Bak1 Nlrp1b Cldn3 Rgma Acrbp
5.93558e-05	31	128	2.32264	Negative regulation of canonical Wnt signaling pathway	http://amigo.geneontology.org/amigo/term/GO:0090090	Axin2 Sox9 Apoe Bicc1 Sfrp5 Ccdc88c Gli3 Nkd2 Amer2 Wnt5a Snai2 Gli1 Sox17 Tnn Notch1 Fermt1 Bmp2 Dkk2 Ptpro Dkk3 Nkd1 Tle2 Egr1 Rbms3 Ankrd6 Dact1 Shisa3 Gpc3 Mcc Grem1 Dact3
5.97782e-05	20	65	2.95085	CD4-positive, alpha-beta T cell differentiation involved in immune response	http://amigo.geneontology.org/amigo/term/GO:0002294	Loxl3 Tgfb1 Relb Stat3 Irf1 Irf4 Anxa1 Il18r1 Il6ra Lef1 Foxp1 Nfkbiz Tmem98 Nfkbid Foxp3 Ptger4 Ccr2 Gpr183 Spn Bcl3
6e-05	30	122	2.35826	Release of sequestered calcium ion into cytosol	http://amigo.geneontology.org/amigo/term/GO:0051209	Lck Bbc3 Tgfb1 Bax Gstm7 Hap1 Trpm2 Diaph1 Ms4a2 Ptprc Ngf P2rx7 Coro1a Rasa3 Ednra Cx3cl1 Thy1 Plcg2 Cxcl10 Tgfb2 Itpr3 F2r Tpcn2 P2ry6 Cxcr3 Selenon Cemip Xcr1 Ccr5 Ccl21a
6.01258e-05	29	116	2.39757	Epithelial cell apoptotic process	http://amigo.geneontology.org/amigo/term/GO:1904019	Mapk7 Ramp2 Col18a1 Gata2 Nfe2l2 H2-M3 Cd40 Tnfaip3 Igf1 Pik3cg Zfp36l1 Tert Krt18 Tnf Fas Bok Gsn Itga4 Ngf Fga Nupr1 Gas6 Fgg Ccl12 Icam1 Serpine1 Thbs1 Tnip2 Arrb2
6.05884e-05	35	153	2.19385	Ensheathment of neurons	http://amigo.geneontology.org/amigo/term/GO:0007272	Ngfr Rarg Tgfb1 Rarb Pmp22 Igf1 Itgb4 Clu Tnf Mal2 Nab2 Tspan2 Tlr2 Tnfrsf1b Hgf Ptn Cd9 Ctsc Itgax Trf Tmem98 Lgi4 Egr2 Lpar1 Adgrg6 Dag1 Ulk4 Cldn5 Cntn2 Jam2 Prx B4galt6 Erbb2 Nrg1 Arhgef10
6.05884e-05	35	153	2.19385	Axon ensheathment	http://amigo.geneontology.org/amigo/term/GO:0008366	Ngfr Rarg Tgfb1 Rarb Pmp22 Igf1 Itgb4 Clu Tnf Mal2 Nab2 Tspan2 Tlr2 Tnfrsf1b Hgf Ptn Cd9 Ctsc Itgax Trf Tmem98 Lgi4 Egr2 Lpar1 Adgrg6 Dag1 Ulk4 Cldn5 Cntn2 Jam2 Prx B4galt6 Erbb2 Nrg1 Arhgef10
6.11637e-05	73	416	1.68291	Muscle system process	http://amigo.geneontology.org/amigo/term/GO:0003012	Lck Tiam1 Klf4 Kit Gata6 Actn3 Sulf2 Stc1 Cacna1d Sulf1 Anxa6 Scn1b Igf1 Sgcd Cacna1g Arg2 Edn1 Fbxo32 Col14a1 Dsc2 Aif1 Rgs2 Gsn Notch1 Tacr3 Tpm2 Tnfrsf1b Cald1 Foxp1 Tnfrsf1a Dmpk Scnn1b Flna Ednra Sorbs2 Tpm4 Tpm1 Smad3 Adra2a Gucy1a1 Dbn1 Scn7a Tnni3 Acta2 Parp2 Fxyd1 Trpm4 Rgs4 Mybpc2 Ptger4 Dag1 Cacna2d1 Abcc8 Rcsd1 Atp1a3 Npnt Chrnb1 Agrn Adora1 Dsg2 F2r Tpcn2 Tifab Adra1b Selenon Prkg1 P…
6.12045e-05	46	225	1.96068	Maintenance of location in cell	http://amigo.geneontology.org/amigo/term/GO:0051651	Lck Bbc3 Scin Tgfb1 Apoe Bax Gstm7 Hap1 Trpm2 Kdelr3 Anxa6 Cd4 Diaph1 Ms4a2 Sp100 Ptprc Lcn2 Gsn Ngf Alb P2rx7 Coro1a Rasa3 Ednra Cx3cl1 Thy1 Ccdc88a Aspm Plcg2 Dbn1 Cxcl10 Vps13c Tgfb2 Morc3 Itpr3 F2r Tpcn2 P2ry6 Tmsb4x Cxcr3 Selenon Cemip Xcr1 Ccr5 Tmsb10 Ccl21a
6.29362e-05	12	27	4.26234	Positive regulation of macrophage activation	http://amigo.geneontology.org/amigo/term/GO:0043032	Lgals9 Lbp Havcr2 Wnt5a Trem2 Il33 Il1rl1 Ctsc Tlr4 Thbs1 Pla2g4a Tnip2
6.29362e-05	12	27	4.26234	Eosinophil migration	http://amigo.geneontology.org/amigo/term/GO:0072677	Ccl8 Adam8 Cx3cl1 Dapk2 Ccl5 Ccl12 Ccl7 Ccl2 Ptger4 Lgals3 Ccl21a Ccl21b
6.29668e-05	16	45	3.40987	Humoral immune response mediated by circulating immunoglobulin	http://amigo.geneontology.org/amigo/term/GO:0002455	C6 Serping1 C3 Tnf Ptprc C4bp Foxj1 C1qa C1qc C1qb C1s1 Bcl3 C1ra Cfi H2-Ab1 C7
6.29668e-05	16	45	3.40987	Negative regulation of T cell differentiation	http://amigo.geneontology.org/amigo/term/GO:0045581	Loxl3 Hspb1 Irf1 Gli3 Cd74 Anxa1 Lag3 Foxj1 Nfkbid Foxp3 Fgl2 Cdkn2a Zfp608 Erbb2 Runx3 Nrarp
6.29668e-05	16	45	3.40987	Negative regulation of lymphocyte mediated immunity	http://amigo.geneontology.org/amigo/term/GO:0002707	Lgals9 Il7r Hfe H2-M3 Vsir Havcr2 Tap2 Ptprc Clec2d Foxj1 Tap1 Foxp3 Serpinb9 Spn Arrb2 Klrb1b
6.38965e-05	11	23	4.58665	Positive regulation of extracellular matrix organization	http://amigo.geneontology.org/amigo/term/GO:1903055	Sox9 Meltf Efemp2 Ddr2 Bmp2 Pdpn Emilin1 Smad3 Colgalt1 Tgfb2 Dag1
6.39522e-05	44	212	1.99043	Regulation of cell junction assembly	http://amigo.geneontology.org/amigo/term/GO:1901888	Mmp14 Ptprs Asic2 Wnt5a Cldn1 Snai2 Thbs2 Tnf St8sia2 Epha7 Ephb2 Tjp1 Srpx2 Nlgn3 Gpm6b Vstm5 Thy1 Smad3 Eef2k Ntng2 Lrrn3 Wnt4 Lrfn3 Negr1 Lrp1 Col16a1 Cldn5 Pik3r1 Agrn S100a10 Snai1 Mdga1 Lrfn4 Slitrk4 Flrt2 Adnp Nlgn2 Epha3 Gpc6 Flot1 Cldn19 Cldn3 Bhlhb9 Grem1
6.4717e-05	18	55	3.13863	Regulation of stem cell differentiation	http://amigo.geneontology.org/amigo/term/GO:2000736	Sox9 Stat3 Gata6 Nfe2l2 Vsir Hes1 Lbh Eif2ak2 Ltbp3 Notch1 Jag1 Pdgfra Ptn Tead2 Hoxb4 Tgfb2 Foxc1 Tacstd2
6.4717e-05	18	55	3.13863	T cell selection	http://amigo.geneontology.org/amigo/term/GO:0045058	Loxl3 Cd3g Foxn1 Tgfb1 Stat3 Dock2 Gli3 Irf4 Syk Cd4 Cd74 Fas Ptprc Il6ra Cd3e Cd3d Foxp3 Spn
6.4717e-05	25	93	2.57803	Myoblast differentiation	http://amigo.geneontology.org/amigo/term/GO:0045445	Sox9 Tgfb1 Ccl8 Ccl9 Igf1 Sdc1 Zfp36l1 Asb2 Cxcl14 Boc Wnt10b Sox8 Tnf Notch1 Ccl17 Cxcl10 Btg1 Rbpj Pik3r1 Plekhm3 Smyd1 Nrg1 Lgals1 Grem1 Flt3l
6.48505e-05	62	337	1.76438	Regulation of cell cycle phase transition	http://amigo.geneontology.org/amigo/term/GO:1901987	Ccnd2 Ube2c Tgfb1 Klf4 Map3k20 Dyrk3 Brca1 Cdc6 Birc5 Cdk1 Ccng1 Aurkb Zfp36l1 Gpr132 Trip13 Tert Plk2 Psme1 Adamts1 Donson Wnt10b Cdkn1a Ndc80 Msh2 Aif1 Lmnb1 Anxa1 Cdca5 Cdk2 Gli1 Cenpf Nek6 Wdr76 Cdc25b Bub1 Pdpn Cdc7 Kntc1 Gpnmb Blm Chek1 Kank2 Zwilch Fancd2 Ubd Ccl12 Brsk1 Ttk Rad9b Timeless Bub1b Ccnb1 Clspn Cdkn2a Dact1 Ticrr Tcim Tmod3 Mapk15 Cdkn2b Sox4 Slfn1
6.48505e-05	17	50	3.26069	Regulation of leukocyte degranulation	http://amigo.geneontology.org/amigo/term/GO:0043300	Lgals9 Spi1 Gata2 Pld2 Syk F2rl1 Ms4a2 Stxbp1 Fgr Rac2 Cd84 Foxf1 Ccr2 Fes Ptafr Unc13d Fcer1g
6.9574e-05	175	1222	1.3734	Chemical homeostasis	http://amigo.geneontology.org/amigo/term/GO:0048878	Ngfr Lck Cd52 Serpinf1 Tcirg1 Bbc3 Tiam1 Tgfb1 Apoe Cacnb3 Cp Bax Gstm7 Stat3 Ghrhr Hdac9 Slc4a3 Hfe Cyp27b1 Hap1 Dynll1 Trpm2 Plcd1 Stc1 Gata2 Abca1 Steap1 Cacna1d Tmprss6 C1qtnf1 Cd40 Birc5 Slc12a4 Anxa6 Scn1b Plscr3 Ptger1 Rcn3 Pdk4 Dcn Igf1 Hkdc1 Avpr1a Adora2a Stc2 Sgcd Pik3cg Fam20a Cacna1g Dlg4 Edn1 F2rl1 Pde8b Sftpd Wnt5a Myc Upk3a Cldn1 Meltf Cd4 Slc25a27 Trem2 Slc39a6 Diaph1 Ms4a2 Ccr1 …
6.9599e-05	102	637	1.53565	Cellular response to organonitrogen compound	http://amigo.geneontology.org/amigo/term/GO:0071417	Ngfr Sox9 Col6a1 Col1a1 Tgfb1 Klf4 Gstm7 Stat3 Ghrhr Hdac9 Klf5 Neurl1a Trpm2 Stc1 Cybb Nfe2l2 Brca1 Cdc6 Irf1 Ptger1 Pdk4 Akt3 Socs2 Igf1 Ddc Igfbp1 Pik3cg Klf11 Slc6a4 Cacnb1 Zfp36l1 Edn1 Myc Wnt10b Abcc1 Trem2 Aif1 Tnf Diaph1 Cdk2 Col3a1 Nucks1 Vim Pip4k2a Itga4 Fbn1 Rad51 Anxa5 Ccna2 Rab13 Vcam1 Nfkb1 Spaar Pik3r3 Pdgfra Col1a2 C2cd5 Blm Ano1 Flna Col4a1 Mmp2 Casp4 Ucp2 Cacna1a Gna15 Eef2k Le…
6.99157e-05	30	123	2.33909	Sprouting angiogenesis	http://amigo.geneontology.org/amigo/term/GO:0002040	Ngfr Itga5 Ramp2 Efnb2 Klf4 Hdac9 Gata2 Stard13 Akt3 Plk2 Hdac7 Anxa1 Notch1 Lef1 Pik3r3 Tjp1 Srpx2 Adgra2 Smad1 Egr3 Loxl2 Thbs1 E2f8 Foxc2 Rhoj Klf2 Sema3e Grem1 Nrarp Apela
7.05178e-05	14	36	3.72955	Embryonic digestive tract development	http://amigo.geneontology.org/amigo/term/GO:0048566	Tcf7 Aldh1a2 Rarb Gli3 Pkdcc Tnf Pdgfra Sall1 Stra6 Ovol2 Tgfb2 Foxf1 Tcf21 Sox11
7.05178e-05	14	36	3.72955	Regulation of T cell apoptotic process	http://amigo.geneontology.org/amigo/term/GO:0070232	Bbc3 Il7r St3gal1 Arg2 Wnt5a Ripk3 Adam8 Blm Ccl5 Nfkbid Tgfb2 Serpinb9 Lgals3 Gimap8
7.16107e-05	44	213	1.98109	Anterior/posterior pattern specification	http://amigo.geneontology.org/amigo/term/GO:0009952	Axin2 Hoxb6 Rarg Hoxc8 Aldh1a2 Btg2 Hoxb9 Gli3 Wnt5a Hes1 Gdf11 Ifitm1 Sox17 Vangl2 Zeb2 Notch1 Bmp2 Lef1 Sema3c Lfng Bhlhe40 Nr2f2 Smad3 Heyl Hoxc9 Pcdh8 Alx1 Hoxa11 Hoxb4 Hoxb5 Rbpj Foxf1 Palb2 Foxc2 Dmrt2 Hoxb3 Tifab Foxc1 Gpc3 Hoxb8 Hoxb2 Nrarp Hoxd3 Hoxd4
7.16107e-05	82	485	1.62145	Regulation of ion transmembrane transport	http://amigo.geneontology.org/amigo/term/GO:0034765	Rem1 Tcirg1 Tgfb1 Cacnb3 Bax Gstm7 Fxyd4 Hap1 Clic1 Fxyd5 Kcnd1 Cnksr3 Cybb Cacna1d Ywhah Scn1b Ifngr1 Pik3cg Asic2 Cacna1g Cacnb1 Dlg4 Clic6 Ifngr2 Trem2 Tnf Diaph1 Ms4a2 Kcnip2 Rgs2 Stom Ngf Ephb2 P2rx7 Rph3a Tcaf2 Coro1a Nlgn3 Flna Ednra Cx3cl1 Rrad Thy1 Plcg2 Cacna1a Scn7a Cxcl10 Ccl2 Kcnh8 Cbarp Kcnc2 Fxyd1 Tcaf1 Kcnh3 Rgs4 Ctss Tgfb2 Cacna2d1 Abcc8 Abcb1a Atp1b2 Agrn Fgf11 Pcsk9 Tlr9 F2r Tp…
7.23416e-05	34	148	2.20317	Regulation of viral life cycle	http://amigo.geneontology.org/amigo/term/GO:1903900	Axl Apobec3 Top2a Ciita Cd4 Eif2ak2 Tnf Cd74 Fam111a Ifitm1 Ifitm3 Gsn Notch1 Oasl2 Zc3hav1 Trim30a Trim21 Oas2 Trim59 Ccl5 Isg15 Trim14 Oasl1 Bst2 Oas1a Trim12c Trim30d Trim5 Ifitm2 Nectin2 Trim12a Vps37b Rnasel Lgals1
7.24677e-05	49	247	1.90252	Tissue homeostasis	http://amigo.geneontology.org/amigo/term/GO:0001894	Sox9 Tcirg1 Tgfb1 Bax Csf1 Gata2 Lrrk1 Cd34 Rab3d Rcn3 Pdk4 Akt3 Syk Sftpd Col14a1 Pdgfrb Ltbp3 Adam8 Inpp5d Notch1 Ctsk Prom1 Spp1 P2rx7 Tjp1 Coro1a Sash3 Trf Rac2 Mks1 Scx Snx10 Ctss Tlr4 Ptger4 Abcc8 Il7 Abcb1a Atp1b2 Cldn5 S1pr1 Tlr9 F2r Ccr2 Foxc1 Tmem119 Pla2g4a Cdh3 Flt3l
7.49945e-05	20	66	2.90614	Alpha-beta T cell differentiation involved in immune response	http://amigo.geneontology.org/amigo/term/GO:0002293	Loxl3 Tgfb1 Relb Stat3 Irf1 Irf4 Anxa1 Il18r1 Il6ra Lef1 Foxp1 Nfkbiz Tmem98 Nfkbid Foxp3 Ptger4 Ccr2 Gpr183 Spn Bcl3
7.53722e-05	55	289	1.82514	Neuron apoptotic process	http://amigo.geneontology.org/amigo/term/GO:0051402	Ngfr Bbc3 Axl Apoe Nqo1 Bax Nes Crlf1 Birc5 Apaf1 Unc5b Adora2a Btg2 Tert Map3k12 Nfatc4 Msh2 Tnf Pmaip1 Fas Adam8 Tfap2b Bok Ncf2 Stxbp1 Ngf Epha7 Tnfrsf1a Tyrobp Coro1a Nupr1 Pak3 Cx3cl1 Cacna1a Ccl12 Egr1 Tgfb2 Lrp1 Clcf1 Agrn Itga1 Pcsk9 F2r C5ar1 Adnp Cx3cr1 Jun Arrb2 Syngap1 Nlrp1b Bhlhb9 Ntf5 Nrbp2 Dio3 Kcnip3
7.74364e-05	70	397	1.69098	Eye development	http://amigo.geneontology.org/amigo/term/GO:0001654	Sox9 Serpinf1 Rarg Tcirg1 Tgfb1 Klf4 Bax Stat3 Nes Rcn1 Aldh1a2 Rarb Meis1 Efemp1 Gli3 Grhl2 Ache Cyp1b1 Twsg1 Sox8 Fbn2 Pdgfrb Gdf11 Tfap2b Obsl1 Cfh Vim Col5a1 Zeb2 Fbn1 Jag1 Ephb2 Casz1 Prom1 Pdgfra Ptn Mfap5 Rrm1 Col4a1 Tenm3 Thy1 Stra6 Smad3 Lif Gnat1 Mitf Inhbb Spry1 Tgfb2 Sdk1 Sh3pxd2b Hesx1 Six5 Inhba Meis3 Sdk2 Foxc2 Rhoj Tgif1 Foxc1 Bmpr1b Jun Aldh1a1 Col8a2 Bak1 Mfap2 Sox11 Fat1 Fat3 D…
7.81741e-05	25	94	2.5506	Regulation of NIK/NF-kappaB signaling	http://amigo.geneontology.org/amigo/term/GO:1901222	Spi1 Havcr2 Edn1 Hdac7 Litaf Trem2 Eif2ak2 Tnf Il18r1 Tlr2 Laptm5 Tlr3 Tlr4 Tlr7 Tlr9 Cd14 Bcl3 Tcim Birc2 Eda Adgrg3 Sphk1 Tspan6 Grem1 Edaradd
7.97407e-05	15	41	3.50864	Positive regulation of lymphocyte migration	http://amigo.geneontology.org/amigo/term/GO:2000403	Lgals9 Cxcl14 Wnt5a Aif1 Adam8 Ccl20 Itga4 Pycard Cxcl10 Ccl5 Ccl7 Ccr2 Spn Jam2 Ccl21a
7.97407e-05	15	41	3.50864	Positive regulation of B cell proliferation	http://amigo.geneontology.org/amigo/term/GO:0030890	Cd40 Nckap1l Cdkn1a Cd74 Ptprc Nfatc2 Ephb2 Sash3 Tnfsf13b Vav3 Tlr4 Il7 Clcf1 Tlr9 Gpr183
8.02002e-05	19	61	2.98713	Negative regulation of cell-substrate adhesion	http://amigo.geneontology.org/amigo/term/GO:0010812	Mmp14 Col1a1 Fbln1 Meltf Notch1 Jag1 Postn Plet1 Serpine1 Acer2 Thbs1 Lrp1 Fzd7 Pik3r1 Cdkn2a Mmp12 Tacstd2 Sema3e Lgals1
8.08252e-05	26	100	2.49347	Cardiac muscle tissue growth	http://amigo.geneontology.org/amigo/term/GO:0055017	Gata6 Cdk1 Igf1 Meis1 Edn1 Col14a1 Pim1 Gli1 Rgs2 Notch1 Foxp1 Vgll4 Sorbs2 Smad1 Parp2 Kcnk2 Rgs4 Rbpj Tgfb2 Ccnb1 S1pr1 Foxc2 Foxc1 Prkg1 Mapk11 Fdps
8.17524e-05	30	124	2.32023	Actin filament-based movement	http://amigo.geneontology.org/amigo/term/GO:0030048	Stc1 Cacna1d Myo1b Scn1b Sgcd Myo1g Cacna1g Ccdc88c Evl Myh9 Emp2 Dsc2 Gsn Pdpn Was Flna Myo1e Tpm1 Myo5c Dbn1 Acta2 Fxyd1 Apbb1 Trpm4 Cacna2d1 Adora1 Dsg2 Frmd6 Dsp Wipf1
8.30101e-05	28	112	2.39757	Regulation of neural precursor cell proliferation	http://amigo.geneontology.org/amigo/term/GO:2000177	Ngfr Tgfb1 Nes Fzd3 Gata2 Igf1 Btg2 Slc6a4 Gli3 Wnt5a Shcbp1 Gli1 Notch1 Ptbp2 Ptn Smarca1 Flna Cx3cl1 Adgrg1 Trf Cip2a Aspm Kctd11 Cd24a Bex1 Cx3cr1 Ccr5 Rassf10
8.30101e-05	53	276	1.84161	Skin development	http://amigo.geneontology.org/amigo/term/GO:0043588	Ngfr Sox9 Col1a1 Itga3 Foxn1 Gata6 Cyp27b1 Fzd3 Lama5 Etv4 Itgb4 Zfp36l1 Fst Wnt5a Scel Grhl2 Cldn1 Wnt10b Dnase1l2 Tnf Anxa1 Tfap2b Col3a1 Wnt10a Vangl2 Col5a1 Notch1 Itga6 Fermt1 Ptch2 Fosl2 Col1a2 Wnt16 St14 Adamts2 Ovol2 Txnip Rbpj Tgfb2 Inhba Gjb3 Snai1 Cd109 Sfn Cldn4 Trim16 Foxc1 Sprr1a Sprr2f Dsp Eda Cdh3 Runx3
8.31541e-05	34	149	2.18838	Blood vessel diameter maintenance	http://amigo.geneontology.org/amigo/term/GO:0097746	Apoe Avpr1a Adora2a Asic2 Slc6a4 Cacna1g Edn1 F2rl1 Tnf Rgs2 Fga Scnn1b Ednra Mmp2 Cx3cl1 Adra2a Fgg Gucy1a1 Dusp5 Acta2 Icam1 Trpm4 Itga1 Adora1 Smtnl2 Foxc2 F2r Foxc1 Adra1b Cysltr1 Prkg1 Pde5a Klf2 Ptafr
8.31541e-05	34	149	2.18838	Regulation of tube diameter	http://amigo.geneontology.org/amigo/term/GO:0035296	Apoe Avpr1a Adora2a Asic2 Slc6a4 Cacna1g Edn1 F2rl1 Tnf Rgs2 Fga Scnn1b Ednra Mmp2 Cx3cl1 Adra2a Fgg Gucy1a1 Dusp5 Acta2 Icam1 Trpm4 Itga1 Adora1 Smtnl2 Foxc2 F2r Foxc1 Adra1b Cysltr1 Prkg1 Pde5a Klf2 Ptafr
8.36631e-05	18	56	3.08259	Positive regulation of type I interferon production	http://amigo.geneontology.org/amigo/term/GO:0032481	Dhx58 Irf1 Syk Irf7 Zc3hav1 Tlr3 Myd88 Oas2 Plcg2 Tlr4 Ddx58 Tlr8 Tlr7 Tlr9 Mmp12 Cd14 Hmgb2 Flot1
8.36631e-05	18	56	3.08259	Exocrine system development	http://amigo.geneontology.org/amigo/term/GO:0035272	Sox9 Tgfb1 Lama5 Igf1 Tgfb3 Snai2 Twsg1 Tnf Sema3c Hgf Sema3a Plxna1 Tgfb2 Dag1 Foxc1 Eda Srp54a Srp54b
8.39859e-05	16	46	3.33575	Regulation of T cell migration	http://amigo.geneontology.org/amigo/term/GO:2000404	Lgals9 Il27ra Wnt5a Ripk3 Cd200r1 Aif1 Adam8 Ccl20 Itga4 Pycard Cxcl10 Ccl5 Ccr2 Spn Lrch1 Ccl21a
8.39859e-05	23	83	2.65755	Regulation of biological process involved in symbiotic interaction	http://amigo.geneontology.org/amigo/term/GO:0043903	Fbln1 F2rl1 Sftpd Ciita Cd4 Cd74 Ifitm1 Ifitm3 Gsn Cxcl5 Cxcl1 Trim30a Trim21 Trim59 Trim14 Trim12c Trim30d Trim5 Ifitm2 Nectin2 Trim12a Vps37b Lgals1
8.39859e-05	16	46	3.33575	Regulation of stem cell proliferation	http://amigo.geneontology.org/amigo/term/GO:0072091	Fbln1 Zfp36l1 Tert Snai2 Pim1 Eif2ak2 Ltbp3 Sox17 Ptprc Fermt1 Ngf Cxcl1 Ovol2 Epcam Hmgb2 Sox11
9.03061e-05	41	195	2.01642	Male sex differentiation	http://amigo.geneontology.org/amigo/term/GO:0046661	Sox9 Mmp14 Bax Kit Gata6 H3f3b Wnt9b Arid5b Sdc1 Rhobtb3 Wnt5a Msh2 Sox8 Pdgfrb Bok Rab13 Sema3a Pdgfra Nupr1 Rrm1 Flna Tlr3 Adgrg1 Fanca Inha Aspm Scx Wnt4 Icam1 Hoxa11 Tgfb2 Abcb1a Inhba Ago4 Greb1l Lhfpl2 Tlr9 Tcf21 Hmgb2 Mamld1 Csmd1
9.28839e-05	37	169	2.09965	Calcium ion transport into cytosol	http://amigo.geneontology.org/amigo/term/GO:0060402	Lck Bbc3 Tgfb1 Cacnb3 Bax Gstm7 Hap1 Trpm2 Cacna1g Cd4 Diaph1 Ms4a2 Ptprc Ngf P2rx7 Trpv6 Coro1a Rasa3 Ednra Cx3cl1 Thy1 Plcg2 Cxcl10 Trpv5 Tgfb2 Cacna2d1 Itpr3 F2r Tpcn2 P2ry6 Cxcr3 Selenon Cemip Bak1 Xcr1 Ccr5 Ccl21a
9.51193e-05	12	28	4.11012	Response to interferon-alpha	http://amigo.geneontology.org/amigo/term/GO:0035455	Axl Myc Eif2ak2 Ifitm1 Ifitm3 Gas6 Ifit2 Bst2 Ifitm2 Ifit3b Ifi204 Ifit3
9.51193e-05	12	28	4.11012	Regulation of regulatory T cell differentiation	http://amigo.geneontology.org/amigo/term/GO:0045589	Lck Lgals9 Tgfb1 Hspb1 H2-M3 Irf1 Vsir Lag3 Fanca Fancd2 Dusp10 Foxp3
9.51193e-05	12	28	4.11012	Regulation of monocyte chemotaxis	http://amigo.geneontology.org/amigo/term/GO:0090025	Pla2g7 Aif1 Ccr1 Cxcl10 Ccl5 Ccl2 Serpine1 Nbl1 S100a14 Ccr2 Cxcl17 Grem1
9.87248e-05	83	497	1.60159	Negative regulation of intracellular signal transduction	http://amigo.geneontology.org/amigo/term/GO:1902532	Zfp385a Mapk7 Kctd10 Itga3 Foxm1 Spi1 Apoe Klf4 Homer3 Hspb1 Rasa4 Cd44 Fbln1 Actn3 Fhl2 Cnksr3 Nfe2l2 H2-M3 Dyrk3 Timp2 Dhx58 Sfrp5 Tnfaip3 Igf1 Ddit4 Irak3 Tnip1 F2rl1 Clu Ajuba Sh3bp1 Hdac7 Litaf Snai2 Ivns1abp Xdh Cd74 Hells Il1rl1 Serpine2 Rgs2 Ptprc Atf3 Spaar Ephb2 Emilin1 P2rx7 Arhgap25 Vgll4 Ddias Pycard Rasa3 Trim59 Lif Pik3ip1 G2e3 Fignl1 Sh3bp4 Wtip Nfkbid Cavin3 Spry1 Lpar1 Tlr4 Tgfb…
9.88127e-05	10	20	4.79514	I-kappaB phosphorylation	http://amigo.geneontology.org/amigo/term/GO:0007252	Tnf Traf2 Tlr2 Tlr3 Cx3cl1 Tlr4 Ikbke Tlr7 Tlr9 Cx3cr1
9.88127e-05	63	349	1.7312	Camera-type eye development	http://amigo.geneontology.org/amigo/term/GO:0043010	Sox9 Serpinf1 Rarg Tcirg1 Tgfb1 Klf4 Bax Nes Rcn1 Aldh1a2 Rarb Meis1 Efemp1 Gli3 Grhl2 Ache Cyp1b1 Twsg1 Sox8 Fbn2 Pdgfrb Gdf11 Tfap2b Obsl1 Cfh Vim Zeb2 Fbn1 Jag1 Ephb2 Casz1 Prom1 Pdgfra Ptn Rrm1 Col4a1 Tenm3 Thy1 Stra6 Smad3 Lif Gnat1 Mitf Spry1 Tgfb2 Sdk1 Hesx1 Six5 Inhba Sdk2 Foxc2 Rhoj Tgif1 Foxc1 Bmpr1b Jun Aldh1a1 Col8a2 Bak1 Sox11 Fat1 Fat3 Dio3
9.89117e-05	14	37	3.62875	Positive regulation of animal organ morphogenesis	http://amigo.geneontology.org/amigo/term/GO:0110110	Ngfr Sox9 Tgfb1 Csf1 Cd34 Edn1 Wnt5a Sox8 Bmp2 Ednra Wnt4 Spry1 Hoxa11 Rbpj
9.89117e-05	14	37	3.62875	Fat-soluble vitamin metabolic process	http://amigo.geneontology.org/amigo/term/GO:0006775	Cyp4f18 Cyp27b1 Pltp Snai2 Cbr3 Tnf Cyp26a1 Lrat Nfkb1 Gc Snai1 Rbp1 Cbr1 Ugt1a2
9.89117e-05	14	37	3.62875	Myeloid dendritic cell activation	http://amigo.geneontology.org/amigo/term/GO:0001773	Spi1 Tgfb1 Relb Cd244a Dock2 Havcr2 Irf4 Clec4d Pycard Cd37 Ubd Rbpj Pirb Flt3l
9.97166e-05	50	257	1.86581	Regulation of mitotic cell cycle phase transition	http://amigo.geneontology.org/amigo/term/GO:1901990	Ccnd2 Ube2c Tgfb1 Klf4 Brca1 Cdc6 Birc5 Cdk1 Ccng1 Aurkb Zfp36l1 Gpr132 Trip13 Tert Psme1 Adamts1 Donson Wnt10b Cdkn1a Ndc80 Aif1 Lmnb1 Anxa1 Cdca5 Cdk2 Cenpf Nek6 Cdc25b Bub1 Pdpn Cdc7 Kntc1 Gpnmb Blm Chek1 Kank2 Ubd Ccl12 Brsk1 Ttk Bub1b Ccnb1 Clspn Cdkn2a Dact1 Ticrr Tmod3 Cdkn2b Sox4 Slfn1
0.000101336	95	589	1.54682	Protein localization to membrane	http://amigo.geneontology.org/amigo/term/GO:0072657	Mmp14 Ramp2 Itgb7 Itga3 Bbc3 Tiam1 Tgfb1 Apoe Cacnb3 Bax Stx1a Lama5 Ncf1 Rab3d Cacnb1 Dlg4 Nkd2 Fyb Emp2 Arl13b Krt18 Trem2 Myl12a Pkdcc Tnf Pmaip1 Pacs1 Stxbp1 Gsn Stom Itga4 Tnik Rab13 Tmeff1 Ephb2 Prkg2 Gpc2 Exoc4 Ptn Tcaf2 C2cd5 Tnfrsf1a Sytl2 Flna Gas6 Sorbs2 Thy1 Anxa2 Ccdc88a Rtp4 Nrxn2 Zdhhc15 Ramp1 Cacna1a Dbn1 Grip1 Ccl2 Tcaf1 Rab8b Tspan14 Arl5c Rftn1 Dag1 Lrp1 Sh3pxd2b Pik3r1 Agrn S1…
0.000101409	11	24	4.39554	Glomerular epithelium development	http://amigo.geneontology.org/amigo/term/GO:0072010	Nphs1 Cd34 Jag1 Prom1 Ptpro Myo1e Foxj1 Basp1 Foxc2 Cd24a Foxc1
0.000105312	46	230	1.91805	Protein autophosphorylation	http://amigo.geneontology.org/amigo/term/GO:0046777	Lck Pdgfb Grk5 Hck Kit Ros1 Irak3 Stk10 Syk Gfra2 Ripk3 Map3k12 Pim1 Eif2ak2 Pdgfrb Stk17b Pask Ptprc Ddr2 Nek6 Tnik Ngf Epha7 Fgr Pdgfra Prkg2 Camkk2 Gpnmb Mvp Fgfr2 Btk Thy1 Mapkapk3 Eef2k Melk Rap2b Map4k1 Ttk Prkd2 Rap2a Jun Fes Erbb2 Mapk15 Clk2 Grem1
0.000106494	21	73	2.75885	Positive regulation of phagocytosis	http://amigo.geneontology.org/amigo/term/GO:0050766	Gata2 Fcgr1 Lbp Dock2 F2rl1 Sftpd Nckap1l Pros1 Trem2 C3 Tnf Slc11a1 Ptprc Pycard Gas6 Ccl2 Camk1d Lrp1 Fcer1g Il2rb Sirpb1a
0.000107093	47	237	1.90187	Cardiac muscle tissue development	http://amigo.geneontology.org/amigo/term/GO:0048738	Efnb2 Tgfb1 Gata6 Fhl2 Aldh1a2 Rarb Cdk1 Igf1 Meis1 Sgcd Edn1 Wnt5a Col14a1 Pim1 Pdgfrb Ankrd1 Gli1 Speg Rgs2 Notch1 Bmp2 Pdgfra Foxp1 Vgll4 Sorbs2 Smad1 Tpm1 Tnni3 Parp2 Kcnk2 Rgs4 Rbpj Tgfb2 Fzd7 Ccnb1 Dsg2 S1pr1 Foxc2 Foxc1 Prkg1 Mapk11 Nebl Dsp Fdps Arrb2 Nrg1 Grem1
0.000107821	18	57	3.02851	Positive regulation of blood vessel endothelial cell migration	http://amigo.geneontology.org/amigo/term/GO:0043536	Pdgfb Tgfb1 Hdac9 Hspb1 Gata2 Nfe2l2 Cd40 Akt3 Igf1 Plk2 Hdac7 Anxa1 Srpx2 Ets1 Thbs1 Prkd2 Foxc2 Rhoj
0.000107821	31	132	2.25226	Negative regulation of inflammatory response	http://amigo.geneontology.org/amigo/term/GO:0050728	Serpinf1 Lgals9 Apoe Tnfaip8l2 Tnfaip3 Igf1 Adora2a Cd200r1 Nfkb1 Tnfrsf1b Hgf Smpdl3b Tnfrsf1a Siglece Cx3cl1 Ets1 Smad3 Cd276 Fndc4 Dusp10 Foxp3 Ptger4 Rps19 Adora1 Foxf1 Cd24a Spn Cx3cr1 Socs3 Cxcl17 Gstp1
0.000108041	15	42	3.4251	Regulation of natural killer cell mediated cytotoxicity	http://amigo.geneontology.org/amigo/term/GO:0042269	Lgals9 H2-M3 Havcr2 Tap2 Il18rap Rasgrp1 Lag3 Clec2d Vav1 Tap1 Serpinb9 Raet1e Arrb2 Nectin2 Klrb1b
0.000108041	15	42	3.4251	Intrinsic apoptotic signaling pathway in response to DNA damage by p53 class mediator	http://amigo.geneontology.org/amigo/term/GO:0042771	Zfp385a Bbc3 Cd44 Ddit4 Cdkn1a Msh2 Pmaip1 Cd74 Aen Nupr1 Pycard Brca2 Phlda3 Bcl3 Ifi204
0.000108041	15	42	3.4251	T cell homeostasis	http://amigo.geneontology.org/amigo/term/GO:0043029	Tcirg1 Foxn1 Tgfb1 Bax Ripk3 Nckap1l Pmaip1 Fas P2rx7 Coro1a Ccnb2 Lmo1 Tgfb2 Spns2 Cd24a
0.000111505	17	52	3.13528	Cell migration involved in sprouting angiogenesis	http://amigo.geneontology.org/amigo/term/GO:0002042	Efnb2 Klf4 Hdac9 Gata2 Stard13 Akt3 Plk2 Hdac7 Anxa1 Notch1 Pik3r3 Srpx2 Egr3 Thbs1 Foxc2 Rhoj Grem1
0.000111505	17	52	3.13528	Regulation of mast cell activation	http://amigo.geneontology.org/amigo/term/GO:0033003	Gata2 Pld2 Syk Ms4a2 Stxbp1 Fgr Rac2 Cd84 Milr1 Ptpre Foxf1 Cnr1 Fes Unc13d Fcer1g Nectin2 Lilrb4a
0.000111991	16	47	3.26477	Establishment of endothelial barrier	http://amigo.geneontology.org/amigo/term/GO:0061028	Ptprs F2rl1 Cldn1 Tnf Abcb1b Tnfrsf1a Tjp1 Msn Myd88 Icam1 Foxp3 Cldn5 S1pr2 S1pr3 Myadm Cldn3
0.000115174	27	108	2.39757	Response to retinoic acid	http://amigo.geneontology.org/amigo/term/GO:0032526	Sox9 Serpinf1 Rarg Col1a1 Klf4 Gata6 Aldh1a2 Abca1 Slc6a4 Myc Ptk7 Pdgfrb Cyp26a1 Lrat Tnc Tead2 Fgfr2 Ccl2 Acer2 Igfbp2 Atp1a3 Mill2 Gjb3 Trim16 Ptges Epha3 Clk2
0.000115728	5	5	9.59027	Positive regulation of platelet activation	http://amigo.geneontology.org/amigo/term/GO:0010572	Plek Selp Pdpn Tlr4 Pla2g4a
0.00011992	48	245	1.87891	Negative regulation of neuron death	http://amigo.geneontology.org/amigo/term/GO:1901215	Ngfr Serpinf1 Axl Apoe Bax Stat3 Nes Crlf1 Csf1 Cd34 Birc5 Igf1 Unc5b Adora2a Rel Btg2 Tert Hdac7 Cd200r1 Map3k12 Abcc1 Nfatc4 Msh2 Adam8 Tfap2b Bok Stxbp1 Ngf Tnfrsf1b Gpnmb Coro1a Cx3cl1 Cacna1a Ccl5 Ccl12 Parp2 Lrp1 Clcf1 F2r C5ar1 Adnp Cx3cr1 Jun Arrb2 Syngap1 Bhlhb9 Ntf5 Nrbp2
0.00011992	13	33	3.77799	Neutrophil activation	http://amigo.geneontology.org/amigo/term/GO:0042119	Spi1 Syk F2rl1 Tnf Il18rap Cxcl5 Anxa3 Tyrobp Scnn1b Myd88 Ccl5 Ptafr Fcer1g
0.00011992	13	33	3.77799	Regulation of alpha-beta T cell proliferation	http://amigo.geneontology.org/amigo/term/GO:0046640	Lgals9 Cd244a Irf1 Vsir Arg2 Syk Twsg1 Ptprc Blm Cd3e Cd24a Ccr2 Rasal3
0.00011992	13	33	3.77799	Positive regulation of cartilage development	http://amigo.geneontology.org/amigo/term/GO:0061036	Sox9 Gli3 Wnt5a Bmp1 Pkdcc Bmp2 Smad1 Smad3 Scx Loxl2 Hoxa11 Runx2 Bmpr1b
0.000120725	65	366	1.70319	Response to oxygen levels	http://amigo.geneontology.org/amigo/term/GO:0070482	Mmp14 Ramp2 Col1a1 Bbc3 Tgfb1 Cacnb3 Gata6 Stc1 Cybb Nfe2l2 Cd34 Ddit4 Stc2 Cygb Pld2 Slc6a4 Zfp36l1 Tgfb3 Edn1 Tert Ajuba Myc Cdkn1a Pdgfrb Fas Ankrd1 Adam8 Casp1 Notch1 Bmp2 Ccna2 Postn Vcam1 Tlr2 Pdpn Fosl2 Ptn Plat Ednra Mmp2 Hsd11b2 Ets1 Smad3 Ucp2 Loxl2 Eef2k Ccl2 Wtip Kcnk2 Egr1 Lpar1 Rbpj Tgfb2 Ccnb1 Adora1 Hilpda Cd24a Prkcb Fabp1 Birc2 Cldn3 Fndc1 Sox4 Plekhn1 Apold1
0.000125613	59	323	1.75178	Muscle organ development	http://amigo.geneontology.org/amigo/term/GO:0007517	Tgfb1 Klf5 Neurl1a Actn3 Nphs1 Lama5 Plagl1 Dcn Arid5b Btg2 Asb2 Fos Wnt5a Myc Hdac7 Wnt10b Sox8 Lox Ankrd1 Efemp2 Col3a1 Des Vangl2 Cenpf Atf3 Notch1 Bmp2 Lef1 Eln Foxp1 Nr2f2 Nupr1 Stra6 Tpm1 Smad3 Heyl Scx Lif Tnni3 Zbtb42 Egr2 Egr1 Rbpj Tgfb2 Dag1 Maff S1pr1 Tcf21 Foxc2 Tifab Fzd2 Foxc1 Selenon Dsp Smyd1 Arntl Flot1 Nrg1 Sox11
0.000129238	30	127	2.26542	Odontogenesis	http://amigo.geneontology.org/amigo/term/GO:0042476	Ngfr Axin2 Col1a1 Tcirg1 Tgfb1 Bax Relt Csf1 Lama5 Cd34 Sdc1 Fam20a Gli3 Edn1 Fst Wnt10a Itga6 Bmp2 Lef1 Tnc Csf3r Pdgfra Ednra Serpine1 Snx10 Runx2 Bcor Inhba Foxc1 Eda
0.000130227	24	91	2.5293	Animal organ regeneration	http://amigo.geneontology.org/amigo/term/GO:0031100	Axl Tgfb1 Hfe Sulf2 Cdk1 Gli3 Lcp1 Myc Cldn1 Cdkn1a Gli1 Notch1 Ccna2 Hgf Cxcl5 Anxa3 Gas6 Ucp2 Lif Ccl2 Flt3 Bak1 Gstp1 Ugt1a1
0.000130227	24	91	2.5293	Regulation of blood vessel endothelial cell migration	http://amigo.geneontology.org/amigo/term/GO:0043535	Pdgfb Tgfb1 Apoe Klf4 Hdac9 Hspb1 Gata2 Nfe2l2 Stard13 Cd40 Akt3 Igf1 Plk2 Sh3bp1 Hdac7 Tnf Anxa1 Notch1 Srpx2 Ets1 Thbs1 Prkd2 Foxc2 Rhoj
0.000131229	21	74	2.72156	Stem cell proliferation	http://amigo.geneontology.org/amigo/term/GO:0072089	Nes Fbln1 Cd34 Zfp36l1 Tert Wnt5a Snai2 Wnt10b Pim1 Eif2ak2 Ltbp3 Sox17 Ptprc Fermt1 Ngf Cxcl1 Ovol2 Abcb1a Epcam Hmgb2 Sox11
0.000137454	14	38	3.53326	T cell mediated cytotoxicity	http://amigo.geneontology.org/amigo/term/GO:0001913	Il7r H2-M3 Ripk3 Emp2 Tap2 Ptprc Mr1 P2rx7 Ctsc Serpinb9 Raet1e B2m H2-K1 Nectin2
0.000137454	14	38	3.53326	Response to progesterone	http://amigo.geneontology.org/amigo/term/GO:0032570	Ramp2 Tgfb1 Fosb Fos Tgfb3 Fosl1 Tlr2 Ptn Ccl2 Txnip Tgfb2 Dsg2 Cldn4 Trerf1
0.000141327	12	29	3.96839	Negative regulation of endothelial cell apoptotic process	http://amigo.geneontology.org/amigo/term/GO:2000352	Mapk7 Ramp2 Gata2 Nfe2l2 Tnfaip3 Tert Fga Gas6 Fgg Icam1 Serpine1 Tnip2
0.000141327	12	29	3.96839	Positive regulation of granulocyte chemotaxis	http://amigo.geneontology.org/amigo/term/GO:0071624	Lbp Edn1 Nckap1l Cd74 Ednra Dapk2 Rac2 Camk1d C3ar1 S100a14 C5ar1 Ccl21a
0.000144745	31	134	2.21864	Icosanoid metabolic process	http://amigo.geneontology.org/amigo/term/GO:0006690	Cyp4f18 Ggt5 Ptgds Ncf1 Avpr1a Ltc4s Edn1 Syk Cyp1b1 Cd74 Anxa1 Cyp2c23 Tlr2 Pdpn Cyp4a14 Hpgds Tnfrsf1a Hpgd Ephx1 Tlr4 Ptges Dpep2 Akr1c20 Pla2g4a Gstm1 Alox5ap Gstp1 Cyp2d22 Sphk1 Gsta1 Cyp2c68
0.000144745	17	53	3.07612	Negative regulation of lymphocyte differentiation	http://amigo.geneontology.org/amigo/term/GO:0045620	Loxl3 Hspb1 Irf1 Gli3 Cd74 Anxa1 Lag3 Foxj1 Nfkbid Foxp3 Fgl2 Cdkn2a Zfp608 Erbb2 Runx3 Nrarp Pglyrp2
0.000144745	36	166	2.07982	Eye morphogenesis	http://amigo.geneontology.org/amigo/term/GO:0048592	Sox9 Rarg Bax Stat3 Rarb Meis1 Efemp1 Gli3 Sox8 Fbn2 Gdf11 Tfap2b Obsl1 Cfh Col5a1 Fbn1 Jag1 Ephb2 Casz1 Prom1 Ptn Mfap5 Tenm3 Thy1 Stra6 Gnat1 Sdk1 Sdk2 Aldh1a1 Col8a2 Bak1 Mfap2 Sox11 Fat1 Fat3 Dio3
0.000144745	36	166	2.07982	Actin filament bundle assembly	http://amigo.geneontology.org/amigo/term/GO:0051017	Fhod1 Actn1 Pls3 Myo1b Plek Pdlim4 Tgfb3 Evl Gpr65 Lcp1 Arhgap28 Aif1 Dpysl3 Eln Cald1 Tjp1 Was Flna Cx3cl1 Kank2 Tpm1 Smad3 Ccdc88a Arap1 Dbn1 Wnt4 Lpar1 Ptger4 Sh3pxd2b Pik3r1 S100a10 Synpo S1pr1 Tacstd2 Marcks Arhgef10
0.000144745	17	53	3.07612	Modulation by symbiont of entry into host	http://amigo.geneontology.org/amigo/term/GO:0052372	Ciita Cd4 Cd74 Ifitm1 Ifitm3 Gsn Trim30a Trim21 Trim59 Trim14 Trim12c Trim30d Trim5 Ifitm2 Nectin2 Trim12a Lgals1
0.000144745	17	53	3.07612	Mesenchyme morphogenesis	http://amigo.geneontology.org/amigo/term/GO:0072132	Sox9 Wnt5a Myc Snai2 Notch1 Bmp2 Lef1 Exoc4 Smad3 Heyl Acta2 Rbpj Tgfb2 Foxf1 Snai1 Foxc2 Foxc1
0.000145899	80	480	1.59838	Negative regulation of transport	http://amigo.geneontology.org/amigo/term/GO:0051051	Rem1 Lgals9 Spi1 Tgfb1 Apoe Cacnb3 Cyp4f18 Gstm7 Cnn2 Ankrd13d Pea15a Stc1 Rhbdf2 Dlg4 Edn1 Pde8b Oit1 Sftpd Myc Hes1 Pkdcc Tnf Cd74 Anxa1 Map4k4 Sp100 Serpine2 Rgs2 Notch1 Il1rn Fermt1 Anxa5 Tnfrsf1b Ephb2 Prkg2 Tcaf2 Tnfrsf1a Siglece Coro1a Acsl4 Gpm6b Rrad Inha Ucp2 Adra2a Lif Neu3 Cbarp Inhbb Icam1 Cd84 Rgs4 Tgfb2 Ptger4 Plcb4 Abcc8 Thbs1 Mdfic Agrn Adora1 Foxf1 Pcsk9 Cnr1 Tlr9 Pid1 Bst2 Entp…
0.000146783	9	17	5.0772	Antigen processing and presentation of peptide antigen via MHC class II	http://amigo.geneontology.org/amigo/term/GO:0002495	Trem2 Cd74 Pycard H2-Aa H2-DMb2 H2-DMa Ctss Fcer1g H2-Ab1
0.000146783	9	17	5.0772	Positive regulation of T-helper 1 type immune response	http://amigo.geneontology.org/amigo/term/GO:0002827	Il27ra Il18r1 Il1r1 Slc11a1 Arid5a Ccr2 Nlrp10 Pla2g4a H2-Ab1
0.000146783	9	17	5.0772	Glomerular mesangium development	http://amigo.geneontology.org/amigo/term/GO:0072109	Pdgfb Cd34 Pdgfrb Notch1 Il6ra Acta2 Egr1 C3ar1 Foxc2
0.000147094	16	48	3.19676	B cell receptor signaling pathway	http://amigo.geneontology.org/amigo/term/GO:0050853	Lck Bax Syk Nckap1l Gcsam Lpxn Ptprc Nfatc2 Btk Cmtm3 Vav3 Plcg2 Rftn1 Lat2 Prkcb Nfam1
0.000147094	16	48	3.19676	Negative chemotaxis	http://amigo.geneontology.org/amigo/term/GO:0050919	Sema6b Wnt5a Sema4c Sema6d Epha7 Sema3c Sema3a Plxna3 Sema3f Sema7a Sema3d Flrt2 Robo2 Slit3 Nrg1 Sema3e
0.000147094	16	48	3.19676	Positive regulation of biomineral tissue development	http://amigo.geneontology.org/amigo/term/GO:0070169	Tgfb1 Actn3 Tgfb3 Wnt10b Pkdcc Fbn2 Bmp2 P2rx7 Ptn Gpm6b Smad3 Isg15 Cd276 Wnt4 Bmpr1b Tmem119
0.000147094	95	595	1.53122	Cellular response to organic cyclic compound	http://amigo.geneontology.org/amigo/term/GO:0071407	Serpinf1 Col1a1 Tgfb1 Klf4 Gstm7 Stat3 Ghrhr Klf5 Cyp27b1 Trpm2 Stc1 Abca1 Brca1 Ywhah Ptger1 Igf1 Ddit4 Prmt2 Pik3cg Adcy3 Slc6a4 Zfp36l1 Edn1 Clu Myc Fbxo32 Ciita Snai2 Wnt10b Nfatc4 Pim1 Lbh Cyp1b1 Aif1 Tnf Diaph1 Anxa1 Ankrd1 Itga6 Rad51 Bmp2 Ccna2 Lef1 Nfkb1 Tnc Padi2 Spp1 P2rx7 Zc3hav1 Ptn Foxp1 Blm Scnn1b Msn Pak3 Flna Tlr3 Smad1 Mmp2 Kank2 Heyl Rbfox2 Gna15 Ccl5 Eef2k Ccl12 Ccl2 Colec12 I…
0.000148707	30	128	2.24772	Development of primary female sexual characteristics	http://amigo.geneontology.org/amigo/term/GO:0046545	Mmp14 Bax Kit Arid5b Fst Myc Adamts1 Mmp19 Idh1 Schip1 Pdgfra Lfng Nr2f2 Nupr1 Mmp2 Fanca Inha Pcyt1b Wnt4 Ptger4 Brca2 Inhba Lhfpl2 Foxc1 Bmpr1b Robo2 Pla2g4a Slit3 Arrb2 Csmd1
0.000149998	71	413	1.64869	Regulation of cell growth	http://amigo.geneontology.org/amigo/term/GO:0001558	Mmp14 Sema6b Bbc3 Tchp Tgfb1 Apoe Cyp27b1 Ptprs H3f3b Cxcl16 Ros1 Socs2 Igf1 Avpr1a Igfbp1 Edn1 Wnt5a Col14a1 Cdkn1a Tnfrsf12a Pot1b Sox17 Sema4c Fn1 Serpine2 Rgs2 Syt2 Olfm1 Sema6d Ngf Epha7 Ptch2 Sema3c Sema3a Foxp1 Rerg Vgll4 Acsl4 Arhgap4 Plxna3 Smad3 Dbn1 Sema3f Parp2 Sh3bp4 Apbb1 Sema7a Rgs4 Tgfb2 Lrp1 Sema3d Inhba Trim46 Cdkn2a Bst2 Sfn Adnp Islr2 Map1b Slit3 Fdps Sphk1 Erbb2 Sema3e Psrc1 …
0.000156316	95	596	1.52865	Regulation of cell cycle process	http://amigo.geneontology.org/amigo/term/GO:0010564	Axin2 Ccnd2 Pdgfb Sox9 Ube2c Tgfb1 Klf4 Map3k20 Kif11 H2-M3 Dyrk3 Brca1 Cdc6 Birc5 Ywhah Cdk1 Igf1 Ccng1 Aurkb Zfp36l1 Gpr132 Edn1 Trip13 Tert Plk2 Wnt5a Psme1 Adamts1 Donson Wnt10b Racgap1 Cdkn1a Ndc80 Msh2 Aif1 Tnf Lmnb1 Pdgfrb Anxa1 Cdca5 Cdk2 Gli1 Sgo2a Obsl1 Cenpf Nek6 Wdr76 Cdc25b Knstrn Bub1 Tpx2 Lef1 Pdpn Stil Cdc7 Kntc1 Gpnmb Rad51ap1 Blm Mki67 Chek1 Kank2 Kif23 Zwilch Ccp110 Fancd2 Lif …
0.000156316	11	25	4.21972	Positive regulation of interleukin-4 production	http://amigo.geneontology.org/amigo/term/GO:0032753	Icosl Havcr2 Irf4 Syk Il33 Prg2 Sash3 Cd3e Foxp3 Slc7a5 Fcer1g
0.000156316	11	25	4.21972	Negative regulation of axon extension involved in axon guidance	http://amigo.geneontology.org/amigo/term/GO:0048843	Sema6b Wnt5a Sema4c Sema6d Sema3c Sema3a Plxna3 Sema3f Sema7a Sema3d Sema3e
0.000156647	28	116	2.31489	Regulation of gliogenesis	http://amigo.geneontology.org/amigo/term/GO:0014013	Tgfb1 Igf1 Tert Myc Hes1 Sox8 Tnf Fas Il33 Serpine2 Vim Notch1 Bmp2 Tlr2 Dab1 Tnfrsf1b Ptn Trf Lif Tmem98 Zfp365 Egr2 Dusp10 Dag1 Abcc8 Clcf1 Sox11 Cdkn2b
0.000157731	117	769	1.45912	Regulation of proteolysis	http://amigo.geneontology.org/amigo/term/GO:0030162	Ngfr Lck Serpinf1 Mmp14 Timp1 Bbc3 Apoe Klf4 Bax Stat3 Cd44 Fbln1 Itih3 Hfe Timp2 Birc5 Wfdc2 Rcn3 Mical1 Apaf1 Igf1 Vsir Adora2a Tnip1 Rnf144a Sumo2 Syk Nkd2 Plk2 Clu Tnfrsf10b Psme1 Myc Csnk1e Myh9 Meltf Wnt10b Serping1 Trem2 Xdh C3 Psmb8 Tnf Pmaip1 Fas Il33 Adam8 Casp12 Casp1 Fn1 Serpine2 Bok Gsn Ngf F3 Epha7 Ambp Laptm5 Tnfrsf1b Hgf Pcolce Ctsc Nupr1 Pycard Trim21 Ophn1 Gas6 Plat Anxa2 Smad3 …
0.000159431	26	104	2.39757	Positive regulation of canonical Wnt signaling pathway	http://amigo.geneontology.org/amigo/term/GO:0090263	Col1a1 Tgfb1 Sulf2 Lrrk1 Scel Csnk1e Wnt10b Ptk7 Bambi Zeb2 Dkk2 Nfkb1 Adgra2 Smad3 Aspm Trpm4 Rbpj Plekha4 Dact1 Jrk Arntl Gpc3 Eda Cdh3 Sox4 Nrarp
0.000160838	10	21	4.5668	Gamma-delta T cell activation	http://amigo.geneontology.org/amigo/term/GO:0046629	Lck Tcf7 Syk Nckap1l Ptprc Lef1 Egr3 Mill2 Jaml Sox4
0.000160838	10	21	4.5668	Regulation of hair follicle development	http://amigo.geneontology.org/amigo/term/GO:0051797	Ngfr Foxn1 Fst Wnt5a Wnt10b Tnf Fermt1 Tgfb2 Inhba Cdh3
0.000160838	10	21	4.5668	Positive regulation of myeloid leukocyte cytokine production involved in immune response	http://amigo.geneontology.org/amigo/term/GO:0061081	Kit H2-M3 Wnt5a Cd74 Laptm5 Spon2 Sema7a Tlr4 Ddx58 Fcer1g
0.000169097	13	34	3.66687	Regulation of neutrophil chemotaxis	http://amigo.geneontology.org/amigo/term/GO:0090022	Lbp Edn1 Nckap1l Cd74 Bst1 Ednra Dapk2 Rac2 Camk1d C3ar1 C5ar1 C5ar2 Ccl21a
0.000169976	67	385	1.66896	Regulation of binding	http://amigo.geneontology.org/amigo/term/GO:0051098	Pdgfb Lgals9 Ramp2 Tiam1 Tgfb1 Apoe Klf4 Bax Nes Hfe Igf1 Aurkb Irf4 Tert Plk2 Wnt5a Myc Csnk1e Hes1 Cdkn1a Nfatc4 Arhgap28 Bambi Lox Pacs1 Nucks1 Gpsm1 Itga4 Bmp2 Ngf Lef1 Lfng Cald1 Ephb6 Blm Trim21 Zfp90 Anxa2 Smad3 Mdfi Ramp1 Lif Spon1 Tlr4 Tgfb2 Lrp1 Cldn5 Agrn S100a10 Dzip1 Pcsk9 Cdkn2a Dact1 Zbtb7c Ifit2 Plaur Foxc1 Adnp Jun Bcl3 Hmgb2 Flot1 Arrb2 B2m Sox11 Rgma Smim6
0.000170002	56	305	1.76084	Learning or memory	http://amigo.geneontology.org/amigo/term/GO:0007611	Ccnd2 Zfp385a Itga5 Serpinf1 Itga3 Apoe Kit Igf1 Btg2 Adcy3 Slc6a4 Fos Amph Pde8b Plk2 Nfatc4 Rin1 Fosl1 Casp1 Il1rn Ngf B4galt2 Ephb2 Ptn Nlgn3 Ap1s2 Stra6 Cck Nrxn2 Brsk1 Dcdc2a Apbb1 Kcnk2 Atp8a1 Egr2 Egr1 Rcan2 Abcc8 Atp1a3 Ptchd1 Itpr3 Synpo Cnr1 Tifab Adnp Rgs14 Cx3cr1 Jun Cntn2 Pde5a Pirb B2m Csmd1 Syngap1 Bhlhb9 Ntf5
0.000170456	64	363	1.69085	Cellular response to peptide	http://amigo.geneontology.org/amigo/term/GO:1901653	Ngfr Tgfb1 Klf4 Stat3 Ghrhr Hdac9 Klf5 Nfe2l2 Cdc6 Irf1 Pdk4 Akt3 Socs2 Igf1 Igfbp1 Klf11 Cacnb1 Zfp36l1 Edn1 Myc Abcc1 Trem2 Cdk2 Nucks1 Vim Pip4k2a Itga4 Fbn1 Anxa5 Ccna2 Rab13 Vcam1 Nfkb1 Pik3r3 C2cd5 Ano1 Casp4 Ucp2 Cacna1a Eef2k Leprot Ccl2 Rab8b Inhbb Icam1 Klf10 Gdf15 Tlr4 Timeless Cacna2d1 Apobec1 Atp1a3 Pik3r1 Ptpre Pcsk9 Pid1 Foxc2 Map1b Prkcb Socs3 Klf2 Rab31 Gpr173 Gstp1
0.000173802	18	59	2.92585	Response to interferon-beta	http://amigo.geneontology.org/amigo/term/GO:0035456	Irf1 Ifitm1 Ifitm3 Ifi211 Tlr3 Aim2 Ifi203 Xaf1 Ikbke Ifi209 Bst2 Ifi205 Ifitm2 Ifi204 Ifi207 Ifit3 Ifi47 Mndal
0.000178304	29	123	2.26112	Female gonad development	http://amigo.geneontology.org/amigo/term/GO:0008585	Mmp14 Bax Kit Arid5b Fst Myc Adamts1 Mmp19 Idh1 Schip1 Pdgfra Lfng Nr2f2 Nupr1 Mmp2 Fanca Inha Pcyt1b Wnt4 Ptger4 Brca2 Inhba Foxc1 Bmpr1b Robo2 Pla2g4a Slit3 Arrb2 Csmd1
0.000178443	51	270	1.8115	Mitotic nuclear division	http://amigo.geneontology.org/amigo/term/GO:0140014	Pdgfb Ube2c Tgfb1 Kif11 Ncapg Cdc6 Birc5 Ywhah Igf1 Aurkb Edn1 Trip13 Racgap1 Ndc80 Tnf Pdgfrb Cdca5 Sgo2a Obsl1 Nuf2 Nek6 Knstrn Bub1 Tpx2 Smc2 Kif2c Kntc1 Mki67 Flna Chek1 Kif23 Klhdc8b Eml4 Kif4 Ncaph Misp Ncapd2 Ttk Prc1 Bub1b Ccdc8 Ccnb1 Ncapg2 Tubg2 Kif18b Espl1 Sphk1 Nsl1 Psrc1 Arhgef10 Kifc1
0.000185436	17	54	3.01916	Macrophage migration	http://amigo.geneontology.org/amigo/term/GO:1905517	Mmp14 Csf1 Cd200r1 Trem2 Emilin1 Cd9 Cx3cl1 Ccl5 Ccl12 Ccl2 C3ar1 Ccr2 C5ar1 Lgals3 Cx3cr1 Cxcl17 Ccl21a
0.000185436	17	54	3.01916	Negative regulation of leukocyte apoptotic process	http://amigo.geneontology.org/amigo/term/GO:2000107	Axl Il7r St3gal1 Aurkb Arg2 Hcls1 St6gal1 Cd74 Foxp1 Blm Gas6 Ccl5 Serpinb9 Fcer1g Ccr5 Ccl21a Bcl2a1a
0.000186093	14	39	3.44266	Macrophage differentiation	http://amigo.geneontology.org/amigo/term/GO:0030225	Spi1 Tgfb1 Spib Csf1 Gata2 Hcls1 Cd4 Tspan2 Pf4 Trib1 Gab3 Lif C1qc Nrros
0.000186093	27	111	2.33277	Regulation of actin filament bundle assembly	http://amigo.geneontology.org/amigo/term/GO:0032231	Fhod1 Plek Pdlim4 Tgfb3 Evl Gpr65 Arhgap28 Tjp1 Was Flna Cx3cl1 Kank2 Tpm1 Smad3 Ccdc88a Arap1 Dbn1 Wnt4 Lpar1 Ptger4 Sh3pxd2b Pik3r1 S100a10 Synpo S1pr1 Tacstd2 Arhgef10
0.000186093	14	39	3.44266	Positive T cell selection	http://amigo.geneontology.org/amigo/term/GO:0043368	Loxl3 Cd3g Foxn1 Tgfb1 Stat3 Dock2 Irf4 Cd74 Ptprc Il6ra Cd3e Cd3d Foxp3 Spn
0.000186093	14	39	3.44266	Homeostasis of number of cells within a tissue	http://amigo.geneontology.org/amigo/term/GO:0048873	Sox9 Bax Csf1 Gata2 Akt3 Col14a1 Notch1 P2rx7 Coro1a Sash3 Il7 F2r Ccr2 Flt3l
0.000188955	66	379	1.67007	Protein localization to extracellular region	http://amigo.geneontology.org/amigo/term/GO:0071692	Tcirg1 Tiam1 Tgfb1 Apoe Cavin1 Stx1a Dynll1 Trpm2 Abca1 Cacna1d Birc5 Rab3d Rcn3 Igf1 Plek Adora2a Llgl1 Rhbdf2 Tgfb3 F2rl1 Pde8b Oit1 Trem2 Tnf Fbn2 Anxa1 Ankrd1 Tfap2b Map4k4 Il1rn Fbn1 Anxa5 Rab13 Tlr2 Fga Unc13b P2rx7 Ano1 Acsl4 Olfm2 Ucp2 Adra2a Fgg Ccl5 Krt20 Rab8b Apbb1 Inhbb Trpm4 Tlr4 Tgfb2 Ptger4 Abcc8 Lrp1 Nbl1 Cnr1 Gpr68 F2r Nlgn2 Nrros Kcnn4 Arntl Lepr Gpr27 Sox4 C1qtnf5
0.000191444	16	49	3.13152	Positive regulation of biomineralization	http://amigo.geneontology.org/amigo/term/GO:0110151	Tgfb1 Actn3 Tgfb3 Wnt10b Pkdcc Fbn2 Bmp2 P2rx7 Ptn Gpm6b Smad3 Isg15 Cd276 Wnt4 Bmpr1b Tmem119
0.000191444	16	49	3.13152	Myoblast fusion	http://amigo.geneontology.org/amigo/term/GO:0007520	Nphs1 Ccl8 Plekho1 Myh9 Casp1 Nfatc2 Ptgfrn Cd9 Cxcl10 Gdf15 Cd53 Myof Jam2 Flot1 Ehd2 Flt3l
0.000191444	157	1097	1.37254	Ion transmembrane transport	http://amigo.geneontology.org/amigo/term/GO:0034220	Rem1 Lck S100a6 Gabrg1 Tcirg1 Gria3 Bbc3 Tgfb1 Cacnb3 Bax Gstm7 Fxyd4 Slc4a3 Hfe Hap1 Clic1 Trpm2 Fxyd5 Kcnd1 Slc38a3 Piezo1 Cnksr3 Cybb Anxa9 Cacna1d Slc12a4 Anxa6 Ywhah Scn1b Ifngr1 Gabrp Pik3cg Asic2 Slc6a4 Cacna1g Cacnb1 Dlg4 Emb Ank Myc Clic6 Ifngr2 Abcc1 Trem2 Slc37a1 Slc39a6 Tap2 Tnf Diaph1 Ms4a2 Sfxn3 Kcnip2 Gria4 Slc40a1 Slc11a1 Rgs2 Ptprc Tmem63a Stom Anxa5 Ngf Mcub Ephb2 Slc34a2 P2rx7 …
0.000191444	16	49	3.13152	Autonomic nervous system development	http://amigo.geneontology.org/amigo/term/GO:0048483	Fzd3 Hes1 Sox8 Tfap2b Fn1 Vcam1 Sema3a Plxna3 Ednra Sema3f Egr2 Nav2 Erbb2 Sox11 Hoxb2 Sox4
0.000191444	102	654	1.49573	Localization within membrane	http://amigo.geneontology.org/amigo/term/GO:0051668	Mmp14 Ramp2 Itgb7 Itga3 Bbc3 Tiam1 Tgfb1 Dennd1c Apoe Cacnb3 Bax Stx1a Lama5 Ncf1 Rab3d Dock2 Llgl1 Cacnb1 Dlg4 Nkd2 Fyb Emp2 Arl13b Krt18 Trem2 Myl12a Pkdcc Tnf Pmaip1 Pacs1 Ptprc Stxbp1 Gsn Stom Itga4 Tnik Rab13 Tmeff1 Ephb2 Prkg2 Gpc2 Exoc4 Ptn Tcaf2 C2cd5 Tnfrsf1a Sytl2 Flna Gas6 Sorbs2 Thy1 Anxa2 Ccdc88a Rtp4 Nrxn2 Zdhhc15 Ramp1 Cacna1a Dbn1 Grip1 Ccl2 Tcaf1 Micall2 Rab8b Tspan14 Arl5c Rftn1…
0.000192339	15	44	3.26941	Dendritic cell differentiation	http://amigo.geneontology.org/amigo/term/GO:0097028	Spi1 Axl Tgfb1 Relb Trpm2 H2-M3 Irf4 F2rl1 Trem2 Gas6 Ubd Rbpj Irf8 Prtn3 Pirb
0.000192339	15	44	3.26941	Regulation of natural killer cell mediated immunity	http://amigo.geneontology.org/amigo/term/GO:0002715	Lgals9 H2-M3 Havcr2 Tap2 Il18rap Rasgrp1 Lag3 Clec2d Vav1 Tap1 Serpinb9 Raet1e Arrb2 Nectin2 Klrb1b
0.000196304	48	250	1.84133	Regulation of synapse organization	http://amigo.geneontology.org/amigo/term/GO:0050807	Tubb5 Tiam1 Apoe Neurl1a Ptprs Kif1a Sparc Asic2 Wnt5a Nfatc4 Thbs2 Tnf St8sia2 Epha7 Ephb2 Sparcl1 Ptn Ptpro Dmpk Srpx2 Pak3 Nlgn3 Vstm5 Il10ra Zdhhc15 Dbn1 Sema3f Eef2k Ntng2 Lrrn3 Pcdh8 Arhgap33 Lrfn3 Igsf9 Dag1 Negr1 Dnm3 Pik3r1 Agrn Mdga1 Lrfn4 Slitrk4 Flrt2 Adnp Nlgn2 Gpc6 Tuba1a Bhlhb9
0.000196796	84	515	1.56424	Plasma membrane bounded cell projection assembly	http://amigo.geneontology.org/amigo/term/GO:0120031	Tchp Klf5 Kit Neurl1a Hap1 Dynll1 Trpm2 Lama5 Pmp22 Itgb4 Cdkl1 Evl F2rl1 Ajuba Sh3bp1 Emp2 Rabl2 Arl13b Fgd2 Aif1 Dpysl3 Pdgfrb Plce1 Srgap2 Vangl2 Gsn Notch1 Itga6 Ccdc39 Tnik Ccdc28b P2rx7 Emp1 Ptpro Ttll3 Dock11 Was Flna Vstm5 Mns1 Map4 Ccdc88a Arap1 Abcc4 Rac2 Vav3 Ccp110 Mks1 Foxj1 Dbn1 Ccl5 Dcdc2a Anln Icam1 Arhgef4 Spag1 Snx10 Lpar1 Ccdc40 Emp3 Dnm3 Ulk4 Pik3r1 Cdc42ep4 Agrn Dzip1 S1pr2 S…
