# Supplementary material for: Polyamine Catabolism and Its Role in Renal Injury and Fibrosis in Mice Subjected to Repeated Low-Dose Cisplatin Treatment
Source: Biomedicines. 2024 Mar 13;12(3):640. doi: 10.3390/biomedicines12030640 (PMC10968664; doi:10.3390/biomedicines12030640)
Supplement: Supplementary file 1 [file biomedicines-12-00640-s001.zip › Datasets S1-S10/Enrichment D35 Datasets S7-S8 and S10/GO Enrichment Day 35/Dataset S8 RLDC 35 Day Combined GO-MF.xlsx]

## Sheet: RLDC 35 Day Combined GO-MF
Enrichment FDR	nGenes	Pathway Genes	Fold Enrichment	Pathway	URL	Genes
7.50328e-24	291	1502	1.85804	Signaling receptor binding	http://amigo.geneontology.org/amigo/term/GO:0005102	Ngfr Lck Pdgfb Itga5 Icosl Mmp14 S100a4 Kctd10 Lgals9 Timp1 Sema6b Gabrg1 Itgb7 Efnb2 Itga3 Tubb5 Il16 Vwf Tiam1 Tgfb1 Apoe Sh3gl1 Hck Homer3 Gstm7 Stat3 Clec11a Cd244a Nes Prlr Il27ra Fbln1 Hfe Hap1 Crlf1 Ccl8 Csf1 Stc1 Actn1 Abca1 Lama5 Fcgr1 Lbp H2-M3 Timp2 Wnt9b Cxcl16 Ccl6 Ccl9 Ptger1 Frk Lama2 Socs2 Igf1 Avpr1a Dock2 Adora2a Prmt2 Stc2 Shc2 Efemp1 Pik3cg Itgb4 Dlg4 Ccdc88c Tgfb3 Edn1 Syk Cx…
7.29474e-18	56	136	3.94894	Extracellular matrix structural constituent	http://amigo.geneontology.org/amigo/term/GO:0005201	Col6a1 Col18a1 Col1a1 Col5a3 Nid1 Fbln1 Lama5 Sparc Lama2 Dcn Col6a2 Efemp1 Nid2 Matn2 Col14a1 Vwa5a Fbn2 Efemp2 Col17a1 Col3a1 Fn1 Dpt Col5a1 Prg2 Fbn1 Postn Fga Col15a1 Tnc Emilin1 Col1a2 Eln Mfap5 Srpx2 Bgn Col4a1 Col4a2 Col12a1 Fgg Scara3 Abi3bp Impg2 Tgfbi Lum Spon1 Ltbp4 Col16a1 Npnt Prelp Agrn Mfap4 Col6a3 Col8a2 Spock2 Fbln2 Hmcn1
5.28079e-15	79	272	2.78541	Cell adhesion molecule binding	http://amigo.geneontology.org/amigo/term/GO:0050839	Itgb2 Itga5 Mmp14 Itgb7 Itga3 Vwf Bcam Fbln1 Nphs1 Fxyd5 Actn1 Lama5 Timp2 Cldn7 Igf1 Itgb4 Syk Emb Lcp1 Myh9 Emp2 Cd200r1 Ptk7 Fermt3 Adam8 Col3a1 Fn1 Tnn Itga4 Itga6 Fbn1 Fermt1 Postn Vcam1 Fga Prom1 Emilin1 Spp1 Gpnmb Ptn Ptpro Cd9 Tjp1 Msn Nlgn3 Cdh11 Cx3cl1 Thy1 Kirrel3 Dscaml1 Nrxn2 Fgg Tspan8 Tgfbi Isg15 Icam1 Igsf9 Sema7a Nexn Cdh6 Thbs1 Col16a1 Npnt Kirrel Itga1 S1pr2 Ccdc141 Dsg2 Epcam …
1.22511e-14	308	1869	1.58042	Molecular function regulator	http://amigo.geneontology.org/amigo/term/GO:0098772	Ccnd2 Rem1 Lck Pdgfb Serpinf1 Lgals9 Timp1 Sema6b Acap1 Il16 Tiam1 Tgfb1 Dennd1c Apoe Klf4 Tbc1d8 Cacnb3 Clec11a Arhgef40 Hspb1 Rasa4 Fxyd4 Fbln1 Itih3 Stx1a Dennd2c Crlf1 Dynll1 Ccl8 Fxyd5 Csf1 Stc1 Anxa9 Ncf1 Stard13 Timp2 Birc5 Wfdc2 Cyth3 Cyth4 Wnt9b Cxcl16 Ccl6 Ywhah Ccl9 Scn1b Arhgef25 Apaf1 Socs2 Igf1 Vsir Srgap1 Dock2 Stc2 Ccng1 Ltc4s Efemp1 Llgl1 Fam20a Pik3r5 Ccdc88c Tgfb3 Edn1 Cxcl14 F…
1.20497e-13	250	1457	1.64555	Protein-containing complex binding	http://amigo.geneontology.org/amigo/term/GO:0044877	Ngfr Itgb2 Lck Pdgfb Itga5 Mmp14 Col6a1 Uhrf1 Itgb7 Itga3 Tubb5 Vwf Scin Tgfb1 Apoe Bax Eno2 Nes Nid1 Pafah1b3 Fbln1 Actn3 Nphs1 P3h4 Stx1a Dynll1 Fhod1 Actn1 Abca1 Lama5 Fcgr1 Pls3 H3f3b C1qtnf1 Timp2 Rarb Pltp Anxa6 Myo1b Sparc Map1s Dcn Epb41l2 Igf1 Dock2 Adora2a Col6a2 Ltc4s Myo1g Aebp1 Mrc2 Itgb4 Slc6a4 Dlg4 Pik3r5 Krt19 Coch Pfkp Fos Tgfb3 Amph Gli3 Syk F2rl1 Plk2 Fst Lcp1 Clu Hr Fyb Ajuba …
2.73743e-12	142	709	1.92076	Calcium ion binding	http://amigo.geneontology.org/amigo/term/GO:0005509	S100a4 S100a6 Fkbp10 Ltbp2 Scin Adgre1 Nid1 Rcn1 Fbln1 Actn3 Sulf2 Trpm2 Pla2g12b Plcd1 Actn1 Anxa9 Pls3 Scube1 Sulf1 Rhbdl3 Anxa6 Sparc Plscr3 Rcn3 Efemp1 Myl7 Nkd2 Nid2 Lcp1 Bmp1 Matn2 Fstl1 Masp1 Pros1 Clec4n Thbs2 Smoc2 Myl12a Dsc2 Aif1 Fbn2 Anxa1 Pitpnm1 Efemp2 Ltbp3 Kcnip2 Esyt1 Adam8 Plcd4 Syt2 Selp Gsn Notch1 Prrg4 Fbn1 Syt13 Jag1 Rasgrp1 Anxa5 S100a11 Thbs3 Svep1 Unc13b Hspg2 Padi2 Sparc…
1.20479e-11	32	70	4.38412	Collagen binding	http://amigo.geneontology.org/amigo/term/GO:0005518	Pdgfb Col6a1 Itga3 Vwf Nid1 P3h4 C1qtnf1 Sparc Dcn Col6a2 Aebp1 Mrc2 Coch Ache Lox Ddr2 Ctsk Sparcl1 Pcolce Adgrg1 Smad3 Antxr1 Abi3bp Tgfbi Lum Ctss Adgrg6 Thbs1 Itga1 Ecm2 Mmp12 Serpinh1
4.25164e-11	45	132	3.26941	Integrin binding	http://amigo.geneontology.org/amigo/term/GO:0005178	Itga5 Mmp14 Itgb7 Itga3 Vwf Fbln1 Actn1 Lama5 Timp2 Igf1 Itgb4 Syk Lcp1 Myh9 Emp2 Fermt3 Adam8 Col3a1 Fn1 Tnn Itga6 Fbn1 Fermt1 Vcam1 Emilin1 Spp1 Gpnmb Ptn Cd9 Cx3cl1 Thy1 Tspan8 Tgfbi Isg15 Icam1 Sema7a Thbs1 Col16a1 Npnt S1pr2 Jaml Jam2 Nrg1 S1pr3 Lilrb4a
6.68428e-11	58	202	2.75364	Glycosaminoglycan binding	http://amigo.geneontology.org/amigo/term/GO:0005539	Apoe Col5a3 Cd44 Sulf2 Ccl8 Ptprs Sulf1 Anxa6 Mmp7 Dcn Ccdc80 Fstl1 Adamts1 Thbs2 Smoc2 Trem2 Dpysl3 Efemp2 Fn1 Serpine2 Cfh Ptprc Selp Col5a1 Fbn1 Postn Tlr2 Thbs3 Pf4 Pcolce Gpnmb Ptn Bgn Adgrg1 Crispld2 Cxcl10 Ccl5 Abi3bp Impg2 Ccl7 Ccl2 Eva1c Thbs1 Prelp Agrn Stab1 Egflam Ecm2 Adamtsl5 Lxn Fgfbp3 Cemip Nav2 Lipg Slit3 Spock2 Serpina10 Pglyrp2
8.58789e-10	44	138	3.05777	Cytokine binding	http://amigo.geneontology.org/amigo/term/GO:0019955	Prlr Il27ra Kit Crlf1 Ifngr1 Tgfb3 Cd4 Twsg1 Cd74 Ltbp3 Ccr1 Il1rl1 Il18r1 Il1r1 Traf2 Il1rn Itga4 Il6ra Pdpn Tnfrsf1b Csf3r Tnfrsf9 Tnfrsf1a Plp2 Il10ra Thbs1 Ltbp4 Nbl1 Agrn Cd109 Trim16 Cxcr6 Ccr2 Cxcr3 Cx3cr1 Nrros Bmpr1b Lepr Csf2ra Xcr1 Il2rb Il18bp Grem1 Ccr5
1.90264e-09	26	57	4.37451	Extracellular matrix binding	http://amigo.geneontology.org/amigo/term/GO:0050840	Itga3 Bcam Nid1 Sparc Dcn Ache Smoc2 Itga6 Spp1 Sparcl1 Eln Bgn Adgrg1 Anxa2 Ssc5d Tgfbi Ctss Adgrg6 Dag1 Thbs1 Agrn Lgals3 Lypd3 Spock2 Fbln2 Lgals1
3.32457e-09	39	118	3.16967	Immune receptor activity	http://amigo.geneontology.org/amigo/term/GO:0140375	Il7r Cd44 Prlr Il27ra Crlf1 Fcgr1 Ifngr1 Gfra2 Osmr Ifngr2 Cd4 Cd74 Ms4a2 Ccr1 Il18rap Il1rl1 Il18r1 Il1r1 Il6ra Csf3r Il21r Il10ra C3ar1 Il17re Cxcr6 Ccr2 C5ar1 Cxcr3 Cx3cr1 Lepr Fcer1g Csf2ra Xcr1 Il2rb Il1rl2 Csf2rb Csf2rb2 C5ar2 Ccr5
4.06202e-09	191	1151	1.59144	Enzyme regulator activity	http://amigo.geneontology.org/amigo/term/GO:0030234	Ccnd2 Lck Pdgfb Serpinf1 Lgals9 Timp1 Acap1 Tiam1 Tgfb1 Dennd1c Apoe Klf4 Tbc1d8 Arhgef40 Hspb1 Rasa4 Fbln1 Itih3 Dennd2c Dynll1 Anxa9 Ncf1 Stard13 Timp2 Birc5 Wfdc2 Cyth3 Cyth4 Arhgef25 Apaf1 Socs2 Igf1 Vsir Srgap1 Dock2 Ccng1 Ltc4s Llgl1 Fam20a Pik3r5 Ccdc88c Spata13 Tnfrsf10b Psme1 Ripk3 Sh3bp1 Nckap1l Racgap1 Cdkn1a Serping1 Fgd2 Pim1 Arhgap28 C3 Pot1b Anxa1 Rin1 Plce1 Afap1l2 Arhgap19 Dnmbp …
1.55942e-08	33	94	3.3668	Cytokine receptor activity	http://amigo.geneontology.org/amigo/term/GO:0004896	Il7r Cd44 Prlr Il27ra Crlf1 Ifngr1 Gfra2 Osmr Ifngr2 Cd4 Cd74 Ccr1 Il18rap Il1rl1 Il18r1 Il1r1 Il6ra Csf3r Il21r Il10ra Il17re Cxcr6 Ccr2 Cxcr3 Cx3cr1 Lepr Csf2ra Xcr1 Il2rb Il1rl2 Csf2rb Csf2rb2 Ccr5
1.55942e-08	133	736	1.73302	Protein kinase binding	http://amigo.geneontology.org/amigo/term/GO:0019901	Axin2 Ccnd2 Lck Sox9 Mapk7 Foxm1 Tiam1 Relb Cacnb3 Stat3 Hdac9 Hspb1 Prlr Gata6 Pola1 Kif11 Pea15a Rnd3 Slc12a4 Ksr1 Akt3 Mical1 Plek Shc2 Tnip1 Llgl1 Pld2 Dlg4 Top2a Syk Rhobtb3 Map3k1 Hdac7 Emp2 Hes1 Gcsam Hcls1 Racgap1 Map3k12 Cdkn1a Cd4 Trem2 Msh2 Lmnb1 Pdgfrb Cd6 Ms4a2 Pitpnm1 Ptprc Ptpn14 Vim Nek6 Stxbp1 Traf2 Cdc25b Tpx2 Anxa5 Ccna2 Rab13 Fgr Ptn Mvp Lat Itgax Trim30a Was Msn Flna Gas6 Sma…
2.12644e-08	43	147	2.80532	Heparin binding	http://amigo.geneontology.org/amigo/term/GO:0008201	Apoe Col5a3 Ccl8 Ptprs Mmp7 Ccdc80 Fstl1 Adamts1 Thbs2 Smoc2 Efemp2 Fn1 Serpine2 Cfh Ptprc Selp Col5a1 Fbn1 Postn Thbs3 Pf4 Pcolce Gpnmb Ptn Adgrg1 Crispld2 Cxcl10 Ccl5 Abi3bp Impg2 Ccl7 Ccl2 Eva1c Thbs1 Prelp Ecm2 Adamtsl5 Lxn Fgfbp3 Nav2 Lipg Slit3 Serpina10
2.33529e-08	166	987	1.61295	Cytoskeletal protein binding	http://amigo.geneontology.org/amigo/term/GO:0008092	S100a4 S100a6 Tiam1 Scin Axl Apoe Cnn2 Fblim1 Actn3 Nphs1 Hap1 Stx1a Fxyd5 Kif19a Kif11 Kif1a Fhod1 Actn1 Cacna1d Pls3 Birc5 Anxa6 Myo1b Lsp1 Ywhah Rab3d Map1s Mical1 Epb41l2 Adora2a Nav3 Pdlim4 Myo1g Llgl1 Kif3c Slc6a4 Dlg4 Ccdc88c Evl Pdlim7 Nkd2 Lcp1 Diaph3 Clu Ajuba Gtse1 Parvg Myh9 Plec Gcsam Hcls1 Fmnl3 Racgap1 Myo1f Aif1 Diaph1 Dpysl3 Rab27b Ankrd1 Hdgfl3 Gli1 Map4k4 Des Rgs2 Ptprc Csrp1 K…
4.57838e-08	58	238	2.33713	Cytokine activity	http://amigo.geneontology.org/amigo/term/GO:0005125	Timp1 Il16 Tgfb1 Crlf1 Ccl8 Csf1 Wnt9b Cxcl16 Ccl6 Ccl9 Edn1 Cxcl14 Gdf10 Wnt5a Bmp1 Slurp1 Wnt10b Tnf Il33 Gdf11 Ccl20 Wnt10a Il1rn Il1f6 Bmp2 Tnfsf8 Spp1 Bmp3 Cxcl5 Pf4 Cxcl1 Wnt16 Tnfsf13b Cx3cl1 Ccl17 Cmtm3 Cmtm7 Inha Lif Cxcl10 Ccl5 Ccl12 Ccl7 Ccl2 Wnt4 Inhbb Gdf15 Tgfb2 Il7 Clcf1 Inhba Cxcl2 Cxcl17 Grem1 Ccl21a Ccl21b Tnfsf12 Flt3l
6.04743e-08	142	820	1.66075	Kinase binding	http://amigo.geneontology.org/amigo/term/GO:0019900	Axin2 Ccnd2 Lck Sox9 Mapk7 Foxm1 Tiam1 Relb Cacnb3 Stat3 Hdac9 Hspb1 Prlr Gata6 Pola1 Stx1a Kif11 Pea15a Rnd3 Cdc6 Slc12a4 Ksr1 Akt3 Mical1 Tnfaip3 Plek Shc2 Tnip1 Llgl1 Pld2 Dlg4 Aurkb Top2a Syk Rhobtb3 Map3k1 Hdac7 Emp2 Hes1 Gcsam Hcls1 Racgap1 Map3k12 Cdkn1a Cd4 Trem2 Msh2 Lmnb1 Pdgfrb Cd6 Ms4a2 Fas Pitpnm1 Casp1 Ptprc Ptpn14 Vim Nek6 Stxbp1 Gsn Traf2 Cdc25b Tpx2 Anxa5 Ccna2 Rab13 Fgr Ptn Mvp …
6.1385e-08	42	147	2.74008	Growth factor binding	http://amigo.geneontology.org/amigo/term/GO:0019838	Ngfr Pdgfb Col6a1 Col1a1 Ghrhr Hap1 Igfbp1 Itgb4 Tgfb3 Nkd2 Osmr Twsg1 Pdgfrb Ltbp3 Col3a1 Il1r1 Col5a1 Il1rn Itga6 Il6ra Epha7 Htra3 Pdgfra Col1a2 Ptn Fgfr2 Srpx2 Col4a1 Il10ra Nradd Igfbp2 Thbs1 Ltbp4 Rps19 Agrn S100a13 Cd109 Fgfbp3 Trim16 Nrros Erbb2 Il2rb
6.91371e-08	89	443	1.92671	Actin binding	http://amigo.geneontology.org/amigo/term/GO:0003779	S100a4 Scin Cnn2 Actn3 Fxyd5 Fhod1 Actn1 Pls3 Anxa6 Myo1b Lsp1 Ywhah Map1s Mical1 Epb41l2 Pdlim4 Myo1g Slc6a4 Evl Pdlim7 Lcp1 Diaph3 Ajuba Parvg Myh9 Plec Gcsam Hcls1 Fmnl3 Myo1f Aif1 Diaph1 Gsn Fermt1 Iqgap3 Tpm2 Shroom3 Arpc1b Cald1 Vasp Coro1a Was Msn Ophn1 Flna Tpm4 Panx1 Tagln Myo1e Tpm1 Ccdc88a Antxr1 Myo5c Ppp1r18 Pof1b Ssh3 Dbn1 Tnni3 Gc Misp Pknox2 Fmnl2 Micall2 Anln Inf2 Ssh2 Mical2 Myb…
8.2552e-08	60	255	2.25653	Sulfur compound binding	http://amigo.geneontology.org/amigo/term/GO:1901681	Apoe Gstm7 Col5a3 Mgst1 Ccl8 Ptprs Cd34 Anxa6 Mmp7 Ltc4s Fst Hacl1 Ccdc80 Fstl1 Adamts1 Thbs2 Smoc2 Dpysl3 Efemp2 Fn1 Serpine2 Cfh Ptprc Selp Col5a1 Fbn1 Postn Thbs3 Pf4 Pcolce Gpnmb Ptn Chst15 Adgrg1 Crispld2 Cxcl10 Ccl5 Abi3bp Impg2 Ccl7 Ccl2 Eva1c Thbs1 Atp1a3 Prelp Agrn Ecm2 Adamtsl5 Lxn Fgfbp3 Ptges Nav2 Lipg Slit3 Gsta2 Gstm1 Gstp1 Serpina10 Gsta1 Grem1
1.22311e-07	136	786	1.65939	Lipid binding	http://amigo.geneontology.org/amigo/term/GO:0008289	Scin Axl Dennd1c Apoe Sh3gl1 Grk5 Sult2b1 Bax Gstm7 Rasa4 Plcd1 Aldh1a2 Ptgds Abca1 Anxa9 Ncf1 Lbp Stard13 Pltp Cyth3 Cyth4 Anxa6 Myo1b Igf1 Phlda1 Ltc4s Myo1g Pld2 Amph Pxdc1 Sftpd Amer2 Fyb Gsdmd Racgap1 Pla2g7 Trem2 Fgd2 C3 Snx24 Anxa1 Cd6 Pitpnm1 Cyp26a1 Esyt1 Pask Syt2 Selp Mark1 Gsn Traf2 Psd4 Syt13 Jag1 Rasgrp1 Anxa5 Ngf Tlr2 Lrat F3 Dapp1 Unc13b Dab1 Cyp4a14 Alb P2rx7 Anxa3 Rph3a Anxa4 C2…
1.5337e-07	104	556	1.79386	Signaling receptor regulator activity	http://amigo.geneontology.org/amigo/term/GO:0030545	Pdgfb Timp1 Sema6b Il16 Tgfb1 Clec11a Crlf1 Ccl8 Csf1 Stc1 Wnt9b Cxcl16 Ccl6 Ccl9 Igf1 Stc2 Efemp1 Tgfb3 Edn1 Cxcl14 Fst Gdf10 Wnt5a Bmp1 Lynx1 Slurp1 Wnt10b Tnf Il33 Hdgfl3 Gdf11 Sema4c Ccl20 Wnt10a Il1rn Il1f6 Sema6d Fbn1 Jag1 Bmp2 Ngf Dkk2 Epha7 Tnfsf8 Sema3c Hgf Sema3a Spp1 Bmp3 Cxcl5 Pf4 Cxcl1 Wnt16 Gpnmb Ptn Dkk3 Gas6 Tnfsf13b Cx3cl1 Ccl17 Cmtm3 Cmtm7 Cck Inha Lif Sema3f Cxcl10 Ccl5 Ccl12 C…
3.4237e-07	20	45	4.26234	Chemokine activity	http://amigo.geneontology.org/amigo/term/GO:0008009	Ccl8 Cxcl16 Ccl6 Ccl9 Cxcl14 Ccl20 Cxcl5 Pf4 Cxcl1 Cx3cl1 Ccl17 Cxcl10 Ccl5 Ccl12 Ccl7 Ccl2 Cxcl2 Cxcl17 Ccl21a Ccl21b
1.44517e-06	94	508	1.77458	Receptor ligand activity	http://amigo.geneontology.org/amigo/term/GO:0048018	Pdgfb Timp1 Sema6b Il16 Tgfb1 Clec11a Crlf1 Ccl8 Csf1 Stc1 Wnt9b Cxcl16 Ccl6 Ccl9 Igf1 Stc2 Efemp1 Tgfb3 Edn1 Cxcl14 Gdf10 Wnt5a Bmp1 Slurp1 Wnt10b Tnf Il33 Hdgfl3 Gdf11 Sema4c Ccl20 Wnt10a Il1rn Il1f6 Sema6d Fbn1 Jag1 Bmp2 Ngf Epha7 Tnfsf8 Sema3c Hgf Sema3a Spp1 Bmp3 Cxcl5 Pf4 Cxcl1 Wnt16 Gpnmb Ptn Gas6 Tnfsf13b Cx3cl1 Ccl17 Cmtm3 Cmtm7 Cck Inha Lif Sema3f Cxcl10 Ccl5 Ccl12 Ccl7 Ccl2 Wnt4 Inhbb …
2.2675e-06	94	513	1.75728	Signaling receptor activator activity	http://amigo.geneontology.org/amigo/term/GO:0030546	Pdgfb Timp1 Sema6b Il16 Tgfb1 Clec11a Crlf1 Ccl8 Csf1 Stc1 Wnt9b Cxcl16 Ccl6 Ccl9 Igf1 Stc2 Efemp1 Tgfb3 Edn1 Cxcl14 Gdf10 Wnt5a Bmp1 Slurp1 Wnt10b Tnf Il33 Hdgfl3 Gdf11 Sema4c Ccl20 Wnt10a Il1rn Il1f6 Sema6d Fbn1 Jag1 Bmp2 Ngf Epha7 Tnfsf8 Sema3c Hgf Sema3a Spp1 Bmp3 Cxcl5 Pf4 Cxcl1 Wnt16 Gpnmb Ptn Gas6 Tnfsf13b Cx3cl1 Ccl17 Cmtm3 Cmtm7 Cck Inha Lif Sema3f Cxcl10 Ccl5 Ccl12 Ccl7 Ccl2 Wnt4 Inhbb …
3.24551e-06	83	439	1.81319	GTPase regulator activity	http://amigo.geneontology.org/amigo/term/GO:0030695	Acap1 Tiam1 Dennd1c Tbc1d8 Arhgef40 Rasa4 Dennd2c Stard13 Cyth3 Cyth4 Arhgef25 Srgap1 Dock2 Llgl1 Ccdc88c Spata13 Sh3bp1 Nckap1l Racgap1 Fgd2 Arhgap28 Rin1 Plce1 Arhgap19 Dnmbp Plcd4 Rgs2 Srgap2 Rgs16 Gpsm1 Psd4 Rasgrp1 Iqgap3 Dock7 Arhgap25 Arhgdib Psd3 Rasgrp4 Rgs10 Dock11 Arhgef6 Ophn1 Arhgap4 Rasa3 Tbc1d9 Thy1 Ccdc88a Arap1 Arhgef17 Tagap Vav3 Vav1 Gpsm3 Arhgap45 Arhgap36 Sh3bp4 Gmip Arhgap33…
3.24551e-06	83	439	1.81319	Nucleoside-triphosphatase regulator activity	http://amigo.geneontology.org/amigo/term/GO:0060589	Acap1 Tiam1 Dennd1c Tbc1d8 Arhgef40 Rasa4 Dennd2c Stard13 Cyth3 Cyth4 Arhgef25 Srgap1 Dock2 Llgl1 Ccdc88c Spata13 Sh3bp1 Nckap1l Racgap1 Fgd2 Arhgap28 Rin1 Plce1 Arhgap19 Dnmbp Plcd4 Rgs2 Srgap2 Rgs16 Gpsm1 Psd4 Rasgrp1 Iqgap3 Dock7 Arhgap25 Arhgdib Psd3 Rasgrp4 Rgs10 Dock11 Arhgef6 Ophn1 Arhgap4 Rasa3 Tbc1d9 Thy1 Ccdc88a Arap1 Arhgef17 Tagap Vav3 Vav1 Gpsm3 Arhgap45 Arhgap36 Sh3bp4 Gmip Arhgap33…
4.23451e-06	84	449	1.79417	Phospholipid binding	http://amigo.geneontology.org/amigo/term/GO:0005543	Scin Axl Dennd1c Apoe Rasa4 Plcd1 Abca1 Anxa9 Ncf1 Pltp Cyth3 Anxa6 Myo1b Phlda1 Myo1g Pld2 Amph Pxdc1 Amer2 Gsdmd Racgap1 Pla2g7 Trem2 Fgd2 Snx24 Anxa1 Pitpnm1 Esyt1 Pask Syt2 Mark1 Gsn Syt13 Jag1 Rasgrp1 Anxa5 F3 Dapp1 Unc13b Dab1 Anxa3 Rph3a Anxa4 C2cd5 Psd3 Sytl2 Ophn1 Btk Gas6 Snx20 Thy1 Myo1e Anxa2 Ccdc88a Arap1 Cpne2 Cpne7 Pcyt1b Arhgap33 Psd Snx10 Lpar1 Prex1 Hip1 Plcb2 Thbs1 Arhgap9 Plek…
5.18073e-06	80	423	1.81376	GTPase activator activity	http://amigo.geneontology.org/amigo/term/GO:0005096	Acap1 Tiam1 Dennd1c Tbc1d8 Arhgef40 Rasa4 Dennd2c Stard13 Cyth3 Cyth4 Arhgef25 Srgap1 Dock2 Llgl1 Ccdc88c Spata13 Sh3bp1 Nckap1l Racgap1 Fgd2 Arhgap28 Rin1 Plce1 Arhgap19 Dnmbp Plcd4 Rgs2 Srgap2 Rgs16 Psd4 Rasgrp1 Iqgap3 Dock7 Arhgap25 Arhgdib Psd3 Rasgrp4 Rgs10 Dock11 Arhgef6 Ophn1 Arhgap4 Rasa3 Tbc1d9 Thy1 Ccdc88a Arap1 Arhgef17 Tagap Vav3 Vav1 Arhgap45 Arhgap36 Gmip Arhgap33 Psd Tbc1d2b Arhgef…
5.39025e-06	17	39	4.18037	Proteoglycan binding	http://amigo.geneontology.org/amigo/term/GO:0043394	Apoe Col5a3 Nid1 Ptprs Fst Fn1 Cfh Ptprc Col5a1 Ctsk Tnc Gpnmb Ptn Ctss Atp1a3 Agrn Grem1
5.4804e-06	129	786	1.57398	Protein domain specific binding	http://amigo.geneontology.org/amigo/term/GO:0019904	Lck Itga3 Tubb5 Gria3 Sh3gl1 Homer3 Bax Kit Nphs1 Hap1 Stx1a Fzd3 Dynll1 Adam19 Fhod1 Gata2 Actn1 Nfe2l2 Ncf1 Cacna1d Cd40 Cldn7 Ywhah Plscr3 Mical1 Epb41l2 Ddc Dlg4 Ccdc88c Evl Syk Wnt5a Efs Shcbp1 Sh3bp1 Myh9 Litaf Hes1 Hcls1 Synj2 Zfp521 Dpysl3 Rab27b Ms4a2 Afap1l2 Cdk2 Casp1 Fn1 Bok Inpp5d Prrx1 Enkur Vim Stxbp1 Prrg4 Bmp2 Ccna2 Lef1 Dab1 Slc34a2 Exoc4 Bhlhe40 Vasp Tjp1 Pycard Tead2 Scnn1b Rr…
6.93981e-06	63	309	1.9553	Cytokine receptor binding	http://amigo.geneontology.org/amigo/term/GO:0005126	Ngfr Tgfb1 Stat3 Nes Prlr Il27ra Crlf1 Ccl8 Csf1 Cxcl16 Ccl6 Ccl9 Socs2 Tgfb3 Syk Cxcl14 Tnf Il33 Ccl20 Traf5 Traf1 Traf2 Il1rn Il1f6 Ngf Il6ra Tnfsf8 Cxcl5 Pf4 Cxcl1 Pycard Tnfsf13b Cx3cl1 Ccl17 Smad3 Nradd Myd88 Ccdc88a Lif Cxcl10 Ccl5 Ccl12 Ccl7 Ccl2 Tgfb2 Il7 Clcf1 Pik3r1 S100a14 Tlr9 Bex3 Ccr2 Rasl11b Ticam2 Cxcl2 Eda Irak4 Cxcl17 Ntf5 Grem1 Ccl21a Ccl21b Tnfsf12
7.3054e-06	89	492	1.73483	DNA-binding transcription activator activity, RNA polymerase II-specific	http://amigo.geneontology.org/amigo/term/GO:0001228	Klf6 Sox9 Foxn1 Spi1 Relb Klf4 Elf3 Fosb Stat3 Klf5 Rfx5 Spib Elk3 Ehf Gata2 Nfe2l2 Fli1 Etv4 Irf1 Plagl1 Meis1 Rel Hoxb9 Fos Irf4 Tsc22d1 Grhl2 Myc Litaf Fosl1 Nfkb2 Sox17 Mybl1 Tfap2b Prrx1 Atf3 Zeb2 Nfatc2 Lef1 Nfkb1 Casz1 Fosl2 Elf4 Irf2 Smad1 Ets1 Smad3 Heyl Egr3 Scx Foxj1 Zfp395 Mitf Elf1 Alx1 Ovol2 Klf10 Egr2 Egr1 Hoxb5 Runx2 Rbpj Prdm16 Six5 Meis3 Maff Foxf1 Tcf21 Zfp319 Foxc2 Foxi1 Dmrt2…
8.24523e-06	24	73	3.15297	Chemokine receptor binding	http://amigo.geneontology.org/amigo/term/GO:0042379	Stat3 Nes Ccl8 Cxcl16 Ccl6 Ccl9 Cxcl14 Ccl20 Cxcl5 Pf4 Cxcl1 Cx3cl1 Ccl17 Cxcl10 Ccl5 Ccl12 Ccl7 Ccl2 S100a14 Ccr2 Cxcl2 Cxcl17 Ccl21a Ccl21b
1.06491e-05	9	12	7.1927	Platelet-derived growth factor binding	http://amigo.geneontology.org/amigo/term/GO:0048407	Pdgfb Col6a1 Col1a1 Pdgfrb Col3a1 Col5a1 Pdgfra Col1a2 Col4a1
1.28243e-05	89	499	1.71049	DNA-binding transcription activator activity	http://amigo.geneontology.org/amigo/term/GO:0001216	Klf6 Sox9 Foxn1 Spi1 Relb Klf4 Elf3 Fosb Stat3 Klf5 Rfx5 Spib Elk3 Ehf Gata2 Nfe2l2 Fli1 Etv4 Irf1 Plagl1 Meis1 Rel Hoxb9 Fos Irf4 Tsc22d1 Grhl2 Myc Litaf Fosl1 Nfkb2 Sox17 Mybl1 Tfap2b Prrx1 Atf3 Zeb2 Nfatc2 Lef1 Nfkb1 Casz1 Fosl2 Elf4 Irf2 Smad1 Ets1 Smad3 Heyl Egr3 Scx Foxj1 Zfp395 Mitf Elf1 Alx1 Ovol2 Klf10 Egr2 Egr1 Hoxb5 Runx2 Rbpj Prdm16 Six5 Meis3 Maff Foxf1 Tcf21 Zfp319 Foxc2 Foxi1 Dmrt2…
1.82344e-05	101	592	1.63618	Protein kinase activity	http://amigo.geneontology.org/amigo/term/GO:0004672	Lck Mapk7 Axl Grk5 Hck Mmd Map3k20 Kit Lrrk1 Dyrk3 Ksr1 Pdk4 Akt3 Frk Ros1 Cdk1 Cdk17 Irak3 Stk10 Efemp1 Pik3cg Aurkb Cdkl1 Syk Plk2 Map3k1 Ripk3 Sla Csnk1e Ciita Map3k12 Cdkn1a Pkmyt1 Ptk7 Pim1 Eif2ak2 Map3k8 Pkdcc Pdgfrb Cdk2 Rps6ka6 Map4k4 Stk17b Speg Pask Mark1 Ddr2 Nek6 Pkn3 Bub1 Tnik Dclk1 Alpk1 Epha7 Ephb2 Map3k6 Fgr Pdgfra Cdc7 Prkg2 Camkk2 Ephb6 Dmpk Fgfr2 Btk Pak3 Jak3 Map3k21 Chek1 Dap…
1.95059e-05	46	206	2.14152	Actin filament binding	http://amigo.geneontology.org/amigo/term/GO:0051015	Scin Actn3 Fhod1 Actn1 Pls3 Anxa6 Myo1b Map1s Myo1g Slc6a4 Lcp1 Ajuba Myh9 Hcls1 Fmnl3 Aif1 Gsn Fermt1 Iqgap3 Tpm2 Shroom3 Arpc1b Coro1a Flna Tpm4 Panx1 Tagln Myo1e Tpm1 Antxr1 Myo5c Pof1b Dbn1 Tnni3 Misp Pknox2 Fmnl2 Micall2 Nexn Hip1 Rcsd1 Samd14 Marcksl1 Nebl Capg Marcks
3.10875e-05	15	35	4.11012	Extracellular matrix structural constituent conferring tensile strength	http://amigo.geneontology.org/amigo/term/GO:0030020	Col6a1 Col18a1 Col1a1 Col5a3 Col6a2 Col14a1 Col3a1 Col5a1 Col15a1 Col1a2 Col4a1 Col4a2 Col12a1 Col16a1 Col6a3
5.24873e-05	14	32	4.19574	Laminin binding	http://amigo.geneontology.org/amigo/term/GO:0043236	Itga3 Bcam Nid1 Ache Itga6 Ssc5d Ctss Adgrg6 Dag1 Thbs1 Agrn Lgals3 Lypd3 Lgals1
5.43312e-05	165	1110	1.42558	RNA polymerase II cis-regulatory region sequence-specific DNA binding	http://amigo.geneontology.org/amigo/term/GO:0000978	Klf6 Sox9 Hoxb6 Tcf7 Rarg Spi1 Irf9 Relb Klf4 Elf3 Fosb Stat3 Klf5 Zfp287 Rfx5 Gata6 Spib Elk3 Ehf Gata2 Nfe2l2 Fli1 H3f3b Rarb Zfp334 Etv4 Irf1 Plagl1 Meis1 Rel Klf11 Hoxb9 Fos Gli3 Irf4 Tsc22d1 Grhl2 Myc Litaf Hes1 Snai2 Nfatc4 Satb1 Sox8 Fosl1 Nfkb2 Gli1 Irf7 Zfp202 Sox17 Mybl1 Tfap2b Ikzf2 Lrrfip1 Ifi211 Prrx1 Atf3 Zeb2 Myef2 Nfatc2 Lef1 Nfkb1 Fosl2 Nfe2l3 Foxp1 Bhlhe40 Nr2f2 Tead2 Zfp300 Elf…
5.43312e-05	110	676	1.56055	Protein homodimerization activity	http://amigo.geneontology.org/amigo/term/GO:0042803	Pdgfb S100a6 Apoe Bax Gstm7 Stat3 Hspb1 Pafah1b3 Kit Csf1 Actn1 H2-M3 Birc5 Plek Irak3 Prmt2 Stk10 Stc2 Pdlim4 Top2a Tert Myh9 Hes1 St6gal1 Masp1 Map3k12 Cd4 Ache Xdh Msh2 Tap2 Efemp2 Tfap2b Idh1 Slc11a1 Bok Lrrfip1 Srgap2 Cenpf Atf3 Pip4k2a Stom Knstrn Schip1 S100a11 Il6ra Ambp Tpm2 Glipr2 Padi2 Pdgfra Hpgds Bhlhe40 Ptpro Blm Nr2f2 Tyrobp Coro1a Pycard Fgfr2 Trim30a Ano1 Flna Rbpms St3gal2 Tpm4 …
6.30755e-05	59	303	1.86741	G protein-coupled receptor binding	http://amigo.geneontology.org/amigo/term/GO:0001664	Sh3gl1 Homer3 Stat3 Nes Ccl8 Fcgr1 Wnt9b Cxcl16 Ccl6 Ccl9 Ptger1 Avpr1a Adora2a Itgb4 Dlg4 Ccdc88c Edn1 Cxcl14 Wnt5a Clic6 Wnt10b C3 Bambi Ccl20 Wnt10a Ptch2 Cxcl5 Pf4 Cxcl1 Wnt16 Flna Cx3cl1 Ccl17 Arap1 Rtp4 Adra2a Gna15 Gnat1 Cxcl10 Ccl5 Ccl12 Ccl7 Ccl2 Wnt4 Dnm3 Atp1a3 Fzd7 Grk3 S100a14 Adora1 S1pr2 S1pr1 Ccr2 Cxcl2 Cxcl17 Arrb2 Apela Ccl21a Ccl21b
6.69352e-05	112	695	1.54548	Phosphotransferase activity, alcohol group as acceptor	http://amigo.geneontology.org/amigo/term/GO:0016773	Lck Mapk7 Axl Grk5 Hck Itpkc Mmd Map3k20 Kit Lrrk1 Dyrk3 Ksr1 Pdk4 Akt3 Frk Ros1 Cdk1 Cdk17 Hkdc1 Irak3 Stk10 Efemp1 Pik3cg Aurkb Cdkl1 Pfkp Syk Plk2 Map3k1 Ripk3 Sla Csnk1e Ciita Map3k12 Cdkn1a Pkmyt1 Ptk7 Pim1 Eif2ak2 Map3k8 Pkdcc Pdgfrb Cdk2 Rps6ka6 Hk3 Map4k4 Stk17b Speg Pask Mark1 Ddr2 Pip4k2a Nek6 Pkn3 Bub1 Tnik Dclk1 Alpk1 Epha7 Ephb2 Map3k6 Fgr Pdgfra Cdc7 Prkg2 Camkk2 Ephb6 Etnk1 Dmpk Fg…
6.99071e-05	167	1132	1.41482	Cis-regulatory region sequence-specific DNA binding	http://amigo.geneontology.org/amigo/term/GO:0000987	Klf6 Sox9 Hoxb6 Tcf7 Uhrf1 Rarg Spi1 Irf9 Relb Klf4 Elf3 Fosb Stat3 Klf5 Zfp287 Rfx5 Gata6 Spib Elk3 Ehf Gata2 Nfe2l2 Fli1 H3f3b Rarb Zfp334 Etv4 Irf1 Plagl1 Meis1 Rel Klf11 Hoxb9 Fos Gli3 Irf4 Tsc22d1 Grhl2 Myc Litaf Hes1 Snai2 Nfatc4 Satb1 Sox8 Fosl1 Nfkb2 Gli1 Irf7 Zfp202 Sox17 Mybl1 Tfap2b Ikzf2 Lrrfip1 Ifi211 Prrx1 Atf3 Zeb2 Myef2 Nfatc2 Lef1 Nfkb1 Fosl2 Nfe2l3 Foxp1 Bhlhe40 Nr2f2 Tead2 Zfp3…
7.21145e-05	14	33	4.0686	Glutathione transferase activity	http://amigo.geneontology.org/amigo/term/GO:0004364	Gstt1 Gstm7 Mgst1 Ltc4s Gsta3 Hpgds Gsta4 Ptges Gsta2 Gstm1 Alox5ap Gstp1 Gstm6 Gsta1
9.91025e-05	10	18	5.32793	Phosphatidylinositol phospholipase C activity	http://amigo.geneontology.org/amigo/term/GO:0004435	Plcd1 Plce1 Ccr1 Plcd4 Plcg2 Ccl5 Gdpd5 Plch1 Plcb4 Plcb2
9.91025e-05	10	18	5.32793	Phospholipase C activity	http://amigo.geneontology.org/amigo/term/GO:0004629	Plcd1 Plce1 Ccr1 Plcd4 Plcg2 Ccl5 Gdpd5 Plch1 Plcb4 Plcb2
0.000115982	100	612	1.56704	Structural molecule activity	http://amigo.geneontology.org/amigo/term/GO:0005198	Col6a1 Col18a1 Tubb6 Col1a1 Tubb5 Col5a3 Nid1 Fbln1 Actn1 Lama5 Pls3 Cldn7 Sparc Lama2 Dcn Epb41l2 Col6a2 Efemp1 Dlg4 Krt19 Nid2 Matn2 Col14a1 Cldn1 Plec Tuba1b Krt18 Vwa5a Mal2 Fbn2 Efemp2 Col17a1 Sntg1 Col3a1 Fn1 Des Csrp1 Dpt Vim Col5a1 Prg2 Fbn1 Postn Fga Col15a1 Tnc Tpm2 Emilin1 Arpc1b Col1a2 Eln Mfap5 Srpx2 Rps4x Bgn Col4a1 Col4a2 Panx1 Col12a1 Tpm1 Fgg Scara3 Abi3bp Impg2 Tgfbi Krt20 Lum C…
0.000117618	11	22	4.79514	Semaphorin receptor binding	http://amigo.geneontology.org/amigo/term/GO:0030215	Sema6b Sema5a Sh3bp1 Sema4c Sema6d Sema3c Sema3a Sema3f Sema7a Sema3d Sema3e
0.000252018	19	61	2.98713	Protein kinase C binding	http://amigo.geneontology.org/amigo/term/GO:0005080	Hdac9 Hspb1 Pea15a Akt3 Plek Pld2 Top2a Hdac7 Flna Ccdc88a Cavin3 Prkd2 Dact1 Prkcb Dsp Marcks Dact3 Ugt1a10 Ugt1a9
0.000252018	9	16	5.39453	NAD(P)+ nucleosidase activity	http://amigo.geneontology.org/amigo/term/GO:0050135	Il18rap Il1rl1 Il18r1 Il1r1 Bst1 Tlr13 Tlr4 Tlr1 Il1rl2
0.000252018	9	16	5.39453	NAD+ nucleotidase, cyclic ADP-ribose generating	http://amigo.geneontology.org/amigo/term/GO:0061809	Il18rap Il1rl1 Il18r1 Il1r1 Bst1 Tlr13 Tlr4 Tlr1 Il1rl2
0.000294422	12	28	4.11012	Chemorepellent activity	http://amigo.geneontology.org/amigo/term/GO:0045499	Sema6b Sema4c Sema6d Epha7 Sema3c Sema3a Sema3f Sema7a Sema3d Flrt2 Nrg1 Sema3e
0.00031795	119	777	1.46878	Kinase activity	http://amigo.geneontology.org/amigo/term/GO:0016301	Lck Mapk7 Axl Grk5 Hck Itpkc Mmd Map3k20 Kit Lrrk1 Dyrk3 Ksr1 Pdk4 Akt3 Frk Ros1 Cdk1 Cdk17 Hkdc1 Irak3 Stk10 Efemp1 Pik3cg Aurkb Pik3r5 Cdkl1 Pfkp Syk Plk2 Map3k1 Ripk3 Sla Csnk1e Ciita Map3k12 Cdkn1a Pkmyt1 Ptk7 Pim1 Eif2ak2 Map3k8 Pkdcc Pdgfrb Aldh18a1 Cdk2 Rps6ka6 Hk3 Map4k4 Stk17b Speg Pask Mark1 Ddr2 Pip4k2a Nek6 Pkn3 Bub1 Tnik Dclk1 Alpk1 Epha7 Ephb2 Map3k6 Fgr Pdgfra Cdc7 Prkg2 Camkk2 Eph…
0.00033989	7	10	6.71319	Death receptor activity	http://amigo.geneontology.org/amigo/term/GO:0005035	Ngfr Fas Tnfrsf1b Tnfrsf1a Nradd Eda2r Tnfrsf18
0.00033989	17	52	3.13528	Calcium-dependent phospholipid binding	http://amigo.geneontology.org/amigo/term/GO:0005544	Plcd1 Anxa9 Anxa6 Anxa1 Esyt1 Syt2 Syt13 Anxa5 Anxa3 Rph3a Anxa4 C2cd5 Anxa2 Cpne2 Cpne7 Cpne8 Pla2g4a
0.000413801	246	1836	1.28497	Purine ribonucleoside triphosphate binding	http://amigo.geneontology.org/amigo/term/GO:0035639	Rem1 Lck Mapk7 Ube2c Tubb6 Tubb5 Axl Grk5 Hck Itpkc Map3k20 Mcm5 Kit Tep1 Kif19a Kif11 Kif1a Lrrk1 Abca1 Dyrk3 Rnd3 Cdc6 Dhx58 Ksr1 Anxa6 Myo1b Rab3d Chtf18 Pdk4 Akt3 Frk Ros1 Cdk1 Apaf1 Cdk17 Hkdc1 Nav3 Irak3 Stk10 Myo1g Pik3cg Adcy3 Kif3c Abcc3 Aurkb Top2a Cdkl1 Atl1 Pfkp Syk Adcy2 Trip13 Rhobtb3 Plk2 Map3k1 Hacl1 Ripk3 Csnk1e Myh9 Ciita Rabl2 Mcm4 Arl13b Runx1 Tuba1b Map3k12 Abcc1 Pkmyt1 Ptk7 …
0.000417374	12	29	3.96839	Lipopolysaccharide binding	http://amigo.geneontology.org/amigo/term/GO:0001530	Lbp Sftpd Trem2 Cd6 Selp Tlr2 P2rx7 Spon2 Tlr4 Tril Cd14 Ptafr
0.000430976	9	17	5.0772	NAD+ nucleosidase activity	http://amigo.geneontology.org/amigo/term/GO:0003953	Il18rap Il1rl1 Il18r1 Il1r1 Bst1 Tlr13 Tlr4 Tlr1 Il1rl2
0.000684896	91	571	1.5284	Transcription factor binding	http://amigo.geneontology.org/amigo/term/GO:0008134	Sox9 Rarg Spi1 Klf4 Stat3 Hdac9 Hspb1 Klf5 Gata6 Fhl2 Gata2 Nfe2l2 Cd34 Rarb Ywhah Prmt2 Sumo2 Fos Tert Tnfrsf10b Hr Myc Hdac7 Hes1 Nfatc4 Satb1 Pim1 Sox8 Ankrd1 Nab2 Sox17 Nucks1 Ifi211 Cenpf Nek6 Nfatc2 Lef1 Nfkb1 Padi2 Naaa Anxa4 Foxp1 Bhlhe40 Vgll4 Tgfb1i1 Tead2 Smarca1 Flna Smad3 Trib1 Lmo2 Mdfi Arap1 Rbfox2 Scx Grip1 Kctd1 Nfkbid Apbb1 Arid5a Atoh8 Egr1 Runx2 Rbpj Foxp3 Bcor Hesx1 Mdfic Pik…
0.000772165	10	22	4.35921	Pattern recognition receptor activity	http://amigo.geneontology.org/amigo/term/GO:0038187	Tlr2 Colec12 Tlr4 Tlr8 Tlr7 Tlr9 Ptafr Trim12c Trim5 Pglyrp2
0.000810886	20	72	2.66396	Cargo receptor activity	http://amigo.geneontology.org/amigo/term/GO:0038024	Loxl3 Scarf2 Abca1 Fcrls Cd5l Cxcl16 Hhipl1 Cd6 Msr1 Mrc1 Olr1 Lgals3bp Loxl2 Ssc5d Colec12 Tmprss13 Lrp1 Stab1 Apobr Cfi
0.000920097	203	1493	1.30397	Sequence-specific double-stranded DNA binding	http://amigo.geneontology.org/amigo/term/GO:1990837	Klf6 Sox9 Hoxb6 Tcf7 Uhrf1 Rarg Foxm1 Hoxc8 Foxn1 Spi1 Irf9 Relb Klf4 Elf3 Fosb Stat3 Klf5 Zfp287 Mcm5 Rfx5 Gata6 Pola1 Spib Elk3 Ehf Gata2 Nfe2l2 Fli1 H3f3b Brca1 Rarb Cdc6 Zfp334 Etv4 Irf1 Plagl1 Arid5b Meis1 Rel Aebp1 Klf11 Hoxb9 Fos Gli3 Irf4 Tsc22d1 Grhl2 Myc Litaf Ciita Hes1 Mcm4 Snai2 Nfatc4 Satb1 Msh2 Sox8 Tnf Lmnb1 Fosl1 Nfkb2 Gli1 Irf7 Zfp202 Sox17 Mybl1 Tfap2b Ikzf2 Npas2 Lrrfip1 Ifi21…
0.000986434	15	46	3.12726	Scavenger receptor activity	http://amigo.geneontology.org/amigo/term/GO:0005044	Loxl3 Scarf2 Fcrls Cd5l Cxcl16 Hhipl1 Cd6 Msr1 Lgals3bp Loxl2 Ssc5d Colec12 Tmprss13 Stab1 Cfi
0.000991468	178	1285	1.32846	DNA-binding transcription factor activity, RNA polymerase II-specific	http://amigo.geneontology.org/amigo/term/GO:0000981	Klf6 Sox9 Hoxb6 Tcf7 Rarg Hoxc8 Foxn1 Spi1 Irf9 Relb Klf4 Elf3 Fosb Stat3 Klf5 Zfp287 Rfx5 Gata6 Spib Elk3 Ehf Gata2 Nfe2l2 Fli1 Rarb Zfp334 Etv4 Irf1 Plagl1 Meis1 Rel Aebp1 Klf11 Hoxb9 Fos Gli3 Irf4 Tsc22d1 Grhl2 Myc Litaf Hes1 Snai2 Nfatc4 Satb1 Sox8 Fosl1 Nfkb2 Gli1 Irf7 Zfp202 Sox17 Mybl1 Tfap2b Sp100 Lrrfip1 Ifi211 Prrx1 Atf3 Zeb2 Myef2 Nfatc2 Lef1 Nfkb1 Zfp37 Casz1 Fosl2 Nfe2l3 Hoxa1 Foxp1 …
0.00116135	32	148	2.07357	Protease binding	http://amigo.geneontology.org/amigo/term/GO:0002020	Timp1 Col1a1 Itga3 Vwf Kit Adamts4 Anxa9 Adamtsl4 Timp2 Tnfaip3 Tnfrsf10b Tnf Fas Casp12 Col3a1 Il1r1 Fn1 Lcn2 F3 Col1a2 Tnfrsf1a Pycard Panx1 Anxa2 Serpine1 Lrp1 Brca2 Serpinb9 Flot1 Serpinb6a Serpina1a Serpina1d
0.00116135	187	1365	1.31383	DNA-binding transcription factor activity	http://amigo.geneontology.org/amigo/term/GO:0003700	Klf6 Sox9 Hoxb6 Tcf7 Rarg Foxm1 Hoxc8 Foxn1 Spi1 Irf9 Tchp Relb Klf4 Elf3 Fosb Stat3 Klf5 Zfp287 Rfx5 Gata6 Spib Elk3 Ehf Gata2 Nfe2l2 Fli1 Rarb Zfp334 Etv4 Irf1 Plagl1 Meis1 Rel Aebp1 Klf11 Hoxb9 Fos Gli3 Irf4 Tsc22d1 Grhl2 Myc Litaf Hes1 Snai2 Runx1 Nfatc4 Satb1 Sox8 Fosl1 Nfkb2 Gli1 Irf7 Zfp202 Sox17 Mybl1 Tfap2b Ikzf2 Npas2 Sp100 Lrrfip1 Ifi211 Prrx1 Atf3 Zeb2 Myef2 Nfatc2 Lef1 Nfkb1 Zfp37 Ca…
0.00127334	14	42	3.19676	Antigen binding	http://amigo.geneontology.org/amigo/term/GO:0003823	Lck Tgfb1 Cd48 H2-M3 Cd40 Tap2 Itga4 H2-Aa Tap1 Spon2 Mfap4 H2-K1 H2-Q10 H2-Ab1
0.00146413	211	1575	1.28479	Double-stranded DNA binding	http://amigo.geneontology.org/amigo/term/GO:0003690	Klf6 Sox9 Hoxb6 Tcf7 Uhrf1 Rarg Foxm1 Hoxc8 Foxn1 Spi1 Irf9 Relb Klf4 Elf3 Fosb Stat3 Klf5 Zfp287 Mcm5 Rfx5 Gata6 Pola1 Spib Elk3 Ehf Gata2 Nfe2l2 Fli1 H3f3b Brca1 Rarb Cdc6 Zfp334 Etv4 Irf1 Plagl1 Arid5b Meis1 Rel Aebp1 Klf11 Hoxb9 Fos Gli3 Irf4 Tsc22d1 Grhl2 Myc Litaf Ciita Hes1 Mcm4 Snai2 Nfatc4 Satb1 Msh2 Sox8 Tnf Lmnb1 Fosl1 Hdgfl3 Nfkb2 Gli1 Irf7 Zfp202 Sox17 Mybl1 Tfap2b Ikzf2 Npas2 Lrrfip…
0.00154059	236	1791	1.26371	Transcription regulator activity	http://amigo.geneontology.org/amigo/term/GO:0140110	Klf6 Sox9 Hoxb6 Tcf7 Rarg Foxm1 Hoxc8 Foxn1 Spi1 Irf9 Tchp Relb Klf4 Elf3 Fosb Stat3 Klf5 Zfp287 Rfx5 Gata6 Fhl2 Spib Elk3 Ehf Gata2 Actn1 Nfe2l2 Fli1 Brca1 Rarb Zfp334 Etv4 Irf1 Arid3a Plagl1 Arid5b Meis1 Prmt2 Rel Btg2 Aebp1 Klf11 Hoxb9 Fos Gli3 Irf4 Tsc22d1 Hr Ajuba Grhl2 Myc Hdac7 Litaf Hes1 Snai2 Runx1 Nfatc4 Satb1 Sox8 Lpxn Ankrd1 Fosl1 Hdgfl3 Nfkb2 Nab2 Gli1 Irf7 Zfp202 Sox17 Mybl1 Tfap2b …
0.00186384	9	20	4.31562	Glutathione peroxidase activity	http://amigo.geneontology.org/amigo/term/GO:0004602	Gstt1 Gstm7 Mgst1 Ltc4s Gpx8 Gpx7 Ptges Alox5ap Gstp1
0.0021746	28	127	2.11439	Transmembrane receptor protein tyrosine kinase activity	http://amigo.geneontology.org/amigo/term/GO:0004714	Lck Axl Hck Kit Dyrk3 Frk Ros1 Efemp1 Syk Eif2ak2 Pkdcc Pdgfrb Ddr2 Epha7 Ephb2 Fgr Pdgfra Ephb6 Fgfr2 Btk Jak3 Melk Ttk Flt3 Epha3 Fes Erbb2 Clk2
0.0022194	249	1915	1.24699	Purine ribonucleotide binding	http://amigo.geneontology.org/amigo/term/GO:0032555	Rem1 Lck Mapk7 Ube2c Tubb6 Tubb5 Axl Grk5 Hck Itpkc Map3k20 Mcm5 Kit Tep1 Kif19a Kif11 Kif1a Lrrk1 Abca1 Dyrk3 Rnd3 Cdc6 Dhx58 Ksr1 Anxa6 Myo1b Rab3d Chtf18 Pdk4 Akt3 Frk Ros1 Cdk1 Apaf1 Cdk17 Hkdc1 Nav3 Irak3 Stk10 Myo1g Pik3cg Adcy3 Kif3c Abcc3 Aurkb Top2a Cdkl1 Atl1 Pfkp Syk Adcy2 Trip13 Rhobtb3 Plk2 Map3k1 Hacl1 Ripk3 Csnk1e Myh9 Ciita Rabl2 Mcm4 Arl13b Runx1 Tuba1b Map3k12 Abcc1 Pkmyt1 Ptk7 …
0.00241989	131	917	1.37004	Transferase activity, transferring phosphorus-containing groups	http://amigo.geneontology.org/amigo/term/GO:0016772	Lck Mapk7 Axl Grk5 Hck Itpkc Mmd Map3k20 Kit Tep1 Pola1 Pole Lrrk1 Dyrk3 Ksr1 Pdk4 Akt3 Frk Ros1 Cdk1 Cdk17 Hkdc1 Irak3 Stk10 Efemp1 Pik3cg Aurkb Pik3r5 Cdkl1 Pfkp Syk Tert Polk Plk2 Map3k1 Ripk3 Sla Csnk1e Ciita Map3k12 Cdkn1a Pkmyt1 Ptk7 Pim1 Eif2ak2 Map3k8 Pkdcc Pdgfrb Aldh18a1 Cdk2 Rps6ka6 Hk3 Map4k4 Stk17b Speg Pask Mark1 Ddr2 Pip4k2a Nek6 Pkn3 Bub1 Tnik Dclk1 Alpk1 Epha7 Ephb2 Map3k6 Fgr Pd…
0.00243619	191	1420	1.28996	Transcription cis-regulatory region binding	http://amigo.geneontology.org/amigo/term/GO:0000976	Klf6 Sox9 Hoxb6 Tcf7 Uhrf1 Rarg Foxm1 Hoxc8 Foxn1 Spi1 Irf9 Relb Klf4 Elf3 Fosb Stat3 Klf5 Zfp287 Rfx5 Gata6 Spib Elk3 Ehf Gata2 Nfe2l2 Fli1 H3f3b Brca1 Rarb Zfp334 Etv4 Irf1 Plagl1 Arid5b Meis1 Rel Aebp1 Klf11 Hoxb9 Fos Gli3 Irf4 Tsc22d1 Grhl2 Myc Litaf Ciita Hes1 Snai2 Nfatc4 Satb1 Sox8 Tnf Fosl1 Nfkb2 Gli1 Irf7 Zfp202 Sox17 Mybl1 Tfap2b Ikzf2 Lrrfip1 Ifi211 Prrx1 Atf3 Zeb2 Myef2 Nfatc2 Lef1 Nf…
0.00249759	4	4	9.59027	Lipoteichoic acid binding	http://amigo.geneontology.org/amigo/term/GO:0070891	Lbp Trem2 Cd6 Cd14
0.00260455	250	1930	1.24226	Purine nucleotide binding	http://amigo.geneontology.org/amigo/term/GO:0017076	Rem1 Lck Mapk7 Ube2c Tubb6 Tubb5 Axl Grk5 Hck Itpkc Map3k20 Mcm5 Kit Tep1 Pola1 Kif19a Kif11 Kif1a Lrrk1 Abca1 Dyrk3 Rnd3 Cdc6 Dhx58 Ksr1 Anxa6 Myo1b Rab3d Chtf18 Pdk4 Akt3 Frk Ros1 Cdk1 Apaf1 Cdk17 Hkdc1 Nav3 Irak3 Stk10 Myo1g Pik3cg Adcy3 Kif3c Abcc3 Aurkb Top2a Cdkl1 Atl1 Pfkp Syk Adcy2 Trip13 Rhobtb3 Plk2 Map3k1 Hacl1 Ripk3 Csnk1e Myh9 Ciita Rabl2 Mcm4 Arl13b Runx1 Tuba1b Map3k12 Abcc1 Pkmyt1…
0.00262971	74	463	1.53279	Channel activity	http://amigo.geneontology.org/amigo/term/GO:0015267	Gabrg1 Gria3 Cacnb3 Bax Fxyd4 Clic1 Trpm2 Kcnd1 Piezo1 Cybb Anxa9 Cacna1d Anxa6 Scn1b Gabrp Asic2 Cacna1g Cacnb1 Gsdmd Clic6 Kcnip2 Gria4 Tmem63a Clca3a2 P2rx7 Trpv6 Tmc5 Scnn1b Ano1 Gabra3 Rasa3 Panx1 Anxa2 Calhm2 Kcnk1 Tspoap1 Cacna1a Scn7a Ano8 Kcnh8 Kcnc2 Trpv5 Clca3b Kcnh3 Kcnk2 Trpm4 Orai2 Cacna2d1 Abcc8 Grid1 Chrnb1 Piezo2 Gjb5 Gjb3 Itpr3 Cnr1 Kcnk6 Lrrc8e Gjb4 Cldn4 Marcksl1 Tpcn2 Calhm5 …
0.00262971	74	463	1.53279	Passive transmembrane transporter activity	http://amigo.geneontology.org/amigo/term/GO:0022803	Gabrg1 Gria3 Cacnb3 Bax Fxyd4 Clic1 Trpm2 Kcnd1 Piezo1 Cybb Anxa9 Cacna1d Anxa6 Scn1b Gabrp Asic2 Cacna1g Cacnb1 Gsdmd Clic6 Kcnip2 Gria4 Tmem63a Clca3a2 P2rx7 Trpv6 Tmc5 Scnn1b Ano1 Gabra3 Rasa3 Panx1 Anxa2 Calhm2 Kcnk1 Tspoap1 Cacna1a Scn7a Ano8 Kcnh8 Kcnc2 Trpv5 Clca3b Kcnh3 Kcnk2 Trpm4 Orai2 Cacna2d1 Abcc8 Grid1 Chrnb1 Piezo2 Gjb5 Gjb3 Itpr3 Cnr1 Kcnk6 Lrrc8e Gjb4 Cldn4 Marcksl1 Tpcn2 Calhm5 …
0.00267064	191	1424	1.28634	Transcription regulatory region nucleic acid binding	http://amigo.geneontology.org/amigo/term/GO:0001067	Klf6 Sox9 Hoxb6 Tcf7 Uhrf1 Rarg Foxm1 Hoxc8 Foxn1 Spi1 Irf9 Relb Klf4 Elf3 Fosb Stat3 Klf5 Zfp287 Rfx5 Gata6 Spib Elk3 Ehf Gata2 Nfe2l2 Fli1 H3f3b Brca1 Rarb Zfp334 Etv4 Irf1 Plagl1 Arid5b Meis1 Rel Aebp1 Klf11 Hoxb9 Fos Gli3 Irf4 Tsc22d1 Grhl2 Myc Litaf Ciita Hes1 Snai2 Nfatc4 Satb1 Sox8 Tnf Fosl1 Nfkb2 Gli1 Irf7 Zfp202 Sox17 Mybl1 Tfap2b Ikzf2 Lrrfip1 Ifi211 Prrx1 Atf3 Zeb2 Myef2 Nfatc2 Lef1 Nf…
0.00269506	41	218	1.80367	Guanyl-nucleotide exchange factor activity	http://amigo.geneontology.org/amigo/term/GO:0005085	Tiam1 Dennd1c Arhgef40 Dennd2c Cyth3 Cyth4 Arhgef25 Dock2 Ccdc88c Spata13 Fgd2 Plce1 Dnmbp Plcd4 Psd4 Rasgrp1 Dock7 Psd3 Rasgrp4 Dock11 Arhgef6 Ccdc88a Arhgef17 Tagap Vav3 Vav1 Psd Arhgef4 Plekhg2 Dennd2a Dock10 Prex1 Plekhg1 Iqsec3 Elmo1 Rgl2 Dennd4b Arhgef37 Rinl Arhgef10 Rasgef1b
0.00269506	58	342	1.62642	Protein serine kinase activity	http://amigo.geneontology.org/amigo/term/GO:0106310	Mapk7 Map3k20 Lrrk1 Dyrk3 Ksr1 Akt3 Cdk1 Cdk17 Irak3 Stk10 Pik3cg Aurkb Cdkl1 Plk2 Ripk3 Csnk1e Ciita Map3k12 Pkmyt1 Pim1 Eif2ak2 Map3k8 Cdk2 Rps6ka6 Stk17b Speg Pask Mark1 Nek6 Pkn3 Tnik Dclk1 Map3k6 Cdc7 Prkg2 Camkk2 Dmpk Pak3 Map3k21 Chek1 Dapk2 Mapkapk3 Brsk1 Melk Map4k1 Nek5 Ttk Camk1d Bub1b Ulk4 Prkd2 Prkcb Prkg1 Mapk11 Mast1 Irak4 Mapk15 Clk2
0.00272112	68	418	1.56014	Ion channel activity	http://amigo.geneontology.org/amigo/term/GO:0005216	Gabrg1 Gria3 Cacnb3 Fxyd4 Clic1 Trpm2 Kcnd1 Piezo1 Anxa9 Cacna1d Anxa6 Scn1b Gabrp Asic2 Cacna1g Cacnb1 Clic6 Kcnip2 Gria4 Tmem63a Clca3a2 P2rx7 Trpv6 Tmc5 Scnn1b Ano1 Gabra3 Rasa3 Panx1 Anxa2 Calhm2 Kcnk1 Tspoap1 Cacna1a Scn7a Ano8 Kcnh8 Kcnc2 Trpv5 Clca3b Kcnh3 Kcnk2 Trpm4 Orai2 Cacna2d1 Abcc8 Grid1 Chrnb1 Piezo2 Itpr3 Cnr1 Kcnk6 Lrrc8e Cldn4 Marcksl1 Tpcn2 Calhm5 Tmem150c Kcnf1 Kcnt2 Kcnn4 Ano…
0.00274936	179	1324	1.29657	RNA polymerase II transcription regulatory region sequence-specific DNA binding	http://amigo.geneontology.org/amigo/term/GO:0000977	Klf6 Sox9 Hoxb6 Tcf7 Rarg Foxm1 Hoxc8 Spi1 Irf9 Relb Klf4 Elf3 Fosb Stat3 Klf5 Zfp287 Rfx5 Gata6 Spib Elk3 Ehf Gata2 Nfe2l2 Fli1 H3f3b Rarb Zfp334 Etv4 Irf1 Plagl1 Meis1 Rel Aebp1 Klf11 Hoxb9 Fos Gli3 Irf4 Tsc22d1 Grhl2 Myc Litaf Hes1 Snai2 Nfatc4 Satb1 Sox8 Fosl1 Nfkb2 Gli1 Irf7 Zfp202 Sox17 Mybl1 Tfap2b Ikzf2 Lrrfip1 Ifi211 Prrx1 Atf3 Zeb2 Myef2 Nfatc2 Lef1 Nfkb1 Zfp37 Casz1 Fosl2 Nfe2l3 Foxp1 …
0.00297266	210	1591	1.26584	Sequence-specific DNA binding	http://amigo.geneontology.org/amigo/term/GO:0043565	Klf6 Sox9 Hoxb6 Tcf7 Uhrf1 Rarg Foxm1 Hoxc8 Foxn1 Spi1 Irf9 Relb Klf4 Elf3 Fosb Stat3 Klf5 Zfp287 Mcm5 Rfx5 Gata6 Pola1 Spib Elk3 Ehf Gata2 Nfe2l2 Fli1 H3f3b Brca1 Rarb Cdc6 Zfp334 Etv4 Irf1 Plagl1 Arid5b Meis1 Rel Aebp1 Klf11 Hoxb9 Top2a Fos Gli3 Irf4 Tert Tsc22d1 Grhl2 Myc Litaf Ciita Hes1 Mcm4 Snai2 Nfatc4 Satb1 Msh2 Pot1b Sox8 Tnf Lmnb1 Fosl1 Nfkb2 Gli1 Irf7 Zfp202 Sox17 Mybl1 Tfap2b Ikzf2 Np…
0.00332066	13	41	3.04082	SH2 domain binding	http://amigo.geneontology.org/amigo/term/GO:0042169	Lck Kit Syk Shcbp1 Ms4a2 Afap1l2 Dab1 Ccdc88a Dag1 Sh3pxd2b Lat2 Lax1 Skap1
0.00335263	11	31	3.403	Fibronectin binding	http://amigo.geneontology.org/amigo/term/GO:0001968	Loxl3 Itga3 Fbln1 Ccdc80 Itga4 Ctsk Tnc Mmp2 Ssc5d Ctss Thbs1
0.00335694	249	1933	1.23537	Ribonucleotide binding	http://amigo.geneontology.org/amigo/term/GO:0032553	Rem1 Lck Mapk7 Ube2c Tubb6 Tubb5 Axl Grk5 Hck Itpkc Map3k20 Mcm5 Kit Tep1 Kif19a Kif11 Kif1a Lrrk1 Abca1 Dyrk3 Rnd3 Cdc6 Dhx58 Ksr1 Anxa6 Myo1b Rab3d Chtf18 Pdk4 Akt3 Frk Ros1 Cdk1 Apaf1 Cdk17 Hkdc1 Nav3 Irak3 Stk10 Myo1g Pik3cg Adcy3 Kif3c Abcc3 Aurkb Top2a Cdkl1 Atl1 Pfkp Syk Adcy2 Trip13 Rhobtb3 Plk2 Map3k1 Hacl1 Ripk3 Csnk1e Myh9 Ciita Rabl2 Mcm4 Arl13b Runx1 Tuba1b Map3k12 Abcc1 Pkmyt1 Ptk7 …
0.00344149	15	52	2.76642	CCR chemokine receptor binding	http://amigo.geneontology.org/amigo/term/GO:0048020	Stat3 Nes Ccl8 Ccl6 Ccl9 Ccl20 Cx3cl1 Ccl17 Ccl5 Ccl12 Ccl7 Ccl2 Ccr2 Ccl21a Ccl21b
0.00414029	55	326	1.61799	Gated channel activity	http://amigo.geneontology.org/amigo/term/GO:0022836	Gabrg1 Gria3 Cacnb3 Clic1 Trpm2 Kcnd1 Piezo1 Cybb Cacna1d Anxa6 Scn1b Gabrp Asic2 Cacna1g Cacnb1 Clic6 Kcnip2 Gria4 Tmem63a Clca3a2 P2rx7 Tmc5 Scnn1b Ano1 Gabra3 Rasa3 Kcnk1 Tspoap1 Cacna1a Scn7a Ano8 Kcnh8 Kcnc2 Clca3b Kcnh3 Kcnk2 Trpm4 Cacna2d1 Grid1 Chrnb1 Piezo2 Itpr3 Cnr1 Marcksl1 Tpcn2 Tmem150c Kcnf1 Kcnt2 Kcnn4 Ano9 Ano5 Clca3a1 Scn3a Kcnip3 Kcnb2
0.00416025	29	140	1.98656	Protein tyrosine kinase activity	http://amigo.geneontology.org/amigo/term/GO:0004713	Lck Axl Hck Kit Dyrk3 Frk Ros1 Efemp1 Syk Sla Eif2ak2 Pkdcc Pdgfrb Ddr2 Epha7 Ephb2 Fgr Pdgfra Ephb6 Fgfr2 Btk Jak3 Melk Ttk Flt3 Epha3 Fes Erbb2 Clk2
0.0047521	196	1486	1.26493	ATP binding	http://amigo.geneontology.org/amigo/term/GO:0005524	Lck Mapk7 Ube2c Axl Grk5 Hck Itpkc Map3k20 Mcm5 Kit Tep1 Kif19a Kif11 Kif1a Lrrk1 Abca1 Dyrk3 Cdc6 Dhx58 Ksr1 Myo1b Chtf18 Pdk4 Akt3 Frk Ros1 Cdk1 Apaf1 Cdk17 Hkdc1 Nav3 Irak3 Stk10 Myo1g Pik3cg Adcy3 Kif3c Abcc3 Aurkb Top2a Cdkl1 Pfkp Syk Adcy2 Trip13 Rhobtb3 Plk2 Map3k1 Hacl1 Ripk3 Csnk1e Myh9 Ciita Mcm4 Runx1 Map3k12 Abcc1 Pkmyt1 Ptk7 Pim1 Eif2ak2 Msh2 Map3k8 Pkdcc Myo1f Tap2 Pdgfrb Acsl5 Hell…
0.00566669	12	38	3.02851	G-protein alpha-subunit binding	http://amigo.geneontology.org/amigo/term/GO:0001965	Rgs19 Ccdc88c F2rl1 Plcd4 Rgs2 Gpsm1 Rgs10 Ccdc88a Rgs4 Lpar1 F2r Rgs14
0.00594389	26	123	2.02721	Metalloendopeptidase activity	http://amigo.geneontology.org/amigo/term/GO:0004222	Mmp11 Mmp14 Adamts4 Adam19 Adamtsl4 Mmp7 Bmp1 Adamts1 Adamts10 Mmp19 Adam8 Adam23 Mmp23 Mmp2 Mmp15 Thsd4 Adamts7 Adamtsl2 Adamts2 Adamtsl5 Adamts12 Adamts16 Mmp12 Adam12 Adamts17 Adamtsl1
0.00686429	49	288	1.63168	Peptide binding	http://amigo.geneontology.org/amigo/term/GO:0042277	Ngfr Ramp2 Gria3 Apoe Gstm7 Ghrhr Prlr Crip1 Mgst1 Kdelr3 Lbp H2-M3 Avpr1a Ltc4s Clu Trem2 Tap2 Cd74 Msr1 Slc40a1 Olfm1 Anxa5 Tlr2 Ephb2 Ramp1 H2-Aa Apbb1 Tap1 Tgfb2 Atp1a3 Inhba Pik3r1 Dlgap3 Tlr1 Ptges Adnp Cd14 Cemip Tmem158 Lepr Gsta2 Gstm1 Pirb H2-K1 H2-Q10 Srp54a H2-Ab1 Gsta1 Srp54b
0.0073278	29	145	1.91805	Transmembrane receptor protein kinase activity	http://amigo.geneontology.org/amigo/term/GO:0019199	Lck Axl Hck Kit Dyrk3 Frk Ros1 Efemp1 Syk Eif2ak2 Pkdcc Pdgfrb Ddr2 Epha7 Ephb2 Fgr Pdgfra Ephb6 Fgfr2 Btk Jak3 Melk Ttk Flt3 Bmpr1b Epha3 Fes Erbb2 Clk2
0.00751182	46	267	1.65226	Phosphatidylinositol binding	http://amigo.geneontology.org/amigo/term/GO:0035091	Scin Dennd1c Plcd1 Anxa9 Ncf1 Cyth3 Myo1b Phlda1 Myo1g Pld2 Pxdc1 Amer2 Gsdmd Racgap1 Fgd2 Snx24 Pitpnm1 Esyt1 Pask Mark1 Gsn Dapp1 Rph3a Sytl2 Btk Snx20 Thy1 Myo1e Anxa2 Ccdc88a Arap1 Arhgap33 Snx10 Hip1 Arhgap9 Plekha4 Sh3pxd2b Fzd7 Phlda3 Itpr3 Fes Gsdmc3 Pla2g4a Gsdmc2 Ncf4 Plekhn1
0.00751794	11	34	3.10273	BHLH transcription factor binding	http://amigo.geneontology.org/amigo/term/GO:0043425	Sox9 Klf5 Fhl2 Bhlhe40 Smad3 Lmo2 Scx Runx2 Ncapg2 Tcf21 Arntl
0.008432	5	8	5.99392	Tumor necrosis factor-activated receptor activity	http://amigo.geneontology.org/amigo/term/GO:0005031	Fas Tnfrsf1b Tnfrsf1a Eda2r Tnfrsf18
0.008432	5	8	5.99392	Superoxide-generating NADPH oxidase activator activity	http://amigo.geneontology.org/amigo/term/GO:0016176	Pdgfb Ncf1 Ncf2 Sh3pxd2b Ncf4
0.008432	5	8	5.99392	Structural molecule activity conferring elasticity	http://amigo.geneontology.org/amigo/term/GO:0097493	Efemp2 Emilin1 Eln Mfap5 Ahnak
0.00845218	4	5	7.67222	Protein-lysine 6-oxidase activity	http://amigo.geneontology.org/amigo/term/GO:0004720	Loxl3 Lox Loxl1 Loxl2
0.00845218	4	5	7.67222	Phospholipase A2 inhibitor activity	http://amigo.geneontology.org/amigo/term/GO:0019834	Anxa9 Anxa1 Anxa3 Anxa2
0.00845218	4	5	7.67222	Lipopeptide binding	http://amigo.geneontology.org/amigo/term/GO:0071723	Lbp Tlr2 Tlr1 Cd14
0.00850109	8	20	3.83611	Immunoglobulin binding	http://amigo.geneontology.org/amigo/term/GO:0019865	Vwf Fcgr1 Dlg4 Cd4 Ms4a2 Ambp Lgals3 Fcer1g
0.00936428	34	183	1.7818	Calmodulin binding	http://amigo.geneontology.org/amigo/term/GO:0005516	Ngfr Rem1 Itpkc Cnn2 Myo1b Myo1g Aebp1 Adcy3 Myh9 Fas Enkur Iqgap3 Unc13b Camkk2 Cald1 Trpv6 Tjp1 Myo1e Dapk2 Mapkapk3 Aspm Cacna1a Eef2k Trpv5 Trpm4 Akap12 Camk1d Pik3r1 Marcksl1 Kcnn4 Ceacam2 Scn3a Sphk1 Marcks
0.00940429	9	25	3.4525	Coreceptor activity	http://amigo.geneontology.org/amigo/term/GO:0015026	Ngfr Ramp2 Cd4 Nradd Ramp1 Lrp1 Rgmb Cxcr6 Rgma
0.0101916	6	12	4.79514	Extracellular matrix structural constituent conferring compression resistance	http://amigo.geneontology.org/amigo/term/GO:0030021	Dcn Prg2 Bgn Lum Prelp Spock2
0.0105946	20	89	2.15512	Calcium-dependent protein binding	http://amigo.geneontology.org/amigo/term/GO:0048306	S100a4 S100a6 Stx1a Anxa6 Plscr3 Masp1 Anxa1 Selp S100a11 Anxa3 Anxa4 Mgp Cd209a Anxa2 Tnni3 S100a10 S100a14 S100a13 Vps37b Kcnip3
0.0119319	8	21	3.65344	Heparan sulfate proteoglycan binding	http://amigo.geneontology.org/amigo/term/GO:0043395	Apoe Ptprs Fst Cfh Ptprc Atp1a3 Agrn Grem1
0.0122287	67	437	1.47036	Protein serine/threonine kinase activity	http://amigo.geneontology.org/amigo/term/GO:0004674	Mapk7 Grk5 Map3k20 Lrrk1 Dyrk3 Ksr1 Akt3 Cdk1 Cdk17 Irak3 Stk10 Pik3cg Aurkb Cdkl1 Syk Plk2 Ripk3 Csnk1e Map3k12 Pkmyt1 Pim1 Eif2ak2 Map3k8 Cdk2 Rps6ka6 Map4k4 Stk17b Speg Pask Mark1 Nek6 Pkn3 Tnik Dclk1 Alpk1 Map3k6 Cdc7 Prkg2 Camkk2 Dmpk Pak3 Map3k21 Chek1 Dapk2 Mapkapk3 Eef2k Brsk1 Melk Map4k1 Nek5 Prkab2 Ttk Camk1d Bub1b Ulk4 Prkd2 Grk3 Ikbke Bmpr1b Prkcb Prkg1 Mapk11 Mast1 Irak4 Mapk15 Clk2 …
0.0136759	22	104	2.02871	Modified amino acid binding	http://amigo.geneontology.org/amigo/term/GO:0072341	Axl Gstm7 Mgst1 Plcd1 Anxa9 Anxa6 Ltc4s Gsdmd Mark1 Syt13 Alb Sytl2 Gas6 Anxa2 Thbs1 Ptges Gsdmc3 Gsdmc2 Gsta2 Gstm1 Gsta1 Plekhn1
0.0140638	15	60	2.39757	Amyloid-beta binding	http://amigo.geneontology.org/amigo/term/GO:0001540	Ngfr Gria3 Apoe Clu Trem2 Cd74 Msr1 Olfm1 Tlr2 Ephb2 Apbb1 Tgfb2 Atp1a3 Dlgap3 Pirb
0.0140638	7	17	3.94894	Protein tyrosine kinase activator activity	http://amigo.geneontology.org/amigo/term/GO:0030296	Afap1l2 Ngf Gas6 Ccl5 Cd24a Nrg1 Grem1
0.0140638	7	17	3.94894	Peptide antigen binding	http://amigo.geneontology.org/amigo/term/GO:0042605	H2-M3 Tap2 H2-Aa Tap1 H2-K1 H2-Q10 H2-Ab1
0.0140638	7	17	3.94894	Glutathione binding	http://amigo.geneontology.org/amigo/term/GO:0043295	Gstm7 Mgst1 Ltc4s Ptges Gsta2 Gstm1 Gsta1
0.0140638	7	17	3.94894	Oligopeptide binding	http://amigo.geneontology.org/amigo/term/GO:1900750	Gstm7 Mgst1 Ltc4s Ptges Gsta2 Gstm1 Gsta1
0.0149039	5	9	5.32793	Chondroitin sulfate binding	http://amigo.geneontology.org/amigo/term/GO:0035374	Ptprs Anxa6 Dpysl3 Ptn Agrn
0.0154023	3	3	9.59027	Prostaglandin-D synthase activity	http://amigo.geneontology.org/amigo/term/GO:0004667	Ptgds Hpgds Ptges
0.0154023	3	3	9.59027	Monosialoganglioside sialyltransferase activity	http://amigo.geneontology.org/amigo/term/GO:0047288	St3gal1 St3gal2 St3gal4
0.0154512	6	13	4.42628	CXCR chemokine receptor binding	http://amigo.geneontology.org/amigo/term/GO:0045236	Cxcl5 Pf4 Cxcl1 Cx3cl1 Cxcl10 Cxcl2
0.0169017	18	80	2.15781	Double-stranded RNA binding	http://amigo.geneontology.org/amigo/term/GO:0003725	Actn1 Dhx58 Tuba1b Eif2ak2 Vim Oasl2 Msn Tlr3 Oas2 Zfr2 Ddx60 Rftn1 Ddx58 Tlr8 Oasl1 Ago4 Tlr7 Oas1a
0.0171353	11	38	2.77613	Phosphatidylinositol 3-kinase binding	http://amigo.geneontology.org/amigo/term/GO:0043548	Lck Axl Pdgfrb Pik3ap1 Gsn Dab1 Pdgfra Coro1a Pik3ip1 Tlr4 Pik3r1
0.0188487	28	149	1.8022	Growth factor activity	http://amigo.geneontology.org/amigo/term/GO:0008083	Pdgfb Timp1 Tgfb1 Clec11a Csf1 Igf1 Efemp1 Tgfb3 Gdf10 Bmp1 Hdgfl3 Gdf11 Bmp2 Ngf Hgf Bmp3 Cxcl1 Ptn Inha Lif Inhbb Gdf15 Tgfb2 Il7 Inhba Fgf11 Nrg1 Ntf5
0.0188487	4	6	6.39351	MHC class II protein complex binding	http://amigo.geneontology.org/amigo/term/GO:0023026	Cd4 Cd74 H2-DMb2 H2-DMa
0.0188487	4	6	6.39351	Extracellular matrix constituent conferring elasticity	http://amigo.geneontology.org/amigo/term/GO:0030023	Efemp2 Emilin1 Eln Mfap5
0.0188487	4	6	6.39351	CCR2 chemokine receptor binding	http://amigo.geneontology.org/amigo/term/GO:0031727	Ccl12 Ccl7 Ccl2 Ccr2
0.0188487	198	1555	1.22114	Adenyl ribonucleotide binding	http://amigo.geneontology.org/amigo/term/GO:0032559	Lck Mapk7 Ube2c Axl Grk5 Hck Itpkc Map3k20 Mcm5 Kit Tep1 Kif19a Kif11 Kif1a Lrrk1 Abca1 Dyrk3 Cdc6 Dhx58 Ksr1 Myo1b Chtf18 Pdk4 Akt3 Frk Ros1 Cdk1 Apaf1 Cdk17 Hkdc1 Nav3 Irak3 Stk10 Myo1g Pik3cg Adcy3 Kif3c Abcc3 Aurkb Top2a Cdkl1 Pfkp Syk Adcy2 Trip13 Rhobtb3 Plk2 Map3k1 Hacl1 Ripk3 Csnk1e Myh9 Ciita Mcm4 Runx1 Map3k12 Abcc1 Pkmyt1 Ptk7 Pim1 Eif2ak2 Msh2 Map3k8 Pkdcc Myo1f Tap2 Pdgfrb Acsl5 Hell…
0.0188487	25	128	1.8731	Molecular function inhibitor activity	http://amigo.geneontology.org/amigo/term/GO:0140678	Timp1 Stx1a Dynll1 Anxa9 Timp2 Scn1b Lynx1 Pot1b Anxa1 Notch1 Ngf Mcub Anxa3 Anxa2 Tnni3 Kcnk2 Txnip Agrn Pcsk9 Cdkn2a Lxn Fry Ugt1a1 Ugt1a10 Ugt1a9
0.0192169	32	178	1.72409	Phosphatidylinositol phosphate binding	http://amigo.geneontology.org/amigo/term/GO:1901981	Scin Dennd1c Plcd1 Anxa9 Cyth3 Myo1b Phlda1 Myo1g Amer2 Gsdmd Racgap1 Fgd2 Snx24 Mark1 Gsn Dapp1 Rph3a Sytl2 Btk Anxa2 Arap1 Hip1 Arhgap9 Plekha4 Sh3pxd2b Fzd7 Phlda3 Gsdmc3 Pla2g4a Gsdmc2 Ncf4 Plekhn1
0.0195113	17	75	2.17379	Myosin binding	http://amigo.geneontology.org/amigo/term/GO:0017022	Axl Nphs1 Hap1 Stx1a Rab3d Llgl1 Nkd2 Gcsam Rab27b Gsn Iqgap3 Cald1 Coro1a Pycard Fxyd1 Kirrel Myl9
0.0214832	12	45	2.55741	Non-membrane spanning protein tyrosine kinase activity	http://amigo.geneontology.org/amigo/term/GO:0004715	Lck Hck Frk Syk Sla Eif2ak2 Pkdcc Fgr Btk Jak3 Melk Fes
0.0217869	36	209	1.65191	Kinase regulator activity	http://amigo.geneontology.org/amigo/term/GO:0019207	Ccnd2 Lgals9 Tgfb1 Klf4 Hspb1 Socs2 Igf1 Ccng1 Fam20a Pik3r5 Nckap1l Cdkn1a Pim1 Afap1l2 Tpx2 Ccna2 Ngf Pik3r3 Gas6 Ccnb2 Trib1 Rac2 Ccl5 Pik3r1 Ccnb1 Cdkn2a Cd24a Inka2 Socs3 Gstp1 Nrg1 Ccnf Cdkn2b Grem1 Lilr4b Lilrb4a
0.0221621	17	76	2.14519	Enzyme inhibitor activity	http://amigo.geneontology.org/amigo/term/GO:0004857	Timp1 Dynll1 Anxa9 Timp2 Pot1b Anxa1 Notch1 Ngf Anxa3 Anxa2 Txnip Cdkn2a Lxn Fry Ugt1a1 Ugt1a10 Ugt1a9
0.0221621	6	14	4.11012	Neurotrophin receptor binding	http://amigo.geneontology.org/amigo/term/GO:0005165	Ngfr Ngf Nradd Pik3r1 Bex3 Ntf5
0.0221944	24	123	1.87127	SH3 domain binding	http://amigo.geneontology.org/amigo/term/GO:0017124	Sh3gl1 Adam19 Ncf1 Plscr3 Mical1 Evl Efs Sh3bp1 Hcls1 Synj2 Dpysl3 Afap1l2 Inpp5d Enkur Vasp Was Sh3bgrl Pak3 Cd3e Sh3kbp1 Elmo1 Adam12 Syngap1 Wipf1
0.0248465	19	90	2.02461	Phospholipase activity	http://amigo.geneontology.org/amigo/term/GO:0004620	Pla2g12b Plcd1 Pld2 Pla2g7 Plce1 Ccr1 Plcd4 Smpdl3b Plbd1 Pla2g15 Plcg2 Ccl5 Gdpd5 Plch1 Plcb4 Plcb2 Pitpnm3 Lipg Pla2g4a
0.0250385	7	19	3.53326	Intracellular calcium activated chloride channel activity	http://amigo.geneontology.org/amigo/term/GO:0005229	Clca3a2 Ano1 Ano8 Clca3b Ano9 Ano5 Clca3a1
0.0250385	12	46	2.50181	Ion gated channel activity	http://amigo.geneontology.org/amigo/term/GO:0022839	Asic2 Tmem63a Clca3a2 Ano1 Ano8 Clca3b Trpm4 Kcnt2 Kcnn4 Ano9 Ano5 Clca3a1
0.0250385	7	19	3.53326	Low-density lipoprotein particle binding	http://amigo.geneontology.org/amigo/term/GO:0030169	Pltp Trem2 Msr1 Colec12 Thbs1 Stab1 Pcsk9
0.0250385	7	19	3.53326	Intracellular chloride channel activity	http://amigo.geneontology.org/amigo/term/GO:0061778	Clca3a2 Ano1 Ano8 Clca3b Ano9 Ano5 Clca3a1
0.0252746	8	24	3.19676	Transforming growth factor beta binding	http://amigo.geneontology.org/amigo/term/GO:0050431	Tgfb3 Twsg1 Ltbp3 Thbs1 Ltbp4 Agrn Cd109 Nrros
0.0258161	198	1569	1.21024	Adenyl nucleotide binding	http://amigo.geneontology.org/amigo/term/GO:0030554	Lck Mapk7 Ube2c Axl Grk5 Hck Itpkc Map3k20 Mcm5 Kit Tep1 Kif19a Kif11 Kif1a Lrrk1 Abca1 Dyrk3 Cdc6 Dhx58 Ksr1 Myo1b Chtf18 Pdk4 Akt3 Frk Ros1 Cdk1 Apaf1 Cdk17 Hkdc1 Nav3 Irak3 Stk10 Myo1g Pik3cg Adcy3 Kif3c Abcc3 Aurkb Top2a Cdkl1 Pfkp Syk Adcy2 Trip13 Rhobtb3 Plk2 Map3k1 Hacl1 Ripk3 Csnk1e Myh9 Ciita Mcm4 Runx1 Map3k12 Abcc1 Pkmyt1 Ptk7 Pim1 Eif2ak2 Msh2 Map3k8 Pkdcc Myo1f Tap2 Pdgfrb Acsl5 Hell…
0.0269057	10	35	2.74008	Chemokine binding	http://amigo.geneontology.org/amigo/term/GO:0019956	Ccr1 Itga4 Pdpn Plp2 Cxcr6 Ccr2 Cxcr3 Cx3cr1 Xcr1 Ccr5
0.027015	15	65	2.21314	Transferase activity, transferring alkyl or aryl (other than methyl) groups	http://amigo.geneontology.org/amigo/term/GO:0016765	Gstt1 Gstm7 Mgst1 Ltc4s Gsta3 Hpgds Gsta4 Ptges Gsta2 Gstm1 Fdps Alox5ap Gstp1 Gstm6 Gsta1
0.0283971	11	41	2.573	Mitogen-activated protein kinase binding	http://amigo.geneontology.org/amigo/term/GO:0051019	Mapk7 Tnip1 Mapkapk3 Dusp5 Dusp8 Mical2 Dusp10 Plcb4 Prkg1 Ptafr Arrb2
0.0285263	50	321	1.49381	Cation channel activity	http://amigo.geneontology.org/amigo/term/GO:0005261	Gria3 Cacnb3 Fxyd4 Trpm2 Kcnd1 Anxa9 Cacna1d Anxa6 Scn1b Asic2 Cacna1g Cacnb1 Kcnip2 Gria4 Tmem63a P2rx7 Trpv6 Scnn1b Ano1 Rasa3 Panx1 Anxa2 Calhm2 Kcnk1 Tspoap1 Cacna1a Scn7a Kcnh8 Kcnc2 Trpv5 Kcnh3 Kcnk2 Trpm4 Orai2 Cacna2d1 Abcc8 Chrnb1 Piezo2 Itpr3 Cnr1 Kcnk6 Marcksl1 Tpcn2 Calhm5 Kcnf1 Kcnt2 Kcnn4 Scn3a Kcnip3 Kcnb2
0.0285779	18	85	2.03088	SMAD binding	http://amigo.geneontology.org/amigo/term/GO:0046332	Axin2 Fos Ankrd1 Col3a1 Zeb2 Bmp2 Col1a2 Tgfb1i1 Flna Smad1 Smad3 Arap1 Pmepa1 Prdm16 Tgif1 Bmpr1b Jun Runx3
0.0285779	138	1052	1.25804	Protein dimerization activity	http://amigo.geneontology.org/amigo/term/GO:0046983	Pdgfb S100a6 Itga3 Cd3g Apoe Bax Gstm7 Stat3 Hspb1 Pafah1b3 Kit Csf1 Actn1 Cybb H2-M3 H3f3b Birc5 Ywhah Plek Irak3 Prmt2 Stk10 Stc2 Pdlim4 Top2a Tert Myc Myh9 Hes1 St6gal1 Masp1 Map3k12 Cd4 Ache Xdh Msh2 Tap2 Efemp2 Tfap2b Idh1 Npas2 Slc11a1 Bok Lrrfip1 Srgap2 Cenpf Atf3 Pip4k2a Stom Knstrn Schip1 S100a11 Il6ra Ambp Tpm2 Glipr2 Padi2 Cenpa Pdgfra Hpgds Bhlhe40 Ptpro Blm Nr2f2 Tyrobp Coro1a Pycard…
0.0291025	9	30	2.87708	Lipoprotein particle binding	http://amigo.geneontology.org/amigo/term/GO:0071813	Apoe Abca1 Pltp Trem2 Msr1 Colec12 Thbs1 Stab1 Pcsk9
0.0291025	9	30	2.87708	Protein-lipid complex binding	http://amigo.geneontology.org/amigo/term/GO:0071814	Apoe Abca1 Pltp Trem2 Msr1 Colec12 Thbs1 Stab1 Pcsk9
0.0298111	6	15	3.83611	Interleukin-1 receptor binding	http://amigo.geneontology.org/amigo/term/GO:0005149	Il1rn Il1f6 Myd88 Tlr9 Ticam2 Irak4
0.0298111	6	15	3.83611	Tropomyosin binding	http://amigo.geneontology.org/amigo/term/GO:0005523	S100a6 Pycard Smtnl2 Nebl Tmod3 Tnnt1
0.0315789	7	20	3.3566	Sialyltransferase activity	http://amigo.geneontology.org/amigo/term/GO:0008373	St3gal1 St6gal1 St8sia2 St6galnac6 St3gal2 St3gal4 St8sia4
0.0315789	7	20	3.3566	Phosphatidylcholine transporter activity	http://amigo.geneontology.org/amigo/term/GO:0008525	Abca1 Pltp Pitpnm1 Atp10a Abcb1b Abcb1a Atp8b2
0.0315789	7	20	3.3566	Oxidoreductase activity, acting on the CH-NH2 group of donors, oxygen as acceptor	http://amigo.geneontology.org/amigo/term/GO:0016641	Loxl3 Lox Maoa Vcam1 Aoc1 Loxl1 Loxl2
0.0315789	10	36	2.66396	Signaling receptor inhibitor activity	http://amigo.geneontology.org/amigo/term/GO:0030547	Fst Lynx1 Il1rn Dkk2 Dkk3 Ccl5 Pcsk9 Ly6g6d Lilr4b Lilrb4a
0.0323052	11	42	2.51174	Peptidase activator activity	http://amigo.geneontology.org/amigo/term/GO:0016504	Fbln1 Apaf1 Vsir Tnfrsf10b Psme1 Fn1 Ngf Pcolce Ctsc Pycard Acrbp
0.0324728	4	7	5.48016	Interleukin-1 receptor activity	http://amigo.geneontology.org/amigo/term/GO:0004908	Il18rap Il1rl1 Il1r1 Il1rl2
0.0324728	4	7	5.48016	Heterotrimeric G-protein binding	http://amigo.geneontology.org/amigo/term/GO:0032795	F2rl1 Adra2a Adora1 F2r
0.0324728	4	7	5.48016	Immunoglobulin receptor binding	http://amigo.geneontology.org/amigo/term/GO:0034987	Fgr Clec4d Flna Fes
0.0339269	41	255	1.54197	Peptidase regulator activity	http://amigo.geneontology.org/amigo/term/GO:0061134	Serpinf1 Timp1 Fbln1 Itih3 Timp2 Birc5 Wfdc2 Apaf1 Vsir Tnfrsf10b Psme1 Serping1 C3 Fn1 Serpine2 Ngf Ambp Pcolce Ctsc Pycard Gas6 Anxa2 Serpine1 Serpinb6b Serpinb9 Cd109 Bst2 Lxn Col6a3 Gpc3 Birc2 Serpinb6a Serpina6 Spink12 Serpina10 Serpina1a Wfdc17 Serpinh1 Serpina1d Naip5 Acrbp
0.038726	35	211	1.5908	Metallopeptidase activity	http://amigo.geneontology.org/amigo/term/GO:0008237	Mmp11 Mmp14 Adamts4 Adam19 Adamtsl4 Mmp7 Aebp1 Bmp1 Adamts1 Adamts10 Cpn1 Mmp19 Adam8 Adam23 Cpxm1 Clca3a2 Mmp23 Cpxm2 Mmp2 Mmp15 Thsd4 Adamts7 Adamtsl2 Adamts2 Clca3b Adamtsl5 Naalad2 Adamts12 Adamts16 Mmp12 Dpep2 Adam12 Clca3a1 Adamts17 Adamtsl1
0.0397494	51	336	1.45567	DNA-binding transcription repressor activity	http://amigo.geneontology.org/amigo/term/GO:0001217	Tcf7 Spi1 Elk3 Aebp1 Myc Hes1 Snai2 Nfatc4 Satb1 Zfp202 Lrrfip1 Ifi211 Prrx1 Atf3 Zeb2 Myef2 Nfatc2 Nfkb1 Zfp37 Nfe2l3 Foxp1 Bhlhe40 Sall1 Zfp90 Heyl Zfp692 Ovol2 Prdm16 Foxp3 Hesx1 Irf8 Snai1 Ifi209 Tcf21 E2f8 Zfp41 Tgif1 Gm9833 Zbtb12 Jun Ifi205 Hoxb8 Nfil3 Zfp266 Nr2f1 Ifi204 Ifi207 Zfp382 Foxs1 Kcnip3 Mndal
0.0397494	51	336	1.45567	DNA-binding transcription repressor activity, RNA polymerase II-specific	http://amigo.geneontology.org/amigo/term/GO:0001227	Tcf7 Spi1 Elk3 Aebp1 Myc Hes1 Snai2 Nfatc4 Satb1 Zfp202 Lrrfip1 Ifi211 Prrx1 Atf3 Zeb2 Myef2 Nfatc2 Nfkb1 Zfp37 Nfe2l3 Foxp1 Bhlhe40 Sall1 Zfp90 Heyl Zfp692 Ovol2 Prdm16 Foxp3 Hesx1 Irf8 Snai1 Ifi209 Tcf21 E2f8 Zfp41 Tgif1 Gm9833 Zbtb12 Jun Ifi205 Hoxb8 Nfil3 Zfp266 Nr2f1 Ifi204 Ifi207 Zfp382 Foxs1 Kcnip3 Mndal
0.0401495	3	4	7.1927	Beta-galactoside (CMP) alpha-2,3-sialyltransferase activity	http://amigo.geneontology.org/amigo/term/GO:0003836	St3gal1 St3gal2 St3gal4
0.0401495	41	258	1.52404	Microtubule binding	http://amigo.geneontology.org/amigo/term/GO:0008017	Tiam1 Kif19a Kif11 Kif1a Birc5 Map1s Nav3 Kif3c Ccdc88c Gtse1 Racgap1 Hdgfl3 Gli1 Map4k4 Kif26b Cenpf Knstrn Tpx2 Kif2c Kif23 Map4 Ccdc88a Kif4 Haus8 Prc1 Dnm3 Klc3 Kif21b Trim46 Ccdc88b Kif7 Kif18b Rgs14 Mtcl1 Map1b Fes Mast1 Tmod3 Kif27 Psrc1 Kifc1
0.0401495	3	4	7.1927	Very-low-density lipoprotein particle binding	http://amigo.geneontology.org/amigo/term/GO:0034189	Pltp Trem2 Pcsk9
0.0401495	3	4	7.1927	Type III transforming growth factor beta receptor binding	http://amigo.geneontology.org/amigo/term/GO:0034714	Tgfb1 Tgfb3 Tgfb2
0.0401495	3	4	7.1927	Vascular endothelial growth factor binding	http://amigo.geneontology.org/amigo/term/GO:0038085	Pdgfrb Pdgfra Ptn
0.0401495	3	4	7.1927	Chemokine (C-C motif) ligand 5 binding	http://amigo.geneontology.org/amigo/term/GO:0071791	Ccr1 Ccr2 Ccr5
0.042641	22	117	1.8033	Single-stranded DNA binding	http://amigo.geneontology.org/amigo/term/GO:0003697	Mcm5 Pola1 Mcm4 Msh2 Pot1b Anxa1 Fam111a Nucks1 Myef2 Rad51 Samhd1 Smc2 Mcm7 Rad51ap1 Blm Smarca1 Neil3 Brca2 Mcm3 Stn1 Gm9833 Ssbp4
0.0430841	10	38	2.52376	Hydrolase activity, hydrolyzing N-glycosyl compounds	http://amigo.geneontology.org/amigo/term/GO:0016799	Il18rap Il1rl1 Il18r1 Il1r1 Bst1 Tlr13 Tlr4 Neil3 Tlr1 Il1rl2
0.0430841	10	38	2.52376	Cell adhesion mediator activity	http://amigo.geneontology.org/amigo/term/GO:0098631	Bcam Emb Cd200r1 Emilin1 Dscaml1 Igsf9 Nexn Itga1 Ccdc141 Epcam
0.0444656	14	63	2.13117	Phosphatidylserine binding	http://amigo.geneontology.org/amigo/term/GO:0001786	Axl Plcd1 Anxa9 Anxa6 Gsdmd Mark1 Syt13 Sytl2 Gas6 Anxa2 Thbs1 Gsdmc3 Gsdmc2 Plekhn1
0.0450515	17	83	1.96427	Phosphatidylinositol-4,5-bisphosphate binding	http://amigo.geneontology.org/amigo/term/GO:0005546	Scin Plcd1 Anxa9 Myo1b Myo1g Amer2 Gsdmd Mark1 Gsn Rph3a Sytl2 Anxa2 Plekha4 Fzd7 Phlda3 Gsdmc3 Gsdmc2
0.0468593	5	12	3.99595	Adenylate cyclase activity	http://amigo.geneontology.org/amigo/term/GO:0004016	Adcy3 Adcy2 Gucy1b1 Adcy7 Gucy1a1
0.0468593	5	12	3.99595	MHC protein complex binding	http://amigo.geneontology.org/amigo/term/GO:0023023	Cd4 Cd74 H2-DMb2 H2-DMa Cd8a
0.0468593	5	12	3.99595	Myosin heavy chain binding	http://amigo.geneontology.org/amigo/term/GO:0032036	Axl Stx1a Nkd2 Coro1a Myl9
0.0468593	5	12	3.99595	Co-receptor binding	http://amigo.geneontology.org/amigo/term/GO:0039706	Hfe Wnt9b Bmp2 Dkk2 Dkk3
0.0468593	5	12	3.99595	Voltage-gated calcium channel activity involved in regulation of cytosolic calcium levels	http://amigo.geneontology.org/amigo/term/GO:0099511	Cacna1d Tspoap1 Cacna1a Cnr1 Marcksl1
0.0468593	5	12	3.99595	Voltage-gated calcium channel activity involved in regulation of presynaptic cytosolic calcium levels	http://amigo.geneontology.org/amigo/term/GO:0099626	Cacna1d Tspoap1 Cacna1a Cnr1 Marcksl1
