# Supplementary material for: Polyamine Catabolism and Its Role in Renal Injury and Fibrosis in Mice Subjected to Repeated Low-Dose Cisplatin Treatment
Source: Biomedicines. 2024 Mar 13;12(3):640. doi: 10.3390/biomedicines12030640 (PMC10968664; doi:10.3390/biomedicines12030640)
Supplement: Supplementary file 1 [file biomedicines-12-00640-s001.zip › Datasets S1-S10/RNAseq D3 Datasets S1-S2/Dataset S1 RLDC Day3vsControl_DEG.xlsx]

## Sheet: Day3vsControl_DEG
Gene_ID	Cis5	Cis8	Cont1	Cont2	Cont3	Cont4	Day3	Control	log2FoldChange	pvalue	padj	GeneName	gene_chr	gene_start	gene_end	gene_strand	gene_length	gene_biotype	gene_description	tf_family	Cis5_count	Cis8_count	Cont1_count	Cont2_count	Cont3_count	Cont4_count	Cis5_fpkm	Cis8_fpkm	Cont1_fpkm	Cont2_fpkm	Cont3_fpkm	Cont4_fpkm
ENSMUSG00000050635	308.891	137.225	1.2741	0	0	0	223.058	0.318524	9.39434	5.28835e-17	3.49082e-15	Sprr2f	3	92365187	92366442	+	609	protein_coding	small proline-rich protein 2F [Source:MGI Symbol;Acc:MGI:1330349]	-	417	156	1	0	0	0	25.4297	11.3413	0.106116	0	0	0
ENSMUSG00000026984	80.0006	63.3346	0	0	0	0	71.6676	0	8.47738	1.05722e-13	4.5932e-12	Il1f6	2	24215418	24225702	+	883	protein_coding	interleukin 1 family, member 6 [Source:MGI Symbol;Acc:MGI:1859324]	-	108	72	0	0	0	0	4.54239	3.61017	0	0	0	0
ENSMUSG00000115536	53.3338	36.9452	0	0	0	0	45.1395	0	7.81099	8.63611e-11	2.57235e-09	Gm32857	14	44226217	44315511	-	1427	lincRNA	predicted gene, 32857 [Source:MGI Symbol;Acc:MGI:5592016]	-	72	42	0	0	0	0	1.87383	1.30311	0	0	0	0
ENSMUSG00000044216	62.2227	27.2691	0	0	0	0	44.7459	0	7.7994	4.5598e-10	1.2245e-08	Kcnj4	15	79483714	79505241	-	2152	protein_coding	potassium inwardly-rectifying channel, subfamily J, member 4 [Source:MGI Symbol;Acc:MGI:104743]	-	84	31	0	0	0	0	1.44964	0.637787	0	0	0	0
ENSMUSG00000097421	48.1485	40.4638	0	0	0	0	44.3061	0	7.78337	7.65366e-11	2.30319e-09	D630011A20Rik	8	12554272	12573320	-	500	bidirectional_promoter_lncRNA	RIKEN cDNA D630011A20 gene [Source:MGI Symbol;Acc:MGI:3642132]	-	65	46	0	0	0	0	4.82798	4.07328	0	0	0	0
ENSMUSG00000049758	308.151	270.931	2.54819	2.40299	0	0.916442	289.541	1.46691	7.73142	1.43299e-27	2.1883e-25	Olfr1318	2	112154198	112159157	+	4520	protein_coding	olfactory receptor 1318 [Source:MGI Symbol;Acc:MGI:3031152]	-	416	308	2	2	0	1	3.41804	3.01695	0.0285951	0.0266251	0	0.0102027
ENSMUSG00000090171	1146.68	2187.68	6.37049	12.015	3.06223	10.0809	1667.18	7.88214	7.72716	1.19162e-67	3.04801e-64	Ugt1a2	1	88200601	88218997	+	2211	protein_coding	UDP glucuronosyltransferase 1 family, polypeptide A2 [Source:MGI Symbol;Acc:MGI:3576049]	-	1548	2487	5	10	3	11	26.0018	49.8016	0.146144	0.272152	0.0695445	0.229433
ENSMUSG00000005355	89.6303	46.6213	0	0	1.02074	0	68.1258	0.255186	7.6841	5.33144e-11	1.63075e-09	Casp14	10	78711991	78718294	-	2394	protein_coding	caspase 14 [Source:MGI Symbol;Acc:MGI:1335092]	-	121	53	0	0	1	0	1.87708	0.980185	0	0	0.0214095	0
ENSMUSG00000085389	42.9633	31.6673	0	0	0	0	37.3153	0	7.53617	9.15493e-10	2.35565e-08	1700003M07Rik	4	129960374	129963657	+	873	lincRNA	RIKEN cDNA 1700003M07 gene [Source:MGI Symbol;Acc:MGI:1919475]	-	58	36	0	0	0	0	2.46738	1.82576	0	0	0	0
ENSMUSG00000058669	35.5558	30.7876	0	0	0	0	33.1717	0	7.3657	3.37122e-09	7.92935e-08	Nkx2-9	12	56611389	56613284	-	1264	protein_coding	NK2 homeobox 9 [Source:MGI Symbol;Acc:MGI:1270158]	Homeobox	48	35	0	0	0	0	1.41031	1.22596	0	0	0	0
ENSMUSG00000060188	147.409	107.317	0	0	0	2.74933	127.363	0.687331	7.31052	9.27045e-15	4.63817e-13	Cxcl17	7	25400053	25412886	-	761	protein_coding	chemokine (C-X-C motif) ligand 17 [Source:MGI Symbol;Acc:MGI:2387642]	-	199	122	0	0	0	3	9.71159	7.09793	0	0	0	0.181798
ENSMUSG00000114053	65.9265	38.7045	1.2741	0	0	0	52.3155	0.318524	7.30307	7.39271e-10	1.92955e-08	AC133498.1	13	5539279	5724510	-	4402	lincRNA	novel transcript	-	89	44	1	0	0	0	0.750865	0.442546	0.0146808	0	0	0
ENSMUSG00000037855	615.56	492.602	1.2741	3.60449	5.10371	4.58221	554.081	3.64113	7.19756	7.80549e-53	6.65516e-50	Zfp365	10	67886103	67912662	-	5205	protein_coding	zinc finger protein 365 [Source:MGI Symbol;Acc:MGI:2143676]	-	831	560	1	3	5	5	5.92928	4.76347	0.0124159	0.0346817	0.0492356	0.0442997
ENSMUSG00000046203	236.298	160.975	0	2.40299	2.04148	0.916442	198.637	1.34023	7.19682	3.67902e-22	3.90072e-20	Sprr2g	3	92373915	92375229	+	651	polymorphic_pseudogene	small proline-rich protein 2G [Source:MGI Symbol;Acc:MGI:1330348]	-	319	183	0	2	2	1	18.1983	12.4459	0	0.184863	0.157463	0.0708387
ENSMUSG00000036198	94.0748	62.4549	1.2741	1.2015	0	0	78.2649	0.618898	7.16156	9.36882e-11	2.77444e-09	Arhgap36	X	49463945	49500244	+	3421	protein_coding	Rho GTPase activating protein 36 [Source:MGI Symbol;Acc:MGI:1922654]	-	127	71	1	1	0	0	1.37871	0.918886	0.0188906	0.0175892	0	0
ENSMUSG00000018865	172.594	120.512	1.2741	0	3.06223	0	146.553	1.08408	7.07828	1.74926e-17	1.19317e-15	Sult4a1	15	84076097	84105754	-	2512	protein_coding	sulfotransferase family 4A, member 1 [Source:MGI Symbol;Acc:MGI:1888971]	-	233	137	1	0	3	0	3.44475	2.41467	0.0257265	0	0.0612114	0
ENSMUSG00000117050	196.298	95.0019	0	2.40299	0	1.83288	145.65	1.05897	7.07543	4.04179e-16	2.39038e-14	AC167363.2	17	29093416	29094461	-	1046	TEC	TEC	-	265	108	0	2	0	2	9.40884	4.57139	0	0.115053	0	0.0881759
ENSMUSG00000023067	15120.9	13286.2	154.166	134.568	68.3897	69.6496	14203.5	106.693	7.06456	9.54973e-92	3.90832e-88	Cdkn1a	17	29090976	29100727	+	3553	protein_coding	cyclin-dependent kinase inhibitor 1A (P21) [Source:MGI Symbol;Acc:MGI:104556]	-	20413	15104	121	112	67	76	213.37	188.214	2.20085	1.89681	0.966518	0.986438
ENSMUSG00000034457	1789.64	1410.95	12.741	21.6269	7.1452	8.24798	1600.3	12.4403	7.04499	4.90225e-86	1.67191e-82	Eda2r	X	97333840	97377216	-	5891	protein_coding	ectodysplasin A2 receptor [Source:MGI Symbol;Acc:MGI:2442860]	-	2416	1604	10	18	7	9	15.231	12.0551	0.109701	0.183858	0.0609031	0.0704539
ENSMUSG00000026822	7509.69	5501.31	113.395	32.4404	29.6015	30.2426	6505.5	51.4198	6.99443	8.70075e-44	3.87051e-41	Lcn2	2	32384633	32388252	-	2623	protein_coding	lipocalin 2 [Source:MGI Symbol;Acc:MGI:96757]	-	10138	6254	89	27	29	33	143.541	105.564	2.19276	0.619392	0.56667	0.580186
ENSMUSG00000058427	70.3709	58.9364	0	2.40299	0	0	64.6536	0.600748	6.88427	7.62385e-10	1.9823e-08	Cxcl2	5	90903871	90905938	+	2068	protein_coding	chemokine (C-X-C motif) ligand 2 [Source:MGI Symbol;Acc:MGI:1340094]	-	95	67	0	2	0	0	1.70606	1.43443	0	0.0581942	0	0
ENSMUSG00000027913	17.7779	24.6301	0	0	0	0	21.204	0	6.71802	8.57828e-07	1.30028e-05	Crct1	3	93014205	93015687	-	792	protein_coding	cysteine-rich C-terminal 1 [Source:MGI Symbol;Acc:MGI:1921425]	-	24	28	0	0	0	0	1.1254	1.56527	0	0	0	0
ENSMUSG00000068744	1273.34	930.667	21.6596	8.41048	7.1452	6.41509	1102.01	10.9076	6.70844	1.63281e-62	3.34123e-59	Psrc1	3	108383839	108388231	+	3364	protein_coding	proline/serine-rich coiled-coil 1 [Source:MGI Symbol;Acc:MGI:1913099]	-	1719	1058	17	7	7	7	18.9776	13.9247	0.326582	0.125211	0.106653	0.0959607
ENSMUSG00000026166	20.0002	20.2319	0	0	0	0	20.116	0	6.64339	1.2739e-06	1.88216e-05	Ccl20	1	83116766	83119167	+	1421	protein_coding	chemokine (C-C motif) ligand 20 [Source:MGI Symbol;Acc:MGI:1329031]	-	27	23	0	0	0	0	0.705653	0.716622	0	0	0	0
ENSMUSG00000097072	24.4446	12.3151	0	0	0	0	18.3798	0	6.51586	6.26798e-06	7.92717e-05	Foxl2os	9	98949781	98955299	-	3315	processed_transcript	forkhead box L2, opposite strand [Source:MGI Symbol;Acc:MGI:3614944]	-	33	14	0	0	0	0	0.369702	0.186982	0	0	0	0
ENSMUSG00000115050	21.4817	14.954	0	0	0	0	18.2178	0	6.502	4.43952e-06	5.80485e-05	Gm21154	14	43646251	43673065	+	1232	lincRNA	predicted gene, 21154 [Source:MGI Symbol;Acc:MGI:5434509]	-	29	17	0	0	0	0	0.874196	0.610934	0	0	0	0
ENSMUSG00000111709	108.149	161.855	6.37049	0	0	0	135.002	1.59262	6.44014	0.010969	0.0507708	Gm3776	9	78257129	78269166	+	874	protein_coding	predicted gene 3776 [Source:MGI Symbol;Acc:MGI:3826440]	-	146	184	5	0	0	0	6.20388	9.321	0.369708	0	0	0
ENSMUSG00000090175	13.3334	20.2319	0	0	0	0	16.7827	0	6.3803	1.07203e-05	0.000128437	Ugt1a9	1	88070800	88218997	+	2190	protein_coding	UDP glucuronosyltransferase 1 family, polypeptide A9 [Source:MGI Symbol;Acc:MGI:3576092]	-	18	23	0	0	0	0	0.305246	0.464986	0	0	0	0
ENSMUSG00000035775	1091.86	959.695	14.0151	7.20898	6.12445	22.911	1025.78	12.5649	6.3252	8.76464e-58	1.19567e-54	Krt20	11	99428403	99438150	-	1927	protein_coding	keratin 20 [Source:MGI Symbol;Acc:MGI:1914059]	-	1474	1091	11	6	6	25	28.4078	25.0668	0.368902	0.187357	0.159588	0.598287
ENSMUSG00000039252	783.71	476.769	6.37049	6.00748	12.2489	7.33154	630.239	7.9896	6.28392	2.62644e-52	2.06711e-49	Lgi2	5	52533517	52566462	-	6528	protein_coding	leucine-rich repeat LGI family, member 2 [Source:MGI Symbol;Acc:MGI:2180196]	-	1058	542	5	5	12	8	6.01904	3.676	0.0494982	0.0460882	0.0942175	0.0565147
ENSMUSG00000050397	27.4076	23.7505	0	0	0	0.916442	25.579	0.22911	6.26944	8.86579e-07	1.33791e-05	Foxl2	9	98955288	98958543	+	3256	protein_coding	forkhead box L2 [Source:MGI Symbol;Acc:MGI:1349428]	Fork	37	27	0	0	0	1	0.422026	0.367143	0	0	0	0.0141634
ENSMUSG00000032087	593.338	502.278	15.2892	6.00748	4.08297	4.58221	547.808	7.49046	6.25577	5.68462e-51	4.30831e-48	Dscaml1	9	45426628	45753712	+	8909	protein_coding	DS cell adhesion molecule like 1 [Source:MGI Symbol;Acc:MGI:2150309]	-	801	571	12	5	4	5	3.33907	2.83768	0.0870467	0.0337708	0.0230124	0.0258817
ENSMUSG00000035811	27.4076	21.1115	1.2741	0	0	0	24.2596	0.318524	6.19361	1.56196e-06	2.25723e-05	Ugt2b35	5	87000860	87013275	+	3359	protein_coding	UDP glucuronosyltransferase 2 family, polypeptide B35 [Source:MGI Symbol;Acc:MGI:3576100]	-	37	24	1	0	0	0	0.409085	0.316342	0.0192393	0	0	0
ENSMUSG00000081044	17.7779	11.4354	0	0	0	0	14.6067	0	6.18357	4.02952e-05	0.000410637	AU015836	X	93968659	93975470	+	3335	protein_coding	expressed sequence AU015836 [Source:MGI Symbol;Acc:MGI:2147954]	-	24	13	0	0	0	0	0.267262	0.172585	0	0	0	0
ENSMUSG00000026241	29.6299	14.0744	0	0	0	0.916442	21.8521	0.22911	6.04467	7.81061e-06	9.63984e-05	Nppc	1	86666291	86670571	-	1042	protein_coding	natriuretic peptide type C [Source:MGI Symbol;Acc:MGI:97369]	-	40	16	0	0	0	1	1.42565	0.679843	0	0	0	0.0442572
ENSMUSG00000037428	37.0373	33.4266	0	0	1.02074	0.916442	35.232	0.484296	6.02378	3.06393e-07	5.03996e-06	Vgf	5	137026392	137033351	+	2973	protein_coding	VGF nerve growth factor inducible [Source:MGI Symbol;Acc:MGI:1343180]	-	50	38	0	0	1	1	0.624593	0.565907	0	0	0.0172399	0.0155116
ENSMUSG00000029378	38.5188	30.7876	1.2741	1.2015	0	0	34.6532	0.618898	5.98098	4.26427e-07	6.78536e-06	Areg	5	91139599	91148432	+	1215	protein_coding	amphiregulin [Source:MGI Symbol;Acc:MGI:88068]	-	52	35	1	1	0	0	1.58946	1.2754	0.0531892	0.0495249	0	0
ENSMUSG00000097289	16.2964	8.79647	0	0	0	0	12.5464	0	5.96483	0.000172643	0.0015046	2010300F17Rik	11	96712982	96747436	-	2832	lincRNA	RIKEN cDNA 2010300F17 gene [Source:MGI Symbol;Acc:MGI:1917134]	-	22	10	0	0	0	0	0.288504	0.156337	0	0	0	0
ENSMUSG00000035580	16.2964	7.91682	0	0	0	0	12.1066	0	5.91367	0.00025196	0.00209162	Kcnh8	17	52602709	52979194	+	4557	protein_coding	potassium voltage-gated channel, subfamily H (eag-related), member 8 [Source:MGI Symbol;Acc:MGI:2445160]	-	22	9	0	0	0	0	0.179294	0.0874419	0	0	0	0
ENSMUSG00000050776	37.7781	27.2691	1.2741	0	1.02074	0	32.5236	0.57371	5.89551	8.17292e-07	1.24344e-05	Olfr1317	2	112140329	112144054	+	2578	protein_coding	olfactory receptor 1317 [Source:MGI Symbol;Acc:MGI:3031151]	-	51	31	1	0	1	0	0.734698	0.532396	0.0250678	0	0.0198814	0
ENSMUSG00000086187	25.9261	13.1947	0	1.2015	0	0	19.5604	0.300374	5.88471	1.74384e-05	0.00019715	Gm12860	4	120615840	120622682	+	957	lincRNA	predicted gene 12860 [Source:MGI Symbol;Acc:MGI:3651651]	-	35	15	0	1	0	0	1.35824	0.693962	0	0.0628765	0	0
ENSMUSG00000107029	4.44448	19.3522	0	0	0	0	11.8984	0	5.88166	0.000652343	0.00477941	Gm43123	5	135613829	135617299	-	3471	TEC	predicted gene 43123 [Source:MGI Symbol;Acc:MGI:5663260]	-	6	22	0	0	0	0	0.0641975	0.280624	0	0	0	0
ENSMUSG00000019848	113.334	70.3718	0	0	5.10371	0.916442	91.853	1.50504	5.84235	8.32476e-13	3.19605e-11	Popdc3	10	45178098	45318452	+	2083	protein_coding	popeye domain containing 3 [Source:MGI Symbol;Acc:MGI:1930153]	-	153	80	0	0	5	1	2.72787	1.70042	0	0	0.12303	0.0221392
ENSMUSG00000110341	51.1115	42.2231	1.2741	1.2015	0	0.916442	46.6673	0.848009	5.83638	5.34714e-09	1.21847e-07	Gm45424	8	85599832	85603131	+	3300	TEC	predicted gene 45424 [Source:MGI Symbol;Acc:MGI:5791260]	-	69	48	1	1	0	1	0.776528	0.643997	0.0195833	0.0182342	0	0.0139745
ENSMUSG00000094345	0	22.8708	0	0	0	0	11.4354	0	5.82583	0.0173854	0.073141	Igkv14-126	6	67896172	67896642	+	358	IG_V_gene	immunoglobulin kappa variable 14-126 [Source:MGI Symbol;Acc:MGI:3643131]	-	0	26	0	0	0	0	0	3.21549	0	0	0	0
ENSMUSG00000085912	42.9633	16.7133	0	0	0	1.83288	29.8383	0.458221	5.80449	8.84103e-06	0.000107944	Trp53cor1	17	29057430	29079179	-	3732	lincRNA	tumor protein p53 pathway corepressor 1 [Source:MGI Symbol;Acc:MGI:3801771]	-	58	19	0	0	0	2	0.577176	0.225407	0	0	0	0.0247138
ENSMUSG00000025431	11.8519	10.5558	0	0	0	0	11.2039	0	5.79959	0.000325172	0.00261969	Crisp1	17	40293758	40319207	-	1416	protein_coding	cysteine-rich secretory protein 1 [Source:MGI Symbol;Acc:MGI:102553]	-	16	12	0	0	0	0	0.419642	0.37521	0	0	0	0
ENSMUSG00000034394	465.93	382.646	8.91868	8.41048	8.16594	6.41509	424.288	7.97755	5.74932	6.3521e-54	6.18967e-51	Lif	11	4257557	4272514	+	4350	protein_coding	leukemia inhibitory factor [Source:MGI Symbol;Acc:MGI:96787]	-	629	435	7	7	8	7	5.37011	4.42748	0.103994	0.0968298	0.0942608	0.0742096
ENSMUSG00000113079	21.4817	14.0744	1.2741	0	0	0	17.778	0.318524	5.74595	2.85679e-05	0.000303521	Gm48709	12	84881824	84889276	+	1263	lincRNA	predicted gene, 48709 [Source:MGI Symbol;Acc:MGI:6098353]	-	29	16	1	0	0	0	0.85274	0.560884	0.0511678	0	0	0
ENSMUSG00000010435	50.3708	32.5469	0	0	0	2.74933	41.4589	0.687331	5.71568	1.78933e-07	3.09248e-06	Spaca7	8	12573029	12600744	+	979	protein_coding	sperm acrosome associated 7 [Source:MGI Symbol;Acc:MGI:1925884]	-	68	37	0	0	0	3	2.57957	1.67331	0	0	0	0.141316
ENSMUSG00000048458	994.082	929.787	19.1115	16.821	16.3319	21.0782	961.934	18.3356	5.70812	3.98508e-99	2.71822e-95	Inka2	3	105704599	105720842	+	4781	protein_coding	inka box actin regulator 2 [Source:MGI Symbol;Acc:MGI:1923497]	-	1342	1057	15	14	16	23	10.4245	9.78842	0.202755	0.176201	0.171527	0.221851
ENSMUSG00000037033	7.40747	13.1947	0	0	0	0	10.3011	0	5.67555	0.000742511	0.00534812	Clca3b	3	144822623	144849357	-	3361	protein_coding	chloride channel accessory 3B [Source:MGI Symbol;Acc:MGI:2181989]	-	10	15	0	0	0	0	0.110498	0.197596	0	0	0	0
ENSMUSG00000043843	31.1114	21.9912	1.2741	0	1.02074	0	26.5513	0.57371	5.60197	5.20333e-06	6.73471e-05	Tmem145	7	25306106	25316195	+	2739	protein_coding	transmembrane protein 145 [Source:MGI Symbol;Acc:MGI:3607779]	-	42	25	1	0	1	0	0.569481	0.404114	0.0235943	0	0.0187128	0
ENSMUSG00000026831	396.299	403.758	11.4669	8.41048	10.2074	5.49865	400.029	8.89586	5.51747	1.40716e-52	1.15179e-49	1700007K13Rik	2	28462001	28466332	-	965	protein_coding	RIKEN cDNA 1700007K13 gene [Source:MGI Symbol;Acc:MGI:1916577]	-	535	459	9	7	10	6	20.5896	21.0592	0.602719	0.436486	0.531133	0.286732
ENSMUSG00000061947	1671.87	1001.04	40.7711	16.821	24.4978	38.4906	1336.45	30.1451	5.468	1.05729e-50	7.72693e-48	Serpina10	12	103614786	103631444	-	3498	protein_coding	serine (or cysteine) peptidase inhibitor, clade A (alpha-1 antiproteinase, antitrypsin), member 10 [Source:MGI Symbol;Acc:MGI:2667725]	-	2257	1138	32	14	24	42	23.9626	14.4039	0.591194	0.240829	0.351659	0.553708
ENSMUSG00000021078	13.3334	4.39824	0	0	0	0	8.86584	0	5.46519	0.00278518	0.0163867	Tomm20l	12	71111428	71123221	+	720	protein_coding	translocase of outer mitochondrial membrane 20-like [Source:MGI Symbol;Acc:MGI:1922516]	-	18	5	0	0	0	0	0.928457	0.307464	0	0	0	0
ENSMUSG00000028186	14.0742	3.51859	0	0	0	0	8.79639	0	5.45431	0.00355619	0.0200746	Uox	3	146570426	146632305	+	5007	protein_coding	urate oxidase [Source:MGI Symbol;Acc:MGI:98907]	-	19	4	0	0	0	0	0.140928	0.0353703	0	0	0	0
ENSMUSG00000040405	10680.1	7261.49	59.8826	33.6419	317.451	410.566	8970.79	205.385	5.44788	1.30554e-06	1.92334e-05	Havcr1	11	46735080	46779578	+	2311	protein_coding	hepatitis A virus cellular receptor 1 [Source:MGI Symbol;Acc:MGI:2159680]	-	14418	8255	47	28	311	448	231.7	158.152	1.31431	0.729051	6.89749	8.93984
ENSMUSG00000024164	22092.8	12263.2	493.076	319.598	259.269	593.854	17178	416.449	5.36591	4.41386e-47	2.65649e-44	C3	17	57203970	57228136	-	5143	protein_coding	complement component 3 [Source:MGI Symbol;Acc:MGI:88227]	-	29825	13941	387	266	254	648	215.37	120.014	4.86289	3.11218	2.53132	5.81045
ENSMUSG00000091712	220.002	111.715	3.82229	4.80599	1.02074	6.41509	165.858	4.01603	5.3584	6.95313e-20	6.00346e-18	Sec14l5	16	5147109	5187271	+	5740	protein_coding	SEC14-like lipid binding 5 [Source:MGI Symbol;Acc:MGI:3616084]	-	297	127	3	4	1	7	1.92161	0.979598	0.0337761	0.0419322	0.00892932	0.056239
ENSMUSG00000109801	11.1112	5.27788	0	0	0	0	8.19454	0	5.35069	0.00349465	0.0197927	Olfr1316	2	112126996	112134977	-	4184	protein_coding	olfactory receptor 1316 [Source:MGI Symbol;Acc:MGI:3031150]	-	15	6	0	0	0	0	0.133144	0.0634915	0	0	0	0
ENSMUSG00000112975	6.66672	9.67612	0	0	0	0	8.17142	0	5.34219	0.00305863	0.0177255	Gm21297	12	24252056	24252181	-	126	processed_pseudogene	predicted gene, 21297 [Source:MGI Symbol;Acc:MGI:5434652]	-	9	11	0	0	0	0	2.65273	3.86526	0	0	0	0
ENSMUSG00000025701	471.856	338.664	8.91868	13.2165	11.2282	8.24798	405.26	10.4028	5.29341	4.83267e-47	2.82546e-44	Alox5	6	116410077	116461178	-	4106	protein_coding	arachidonate 5-lipoxygenase [Source:MGI Symbol;Acc:MGI:87999]	-	637	385	7	11	11	9	5.76159	4.15143	0.110174	0.161203	0.137311	0.101082
ENSMUSG00000090165	925.193	1271.09	49.6898	40.8509	10.2074	15.5795	1098.14	29.0819	5.25917	8.57181e-26	1.12439e-23	Ugt1a10	1	88055388	88219004	+	2267	protein_coding	UDP glycosyltransferase 1 family, polypeptide A10 [Source:MGI Symbol;Acc:MGI:3580642]	-	1249	1445	39	34	10	17	20.4613	28.221	1.11177	0.902459	0.226089	0.345819
ENSMUSG00000047104	11.1112	14.0744	1.2741	0	0	0	12.5928	0.318524	5.24507	0.000349941	0.00278703	Pbp2	6	135309127	135310405	-	1279	protein_coding	phosphatidylethanolamine binding protein 2 [Source:MGI Symbol;Acc:MGI:1923650]	-	15	16	1	0	0	0	0.435554	0.553867	0.0505277	0	0	0
ENSMUSG00000029377	7.40747	7.03718	0	0	0	0	7.22232	0	5.16584	0.0058855	0.0305285	Ereg	5	91074622	91093646	+	4128	protein_coding	epiregulin [Source:MGI Symbol;Acc:MGI:107508]	-	10	8	0	0	0	0	0.0899668	0.0858038	0	0	0	0
ENSMUSG00000034818	256.298	167.133	5.09639	2.40299	11.2282	4.58221	211.716	5.82744	5.16097	9.17622e-25	1.15909e-22	Celf5	10	81459227	81482709	-	6668	protein_coding	CUGBP, Elav-like family member 5 [Source:MGI Symbol;Acc:MGI:2442333]	-	346	190	4	2	11	5	1.92709	1.26158	0.0387672	0.0180482	0.0845527	0.0345801
ENSMUSG00000091725	15.5557	7.91682	1.2741	0	0	0	11.7363	0.318524	5.14803	0.000706852	0.00512556	Gm8220	14	44285580	44291068	+	1473	protein_coding	predicted gene 8220 [Source:MGI Symbol;Acc:MGI:3643828]	-	21	9	1	0	0	0	0.529466	0.270518	0.043873	0	0	0
ENSMUSG00000030641	404.448	376.489	6.37049	24.0299	7.1452	8.24798	390.468	11.4484	5.11283	6.11773e-31	1.02612e-28	Ddias	7	92857525	92874247	-	3702	protein_coding	DNA damage-induced apoptosis suppressor [Source:MGI Symbol;Acc:MGI:1921291]	-	546	428	5	20	7	9	5.47744	5.11875	0.0872838	0.325083	0.0969152	0.112113
ENSMUSG00000098051	10.3705	3.51859	0	0	0	0	6.94452	0	5.11281	0.00974929	0.0461058	Gm27032	2	180894105	180895220	+	1116	lincRNA	predicted gene, 27032 [Source:MGI Symbol;Acc:MGI:5504147]	-	14	4	0	0	0	0	0.465892	0.158691	0	0	0	0
ENSMUSG00000074183	328.151	666.772	17.8374	15.6195	7.1452	17.4124	497.462	14.5036	5.10629	1.5666e-32	3.02428e-30	Gsta1	9	78230656	78242684	+	956	protein_coding	glutathione S-transferase, alpha 1 (Ya) [Source:MGI Symbol;Acc:MGI:1095417]	-	443	758	14	13	7	19	17.2095	35.1049	0.94639	0.818249	0.375293	0.916531
ENSMUSG00000104155	6.66672	7.03718	0	0	0	0	6.85195	0	5.08944	0.00778188	0.0384825	Gm38103	12	56609613	56610476	-	864	TEC	predicted gene, 38103 [Source:MGI Symbol;Acc:MGI:5611331]	-	9	8	0	0	0	0	0.386857	0.409952	0	0	0	0
ENSMUSG00000000567	608.894	365.933	20.3856	10.8135	8.16594	18.3288	487.413	14.4235	5.08322	7.70049e-37	2.07336e-34	Sox9	11	112782224	112787760	+	4135	protein_coding	SRY (sex determining region Y)-box 9 [Source:MGI Symbol;Acc:MGI:98371]	HMG	822	416	16	9	8	20	7.38275	4.45424	0.25006	0.130969	0.0991619	0.223052
ENSMUSG00000025946	22.2224	14.0744	1.2741	0	1.02074	0	18.1484	0.57371	5.05142	0.000116203	0.00106678	Pth2r	1	65282056	65389244	+	2582	protein_coding	parathyroid hormone 2 receptor [Source:MGI Symbol;Acc:MGI:2180917]	-	30	16	1	0	1	0	0.431506	0.27436	0.025029	0	0.0198506	0
ENSMUSG00000021381	8.88896	4.39824	0	0	0	0	6.6436	0	5.04786	0.0103115	1	Barx1	13	48662998	48666507	+	1399	protein_coding	BarH-like homeobox 1 [Source:MGI Symbol;Acc:MGI:103124]	Homeobox	12	5	0	0	0	0	0.318556	0.158237	0	0	0	0
ENSMUSG00000026981	45.9263	26.3894	2.54819	1.2015	1.02074	0	36.1579	1.19261	5.03093	2.57364e-07	4.31675e-06	Il1rn	2	24336853	24351494	+	5535	protein_coding	interleukin 1 receptor antagonist [Source:MGI Symbol;Acc:MGI:96547]	-	62	30	2	1	1	0	0.416002	0.239972	0.0233514	0.0108713	0.00926004	0
ENSMUSG00000096446	22.9631	13.1947	0	2.40299	0	0	18.0789	0.600748	5.03052	0.00027713	0.00227811	Gm8104	14	43100601	43115190	+	1761	protein_coding	predicted gene 8104 [Source:MGI Symbol;Acc:MGI:3649000]	-	31	15	0	2	0	0	0.653769	0.377127	0	0.0683393	0	0
ENSMUSG00000098552	5.92597	7.03718	0	0	0	0	6.48157	0	5.00878	0.0103679	1	Gm27217	17	52592981	52602660	-	882	antisense	predicted gene 27217 [Source:MGI Symbol;Acc:MGI:5521060]	-	8	8	0	0	0	0	0.336855	0.401585	0	0	0	0
ENSMUSG00000034645	13.3334	7.91682	0	0	1.02074	0	10.6251	0.255186	5.00392	0.00121758	0.00816225	Zyg11a	4	108181738	108218048	-	2597	protein_coding	zyg-11 family member A, cell cycle regulator [Source:MGI Symbol;Acc:MGI:2446208]	-	18	9	0	0	1	0	0.257408	0.153436	0	0	0.019736	0
ENSMUSG00000039798	9.62971	10.5558	0	0	0	0.916442	10.0927	0.22911	4.92656	0.00147503	0.0096773	2600006K01Rik	2	29868723	29870317	-	1406	antisense	RIKEN cDNA 2600006K01 gene [Source:MGI Symbol;Acc:MGI:1917569]	-	13	12	0	0	0	1	0.343384	0.377879	0	0	0	0.0327994
ENSMUSG00000109783	9.62971	10.5558	0	0	1.02074	0	10.0927	0.255186	4.92656	0.00145605	0.00956813	Gm45338	16	23520210	23560081	+	5216	processed_transcript	predicted gene 45338 [Source:MGI Symbol;Acc:MGI:5791174]	-	13	12	0	0	1	0	0.0925609	0.101859	0	0	0.00982636	0
ENSMUSG00000038295	342.966	244.542	15.2892	4.80599	10.2074	9.16442	293.754	9.86675	4.9069	1.11827e-33	2.24344e-31	Atg9b	5	24384181	24392143	-	3946	protein_coding	autophagy related 9B [Source:MGI Symbol;Acc:MGI:2685420]	-	463	278	12	4	10	10	4.35758	3.11921	0.196528	0.0609962	0.129889	0.116868
ENSMUSG00000078776	88.1488	66.8532	0	0	6.12445	3.66577	77.501	2.44756	4.88438	4.7376e-11	1.45783e-09	9530053A07Rik	7	28129466	28164811	+	11843	protein_coding	RIKEN cDNA 9530053A07 gene [Source:MGI Symbol;Acc:MGI:2442118]	-	119	76	0	0	6	4	0.37317	0.284124	0	0	0.0259669	0.0155758
ENSMUSG00000090379	7.40747	4.39824	0	0	0	0	5.90285	0	4.87668	0.0168636	1	Gm8229	14	44365357	44370841	+	1403	protein_coding	predicted gene 8229 [Source:MGI Symbol;Acc:MGI:3646979]	-	10	5	0	0	0	0	0.264706	0.157786	0	0	0	0
ENSMUSG00000105954	268.15	154.818	3.82229	10.8135	7.1452	7.33154	211.484	7.27812	4.85635	4.05544e-25	5.25231e-23	Gm42793	5	104435121	104436372	+	1252	TEC	predicted gene 42793 [Source:MGI Symbol;Acc:MGI:5662930]	-	362	176	3	9	7	8	10.7381	6.22393	0.154852	0.432552	0.286566	0.294671
ENSMUSG00000095583	57.0375	53.6585	2.54819	1.2015	4.08297	0	55.348	1.95817	4.85344	3.60109e-10	9.83832e-09	Ighv14-2	12	113994469	113994898	-	351	IG_V_gene	immunoglobulin heavy variable 14-2 [Source:MGI Symbol;Acc:MGI:4439607]	-	77	61	2	1	4	0	8.14714	7.69447	0.368233	0.171432	0.584095	0
ENSMUSG00000090796	18.5187	13.1947	2.54819	0	0	0	15.8567	0.637049	4.83866	0.000613339	0.00453423	Gm3141	14	43147487	43149893	-	499	unprocessed_pseudogene	predicted gene 3141 [Source:MGI Symbol;Acc:MGI:3781320]	-	25	15	2	0	0	0	1.86064	1.3309	0.259018	0	0	0
ENSMUSG00000085183	5.18523	6.15753	0	0	0	0	5.67138	0	4.81613	0.0191078	1	Wincr1	4	89050308	89084614	+	761	lincRNA	WNT induced non-coding RNA 1 [Source:MGI Symbol;Acc:MGI:3649757]	-	7	7	0	0	0	0	0.341614	0.407258	0	0	0	0
ENSMUSG00000097929	5.92597	5.27788	0	0	0	0	5.60193	0	4.79957	0.0200622	1	Tunar	12	105333870	105383932	+	6157	protein_coding	Tcl1 upstream neural differentiation associated RNA [Source:MGI Symbol;Acc:MGI:1917202]	-	8	6	0	0	0	0	0.048255	0.0431458	0	0	0	0
ENSMUSG00000110476	18.5187	25.5098	0	0	1.02074	1.83288	22.0142	0.713407	4.79567	3.35993e-05	0.000350429	4930422C21Rik	8	116181451	116187369	-	2362	lincRNA	RIKEN cDNA 4930422C21 gene [Source:MGI Symbol;Acc:MGI:1923031]	-	25	29	0	0	1	2	0.393081	0.543594	0	0	0.0216995	0.0390483
ENSMUSG00000024647	6.66672	4.39824	0	0	0	0	5.53248	0	4.78279	0.021778	1	Cbln2	18	86711110	86718283	+	2894	protein_coding	cerebellin 2 precursor protein [Source:MGI Symbol;Acc:MGI:88282]	-	9	5	0	0	0	0	0.115496	0.0764941	0	0	0	0
ENSMUSG00000050808	6.66672	4.39824	0	0	0	0	5.53248	0	4.78279	0.021778	1	Muc15	2	110721340	110739527	+	3569	protein_coding	mucin 15 [Source:MGI Symbol;Acc:MGI:2442110]	-	9	5	0	0	0	0	0.0936521	0.0620268	0	0	0	0
ENSMUSG00000074945	28.1484	15.8336	0	0	3.06223	0	21.991	0.765557	4.7798	0.000168333	0.00147056	Olfr1314	2	112089786	112096781	-	2976	protein_coding	olfactory receptor 1314 [Source:MGI Symbol;Acc:MGI:3031148]	-	38	18	0	0	3	0	0.474212	0.267791	0	0	0.0516677	0
ENSMUSG00000022780	62.2227	42.2231	1.2741	3.60449	1.02074	1.83288	52.2229	1.93305	4.7778	3.55889e-10	9.73605e-09	Meltf	16	31878810	31899020	+	4133	protein_coding	melanotransferrin [Source:MGI Symbol;Acc:MGI:1353421]	-	84	48	1	3	1	2	0.754807	0.5142	0.0156363	0.0436773	0.0124012	0.022316
ENSMUSG00000027871	8.14821	2.63894	0	0	0	0	5.39358	0	4.74834	0.0285845	1	Hsd3b1	3	98852194	98859794	-	1855	protein_coding	hydroxy-delta-5-steroid dehydrogenase, 3 beta- and steroid delta-isomerase 1 [Source:MGI Symbol;Acc:MGI:96233]	-	11	3	0	0	0	0	0.220227	0.0716034	0	0	0	0
ENSMUSG00000072791	8.88896	1.75929	0	0	0	0	5.32413	0	4.7305	0.0350902	1	Abcb5	12	118867824	118966421	-	4378	protein_coding	ATP-binding cassette, sub-family B (MDR/TAP), member 5 [Source:MGI Symbol;Acc:MGI:1924956]	-	12	2	0	0	0	0	0.101795	0.020226	0	0	0	0
ENSMUSG00000056758	64.445	65.0939	2.54819	2.40299	3.06223	1.83288	64.7694	2.46157	4.72708	5.31997e-13	2.10159e-11	Hmga2	10	120361275	120476469	-	6772	protein_coding	high mobility group AT-hook 2 [Source:MGI Symbol;Acc:MGI:101761]	HMGI/HMGY	87	74	2	2	3	2	0.477116	0.483806	0.0190859	0.017771	0.0227057	0.0136196
ENSMUSG00000097074	43.7041	30.7876	2.54819	3.60449	0	0	37.2458	1.53817	4.72633	7.38512e-07	1.1337e-05	4833428L15Rik	9	45416626	45431730	-	1812	antisense	RIKEN cDNA 4833428L15 gene [Source:MGI Symbol;Acc:MGI:1921852]	-	59	35	2	3	0	0	1.20925	0.855197	0.0713299	0.0996238	0	0
ENSMUSG00000116793	4.44448	6.15753	0	0	0	0	5.301	0	4.71806	0.0256145	1	AC161376.2	16	31590196	31593220	-	1615	lincRNA	novel transcript	-	6	7	0	0	0	0	0.137975	0.191903	0	0	0	0
ENSMUSG00000021403	10.3705	7.03718	0	0	1.02074	0	8.70381	0.255186	4.71558	0.00356168	0.0200924	Serpinb9b	13	33027416	33041884	+	3351	protein_coding	serine (or cysteine) peptidase inhibitor, clade B, member 9b [Source:MGI Symbol;Acc:MGI:894668]	-	14	8	0	0	1	0	0.155158	0.105699	0	0	0.0152952	0
ENSMUSG00000022385	638.524	538.344	31.8524	15.6195	21.4356	21.9946	588.434	22.7255	4.70299	7.0415e-56	8.47589e-53	Gtse1	15	85859745	85876573	+	2742	protein_coding	G two S phase expressed protein 1 [Source:MGI Symbol;Acc:MGI:1352755]	-	862	612	25	13	21	24	11.6751	9.8819	0.589213	0.285283	0.392538	0.403641
ENSMUSG00000026420	5.18523	5.27788	0	0	0	0	5.23155	0	4.70032	0.0264852	1	Il24	1	130882074	130887454	-	1386	protein_coding	interleukin 24 [Source:MGI Symbol;Acc:MGI:2135548]	-	7	6	0	0	0	0	0.187567	0.191666	0	0	0	0
ENSMUSG00000028217	6.66672	3.51859	0	0	0	0	5.09265	0	4.66411	0.0313145	1	Cdh17	4	11758147	11817895	+	4474	protein_coding	cadherin 17 [Source:MGI Symbol;Acc:MGI:1095414]	-	9	4	0	0	0	0	0.0747082	0.0395841	0	0	0	0
ENSMUSG00000047155	6.66672	3.51859	0	0	0	0	5.09265	0	4.66411	0.0313145	1	Cyp4x1	4	115106323	115134281	-	4187	protein_coding	cytochrome P450, family 4, subfamily x, polypeptide 1 [Source:MGI Symbol;Acc:MGI:1932403]	-	9	4	0	0	0	0	0.0798291	0.0422974	0	0	0	0
ENSMUSG00000075334	325.929	204.958	21.6596	2.40299	10.2074	8.24798	265.443	10.6295	4.66263	1.0545e-18	8.02168e-17	Rprm	2	54084093	54085552	-	1460	protein_coding	reprimo, TP53 dependent G2 arrest mediator candidate [Source:MGI Symbol;Acc:MGI:1915124]	-	440	233	17	2	10	9	11.1924	7.06577	0.752482	0.0824285	0.351057	0.284277
ENSMUSG00000082795	14.0742	2.63894	1.2741	0	0	0	8.35656	0.318524	4.6607	0.00834556	0.0406221	Gm13193	2	4956069	4956293	-	225	processed_pseudogene	predicted gene 13193 [Source:MGI Symbol;Acc:MGI:3651271]	-	19	3	1	0	0	0	3.13612	0.59033	0.287222	0	0	0
ENSMUSG00000039814	2.22224	7.91682	0	0	0	0	5.06953	0	4.65069	0.0372978	1	Xkr5	8	18932729	18950975	-	4141	protein_coding	X-linked Kx blood group related 5 [Source:MGI Symbol;Acc:MGI:2442327]	-	3	9	0	0	0	0	0.0269053	0.0962262	0	0	0	0
ENSMUSG00000009356	218.52	151.299	14.0151	4.80599	6.12445	5.49865	184.91	7.61104	4.63891	4.67886e-23	5.26063e-21	Lpo	11	87806428	87828289	-	3135	protein_coding	lactoperoxidase [Source:MGI Symbol;Acc:MGI:1923363]	-	295	172	11	4	6	6	3.49467	2.42911	0.226754	0.0767755	0.0980944	0.0882603
ENSMUSG00000094840	141.483	101.159	5.09639	6.00748	3.06223	5.49865	121.321	4.91619	4.63456	6.78275e-20	5.88116e-18	Muc3a	5	137208813	137212389	-	1887	protein_coding	mucin 3A, cell surface associated [Source:MGI Symbol;Acc:MGI:3588263]	-	191	115	4	5	3	6	3.75909	2.69825	0.13699	0.15944	0.0814854	0.146633
ENSMUSG00000026167	324.447	299.96	14.0151	18.0225	6.12445	12.8302	312.203	12.748	4.63404	5.76356e-37	1.57253e-34	Wnt10a	1	74791516	74804179	+	2468	protein_coding	wingless-type MMTV integration site family, member 10A [Source:MGI Symbol;Acc:MGI:108071]	-	438	341	11	15	6	14	6.59099	6.11738	0.288036	0.365718	0.124605	0.261598
ENSMUSG00000044103	2.96299	7.03718	0	0	0	0	5.00008	0	4.63181	0.0351658	1	Il1f9	2	24186476	24193568	+	1648	protein_coding	interleukin 1 family, member 9 [Source:MGI Symbol;Acc:MGI:2449929]	-	4	8	0	0	0	0	0.0901415	0.214926	0	0	0	0
ENSMUSG00000097339	8.14821	1.75929	0	0	0	0	4.95375	0	4.6264	0.0433247	1	Gm26671	3	57612697	57625824	-	1609	lincRNA	predicted gene, 26671 [Source:MGI Symbol;Acc:MGI:5477165]	-	11	2	0	0	0	0	0.253897	0.0550339	0	0	0	0
ENSMUSG00000096003	8.14821	1.75929	0	0	0	0	4.95375	0	4.6264	0.0433247	1	Gm3500	14	5365794	5389049	-	1956	protein_coding	predicted gene 3500 [Source:MGI Symbol;Acc:MGI:3781677]	-	11	2	0	0	0	0	0.208855	0.0452707	0	0	0	0
ENSMUSG00000090798	8.14821	1.75929	0	0	0	0	4.95375	0	4.6264	0.0433247	1	Gm8046	14	43635674	43638776	+	616	unprocessed_pseudogene	predicted gene 8046 [Source:MGI Symbol;Acc:MGI:3643918]	-	11	2	0	0	0	0	0.663184	0.143749	0	0	0	0
ENSMUSG00000025777	12.5927	3.51859	0	0	0	0.916442	8.05564	0.22911	4.60717	0.00801244	0.0394131	Gdap1	1	17145362	17164271	+	7731	protein_coding	ganglioside-induced differentiation-associated-protein 1 [Source:MGI Symbol;Acc:MGI:1338002]	-	17	4	0	0	0	1	0.0816648	0.0229077	0	0	0	0.00596507
ENSMUSG00000115009	74.8154	57.1771	2.54819	6.00748	0	2.74933	65.9962	2.82625	4.58804	6.88888e-11	2.07916e-09	G930009F23Rik	15	38436225	38455134	-	2819	lincRNA	RIKEN cDNA G930009F23 gene [Source:MGI Symbol;Acc:MGI:3642701]	-	101	65	2	5	0	3	1.3306	1.02088	0.0458495	0.106727	0	0.049077
ENSMUSG00000052565	28.1484	36.0655	0	1.2015	2.04148	1.83288	32.107	1.26897	4.58482	4.36096e-07	6.91234e-06	Hist1h1d	13	23553262	23560686	+	7425	protein_coding	histone cluster 1, H1d [Source:MGI Symbol;Acc:MGI:107502]	-	38	41	0	1	2	2	0.190068	0.24448	0	0.00810408	0.0138059	0.0124218
ENSMUSG00000107768	9.62971	6.15753	1.2741	0	0	0	7.89362	0.318524	4.57498	0.00576501	0.0300024	Gm44275	6	135312155	135319561	-	2519	lincRNA	predicted gene, 44275 [Source:MGI Symbol;Acc:MGI:5690667]	-	13	7	1	0	0	0	0.191662	0.123034	0.025655	0	0	0
ENSMUSG00000090681	5.18523	4.39824	0	0	0	0	4.79173	0	4.5744	0.0370593	1	Gm3221	14	43593005	43595276	-	440	unprocessed_pseudogene	predicted gene 3221 [Source:MGI Symbol;Acc:MGI:3781400]	-	7	5	0	0	0	0	0.590836	0.503122	0	0	0	0
ENSMUSG00000039720	5.18523	4.39824	0	0	0	0	4.79173	0	4.5744	0.0370593	1	Got1l1	8	27197459	27223828	-	1822	protein_coding	glutamic-oxaloacetic transaminase 1-like 1 [Source:MGI Symbol;Acc:MGI:1923865]	-	7	5	0	0	0	0	0.142683	0.1215	0	0	0	0
ENSMUSG00000071489	5.18523	4.39824	0	0	0	0	4.79173	0	4.5744	0.0370593	1	Ptgdr	14	44851235	44859375	-	3187	protein_coding	prostaglandin D receptor [Source:MGI Symbol;Acc:MGI:102966]	-	7	5	0	0	0	0	0.0815714	0.0694615	0	0	0	0
ENSMUSG00000086804	10.3705	5.27788	0	0	0	0.916442	7.82417	0.22911	4.56325	0.00680566	0.0345135	Gm43154	6	31605190	31798053	+	6805	lincRNA	predicted gene 43154 [Source:MGI Symbol;Acc:MGI:5663291]	-	14	6	0	0	0	1	0.076405	0.0390373	0	0	0	0.00677678
ENSMUSG00000024600	29.6299	20.2319	0	1.2015	0	2.74933	24.9309	0.987706	4.56173	2.38958e-05	0.000260415	Slc27a6	18	58556257	58612773	+	2485	protein_coding	solute carrier family 27 (fatty acid transporter), member 6 [Source:MGI Symbol;Acc:MGI:3036230]	-	40	23	0	1	0	3	0.597799	0.409787	0	0.0242144	0	0.0556732
ENSMUSG00000031886	6639.31	8283.64	373.31	332.815	287.849	274.016	7461.47	316.998	4.55947	2.92434e-107	2.99204e-103	Ces2e	8	104926260	104934672	+	2699	protein_coding	carboxylesterase 2E [Source:MGI Symbol;Acc:MGI:2443170]	-	8963	9417	293	277	282	299	123.331	154.478	7.0156	6.17557	5.35521	5.10881
ENSMUSG00000114783	5.92597	3.51859	0	0	0	0	4.72228	0	4.55475	0.0403419	1	Gm48217	14	42866650	42866857	+	208	processed_pseudogene	predicted gene, 48217 [Source:MGI Symbol;Acc:MGI:6097614]	-	8	4	0	0	0	0	1.4284	0.851438	0	0	0	0
ENSMUSG00000097833	11.1112	4.39824	0	0	1.02074	0	7.75472	0.255186	4.55137	0.00781677	0.0386084	Gm5976	1	52503234	52504229	-	996	processed_pseudogene	predicted gene 5976 [Source:MGI Symbol;Acc:MGI:3646538]	-	15	5	0	0	1	0	0.559311	0.222263	0	0	0.0514602	0
ENSMUSG00000031374	6.66672	8.79647	0	0	0	0.916442	7.7316	0.22911	4.54103	0.00643905	0.0329736	Zfp92	X	73411096	73428385	+	6744	protein_coding	zinc finger protein 92 [Source:MGI Symbol;Acc:MGI:108094]	zf-C2H2	9	10	0	0	0	1	0.0495618	0.0656506	0	0	0	0.00683808
ENSMUSG00000021795	51.1115	36.0655	2.54819	1.2015	0	3.66577	43.5885	1.85386	4.53473	3.22927e-08	6.31744e-07	Sftpd	14	41172214	41185149	-	2417	protein_coding	surfactant associated protein D [Source:MGI Symbol;Acc:MGI:109515]	-	69	41	2	1	0	4	1.06022	0.751041	0.0534753	0.0248956	0	0.0763194
ENSMUSG00000088000	6.66672	2.63894	0	0	0	0	4.65283	0	4.53472	0.0455839	1	Gm25493	1	4723277	4723379	-	103	snRNA	predicted gene, 25493 [Source:MGI Symbol;Acc:MGI:5455270]	-	9	3	0	0	0	0	3.24509	1.28956	0	0	0	0
ENSMUSG00000043659	6.66672	2.63894	0	0	0	0	4.65283	0	4.53472	0.0455839	1	Npsr1	9	24097996	24316398	+	3946	protein_coding	neuropeptide S receptor 1 [Source:MGI Symbol;Acc:MGI:2441738]	-	9	3	0	0	0	0	0.0847046	0.0336605	0	0	0	0
ENSMUSG00000068522	56.2967	29.0284	3.82229	0	2.04148	1.83288	42.6625	1.92416	4.48823	7.96551e-08	1.4751e-06	Aard	15	52040107	52045722	+	1348	protein_coding	alanine and arginine rich domain containing protein [Source:MGI Symbol;Acc:MGI:2181621]	-	76	33	3	0	2	2	2.09385	1.08388	0.143824	0	0.076045	0.0684214
ENSMUSG00000110887	3.70373	5.27788	0	0	0	0	4.49081	0	4.47865	0.0470581	1	Cbx3-ps8	9	7723147	7723694	+	548	processed_pseudogene	chromobox 3, pseudogene 8 [Source:MGI Symbol;Acc:MGI:3648352]	-	5	6	0	0	0	0	0.338853	0.48476	0	0	0	0
ENSMUSG00000068699	651.116	389.684	20.3856	25.2314	18.3734	29.3261	520.4	23.3291	4.47355	1.04653e-38	3.45406e-36	Flnc	6	29433256	29461883	+	9402	protein_coding	filamin C, gamma [Source:MGI Symbol;Acc:MGI:95557]	-	879	443	16	21	18	32	3.47209	2.08612	0.109976	0.1344	0.0981257	0.156957
ENSMUSG00000109522	8.88896	0	0	0	0	0	4.44448	0	4.46915	0.151353	1	Olfr1319-ps1	2	112167724	112167997	+	274	unprocessed_pseudogene	olfactory receptor 1319, pseudogene 1 [Source:MGI Symbol;Acc:MGI:3031153]	-	12	0	0	0	0	0	1.62649	0	0	0	0	0
ENSMUSG00000084849	4.44448	4.39824	0	0	0	0	4.42136	0	4.45769	0.0487757	1	Gm16105	10	81461159	81462972	+	697	antisense	predicted gene 16105 [Source:MGI Symbol;Acc:MGI:3801737]	-	6	5	0	0	0	0	0.319698	0.31761	0	0	0	0
ENSMUSG00000100383	4.44448	4.39824	0	0	0	0	4.42136	0	4.45769	0.0487757	1	Gm28688	9	96809756	96810023	+	268	processed_pseudogene	predicted gene 28688 [Source:MGI Symbol;Acc:MGI:5579394]	-	6	5	0	0	0	0	0.831454	0.826022	0	0	0	0
ENSMUSG00000101549	4.44448	4.39824	0	0	0	0	4.42136	0	4.45769	0.0487757	1	Gm29630	1	132274716	132280411	-	359	lincRNA	predicted gene 29630 [Source:MGI Symbol;Acc:MGI:5580336]	-	6	5	0	0	0	0	0.620695	0.61664	0	0	0	0
ENSMUSG00000020912	4.44448	4.39824	0	0	0	0	4.42136	0	4.45769	0.0487757	1	Krt12	11	99415666	99422259	-	1852	protein_coding	keratin 12 [Source:MGI Symbol;Acc:MGI:96687]	-	6	5	0	0	0	0	0.120318	0.119532	0	0	0	0
ENSMUSG00000041801	4560.78	4085.96	318.524	185.031	116.365	173.208	4323.37	198.282	4.44992	2.16875e-36	5.54739e-34	Phlda3	1	135766119	135769136	+	1559	protein_coding	pleckstrin homology like domain, family A, member 3 [Source:MGI Symbol;Acc:MGI:1351485]	-	6157	4645	250	154	114	189	146.671	131.916	10.3632	5.94394	3.74791	5.59071
ENSMUSG00000114317	5.18523	3.51859	0	0	0	0	4.35191	0	4.43641	0.0522679	1	AC133517.1	14	43089445	43109217	+	829	transcribed_processed_pseudogene	cyclin-dependent kinase 6 (Cdk6) pseudogene	-	7	4	0	0	0	0	0.313592	0.21363	0	0	0	0
ENSMUSG00000079265	5.18523	3.51859	0	0	0	0	4.35191	0	4.43641	0.0522679	1	Gm8257	14	44649204	44706456	-	2340	protein_coding	predicted pseudogene 8257 [Source:MGI Symbol;Acc:MGI:3644430]	-	7	4	0	0	0	0	0.111097	0.0756834	0	0	0	0
ENSMUSG00000018623	80.0006	43.1027	10.1928	0	1.02074	0.916442	61.5517	3.03249	4.4188	3.25627e-06	4.38953e-05	Mmp7	9	7692090	7699585	+	1068	protein_coding	matrix metallopeptidase 7 [Source:MGI Symbol;Acc:MGI:103189]	-	108	49	8	0	1	1	3.75556	2.03133	0.484082	0	0.0479909	0.0431798
ENSMUSG00000022208	5.92597	2.63894	0	0	0	0	4.28246	0	4.41471	0.0579977	1	Jph4	14	55106826	55116935	-	7064	protein_coding	junctophilin 4 [Source:MGI Symbol;Acc:MGI:2443113]	-	8	3	0	0	0	0	0.0420592	0.018803	0	0	0	0
ENSMUSG00000114822	28.8891	16.7133	0	1.2015	2.04148	0.916442	22.8012	1.03986	4.41058	2.62961e-05	0.000282466	Gm4813	13	81029103	81029901	-	799	processed_pseudogene	predicted gene 4813 [Source:MGI Symbol;Acc:MGI:3648783]	-	39	19	0	1	2	1	1.81276	1.05284	0	0.0753101	0.128296	0.0577171
ENSMUSG00000074934	264.447	257.737	29.3042	4.80599	5.10371	10.9973	261.092	12.5528	4.40425	1.13504e-14	5.5786e-13	Grem1	2	113746164	113758646	-	4148	protein_coding	gremlin 1, DAN family BMP antagonist [Source:MGI Symbol;Acc:MGI:1344337]	-	357	293	23	4	5	12	3.19633	3.12741	0.358335	0.0580258	0.061782	0.133412
ENSMUSG00000091297	17.7779	15.8336	0	0	2.04148	0.916442	16.8058	0.739482	4.40116	0.000286097	0.00234083	Gm8439	4	120588745	120609673	+	420	protein_coding	predicted gene 8439 [Source:MGI Symbol;Acc:MGI:3648581]	-	24	18	0	0	2	1	2.12219	1.89749	0	0	0.244068	0.1098
ENSMUSG00000116498	20.0002	14.0744	1.2741	0	1.02074	0.916442	17.0373	0.80282	4.39566	0.000172971	0.0015068	Gm38563	15	61157869	61165735	+	715	lincRNA	predicted gene, 38563 [Source:MGI Symbol;Acc:MGI:5621448]	-	27	16	1	0	1	1	1.40242	0.990764	0.0903845	0	0.0716843	0.0644979
ENSMUSG00000062296	174.075	92.3629	6.37049	2.40299	5.10371	10.9973	133.219	6.21862	4.38734	2.83867e-15	1.52062e-13	Trank1	9	111311739	111395775	+	13123	protein_coding	tetratricopeptide repeat and ankyrin repeat containing 1 [Source:MGI Symbol;Acc:MGI:1341834]	-	235	105	5	2	5	12	0.665053	0.354252	0.0246228	0.00917058	0.0195284	0.0421696
ENSMUSG00000030093	29.6299	25.5098	0	1.2015	1.02074	2.74933	27.5698	1.24289	4.37855	3.79824e-06	5.04697e-05	Wnt7a	6	91363981	91411363	-	3172	protein_coding	wingless-type MMTV integration site family, member 7A [Source:MGI Symbol;Acc:MGI:98961]	-	40	29	0	1	1	3	0.468326	0.404782	0	0.01897	0.0161584	0.0436154
ENSMUSG00000086096	2.22224	6.15753	0	0	0	0	4.18988	0	4.37628	0.0643103	1	Gm12688	4	99653607	99654983	-	701	lincRNA	predicted gene 12688 [Source:MGI Symbol;Acc:MGI:3650434]	-	3	7	0	0	0	0	0.158937	0.442116	0	0	0	0
ENSMUSG00000091733	13.3334	8.79647	1.2741	0	0	0.916442	11.065	0.547635	4.35388	0.0023542	0.0142738	Gm8094	14	43071142	43076643	-	1408	protein_coding	predicted gene 8094 [Source:MGI Symbol;Acc:MGI:3645750]	-	18	10	1	0	0	1	0.474779	0.314451	0.0458984	0	0	0.0327528
ENSMUSG00000089616	2.96299	5.27788	0	0	0	0	4.12043	0	4.35361	0.0632809	1	Gm23775	6	141983247	141983495	-	249	misc_RNA	predicted gene, 23775 [Source:MGI Symbol;Acc:MGI:5453552]	-	4	6	0	0	0	0	0.596599	1.06686	0	0	0	0
ENSMUSG00000116635	11.1112	10.5558	0	0	0	1.83288	10.8335	0.458221	4.3531	0.00454066	0.0246853	AC163634.1	12	20664517	20670194	+	874	transcribed_unprocessed_pseudogene	hippocalcin-like 1 (Hpcal1) pseudogene	-	15	12	0	0	0	2	0.637385	0.607892	0	0	0	0.105529
ENSMUSG00000102375	8.14821	5.27788	1.2741	0	0	0	6.71305	0.318524	4.34126	0.0120559	0.0547372	A930036K24Rik	9	107680082	107681281	+	1200	TEC	RIKEN cDNA A930036K24 gene [Source:MGI Symbol;Acc:MGI:1925079]	-	11	6	1	0	0	0	0.340434	0.221374	0.0538541	0	0	0
ENSMUSG00000045291	8.14821	5.27788	0	0	1.02074	0	6.71305	0.255186	4.34122	0.0124559	0.0561791	E330021D16Rik	6	136400317	136415569	-	1832	protein_coding	RIKEN cDNA E330021D16 gene [Source:MGI Symbol;Acc:MGI:2141773]	-	11	6	0	0	1	0	0.222992	0.145005	0	0	0.0279772	0
ENSMUSG00000022996	8.14821	5.27788	0	0	0	0.916442	6.71305	0.22911	4.34121	0.0126261	0.0567591	Wnt10b	15	98770712	98778150	-	3401	protein_coding	wingless-type MMTV integration site family, member 10B [Source:MGI Symbol;Acc:MGI:108061]	-	11	6	0	0	0	1	0.120118	0.078109	0	0	0	0.0135595
ENSMUSG00000091355	3.70373	4.39824	0	0	0	0	4.05098	0	4.3307	0.0645547	1	Gm17142	12	103714549	103716697	-	645	unprocessed_pseudogene	predicted gene 17142 [Source:MGI Symbol;Acc:MGI:4937969]	-	5	5	0	0	0	0	0.287894	0.343215	0	0	0	0
ENSMUSG00000037725	308.151	269.172	10.1928	19.224	15.3111	12.8302	288.661	14.3895	4.32738	7.53329e-38	2.3008e-35	Ckap2	8	22168160	22185819	-	3215	protein_coding	cytoskeleton associated protein 2 [Source:MGI Symbol;Acc:MGI:1931797]	-	416	306	8	16	15	14	4.80545	4.21402	0.160808	0.29946	0.239134	0.200816
ENSMUSG00000093968	17.0372	4.39824	1.2741	0	0	0.916442	10.7177	0.547635	4.31264	0.00481287	0.025836	Gm8165	14	43671962	43677199	-	1404	protein_coding	predicted gene 8165 [Source:MGI Symbol;Acc:MGI:3648126]	-	23	5	1	0	0	1	0.608391	0.157674	0.0460291	0	0	0.0328461
ENSMUSG00000108968	102.223	87.9647	0	7.20898	4.08297	7.33154	95.0939	4.65587	4.30948	1.07039e-13	4.64057e-12	Gm45011	7	28226358	28228654	+	2297	TEC	predicted gene 45011 [Source:MGI Symbol;Acc:MGI:5753587]	-	138	100	0	6	4	8	2.23121	1.9275	0	0.157177	0.0892543	0.160613
ENSMUSG00000055360	4.44448	3.51859	0	0	0	0	3.98153	0	4.30746	0.0681064	1	Prl2c5	13	13182715	13191923	+	1177	protein_coding	prolactin family 2, subfamily c, member 5 [Source:MGI Symbol;Acc:MGI:1858413]	-	6	4	0	0	0	0	0.18932	0.150466	0	0	0	0
ENSMUSG00000042265	4.44448	3.51859	0	0	0	0	3.98153	0	4.30746	0.0681064	1	Trem1	17	48232768	48246924	+	2996	protein_coding	triggering receptor expressed on myeloid cells 1 [Source:MGI Symbol;Acc:MGI:1930005]	-	6	4	0	0	0	0	0.0743757	0.0591118	0	0	0	0
ENSMUSG00000100457	5.18523	2.63894	0	0	0	0	3.91208	0	4.28378	0.0743494	1	D830032E09Rik	1	107917259	108028337	+	3629	lincRNA	RIKEN cDNA D830032E09 gene [Source:MGI Symbol;Acc:MGI:2442347]	-	7	3	0	0	0	0	0.0716362	0.0366008	0	0	0	0
ENSMUSG00000092509	14.0742	7.03718	0	1.2015	1.02074	0	10.5557	0.55556	4.26706	0.00360775	0.0202929	Gm20394	11	100349696	100350889	-	942	processed_transcript	predicted gene 20394 [Source:MGI Symbol;Acc:MGI:5141859]	-	19	8	0	1	1	0	0.749074	0.376007	0	0.0638777	0.0544101	0
ENSMUSG00000066687	1170.38	1309.79	11.4669	103.329	42.8712	99.8922	1240.09	64.3897	4.26578	1.80784e-06	2.57797e-05	Zbtb16	9	48654297	48836222	-	5283	protein_coding	zinc finger and BTB domain containing 16 [Source:MGI Symbol;Acc:MGI:103222]	ZBTB	1580	1489	9	86	42	109	11.107	12.4787	0.110094	0.97953	0.407473	0.951475
ENSMUSG00000068547	5.92597	1.75929	0	0	0	0	3.84263	0	4.2595	0.0845529	1	Clca4a	3	144952480	144975045	-	3004	protein_coding	chloride channel accessory 4A [Source:MGI Symbol;Acc:MGI:2139744]	-	8	2	0	0	0	0	0.0989035	0.0294772	0	0	0	0
ENSMUSG00000092490	5.92597	1.75929	0	0	0	0	3.84263	0	4.2595	0.0845529	1	Gm20482	7	8855847	8862851	-	1644	transcribed_unprocessed_pseudogene	predicted gene 20482 [Source:MGI Symbol;Acc:MGI:5141947]	-	8	2	0	0	0	0	0.180722	0.0538622	0	0	0	0
ENSMUSG00000101613	5.92597	1.75929	0	0	0	0	3.84263	0	4.2595	0.0845529	1	Gm28516	8	92024442	92038438	+	663	lincRNA	predicted gene 28516 [Source:MGI Symbol;Acc:MGI:5579222]	-	8	2	0	0	0	0	0.448124	0.133559	0	0	0	0
ENSMUSG00000028885	574.819	455.657	25.4819	25.2314	31.643	25.6604	515.238	27.0042	4.25116	1.68748e-53	1.50135e-50	Smpdl3b	4	132732966	132757252	-	2006	protein_coding	sphingomyelin phosphodiesterase, acid-like 3B [Source:MGI Symbol;Acc:MGI:1916022]	-	776	518	20	21	31	28	14.3666	11.4329	0.644316	0.629924	0.792066	0.643693
ENSMUSG00000029188	1664.46	1263.17	42.0452	92.5153	72.4727	99.8922	1463.82	76.7313	4.24738	1.32783e-38	4.24554e-36	Slc34a2	5	53038081	53071664	+	5013	protein_coding	solute carrier family 34 (sodium phosphate), member 2 [Source:MGI Symbol;Acc:MGI:1342284]	-	2247	1436	33	77	71	109	16.6467	12.6827	0.425418	0.924258	0.725924	1.00272
ENSMUSG00000109731	17.0372	13.1947	1.2741	0	0	1.83288	15.1159	0.776745	4.23815	0.000670916	0.00489097	Gm45425	8	85605462	85610761	+	618	lincRNA	predicted gene 45425 [Source:MGI Symbol;Acc:MGI:5791261]	-	23	15	1	0	0	2	1.38217	1.07463	0.104571	0	0	0.149243
ENSMUSG00000029380	486.671	408.156	11.4669	15.6195	43.8919	22.911	447.413	23.4723	4.23457	3.75989e-22	3.94791e-20	Cxcl1	5	90891241	90893115	+	1875	protein_coding	chemokine (C-X-C motif) ligand 1 [Source:MGI Symbol;Acc:MGI:108068]	-	657	464	9	13	43	25	13.0133	10.9565	0.3102	0.417198	1.17543	0.61488
ENSMUSG00000098434	6.66672	0.879647	0	0	0	0	3.77318	0	4.23436	0.103063	1	2010110E17Rik	8	86885688	86886566	+	879	lincRNA	RIKEN cDNA 2010110E17 gene [Source:MGI Symbol;Acc:MGI:1923941]	-	9	1	0	0	0	0	0.380255	0.0503695	0	0	0	0
ENSMUSG00000053141	8.88896	3.51859	0	0	0	0.916442	6.20377	0.22911	4.22962	0.0199872	1	Ptprt	2	161521990	162661147	-	12611	protein_coding	protein tyrosine phosphatase, receptor type, T [Source:MGI Symbol;Acc:MGI:1321152]	-	12	4	0	0	0	1	0.0353389	0.0140432	0	0	0	0.00365681
ENSMUSG00000089735	2.22224	5.27788	0	0	0	0	3.75006	0	4.21672	0.0856753	1	Gm8428	6	8377596	8379379	-	1784	processed_pseudogene	predicted gene 8428 [Source:MGI Symbol;Acc:MGI:3648643]	-	3	6	0	0	0	0	0.0624523	0.148906	0	0	0	0
ENSMUSG00000092130	9.62971	2.63894	1.2741	0	0	0	6.13432	0.318524	4.2146	0.0228407	0.090598	D030025P21Rik	12	84875769	84879755	+	3987	antisense	RIKEN cDNA D030025P21 gene [Source:MGI Symbol;Acc:MGI:3698049]	-	13	3	1	0	0	0	0.121093	0.0333143	0.0162089	0	0	0
ENSMUSG00000029005	9.62971	2.63894	0	0	1.02074	0	6.13432	0.255186	4.21452	0.0235032	1	Draxin	4	148098437	148130698	-	5200	protein_coding	dorsal inhibitory axon guidance protein [Source:MGI Symbol;Acc:MGI:1917683]	-	13	3	0	0	1	0	0.0928457	0.0255431	0	0	0.0098566	0
ENSMUSG00000033854	7.40747	0	0	0	0	0	3.70373	0	4.20633	0.202457	1	Kcnk10	12	98429437	98578310	-	8774	protein_coding	potassium channel, subfamily K, member 10 [Source:MGI Symbol;Acc:MGI:1919508]	-	10	0	0	0	0	0	0.0423276	0	0	0	0	0
ENSMUSG00000022947	902.229	1042.38	91.735	44.4554	34.7052	42.1563	972.306	53.263	4.20206	1.78345e-30	2.91959e-28	Cbr3	16	93683215	93690990	+	1254	protein_coding	carbonyl reductase 3 [Source:MGI Symbol;Acc:MGI:1309992]	-	1218	1185	72	37	34	46	36.0721	41.8386	3.71052	1.77543	1.38967	1.69166
ENSMUSG00000091569	5.18523	7.03718	0	1.2015	0	0	6.1112	0.300374	4.20148	0.0176146	1	Gm8232	14	44433635	44439086	+	1402	protein_coding	predicted gene 8232 [Source:MGI Symbol;Acc:MGI:3648583]	-	7	8	0	1	0	0	0.185426	0.252638	0	0.0429192	0	0
ENSMUSG00000034227	183.705	120.512	8.91868	4.80599	6.12445	12.8302	152.108	8.16983	4.19722	4.25732e-19	3.39247e-17	Foxj1	11	116330704	116335399	-	2623	protein_coding	forkhead box J1 [Source:MGI Symbol;Acc:MGI:1347474]	Fork	248	137	7	4	6	14	3.51136	2.31248	0.172464	0.0917618	0.117242	0.246139
ENSMUSG00000113619	2.96299	4.39824	0	0	0	0	3.68061	0	4.19145	0.0858906	1	Gm47118	13	42302298	42304991	-	400	antisense	predicted gene, 47118 [Source:MGI Symbol;Acc:MGI:6095863]	-	4	5	0	0	0	0	0.371383	0.553435	0	0	0	0
ENSMUSG00000095852	3.70373	3.51859	0	0	0	0	3.61116	0	4.16583	0.0892094	1	Gm10256	Y	2830699	2873492	+	1780	protein_coding	predicted gene 10256 [Source:MGI Symbol;Acc:MGI:3710530]	-	5	4	0	0	0	0	0.104321	0.0994939	0	0	0	0
ENSMUSG00000060487	667.413	516.353	21.6596	34.8434	26.5393	48.5714	591.883	32.9034	4.15434	5.52214e-36	1.32941e-33	Samd5	10	9622936	9675208	-	6922	protein_coding	sterile alpha motif domain containing 5 [Source:MGI Symbol;Acc:MGI:2444815]	-	901	587	17	29	26	53	4.83409	3.75459	0.158715	0.252096	0.192518	0.353098
ENSMUSG00000022875	320.003	175.05	26.756	3.60449	11.2282	14.6631	247.526	14.0629	4.14748	1.83433e-14	8.79062e-13	Kng1	16	23057865	23082078	+	3250	protein_coding	kininogen 1 [Source:MGI Symbol;Acc:MGI:1097705]	-	432	199	21	3	11	16	4.93653	2.71098	0.417576	0.0555441	0.173476	0.227033
ENSMUSG00000084760	4.44448	2.63894	0	0	0	0	3.54171	0	4.13974	0.0958133	1	Gm15472	3	103863166	103864423	+	847	sense_intronic	predicted gene 15472 [Source:MGI Symbol;Acc:MGI:3707328]	-	6	3	0	0	0	0	0.263081	0.156817	0	0	0	0
ENSMUSG00000038508	4277.07	3943.46	350.377	254.717	136.779	195.202	4110.26	234.269	4.13618	4.33838e-34	9.0588e-32	Gdf15	8	70629393	70632456	-	1852	protein_coding	growth differentiation factor 15 [Source:MGI Symbol;Acc:MGI:1346047]	-	5774	4483	275	212	134	213	115.786	107.173	9.59603	6.88803	3.70847	5.30384
ENSMUSG00000060807	5.92597	13.1947	0	0	2.04148	0	9.56034	0.510371	4.12844	0.0109956	0.050864	Serpina6	12	103646630	103657212	-	1761	protein_coding	serine (or cysteine) peptidase inhibitor, clade A, member 6 [Source:MGI Symbol;Acc:MGI:88278]	-	8	15	0	0	2	0	0.168714	0.377127	0	0	0.0582105	0
ENSMUSG00000106352	22.2224	24.6301	1.2741	1.2015	0	2.74933	23.4263	1.30623	4.12749	2.61201e-05	0.00028087	5033403H07Rik	5	52973012	52994436	-	1048	processed_transcript	RIKEN cDNA 5033403H07 gene [Source:MGI Symbol;Acc:MGI:1923204]	-	30	28	1	1	0	3	1.06312	1.18291	0.061665	0.0574168	0	0.132011
ENSMUSG00000087364	118.519	122.271	10.1928	4.80599	3.06223	10.0809	120.395	7.03546	4.09662	2.59046e-17	1.74946e-15	Gm13398	2	27037285	27040853	+	2837	antisense	predicted gene 13398 [Source:MGI Symbol;Acc:MGI:3652315]	-	160	139	8	4	3	11	2.09451	2.16926	0.182234	0.08484	0.0541991	0.178807
ENSMUSG00000031271	28.1484	25.5098	0	1.2015	2.04148	2.74933	26.8291	1.49808	4.07706	6.09047e-06	7.72176e-05	Serpina7	X	139079257	139085236	-	2448	protein_coding	serine (or cysteine) peptidase inhibitor, clade A (alpha-1 antiproteinase, antitrypsin), member 7 [Source:MGI Symbol;Acc:MGI:3041197]	-	38	29	0	1	2	3	0.576493	0.524497	0	0.0245804	0.0418744	0.0565147
ENSMUSG00000007783	1094.08	741.542	82.8163	31.2389	52.0579	52.2372	917.813	54.5876	4.07585	1.1464e-30	1.89183e-28	Cpt1c	7	44959372	44974851	-	5605	protein_coding	carnitine palmitoyltransferase 1c [Source:MGI Symbol;Acc:MGI:2446526]	-	1477	843	65	26	51	57	9.78648	6.65899	0.749441	0.279124	0.466364	0.468976
ENSMUSG00000093987	1.48149	5.27788	0	0	0	0	3.37969	0	4.06555	0.117176	1	Gm21704	Y	3367147	3410167	-	1648	protein_coding	predicted gene, 21704 [Source:MGI Symbol;Acc:MGI:5435059]	-	2	6	0	0	0	0	0.0450707	0.161195	0	0	0	0
ENSMUSG00000108103	1.48149	5.27788	0	0	0	0	3.37969	0	4.06555	0.117176	1	Gm44081	6	112947037	112949330	+	643	lincRNA	predicted gene, 44081 [Source:MGI Symbol;Acc:MGI:5690473]	-	2	6	0	0	0	0	0.115516	0.413139	0	0	0	0
ENSMUSG00000101389	8.14821	18.4726	1.2741	0	0	1.83288	13.3104	0.776745	4.05211	0.00222502	0.0136482	Ms4a4a	19	11375523	11392790	+	836	protein_coding	membrane-spanning 4-domains, subfamily A, member 4A [Source:MGI Symbol;Acc:MGI:3643932]	-	11	21	1	0	0	2	0.488662	1.11217	0.0773025	0	0	0.110325
ENSMUSG00000063632	97.7786	64.2142	12.741	3.60449	4.08297	0	80.9964	5.10711	4.04823	2.26538e-07	3.81849e-06	Sox11	12	27334264	27342574	-	8311	protein_coding	SRY (sex determining region Y)-box 11 [Source:MGI Symbol;Acc:MGI:98359]	HMG	132	73	10	3	4	0	0.589851	0.388889	0.0777583	0.0217204	0.0246682	0
ENSMUSG00000029371	45.9263	27.2691	3.82229	3.60449	2.04148	0	36.5977	2.36707	4.03136	1.51777e-06	2.20114e-05	Cxcl5	5	90759360	90761624	+	1863	protein_coding	chemokine (C-X-C motif) ligand 5 [Source:MGI Symbol;Acc:MGI:1096868]	-	62	31	3	3	2	0	1.23595	0.736724	0.104066	0.0968966	0.0550234	0
ENSMUSG00000027737	16.2964	19.3522	1.2741	1.2015	1.02074	0.916442	17.8243	1.10319	4.03114	0.000108264	0.00100064	Slc7a11	3	49892526	50443614	-	13922	protein_coding	solute carrier family 7 (cationic amino acid transporter, y+ system), member 11 [Source:MGI Symbol;Acc:MGI:1347355]	-	22	22	1	1	1	1	0.0586871	0.0699644	0.00464193	0.00432214	0.00368153	0.00331245
ENSMUSG00000110588	5.92597	12.3151	2.54819	0	0	0	9.12052	0.637049	4.021	0.0146473	0.0639353	Gm45774	8	94170748	94173412	-	2665	antisense	predicted gene 45774 [Source:MGI Symbol;Acc:MGI:5804889]	-	8	14	2	0	0	0	0.111485	0.232588	0.048499	0	0	0
ENSMUSG00000070313	2.96299	3.51859	0	0	0	0	3.24079	0	4.00876	0.11741	1	A630095E13Rik	9	36635754	36643376	-	2471	protein_coding	RIKEN cDNA A630095E13 gene [Source:MGI Symbol;Acc:MGI:3055869]	-	4	4	0	0	0	0	0.0601186	0.071671	0	0	0	0
ENSMUSG00000026163	2.96299	3.51859	0	0	0	0	3.24079	0	4.00876	0.11741	1	Sphkap	1	83254139	83408200	-	9602	protein_coding	SPHK1 interactor, AKAP domain containing [Source:MGI Symbol;Acc:MGI:1924879]	-	4	4	0	0	0	0	0.0154711	0.018444	0	0	0	0
ENSMUSG00000109502	39.2596	65.9735	10.1928	3.60449	0	0	52.6166	3.44932	4.00557	0.000114222	0.00105032	Gm18672	7	28235651	28235920	-	270	processed_pseudogene	predicted gene, 18672 [Source:MGI Symbol;Acc:MGI:5010857]	-	53	75	8	3	0	0	7.29011	12.2985	1.91481	0.668586	0	0
ENSMUSG00000117030	14.0742	19.3522	1.2741	0	0	2.74933	16.7132	1.00586	3.98297	0.000747641	0.00537939	CT030636.1	17	12784882	12791660	-	254	lincRNA	novel transcript	-	19	22	1	0	0	3	2.77806	3.83482	0.254429	0	0	0.544677
ENSMUSG00000116775	3.70373	2.63894	0	0	0	0	3.17134	0	3.97967	0.124108	1	AC124739.2	12	19434529	19435161	+	633	lincRNA	novel transcript	-	5	3	0	0	0	0	0.293351	0.209833	0	0	0	0
ENSMUSG00000106538	3.70373	2.63894	0	0	0	0	3.17134	0	3.97967	0.124108	1	Gm30301	5	52982037	52995753	+	652	lincRNA	predicted gene, 30301 [Source:MGI Symbol;Acc:MGI:5589460]	-	5	3	0	0	0	0	0.284803	0.203718	0	0	0	0
ENSMUSG00000114785	3.70373	2.63894	0	0	0	0	3.17134	0	3.97967	0.124108	1	Gm41115	14	26926455	26926762	+	308	processed_pseudogene	predicted gene, 41115 [Source:MGI Symbol;Acc:MGI:5624000]	-	5	3	0	0	0	0	0.602894	0.431248	0	0	0	0
ENSMUSG00000046186	428.152	204.958	15.2892	16.821	27.56	20.1617	316.555	19.958	3.9779	7.32769e-22	7.49733e-20	Cd109	9	78615546	78716253	+	6900	protein_coding	CD109 antigen [Source:MGI Symbol;Acc:MGI:2445221]	-	578	233	12	14	27	22	3.111	1.49508	0.112391	0.12209	0.20056	0.147036
ENSMUSG00000011632	5.92597	4.39824	0	0	0	0.916442	5.1621	0.22911	3.96154	0.0340779	1	Pinlyp	7	24541658	24546118	-	843	protein_coding	phospholipase A2 inhibitor and LY6/PLAUR domain containing [Source:MGI Symbol;Acc:MGI:3615324]	-	8	5	0	0	0	1	0.352439	0.262602	0	0	0	0.0547046
ENSMUSG00000093119	4.44448	1.75929	0	0	0	0	3.10189	0	3.94985	0.136006	1	Gm25640	9	64971669	64971793	-	125	miRNA	predicted gene, 25640 [Source:MGI Symbol;Acc:MGI:5455417]	-	6	2	0	0	0	0	1.78264	0.708396	0	0	0	0
ENSMUSG00000094543	4.44448	1.75929	0	0	0	0	3.10189	0	3.94985	0.136006	1	Gm8212	14	44197661	44203133	+	1404	protein_coding	predicted gene 8212 [Source:MGI Symbol;Acc:MGI:3643591]	-	6	2	0	0	0	0	0.158711	0.0630695	0	0	0	0
ENSMUSG00000066009	4.44448	1.75929	0	0	0	0	3.10189	0	3.94985	0.136006	1	Zfp987	4	146097298	146126621	+	3039	protein_coding	zinc finger protein 987 [Source:MGI Symbol;Acc:MGI:3702694]	zf-C2H2	6	2	0	0	0	0	0.0733234	0.0291377	0	0	0	0
ENSMUSG00000053279	3275.58	3829.98	256.094	346.031	142.904	178.706	3552.78	230.934	3.94623	4.8237e-31	8.22562e-29	Aldh1a1	19	20492715	20643462	+	4934	protein_coding	aldehyde dehydrogenase family 1, subfamily A1 [Source:MGI Symbol;Acc:MGI:1353450]	-	4422	4354	201	288	140	195	33.2844	39.0702	2.63267	3.51231	1.45432	1.82258
ENSMUSG00000041703	10.3705	6.15753	0	0	1.02074	0.916442	8.26399	0.484296	3.9454	0.00997646	0.0469522	Zic5	14	122456795	122465677	-	4889	protein_coding	zinc finger protein of the cerebellum 5 [Source:MGI Symbol;Acc:MGI:1929518]	zf-C2H2	14	7	0	0	1	1	0.106348	0.063392	0	0	0.0104836	0.0094326
ENSMUSG00000115483	400.003	322.83	39.497	34.8434	13.2696	8.24798	361.417	23.9645	3.93901	2.84436e-14	1.32282e-12	Gm9732	14	43275036	43306011	+	2661	protein_coding	predicted gene 9732 [Source:MGI Symbol;Acc:MGI:3796514]	-	540	367	31	29	13	9	7.53652	6.10629	0.752864	0.655772	0.250397	0.155973
ENSMUSG00000051811	2027.42	1977.45	212.774	120.15	101.053	93.4771	2002.44	131.864	3.93069	7.07767e-32	1.29313e-29	Cox6b2	7	4751792	4753094	-	1108	protein_coding	cytochrome c oxidase subunit 6B2 [Source:MGI Symbol;Acc:MGI:3044182]	-	2737	2248	167	100	99	102	91.7396	89.8282	9.7404	5.43076	4.57958	4.24533
ENSMUSG00000074336	5.18523	0.879647	0	0	0	0	3.03244	0	3.91899	0.157717	1	Apoc4	7	19678083	19681479	-	2537	protein_coding	apolipoprotein C-IV [Source:MGI Symbol;Acc:MGI:87878]	-	7	1	0	0	0	0	0.102471	0.0174516	0	0	0	0
ENSMUSG00000114554	2.96299	7.03718	1.2741	0	0	0	5.00008	0.318524	3.90898	0.0402143	1	5430425K12Rik	13	80940411	80948597	+	1526	lincRNA	RIKEN cDNA 5430425K12 gene [Source:MGI Symbol;Acc:MGI:1918666]	-	4	8	1	0	0	0	0.097348	0.232109	0.0423492	0	0	0
ENSMUSG00000102813	845.933	643.902	52.238	82.9033	31.643	33.9084	744.917	50.1732	3.90324	2.84778e-24	3.4687e-22	Gm37795	4	150068539	150070997	+	2459	TEC	predicted gene, 37795 [Source:MGI Symbol;Acc:MGI:5611023]	-	1142	732	41	69	31	37	17.2476	13.1798	1.07752	1.68846	0.64615	0.693897
ENSMUSG00000066176	0.740747	5.27788	0	0	0	0	3.00931	0	3.89692	0.164411	1	Gm12511	4	55563265	55599296	+	1603	lincRNA	predicted gene 12511 [Source:MGI Symbol;Acc:MGI:3651363]	-	1	6	0	0	0	0	0.023168	0.16572	0	0	0	0
ENSMUSG00000082560	0.740747	5.27788	0	0	0	0	3.00931	0	3.89692	0.164411	1	Gm15157	X	155185679	155186380	+	702	processed_pseudogene	predicted gene 15157 [Source:MGI Symbol;Acc:MGI:3705478]	-	1	6	0	0	0	0	0.0529035	0.378417	0	0	0	0
ENSMUSG00000095217	0.740747	5.27788	0	0	0	0	3.00931	0	3.89692	0.164411	1	Hist1h2bn	13	21754123	21754503	+	381	protein_coding	histone cluster 1, H2bn [Source:MGI Symbol;Acc:MGI:2448407]	-	1	6	0	0	0	0	0.0974758	0.69724	0	0	0	0
ENSMUSG00000112489	34.8151	17.5929	0	0	1.02074	5.49865	26.204	1.62985	3.89393	0.000496609	0.00376933	9230116L04Rik	12	79088705	79103939	-	2019	lincRNA	RIKEN cDNA 9230116L04 gene [Source:MGI Symbol;Acc:MGI:2447826]	-	47	20	0	0	1	6	0.864536	0.438581	0	0	0.025386	0.137046
ENSMUSG00000030666	3.70373	6.15753	0	0	0	0.916442	4.93063	0.22911	3.89062	0.0409644	1	Calcb	7	114718643	114723365	+	1264	protein_coding	calcitonin-related polypeptide, beta [Source:MGI Symbol;Acc:MGI:2151254]	-	5	7	0	0	0	1	0.146908	0.245193	0	0	0	0.0364842
ENSMUSG00000061809	3.70373	6.15753	1.2741	0	0	0	4.93063	0.318524	3.89055	0.0391483	1	Tbpl2	2	24071721	24096595	-	1379	protein_coding	TATA box binding protein like 2 [Source:MGI Symbol;Acc:MGI:2684058]	-	5	7	1	0	0	0	0.134657	0.224745	0.0468636	0	0	0
ENSMUSG00000074281	5.92597	0	0	0	0	0	2.96299	0	3.88465	0.274364	1	Gm12522	3	108379277	108383741	-	2439	processed_transcript	predicted gene 12522 [Source:MGI Symbol;Acc:MGI:3651334]	-	8	0	0	0	0	0	0.121815	0	0	0	0	0
ENSMUSG00000047109	26.6669	13.1947	1.2741	1.2015	2.04148	0.916442	19.9308	1.35838	3.88053	0.00010465	0.000970301	Cldn14	16	93919031	94008837	-	2129	protein_coding	claudin 14 [Source:MGI Symbol;Acc:MGI:1860425]	-	36	15	1	1	2	1	0.627984	0.311941	0.0303546	0.0282634	0.0481487	0.0216609
ENSMUSG00000115262	33.3336	17.5929	5.09639	2.40299	0	0	25.4633	1.87485	3.87322	0.000406967	0.00316886	Gm49135	14	43131404	43146687	+	690	lincRNA	predicted gene, 49135 [Source:MGI Symbol;Acc:MGI:6118546]	-	45	20	4	2	0	0	2.42206	1.28333	0.374637	0.174414	0	0
ENSMUSG00000025582	20.7409	18.4726	0	1.2015	3.06223	0.916442	19.6067	1.29504	3.87299	0.000149006	0.00132627	Nptx1	11	119538719	119547753	-	5217	protein_coding	neuronal pentraxin 1 [Source:MGI Symbol;Acc:MGI:107811]	-	28	21	0	1	3	1	0.199324	0.178219	0	0.011534	0.0294734	0.00883956
ENSMUSG00000024105	4.44448	5.27788	0	1.2015	0	0	4.86118	0.300374	3.87206	0.0398893	1	Themis3	17	66554505	66594621	-	2544	protein_coding	thymocyte selection associated family member 3 [Source:MGI Symbol;Acc:MGI:1921806]	-	6	6	0	1	0	0	0.0875903	0.104422	0	0.0236528	0	0
ENSMUSG00000029304	211087	151180	19572.7	12094.3	8335.38	9628.14	181133	12407.6	3.86781	1.94782e-28	3.08978e-26	Spp1	5	104435118	104441050	+	1648	protein_coding	secreted phosphoprotein 1 [Source:MGI Symbol;Acc:MGI:98389]	-	284965	171864	15362	10066	8166	10506	6421.79	4617.26	602.408	367.536	253.97	293.989
ENSMUSG00000086124	1.48149	4.39824	0	0	0	0	2.93986	0	3.86481	0.154929	1	A530076I17Rik	14	45660770	45668498	-	3743	lincRNA	RIKEN cDNA A530076I17 gene [Source:MGI Symbol;Acc:MGI:2443897]	-	2	5	0	0	0	0	0.0198441	0.0591434	0	0	0	0
ENSMUSG00000024907	1.48149	4.39824	0	0	0	0	2.93986	0	3.86481	0.154929	1	Gal	19	3409919	3414472	-	712	protein_coding	galanin [Source:MGI Symbol;Acc:MGI:95637]	-	2	5	0	0	0	0	0.104321	0.310918	0	0	0	0
ENSMUSG00000086428	1.48149	4.39824	0	0	0	0	2.93986	0	3.86481	0.154929	1	Gm15199	10	42740539	42758660	-	542	antisense	predicted gene 15199 [Source:MGI Symbol;Acc:MGI:3705141]	-	2	5	0	0	0	0	0.137042	0.408439	0	0	0	0
ENSMUSG00000074655	1.48149	4.39824	0	0	0	0	2.93986	0	3.86481	0.154929	1	Gm1527	3	28892617	28926724	+	2120	protein_coding	predicted gene 1527 [Source:MGI Symbol;Acc:MGI:2686373]	-	2	5	0	0	0	0	0.0350361	0.104422	0	0	0	0
ENSMUSG00000025475	98.5193	87.0851	11.4669	7.20898	5.10371	2.74933	92.8022	6.63222	3.85961	2.11844e-13	8.73986e-12	Adgra1	7	139834174	139878088	+	5386	protein_coding	adhesion G protein-coupled receptor A1 [Source:MGI Symbol;Acc:MGI:1277167]	-	133	99	9	6	5	3	0.91708	0.813814	0.107988	0.0670324	0.0475811	0.0256866
ENSMUSG00000000202	23.7039	21.9912	0	1.2015	2.04148	2.74933	22.8475	1.49808	3.84792	3.71059e-05	0.000381557	Btbd17	11	114791217	114795945	-	3187	protein_coding	BTB (POZ) domain containing 17 [Source:MGI Symbol;Acc:MGI:1919264]	-	32	25	0	1	2	3	0.372898	0.347308	0	0.0188807	0.0321646	0.0434101
ENSMUSG00000054679	18.5187	12.3151	0	2.40299	0	1.83288	15.4169	1.05897	3.84377	0.00112209	0.00759555	Srsf12	4	33208991	33233340	+	3148	protein_coding	serine/arginine-rich splicing factor 12 [Source:MGI Symbol;Acc:MGI:2661424]	-	25	14	0	2	0	2	0.294935	0.196902	0	0.0382292	0	0.0292986
ENSMUSG00000006143	13.3334	18.4726	2.54819	1.2015	0	0.916442	15.903	1.16653	3.84051	0.000569434	0.00425423	Upk3bl	5	136054492	136064326	+	1303	protein_coding	uroplakin 3B-like [Source:MGI Symbol;Acc:MGI:1916915]	-	18	21	2	1	0	1	0.513038	0.713561	0.099194	0.0461802	0	0.0353922
ENSMUSG00000027895	5.92597	9.67612	0	0	2.04148	0	7.80105	0.510371	3.83613	0.0227519	0.0903324	Kcnc4	3	107438303	107459552	-	3667	protein_coding	potassium voltage gated channel, Shaw-related subfamily, member 4 [Source:MGI Symbol;Acc:MGI:96670]	-	8	11	0	0	2	0	0.0810216	0.132812	0	0	0.0279544	0
ENSMUSG00000053219	49.63	31.6673	2.54819	0	1.02074	7.33154	40.6487	2.72512	3.83474	1.40691e-05	0.000163543	Raet1e	10	22158569	22374139	+	2159	protein_coding	retinoic acid early transcript 1E [Source:MGI Symbol;Acc:MGI:2675273]	-	67	36	2	0	1	8	1.15251	0.738255	0.0598656	0	0.0237398	0.170879
ENSMUSG00000103473	7.40747	7.91682	0	0	1.02074	0.916442	7.66215	0.484296	3.83259	0.0128172	0.057404	Gm37696	3	61358549	61361897	-	3349	antisense	predicted gene, 37696 [Source:MGI Symbol;Acc:MGI:5610924]	-	10	9	0	0	1	1	0.110894	0.118983	0	0	0.0153044	0.0137701
ENSMUSG00000025789	29.6299	30.7876	3.82229	0	1.02074	3.66577	30.2088	2.1272	3.81185	7.6821e-06	9.50416e-05	St8sia2	7	73939119	74013690	-	5384	protein_coding	ST8 alpha-N-acetyl-neuraminide alpha-2,8-sialyltransferase 2 [Source:MGI Symbol;Acc:MGI:106020]	-	40	35	3	0	1	4	0.275916	0.287819	0.0360094	0	0.00951975	0.0342615
ENSMUSG00000092805	2.96299	2.63894	0	0	0	0	2.80096	0	3.79957	0.1615	1	Gm26461	9	88553236	88553525	+	290	misc_RNA	predicted gene, 26461 [Source:MGI Symbol;Acc:MGI:5456238]	-	4	3	0	0	0	0	0.512252	0.458015	0	0	0	0
ENSMUSG00000104974	2.96299	2.63894	0	0	0	0	2.80096	0	3.79957	0.1615	1	Gm43686	5	52542906	52545344	-	2439	TEC	predicted gene 43686 [Source:MGI Symbol;Acc:MGI:5663823]	-	4	3	0	0	0	0	0.0609074	0.0544585	0	0	0	0
ENSMUSG00000112184	2.96299	2.63894	0	0	0	0	2.80096	0	3.79957	0.1615	1	Gm48826	10	122066343	122067021	+	679	processed_pseudogene	predicted gene, 48826 [Source:MGI Symbol;Acc:MGI:6098548]	-	4	3	0	0	0	0	0.218782	0.195618	0	0	0	0
ENSMUSG00000091698	2.96299	2.63894	0	0	0	0	2.80096	0	3.79957	0.1615	1	Gm6526	14	43747866	43755948	+	1723	protein_coding	predicted gene 6526 [Source:MGI Symbol;Acc:MGI:3648758]	-	4	3	0	0	0	0	0.0862177	0.077089	0	0	0	0
ENSMUSG00000086361	2.96299	2.63894	0	0	0	0	2.80096	0	3.79957	0.1615	1	Gm6569	15	73834561	73839908	+	811	protein_coding	predicted gene 6569 [Source:MGI Symbol;Acc:MGI:3647277]	-	4	3	0	0	0	0	0.183173	0.163778	0	0	0	0
ENSMUSG00000017204	2.96299	2.63894	0	0	0	0	2.80096	0	3.79957	0.1615	1	Gsdma	11	98664351	98677708	+	2726	protein_coding	gasdermin A [Source:MGI Symbol;Acc:MGI:1889509]	-	4	3	0	0	0	0	0.0544949	0.048725	0	0	0	0
ENSMUSG00000099707	7.40747	1.75929	0	0	0	0.916442	4.58338	0.22911	3.79478	0.0620026	1	Gm8883	1	71888112	71891204	+	1541	lincRNA	predicted gene 8883 [Source:MGI Symbol;Acc:MGI:3649116]	-	10	2	0	0	0	1	0.241001	0.0574624	0	0	0	0.029926
ENSMUSG00000098276	8.14821	0.879647	1.2741	0	0	0	4.51393	0.318524	3.77394	0.0760241	1	Mir6358	18	76170552	76170652	+	101	miRNA	microRNA 6358 [Source:MGI Symbol;Acc:MGI:5531212]	-	11	1	1	0	0	0	4.04476	0.438364	0.639851	0	0	0
ENSMUSG00000110631	20792	17893.8	1223.13	2117.04	765.557	1554.29	19342.9	1415	3.77307	6.67068e-26	9.03988e-24	Gm42047	8	121833247	121841178	+	5647	lincRNA	predicted gene, 42047 [Source:MGI Symbol;Acc:MGI:5624932]	-	28069	20342	960	1762	750	1696	184.6	159.49	10.9863	18.7754	6.80728	13.8503
ENSMUSG00000081282	3.70373	1.75929	0	0	0	0	2.73151	0	3.76584	0.173913	1	Gm13836	5	115491955	115492455	-	501	processed_pseudogene	predicted gene 13836 [Source:MGI Symbol;Acc:MGI:3650922]	-	5	2	0	0	0	0	0.370641	0.176746	0	0	0	0
ENSMUSG00000107350	3.70373	1.75929	0	0	0	0	2.73151	0	3.76584	0.173913	1	Gm19610	5	91051871	91074773	-	408	antisense	predicted gene, 19610 [Source:MGI Symbol;Acc:MGI:5011795]	-	5	2	0	0	0	0	0.455126	0.217033	0	0	0	0
ENSMUSG00000115747	3.70373	1.75929	0	0	0	0	2.73151	0	3.76584	0.173913	1	Gm49145	14	44821886	44834142	+	873	lincRNA	predicted gene, 49145 [Source:MGI Symbol;Acc:MGI:6118558]	-	5	2	0	0	0	0	0.212705	0.101431	0	0	0	0
ENSMUSG00000059974	168.89	73.0107	10.1928	8.41048	7.1452	10.0809	120.95	8.95733	3.759	2.36052e-13	9.66068e-12	Ntm	9	28994750	29963141	-	8079	protein_coding	neurotrimin [Source:MGI Symbol;Acc:MGI:2446259]	-	228	83	8	7	7	11	1.04809	0.454859	0.063993	0.0521363	0.044409	0.0627894
ENSMUSG00000024175	3.70373	5.27788	1.2741	0	0	0	4.49081	0.318524	3.75659	0.0514937	1	Tekt4	17	25471590	25476594	+	1532	protein_coding	tektin 4 [Source:MGI Symbol;Acc:MGI:1919090]	-	5	6	1	0	0	0	0.121208	0.1734	0.0421834	0	0	0
ENSMUSG00000047013	4.44448	4.39824	1.2741	0	0	0	4.42136	0.318524	3.73637	0.0529808	1	Fbxo41	6	85469574	85502994	-	6680	protein_coding	F-box protein 41 [Source:MGI Symbol;Acc:MGI:1261912]	-	6	5	1	0	0	0	0.0333577	0.0331398	0.00967439	0	0	0
ENSMUSG00000045991	4.44448	4.39824	0	1.2015	0	0	4.42136	0.300374	3.73637	0.053473	1	Onecut2	18	64340364	64398488	+	13391	protein_coding	one cut domain, family member 2 [Source:MGI Symbol;Acc:MGI:1891408]	CUT	6	5	0	1	0	0	0.0166403	0.0165315	0	0.00449352	0	0
ENSMUSG00000116974	4.44448	4.39824	0	0	1.02074	0	4.42136	0.255186	3.73637	0.0547302	1	AC109204.1	17	20892028	20945149	-	658	lincRNA	novel transcript	-	6	5	0	0	1	0	0.338647	0.336434	0	0	0.0778941	0
ENSMUSG00000116223	4.44448	4.39824	0	0	0	0.916442	4.42136	0.22911	3.73637	0.0554768	1	Gm41396	15	98934325	98940553	+	1525	antisense	predicted gene, 41396 [Source:MGI Symbol;Acc:MGI:5624281]	-	6	5	0	0	0	1	0.146118	0.145163	0	0	0	0.03024
ENSMUSG00000025064	28.8891	30.7876	3.82229	3.60449	2.04148	0	29.8384	2.36707	3.73358	1.00637e-05	0.000121066	Col17a1	19	47646344	47692094	-	5765	protein_coding	collagen, type XVII, alpha 1 [Source:MGI Symbol;Acc:MGI:88450]	-	39	35	3	3	2	0	0.251239	0.268797	0.0336296	0.0313128	0.0177812	0
ENSMUSG00000079014	5.18523	9.67612	2.54819	0	0	0	7.43067	0.637049	3.72094	0.0311371	0.115129	Serpina3i	12	104263122	104269372	+	2224	protein_coding	serine (or cysteine) peptidase inhibitor, clade A, member 3I [Source:MGI Symbol;Acc:MGI:2182841]	-	7	11	2	0	0	0	0.116892	0.218985	0.0581159	0	0	0
ENSMUSG00000085873	39.2596	21.9912	0	1.2015	2.04148	5.49865	30.6254	2.18541	3.71983	4.2129e-05	0.000427622	Ttc39aos1	4	109403794	109406155	-	858	antisense	Ttc39a opposite strand RNA 1 [Source:MGI Symbol;Acc:MGI:3651956]	-	53	25	0	1	2	6	2.29409	1.29006	0	0.0701314	0.119474	0.322489
ENSMUSG00000098558	5.18523	3.51859	0	0	1.02074	0	4.35191	0.255186	3.71583	0.0583725	1	Mir7049	7	28560925	28560984	-	60	miRNA	microRNA 7049 [Source:MGI Symbol;Acc:MGI:5530659]	-	7	4	0	0	1	0	4.3328	2.95165	0	0	0.854238	0
ENSMUSG00000003665	5.18523	3.51859	0	0	0	0.916442	4.35191	0.22911	3.71581	0.0591571	1	Has1	17	17843323	17855205	-	4518	protein_coding	hyaluronan synthase 1 [Source:MGI Symbol;Acc:MGI:106590]	-	7	4	0	0	0	1	0.0575405	0.0391986	0	0	0	0.0102072
ENSMUSG00000026173	845.933	558.576	67.5271	46.8584	45.9334	54.9865	702.254	53.8264	3.71005	2.98282e-38	9.24811e-36	Plcd4	1	74542888	74567794	+	7045	protein_coding	phospholipase C, delta 4 [Source:MGI Symbol;Acc:MGI:107469]	-	1142	635	53	39	45	60	6.02014	3.9907	0.486177	0.333107	0.327387	0.392755
ENSMUSG00000084087	6.66672	1.75929	0	0	0	0.916442	4.21301	0.22911	3.6731	0.0757417	1	Gm13650	2	77255991	77256423	-	433	processed_pseudogene	predicted gene 13650 [Source:MGI Symbol;Acc:MGI:3649525]	-	9	2	0	0	0	1	0.771927	0.204502	0	0	0	0.106503
ENSMUSG00000051716	0.740747	4.39824	0	0	0	0	2.56949	0	3.66904	0.21289	1	Apon	10	128254096	128255896	+	1801	protein_coding	apolipoprotein N [Source:MGI Symbol;Acc:MGI:88931]	-	1	5	0	0	0	0	0.0206209	0.122917	0	0	0	0
ENSMUSG00000028008	0.740747	4.39824	0	0	0	0	2.56949	0	3.66904	0.21289	1	Asic5	3	81982290	82021233	+	2307	protein_coding	acid-sensing (proton-gated) ion channel family member 5 [Source:MGI Symbol;Acc:MGI:1929259]	-	1	5	0	0	0	0	0.0160981	0.0959574	0	0	0	0
ENSMUSG00000114619	0.740747	4.39824	0	0	0	0	2.56949	0	3.66904	0.21289	1	Gm49141	14	43168628	43178007	+	1496	transcribed_processed_pseudogene	predicted gene, 49141 [Source:MGI Symbol;Acc:MGI:6118553]	-	1	5	0	0	0	0	0.0248251	0.147977	0	0	0	0
ENSMUSG00000055976	25.9261	35.1859	1.2741	3.60449	1.02074	3.66577	30.556	2.39127	3.65499	3.87317e-06	5.12988e-05	Cldn23	8	35824712	35826559	-	1848	protein_coding	claudin 23 [Source:MGI Symbol;Acc:MGI:1919158]	-	35	40	1	3	1	4	0.703376	0.958328	0.0349702	0.0976831	0.027735	0.0998182
ENSMUSG00000091815	7.40747	0.879647	0	1.2015	0	0	4.14356	0.300374	3.65056	0.0915986	1	Gm17153	14	43277419	43279645	-	490	unprocessed_pseudogene	predicted gene 17153 [Source:MGI Symbol;Acc:MGI:4937980]	-	10	1	0	1	0	0	0.757924	0.0903567	0	0.122802	0	0
ENSMUSG00000001131	113.334	107.317	22.9337	3.60449	5.10371	4.58221	110.326	9.05604	3.64513	2.40495e-08	4.87736e-07	Timp1	X	20870166	20874735	+	888	protein_coding	tissue inhibitor of metalloproteinase 1 [Source:MGI Symbol;Acc:MGI:98752]	-	153	122	18	3	5	5	6.39882	6.08279	1.30996	0.203286	0.288594	0.259662
ENSMUSG00000115715	1.48149	3.51859	0	0	0	0	2.50004	0	3.63164	0.206419	1	Gm33936	15	36341217	36367117	-	2135	processed_transcript	predicted gene, 33936 [Source:MGI Symbol;Acc:MGI:5593095]	-	2	4	0	0	0	0	0.03479	0.0829504	0	0	0	0
ENSMUSG00000108026	1.48149	3.51859	0	0	0	0	2.50004	0	3.63164	0.206419	1	Gm44007	6	124381972	124384160	-	2189	TEC	predicted gene, 44007 [Source:MGI Symbol;Acc:MGI:5690399]	-	2	4	0	0	0	0	0.0339317	0.0809041	0	0	0	0
ENSMUSG00000104554	1.48149	3.51859	0	0	0	0	2.50004	0	3.63164	0.206419	1	Gm4610	3	122377097	122391811	-	905	antisense	predicted gene 4610 [Source:MGI Symbol;Acc:MGI:3782793]	-	2	4	0	0	0	0	0.0820735	0.19569	0	0	0	0
ENSMUSG00000109033	1.48149	3.51859	0	0	0	0	2.50004	0	3.63164	0.206419	1	Olfr1315-ps1	2	112110057	112115440	-	1596	protein_coding	olfactory receptor 1315, pseudogene 1 [Source:MGI Symbol;Acc:MGI:3031149]	-	2	4	0	0	0	0	0.0465392	0.110964	0	0	0	0
ENSMUSG00000029272	1.48149	3.51859	0	0	0	0	2.50004	0	3.63164	0.206419	1	Sult1e1	5	87575969	87591594	-	1242	protein_coding	sulfotransferase family 1E, member 1 [Source:MGI Symbol;Acc:MGI:98431]	-	2	4	0	0	0	0	0.059804	0.142592	0	0	0	0
ENSMUSG00000028661	2.96299	5.27788	0	0	0	0.916442	4.12043	0.22911	3.63117	0.0708417	1	Epha8	4	136929419	136956816	-	4713	protein_coding	Eph receptor A8 [Source:MGI Symbol;Acc:MGI:109378]	-	4	6	0	0	0	1	0.0315199	0.0563651	0	0	0	0.00978485
ENSMUSG00000109424	2.96299	5.27788	0	1.2015	0	0	4.12043	0.300374	3.63109	0.0683967	1	Gm44658	7	19846973	19847609	+	637	lincRNA	predicted gene 44658 [Source:MGI Symbol;Acc:MGI:5753234]	-	4	6	0	1	0	0	0.233207	0.417031	0	0.0944628	0	0
ENSMUSG00000035540	7591.17	8480.68	919.898	600.748	534.869	565.445	8035.92	655.24	3.61761	7.4461e-44	3.38599e-41	Gc	5	89417522	89457898	-	1845	protein_coding	vitamin D binding protein [Source:MGI Symbol;Acc:MGI:95669]	-	10248	9641	722	500	524	617	206.284	231.357	25.2895	16.307	14.5568	15.422
ENSMUSG00000053024	94.0748	22.8708	1.2741	4.80599	8.16594	4.58221	58.4728	4.70706	3.61424	3.86676e-06	5.12471e-05	Cntn2	1	132509427	132543256	-	9304	protein_coding	contactin 2 [Source:MGI Symbol;Acc:MGI:104518]	-	127	26	1	4	8	5	0.506939	0.123726	0.00694593	0.0258696	0.0440708	0.0247829
ENSMUSG00000020865	1200.01	873.49	80.2681	58.8734	81.6594	116.388	1036.75	84.2972	3.61371	1.07543e-33	2.17887e-31	Abcc3	11	94343295	94392997	-	5698	protein_coding	ATP-binding cassette, sub-family C (CFTR/MRP), member 3 [Source:MGI Symbol;Acc:MGI:1923658]	-	1620	993	63	49	80	127	10.5588	7.71584	0.714526	0.517456	0.719611	1.02786
ENSMUSG00000044863	22.9631	12.3151	3.82229	2.40299	0	0	17.6391	1.55632	3.61311	0.00212524	0.0131664	Defb36	2	152604327	152612729	+	468	protein_coding	defensin beta 36 [Source:MGI Symbol;Acc:MGI:2385956]	-	31	14	3	2	0	0	2.46001	1.32446	0.414262	0.257149	0	0
ENSMUSG00000031111	3.70373	4.39824	0	0	1.02074	0	4.05098	0.255186	3.60901	0.0707662	1	Igsf1	X	49782536	49797749	-	5768	protein_coding	immunoglobulin superfamily, member 1 [Source:MGI Symbol;Acc:MGI:2147913]	-	5	5	0	0	1	0	0.0321934	0.0383797	0	0	0.00888598	0
ENSMUSG00000038587	4943	3086.68	217.871	401.3	321.534	381.24	4014.84	330.486	3.60165	2.45521e-32	4.65193e-30	Akap12	10	4266380	4359470	+	6461	protein_coding	A kinase (PRKA) anchor protein (gravin) 12 [Source:MGI Symbol;Acc:MGI:1932576]	-	6673	3509	171	334	315	416	38.3569	24.0458	1.71039	3.11062	2.49886	2.96924
ENSMUSG00000014602	258.521	153.938	14.0151	9.61198	21.4356	21.9946	206.229	16.7643	3.60118	9.56096e-18	6.58741e-16	Kif1a	1	93015464	93101951	-	9330	protein_coding	kinesin family member 1A [Source:MGI Symbol;Acc:MGI:108391]	-	349	175	11	8	21	24	1.3892	0.830448	0.0761923	0.0515951	0.115363	0.118626
ENSMUSG00000072574	2.22224	2.63894	0	0	0	0	2.43059	0	3.59371	0.211059	1	Gm17184	14	44472516	44535359	-	1590	transcribed_unprocessed_pseudogene	predicted gene 17184 [Source:MGI Symbol;Acc:MGI:4938011]	-	3	3	0	0	0	0	0.0700722	0.0835373	0	0	0	0
ENSMUSG00000108333	2.22224	2.63894	0	0	0	0	2.43059	0	3.59371	0.211059	1	Gm45095	7	35056027	35056379	+	254	antisense	predicted gene 45095 [Source:MGI Symbol;Acc:MGI:5753671]	-	3	3	0	0	0	0	0.438641	0.52293	0	0	0	0
ENSMUSG00000111282	2.22224	2.63894	0	0	0	0	2.43059	0	3.59371	0.211059	1	Gm47528	9	46239841	46242032	-	2192	TEC	predicted gene, 47528 [Source:MGI Symbol;Acc:MGI:6096530]	-	3	3	0	0	0	0	0.0508279	0.060595	0	0	0	0
ENSMUSG00000034677	2.22224	2.63894	0	0	0	0	2.43059	0	3.59371	0.211059	1	Gpr142	11	114798924	114806745	+	1116	protein_coding	G protein-coupled receptor 142 [Source:MGI Symbol;Acc:MGI:2668437]	-	3	3	0	0	0	0	0.0998341	0.119018	0	0	0	0
ENSMUSG00000056856	2.22224	2.63894	0	0	0	0	2.43059	0	3.59371	0.211059	1	Jakmip3	7	138940730	139083976	+	5111	protein_coding	janus kinase and microtubule interacting protein 3 [Source:MGI Symbol;Acc:MGI:1921254]	-	3	3	0	0	0	0	0.021799	0.0259879	0	0	0	0
ENSMUSG00000053654	2.22224	2.63894	0	0	0	0	2.43059	0	3.59371	0.211059	1	Krt42	11	100262882	100269871	-	1764	protein_coding	keratin 42 [Source:MGI Symbol;Acc:MGI:1915489]	-	3	3	0	0	0	0	0.0631603	0.0752972	0	0	0	0
ENSMUSG00000044220	2.22224	2.63894	0	0	0	0	2.43059	0	3.59371	0.211059	1	Nkx2-3	19	43612325	43615892	+	2112	protein_coding	NK2 homeobox 3 [Source:MGI Symbol;Acc:MGI:97348]	Homeobox	3	3	0	0	0	0	0.0527532	0.0628903	0	0	0	0
ENSMUSG00000061517	2.22224	2.63894	0	0	0	0	2.43059	0	3.59371	0.211059	1	Sox21	14	118233232	118237030	-	3799	protein_coding	SRY (sex determining region Y)-box 21 [Source:MGI Symbol;Acc:MGI:2654070]	HMG	3	3	0	0	0	0	0.0293274	0.034963	0	0	0	0
ENSMUSG00000024306	4.44448	3.51859	0	0	0	0.916442	3.98153	0.22911	3.5866	0.0752627	1	Ccdc178	18	21810897	22171396	-	3465	protein_coding	coiled coil domain containing 178 [Source:MGI Symbol;Acc:MGI:1918200]	-	6	4	0	0	0	1	0.0643087	0.0511108	0	0	0	0.0133091
ENSMUSG00000072944	21.4817	9.67612	0	0	3.06223	1.83288	15.5789	1.22378	3.5841	0.00250389	0.0150171	Nup62cl	X	140006805	140062712	-	2234	protein_coding	nucleoporin 62 C-terminal like [Source:MGI Symbol;Acc:MGI:2685565]	-	29	11	0	0	3	2	0.482099	0.218005	0	0	0.0688285	0.0412856
ENSMUSG00000029875	27.4076	31.6673	5.09639	1.2015	2.04148	1.83288	29.5375	2.54306	3.57659	5.2255e-06	6.75913e-05	Ccdc184	15	98167158	98170134	+	2977	protein_coding	coiled-coil domain containing 184 [Source:MGI Symbol;Acc:MGI:2146066]	-	37	36	4	1	2	2	0.461578	0.535402	0.0868323	0.0202126	0.0344335	0.0309815
ENSMUSG00000022176	48.1485	36.9452	2.54819	6.00748	5.10371	0.916442	42.5469	3.64396	3.57351	3.77768e-07	6.11571e-06	Rem2	14	54476100	54480431	+	2251	protein_coding	rad and gem related GTP binding protein 2 [Source:MGI Symbol;Acc:MGI:2155260]	-	65	42	2	5	5	1	1.07241	0.826095	0.0574188	0.133658	0.113848	0.0204869
ENSMUSG00000054958	106.668	57.1771	1.2741	7.20898	2.04148	16.496	81.9223	6.75513	3.56412	4.31391e-06	5.65507e-05	Nt5c1a	4	123201504	123216275	+	1220	protein_coding	5'-nucleotidase, cytosolic IA [Source:MGI Symbol;Acc:MGI:2155700]	-	144	65	1	6	2	18	4.38353	2.3589	0.0529712	0.295932	0.0840235	0.6804
ENSMUSG00000028751	5.18523	2.63894	1.2741	0	0	0	3.91208	0.318524	3.56384	0.0784823	1	Pla2g2e	4	138877942	138882817	+	917	protein_coding	phospholipase A2, group IIE [Source:MGI Symbol;Acc:MGI:1349660]	-	7	3	1	0	0	0	0.283498	0.144847	0.0704743	0	0	0
ENSMUSG00000007030	142.223	88.8444	5.09639	6.00748	14.2904	12.8302	115.534	9.55611	3.56256	9.86789e-13	3.76027e-11	Vwa7	17	35016579	35026741	+	4313	protein_coding	von Willebrand factor A domain containing 7 [Source:MGI Symbol;Acc:MGI:1306798]	-	192	101	4	5	14	14	1.65327	1.03681	0.059935	0.0697574	0.166372	0.149693
ENSMUSG00000097716	2.96299	1.75929	0	0	0	0	2.36114	0	3.55483	0.223512	1	1700026J14Rik	6	48536582	48537474	-	794	lincRNA	RIKEN cDNA 1700026J14 gene [Source:MGI Symbol;Acc:MGI:1916682]	-	4	2	0	0	0	0	0.187095	0.111523	0	0	0	0
ENSMUSG00000116755	2.96299	1.75929	0	0	0	0	2.36114	0	3.55483	0.223512	1	CT025584.1	16	48122072	48158499	-	2260	lincRNA	novel transcript	-	4	2	0	0	0	0	0.0657315	0.0391812	0	0	0	0
ENSMUSG00000107745	2.96299	1.75929	0	0	0	0	2.36114	0	3.55483	0.223512	1	Gm43917	6	86261555	86263914	-	2360	TEC	predicted gene, 43917 [Source:MGI Symbol;Acc:MGI:5690309]	-	4	2	0	0	0	0	0.0629462	0.037521	0	0	0	0
ENSMUSG00000113049	2.96299	1.75929	0	0	0	0	2.36114	0	3.55483	0.223512	1	Gm48544	13	13034858	13038936	+	2394	lincRNA	predicted gene, 48544 [Source:MGI Symbol;Acc:MGI:6098092]	-	4	2	0	0	0	0	0.0620523	0.0369881	0	0	0	0
ENSMUSG00000065551	2.96299	1.75929	0	0	0	0	2.36114	0	3.55483	0.223512	1	Mir210	7	141221384	141221493	-	110	miRNA	microRNA 210 [Source:MGI Symbol;Acc:MGI:2676886]	-	4	2	0	0	0	0	1.35048	0.804996	0	0	0	0
ENSMUSG00000109528	2.96299	1.75929	0	0	0	0	2.36114	0	3.55483	0.223512	1	Olfr1309	2	111979857	111990281	-	5528	protein_coding	olfactory receptor 1309 [Source:MGI Symbol;Acc:MGI:3031143]	-	4	2	0	0	0	0	0.0268728	0.0160184	0	0	0	0
ENSMUSG00000117007	4.44448	7.91682	0	0	0	1.83288	6.18065	0.458221	3.55229	0.0489632	0.160715	AC167363.1	17	29053336	29060167	+	2434	lincRNA	novel transcript	-	6	9	0	0	0	2	0.0915488	0.163711	0	0	0	0.0378932
ENSMUSG00000020411	60.0005	42.2231	2.54819	0	4.08297	10.0809	51.1118	4.17801	3.55034	7.10289e-06	8.90012e-05	Nipal4	11	46148155	46166508	-	3444	protein_coding	NIPA-like domain containing 4 [Source:MGI Symbol;Acc:MGI:2444671]	-	81	48	2	0	4	11	0.873461	0.61707	0.037529	0	0.0595288	0.147293
ENSMUSG00000042078	368.892	366.813	33.1265	21.6269	23.4771	46.7385	367.852	31.2423	3.54585	5.65139e-26	7.81381e-24	Svop	5	114026910	114091570	-	4556	protein_coding	SV2 related protein [Source:MGI Symbol;Acc:MGI:1915916]	-	498	417	26	18	23	51	4.05945	4.05237	0.368799	0.237733	0.258747	0.516224
ENSMUSG00000029659	22.2224	28.1487	2.54819	1.2015	2.04148	2.74933	25.1856	2.13513	3.54349	1.33682e-05	0.000156049	Medag	5	149411749	149431723	+	3956	protein_coding	mesenteric estrogen dependent adipogenesis [Source:MGI Symbol;Acc:MGI:1917967]	-	30	32	2	1	2	3	0.281635	0.358138	0.0326718	0.0152105	0.0259122	0.0349717
ENSMUSG00000079263	327.41	504.038	15.2892	33.6419	45.9334	46.7385	415.724	35.4008	3.53832	2.7932e-18	2.02887e-16	Gm6614	6	141971845	142011414	-	2450	protein_coding	predicted gene 6614 [Source:MGI Symbol;Acc:MGI:3647159]	-	442	573	12	28	45	51	6.70005	10.3549	0.31653	0.687689	0.941406	0.959966
ENSMUSG00000100490	16.2964	8.79647	1.2741	1.2015	1.02074	0.916442	12.5464	1.10319	3.529	0.00185795	0.0117597	Gm28455	7	39489438	39498801	+	1290	unprocessed_pseudogene	predicted gene 28455 [Source:MGI Symbol;Acc:MGI:5579161]	-	22	10	1	1	1	1	0.633366	0.343215	0.0500968	0.0466456	0.039732	0.0357488
ENSMUSG00000039787	262.224	204.958	21.6596	20.4254	12.2489	26.5768	233.591	20.2277	3.52766	3.59318e-23	4.10863e-21	Cercam	2	29869164	29882840	+	3383	protein_coding	cerebral endothelial cell adhesion molecule [Source:MGI Symbol;Acc:MGI:2139134]	-	354	233	17	17	12	29	3.88618	3.04937	0.324748	0.302376	0.181807	0.395319
ENSMUSG00000091477	7.40747	12.3151	0	3.60449	0	0	9.86126	0.901123	3.52363	0.0262727	0.101094	Gm5799	14	43543576	43551213	+	1314	protein_coding	predicted gene 5799 [Source:MGI Symbol;Acc:MGI:3646715]	-	10	14	0	3	0	0	0.282635	0.471725	0	0.137381	0	0
ENSMUSG00000029375	3.70373	0.879647	0	0	0	0	2.29169	0	3.51455	0.247296	1	Cxcl15	5	90794534	90803067	+	2127	protein_coding	chemokine (C-X-C motif) ligand 15 [Source:MGI Symbol;Acc:MGI:1339941]	-	5	1	0	0	0	0	0.087302	0.0208156	0	0	0	0
ENSMUSG00000055691	3.70373	0.879647	0	0	0	0	2.29169	0	3.51455	0.247296	1	Gja6	X	160902116	160907052	-	2017	protein_coding	gap junction protein, alpha 6 [Source:MGI Symbol;Acc:MGI:95717]	-	5	1	0	0	0	0	0.0920632	0.0219508	0	0	0	0
ENSMUSG00000084453	3.70373	0.879647	0	0	0	0	2.29169	0	3.51455	0.247296	1	Gm24596	7	126563874	126563980	-	107	snRNA	predicted gene, 24596 [Source:MGI Symbol;Acc:MGI:5454373]	-	5	1	0	0	0	0	1.73543	0.413783	0	0	0	0
ENSMUSG00000040533	3.70373	0.879647	0	0	0	0	2.29169	0	3.51455	0.247296	1	Matn1	4	130944385	130955475	+	2001	protein_coding	matrilin 1, cartilage matrix protein [Source:MGI Symbol;Acc:MGI:106591]	-	5	1	0	0	0	0	0.0927993	0.0221263	0	0	0	0
ENSMUSG00000018620	3.70373	0.879647	0	0	0	0	2.29169	0	3.51455	0.247296	1	Mmp20	9	7628231	7674979	+	3287	protein_coding	matrix metallopeptidase 20 (enamelysin) [Source:MGI Symbol;Acc:MGI:1353466]	-	5	1	0	0	0	0	0.0564927	0.0134697	0	0	0	0
ENSMUSG00000031293	3.70373	0.879647	0	0	0	0	2.29169	0	3.51455	0.247296	1	Rs1	X	160768013	160799663	+	5840	protein_coding	retinoschisis (X-linked, juvenile) 1 (human) [Source:MGI Symbol;Acc:MGI:1336189]	-	5	1	0	0	0	0	0.0317965	0.0075813	0	0	0	0
ENSMUSG00000046750	3.70373	0.879647	0	0	0	0	2.29169	0	3.51455	0.247296	1	Selenov	7	28284652	28291186	-	1452	protein_coding	selenoprotein V [Source:MGI Symbol;Acc:MGI:3608324]	-	5	1	0	0	0	0	0.127887	0.0304923	0	0	0	0
ENSMUSG00000030074	348.151	199.68	30.5783	27.6344	22.4563	16.496	273.915	24.2913	3.51215	1.734e-20	1.59833e-18	Gxylt2	6	100704734	100810913	+	8510	protein_coding	glucoside xylosyltransferase 2 [Source:MGI Symbol;Acc:MGI:2682940]	-	470	227	24	23	22	18	2.05112	1.18101	0.182256	0.162629	0.132502	0.0975426
ENSMUSG00000091109	10.3705	1.75929	0	0	1.02074	0.916442	6.06487	0.484296	3.50925	0.0463781	0.154667	Gm17622	13	96490733	96491120	+	45	protein_coding	predicted gene, 17622 [Source:MGI Symbol;Acc:MGI:4937256]	-	14	2	0	0	1	1	11.5541	1.96777	0	0	1.13898	1.0248
ENSMUSG00000048153	5.18523	7.03718	1.2741	0	0	0.916442	6.1112	0.547635	3.49461	0.0308088	0.114245	Olfr49	14	54278253	54284939	-	5717	protein_coding	olfactory receptor 49 [Source:MGI Symbol;Acc:MGI:1333764]	-	7	8	1	0	0	1	0.0454728	0.0619552	0.011304	0	0	0.00806647
ENSMUSG00000104649	4.44448	0	0	0	0	0	2.22224	0	3.46994	0.377137	1	Gm43712	3	90126767	90127057	+	291	unprocessed_pseudogene	predicted gene 43712 [Source:MGI Symbol;Acc:MGI:5663849]	-	6	0	0	0	0	0	0.765738	0	0	0	0	0
ENSMUSG00000079267	4.44448	0	0	0	0	0	2.22224	0	3.46994	0.377137	1	Gm5930	14	44330442	44338584	-	1746	protein_coding	predicted gene 5930 [Source:MGI Symbol;Acc:MGI:3643645]	-	6	0	0	0	0	0	0.127623	0	0	0	0	0
ENSMUSG00000065219	2.96299	4.39824	0	0	1.02074	0	3.68061	0.255186	3.46926	0.0923653	1	Snord32a	7	45127382	45127464	-	83	snoRNA	small nucleolar RNA, C/D box 32A [Source:MGI Symbol;Acc:MGI:1351324]	-	4	5	0	0	1	0	1.7898	2.66715	0	0	0.617522	0
ENSMUSG00000091230	2.96299	4.39824	0	1.2015	0	0	3.68061	0.300374	3.46922	0.0903517	1	Gm6970	19	47170469	47171134	-	666	protein_coding	predicted gene 6970 [Source:MGI Symbol;Acc:MGI:3645322]	-	4	5	0	1	0	0	0.223053	0.332393	0	0.0903495	0	0
ENSMUSG00000104502	2.96299	4.39824	1.2741	0	0	0	3.68061	0.318524	3.46921	0.0895636	1	Gm37737	1	59447865	59449502	-	1638	TEC	predicted gene, 37737 [Source:MGI Symbol;Acc:MGI:5610965]	-	4	5	1	0	0	0	0.0906918	0.135149	0.0394535	0	0	0
ENSMUSG00000002083	939.267	858.536	89.1868	108.135	64.3068	65.0674	898.901	81.6739	3.46891	8.45723e-39	2.83706e-36	Bbc3	7	16308393	16318205	+	2124	protein_coding	BCL2 binding component 3 [Source:MGI Symbol;Acc:MGI:2181667]	-	1268	976	70	90	63	71	22.1711	20.3447	2.12982	2.54969	1.52025	1.54154
ENSMUSG00000021125	1082.97	896.36	63.7049	56.4704	103.095	132.884	989.666	89.0386	3.46574	5.45616e-23	6.10106e-21	Arg2	12	79130777	79156301	+	1428	protein_coding	arginase type II [Source:MGI Symbol;Acc:MGI:1330806]	-	1462	1019	50	47	101	145	38.0225	31.5938	2.26278	1.98048	3.62513	4.68265
ENSMUSG00000102452	30.3706	14.954	0	0	4.08297	3.66577	22.6623	1.93718	3.46495	0.00097946	0.00676889	Gm38344	9	101186556	101187908	-	1353	TEC	predicted gene, 38344 [Source:MGI Symbol;Acc:MGI:5611572]	-	41	17	0	0	4	4	1.1254	0.556298	0	0	0.151528	0.136337
ENSMUSG00000087651	159.261	128.428	16.5633	10.8135	15.3111	10.0809	143.845	13.1922	3.45866	2.78444e-19	2.27004e-17	1500009L16Rik	10	83722865	83762762	+	3465	protein_coding	RIKEN cDNA 1500009L16 gene [Source:MGI Symbol;Acc:MGI:1917034]	-	215	146	13	9	15	11	2.3044	1.86555	0.24246	0.156293	0.22188	0.1464
ENSMUSG00000049281	20.7409	20.2319	0	2.40299	2.04148	2.74933	20.4864	1.79845	3.45842	0.000147631	0.00131633	Scn3b	9	40269217	40291618	+	5461	protein_coding	sodium channel, voltage-gated, type III, beta [Source:MGI Symbol;Acc:MGI:1918882]	-	28	23	0	2	2	3	0.190418	0.186471	0	0.0220373	0.018771	0.0253338
ENSMUSG00000001025	6455.61	4680.6	867.66	372.464	409.318	382.156	5568.1	507.9	3.45583	2.14917e-20	1.94595e-18	S100a6	3	90612882	90624181	+	1367	protein_coding	S100 calcium binding protein A6 (calcyclin) [Source:MGI Symbol;Acc:MGI:1339467]	-	8715	5321	681	310	401	417	236.767	172.338	32.1943	13.6456	15.0351	14.0676
ENSMUSG00000105870	5.92597	6.15753	0	1.2015	1.02074	0	6.04175	0.55556	3.4543	0.0330325	0.120189	7330423F06Rik	5	8831147	8831447	+	301	TEC	RIKEN cDNA 7330423F06 gene [Source:MGI Symbol;Acc:MGI:1925396]	-	8	7	0	1	1	0	0.987064	1.02965	0	0.19991	0.17028	0
ENSMUSG00000044313	442.226	423.11	22.9337	43.2539	42.8712	47.655	432.668	39.1784	3.45192	2.12139e-31	3.74225e-29	Mab21l3	3	101813076	101848959	-	3610	protein_coding	mab-21-like 3 (C. elegans) [Source:MGI Symbol;Acc:MGI:2446273]	-	597	481	18	36	42	52	6.1417	5.89921	0.322229	0.600061	0.596311	0.664275
ENSMUSG00000086555	0	4.39824	0	0	0	0	2.19912	0	3.44523	0.384713	1	Gm13446	2	35549538	35558702	-	2120	processed_transcript	predicted gene 13446 [Source:MGI Symbol;Acc:MGI:3649869]	-	0	5	0	0	0	0	0	0.104422	0	0	0	0
ENSMUSG00000104674	0	4.39824	0	0	0	0	2.19912	0	3.44523	0.384713	1	Gm42756	9	109537100	109552780	+	2614	antisense	predicted gene 42756 [Source:MGI Symbol;Acc:MGI:5662893]	-	0	5	0	0	0	0	0	0.0846878	0	0	0	0
ENSMUSG00000076518	0	4.39824	0	0	0	0	2.19912	0	3.44523	0.384713	1	Igkv2-112	6	68219981	68220706	+	361	IG_V_gene	immunoglobulin kappa variable 2-112 [Source:MGI Symbol;Acc:MGI:3644894]	-	0	5	0	0	0	0	0	0.613224	0	0	0	0
ENSMUSG00000098934	3.70373	3.51859	1.2741	0	0	0	3.61116	0.318524	3.44462	0.092396	1	Gm18853	7	106186404	106189999	-	3596	unprocessed_pseudogene	predicted gene, 18853 [Source:MGI Symbol;Acc:MGI:5011038]	-	5	4	1	0	0	0	0.0516383	0.0492489	0.0179713	0	0	0
ENSMUSG00000108688	3.70373	3.51859	0	1.2015	0	0	3.61116	0.300374	3.44462	0.0932186	1	Gm44985	7	122167029	122168044	-	1016	TEC	predicted gene 44985 [Source:MGI Symbol;Acc:MGI:5753561]	-	5	4	0	1	0	0	0.182767	0.17431	0	0.0592252	0	0
ENSMUSG00000065396	3.70373	3.51859	0	1.2015	0	0	3.61116	0.300374	3.44462	0.0932186	1	Mir99b	17	17830188	17830257	+	70	miRNA	microRNA 99b [Source:MGI Symbol;Acc:MGI:2676913]	-	5	4	0	1	0	0	2.65273	2.52999	0	0.859611	0	0
ENSMUSG00000098414	3.70373	3.51859	0	0	1.02074	0	3.61116	0.255186	3.44461	0.0953209	1	Mir6909	10	79531029	79531090	-	62	miRNA	microRNA 6909 [Source:MGI Symbol;Acc:MGI:5531109]	-	5	4	0	0	1	0	2.99502	2.85644	0	0	0.826682	0
ENSMUSG00000101135	3.70373	3.51859	0	0	0	0.916442	3.61116	0.22911	3.44461	0.0965704	1	Gm17981	7	16514400	16515138	-	739	processed_pseudogene	predicted gene, 17981 [Source:MGI Symbol;Acc:MGI:5010166]	-	5	4	0	0	0	1	0.251274	0.239647	0	0	0	0.0624032
ENSMUSG00000038776	14366.8	13825.4	1716.21	1249.56	1105.46	1114.39	14096.1	1296.41	3.44343	3.19771e-50	2.25637e-47	Ephx1	1	180976210	181020904	-	1950	protein_coding	epoxide hydrolase 1, microsomal [Source:MGI Symbol;Acc:MGI:95405]	-	19395	15717	1347	1040	1083	1216	369.383	356.855	44.6409	32.0921	28.4659	28.7575
ENSMUSG00000025912	376.299	341.303	22.9337	34.8434	34.7052	38.4906	358.801	32.7432	3.44166	7.43652e-35	1.61887e-32	Mybl1	1	9667415	9700209	-	5402	protein_coding	myeloblastosis oncogene-like 1 [Source:MGI Symbol;Acc:MGI:99925]	MYB	508	388	18	29	34	42	3.49246	3.18005	0.215337	0.32303	0.322593	0.358547
ENSMUSG00000100922	12.5927	4.39824	0	0	2.04148	0.916442	8.49546	0.739482	3.44066	0.0205195	0.0833614	Gm8520	9	96813467	96814334	-	868	processed_pseudogene	predicted gene 8520 [Source:MGI Symbol;Acc:MGI:3645038]	-	17	5	0	0	2	1	0.727363	0.255039	0	0	0.118097	0.053129
ENSMUSG00000100335	62.9635	31.6673	5.09639	7.20898	3.06223	2.74933	47.3154	4.52923	3.42257	2.93714e-07	4.85091e-06	2310008N11Rik	8	26814593	26884380	-	1805	lincRNA	RIKEN cDNA 2310008N11 gene [Source:MGI Symbol;Acc:MGI:1919566]	-	85	36	4	6	3	3	1.74889	0.883042	0.143213	0.20002	0.0851872	0.0766471
ENSMUSG00000069475	5.92597	6.15753	0	2.40299	0	0	6.04175	0.600748	3.42154	0.0562624	0.178646	Gm6020	19	61183890	61183955	+	66	protein_coding	predicted gene 6020 [Source:MGI Symbol;Acc:MGI:3643428]	zf-C2H2	8	7	0	2	0	0	4.50161	4.69581	0	1.82342	0	0
ENSMUSG00000099848	4.44448	2.63894	0	0	1.02074	0	3.54171	0.255186	3.41951	0.102148	1	Gm29337	1	88868475	88875410	-	284	lincRNA	predicted gene 29337 [Source:MGI Symbol;Acc:MGI:5580043]	-	6	3	0	0	1	0	0.784612	0.467691	0	0	0.180473	0
ENSMUSG00000105170	4.44448	2.63894	0	0	0	0.916442	3.54171	0.22911	3.41948	0.103455	1	Gm19166	3	142664444	142665506	-	1063	processed_pseudogene	predicted gene, 19166 [Source:MGI Symbol;Acc:MGI:5011351]	-	6	3	0	0	0	1	0.209623	0.124952	0	0	0	0.0433829
ENSMUSG00000079620	104.445	120.512	7.64458	14.418	10.2074	10.0809	112.478	10.5877	3.40901	1.37341e-16	8.64738e-15	Muc4	16	32735886	32782391	+	11757	protein_coding	mucin 4 [Source:MGI Symbol;Acc:MGI:2153525]	-	141	137	6	12	10	11	0.445394	0.515918	0.0329803	0.0614165	0.0435947	0.0431467
ENSMUSG00000045608	0.740747	3.51859	0	0	0	0	2.12967	0	3.39841	0.27811	1	Dbx2	15	95623563	95655960	-	3469	protein_coding	developing brain homeobox 2 [Source:MGI Symbol;Acc:MGI:107445]	Homeobox	1	4	0	0	0	0	0.0107058	0.0510519	0	0	0	0
ENSMUSG00000106894	0.740747	3.51859	0	0	0	0	2.12967	0	3.39841	0.27811	1	Gm17130	5	32005977	32010863	-	2683	antisense	predicted gene 17130 [Source:MGI Symbol;Acc:MGI:4937957]	-	1	4	0	0	0	0	0.0138421	0.0660079	0	0	0	0
ENSMUSG00000112592	0.740747	3.51859	0	0	0	0	2.12967	0	3.39841	0.27811	1	Gm19972	10	60808660	60814323	-	5664	TEC	predicted gene, 19972 [Source:MGI Symbol;Acc:MGI:5012157]	-	1	4	0	0	0	0	0.0065569	0.0312675	0	0	0	0
ENSMUSG00000088981	0.740747	3.51859	0	0	0	0	2.12967	0	3.39841	0.27811	1	Gm25601	5	52343118	52343222	-	105	snRNA	predicted gene, 25601 [Source:MGI Symbol;Acc:MGI:5455378]	-	1	4	0	0	0	0	0.353698	1.68666	0	0	0	0
ENSMUSG00000084288	0.740747	3.51859	0	0	0	0	2.12967	0	3.39841	0.27811	1	Gm5228	17	47936090	47936446	+	357	processed_pseudogene	predicted gene 5228 [Source:MGI Symbol;Acc:MGI:3646949]	-	1	4	0	0	0	0	0.104029	0.496076	0	0	0	0
ENSMUSG00000111985	0.740747	3.51859	0	0	0	0	2.12967	0	3.39841	0.27811	1	Gm8290	10	82008379	82008855	+	477	processed_pseudogene	predicted gene 8290 [Source:MGI Symbol;Acc:MGI:3648461]	-	1	4	0	0	0	0	0.077858	0.371277	0	0	0	0
ENSMUSG00000069259	0.740747	3.51859	0	0	0	0	2.12967	0	3.39841	0.27811	1	Prl6a1	13	27312627	27319252	+	1159	protein_coding	prolactin family 6, subfamily a, member 1 [Source:MGI Symbol;Acc:MGI:1206579]	-	1	4	0	0	0	0	0.0320434	0.152803	0	0	0	0
ENSMUSG00000085411	9.62971	7.91682	1.2741	1.2015	1.02074	0	8.77327	0.874084	3.39674	0.0104337	0.048712	Gm14319	2	167858585	167862542	+	703	lincRNA	predicted gene 14319 [Source:MGI Symbol;Acc:MGI:3649450]	-	13	9	1	1	1	0	0.686768	0.566818	0.0919273	0.0855943	0.072908	0
ENSMUSG00000093897	5.18523	1.75929	0	0	1.02074	0	3.47226	0.255186	3.39367	0.114205	1	Gm26268	16	10965724	10965849	+	126	miRNA	predicted gene, 26268 [Source:MGI Symbol;Acc:MGI:5456045]	-	7	2	0	0	1	0	2.06324	0.702774	0	0	0.40678	0
ENSMUSG00000056380	8.14821	3.51859	1.2741	1.2015	0	0	5.8334	0.618898	3.38416	0.0435963	0.147554	Gpr50	X	71663667	71669257	+	3069	protein_coding	G-protein-coupled receptor 50 [Source:MGI Symbol;Acc:MGI:1333877]	-	11	4	1	1	0	0	0.133112	0.0577058	0.0210573	0.0196066	0	0
ENSMUSG00000086813	26.6669	20.2319	1.2741	6.00748	2.04148	0	23.4494	2.33077	3.38385	0.000526808	0.00397495	Gm13657	2	75777188	75782306	+	1939	processed_transcript	predicted gene 13657 [Source:MGI Symbol;Acc:MGI:3650031]	-	36	23	1	5	2	0	0.689519	0.525178	0.033329	0.155164	0.0528667	0
ENSMUSG00000021194	5.18523	6.15753	0	0	2.04148	0	5.67138	0.510371	3.37761	0.0637806	1	Chga	12	102554969	102565028	+	2756	protein_coding	chromogranin A [Source:MGI Symbol;Acc:MGI:88394]	-	7	7	0	0	2	0	0.094328	0.112454	0	0	0.0371947	0
ENSMUSG00000036480	0.740747	6.15753	1.2741	0	0	0	3.44914	0.318524	3.36945	0.135577	1	Prss56	1	87183313	87188405	+	2180	protein_coding	protease, serine 56 [Source:MGI Symbol;Acc:MGI:1916703]	-	1	7	1	0	0	0	0.0170359	0.142167	0.0296445	0	0	0
ENSMUSG00000082229	6.66672	4.39824	0	0	1.02074	0.916442	5.53248	0.484296	3.36926	0.0433567	1	Nap1l2	X	103184176	103186640	-	2465	protein_coding	nucleosome assembly protein 1-like 2 [Source:MGI Symbol;Acc:MGI:106654]	-	9	5	0	0	1	1	0.135596	0.0898068	0	0	0.0207928	0.0187083
ENSMUSG00000045349	76.2969	61.5753	3.82229	8.41048	3.06223	10.9973	68.9361	6.57308	3.36878	2.80795e-09	6.65807e-08	Sh2d5	4	138250403	138261332	+	3740	protein_coding	SH2 domain containing 5 [Source:MGI Symbol;Acc:MGI:2446215]	-	103	70	3	7	3	12	1.02279	0.828672	0.0518382	0.112623	0.0411131	0.147966
ENSMUSG00000106406	8.14821	2.63894	0	0	0	1.83288	5.39358	0.458221	3.36858	0.0797761	1	Mir7682	1	151442393	151442450	+	58	miRNA	microRNA 7682 [Source:MGI Symbol;Acc:MGI:5562724]	-	11	3	0	0	0	2	7.04347	2.29007	0	0	0	1.59021
ENSMUSG00000100916	5.92597	0.879647	0	0	1.02074	0	3.40281	0.255186	3.36661	0.136211	1	Lhb	7	45420820	45421897	+	678	protein_coding	luteinizing hormone beta [Source:MGI Symbol;Acc:MGI:96782]	-	8	1	0	0	1	0	0.43821	0.065302	0	0	0.0755963	0
ENSMUSG00000097036	1.48149	2.63894	0	0	0	0	2.06022	0	3.35348	0.276986	1	1110036E04Rik	9	64049829	64054100	+	777	lincRNA	RIKEN cDNA 1110036E04 gene [Source:MGI Symbol;Acc:MGI:1915947]	-	2	3	0	0	0	0	0.095594	0.170945	0	0	0	0
ENSMUSG00000073164	1.48149	2.63894	0	0	0	0	2.06022	0	3.35348	0.276986	1	2410018L13Rik	12	22953997	23010284	-	4122	lincRNA	RIKEN cDNA 2410018L13 gene [Source:MGI Symbol;Acc:MGI:1916982]	-	2	3	0	0	0	0	0.0180195	0.0322233	0	0	0	0
ENSMUSG00000101667	1.48149	2.63894	0	0	0	0	2.06022	0	3.35348	0.276986	1	Gm29289	Y	2932582	2939416	+	576	protein_coding	predicted gene 29289 [Source:MGI Symbol;Acc:MGI:5579995]	-	2	3	0	0	0	0	0.128952	0.230598	0	0	0	0
ENSMUSG00000102300	1.48149	2.63894	0	0	0	0	2.06022	0	3.35348	0.276986	1	Gm34106	9	107547569	107550768	-	503	antisense	predicted gene, 34106 [Source:MGI Symbol;Acc:MGI:5593265]	-	2	3	0	0	0	0	0.147667	0.264064	0	0	0	0
ENSMUSG00000107401	1.48149	2.63894	0	0	0	0	2.06022	0	3.35348	0.276986	1	Gm6312	6	82887516	82888709	-	1194	processed_pseudogene	predicted gene 6312 [Source:MGI Symbol;Acc:MGI:3646278]	-	2	3	0	0	0	0	0.0622082	0.111243	0	0	0	0
ENSMUSG00000065460	1.48149	2.63894	0	0	0	0	2.06022	0	3.35348	0.276986	1	Mir133a-2	2	180398379	180398482	+	104	miRNA	microRNA 133a-2 [Source:MGI Symbol;Acc:MGI:3618718]	-	2	3	0	0	0	0	0.714198	1.27716	0	0	0	0
ENSMUSG00000094430	1.48149	2.63894	0	0	0	0	2.06022	0	3.35348	0.276986	1	Smbd1	16	32804760	32810477	-	679	protein_coding	somatomedin B domain containing 1 [Source:MGI Symbol;Acc:MGI:2685779]	-	2	3	0	0	0	0	0.109391	0.195618	0	0	0	0
ENSMUSG00000022582	6.66672	4.39824	0	0	2.04148	0	5.53248	0.510371	3.34513	0.0696306	1	Ly6g	15	75155240	75159126	+	942	protein_coding	lymphocyte antigen 6 complex, locus G [Source:MGI Symbol;Acc:MGI:109440]	-	9	5	0	0	2	0	0.354824	0.235004	0	0	0.10882	0
ENSMUSG00000116639	1.48149	5.27788	0	0	0	0.916442	3.37969	0.22911	3.34197	0.127099	1	AC129574.2	16	35866179	35867951	-	1773	TEC	TEC	-	2	6	0	0	0	1	0.0418932	0.14983	0	0	0	0.0260101
ENSMUSG00000045027	41.4818	22.8708	2.54819	1.2015	4.08297	4.58221	32.1763	3.10372	3.33697	9.65865e-06	0.000116673	Prss22	17	23993535	23998100	-	1323	protein_coding	protease, serine 22 [Source:MGI Symbol;Acc:MGI:1918085]	-	56	26	2	1	4	5	1.57199	0.870101	0.0976945	0.0454821	0.154964	0.174286
ENSMUSG00000081156	6.66672	0	0	0	1.02074	0	3.33336	0.255186	3.33576	0.225928	1	Gm14425	2	74855706	74856311	+	606	transcribed_processed_pseudogene	predicted gene 14425 [Source:MGI Symbol;Acc:MGI:3652020]	-	9	0	0	0	1	0	0.551559	0	0	0	0.0845781	0
ENSMUSG00000066760	25.1854	12.3151	0	2.40299	3.06223	1.83288	18.7502	1.82453	3.32953	0.00066391	0.00485546	Psg16	7	17074040	17133450	+	5488	protein_coding	pregnancy specific glycoprotein 16 [Source:MGI Symbol;Acc:MGI:1347249]	-	34	14	0	2	3	2	0.230084	0.112946	0	0.0219289	0.028018	0.0168061
ENSMUSG00000085620	8.88896	1.75929	0	0	1.02074	0.916442	5.32413	0.484296	3.32199	0.0634651	1	G630018N14Rik	13	31349901	31408922	-	6503	lincRNA	RIKEN cDNA G630018N14 gene [Source:MGI Symbol;Acc:MGI:3041239]	-	12	2	0	0	1	1	0.0685313	0.0136167	0	0	0.00788164	0.00709149
ENSMUSG00000000706	2.22224	4.39824	0	0	0	0.916442	3.31024	0.22911	3.31455	0.12332	1	Btn1a1	13	23456992	23465901	-	4119	protein_coding	butyrophilin, subfamily 1, member A1 [Source:MGI Symbol;Acc:MGI:103118]	-	3	5	0	0	0	1	0.027049	0.0537446	0	0	0	0.0111959
ENSMUSG00000028965	16.2964	21.9912	3.82229	1.2015	1.02074	1.83288	19.1438	1.96935	3.31417	0.000277207	0.00227811	Tnfrsf9	4	150914562	150946102	+	2722	protein_coding	tumor necrosis factor receptor superfamily, member 9 [Source:MGI Symbol;Acc:MGI:1101059]	-	22	25	3	1	1	2	0.300162	0.406638	0.0712251	0.0221061	0.0188297	0.0338839
ENSMUSG00000101481	2.22224	1.75929	0	0	0	0	1.99077	0	3.3075	0.288503	1	1700123O21Rik	16	5975585	5998496	+	677	sense_intronic	RIKEN cDNA 1700123O21 gene [Source:MGI Symbol;Acc:MGI:1915488]	-	3	2	0	0	0	0	0.164571	0.130797	0	0	0	0
ENSMUSG00000102224	2.22224	1.75929	0	0	0	0	1.99077	0	3.3075	0.288503	1	4930447F24Rik	9	108133718	108138567	+	1503	processed_transcript	RIKEN cDNA 4930447F24 gene [Source:MGI Symbol;Acc:MGI:1924123]	-	3	2	0	0	0	0	0.0741283	0.0589152	0	0	0	0
ENSMUSG00000029138	2.22224	1.75929	0	0	0	0	1.99077	0	3.3075	0.288503	1	4930548H24Rik	5	31485740	31488476	+	2737	protein_coding	RIKEN cDNA 4930548H24 gene [Source:MGI Symbol;Acc:MGI:1914906]	-	3	2	0	0	0	0	0.0407069	0.0323528	0	0	0	0
ENSMUSG00000084890	2.22224	1.75929	0	0	0	0	1.99077	0	3.3075	0.288503	1	A830036E02Rik	11	99416956	99425497	+	6039	antisense	RIKEN cDNA A830036E02 gene [Source:MGI Symbol;Acc:MGI:3686876]	-	3	2	0	0	0	0	0.0184492	0.0146629	0	0	0	0
ENSMUSG00000054360	2.22224	1.75929	0	0	0	0	1.99077	0	3.3075	0.288503	1	Bsx	9	40874127	40880057	+	2960	protein_coding	brain specific homeobox [Source:MGI Symbol;Acc:MGI:2669849]	Homeobox	3	2	0	0	0	0	0.0376401	0.0299154	0	0	0	0
ENSMUSG00000097857	2.22224	1.75929	0	0	0	0	1.99077	0	3.3075	0.288503	1	Gm26603	2	52859723	52863516	-	2861	lincRNA	predicted gene, 26603 [Source:MGI Symbol;Acc:MGI:5477097]	-	3	2	0	0	0	0	0.0389426	0.0309506	0	0	0	0
ENSMUSG00000113634	2.22224	1.75929	0	0	0	0	1.99077	0	3.3075	0.288503	1	Gm36756	12	100986623	101014822	+	2379	antisense	predicted gene, 36756 [Source:MGI Symbol;Acc:MGI:5595915]	-	3	2	0	0	0	0	0.0468326	0.0372213	0	0	0	0
ENSMUSG00000045813	2.22224	1.75929	0	0	0	0	1.99077	0	3.3075	0.288503	1	Gm9801	7	62094506	62209479	-	3015	lincRNA	predicted gene 9801 [Source:MGI Symbol;Acc:MGI:3647139]	-	3	2	0	0	0	0	0.0369535	0.0293697	0	0	0	0
ENSMUSG00000080877	2.22224	1.75929	0	0	0	0	1.99077	0	3.3075	0.288503	1	Rpl22-ps1	X	8038611	8038996	-	386	processed_pseudogene	ribosomal protein L22, pseudogene 1 [Source:MGI Symbol;Acc:MGI:3644276]	-	3	2	0	0	0	0	0.288639	0.229403	0	0	0	0
ENSMUSG00000053522	2.96299	3.51859	0	0	0	0.916442	3.24079	0.22911	3.28704	0.125006	1	Lgals7	7	28863853	28866284	+	927	protein_coding	lectin, galactose binding, soluble 7 [Source:MGI Symbol;Acc:MGI:1316742]	-	4	4	0	0	0	1	0.160251	0.191045	0	0	0	0.0497476
ENSMUSG00000117011	2.96299	3.51859	0	0	1.02074	0	3.24079	0.255186	3.28703	0.123439	1	CT486005.1	17	43146041	43158291	-	5078	lincRNA	novel transcript	-	4	4	0	0	1	0	0.0292543	0.0348758	0	0	0.0100934	0
ENSMUSG00000005493	5.18523	5.27788	0	0	1.02074	0.916442	5.23155	0.484296	3.28556	0.0504265	1	Msh4	3	153857149	153906138	-	6895	protein_coding	mutS homolog 4 [Source:MGI Symbol;Acc:MGI:1860077]	-	7	6	0	0	1	1	0.0377038	0.0385277	0	0	0.00743355	0.00668832
ENSMUSG00000085573	12.5927	11.4354	0	0	0	4.58221	12.0141	1.14555	3.28204	0.0286994	0.108194	Gm15418	8	11187755	11204503	+	677	antisense	predicted gene 15418 [Source:MGI Symbol;Acc:MGI:3705275]	-	17	13	0	0	0	5	0.932571	0.85018	0	0	0	0.340591
ENSMUSG00000026249	4534.11	3717.39	661.256	483.002	242.937	313.423	4125.75	425.154	3.28041	2.24169e-18	1.66806e-16	Serpine2	1	79794197	79861180	-	8287	protein_coding	serine (or cysteine) peptidase inhibitor, clade E, member 2 [Source:MGI Symbol;Acc:MGI:101780]	-	6121	4226	519	402	238	342	27.4313	22.5782	4.04734	2.91896	1.47201	1.90318
ENSMUSG00000060727	7.40747	3.51859	0	2.40299	0	0	5.46303	0.600748	3.27547	0.0805369	1	Gm12571	11	78149196	78149438	-	243	processed_pseudogene	predicted gene 12571 [Source:MGI Symbol;Acc:MGI:3649675]	-	10	4	0	2	0	0	1.52832	0.728803	0	0.495249	0	0
ENSMUSG00000003617	9466	6803.19	787.392	1105.38	673.69	796.388	8134.6	840.712	3.2749	3.35876e-37	9.54588e-35	Cp	3	19957054	20009145	+	9566	protein_coding	ceruloplasmin [Source:MGI Symbol;Acc:MGI:88476]	-	12779	7734	618	920	660	869	49.6122	35.7956	4.17502	5.78705	3.53626	4.1893
ENSMUSG00000085562	2.96299	0.879647	0	0	0	0	1.92132	0	3.25982	0.312507	1	2610028E06Rik	4	125887851	125922417	-	4441	lincRNA	RIKEN cDNA 2610028E06 gene [Source:MGI Symbol;Acc:MGI:1919645]	-	4	1	0	0	0	0	0.0334504	0.00996955	0	0	0	0
ENSMUSG00000012777	2.96299	0.879647	0	0	0	0	1.92132	0	3.25982	0.312507	1	Acp4	7	44252148	44257378	-	1749	protein_coding	acid phosphatase 4 [Source:MGI Symbol;Acc:MGI:3644563]	-	4	1	0	0	0	0	0.084936	0.0253143	0	0	0	0
ENSMUSG00000026450	2.96299	0.879647	0	0	0	0	1.92132	0	3.25982	0.312507	1	Chit1	1	134111242	134151540	+	1815	protein_coding	chitinase 1 (chitotriosidase) [Source:MGI Symbol;Acc:MGI:1919134]	-	4	1	0	0	0	0	0.0818474	0.0243938	0	0	0	0
ENSMUSG00000006546	2.96299	0.879647	0	0	0	0	1.92132	0	3.25982	0.312507	1	Cryba2	1	74889934	74893143	-	1193	protein_coding	crystallin, beta A2 [Source:MGI Symbol;Acc:MGI:104336]	-	4	1	0	0	0	0	0.124521	0.0371121	0	0	0	0
ENSMUSG00000031786	2.96299	0.879647	0	0	0	0	1.92132	0	3.25982	0.312507	1	Drc7	8	95055103	95078141	+	2988	protein_coding	dynein regulatory complex subunit 7 [Source:MGI Symbol;Acc:MGI:2685616]	-	4	1	0	0	0	0	0.0497166	0.0148175	0	0	0	0
ENSMUSG00000082217	2.96299	0.879647	0	0	0	0	1.92132	0	3.25982	0.312507	1	Gm1401	6	33247328	33248099	-	772	processed_pseudogene	predicted gene 1401 [Source:MGI Symbol;Acc:MGI:2686247]	-	4	1	0	0	0	0	0.192426	0.0573507	0	0	0	0
ENSMUSG00000077354	2.96299	0.879647	0	0	0	0	1.92132	0	3.25982	0.312507	1	Gm26286	5	100831281	100831414	+	134	snoRNA	predicted gene, 26286 [Source:MGI Symbol;Acc:MGI:5456063]	-	4	1	0	0	0	0	1.10861	0.330409	0	0	0	0
ENSMUSG00000112960	2.96299	0.879647	0	0	0	0	1.92132	0	3.25982	0.312507	1	Gm47254	13	65264677	65264878	-	202	unprocessed_pseudogene	predicted gene, 47254 [Source:MGI Symbol;Acc:MGI:6096084]	-	4	1	0	0	0	0	0.735411	0.219182	0	0	0	0
ENSMUSG00000104082	2.96299	0.879647	0	0	0	0	1.92132	0	3.25982	0.312507	1	Gm7115	3	83811471	83832219	+	832	unprocessed_pseudogene	predicted gene 7115 [Source:MGI Symbol;Acc:MGI:3646388]	-	4	1	0	0	0	0	0.178549	0.0532149	0	0	0	0
ENSMUSG00000094174	2.96299	0.879647	0	0	0	0	1.92132	0	3.25982	0.312507	1	Ighv6-4	12	114406474	114406961	-	357	IG_V_gene	immunoglobulin heavy variable V6-4 [Source:MGI Symbol;Acc:MGI:3704120]	-	4	1	0	0	0	0	0.416115	0.124019	0	0	0	0
ENSMUSG00000079012	2.96299	0.879647	0	0	0	0	1.92132	0	3.25982	0.312507	1	Serpina3m	12	104338486	104394257	+	1719	protein_coding	serine (or cysteine) peptidase inhibitor, clade A, member 3M [Source:MGI Symbol;Acc:MGI:98378]	-	4	1	0	0	0	0	0.0864183	0.0257561	0	0	0	0
ENSMUSG00000068859	3.70373	2.63894	0	1.2015	0	0	3.17134	0.300374	3.25917	0.127284	1	Sp9	2	73271925	73284706	+	5044	protein_coding	trans-acting transcription factor 9 [Source:MGI Symbol;Acc:MGI:3574660]	zf-C2H2	5	3	0	1	0	0	0.0368143	0.0263331	0	0.0119296	0	0
ENSMUSG00000020758	1887.42	1105.72	140.151	138.172	160.257	186.954	1496.57	156.383	3.25596	9.83551e-32	1.7811e-29	Itgb4	11	115974709	116008412	+	7015	protein_coding	integrin beta 4 [Source:MGI Symbol;Acc:MGI:96613]	-	2548	1257	110	115	157	204	13.4894	7.93348	1.01336	0.986439	1.1471	1.34108
ENSMUSG00000104481	8.14821	2.63894	0	2.40299	0	0	5.39358	0.600748	3.25581	0.0895224	1	Gm38063	10	63098349	63098690	+	342	TEC	predicted gene, 38063 [Source:MGI Symbol;Acc:MGI:5611291]	-	11	3	0	2	0	0	1.19451	0.388375	0	0.351888	0	0
ENSMUSG00000039710	1402.23	1123.31	62.4308	260.725	17.3526	188.787	1262.77	132.324	3.25444	0.00243024	0.014648	Slc7a12	3	14480697	14505830	+	1741	protein_coding	solute carrier family 7 (cationic amino acid transporter, y+ system), member 12 [Source:MGI Symbol;Acc:MGI:2156159]	-	1893	1277	49	217	17	206	40.3807	32.4749	1.81885	7.5	0.500473	5.45657
ENSMUSG00000044303	3.70373	12.3151	1.2741	1.2015	1.02074	0	8.0094	0.874084	3.25041	0.0225298	0.0896939	Cdkn2a	4	89274471	89294653	-	1172	protein_coding	cyclin dependent kinase inhibitor 2A [Source:MGI Symbol;Acc:MGI:104738]	-	5	14	1	1	1	0	0.15844	0.528879	0.0551407	0.051342	0.0437323	0
ENSMUSG00000079259	17.7779	14.0744	5.09639	0	0	1.83288	15.9261	1.73232	3.25027	0.0056201	0.0294209	Trim71	9	114507133	114564369	-	9332	protein_coding	tripartite motif-containing 71 [Source:MGI Symbol;Acc:MGI:2685973]	-	24	16	4	0	0	2	0.0955121	0.0759104	0.0277003	0	0	0.00988341
ENSMUSG00000113101	8.14821	12.3151	1.2741	0	2.04148	0.916442	10.2316	1.05801	3.24686	0.00781249	0.0385966	Gm33424	13	53016202	53018185	+	257	lincRNA	predicted gene, 33424 [Source:MGI Symbol;Acc:MGI:5592583]	-	11	14	1	0	2	1	1.58958	2.41185	0.251459	0	0.398866	0.17944
ENSMUSG00000017724	417.781	325.469	28.0301	46.8584	34.7052	46.7385	371.625	39.0831	3.24299	1.46032e-27	2.21353e-25	Etv4	11	101769742	101785371	-	3104	protein_coding	ets variant 4 [Source:MGI Symbol;Acc:MGI:99423]	ETS	564	370	22	39	34	51	6.74806	5.2776	0.458037	0.756037	0.56142	0.757705
ENSMUSG00000086598	4.44448	1.75929	0	1.2015	0	0	3.10189	0.300374	3.23055	0.139908	1	Btbd18	2	84659079	84668780	+	3519	protein_coding	BTB (POZ) domain containing 18 [Source:MGI Symbol;Acc:MGI:3650217]	-	6	2	0	1	0	0	0.0633219	0.0251633	0	0.0170994	0	0
ENSMUSG00000087200	4.44448	1.75929	0	0	0	0.916442	3.10189	0.22911	3.2304	0.144465	1	Lrp8os3	4	107793161	107802064	-	1770	bidirectional_promoter_lncRNA	low density lipoprotein receptor-related protein 8, apolipoprotein e receptor, opposite strand 3 [Source:MGI Symbol;Acc:MGI:3651133]	-	6	2	0	0	0	1	0.125892	0.050028	0	0	0	0.0260542
ENSMUSG00000074736	8.88896	9.67612	0	0	0	3.66577	9.28254	0.916442	3.22183	0.0413103	0.141834	Syndig1	2	149829211	150004392	+	2463	protein_coding	synapse differentiation inducing 1 [Source:MGI Symbol;Acc:MGI:3702158]	-	12	11	0	0	0	4	0.180942	0.197735	0	0	0	0.074894
ENSMUSG00000034112	75.5562	58.0567	7.64458	1.2015	9.18668	10.0809	66.8064	7.02841	3.22144	3.20378e-08	6.28561e-07	Atp2c2	8	119700009	119757717	+	3222	protein_coding	ATPase, Ca++ transporting, type 2C, member 2 [Source:MGI Symbol;Acc:MGI:1916297]	-	102	66	6	1	9	11	1.1757	0.906932	0.120344	0.0186756	0.143168	0.157441
ENSMUSG00000067642	2.22224	7.91682	1.2741	0	0	0.916442	5.06953	0.547635	3.22081	0.0672156	1	Adgrf3	5	30193431	30205722	-	3285	protein_coding	adhesion G protein-coupled receptor F3 [Source:MGI Symbol;Acc:MGI:2685887]	-	3	9	1	0	0	1	0.0339162	0.121301	0.0196727	0	0	0.0140384
ENSMUSG00000037509	294.817	174.17	15.2892	28.8359	29.6015	26.5768	234.494	25.0759	3.21747	1.84546e-17	1.25461e-15	Arhgef4	1	34678188	34813309	+	9861	protein_coding	Rho guanine nucleotide exchange factor (GEF) 4 [Source:MGI Symbol;Acc:MGI:2442507]	-	398	198	12	24	29	29	1.49894	0.888997	0.078643	0.14645	0.150733	0.135622
ENSMUSG00000051051	5.18523	5.27788	0	2.40299	0	0	5.23155	0.600748	3.20986	0.0849143	1	Olfr523	7	140173217	140178758	+	4311	protein_coding	olfactory receptor 523 [Source:MGI Symbol;Acc:MGI:3030357]	-	7	6	0	2	0	0	0.0603034	0.0616211	0	0.0279159	0	0
ENSMUSG00000082706	3.70373	0	0	0	0	0	1.85187	0	3.20726	0.438037	1	Gm11663	11	104571268	104571557	-	290	processed_pseudogene	predicted gene 11663 [Source:MGI Symbol;Acc:MGI:3651529]	-	5	0	0	0	0	0	0.640315	0	0	0	0	0
ENSMUSG00000095717	3.70373	0	0	0	0	0	1.85187	0	3.20726	0.438037	1	Gm2056	12	88027004	88027438	+	435	protein_coding	predicted gene 2056 [Source:MGI Symbol;Acc:MGI:3780224]	-	5	0	0	0	0	0	0.426877	0	0	0	0	0
ENSMUSG00000087966	3.70373	0	0	0	0	0	1.85187	0	3.20726	0.438037	1	Gm25390	10	91005741	91005843	+	103	snRNA	predicted gene, 25390 [Source:MGI Symbol;Acc:MGI:5455167]	-	5	0	0	0	0	0	1.80283	0	0	0	0	0
ENSMUSG00000110538	3.70373	0	0	0	0	0	1.85187	0	3.20726	0.438037	1	Gm33178	8	69225536	69225792	-	257	processed_pseudogene	predicted gene, 33178 [Source:MGI Symbol;Acc:MGI:5592337]	-	5	0	0	0	0	0	0.722535	0	0	0	0	0
ENSMUSG00000113220	3.70373	0	0	0	0	0	1.85187	0	3.20726	0.438037	1	Gm35208	12	12987317	12994199	+	1411	lincRNA	predicted gene, 35208 [Source:MGI Symbol;Acc:MGI:5594367]	-	5	0	0	0	0	0	0.131603	0	0	0	0	0
ENSMUSG00000114652	3.70373	0	0	0	0	0	1.85187	0	3.20726	0.438037	1	Gm41043	13	101543777	101548152	-	2791	processed_transcript	predicted gene, 41043 [Source:MGI Symbol;Acc:MGI:5623928]	-	5	0	0	0	0	0	0.0665322	0	0	0	0	0
ENSMUSG00000110389	3.70373	0	0	0	0	0	1.85187	0	3.20726	0.438037	1	Gm45579	4	120644219	120648137	-	887	lincRNA	predicted gene 45579 [Source:MGI Symbol;Acc:MGI:5791415]	-	5	0	0	0	0	0	0.209348	0	0	0	0	0
ENSMUSG00000070577	3.70373	0	0	0	0	0	1.85187	0	3.20726	0.438037	1	Gm572	4	148643317	148671572	+	1385	protein_coding	predicted gene 572 [Source:MGI Symbol;Acc:MGI:2685418]	-	5	0	0	0	0	0	0.134073	0	0	0	0	0
ENSMUSG00000068600	3.70373	0	0	0	0	0	1.85187	0	3.20726	0.438037	1	Gml2	15	74819071	74834871	+	1392	protein_coding	glycosylphosphatidylinositol anchored molecule like 2 [Source:MGI Symbol;Acc:MGI:1341831]	-	5	0	0	0	0	0	0.133399	0	0	0	0	0
ENSMUSG00000071113	3.70373	0	0	0	0	0	1.85187	0	3.20726	0.438037	1	Mboat4	8	34115030	34125182	+	1836	protein_coding	membrane bound O-acyltransferase domain containing 4 [Source:MGI Symbol;Acc:MGI:2685017]	-	5	0	0	0	0	0	0.101139	0	0	0	0	0
ENSMUSG00000099165	3.70373	0	0	0	0	0	1.85187	0	3.20726	0.438037	1	Mir6940	12	112733322	112733391	+	70	miRNA	microRNA 6940 [Source:MGI Symbol;Acc:MGI:5531037]	-	5	0	0	0	0	0	2.65273	0	0	0	0	0
ENSMUSG00000070533	3.70373	0	0	0	0	0	1.85187	0	3.20726	0.438037	1	Wfdc8	2	164596458	164613626	-	3580	protein_coding	WAP four-disulfide core domain 8 [Source:MGI Symbol;Acc:MGI:2685552]	-	5	0	0	0	0	0	0.0518691	0	0	0	0	0
ENSMUSG00000021091	204.446	302.599	39.497	18.0225	24.4978	28.4097	253.522	27.6067	3.20281	9.5991e-19	7.38445e-17	Serpina3n	12	104406729	104414329	+	2064	protein_coding	serine (or cysteine) peptidase inhibitor, clade A, member 3N [Source:MGI Symbol;Acc:MGI:105045]	-	276	344	31	15	24	31	4.96617	7.37913	0.970626	0.437302	0.59598	0.692634
ENSMUSG00000110427	5.18523	0.879647	1.2741	0	0	0	3.03244	0.318524	3.20065	0.162366	1	4933406B17Rik	8	95496430	95503718	+	4333	lincRNA	RIKEN cDNA 4933406B17 gene [Source:MGI Symbol;Acc:MGI:1918290]	-	7	1	1	0	0	0	0.0599972	0.010218	0.0149146	0	0	0
ENSMUSG00000117313	5.18523	0.879647	0	0	1.02074	0	3.03244	0.255186	3.20045	0.166483	1	AC154912.5	17	28424723	28426430	-	1708	sense_intronic	novel transcript, sense intronic to Fkbp5	-	7	1	0	0	1	0	0.152206	0.025922	0	0	0.0300084	0
ENSMUSG00000065709	5.18523	0.879647	0	0	0	0.916442	3.03244	0.22911	3.20037	0.168239	1	Gm22341	3	99113155	99113283	-	129	snoRNA	predicted gene, 22341 [Source:MGI Symbol;Acc:MGI:5452118]	-	7	1	0	0	0	1	2.01526	0.343215	0	0	0	0.357488
ENSMUSG00000046699	102.964	90.6037	16.5633	15.6195	8.16594	3.66577	96.7837	11.0036	3.17594	2.08477e-09	5.03075e-08	Slitrk4	X	64264885	64276996	-	8743	protein_coding	SLIT and NTRK-like family, member 4 [Source:MGI Symbol;Acc:MGI:2442509]	-	139	103	13	13	8	4	0.59044	0.521595	0.096091	0.0894711	0.0468986	0.0210985
ENSMUSG00000084659	0.740747	5.27788	0	0	0	0.916442	3.00931	0.22911	3.17269	0.176772	1	Gm22720	9	105673465	105673551	-	87	snRNA	predicted gene, 22720 [Source:MGI Symbol;Acc:MGI:5452497]	-	1	6	0	0	0	1	0.426877	3.05343	0	0	0	0.530069
ENSMUSG00000085439	0.740747	5.27788	0	1.2015	0	0	3.00931	0.300374	3.17246	0.172072	1	Rapgef4os1	2	72097603	72148796	-	638	antisense	Rap guanine nucleotide exchange factor (GEF) 4, opposite strand 1 [Source:MGI Symbol;Acc:MGI:3649714]	-	1	6	0	1	0	0	0.0582105	0.416377	0	0.0943147	0	0
ENSMUSG00000026405	22.9631	11.4354	2.54819	2.40299	1.02074	1.83288	17.1993	1.9512	3.17005	0.000753227	0.00541367	C4bp	1	130634773	130661632	-	6730	protein_coding	complement component 4 binding protein [Source:MGI Symbol;Acc:MGI:88229]	-	31	13	2	2	1	2	0.171068	0.0855233	0.019205	0.017882	0.0076158	0.0137046
ENSMUSG00000042451	1.48149	7.91682	0	0	0	1.83288	4.69916	0.458221	3.16187	0.124109	1	Mybph	1	134193448	134201232	+	2329	protein_coding	myosin binding protein H [Source:MGI Symbol;Acc:MGI:1858196]	-	2	9	0	0	0	2	0.031892	0.171092	0	0	0	0.0396015
ENSMUSG00000040663	1544.46	1129.47	168.181	146.583	125.551	160.377	1336.96	150.173	3.15577	7.74331e-43	3.16903e-40	Clcf1	19	4214238	4223490	+	3713	protein_coding	cardiotrophin-like cytokine factor 1 [Source:MGI Symbol;Acc:MGI:1930088]	-	2085	1284	132	122	123	175	20.8546	15.3107	2.29747	1.97713	1.69789	2.17353
ENSMUSG00000020600	28.1484	28.1487	2.54819	1.2015	2.04148	6.41509	28.1485	3.05157	3.15365	5.58259e-05	0.000550803	Slc7a15	12	8528483	8599066	-	2990	protein_coding	solute carrier family 7 (cationic amino acid transporter, y+ system), member 15 [Source:MGI Symbol;Acc:MGI:3045351]	-	38	32	2	1	2	7	0.471991	0.473844	0.0432274	0.0201247	0.0342838	0.107964
ENSMUSG00000021556	1325.94	933.306	117.217	121.351	124.531	146.631	1129.62	127.432	3.14537	5.3542e-41	2.02894e-38	Golm1	13	59634626	59675811	-	4424	protein_coding	golgi membrane protein 1 [Source:MGI Symbol;Acc:MGI:1917329]	-	1790	1061	92	101	122	160	15.0266	10.6183	1.34392	1.37375	1.41343	1.66785
ENSMUSG00000105167	1.48149	4.39824	0	0	1.02074	0	2.93986	0.255186	3.14119	0.162836	1	Snord43	15	80082847	80082954	-	108	miRNA	small nucleolar RNA, C/D box 43 [Source:MGI Symbol;Acc:MGI:3819534]	-	2	5	0	0	1	0	0.687746	2.04976	0	0	0.474577	0
ENSMUSG00000077345	1.48149	4.39824	0	0	1.02074	0	2.93986	0.255186	3.14119	0.162836	1	Snord70	1	59691934	59692020	+	87	snoRNA	small nucleolar RNA, C/D box 70 [Source:MGI Symbol;Acc:MGI:3819553]	-	2	5	0	0	1	0	0.853754	2.54453	0	0	0.58913	0
ENSMUSG00000023439	1.48149	4.39824	0	1.2015	0	0	2.93986	0.300374	3.14108	0.159732	1	Gnb3	6	124834240	124840275	-	2632	protein_coding	guanine nucleotide binding protein (G protein), beta 3 [Source:MGI Symbol;Acc:MGI:95785]	-	2	5	0	1	0	0	0.0282206	0.0841086	0	0.022862	0	0
ENSMUSG00000099583	1.48149	4.39824	0	1.2015	0	0	2.93986	0.300374	3.14108	0.159732	1	Hist1h3d	13	23575763	23577011	+	1249	protein_coding	histone cluster 1, H3d [Source:MGI Symbol;Acc:MGI:2448322]	-	2	5	0	1	0	0	0.0594688	0.177241	0	0.0481768	0	0
ENSMUSG00000020871	7.40747	1.75929	0	0	0	1.83288	4.58338	0.458221	3.13871	0.124114	1	Dlx4	11	95140447	95146263	-	3269	protein_coding	distal-less homeobox 4 [Source:MGI Symbol;Acc:MGI:94904]	Homeobox	10	2	0	0	0	2	0.113607	0.0270877	0	0	0	0.0282141
ENSMUSG00000029762	694.82	643.902	101.928	63.6793	68.3897	72.3989	669.361	76.5989	3.13319	1.86242e-36	4.88599e-34	Akr1b8	6	34354119	34368463	+	1499	protein_coding	aldo-keto reductase family 1, member B8 [Source:MGI Symbol;Acc:MGI:107673]	-	938	732	80	53	67	79	23.2393	21.6205	3.44896	2.12752	2.29089	2.4304
ENSMUSG00000089960	33.3336	47.5009	2.54819	8.41048	1.02074	6.41509	40.4173	4.59863	3.13295	1.44105e-05	0.000166977	Ugt1a1	1	88211959	88218997	+	2224	protein_coding	UDP glucuronosyltransferase 1 family, polypeptide A1 [Source:MGI Symbol;Acc:MGI:98898]	-	45	54	2	7	1	7	0.751449	1.07502	0.0581159	0.189393	0.023046	0.145149
ENSMUSG00000004328	304.447	295.561	8.91868	27.6344	43.8919	54.9865	300.004	33.8579	3.13153	9.52713e-10	2.43997e-08	Hif3a	7	17031507	17062427	-	6710	protein_coding	hypoxia inducible factor 3, alpha subunit [Source:MGI Symbol;Acc:MGI:1859778]	-	411	336	7	23	43	60	2.27479	2.21704	0.0674179	0.206255	0.328455	0.412364
ENSMUSG00000026114	0	3.51859	0	0	0	0	1.75929	0	3.12265	0.450579	1	Cnga3	1	37214434	37263384	+	3957	protein_coding	cyclic nucleotide gated channel alpha 3 [Source:MGI Symbol;Acc:MGI:1341818]	-	0	4	0	0	0	0	0	0.0447559	0	0	0	0
ENSMUSG00000059898	0	3.51859	0	0	0	0	1.75929	0	3.12265	0.450579	1	Dsc3	18	19960930	20002351	-	5403	protein_coding	desmocollin 3 [Source:MGI Symbol;Acc:MGI:1194993]	-	0	4	0	0	0	0	0	0.0327779	0	0	0	0
ENSMUSG00000078235	0	3.51859	0	0	0	0	1.75929	0	3.12265	0.450579	1	Fam43b	4	138394092	138396528	-	2437	protein_coding	family with sequence similarity 43, member B [Source:MGI Symbol;Acc:MGI:3651622]	-	0	4	0	0	0	0	0	0.0726709	0	0	0	0
ENSMUSG00000082711	0	3.51859	0	0	0	0	1.75929	0	3.12265	0.450579	1	Gm12987	4	136584172	136584660	-	489	processed_pseudogene	predicted gene 12987 [Source:MGI Symbol;Acc:MGI:3649751]	-	0	4	0	0	0	0	0	0.362166	0	0	0	0
ENSMUSG00000044689	0	3.51859	0	0	0	0	1.75929	0	3.12265	0.450579	1	Gm13749	1	63964727	63968999	+	1432	lincRNA	predicted gene 13749 [Source:MGI Symbol;Acc:MGI:3649721]	-	0	4	0	0	0	0	0	0.123673	0	0	0	0
ENSMUSG00000111734	0	3.51859	0	0	0	0	1.75929	0	3.12265	0.450579	1	Gm29825	9	114118088	114192640	+	3775	lincRNA	predicted gene, 29825 [Source:MGI Symbol;Acc:MGI:5588984]	-	0	4	0	0	0	0	0	0.0469137	0	0	0	0
ENSMUSG00000084927	0	3.51859	0	0	0	0	1.75929	0	3.12265	0.450579	1	Gm5724	6	141708118	141773810	-	2449	protein_coding	predicted gene 5724 [Source:MGI Symbol;Acc:MGI:3643685]	-	0	4	0	0	0	0	0	0.0723148	0	0	0	0
ENSMUSG00000108797	0	3.51859	0	0	0	0	1.75929	0	3.12265	0.450579	1	Klk1b23-ps	7	44132647	44133466	+	345	unprocessed_pseudogene	kallikrein 1-related peptidase b23, pseudogene [Source:MGI Symbol;Acc:MGI:891984]	-	0	4	0	0	0	0	0	0.513331	0	0	0	0
ENSMUSG00000093042	0	3.51859	0	0	0	0	1.75929	0	3.12265	0.450579	1	Mir3109	9	69456944	69457031	+	88	miRNA	microRNA 3109 [Source:MGI Symbol;Acc:MGI:4834328]	-	0	4	0	0	0	0	0	2.01249	0	0	0	0
ENSMUSG00000027790	0	3.51859	0	0	0	0	1.75929	0	3.12265	0.450579	1	Sis	3	72888557	72967863	-	7464	protein_coding	sucrase isomaltase (alpha-glucosidase) [Source:MGI Symbol;Acc:MGI:1917233]	-	0	4	0	0	0	0	0	0.0237271	0	0	0	0
ENSMUSG00000021367	363.707	272.691	50.9639	43.2539	23.4771	30.2426	318.199	36.9844	3.12051	2.84747e-19	2.31222e-17	Edn1	13	42301476	42307990	+	2139	protein_coding	endothelin 1 [Source:MGI Symbol;Acc:MGI:95283]	-	491	310	40	36	23	33	8.52496	6.41663	1.20851	1.01273	0.551122	0.711467
ENSMUSG00000038580	20.0002	17.5929	2.54819	1.2015	3.06223	1.83288	18.7966	2.1612	3.11791	0.000296256	0.00241525	Sct	7	141278330	141279133	-	645	protein_coding	secretin [Source:MGI Symbol;Acc:MGI:99466]	-	27	20	2	1	3	2	1.55463	1.37286	0.200387	0.0932911	0.238392	0.142995
ENSMUSG00000020890	20.7409	7.91682	1.2741	2.40299	3.06223	0	14.3289	1.68483	3.11786	0.00562317	0.0294209	Gucy2e	11	69218117	69237036	-	9197	protein_coding	guanylate cyclase 2e [Source:MGI Symbol;Acc:MGI:105123]	-	28	9	1	2	3	0	0.113066	0.0433264	0.00702674	0.0130853	0.0167188	0
ENSMUSG00000048612	4917.08	3614.47	442.112	611.562	399.11	515.957	4265.77	492.185	3.11587	9.87419e-38	2.92834e-35	Myof	19	37899036	38043577	-	12603	protein_coding	myoferlin [Source:MGI Symbol;Acc:MGI:1919192]	-	6638	4109	347	509	391	563	19.5607	14.4351	1.77933	2.43021	1.59013	2.06009
ENSMUSG00000045777	234.817	171.531	31.8524	20.4254	17.3526	24.7439	203.174	23.5936	3.11548	5.04277e-19	3.96886e-17	Ifitm10	7	142325837	142373753	-	4789	protein_coding	interferon induced transmembrane protein 10 [Source:MGI Symbol;Acc:MGI:2444776]	-	317	195	25	17	17	27	2.45831	1.80279	0.337361	0.213601	0.181943	0.259998
ENSMUSG00000113259	2.22224	3.51859	0	0	0	0.916442	2.87041	0.22911	3.11005	0.163349	1	Gm35190	13	3762282	3766722	-	695	lincRNA	predicted gene, 35190 [Source:MGI Symbol;Acc:MGI:5594349]	-	3	4	0	0	0	1	0.160309	0.254819	0	0	0	0.0663539
ENSMUSG00000114310	2.22224	3.51859	0	0	0	0.916442	2.87041	0.22911	3.11005	0.163349	1	Gm48602	14	11767943	11771311	+	3369	TEC	predicted gene, 48602 [Source:MGI Symbol;Acc:MGI:6098182]	-	3	4	0	0	0	1	0.0330706	0.0525672	0	0	0	0.0136883
ENSMUSG00000051951	6.66672	6.15753	0	0	0	2.74933	6.41212	0.687331	3.0958	0.074479	0.219671	Xkr4	1	3205901	3671498	-	6094	protein_coding	X-linked Kx blood group related 4 [Source:MGI Symbol;Acc:MGI:3528744]	-	9	7	0	0	0	3	0.0548481	0.0508571	0	0	0	0.0227023
ENSMUSG00000075517	34.0743	23.7505	10.1928	0	1.02074	2.74933	28.9124	3.49071	3.09232	0.00183567	0.0116464	Cyp2d37-ps	15	82688750	82693148	-	2010	transcribed_unprocessed_pseudogene	cytochrome P450, family 2, subfamily d, polypeptide 37, pseudogene [Source:MGI Symbol;Acc:MGI:3721937]	-	46	27	8	0	1	3	0.849931	0.594736	0.257214	0	0.0254997	0.0688298
ENSMUSG00000028970	1403.71	1468.13	100.654	203.053	191.9	176.873	1435.92	168.12	3.09177	3.17679e-27	4.67674e-25	Abcb1b	5	8798147	8866315	+	7990	protein_coding	ATP-binding cassette, sub-family B (MDR/TAP), member 1B [Source:MGI Symbol;Acc:MGI:97568]	-	1895	1669	79	169	188	193	8.80814	9.24838	0.63897	1.27274	1.20598	1.11394
ENSMUSG00000082985	2.22224	7.03718	1.2741	0	0	0.916442	4.62971	0.547635	3.09025	0.0827935	1	Gm14042	2	130400437	130401269	+	833	processed_pseudogene	predicted gene 14042 [Source:MGI Symbol;Acc:MGI:3650956]	-	3	8	1	0	0	1	0.133751	0.425208	0.0775809	0	0	0.0553613
ENSMUSG00000053113	669.635	661.495	103.202	79.2988	64.3068	67.8167	665.565	78.656	3.09	2.12121e-35	4.93253e-33	Socs3	11	117966079	117970047	-	2891	protein_coding	suppressor of cytokine signaling 3 [Source:MGI Symbol;Acc:MGI:1201791]	-	904	752	81	66	63	74	11.6129	11.5166	1.81066	1.37371	1.11692	1.18042
ENSMUSG00000006179	10.3705	3.51859	0	2.40299	0	0.916442	6.94452	0.829859	3.08668	0.0479425	0.158412	Prss16	13	22002173	22009742	-	4183	protein_coding	protease, serine 16 (thymus) [Source:MGI Symbol;Acc:MGI:1859181]	-	14	4	0	2	0	1	0.124297	0.0423378	0	0.0287702	0	0.0110246
ENSMUSG00000029484	2690.39	1913.23	364.392	269.135	260.289	197.035	2301.81	272.713	3.08024	8.91486e-28	1.39256e-25	Anxa3	5	96793339	96845966	+	3643	protein_coding	annexin A3 [Source:MGI Symbol;Acc:MGI:1201378]	-	3632	2175	286	224	255	215	37.0261	26.4336	5.07349	3.69989	3.58766	2.72164
ENSMUSG00000029120	104.445	65.9735	12.741	10.8135	8.16594	9.16442	85.2094	10.2212	3.07644	3.12949e-11	9.79186e-10	Ppp2r2c	5	36868513	36955078	+	4450	protein_coding	protein phosphatase 2, regulatory subunit B, gamma [Source:MGI Symbol;Acc:MGI:2442660]	-	141	75	10	9	8	10	1.17674	0.746204	0.145225	0.121698	0.0921426	0.103631
ENSMUSG00000046623	111.853	113.474	6.37049	12.015	22.4563	11.9137	112.664	13.1889	3.07556	1.88088e-11	6.06118e-10	Gjb4	4	127351086	127354081	-	1446	protein_coding	gap junction protein, beta 4 [Source:MGI Symbol;Acc:MGI:95722]	-	151	129	5	10	22	13	3.8782	3.94982	0.223461	0.416133	0.779803	0.414597
ENSMUSG00000020911	1327.42	879.647	206.404	104.53	96.9705	119.137	1103.53	131.76	3.07023	9.52133e-19	7.37453e-17	Krt19	11	100140810	100148665	-	1855	protein_coding	keratin 19 [Source:MGI Symbol;Acc:MGI:96693]	-	1792	1000	162	87	95	130	35.877	23.8678	5.64379	2.82212	2.62488	3.23185
ENSMUSG00000103925	0.740747	2.63894	0	0	0	0	1.68984	0	3.06517	0.366566	1	B230112G18Rik	8	23208512	23209362	+	851	TEC	RIKEN cDNA B230112G18 gene [Source:MGI Symbol;Acc:MGI:1925092]	-	1	3	0	0	0	0	0.0436407	0.15608	0	0	0	0
ENSMUSG00000039070	0.740747	2.63894	0	0	0	0	1.68984	0	3.06517	0.366566	1	Cpa4	6	30568369	30592418	+	2739	protein_coding	carboxypeptidase A4 [Source:MGI Symbol;Acc:MGI:1919041]	-	1	3	0	0	0	0	0.0135591	0.0484937	0	0	0	0
ENSMUSG00000074508	0.740747	2.63894	0	0	0	0	1.68984	0	3.06517	0.366566	1	Gm10706	9	14704642	14719058	+	1960	antisense	predicted gene 10706 [Source:MGI Symbol;Acc:MGI:3642794]	-	1	3	0	0	0	0	0.0189481	0.0677675	0	0	0	0
ENSMUSG00000084863	0.740747	2.63894	0	0	0	0	1.68984	0	3.06517	0.366566	1	Gm12523	3	108283898	108284843	-	599	antisense	predicted gene 12523 [Source:MGI Symbol;Acc:MGI:3649602]	-	1	3	0	0	0	0	0.0620005	0.221743	0	0	0	0
ENSMUSG00000081665	0.740747	2.63894	0	0	0	0	1.68984	0	3.06517	0.366566	1	Gm15922	7	3731630	3739889	-	3462	polymorphic_pseudogene	predicted gene 15922 [Source:MGI Symbol;Acc:MGI:3802148]	-	1	3	0	0	0	0	0.0107274	0.0383663	0	0	0	0
ENSMUSG00000092232	0.740747	2.63894	0	0	0	0	1.68984	0	3.06517	0.366566	1	Gm20521	14	54883441	54898137	+	1245	protein_coding	predicted gene 20521 [Source:MGI Symbol;Acc:MGI:5141986]	-	1	3	0	0	0	0	0.0298299	0.106686	0	0	0	0
ENSMUSG00000097834	0.740747	2.63894	0	0	0	0	1.68984	0	3.06517	0.366566	1	Gm26911	6	101198569	101220141	+	2404	antisense	predicted gene, 26911 [Source:MGI Symbol;Acc:MGI:5477405]	-	1	3	0	0	0	0	0.0154485	0.0552514	0	0	0	0
ENSMUSG00000098268	0.740747	2.63894	0	0	0	0	1.68984	0	3.06517	0.366566	1	Gm27514	6	129189015	129189124	-	110	miRNA	predicted gene, 27514 [Source:MGI Symbol;Acc:MGI:5530896]	-	1	3	0	0	0	0	0.337621	1.20749	0	0	0	0
ENSMUSG00000102191	0.740747	2.63894	0	0	0	0	1.68984	0	3.06517	0.366566	1	Gm36569	3	79859293	79886806	-	965	antisense	predicted gene, 36569 [Source:MGI Symbol;Acc:MGI:5595728]	-	1	3	0	0	0	0	0.0384853	0.137642	0	0	0	0
ENSMUSG00000108200	0.740747	2.63894	0	0	0	0	1.68984	0	3.06517	0.366566	1	Gm43931	6	145947076	145949945	+	2870	TEC	predicted gene, 43931 [Source:MGI Symbol;Acc:MGI:5690323]	-	1	3	0	0	0	0	0.0129402	0.0462802	0	0	0	0
ENSMUSG00000109846	0.740747	2.63894	0	0	0	0	1.68984	0	3.06517	0.366566	1	Gm45627	8	34658106	34659369	-	977	lincRNA	predicted gene 45627 [Source:MGI Symbol;Acc:MGI:5791463]	-	1	3	0	0	0	0	0.0380126	0.135951	0	0	0	0
ENSMUSG00000109635	0.740747	2.63894	0	0	0	0	1.68984	0	3.06517	0.366566	1	Gm45670	7	133747624	133753038	+	711	antisense	predicted gene 45670 [Source:MGI Symbol;Acc:MGI:5791506]	-	1	3	0	0	0	0	0.0522339	0.186813	0	0	0	0
ENSMUSG00000113751	0.740747	2.63894	0	0	0	0	1.68984	0	3.06517	0.366566	1	Gm9293	12	23090769	23093393	-	306	unprocessed_pseudogene	predicted gene 9293 [Source:MGI Symbol;Acc:MGI:3648896]	-	1	3	0	0	0	0	0.121367	0.434066	0	0	0	0
ENSMUSG00000063376	0.740747	2.63894	0	0	0	0	1.68984	0	3.06517	0.366566	1	Ifna13	4	88643641	88644459	-	819	protein_coding	interferon alpha 13 [Source:MGI Symbol;Acc:MGI:2667155]	-	1	3	0	0	0	0	0.0453459	0.162179	0	0	0	0
ENSMUSG00000057609	0.740747	2.63894	0	0	0	0	1.68984	0	3.06517	0.366566	1	Lce1a1	3	92646535	92648307	-	705	protein_coding	late cornified envelope 1A1 [Source:MGI Symbol;Acc:MGI:1914377]	-	1	3	0	0	0	0	0.0526784	0.188403	0	0	0	0
ENSMUSG00000094151	31.8521	18.4726	1.2741	7.20898	0	3.66577	25.1623	3.03721	3.06457	0.00136654	0.00902634	Gm7233	14	43179867	43187988	+	1761	protein_coding	predicted gene 7233 [Source:MGI Symbol;Acc:MGI:3648176]	-	43	21	1	6	0	4	0.90684	0.527978	0.0366978	0.205018	0	0.10475
ENSMUSG00000074121	108.149	91.4833	12.741	10.8135	14.2904	10.0809	99.8162	11.9814	3.06276	2.95847e-14	1.36966e-12	Ntf5	7	45413695	45417179	+	2653	protein_coding	neurotrophin 5 [Source:MGI Symbol;Acc:MGI:97381]	-	146	104	10	9	14	11	2.0438	1.73561	0.243592	0.204129	0.270471	0.191208
ENSMUSG00000057182	4.44448	14.0744	1.2741	1.2015	2.04148	0	9.25942	1.12927	3.05967	0.0203275	0.0827169	Scn3a	2	65457118	65567627	-	12459	protein_coding	sodium channel, voltage-gated, type III, alpha [Source:MGI Symbol;Acc:MGI:98249]	-	6	16	1	1	2	0	0.017885	0.0568582	0.00518701	0.00482966	0.00822768	0
ENSMUSG00000029595	11.1112	11.4354	0	2.40299	3.06223	0	11.2733	1.36631	3.04655	0.0149941	0.065074	Lhx5	5	120431699	120441223	+	2689	protein_coding	LIM homeobox protein 5 [Source:MGI Symbol;Acc:MGI:107792]	Homeobox	15	13	0	2	3	0	0.207168	0.214047	0	0.0447548	0.0571822	0
ENSMUSG00000100141	3.70373	1.75929	1.2741	0	0	0	2.73151	0.318524	3.04639	0.175082	1	Gm6445	19	9607104	9608376	+	1112	unprocessed_pseudogene	predicted gene 6445 [Source:MGI Symbol;Acc:MGI:3779598]	-	5	2	1	0	0	0	0.166989	0.0796309	0.0581159	0	0	0
ENSMUSG00000116799	3.70373	1.75929	0	1.2015	0	0	2.73151	0.300374	3.04635	0.176463	1	AC164425.1	16	86236171	86269150	+	475	lincRNA	novel transcript	-	5	2	0	1	0	0	0.390929	0.18642	0	0.12668	0	0
ENSMUSG00000107432	6.66672	2.63894	0	2.40299	0	0	4.65283	0.600748	3.03948	0.122768	1	Gm36189	6	88882655	88883177	+	523	processed_pseudogene	predicted gene, 36189 [Source:MGI Symbol;Acc:MGI:5595348]	-	9	3	0	2	0	0	0.639091	0.253966	0	0.230106	0	0
ENSMUSG00000051431	4.44448	4.39824	0	1.2015	0	0.916442	4.42136	0.529485	3.03119	0.0812059	1	Gpr87	3	59178923	59195104	-	1565	protein_coding	G protein-coupled receptor 87 [Source:MGI Symbol;Acc:MGI:1934133]	-	6	5	0	1	0	1	0.142383	0.141453	0	0.0384491	0	0.0294671
ENSMUSG00000052301	13.3334	12.3151	0	1.2015	2.04148	2.74933	12.8242	1.49808	3.02523	0.00448781	0.024463	Doc2a	7	126847416	126852705	+	2803	protein_coding	double C2, alpha [Source:MGI Symbol;Acc:MGI:109446]	-	18	14	0	1	2	3	0.238491	0.221137	0	0.0214673	0.036571	0.0493571
ENSMUSG00000026452	75.5562	43.1027	1.2741	7.20898	7.1452	12.8302	59.3294	7.11462	3.02293	3.4971e-06	4.68946e-05	Syt2	1	134646677	134762593	+	7638	protein_coding	synaptotagmin II [Source:MGI Symbol;Acc:MGI:99666]	-	102	49	1	6	7	14	0.495955	0.284036	0.00846097	0.0472685	0.0469731	0.0845279
ENSMUSG00000082279	4.44448	4.39824	0	0	2.04148	0	4.42136	0.510371	3.0194	0.121336	1	Gm12870	4	107327484	107328499	-	1016	processed_pseudogene	predicted gene 12870 [Source:MGI Symbol;Acc:MGI:3649408]	-	6	5	0	0	2	0	0.219321	0.217888	0	0	0.100894	0
ENSMUSG00000028246	19.2594	18.4726	0	1.2015	3.06223	4.58221	18.866	2.21148	3.01399	0.00142241	0.00936812	Faxc	4	21931329	21996839	+	8362	protein_coding	failed axon connections homolog [Source:MGI Symbol;Acc:MGI:1923382]	-	26	21	0	1	3	5	0.115474	0.11119	0	0.00719598	0.0183883	0.0275747
ENSMUSG00000111960	4.44448	0.879647	1.2741	0	0	0	2.66206	0.318524	3.01275	0.200131	1	Gm46349	12	43955679	43961097	-	917	lincRNA	predicted gene, 46349 [Source:MGI Symbol;Acc:MGI:5825986]	-	6	1	1	0	0	0	0.242999	0.0482822	0.0704743	0	0	0
ENSMUSG00000081712	4.44448	0.879647	0	0	1.02074	0	2.66206	0.255186	3.01253	0.205148	1	Gm12096	11	30528295	30529401	+	829	processed_pseudogene	predicted gene 12096 [Source:MGI Symbol;Acc:MGI:3651583]	-	6	1	0	0	1	0	0.268793	0.0534074	0	0	0.0618267	0
ENSMUSG00000105264	4.44448	0.879647	0	0	1.02074	0	2.66206	0.255186	3.01253	0.205148	1	Gm42716	5	44068198	44090854	-	2313	processed_transcript	predicted gene 42716 [Source:MGI Symbol;Acc:MGI:5662853]	-	6	1	0	0	1	0	0.0963379	0.0191417	0	0	0.0221592	0
ENSMUSG00000047854	4.44448	0.879647	0	0	0	0.916442	2.66206	0.22911	3.01244	0.207291	1	Stx19	16	62814676	62824346	+	2812	protein_coding	syntaxin 19 [Source:MGI Symbol;Acc:MGI:1915409]	-	6	1	0	0	0	1	0.0792424	0.0157449	0	0	0	0.0163997
ENSMUSG00000040726	68.1487	67.7328	6.37049	12.015	7.1452	8.24798	67.9408	8.44466	3.01184	2.19542e-10	6.17101e-09	Hesx1	14	26994416	27002329	+	1248	protein_coding	homeobox gene expressed in ES cells [Source:MGI Symbol;Acc:MGI:96071]	Homeobox	92	77	5	10	7	9	2.73776	2.7317	0.258914	0.482154	0.287484	0.332567
ENSMUSG00000039457	2519.28	1623.83	160.536	279.949	275.6	311.59	2071.55	256.919	3.0093	2.67333e-22	2.86411e-20	Ppl	16	5086291	5132421	-	6893	protein_coding	periplakin [Source:MGI Symbol;Acc:MGI:1194898]	-	3401	1846	126	233	270	340	18.324	11.8571	1.18131	2.03398	2.00764	2.27469
ENSMUSG00000031452	1.48149	1.75929	0	0	0	0	1.62039	0	3.00871	0.373948	1	1700029H14Rik	8	13550733	13562461	-	1421	protein_coding	RIKEN cDNA 1700029H14 gene [Source:MGI Symbol;Acc:MGI:1913751]	-	2	2	0	0	0	0	0.0522706	0.0623149	0	0	0	0
ENSMUSG00000032057	1.48149	1.75929	0	0	0	0	1.62039	0	3.00871	0.373948	1	4833427G06Rik	9	51081115	51102078	-	973	protein_coding	RIKEN cDNA 4833427G06 gene [Source:MGI Symbol;Acc:MGI:1921013]	-	2	2	0	0	0	0	0.0763377	0.0910067	0	0	0	0
ENSMUSG00000104167	1.48149	1.75929	0	0	0	0	1.62039	0	3.00871	0.373948	1	A030012G06Rik	9	97289186	97291065	+	1880	TEC	RIKEN cDNA A030012G06 gene [Source:MGI Symbol;Acc:MGI:3028038]	-	2	2	0	0	0	0	0.0395088	0.0471008	0	0	0	0
ENSMUSG00000115272	1.48149	1.75929	0	0	0	0	1.62039	0	3.00871	0.373948	1	AC154806.1	14	43762152	43909143	+	1560	lincRNA	novel transcript	-	2	2	0	0	0	0	0.0476132	0.0567625	0	0	0	0
ENSMUSG00000079889	1.48149	1.75929	0	0	0	0	1.62039	0	3.00871	0.373948	1	Gm11951	11	3633012	3633442	-	431	processed_pseudogene	predicted gene 11951 [Source:MGI Symbol;Acc:MGI:3650315]	-	2	2	0	0	0	0	0.172335	0.205451	0	0	0	0
ENSMUSG00000084773	1.48149	1.75929	0	0	0	0	1.62039	0	3.00871	0.373948	1	Gm12159	11	45102866	45116928	-	1447	lincRNA	predicted gene 12159 [Source:MGI Symbol;Acc:MGI:3649482]	-	2	2	0	0	0	0	0.0513314	0.0611953	0	0	0	0
ENSMUSG00000089806	1.48149	1.75929	0	0	0	0	1.62039	0	3.00871	0.373948	1	Gm16570	12	81589435	81589870	-	436	processed_pseudogene	predicted gene 16570 [Source:MGI Symbol;Acc:MGI:4414990]	-	2	2	0	0	0	0	0.170359	0.203095	0	0	0	0
ENSMUSG00000113732	1.48149	1.75929	0	0	0	0	1.62039	0	3.00871	0.373948	1	Gm18115	12	36115082	36115702	+	621	processed_pseudogene	predicted gene, 18115 [Source:MGI Symbol;Acc:MGI:5010300]	-	2	2	0	0	0	0	0.119608	0.142592	0	0	0	0
ENSMUSG00000115654	1.48149	1.75929	0	0	0	0	1.62039	0	3.00871	0.373948	1	Gm19303	15	51231640	51395610	-	1874	lincRNA	predicted gene, 19303 [Source:MGI Symbol;Acc:MGI:5011488]	-	2	2	0	0	0	0	0.0396353	0.0472516	0	0	0	0
ENSMUSG00000114926	1.48149	1.75929	0	0	0	0	1.62039	0	3.00871	0.373948	1	Gm2379	13	97511204	97515730	+	463	lincRNA	predicted gene 2379 [Source:MGI Symbol;Acc:MGI:3780547]	-	2	2	0	0	0	0	0.160425	0.191252	0	0	0	0
ENSMUSG00000110996	1.48149	1.75929	0	0	0	0	1.62039	0	3.00871	0.373948	1	Gm36251	9	113070983	113123029	-	1914	lincRNA	predicted gene, 36251 [Source:MGI Symbol;Acc:MGI:5595410]	-	2	2	0	0	0	0	0.038807	0.0462641	0	0	0	0
ENSMUSG00000103427	1.48149	1.75929	0	0	0	0	1.62039	0	3.00871	0.373948	1	Gm37534	1	137949422	137954643	+	5222	TEC	predicted gene, 37534 [Source:MGI Symbol;Acc:MGI:5610762]	-	2	2	0	0	0	0	0.0142238	0.016957	0	0	0	0
ENSMUSG00000110636	1.48149	1.75929	0	0	0	0	1.62039	0	3.00871	0.373948	1	Gm39397	11	103421736	103422062	+	228	lincRNA	predicted gene, 39397 [Source:MGI Symbol;Acc:MGI:5622282]	-	2	2	0	0	0	0	0.325774	0.388375	0	0	0	0
ENSMUSG00000109917	1.48149	1.75929	0	0	0	0	1.62039	0	3.00871	0.373948	1	Gm45671	7	133608226	133616265	+	3920	lincRNA	predicted gene 45671 [Source:MGI Symbol;Acc:MGI:5791507]	-	2	2	0	0	0	0	0.0189481	0.0225892	0	0	0	0
ENSMUSG00000113106	1.48149	1.75929	0	0	0	0	1.62039	0	3.00871	0.373948	1	Gm47139	12	99359871	99362028	-	2158	TEC	predicted gene, 47139 [Source:MGI Symbol;Acc:MGI:6095898]	-	2	2	0	0	0	0	0.0344192	0.0410331	0	0	0	0
ENSMUSG00000113399	1.48149	1.75929	0	0	0	0	1.62039	0	3.00871	0.373948	1	Gm48199	13	52180411	52181637	+	496	lincRNA	predicted gene, 48199 [Source:MGI Symbol;Acc:MGI:6097585]	-	2	2	0	0	0	0	0.149751	0.178527	0	0	0	0
ENSMUSG00000082031	1.48149	1.75929	0	0	0	0	1.62039	0	3.00871	0.373948	1	Gm8097	X	140445554	140446382	-	829	processed_pseudogene	predicted gene 8097 [Source:MGI Symbol;Acc:MGI:3645746]	-	2	2	0	0	0	0	0.0895978	0.106815	0	0	0	0
ENSMUSG00000101281	1.48149	1.75929	0	0	0	0	1.62039	0	3.00871	0.373948	1	Gm8449	9	95410669	95411656	-	988	processed_pseudogene	predicted gene 8449 [Source:MGI Symbol;Acc:MGI:3647960]	-	2	2	0	0	0	0	0.0751787	0.089625	0	0	0	0
ENSMUSG00000041616	1.48149	1.75929	0	0	0	0	1.62039	0	3.00871	0.373948	1	Nppa	4	148000722	148002079	+	865	protein_coding	natriuretic peptide type A [Source:MGI Symbol;Acc:MGI:97367]	-	2	2	0	0	0	0	0.0858689	0.102369	0	0	0	0
ENSMUSG00000038916	1.48149	1.75929	0	0	0	0	1.62039	0	3.00871	0.373948	1	Soga3	10	29143839	29199630	+	4175	protein_coding	SOGA family member 3 [Source:MGI Symbol;Acc:MGI:1914662]	-	2	2	0	0	0	0	0.0177908	0.0212095	0	0	0	0
ENSMUSG00000017767	1.48149	1.75929	0	0	0	0	1.62039	0	3.00871	0.373948	1	Spata25	2	164826389	164828537	-	1138	protein_coding	spermatogenesis associated 25 [Source:MGI Symbol;Acc:MGI:1922892]	-	2	2	0	0	0	0	0.0652694	0.0778115	0	0	0	0
ENSMUSG00000001670	1.48149	1.75929	0	0	0	0	1.62039	0	3.00871	0.373948	1	Tat	8	109990437	109999803	+	2405	protein_coding	tyrosine aminotransferase [Source:MGI Symbol;Acc:MGI:98487]	-	2	2	0	0	0	0	0.0308842	0.0368189	0	0	0	0
ENSMUSG00000072595	7.40747	6.15753	2.54819	0	1.02074	0	6.7825	0.892234	3.00323	0.0467495	0.155374	4930503E14Rik	14	44163169	44213254	-	1938	protein_coding	RIKEN cDNA 4930503E14 gene [Source:MGI Symbol;Acc:MGI:1922204]	-	10	7	2	0	1	0	0.191632	0.159919	0.0666924	0	0.026447	0
ENSMUSG00000036790	2.96299	6.15753	0	2.40299	0	0	4.56026	0.600748	3.00218	0.125879	1	Slitrk2	X	66649318	66661393	+	8080	protein_coding	SLIT and NTRK-like family, member 2 [Source:MGI Symbol;Acc:MGI:2679449]	-	4	7	0	2	0	0	0.0183853	0.0383569	0	0.0148943	0	0
ENSMUSG00000031298	208.15	170.652	7.64458	13.2165	34.7052	37.5741	189.401	23.2851	3.00214	2.43432e-08	4.91988e-07	Adgrg2	X	160390690	160498070	+	5278	protein_coding	adhesion G protein-coupled receptor G2 [Source:MGI Symbol;Acc:MGI:2446854]	-	281	194	6	11	34	41	1.97724	1.62738	0.0734652	0.125407	0.330172	0.358233
ENSMUSG00000090713	4.44448	4.39824	0	1.2015	1.02074	0	4.42136	0.55556	3.00177	0.0845642	1	Gm8127	14	43288312	43293832	-	1427	protein_coding	predicted gene 8127 [Source:MGI Symbol;Acc:MGI:3646865]	-	6	5	0	1	1	0	0.156153	0.155132	0	0.0421673	0.0359175	0
ENSMUSG00000020423	2791.13	3082.28	358.021	394.091	404.214	315.256	2936.71	367.896	2.99767	1.40765e-61	2.4004e-58	Btg2	1	134075170	134079120	-	2743	protein_coding	B cell translocation gene 2, anti-proliferative [Source:MGI Symbol;Acc:MGI:108384]	-	3768	3504	281	328	396	344	51.0161	56.5581	6.62034	7.19529	7.39946	5.78341
ENSMUSG00000009248	12.5927	14.954	5.09639	1.2015	1.02074	0	13.7733	1.82966	2.99752	0.0087235	0.0421869	Ascl2	7	142966829	142969264	-	1623	protein_coding	achaete-scute family bHLH transcription factor 2 [Source:MGI Symbol;Acc:MGI:96920]	bHLH	17	17	4	1	1	0	0.389002	0.463753	0.159273	0.037075	0.03158	0
ENSMUSG00000110332	18.5187	20.2319	3.82229	1.2015	1.02074	3.66577	19.3753	2.42757	2.99337	0.000545642	0.00409442	Gm19935	8	90816145	90817393	-	979	protein_coding	predicted gene, 19935 [Source:MGI Symbol;Acc:MGI:5012120]	-	25	23	3	1	1	4	0.948373	1.04016	0.198033	0.0614635	0.0523537	0.188421
ENSMUSG00000027171	461.485	441.583	25.4819	96.1198	41.8504	64.1509	451.534	56.9008	2.98704	6.69623e-12	2.33036e-10	Prrg4	2	104830741	104849876	-	3165	protein_coding	proline rich Gla (G-carboxyglutamic acid) 4 (transmembrane) [Source:MGI Symbol;Acc:MGI:2442211]	-	623	502	20	80	41	70	7.31032	7.02241	0.408372	1.52095	0.663958	1.01994
ENSMUSG00000095197	0	5.27788	0	1.2015	0	0	2.63894	0.300374	2.98386	0.304451	1	Ighv1-59	12	115335082	115335514	-	351	IG_V_gene	immunoglobulin heavy variable V1-59 [Source:MGI Symbol;Acc:MGI:3644474]	-	0	6	0	1	0	0	0	0.756834	0	0.171432	0	0
ENSMUSG00000021647	3.70373	5.27788	0	2.40299	0	0	4.49081	0.600748	2.98288	0.125594	1	Cartpt	13	99898489	99901091	-	1277	protein_coding	CART prepropeptide [Source:MGI Symbol;Acc:MGI:1351330]	-	5	6	0	2	0	0	0.145412	0.208026	0	0.0942408	0	0
ENSMUSG00000030584	5.92597	7.03718	0	2.40299	0	0.916442	6.48157	0.829859	2.98042	0.0499652	0.163146	Dpf1	7	29303951	29318243	+	5376	protein_coding	D4, zinc and double PHD fingers family 1 [Source:MGI Symbol;Acc:MGI:1352748]	-	8	8	0	2	0	1	0.0552653	0.0658851	0	0.0223857	0	0.00857812
ENSMUSG00000087575	5.92597	2.63894	0	0	2.04148	0	4.28246	0.510371	2.97773	0.136925	1	Gm12976	4	129261965	129265010	+	607	lincRNA	predicted gene 12976 [Source:MGI Symbol;Acc:MGI:3650499]	-	8	3	0	0	2	0	0.489467	0.218821	0	0	0.168877	0
ENSMUSG00000078612	323.706	351.859	26.756	40.8509	55.1201	47.655	337.783	42.5955	2.9745	1.22284e-22	1.33101e-20	Fyb2	4	104913456	105016863	+	3136	protein_coding	FYN binding protein 2 [Source:MGI Symbol;Acc:MGI:2685466]	-	437	400	21	34	54	52	5.1752	5.64729	0.432756	0.652383	0.882568	0.764678
ENSMUSG00000089223	5.18523	0	0	0	1.02074	0	2.59261	0.255186	2.97403	0.308485	1	Gm25048	11	98423290	98423380	-	91	snRNA	predicted gene, 25048 [Source:MGI Symbol;Acc:MGI:5454825]	-	7	0	0	0	1	0	2.85679	0	0	0	0.563234	0
ENSMUSG00000108561	5.18523	0	0	0	1.02074	0	2.59261	0.255186	2.97403	0.308485	1	Gm45219	7	17078191	17078655	-	465	processed_pseudogene	predicted gene 45219 [Source:MGI Symbol;Acc:MGI:5753795]	-	7	0	0	0	1	0	0.559071	0	0	0	0.110224	0
ENSMUSG00000070877	5.18523	0	0	0	0	0.916442	2.59261	0.22911	2.97394	0.311086	1	Ldlrad1	4	107209180	107218060	+	1093	protein_coding	low density lipoprotein receptor class A domain containing 1 [Source:MGI Symbol;Acc:MGI:3652166]	-	7	0	0	0	0	1	0.237848	0	0	0	0	0.0421921
ENSMUSG00000097635	8.88896	12.3151	1.2741	0	4.08297	0	10.602	1.33927	2.9714	0.0273547	0.104285	Gm26826	6	122813619	122820614	-	1395	antisense	predicted gene, 26826 [Source:MGI Symbol;Acc:MGI:5477320]	-	12	14	1	0	4	0	0.319469	0.444335	0.0463261	0	0.146966	0
ENSMUSG00000020799	8.88896	11.4354	0	1.2015	1.02074	2.74933	10.1622	1.24289	2.95458	0.0125979	0.05667	Tekt1	11	72344722	72362442	-	1622	protein_coding	tektin 1 [Source:MGI Symbol;Acc:MGI:1333819]	-	12	13	0	1	1	3	0.274759	0.354853	0	0.0370979	0.0315995	0.0852947
ENSMUSG00000117123	37.7781	30.7876	8.91868	3.60449	2.04148	3.66577	34.2829	4.55761	2.95181	1.89344e-05	0.000212304	AL805899.1	4	88909855	88938521	-	1087	lincRNA	novel transcript	-	51	35	7	3	2	4	1.74246	1.42559	0.416168	0.16607	0.0943042	0.1697
ENSMUSG00000116081	2.22224	0.879647	0	0	0	0	1.55094	0	2.95011	0.397285	1	AC165278.1	15	79480227	79482674	-	2448	TEC	TEC	-	3	1	0	0	0	0	0.0455126	0.0180861	0	0	0	0
ENSMUSG00000087024	2.22224	0.879647	0	0	0	0	1.55094	0	2.95011	0.397285	1	B230119M05Rik	X	134684562	134686462	-	979	processed_transcript	RIKEN cDNA B230119M05 gene [Source:MGI Symbol;Acc:MGI:1925233]	-	3	1	0	0	0	0	0.113805	0.0452245	0	0	0	0
ENSMUSG00000110282	2.22224	0.879647	0	0	0	0	1.55094	0	2.95011	0.397285	1	B930086L07Rik	7	133116534	133120271	-	3738	TEC	RIKEN cDNA B930086L07 gene [Source:MGI Symbol;Acc:MGI:2443202]	-	3	1	0	0	0	0	0.029806	0.0118445	0	0	0	0
ENSMUSG00000089728	2.22224	0.879647	0	0	0	0	1.55094	0	2.95011	0.397285	1	Clec2f	6	129014112	129020527	+	657	transcribed_unprocessed_pseudogene	C-type lectin domain family 2, member f [Source:MGI Symbol;Acc:MGI:3522133]	-	3	1	0	0	0	0	0.169581	0.0673893	0	0	0	0
ENSMUSG00000042372	2.22224	0.879647	0	0	0	0	1.55094	0	2.95011	0.397285	1	Dmrt3	19	25610537	25623920	+	2390	protein_coding	doublesex and mab-3 related transcription factor 3 [Source:MGI Symbol;Acc:MGI:2449470]	DM	3	1	0	0	0	0	0.0466171	0.018525	0	0	0	0
ENSMUSG00000042353	2.22224	0.879647	0	0	0	0	1.55094	0	2.95011	0.397285	1	Frem3	8	80611080	80695356	+	6384	protein_coding	Fras1 related extracellular matrix protein 3 [Source:MGI Symbol;Acc:MGI:2685641]	-	3	1	0	0	0	0	0.0174522	0.00693527	0	0	0	0
ENSMUSG00000083728	2.22224	0.879647	0	0	0	0	1.55094	0	2.95011	0.397285	1	Gm13854	6	33375111	33377446	-	1679	processed_pseudogene	predicted gene 13854 [Source:MGI Symbol;Acc:MGI:3651023]	-	3	1	0	0	0	0	0.0663579	0.0263697	0	0	0	0
ENSMUSG00000086937	2.22224	0.879647	0	0	0	0	1.55094	0	2.95011	0.397285	1	Gm15063	X	75573452	75575268	+	895	antisense	predicted gene 15063 [Source:MGI Symbol;Acc:MGI:3705169]	-	3	1	0	0	0	0	0.124486	0.049469	0	0	0	0
ENSMUSG00000085495	2.22224	0.879647	0	0	0	0	1.55094	0	2.95011	0.397285	1	Gm16796	2	170499357	170511927	-	3172	antisense	predicted gene, 16796 [Source:MGI Symbol;Acc:MGI:4439720]	-	3	1	0	0	0	0	0.0351245	0.013958	0	0	0	0
ENSMUSG00000088036	2.22224	0.879647	0	0	0	0	1.55094	0	2.95011	0.397285	1	Gm24993	X	104076971	104077061	+	91	miRNA	predicted gene, 24993 [Source:MGI Symbol;Acc:MGI:5454770]	-	3	1	0	0	0	0	1.22434	0.486536	0	0	0	0
ENSMUSG00000101903	2.22224	0.879647	0	0	0	0	1.55094	0	2.95011	0.397285	1	Gm29291	1	154003396	154006221	-	842	lincRNA	predicted gene 29291 [Source:MGI Symbol;Acc:MGI:5579997]	-	3	1	0	0	0	0	0.132322	0.0525829	0	0	0	0
ENSMUSG00000112842	2.22224	0.879647	0	0	0	0	1.55094	0	2.95011	0.397285	1	Gm30232	10	78487056	78498353	+	1872	transcribed_unprocessed_pseudogene	predicted gene, 30232 [Source:MGI Symbol;Acc:MGI:5589391]	-	3	1	0	0	0	0	0.0595165	0.023651	0	0	0	0
ENSMUSG00000096520	2.22224	0.879647	0	0	0	0	1.55094	0	2.95011	0.397285	1	Gm3376	Y	3771673	3783267	+	1576	protein_coding	predicted gene 3376 [Source:MGI Symbol;Acc:MGI:3781554]	-	3	1	0	0	0	0	0.0706947	0.0280931	0	0	0	0
ENSMUSG00000079269	2.22224	0.879647	0	0	0	0	1.55094	0	2.95011	0.397285	1	Gm3676	14	41641179	41646487	-	899	protein_coding	predicted gene 3676 [Source:MGI Symbol;Acc:MGI:3781852]	-	3	1	0	0	0	0	0.123932	0.0492489	0	0	0	0
ENSMUSG00000103904	2.22224	0.879647	0	0	0	0	1.55094	0	2.95011	0.397285	1	Gm37497	8	121947050	121947847	-	798	TEC	predicted gene, 37497 [Source:MGI Symbol;Acc:MGI:5610725]	-	3	1	0	0	0	0	0.139618	0.0554822	0	0	0	0
ENSMUSG00000103000	2.22224	0.879647	0	0	0	0	1.55094	0	2.95011	0.397285	1	Gm37900	4	22408291	22412095	+	3805	TEC	predicted gene, 37900 [Source:MGI Symbol;Acc:MGI:5611128]	-	3	1	0	0	0	0	0.0292812	0.0116359	0	0	0	0
ENSMUSG00000107125	2.22224	0.879647	0	0	0	0	1.55094	0	2.95011	0.397285	1	Gm3822	5	66214747	66217681	+	2935	TEC	predicted gene 3822 [Source:MGI Symbol;Acc:MGI:3781994]	-	3	1	0	0	0	0	0.0379608	0.0150851	0	0	0	0
ENSMUSG00000104427	2.22224	0.879647	0	0	0	0	1.55094	0	2.95011	0.397285	1	Gm38368	1	165379519	165380853	+	1335	TEC	predicted gene, 38368 [Source:MGI Symbol;Acc:MGI:5611596]	-	3	1	0	0	0	0	0.0834568	0.0331646	0	0	0	0
ENSMUSG00000108171	2.22224	0.879647	0	0	0	0	1.55094	0	2.95011	0.397285	1	Gm43915	6	120958844	120997498	+	5037	antisense	predicted gene, 43915 [Source:MGI Symbol;Acc:MGI:5690307]	-	3	1	0	0	0	0	0.0221193	0.00878991	0	0	0	0
ENSMUSG00000108554	2.22224	0.879647	0	0	0	0	1.55094	0	2.95011	0.397285	1	Gm44824	7	126742682	126742910	+	229	processed_pseudogene	predicted gene 44824 [Source:MGI Symbol;Acc:MGI:5753400]	-	3	1	0	0	0	0	0.486528	0.19334	0	0	0	0
ENSMUSG00000110426	2.22224	0.879647	0	0	0	0	1.55094	0	2.95011	0.397285	1	Gm45757	8	95045981	95047460	+	1480	TEC	predicted gene 45757 [Source:MGI Symbol;Acc:MGI:5804872]	-	3	1	0	0	0	0	0.0752803	0.0299154	0	0	0	0
ENSMUSG00000112728	2.22224	0.879647	0	0	0	0	1.55094	0	2.95011	0.397285	1	Gm48903	10	117390022	117398587	+	644	lincRNA	predicted gene, 48903 [Source:MGI Symbol;Acc:MGI:6098673]	-	3	1	0	0	0	0	0.173004	0.0687496	0	0	0	0
ENSMUSG00000116283	2.22224	0.879647	0	0	0	0	1.55094	0	2.95011	0.397285	1	Gm49412	15	79873869	79877223	+	3355	TEC	predicted gene, 49412 [Source:MGI Symbol;Acc:MGI:6155039]	-	3	1	0	0	0	0	0.0332086	0.0131967	0	0	0	0
ENSMUSG00000069273	2.22224	0.879647	0	0	0	0	1.55094	0	2.95011	0.397285	1	Hist1h3e	13	23561534	23562369	-	836	protein_coding	histone cluster 1, H3e [Source:MGI Symbol;Acc:MGI:2448326]	-	3	1	0	0	0	0	0.133271	0.0529602	0	0	0	0
ENSMUSG00000050534	2.22224	0.879647	0	0	0	0	1.55094	0	2.95011	0.397285	1	Htr5b	1	121509842	121528465	-	1935	protein_coding	5-hydroxytryptamine (serotonin) receptor 5B [Source:MGI Symbol;Acc:MGI:96284]	-	3	1	0	0	0	0	0.0575787	0.022881	0	0	0	0
ENSMUSG00000025216	2.22224	0.879647	0	0	0	0	1.55094	0	2.95011	0.397285	1	Lbx1	19	45232684	45235812	-	2484	protein_coding	ladybird homeobox 1 [Source:MGI Symbol;Acc:MGI:104867]	Homeobox	3	1	0	0	0	0	0.044853	0.017824	0	0	0	0
ENSMUSG00000032484	2.22224	0.879647	0	0	0	0	1.55094	0	2.95011	0.397285	1	Ngp	9	110419747	110423012	+	1222	protein_coding	neutrophilic granule protein [Source:MGI Symbol;Acc:MGI:105983]	-	3	1	0	0	0	0	0.0911742	0.0362314	0	0	0	0
ENSMUSG00000049926	2.22224	0.879647	0	0	0	0	1.55094	0	2.95011	0.397285	1	Olfr921	9	38773068	38779021	+	4274	protein_coding	olfactory receptor 921 [Source:MGI Symbol;Acc:MGI:3030755]	-	3	1	0	0	0	0	0.026068	0.0103591	0	0	0	0
ENSMUSG00000064263	2.22224	0.879647	0	0	0	0	1.55094	0	2.95011	0.397285	1	Platr26	2	71719417	71730966	+	641	lincRNA	pluripotency associated transcript 26 [Source:MGI Symbol;Acc:MGI:2686477]	-	3	1	0	0	0	0	0.173814	0.0690714	0	0	0	0
ENSMUSG00000040478	2.22224	0.879647	0	0	0	0	1.55094	0	2.95011	0.397285	1	Prdm13	4	21677480	21685963	-	4280	protein_coding	PR domain containing 13 [Source:MGI Symbol;Acc:MGI:2448528]	zf-C2H2	3	1	0	0	0	0	0.0260315	0.0103446	0	0	0	0
ENSMUSG00000110757	0.740747	4.39824	0	1.2015	0	0	2.56949	0.300374	2.94433	0.21947	1	Gm18228	9	22204493	22205583	+	1091	unprocessed_pseudogene	predicted gene, 18228 [Source:MGI Symbol;Acc:MGI:5010413]	-	1	5	0	1	0	0	0.0340406	0.202909	0	0.0551538	0	0
ENSMUSG00000022074	594.82	512.834	80.2681	74.4928	63.286	71.4825	553.827	72.3824	2.9403	7.11994e-40	2.51199e-37	Tnfrsf10b	14	69767472	69784411	+	5451	protein_coding	tumor necrosis factor receptor superfamily, member 10b [Source:MGI Symbol;Acc:MGI:1341090]	-	803	583	63	62	62	78	5.47093	4.73531	0.746903	0.684409	0.58297	0.659888
ENSMUSG00000023484	11.1112	26.3894	3.82229	0	4.08297	1.83288	18.7503	2.43454	2.93876	0.00269805	0.0159705	Prph	15	99055174	99058978	+	1999	protein_coding	peripherin [Source:MGI Symbol;Acc:MGI:97774]	-	15	30	3	0	4	2	0.278676	0.664454	0.0969859	0	0.10256	0.0461391
ENSMUSG00000057454	78.5191	36.9452	17.8374	3.60449	3.06223	6.41509	57.7322	7.72979	2.93077	5.29907e-05	0.000524666	Lypd3	7	24636550	24641118	+	1649	protein_coding	Ly6/Plaur domain containing 3 [Source:MGI Symbol;Acc:MGI:1919684]	-	106	42	14	3	3	7	2.3873	1.12768	0.548665	0.109471	0.0932462	0.195762
ENSMUSG00000040205	4.44448	3.51859	0	0	0	1.83288	3.98153	0.458221	2.92967	0.146722	1	Cuzd1	7	131308554	131322292	-	2256	protein_coding	CUB and zona pellucida-like domains 1 [Source:MGI Symbol;Acc:MGI:1202881]	-	6	4	0	0	0	2	0.098772	0.0785014	0	0	0	0.040883
ENSMUSG00000063011	163.705	149.54	22.9337	16.821	22.4563	20.1617	156.623	20.5932	2.92714	2.17057e-19	1.80555e-17	Msln	17	25748614	25754327	-	2114	protein_coding	mesothelin [Source:MGI Symbol;Acc:MGI:1888992]	-	221	170	18	14	22	22	3.88248	3.56041	0.550259	0.398495	0.533394	0.47992
ENSMUSG00000015852	32.5929	51.0195	12.741	1.2015	2.04148	6.41509	41.8062	5.59976	2.91861	0.000191113	0.00164524	Fcrls	3	87250758	87263738	-	2334	protein_coding	Fc receptor-like S, scavenger receptor [Source:MGI Symbol;Acc:MGI:1933397]	-	44	58	10	1	2	7	0.700122	1.10023	0.276885	0.025781	0.0439197	0.138308
ENSMUSG00000104444	125.186	88.8444	7.64458	16.821	13.2696	18.3288	107.015	14.016	2.91751	1.59044e-11	5.18236e-10	Gm33051	3	28807205	28813985	-	274	antisense	predicted gene, 33051 [Source:MGI Symbol;Acc:MGI:5592210]	-	169	101	6	14	13	20	22.9065	16.3203	1.41514	3.07452	2.43177	3.36613
ENSMUSG00000104114	1.48149	3.51859	0	0	0	0.916442	2.50004	0.22911	2.90826	0.215886	1	Gm37297	1	89483438	89485821	+	2384	TEC	predicted gene, 37297 [Source:MGI Symbol;Acc:MGI:5610525]	-	2	4	0	0	0	1	0.0311563	0.0742865	0	0	0	0.019344
ENSMUSG00000091423	1.48149	3.51859	0	1.2015	0	0	2.50004	0.300374	2.90807	0.209562	1	Gm17509	13	117218701	117221075	-	2375	protein_coding	predicted gene, 17509 [Source:MGI Symbol;Acc:MGI:4937143]	-	2	4	0	1	0	0	0.0312743	0.074568	0	0.0253359	0	0
ENSMUSG00000065528	1.48149	3.51859	1.2741	0	0	0	2.50004	0.318524	2.90802	0.208013	1	Mir320	14	70443510	70443591	+	82	miRNA	microRNA 320 [Source:MGI Symbol;Acc:MGI:3619332]	-	2	4	1	0	0	0	0.905812	2.15974	0.788109	0	0	0
ENSMUSG00000006800	4431.15	3579.28	439.563	490.211	509.35	696.496	4005.22	533.905	2.90567	5.19127e-34	1.06229e-31	Sulf2	2	166073089	166155663	-	5871	protein_coding	sulfatase 2 [Source:MGI Symbol;Acc:MGI:1919293]	-	5982	4069	345	408	499	760	37.8404	30.6854	3.79758	4.18165	4.35631	5.96971
ENSMUSG00000055978	57.0375	31.6673	1.2741	3.60449	7.1452	10.9973	44.3524	5.75527	2.89926	5.0714e-05	0.000504993	Fut2	7	45648591	45666394	-	5431	protein_coding	fucosyltransferase 2 [Source:MGI Symbol;Acc:MGI:109374]	-	77	36	1	3	7	12	0.526542	0.29348	0.0118993	0.0332385	0.0660615	0.101895
ENSMUSG00000105561	4.44448	3.51859	0	0	1.02074	0.916442	3.98153	0.484296	2.89598	0.106335	1	Gm43462	3	100627297	100630944	-	3648	sense_intronic	predicted gene 43462 [Source:MGI Symbol;Acc:MGI:5663599]	-	6	4	0	0	1	1	0.0610827	0.0485469	0	0	0.01405	0.0126414
ENSMUSG00000040322	1067.42	855.017	115.943	158.598	127.593	117.305	961.216	129.859	2.89004	2.52675e-37	7.28238e-35	Slc25a24	3	109123149	109168457	+	3431	protein_coding	solute carrier family 25 (mitochondrial carrier, phosphate carrier), member 24 [Source:MGI Symbol;Acc:MGI:1917160]	-	1441	972	91	132	125	128	15.5979	12.543	1.71404	2.31501	1.86732	1.72045
ENSMUSG00000002020	230.372	124.03	25.4819	16.821	15.3111	37.5741	177.201	23.797	2.88865	2.5509e-10	7.13101e-09	Ltbp2	12	84783212	84876532	-	8184	protein_coding	latent transforming growth factor beta binding protein 2 [Source:MGI Symbol;Acc:MGI:99502]	-	311	141	20	14	15	41	1.41129	0.762798	0.15793	0.102935	0.0939412	0.231031
ENSMUSG00000115547	2.96299	0	0	0	0	0	1.48149	0	2.88655	0.486632	1	1100001I12Rik	15	38640943	38659839	-	672	lincRNA	RIKEN cDNA 1100001I12 gene [Source:MGI Symbol;Acc:MGI:1922655]	-	4	0	0	0	0	0	0.221061	0	0	0	0	0
ENSMUSG00000025105	2.96299	0	0	0	0	0	1.48149	0	2.88655	0.486632	1	Bnc1	7	81966672	81992292	-	4646	protein_coding	basonuclin 1 [Source:MGI Symbol;Acc:MGI:1097164]	-	4	0	0	0	0	0	0.0319744	0	0	0	0	0
ENSMUSG00000050625	2.96299	0	0	0	0	0	1.48149	0	2.88655	0.486632	1	Ccdc121	1	181509633	181511451	-	1819	protein_coding	coiled-coil domain containing 121 [Source:MGI Symbol;Acc:MGI:2685601]	-	4	0	0	0	0	0	0.0816675	0	0	0	0	0
ENSMUSG00000031138	2.96299	0	0	0	0	0	1.48149	0	2.88655	0.486632	1	F9	X	59999464	60030759	+	2734	protein_coding	coagulation factor IX [Source:MGI Symbol;Acc:MGI:88384]	-	4	0	0	0	0	0	0.0543354	0	0	0	0	0
ENSMUSG00000112611	2.96299	0	0	0	0	0	1.48149	0	2.88655	0.486632	1	Glipr1l3	10	112141754	112160327	-	892	protein_coding	GLI pathogenesis-related 1 like 3 [Source:MGI Symbol;Acc:MGI:3620621]	-	4	0	0	0	0	0	0.166539	0	0	0	0	0
ENSMUSG00000087181	2.96299	0	0	0	0	0	1.48149	0	2.88655	0.486632	1	Gm13570	2	60098406	60098714	-	309	processed_pseudogene	predicted gene 13570 [Source:MGI Symbol;Acc:MGI:3649720]	-	4	0	0	0	0	0	0.480754	0	0	0	0	0
ENSMUSG00000091864	2.96299	0	0	0	0	0	1.48149	0	2.88655	0.486632	1	Gm17102	7	41393698	41397447	+	906	lincRNA	predicted gene 17102 [Source:MGI Symbol;Acc:MGI:4937929]	-	4	0	0	0	0	0	0.163966	0	0	0	0	0
ENSMUSG00000092250	2.96299	0	0	0	0	0	1.48149	0	2.88655	0.486632	1	Gm20467	19	43609077	43610625	-	994	lincRNA	predicted gene 20467 [Source:MGI Symbol;Acc:MGI:5141932]	-	4	0	0	0	0	0	0.14945	0	0	0	0	0
ENSMUSG00000088575	2.96299	0	0	0	0	0	1.48149	0	2.88655	0.486632	1	Gm24537	7	4738832	4738933	+	102	snRNA	predicted gene, 24537 [Source:MGI Symbol;Acc:MGI:5454314]	-	4	0	0	0	0	0	1.4564	0	0	0	0	0
ENSMUSG00000106555	2.96299	0	0	0	0	0	1.48149	0	2.88655	0.486632	1	Gm2479	5	123007299	123015080	-	1117	antisense	predicted gene 2479 [Source:MGI Symbol;Acc:MGI:3780646]	-	4	0	0	0	0	0	0.132993	0	0	0	0	0
ENSMUSG00000100908	2.96299	0	0	0	0	0	1.48149	0	2.88655	0.486632	1	Gm28888	1	88459683	88465558	+	316	lincRNA	predicted gene 28888 [Source:MGI Symbol;Acc:MGI:5579594]	-	4	0	0	0	0	0	0.470105	0	0	0	0	0
ENSMUSG00000092014	2.96299	0	0	0	0	0	1.48149	0	2.88655	0.486632	1	Gm4468	15	99810289	99810582	-	294	processed_pseudogene	predicted gene 4468 [Source:MGI Symbol;Acc:MGI:3782652]	-	4	0	0	0	0	0	0.505283	0	0	0	0	0
ENSMUSG00000111490	2.96299	0	0	0	0	0	1.48149	0	2.88655	0.486632	1	Gm47159	9	123138466	123139641	+	1176	TEC	predicted gene, 47159 [Source:MGI Symbol;Acc:MGI:6095931]	-	4	0	0	0	0	0	0.126321	0	0	0	0	0
ENSMUSG00000112830	2.96299	0	0	0	0	0	1.48149	0	2.88655	0.486632	1	Gm47765	12	80190160	80191428	-	346	processed_transcript	predicted gene, 47765 [Source:MGI Symbol;Acc:MGI:6096917]	-	4	0	0	0	0	0	0.429344	0	0	0	0	0
ENSMUSG00000094349	2.96299	0	0	0	0	0	1.48149	0	2.88655	0.486632	1	Gm8082	14	42988342	42993624	-	1403	protein_coding	predicted gene 8082 [Source:MGI Symbol;Acc:MGI:3646131]	-	4	0	0	0	0	0	0.105882	0	0	0	0	0
ENSMUSG00000032852	2.96299	0	0	0	0	0	1.48149	0	2.88655	0.486632	1	Rspo4	2	151842927	151874668	+	2371	protein_coding	R-spondin 4 [Source:MGI Symbol;Acc:MGI:1924467]	-	4	0	0	0	0	0	0.0626542	0	0	0	0	0
ENSMUSG00000027867	2.96299	0	0	0	0	0	1.48149	0	2.88655	0.486632	1	Spag17	3	99885406	100143322	+	8489	protein_coding	sperm associated antigen 17 [Source:MGI Symbol;Acc:MGI:1921612]	-	4	0	0	0	0	0	0.0174995	0	0	0	0	0
ENSMUSG00000072934	2.96299	0	0	0	0	0	1.48149	0	2.88655	0.486632	1	Trpc5os	X	144456581	144477066	+	3587	protein_coding	transient receptor potential cation channel, subfamily C, member 5, opposite strand [Source:MGI Symbol;Acc:MGI:3641805]	-	4	0	0	0	0	0	0.0414143	0	0	0	0	0
ENSMUSG00000020052	11.1112	12.3151	0	1.2015	3.06223	1.83288	11.7131	1.52415	2.88396	0.00817684	0.0400102	Ascl1	10	87490819	87493660	-	2481	protein_coding	achaete-scute family bHLH transcription factor 1 [Source:MGI Symbol;Acc:MGI:96919]	bHLH	15	14	0	1	3	2	0.224536	0.249837	0	0.0242534	0.0619762	0.0371753
ENSMUSG00000023905	2617.8	2239.58	462.497	278.747	325.617	253.854	2428.69	330.179	2.88106	5.94469e-26	8.16417e-24	Tnfrsf12a	17	23675445	23677468	-	1932	protein_coding	tumor necrosis factor receptor superfamily, member 12a [Source:MGI Symbol;Acc:MGI:1351484]	-	3534	2546	363	232	319	277	67.9331	58.3455	12.1423	7.22572	8.4628	6.61187
ENSMUSG00000001021	5.18523	2.63894	0	0	1.02074	0.916442	3.91208	0.484296	2.87451	0.114436	1	S100a3	3	90560578	90602702	+	5660	protein_coding	S100 calcium binding protein A3 [Source:MGI Symbol;Acc:MGI:1338849]	-	7	3	0	0	1	1	0.0459307	0.0234672	0	0	0.00905553	0.0081477
ENSMUSG00000088171	2.22224	2.63894	0	0	0	0.916442	2.43059	0.22911	2.87192	0.218947	1	Gm25220	2	25339651	25339745	+	95	snRNA	predicted gene, 25220 [Source:MGI Symbol;Acc:MGI:5454997]	-	3	3	0	0	0	1	1.17279	1.39815	0	0	0	0.485431
ENSMUSG00000048337	2.22224	2.63894	0	0	1.02074	0	2.43059	0.255186	2.87191	0.216457	1	Npy4r	14	34143992	34152489	-	3627	protein_coding	neuropeptide Y receptor Y4 [Source:MGI Symbol;Acc:MGI:105374]	-	3	3	0	0	1	0	0.0307182	0.036621	0	0	0.0141313	0
ENSMUSG00000081642	2.22224	2.63894	0	1.2015	0	0	2.43059	0.300374	2.87188	0.212277	1	Gm13532	2	57628989	57629228	-	240	processed_pseudogene	predicted gene 13532 [Source:MGI Symbol;Acc:MGI:3651645]	-	3	3	0	1	0	0	0.464228	0.553435	0	0.25072	0	0
ENSMUSG00000084892	2.22224	2.63894	0	1.2015	0	0	2.43059	0.300374	2.87188	0.212277	1	Gm14471	2	30306067	30323986	-	2358	processed_transcript	predicted gene 14471 [Source:MGI Symbol;Acc:MGI:3650368]	-	3	3	0	1	0	0	0.0472497	0.0563292	0	0.0255186	0	0
ENSMUSG00000116864	2.22224	2.63894	1.2741	0	0	0	2.43059	0.318524	2.87187	0.210644	1	AC154306.1	17	16669156	16670186	-	1031	processed_pseudogene	myeloblastosis oncogene-like 2 (Mybl2), pseudogene	-	3	3	1	0	0	0	0.108065	0.128831	0.0626818	0	0	0
ENSMUSG00000051483	5811.9	6857.73	1398.96	833.839	584.885	650.674	6334.81	867.089	2.86995	2.39257e-16	1.46584e-14	Cbr1	16	93605853	93610505	+	2554	protein_coding	carbonyl reductase 1 [Source:MGI Symbol;Acc:MGI:88284]	-	7846	7796	1098	694	573	710	114.09	135.147	27.7831	16.3508	11.4991	12.82
ENSMUSG00000064272	8.14821	4.39824	1.2741	2.40299	0	0	6.27322	0.919273	2.86735	0.066562	0.202537	Gpbar1	1	74278550	74279624	+	1075	protein_coding	G protein-coupled bile acid receptor 1 [Source:MGI Symbol;Acc:MGI:2653863]	-	11	5	1	2	0	0	0.38002	0.205929	0.0601162	0.111949	0	0
ENSMUSG00000115801	10.3705	13.1947	2.54819	0	2.04148	1.83288	11.7826	1.60564	2.863	0.00738681	0.0369034	AC160336.1	14	44544055	44637201	-	93147	lincRNA	novel transcript	-	14	15	2	0	2	2	0.00558189	0.00712982	0.00138759	0	0.0011005	0.000990177
ENSMUSG00000043670	5.92597	1.75929	0	0	1.02074	0.916442	3.84263	0.484296	2.8527	0.127794	1	Diras1	10	81019589	81025662	-	3035	protein_coding	DIRAS family, GTP-binding RAS-like 1 [Source:MGI Symbol;Acc:MGI:2183442]	-	8	2	0	0	1	1	0.0978933	0.0291761	0	0	0.0168877	0.0151947
ENSMUSG00000097800	10.3705	5.27788	2.54819	0	0	1.83288	7.82417	1.09527	2.85189	0.0440841	0.148762	B230344G16Rik	11	115988052	115993715	-	2024	lincRNA	RIKEN cDNA B230344G16 gene [Source:MGI Symbol;Acc:MGI:3642312]	-	14	6	2	0	0	2	0.256885	0.131249	0.0638586	0	0	0.0455692
ENSMUSG00000111058	5.92597	6.15753	1.2741	1.2015	1.02074	0	6.04175	0.874084	2.8512	0.0463216	0.154504	Gm36033	9	63926655	63937121	-	938	lincRNA	predicted gene, 36033 [Source:MGI Symbol;Acc:MGI:5595192]	-	8	7	1	1	1	0	0.316744	0.330409	0.0688965	0.0641501	0.0546421	0
ENSMUSG00000034059	68.8894	46.6213	5.09639	7.20898	10.2074	9.16442	57.7554	7.9193	2.84791	4.29665e-08	8.27116e-07	Ypel4	2	84734058	84738655	+	2614	protein_coding	yippee like 4 [Source:MGI Symbol;Acc:MGI:3605071]	-	93	53	4	6	10	10	1.32129	0.89769	0.0988904	0.138117	0.196076	0.176419
ENSMUSG00000045551	3.70373	4.39824	1.2741	1.2015	0	0	4.05098	0.618898	2.84555	0.110191	1	Fpr1	17	17876471	17883940	-	1324	protein_coding	formyl peptide receptor 1 [Source:MGI Symbol;Acc:MGI:107443]	-	5	5	1	1	0	0	0.14025	0.167201	0.0488104	0.0454477	0	0
ENSMUSG00000100120	2.96299	1.75929	0	1.2015	0	0	2.36114	0.300374	2.83497	0.224647	1	Gm553	1	52522902	52582679	+	701	lincRNA	predicted gene 553 [Source:MGI Symbol;Acc:MGI:2685399]	-	4	2	0	1	0	0	0.211916	0.126319	0	0.0858385	0	0
ENSMUSG00000077271	2.96299	1.75929	0	0	0	0.916442	2.36114	0.22911	2.83484	0.231554	1	Gm22781	4	3796447	3796583	-	137	snoRNA	predicted gene, 22781 [Source:MGI Symbol;Acc:MGI:5452558]	-	4	2	0	0	0	1	1.08433	0.646347	0	0	0	0.336613
ENSMUSG00000011486	2.96299	1.75929	0	0	0	0.916442	2.36114	0.22911	2.83484	0.231554	1	Slc25a41	17	57032773	57041654	-	1331	protein_coding	solute carrier family 25, member 41 [Source:MGI Symbol;Acc:MGI:2144215]	-	4	2	0	0	0	1	0.11161	0.0665286	0	0	0	0.0346476
ENSMUSG00000046733	522.967	440.703	70.0753	62.4778	66.3482	71.4825	481.835	67.596	2.83276	1.51296e-36	4.02074e-34	Gprc5a	6	135065651	135084709	+	2083	protein_coding	G protein-coupled receptor, family C, group 5, member A [Source:MGI Symbol;Acc:MGI:1891250]	-	706	501	55	52	65	78	12.5874	10.6489	1.70637	1.50215	1.59939	1.72686
ENSMUSG00000045733	18.5187	7.91682	1.2741	0	5.10371	0.916442	13.2177	1.82356	2.83207	0.0166286	0.0704932	Sprn	7	140150628	140154877	-	3374	protein_coding	shadow of prion protein [Source:MGI Symbol;Acc:MGI:3582583]	-	25	9	1	0	5	1	0.27518	0.118101	0.0191538	0	0.0759548	0.013668
ENSMUSG00000015652	665.19	537.464	126.136	82.9033	69.4105	62.3181	601.327	85.1919	2.82831	2.72136e-19	2.22749e-17	Steap1	5	5736317	5749326	-	1377	protein_coding	six transmembrane epithelial antigen of the prostate 1 [Source:MGI Symbol;Acc:MGI:1917608]	-	898	611	99	69	68	68	24.2194	19.6455	4.64624	3.01519	2.53108	2.27733
ENSMUSG00000074252	4.44448	3.51859	1.2741	1.2015	0	0	3.98153	0.618898	2.82348	0.114729	1	Gm10654	8	70931405	70933037	+	1633	TEC	predicted gene 10654 [Source:MGI Symbol;Acc:MGI:3643366]	-	6	4	1	1	0	0	0.136454	0.10845	0.0395743	0.036848	0	0
ENSMUSG00000048644	533.338	410.795	101.928	66.0823	54.0993	48.5714	472.066	67.6702	2.81302	2.74969e-17	1.84435e-15	Ctxn1	8	4257660	4259274	-	1212	protein_coding	cortexin 1 [Source:MGI Symbol;Acc:MGI:88566]	-	720	467	80	55	53	53	22.0623	17.0597	4.26567	2.73061	2.24132	2.01662
ENSMUSG00000086513	23.7039	20.2319	0	2.40299	5.10371	4.58221	21.9679	3.02223	2.80613	0.00101549	0.00696846	9130208D14Rik	7	105824223	105831515	-	7293	unprocessed_pseudogene	RIKEN cDNA 9130208D14 gene [Source:MGI Symbol;Acc:MGI:1924950]	-	32	23	0	2	5	5	0.162954	0.13963	0	0.0165015	0.0351394	0.0316166
ENSMUSG00000073102	26.6669	8.79647	1.2741	0	2.04148	6.41509	17.7317	2.43267	2.80579	0.0113807	0.0522162	Drc1	5	30281388	30366695	+	2683	protein_coding	dynein regulatory complex subunit 1 [Source:MGI Symbol;Acc:MGI:2685906]	-	36	10	1	0	2	7	0.498315	0.16502	0.0240868	0	0.0382067	0.120318
ENSMUSG00000101581	14.0742	5.27788	0	3.60449	2.04148	0	9.67603	1.41149	2.80546	0.0414353	0.142144	C430002N11Rik	9	96765562	96782477	+	2111	processed_transcript	RIKEN cDNA C430002N11 gene [Source:MGI Symbol;Acc:MGI:2442576]	-	19	6	0	3	2	0	0.334262	0.12584	0	0.0855132	0.0485593	0
ENSMUSG00000071317	13.3334	7.91682	0	0	2.04148	3.66577	10.6251	1.42681	2.80502	0.0275266	0.104698	Bves	10	45335772	45372479	+	4610	protein_coding	blood vessel epicardial substance [Source:MGI Symbol;Acc:MGI:1346013]	-	18	9	0	0	2	4	0.145008	0.0864366	0	0	0.0222361	0.0400139
ENSMUSG00000112860	0.740747	7.03718	1.2741	0	1.02074	0	3.88896	0.57371	2.80119	0.15616	1	Gm47439	12	98259060	98260307	+	1248	antisense	predicted gene, 47439 [Source:MGI Symbol;Acc:MGI:6096392]	-	1	8	1	0	1	0	0.0297582	0.283813	0.0517828	0	0.0410692	0
ENSMUSG00000026628	146.668	163.614	34.4006	15.6195	24.4978	15.5795	155.141	22.5244	2.79775	5.50719e-13	2.16303e-11	Atf3	1	191170296	191218039	-	2154	protein_coding	activating transcription factor 3 [Source:MGI Symbol;Acc:MGI:109384]	TF_bZIP	198	186	27	13	24	17	3.41382	3.82317	0.810062	0.36316	0.571079	0.363961
ENSMUSG00000084346	3.70373	0.879647	1.2741	0	0	0	2.29169	0.318524	2.79652	0.248953	1	Cyp4a30b	4	115452604	115471062	+	1527	protein_coding	cytochrome P450, family 4, subfamily a, polypeptide 30b [Source:MGI Symbol;Acc:MGI:3717145]	-	5	1	1	0	0	0	0.121605	0.0289946	0.0423215	0	0	0
ENSMUSG00000111212	3.70373	0.879647	1.2741	0	0	0	2.29169	0.318524	2.79652	0.248953	1	Gm47087	9	13308214	13312446	+	4233	TEC	predicted gene, 47087 [Source:MGI Symbol;Acc:MGI:6095814]	-	5	1	1	0	0	0	0.0438676	0.0104594	0.0152669	0	0	0
ENSMUSG00000086391	3.70373	0.879647	0	1.2015	0	0	2.29169	0.300374	2.79645	0.250662	1	1700042O10Rik	11	11868123	11885321	+	1075	antisense	RIKEN cDNA 1700042O10 gene [Source:MGI Symbol;Acc:MGI:1920571]	-	5	1	0	1	0	0	0.172736	0.0411858	0	0.0559747	0	0
ENSMUSG00000093956	3.70373	0.879647	0	1.2015	0	0	2.29169	0.300374	2.79645	0.250662	1	Gm24497	1	72244213	72244403	+	191	snRNA	predicted gene, 24497 [Source:MGI Symbol;Acc:MGI:5454274]	-	5	1	0	1	0	0	0.972206	0.231805	0	0.315041	0	0
ENSMUSG00000109123	3.70373	0.879647	0	1.2015	0	0	2.29169	0.300374	2.79645	0.250662	1	Gm39059	7	100542338	100543180	-	424	lincRNA	predicted gene, 39059 [Source:MGI Symbol;Acc:MGI:5621944]	-	5	1	0	1	0	0	0.437951	0.104422	0	0.141917	0	0
ENSMUSG00000021680	3.70373	0.879647	0	0	1.02074	0	2.29169	0.255186	2.79628	0.255033	1	Crhbp	13	95431371	95444924	-	1800	protein_coding	corticotropin releasing hormone binding protein [Source:MGI Symbol;Acc:MGI:88497]	-	5	1	0	0	1	0	0.103162	0.0245971	0	0	0.0284746	0
ENSMUSG00000097442	3.70373	0.879647	0	0	1.02074	0	2.29169	0.255186	2.79628	0.255033	1	Gm26632	8	33813203	33833094	+	1400	antisense	predicted gene, 26632 [Source:MGI Symbol;Acc:MGI:5477126]	-	5	1	0	0	1	0	0.132637	0.0316248	0	0	0.0366102	0
ENSMUSG00000087323	3.70373	0.879647	0	0	0	0.916442	2.29169	0.22911	2.79618	0.257634	1	Gm14170	2	156377925	156378968	-	331	antisense	predicted gene 14170 [Source:MGI Symbol;Acc:MGI:3650933]	-	5	1	0	0	0	1	0.561001	0.133761	0	0	0	0.139323
ENSMUSG00000085810	3.70373	0.879647	0	0	0	0.916442	2.29169	0.22911	2.79618	0.257634	1	Gm16325	3	146641932	146651715	+	3230	antisense	predicted gene 16325 [Source:MGI Symbol;Acc:MGI:3826549]	-	5	1	0	0	0	1	0.0574896	0.0137074	0	0	0	0.0142774
ENSMUSG00000041189	913.341	681.726	122.313	103.329	120.448	113.639	797.534	114.932	2.79531	3.97587e-36	9.68549e-34	Chrnb1	11	69784036	69795943	-	2531	protein_coding	cholinergic receptor, nicotinic, beta polypeptide 1 (muscle) [Source:MGI Symbol;Acc:MGI:87890]	-	1233	775	96	86	118	124	18.0923	13.5571	2.4512	2.04459	2.38957	2.25934
ENSMUSG00000020963	327.41	204.078	25.4819	27.6344	37.7675	61.4016	265.744	38.0714	2.78929	1.11403e-11	3.74942e-10	Tshr	12	91384563	91549808	+	6012	protein_coding	thyroid stimulating hormone receptor [Source:MGI Symbol;Acc:MGI:98849]	-	442	232	20	23	37	67	2.73039	1.70854	0.214986	0.230202	0.315437	0.513934
ENSMUSG00000020892	5.92597	8.79647	1.2741	0	1.02074	1.83288	7.36122	1.03193	2.78917	0.0328847	0.119881	Aloxe3	11	69125896	69149115	+	6397	protein_coding	arachidonate lipoxygenase 3 [Source:MGI Symbol;Acc:MGI:1345140]	-	8	10	1	0	1	2	0.0464446	0.0692118	0.0101024	0	0.00801224	0.014418
ENSMUSG00000022037	47026.3	30420.8	8707.18	5651.84	3958.44	4148.73	38723.6	5616.55	2.7856	2.91241e-15	1.552e-13	Clu	14	65968483	65981547	+	3437	protein_coding	clusterin [Source:MGI Symbol;Acc:MGI:88423]	-	63485	34583	6834	4704	3878	4527	685.983	445.491	128.498	82.3546	57.8307	60.7411
ENSMUSG00000036962	5.18523	2.63894	2.54819	0	0	0	3.91208	0.637049	2.7846	0.17279	1	Cfap221	1	119923341	119997234	-	2915	protein_coding	cilia and flagella associated protein 221 [Source:MGI Symbol;Acc:MGI:2684947]	-	7	3	2	0	0	0	0.0891828	0.0455658	0.0443396	0	0	0
ENSMUSG00000020377	518.523	514.594	151.618	61.2763	37.7675	51.3208	516.558	75.4955	2.78212	9.92781e-09	2.1635e-07	Ltc4s	11	50236461	50238616	-	1014	protein_coding	leukotriene C4 synthase [Source:MGI Symbol;Acc:MGI:107498]	-	700	585	119	51	37	56	25.6379	25.5431	7.58419	3.02644	1.87023	2.54684
ENSMUSG00000109321	2.96299	4.39824	0	0	1.02074	0.916442	3.68061	0.484296	2.77798	0.129254	1	A330076H08Rik	7	61930137	61982358	-	4448	processed_transcript	RIKEN cDNA A330076H08 gene [Source:MGI Symbol;Acc:MGI:2443193]	-	4	5	0	0	1	1	0.0333977	0.0497693	0	0	0.011523	0.0103678
ENSMUSG00000065968	19.2594	7.91682	0	7.20898	0	0.916442	13.5881	2.03136	2.7765	0.046612	0.155107	Ifitm7	16	13981699	13986888	-	2376	protein_coding	interferon induced transmembrane protein 7 [Source:MGI Symbol;Acc:MGI:1921732]	-	26	9	0	6	0	1	0.406395	0.167707	0	0.151951	0	0.0194091
ENSMUSG00000043333	234.817	219.912	24.2078	44.4554	30.6223	33.9084	227.364	33.2985	2.77056	1.05377e-19	8.94741e-18	Rhbdl2	4	123787874	123829904	+	3070	protein_coding	rhomboid like 2 [Source:MGI Symbol;Acc:MGI:3608413]	-	317	250	19	37	30	37	3.8348	3.60544	0.399959	0.725209	0.500856	0.555795
ENSMUSG00000049866	1587.42	1325.63	231.886	229.486	184.754	210.782	1456.52	214.227	2.76775	1.08729e-45	5.70491e-43	Arl4c	1	88673125	88702221	-	5492	protein_coding	ADP-ribosylation factor-like 4C [Source:MGI Symbol;Acc:MGI:2445172]	-	2143	1507	182	191	181	230	14.4915	12.149	2.14161	2.09268	1.68919	1.9313
ENSMUSG00000053166	11.8519	7.03718	3.82229	0	1.02074	0.916442	9.44456	1.43987	2.76512	0.0256059	0.0989047	Cdh22	2	165111507	165234853	-	3702	protein_coding	cadherin 22 [Source:MGI Symbol;Acc:MGI:1341843]	-	16	8	3	0	1	1	0.160511	0.0956775	0.0523703	0	0.013845	0.012457
ENSMUSG00000006731	1546.68	1215.67	242.078	193.441	194.962	184.205	1381.18	203.672	2.76457	1.08129e-38	3.51213e-36	B4galnt1	10	127165225	127172330	+	3454	protein_coding	beta-1,4-N-acetyl-galactosaminyl transferase 1 [Source:MGI Symbol;Acc:MGI:1342057]	-	2088	1382	190	161	191	201	22.4507	17.715	3.55493	2.80481	2.83427	2.68365
ENSMUSG00000087132	230.372	197.041	43.3193	28.8359	25.5186	29.3261	213.707	31.75	2.76274	9.55016e-19	7.37453e-17	A930001C03Rik	19	4439003	4448332	+	2008	processed_transcript	RIKEN cDNA A930001C03 gene [Source:MGI Symbol;Acc:MGI:2441838]	-	311	224	34	24	25	32	5.75199	4.93902	1.09425	0.719197	0.638126	0.734916
ENSMUSG00000103717	4.44448	0	0	0	0	0.916442	2.22224	0.22911	2.75209	0.366543	1	Gm38038	1	155855449	155855707	+	259	processed_pseudogene	predicted gene, 38038 [Source:MGI Symbol;Acc:MGI:5611266]	-	6	0	0	0	0	1	0.860346	0	0	0	0	0.178054
ENSMUSG00000108741	4.44448	0	0	0	0	0.916442	2.22224	0.22911	2.75209	0.366543	1	Gm44553	7	73458597	73460633	-	2037	TEC	predicted gene 44553 [Source:MGI Symbol;Acc:MGI:5753129]	-	6	0	0	0	0	1	0.109391	0	0	0	0	0.0226392
ENSMUSG00000112255	4.44448	0	0	0	0	0.916442	2.22224	0.22911	2.75209	0.366543	1	Gm47594	10	61570911	61575064	+	4154	TEC	predicted gene, 47594 [Source:MGI Symbol;Acc:MGI:6096642]	-	6	0	0	0	0	1	0.0536422	0	0	0	0	0.0111016
ENSMUSG00000028211	6676.35	6392.4	689.287	1135.41	1010.53	1043.83	6534.37	969.766	2.75182	3.7835e-32	7.10291e-30	Trp53inp1	4	11156431	11174379	+	6475	protein_coding	transformation related protein 53 inducible nuclear protein 1 [Source:MGI Symbol;Acc:MGI:1926609]	-	9013	7267	541	945	990	1139	51.6953	49.6903	5.39955	8.78197	7.83657	8.11214
ENSMUSG00000016942	27.4076	16.7133	3.82229	4.80599	2.04148	2.74933	22.0605	3.35477	2.74613	0.000384174	0.00301958	Tmprss6	15	78439667	78468634	-	3359	protein_coding	transmembrane serine protease 6 [Source:MGI Symbol;Acc:MGI:1919003]	-	37	19	3	4	2	3	0.409085	0.250438	0.057718	0.0716556	0.0305176	0.0411873
ENSMUSG00000112684	5.18523	1.75929	0	0	0	1.83288	3.47226	0.458221	2.74062	0.202627	1	Gm47958	10	118163985	118165162	-	541	antisense	predicted gene, 47958 [Source:MGI Symbol;Acc:MGI:6097232]	-	7	2	0	0	0	2	0.480532	0.163678	0	0	0	0.170484
ENSMUSG00000017943	8.14821	9.67612	0	2.40299	1.02074	1.83288	8.91217	1.31416	2.73325	0.0215311	0.0864922	Gdap1l1	2	163438476	163455324	+	2580	protein_coding	ganglioside-induced differentiation-associated protein 1-like 1 [Source:MGI Symbol;Acc:MGI:2385163]	-	11	11	0	2	1	2	0.158341	0.188768	0	0.0466456	0.019866	0.0357488
ENSMUSG00000034463	130.371	73.8904	17.8374	20.4254	9.18668	14.6631	102.131	15.5281	2.73299	2.73739e-09	6.50582e-08	Scara3	14	65919394	65953935	-	3597	protein_coding	scavenger receptor class A, member 3 [Source:MGI Symbol;Acc:MGI:2444418]	-	176	84	14	17	9	16	1.81716	1.03394	0.251529	0.284386	0.128243	0.205131
ENSMUSG00000114185	20.7409	7.91682	2.54819	2.40299	1.02074	2.74933	14.3289	2.18031	2.7281	0.00525354	0.0278001	Gm47662	13	32997062	33001750	+	3561	lincRNA	predicted gene, 47662 [Source:MGI Symbol;Acc:MGI:6096750]	-	28	9	2	2	1	3	0.292017	0.111899	0.0362959	0.0337954	0.0143932	0.0388509
ENSMUSG00000022887	219.261	245.422	29.3042	57.6719	30.6223	23.8275	232.341	35.3565	2.72609	3.78541e-13	1.52182e-11	Masp1	16	23449417	23520815	-	9833	protein_coding	mannan-binding lectin serine peptidase 1 [Source:MGI Symbol;Acc:MGI:88492]	-	296	279	23	48	30	26	1.11796	1.25625	0.151162	0.293735	0.156374	0.121938
ENSMUSG00000028860	888.896	632.466	159.262	103.329	95.9498	103.558	760.681	115.525	2.72425	1.37143e-21	1.36231e-19	Sytl1	4	133253090	133263113	-	2518	protein_coding	synaptotagmin-like 1 [Source:MGI Symbol;Acc:MGI:1933365]	-	1200	719	125	86	94	113	17.6989	12.6424	3.20815	2.05515	1.91339	2.06954
ENSMUSG00000102863	6.66672	7.03718	0	1.2015	0	2.74933	6.85195	0.987706	2.72399	0.0636654	0.196232	Gm37639	17	71366052	71368836	-	2785	TEC	predicted gene, 37639 [Source:MGI Symbol;Acc:MGI:5610867]	-	9	8	0	1	0	3	0.120016	0.127181	0	0.021606	0	0.0496761
ENSMUSG00000099289	0	4.39824	0	0	0	0.916442	2.19912	0.22911	2.72041	0.376769	1	Mir6403	4	134567723	134567851	-	129	miRNA	microRNA 6403 [Source:MGI Symbol;Acc:MGI:5531374]	-	0	5	0	0	0	1	0	1.71608	0	0	0	0.357488
ENSMUSG00000067795	4.44448	2.63894	1.2741	0	0	0.916442	3.54171	0.547635	2.71643	0.140148	1	4930444P10Rik	1	16065979	16093325	-	2063	protein_coding	RIKEN cDNA 4930444P10 gene [Source:MGI Symbol;Acc:MGI:1923049]	-	6	3	1	0	0	1	0.108012	0.0643841	0.0313257	0	0	0.0223538
ENSMUSG00000097912	4.44448	2.63894	1.2741	0	0	0.916442	3.54171	0.547635	2.71643	0.140148	1	6330403N20Rik	7	80297728	80299616	-	1189	lincRNA	RIKEN cDNA 6330403N20 gene [Source:MGI Symbol;Acc:MGI:1917985]	-	6	3	1	0	0	1	0.187409	0.111711	0.0543523	0	0	0.0387855
ENSMUSG00000036598	8.88896	8.79647	1.2741	1.2015	1.02074	1.83288	8.84272	1.33231	2.71557	0.016007	0.0683702	Ccdc113	8	95534085	95558890	+	1288	protein_coding	coiled-coil domain containing 113 [Source:MGI Symbol;Acc:MGI:3606076]	-	12	10	1	1	1	2	0.346009	0.343748	0.0501746	0.046718	0.0397937	0.0716087
ENSMUSG00000036894	368.151	299.96	82.8163	30.0374	54.0993	38.4906	334.055	51.3609	2.70851	2.90051e-12	1.0561e-10	Rap2b	3	61361638	61368430	+	6793	protein_coding	RAP2B, member of RAS oncogene family [Source:MGI Symbol;Acc:MGI:1921262]	-	497	341	65	25	53	42	2.71717	2.22254	0.618375	0.221451	0.399894	0.285128
ENSMUSG00000002384	19.2594	6.15753	2.54819	2.40299	3.06223	0	12.7085	2.00335	2.70687	0.0168397	0.0712258	Bmp8b	4	123105165	123132099	+	3880	protein_coding	bone morphogenetic protein 8b [Source:MGI Symbol;Acc:MGI:107335]	-	26	7	2	2	3	0	0.248865	0.0798772	0.0333118	0.0310169	0.0396296	0
ENSMUSG00000115709	0	2.63894	0	0	0	0	1.31947	0	2.70589	0.515235	1	4930431P22Rik	14	76760131	76762217	+	715	lincRNA	RIKEN cDNA 4930431P22 gene [Source:MGI Symbol;Acc:MGI:1921133]	-	0	3	0	0	0	0	0	0.185768	0	0	0	0
ENSMUSG00000105203	0	2.63894	0	0	0	0	1.31947	0	2.70589	0.515235	1	4933428P19Rik	10	62577694	62579069	+	1376	antisense	RIKEN cDNA 4933428P19 gene [Source:MGI Symbol;Acc:MGI:1918479]	-	0	3	0	0	0	0	0	0.0965293	0	0	0	0
ENSMUSG00000117103	0	2.63894	0	0	0	0	1.31947	0	2.70589	0.515235	1	AC107664.1	17	71421547	71421697	+	151	processed_pseudogene	inositol monophosphatase domain containing 1 (Impad1) pseudogene	-	0	3	0	0	0	0	0	0.879631	0	0	0	0
ENSMUSG00000116614	0	2.63894	0	0	0	0	1.31947	0	2.70589	0.515235	1	AC151299.1	17	16320517	16321100	-	471	processed_pseudogene	spermidine/spermine N1-acetyl transferase 1 (Sat1), pseudogene	-	0	3	0	0	0	0	0	0.282005	0	0	0	0
ENSMUSG00000071561	0	2.63894	0	0	0	0	1.31947	0	2.70589	0.515235	1	BC100530	16	36359382	36367748	-	790	protein_coding	cDNA sequence BC100530 [Source:MGI Symbol;Acc:MGI:3696883]	-	0	3	0	0	0	0	0	0.168132	0	0	0	0
ENSMUSG00000075611	0	2.63894	0	0	0	0	1.31947	0	2.70589	0.515235	1	Gm11545	11	94756976	94757763	-	375	unprocessed_pseudogene	predicted gene 11545 [Source:MGI Symbol;Acc:MGI:2144683]	-	0	3	0	0	0	0	0	0.354198	0	0	0	0
ENSMUSG00000096591	0	2.63894	0	0	0	0	1.31947	0	2.70589	0.515235	1	Gm13272	4	88779850	88780660	+	811	protein_coding	predicted gene 13272 [Source:MGI Symbol;Acc:MGI:3701968]	-	0	3	0	0	0	0	0	0.163778	0	0	0	0
ENSMUSG00000082990	0	2.63894	0	0	0	0	1.31947	0	2.70589	0.515235	1	Gm14052	2	132099869	132100899	+	1031	processed_pseudogene	predicted gene 14052 [Source:MGI Symbol;Acc:MGI:3650009]	-	0	3	0	0	0	0	0	0.128831	0	0	0	0
ENSMUSG00000085635	0	2.63894	0	0	0	0	1.31947	0	2.70589	0.515235	1	Gm14565	X	38705481	38737762	-	2494	lincRNA	predicted gene 14565 [Source:MGI Symbol;Acc:MGI:3705304]	-	0	3	0	0	0	0	0	0.0532575	0	0	0	0
ENSMUSG00000087360	0	2.63894	0	0	0	0	1.31947	0	2.70589	0.515235	1	Gm15104	X	150312601	150333065	-	842	lincRNA	predicted gene 15104 [Source:MGI Symbol;Acc:MGI:3705199]	-	0	3	0	0	0	0	0	0.157749	0	0	0	0
ENSMUSG00000090103	0	2.63894	0	0	0	0	1.31947	0	2.70589	0.515235	1	Gm16094	1	85599286	85599839	+	427	antisense	predicted gene 16094 [Source:MGI Symbol;Acc:MGI:3801967]	-	0	3	0	0	0	0	0	0.311064	0	0	0	0
ENSMUSG00000090338	0	2.63894	0	0	0	0	1.31947	0	2.70589	0.515235	1	Gm17081	4	42239725	42240202	+	478	unprocessed_pseudogene	predicted gene 17081 [Source:MGI Symbol;Acc:MGI:4937908]	-	0	3	0	0	0	0	0	0.277875	0	0	0	0
ENSMUSG00000088623	0	2.63894	0	0	0	0	1.31947	0	2.70589	0.515235	1	Gm23031	5	92302174	92302292	+	119	snRNA	predicted gene, 23031 [Source:MGI Symbol;Acc:MGI:5452808]	-	0	3	0	0	0	0	0	1.11617	0	0	0	0
ENSMUSG00000097491	0	2.63894	0	0	0	0	1.31947	0	2.70589	0.515235	1	Gm2366	8	45017216	45022385	-	3982	antisense	predicted gene 2366 [Source:MGI Symbol;Acc:MGI:3780534]	-	0	3	0	0	0	0	0	0.0333562	0	0	0	0
ENSMUSG00000098867	0	2.63894	0	0	0	0	1.31947	0	2.70589	0.515235	1	Gm27463	15	82641945	82642001	-	57	miRNA	predicted gene, 27463 [Source:MGI Symbol;Acc:MGI:5530845]	-	0	3	0	0	0	0	0	2.33025	0	0	0	0
ENSMUSG00000106812	0	2.63894	0	0	0	0	1.31947	0	2.70589	0.515235	1	Gm28563	5	118396806	118397330	-	211	lincRNA	predicted gene 28563 [Source:MGI Symbol;Acc:MGI:5579269]	-	0	3	0	0	0	0	0	0.629499	0	0	0	0
ENSMUSG00000103368	0	2.63894	0	0	0	0	1.31947	0	2.70589	0.515235	1	Gm36927	9	85342511	85344351	-	1841	TEC	predicted gene, 36927 [Source:MGI Symbol;Acc:MGI:5610155]	-	0	3	0	0	0	0	0	0.0721479	0	0	0	0
ENSMUSG00000050936	0	2.63894	0	0	0	0	1.31947	0	2.70589	0.515235	1	Gm42743	3	96269721	96279001	+	1511	lincRNA	predicted gene 42743 [Source:MGI Symbol;Acc:MGI:5662880]	-	0	3	0	0	0	0	0	0.0879049	0	0	0	0
ENSMUSG00000109794	0	2.63894	0	0	0	0	1.31947	0	2.70589	0.515235	1	Gm45571	8	28527826	28529717	-	569	lincRNA	predicted gene 45571 [Source:MGI Symbol;Acc:MGI:5791407]	-	0	3	0	0	0	0	0	0.233435	0	0	0	0
ENSMUSG00000113680	0	2.63894	0	0	0	0	1.31947	0	2.70589	0.515235	1	Gm47405	13	10064758	10070866	-	5563	sense_intronic	predicted gene, 47405 [Source:MGI Symbol;Acc:MGI:6096336]	-	0	3	0	0	0	0	0	0.0238764	0	0	0	0
ENSMUSG00000105559	0	2.63894	0	0	0	0	1.31947	0	2.70589	0.515235	1	Gm4860	3	134963121	134963574	+	454	processed_pseudogene	predicted gene 4860 [Source:MGI Symbol;Acc:MGI:3647155]	-	0	3	0	0	0	0	0	0.292565	0	0	0	0
ENSMUSG00000113682	0	2.63894	0	0	0	0	1.31947	0	2.70589	0.515235	1	Gm48630	12	110985984	110987118	-	1135	TEC	predicted gene, 48630 [Source:MGI Symbol;Acc:MGI:6098232]	-	0	3	0	0	0	0	0	0.117026	0	0	0	0
ENSMUSG00000115354	0	2.63894	0	0	0	0	1.31947	0	2.70589	0.515235	1	Gm49083	14	43804696	43812383	-	2385	lincRNA	predicted gene, 49083 [Source:MGI Symbol;Acc:MGI:6118469]	-	0	3	0	0	0	0	0	0.0556915	0	0	0	0
ENSMUSG00000113448	0	2.63894	0	0	0	0	1.31947	0	2.70589	0.515235	1	Gm7042	13	12734379	12734762	+	384	processed_pseudogene	predicted gene 7042 [Source:MGI Symbol;Acc:MGI:3643634]	-	0	3	0	0	0	0	0	0.345897	0	0	0	0
ENSMUSG00000087541	0	2.63894	0	0	0	0	1.31947	0	2.70589	0.515235	1	Hopxos	5	77094532	77102303	+	1661	antisense	HOP homeobox, opposite strand [Source:MGI Symbol;Acc:MGI:3801917]	-	0	3	0	0	0	0	0	0.0799665	0	0	0	0
ENSMUSG00000057615	0	2.63894	0	0	0	0	1.31947	0	2.70589	0.515235	1	Ldoc1	X	61709497	61710955	+	1459	protein_coding	regulator of NFKB signaling [Source:MGI Symbol;Acc:MGI:2685212]	-	0	3	0	0	0	0	0	0.0910379	0	0	0	0
ENSMUSG00000020545	0	2.63894	0	0	0	0	1.31947	0	2.70589	0.515235	1	Lrrc72	12	36208345	36253398	-	1982	protein_coding	leucine rich repeat containing 72 [Source:MGI Symbol;Acc:MGI:1920830]	-	0	3	0	0	0	0	0	0.0670153	0	0	0	0
ENSMUSG00000037974	0	2.63894	0	0	0	0	1.31947	0	2.70589	0.515235	1	Muc5ac	7	141788972	141819231	+	10752	protein_coding	mucin 5, subtypes A and C, tracheobronchial/gastric [Source:MGI Symbol;Acc:MGI:104697]	-	0	3	0	0	0	0	0	0.0123535	0	0	0	0
ENSMUSG00000019890	0	2.63894	0	0	0	0	1.31947	0	2.70589	0.515235	1	Nts	10	102481756	102490486	-	1248	protein_coding	neurotensin [Source:MGI Symbol;Acc:MGI:1328351]	-	0	3	0	0	0	0	0	0.10643	0	0	0	0
ENSMUSG00000046272	0	2.63894	0	0	0	0	1.31947	0	2.70589	0.515235	1	Olfr1444	19	12857283	12863440	+	1895	protein_coding	olfactory receptor 1444 [Source:MGI Symbol;Acc:MGI:3031278]	-	0	3	0	0	0	0	0	0.070092	0	0	0	0
ENSMUSG00000060787	0	2.63894	0	0	0	0	1.31947	0	2.70589	0.515235	1	Olfr464	11	87913268	87920967	-	2318	protein_coding	olfactory receptor 464 [Source:MGI Symbol;Acc:MGI:3030298]	-	0	3	0	0	0	0	0	0.0573012	0	0	0	0
ENSMUSG00000034224	0	2.63894	0	0	0	0	1.31947	0	2.70589	0.515235	1	Slc38a8	8	119479602	119501698	-	3499	protein_coding	solute carrier family 38, member 8 [Source:MGI Symbol;Acc:MGI:2685433]	-	0	3	0	0	0	0	0	0.0379606	0	0	0	0
ENSMUSG00000036251	0	2.63894	0	0	0	0	1.31947	0	2.70589	0.515235	1	Trpm8	1	88277661	88389293	+	4732	protein_coding	transient receptor potential cation channel, subfamily M, member 8 [Source:MGI Symbol;Acc:MGI:2181435]	-	0	3	0	0	0	0	0	0.0280694	0	0	0	0
ENSMUSG00000087593	22.9631	15.8336	2.54819	3.60449	3.06223	2.74933	19.3984	2.99106	2.70258	0.000588986	0.00437793	Gm16174	7	19816553	19818625	+	402	antisense	predicted gene 16174 [Source:MGI Symbol;Acc:MGI:3801857]	-	31	18	2	3	3	3	2.8639	1.98245	0.321517	0.449051	0.382495	0.344149
ENSMUSG00000115902	37.7781	49.2602	3.82229	7.20898	6.12445	9.16442	43.5192	6.58004	2.70032	1.7676e-06	2.5294e-05	AC113595.1	15	79889532	79893120	+	3589	antisense	novel transcript, antisense to Apobec3	-	51	56	3	6	6	10	0.527738	0.690829	0.0540191	0.100595	0.0856857	0.128493
ENSMUSG00000056737	2745.21	2251.9	677.82	318.397	274.58	274.016	2498.55	386.203	2.69553	2.70568e-12	9.92228e-11	Capg	6	72544391	72562983	+	2529	protein_coding	capping protein (actin filament), gelsolin-like [Source:MGI Symbol;Acc:MGI:1098259]	-	3706	2560	532	265	269	299	54.4225	44.8175	13.5945	6.30517	5.45172	5.45223
ENSMUSG00000028715	8784.51	12241.2	3482.11	2216.76	149.028	654.34	10512.8	1625.56	2.69323	0.0250919	0.0974113	Cyp4a14	4	115486200	115496142	-	2601	protein_coding	cytochrome P450, family 4, subfamily a, polypeptide 14 [Source:MGI Symbol;Acc:MGI:1096550]	-	11859	13916	2733	1845	146	714	169.328	236.881	67.9046	42.6831	2.87702	12.6593
ENSMUSG00000097937	5.18523	1.75929	0	1.2015	0	0.916442	3.47226	0.529485	2.69202	0.154882	1	Gm6967	19	46674273	46675279	-	1007	processed_pseudogene	predicted gene 6967 [Source:MGI Symbol;Acc:MGI:3648147]	-	7	2	0	1	0	1	0.258161	0.087934	0	0.0597545	0	0.0457954
ENSMUSG00000072812	104.445	70.3718	20.3856	7.20898	10.2074	16.496	87.4085	13.5745	2.69054	2.52665e-08	5.0989e-07	Ahnak2	12	112772194	112802657	-	14163	protein_coding	AHNAK nucleoprotein 2 [Source:MGI Symbol;Acc:MGI:2144831]	-	141	80	16	6	10	18	0.369731	0.250087	0.073007	0.0254915	0.0361889	0.0586096
ENSMUSG00000028039	167.409	134.586	28.0301	14.418	22.4563	28.4097	150.997	23.3285	2.68927	9.05571e-14	3.9851e-12	Efna3	3	89313899	89322965	-	2434	protein_coding	ephrin A3 [Source:MGI Symbol;Acc:MGI:106644]	-	226	153	22	12	22	31	3.44834	2.78309	0.58412	0.296661	0.463268	0.587344
ENSMUSG00000116539	4.44448	2.63894	0	1.2015	1.02074	0	3.54171	0.55556	2.68406	0.14585	1	AC098883.1	16	78477742	78480539	-	2798	TEC	TEC	-	6	3	0	1	1	0	0.0796389	0.0474712	0	0.0215056	0.0183182	0
ENSMUSG00000015850	549.634	434.546	71.3494	64.8808	93.9083	76.0647	492.09	76.5508	2.68091	1.19823e-26	1.71464e-24	Adamtsl4	3	95676201	95687917	-	4198	protein_coding	ADAMTS-like 4 [Source:MGI Symbol;Acc:MGI:2389008]	-	742	494	56	54	92	83	6.56422	5.21004	0.862076	0.774019	1.12325	0.911774
ENSMUSG00000097370	0.740747	3.51859	0	0	0	0.916442	2.12967	0.22911	2.67377	0.290931	1	4930467K11Rik	10	57478381	57486351	-	723	lincRNA	RIKEN cDNA 4930467K11 gene [Source:MGI Symbol;Acc:MGI:1922178]	-	1	4	0	0	0	1	0.0513669	0.24495	0	0	0	0.0637842
ENSMUSG00000108895	0.740747	3.51859	0	0	0	0.916442	2.12967	0.22911	2.67377	0.290931	1	Gm45070	7	101018623	101018868	-	246	processed_pseudogene	predicted gene 45070 [Source:MGI Symbol;Acc:MGI:5753646]	-	1	4	0	0	0	1	0.150969	0.719915	0	0	0	0.187463
ENSMUSG00000022755	0.740747	3.51859	0	1.2015	0	0	2.12967	0.300374	2.67345	0.283561	1	Adgrg7	16	56724609	56795855	-	2698	protein_coding	adhesion G protein-coupled receptor G7 [Source:MGI Symbol;Acc:MGI:2441732]	-	1	4	0	1	0	0	0.0137651	0.0656409	0	0.0223027	0	0
ENSMUSG00000070990	0.740747	3.51859	0	1.2015	0	0	2.12967	0.300374	2.67345	0.283561	1	Foxe1	4	46343609	46346412	+	2804	protein_coding	forkhead box E1 [Source:MGI Symbol;Acc:MGI:1353500]	Fork	1	4	0	1	0	0	0.0132447	0.0631594	0	0.0214596	0	0
ENSMUSG00000095969	0.740747	3.51859	1.2741	0	0	0	2.12967	0.318524	2.67337	0.281757	1	Rnu1a1	11	87422867	87423030	+	164	snRNA	U1a1 small nuclear RNA [Source:MGI Symbol;Acc:MGI:97972]	-	1	4	1	0	0	0	0.226453	1.07987	0.394054	0	0	0
ENSMUSG00000113660	28.8891	25.5098	2.54819	3.60449	5.10371	5.49865	27.1994	4.18876	2.67052	7.5496e-05	0.00072123	Gm5626	13	74533526	74534583	+	1058	processed_pseudogene	predicted gene 5626 [Source:MGI Symbol;Acc:MGI:3779505]	-	39	29	2	3	5	6	1.36899	1.21358	0.122164	0.170622	0.242223	0.261527
ENSMUSG00000021701	1803.72	1776.01	267.56	384.479	227.626	248.356	1789.86	282.005	2.66804	1.49942e-26	2.13073e-24	Plk2	13	110395046	110400844	+	4491	protein_coding	polo like kinase 2 [Source:MGI Symbol;Acc:MGI:1099790]	-	2435	2019	210	320	223	271	20.1362	19.9044	3.02187	4.28753	2.54503	2.78277
ENSMUSG00000112822	3.70373	3.51859	0	2.40299	0	0	3.61116	0.600748	2.66507	0.194749	1	A130012E19Rik	10	115394750	115397884	+	3135	TEC	RIKEN cDNA A130012E19 gene [Source:MGI Symbol;Acc:MGI:2443640]	-	5	4	0	2	0	0	0.0592317	0.0564909	0	0.0383877	0	0
ENSMUSG00000105199	2.22224	4.39824	0	0	0	1.83288	3.31024	0.458221	2.66125	0.21425	1	Gm43581	3	104642994	104645857	+	2864	sense_intronic	predicted gene 43581 [Source:MGI Symbol;Acc:MGI:5663718]	-	3	5	0	0	0	2	0.0389018	0.0772953	0	0	0	0.0322039
ENSMUSG00000052584	78.5191	65.9735	24.2078	7.20898	7.1452	8.24798	72.2463	11.7025	2.65428	2.8e-06	3.81722e-05	Serp2	14	76532814	76556889	-	1388	protein_coding	stress-associated endoplasmic reticulum protein family member 2 [Source:MGI Symbol;Acc:MGI:1919911]	-	106	75	19	6	7	9	2.83621	2.39237	0.884635	0.260113	0.258487	0.299023
ENSMUSG00000037716	4.44448	2.63894	1.2741	1.2015	0	0	3.54171	0.618898	2.65369	0.15123	1	Ccdc33	9	58028677	58118823	-	5342	protein_coding	coiled-coil domain containing 33 [Source:MGI Symbol;Acc:MGI:1922464]	-	6	3	1	1	0	0	0.0417128	0.0248642	0.0120975	0.0112641	0	0
ENSMUSG00000025804	34.8151	54.5381	10.1928	6.00748	4.08297	8.24798	44.6766	7.1328	2.65363	4.56171e-06	5.957e-05	Ccr1	9	123962124	123968692	-	2833	protein_coding	chemokine (C-C motif) receptor 1 [Source:MGI Symbol;Acc:MGI:104618]	-	47	62	8	5	4	9	0.616131	0.96895	0.182492	0.1062	0.0723675	0.146503
ENSMUSG00000090634	244.446	157.457	49.6898	44.4554	16.3319	19.2453	200.952	32.4306	2.64846	4.15393e-08	8.0115e-07	Gm8126	14	43258649	43266799	+	1764	protein_coding	predicted gene 8126 [Source:MGI Symbol;Acc:MGI:3646861]	-	330	179	39	37	16	21	6.94764	4.49273	1.42878	1.26213	0.464892	0.549
ENSMUSG00000050335	4328.18	3398.08	886.772	523.853	592.031	467.385	3863.13	617.51	2.64645	5.38589e-20	4.73011e-18	Lgals3	14	47367751	47386160	+	1858	protein_coding	lectin, galactose binding, soluble 3 [Source:MGI Symbol;Acc:MGI:96778]	-	5843	3863	696	436	580	510	116.792	92.0524	24.2083	14.1202	15.9997	12.6583
ENSMUSG00000046240	7.40747	2.63894	1.2741	0	1.02074	0.916442	5.0232	0.80282	2.64353	0.0852809	1	Hepacam	9	37367351	37386575	+	3347	protein_coding	hepatocyte cell adhesion molecule [Source:MGI Symbol;Acc:MGI:1920177]	-	10	3	1	0	1	1	0.11096	0.0396846	0.0193083	0	0.0153135	0.0137783
ENSMUSG00000006724	540.745	640.383	71.3494	86.5078	133.717	86.1455	590.564	94.43	2.64029	5.7795e-20	5.05409e-18	Cyp27b1	10	127048250	127053006	+	2574	protein_coding	cytochrome P450, family 27, subfamily b, polypeptide 1 [Source:MGI Symbol;Acc:MGI:1098274]	-	730	728	56	72	131	94	10.5326	12.5222	1.40598	1.68315	2.60851	1.68411
ENSMUSG00000094421	2.96299	3.51859	0	0	0	1.83288	3.24079	0.458221	2.63341	0.217051	1	Gm20778	8	20035108	20040320	+	627	unprocessed_pseudogene	predicted gene, 20778 [Source:MGI Symbol;Acc:MGI:5434134]	-	4	4	0	0	0	2	0.236927	0.282455	0	0	0	0.1471
ENSMUSG00000066607	225.928	168.892	39.497	27.6344	30.6223	30.2426	197.41	31.9991	2.6319	2.68676e-17	1.80852e-15	Insyn1	9	58488603	58499780	+	2331	protein_coding	inhibitory synaptic factor 1 [Source:MGI Symbol;Acc:MGI:2442108]	-	305	192	31	23	30	33	4.85936	3.64683	0.859448	0.593725	0.659644	0.652865
ENSMUSG00000106219	0.740747	1.75929	0	0	0	0	1.25002	0	2.63135	0.487473	1	5830416I19Rik	5	64044978	64050228	+	2627	lincRNA	RIKEN cDNA 5830416I19 gene [Source:MGI Symbol;Acc:MGI:1922007]	-	1	2	0	0	0	0	0.0141371	0.0337075	0	0	0	0
ENSMUSG00000027446	0.740747	1.75929	0	0	0	0	1.25002	0	2.63135	0.487473	1	9230104L09Rik	2	148846711	148865038	-	901	protein_coding	RIKEN cDNA 9230104L09 gene [Source:MGI Symbol;Acc:MGI:1924955]	-	1	2	0	0	0	0	0.041219	0.0982792	0	0	0	0
ENSMUSG00000105082	0.740747	1.75929	0	0	0	0	1.25002	0	2.63135	0.487473	1	Aqp10-ps	3	89964709	89968658	-	835	unprocessed_pseudogene	aquaporin 10, pseudogene [Source:MGI Symbol;Acc:MGI:4356425]	-	1	2	0	0	0	0	0.044477	0.106047	0	0	0	0
ENSMUSG00000068348	0.740747	1.75929	0	0	0	0	1.25002	0	2.63135	0.487473	1	Gm10238	15	75235597	75238768	-	408	unprocessed_pseudogene	predicted pseudogene 10238 [Source:MGI Symbol;Acc:MGI:3641620]	-	1	2	0	0	0	0	0.0910252	0.217033	0	0	0	0
ENSMUSG00000082266	0.740747	1.75929	0	0	0	0	1.25002	0	2.63135	0.487473	1	Gm12303	11	68035038	68035710	-	673	processed_pseudogene	predicted gene 12303 [Source:MGI Symbol;Acc:MGI:3650207]	-	1	2	0	0	0	0	0.0551832	0.131574	0	0	0	0
ENSMUSG00000081849	0.740747	1.75929	0	0	0	0	1.25002	0	2.63135	0.487473	1	Gm15847	5	73013528	73017236	+	1065	transcribed_unprocessed_pseudogene	predicted gene 15847 [Source:MGI Symbol;Acc:MGI:3783237]	-	1	2	0	0	0	0	0.0348716	0.0831451	0	0	0	0
ENSMUSG00000091306	0.740747	1.75929	0	0	0	0	1.25002	0	2.63135	0.487473	1	Gm17606	14	54640952	54648293	+	234	protein_coding	predicted gene, 17606 [Source:MGI Symbol;Acc:MGI:4937240]	-	1	2	0	0	0	0	0.158711	0.378417	0	0	0	0
ENSMUSG00000099373	0.740747	1.75929	0	0	0	0	1.25002	0	2.63135	0.487473	1	Gm19667	9	105470520	105480194	+	3334	antisense	predicted gene, 19667 [Source:MGI Symbol;Acc:MGI:5011852]	-	1	2	0	0	0	0	0.0111393	0.0265595	0	0	0	0
ENSMUSG00000089224	0.740747	1.75929	0	0	0	0	1.25002	0	2.63135	0.487473	1	Gm22075	11	72800287	72800478	-	192	misc_RNA	predicted gene, 22075 [Source:MGI Symbol;Acc:MGI:5451852]	-	1	2	0	0	0	0	0.193429	0.461195	0	0	0	0
ENSMUSG00000088519	0.740747	1.75929	0	0	0	0	1.25002	0	2.63135	0.487473	1	Gm24439	11	3474285	3474401	-	117	snoRNA	predicted gene, 24439 [Source:MGI Symbol;Acc:MGI:5454216]	-	1	2	0	0	0	0	0.317421	0.756834	0	0	0	0
ENSMUSG00000112976	0.740747	1.75929	0	0	0	0	1.25002	0	2.63135	0.487473	1	Gm2654	13	50786144	50787735	+	1592	processed_pseudogene	predicted gene 2654 [Source:MGI Symbol;Acc:MGI:3780822]	-	1	2	0	0	0	0	0.0233281	0.0556216	0	0	0	0
ENSMUSG00000100963	0.740747	1.75929	0	0	0	0	1.25002	0	2.63135	0.487473	1	Gm28372	2	130405239	130408256	+	1876	protein_coding	predicted gene 28372 [Source:MGI Symbol;Acc:MGI:5579078]	-	1	2	0	0	0	0	0.0197965	0.0472012	0	0	0	0
ENSMUSG00000108814	0.740747	1.75929	0	0	0	0	1.25002	0	2.63135	0.487473	1	Gm30717	7	125416994	125418114	-	494	lincRNA	predicted gene, 30717 [Source:MGI Symbol;Acc:MGI:5589876]	-	1	2	0	0	0	0	0.0751787	0.17925	0	0	0	0
ENSMUSG00000103098	0.740747	1.75929	0	0	0	0	1.25002	0	2.63135	0.487473	1	Gm37559	1	165613059	165613890	-	832	processed_pseudogene	predicted gene, 37559 [Source:MGI Symbol;Acc:MGI:5610787]	-	1	2	0	0	0	0	0.0446374	0.10643	0	0	0	0
ENSMUSG00000105335	0.740747	1.75929	0	0	0	0	1.25002	0	2.63135	0.487473	1	Gm42423	5	139895809	139902734	+	670	lincRNA	predicted gene 42423 [Source:MGI Symbol;Acc:MGI:5662560]	-	1	2	0	0	0	0	0.0554303	0.132163	0	0	0	0
ENSMUSG00000115087	0.740747	1.75929	0	0	0	0	1.25002	0	2.63135	0.487473	1	Gm48998	14	78597770	78600476	-	2707	TEC	predicted gene, 48998 [Source:MGI Symbol;Acc:MGI:6118348]	-	1	2	0	0	0	0	0.0137193	0.0327113	0	0	0	0
ENSMUSG00000072624	0.740747	1.75929	0	0	0	0	1.25002	0	2.63135	0.487473	1	Gm5460	14	34016758	34048193	+	4336	protein_coding	predicted gene 5460 [Source:MGI Symbol;Acc:MGI:3643519]	-	1	2	0	0	0	0	0.0085651	0.0204219	0	0	0	0
ENSMUSG00000058873	0.740747	1.75929	0	0	0	0	1.25002	0	2.63135	0.487473	1	Gm5582	6	131253528	131254049	-	522	processed_pseudogene	predicted gene 5582 [Source:MGI Symbol;Acc:MGI:3643463]	-	1	2	0	0	0	0	0.0711461	0.169635	0	0	0	0
ENSMUSG00000091020	0.740747	1.75929	0	0	0	0	1.25002	0	2.63135	0.487473	1	Gm5828	1	16768279	16770138	-	1860	processed_pseudogene	predicted gene 5828 [Source:MGI Symbol;Acc:MGI:3644176]	HMG	1	2	0	0	0	0	0.0199668	0.0476073	0	0	0	0
ENSMUSG00000095318	0.740747	1.75929	0	0	0	0	1.25002	0	2.63135	0.487473	1	Gm8024	14	42518878	42524282	-	1408	protein_coding	predicted gene 8024 [Source:MGI Symbol;Acc:MGI:3647989]	-	1	2	0	0	0	0	0.0263766	0.0628903	0	0	0	0
ENSMUSG00000022076	0.740747	1.75929	0	0	0	0	1.25002	0	2.63135	0.487473	1	Klhl1	14	96102736	96519102	-	6645	protein_coding	kelch-like 1 [Source:MGI Symbol;Acc:MGI:2136335]	-	1	2	0	0	0	0	0.00558891	0.0133257	0	0	0	0
ENSMUSG00000065557	0.740747	1.75929	0	0	0	0	1.25002	0	2.63135	0.487473	1	Mirlet7c-1	16	77599657	77599750	+	94	miRNA	microRNA let7c-1 [Source:MGI Symbol;Acc:MGI:2676795]	-	1	2	0	0	0	0	0.395088	0.942016	0	0	0	0
ENSMUSG00000027233	0.740747	1.75929	0	0	0	0	1.25002	0	2.63135	0.487473	1	Patl2	2	122120108	122186189	-	2434	protein_coding	protein associated with topoisomerase II homolog 2 (yeast) [Source:MGI Symbol;Acc:MGI:1914828]	-	1	2	0	0	0	0	0.0152581	0.0363803	0	0	0	0
ENSMUSG00000081318	0.740747	1.75929	0	0	0	0	1.25002	0	2.63135	0.487473	1	Rpl36-ps1	11	116504536	116504838	+	303	processed_pseudogene	ribosomal protein L36, pseudogene 1 [Source:MGI Symbol;Acc:MGI:3651798]	-	1	2	0	0	0	0	0.122569	0.292243	0	0	0	0
ENSMUSG00000001023	0.740747	1.75929	0	0	0	0	1.25002	0	2.63135	0.487473	1	S100a5	3	90608523	90611780	+	432	protein_coding	S100 calcium binding protein A5 [Source:MGI Symbol;Acc:MGI:1338915]	-	1	2	0	0	0	0	0.0859682	0.204976	0	0	0	0
ENSMUSG00000039860	0.740747	1.75929	0	0	0	0	1.25002	0	2.63135	0.487473	1	Srrm3	5	135806890	135874772	+	6406	protein_coding	serine/arginine repetitive matrix 3 [Source:MGI Symbol;Acc:MGI:1920309]	-	1	2	0	0	0	0	0.00579742	0.0138229	0	0	0	0
ENSMUSG00000048764	0.740747	1.75929	0	0	0	0	1.25002	0	2.63135	0.487473	1	Tmprss11f	5	86521898	86632424	-	6807	protein_coding	transmembrane protease, serine 11f [Source:MGI Symbol;Acc:MGI:2442348]	-	1	2	0	0	0	0	0.0054559	0.0130086	0	0	0	0
ENSMUSG00000082180	1.48149	2.63894	0	0	0	0.916442	2.06022	0.22911	2.63054	0.286521	1	Gm12230	11	54947435	54947888	+	454	processed_pseudogene	predicted gene 12230 [Source:MGI Symbol;Acc:MGI:3649746]	-	2	3	0	0	0	1	0.163605	0.292565	0	0	0	0.101577
ENSMUSG00000086411	1.48149	2.63894	0	0	0	0.916442	2.06022	0.22911	2.63054	0.286521	1	Gm14236	2	168010529	168011506	+	872	antisense	predicted gene 14236 [Source:MGI Symbol;Acc:MGI:3651467]	-	2	3	0	0	0	1	0.0851795	0.152321	0	0	0	0.0528853
ENSMUSG00000111280	1.48149	2.63894	0	0	0	0.916442	2.06022	0.22911	2.63054	0.286521	1	Gm47239	9	44713010	44713713	+	704	TEC	predicted gene, 47239 [Source:MGI Symbol;Acc:MGI:6096060]	-	2	3	0	0	0	1	0.105506	0.188671	0	0	0	0.0655057
ENSMUSG00000112952	1.48149	2.63894	0	0	0	0.916442	2.06022	0.22911	2.63054	0.286521	1	Gm48336	13	53028918	53035090	+	2973	lincRNA	predicted gene, 48336 [Source:MGI Symbol;Acc:MGI:6097796]	-	2	3	0	0	0	1	0.0249837	0.0446769	0	0	0	0.0155116
ENSMUSG00000085058	1.48149	2.63894	0	0	1.02074	0	2.06022	0.255186	2.63048	0.283551	1	8030453O22Rik	6	39527513	39544486	+	2383	processed_transcript	RIKEN cDNA 8030453O22 gene [Source:MGI Symbol;Acc:MGI:1924459]	-	2	3	0	0	1	0	0.0311693	0.0557383	0	0	0.0215083	0
ENSMUSG00000116557	1.48149	2.63894	0	0	1.02074	0	2.06022	0.255186	2.63048	0.283551	1	AC118542.1	16	18207822	18213863	-	3284	lincRNA	novel transcript	-	2	3	0	0	1	0	0.0226177	0.0404459	0	0	0.0156073	0
ENSMUSG00000101330	1.48149	2.63894	0	0	1.02074	0	2.06022	0.255186	2.63048	0.283551	1	Gm10193	1	105764444	105764674	+	231	processed_pseudogene	predicted gene 10193 [Source:MGI Symbol;Acc:MGI:3708520]	-	2	3	0	0	1	0	0.321544	0.574997	0	0	0.22188	0
ENSMUSG00000088763	1.48149	2.63894	0	0	1.02074	0	2.06022	0.255186	2.63048	0.283551	1	Gm24391	6	120524897	120524998	+	102	snRNA	predicted gene, 24391 [Source:MGI Symbol;Acc:MGI:5454168]	-	2	3	0	0	1	0	0.728202	1.3022	0	0	0.502493	0
ENSMUSG00000109549	1.48149	2.63894	0	0	1.02074	0	2.06022	0.255186	2.63048	0.283551	1	Gm38941	7	5054472	5055000	+	529	unitary_pseudogene	predicted gene, 38941 [Source:MGI Symbol;Acc:MGI:5621826]	-	2	3	0	0	1	0	0.140409	0.251086	0	0	0.0968891	0
ENSMUSG00000065734	1.48149	2.63894	0	1.2015	0	0	2.06022	0.300374	2.63038	0.278571	1	Snord49a	11	62603450	62603521	+	72	snoRNA	small nucleolar RNA, C/D box 49A [Source:MGI Symbol;Acc:MGI:3819538]	-	2	3	0	1	0	0	1.03162	1.84478	0	0.835733	0	0
ENSMUSG00000105594	1.48149	2.63894	1.2741	0	0	0	2.06022	0.318524	2.63034	0.276628	1	Gm43398	5	143395503	143398244	+	2742	TEC	predicted gene 43398 [Source:MGI Symbol;Acc:MGI:5663535]	-	2	3	1	0	0	0	0.0270885	0.0484407	0.0235685	0	0	0
ENSMUSG00000086541	1.48149	2.63894	1.2741	0	0	0	2.06022	0.318524	2.63034	0.276628	1	Has2os	15	56689944	56778399	+	1628	processed_transcript	hyaluronan synthase 2, opposite strand [Source:MGI Symbol;Acc:MGI:3643465]	-	2	3	1	0	0	0	0.0456244	0.0815874	0.0396959	0	0	0
ENSMUSG00000094382	3.70373	6.15753	1.2741	0	0	1.83288	4.93063	0.776745	2.62933	0.107162	1	Gm22192	2	32221970	32222054	+	85	snoRNA	predicted gene, 22192 [Source:MGI Symbol;Acc:MGI:5451969]	-	5	7	1	0	0	2	2.1846	3.64616	0.760293	0	0	1.08508
ENSMUSG00000035914	115.556	105.558	21.6596	16.821	10.2074	22.911	110.557	17.8998	2.62842	5.39142e-11	1.64664e-09	Cd276	9	58524298	58555437	-	3658	protein_coding	CD276 antigen [Source:MGI Symbol;Acc:MGI:2183926]	-	156	120	17	14	10	25	1.58381	1.45243	0.300334	0.230295	0.140116	0.315172
ENSMUSG00000020326	23470.6	24502.6	3222.19	4296.55	4190.15	3847.22	23986.6	3889.03	2.62464	1.71859e-48	1.17225e-45	Ccng1	11	40748552	40755311	-	3512	protein_coding	cyclin G1 [Source:MGI Symbol;Acc:MGI:102890]	-	31685	27855	2529	3576	4105	4198	335.059	351.16	46.5366	61.2693	59.9086	55.1238
ENSMUSG00000114544	229.631	123.151	11.4669	46.8584	29.6015	26.5768	176.391	28.6259	2.62269	1.11205e-07	2.00847e-06	Gm49146	14	43250590	43258804	+	2135	transcribed_unprocessed_pseudogene	predicted gene, 49146 [Source:MGI Symbol;Acc:MGI:6118560]	-	310	140	9	39	29	29	5.39244	2.90326	0.272424	1.09917	0.696194	0.6264
ENSMUSG00000032514	9.62971	3.51859	1.2741	0	2.04148	0.916442	6.57415	1.05801	2.62242	0.0588557	0.18486	Ttc21a	9	119937606	119967793	+	5388	protein_coding	tetratricopeptide repeat domain 21A [Source:MGI Symbol;Acc:MGI:1921302]	-	13	4	1	0	2	1	0.0896061	0.0328692	0.0119942	0	0.0190254	0.00855902
ENSMUSG00000091890	12.5927	13.1947	0	3.60449	0	4.58221	12.8937	2.04668	2.62054	0.0295296	0.110631	A830073O21Rik	7	73737929	73741024	-	3096	TEC	RIKEN cDNA A830073O21 gene [Source:MGI Symbol;Acc:MGI:2443692]	-	17	15	0	3	0	5	0.203925	0.21451	0	0.058307	0	0.0744767
ENSMUSG00000024883	325.929	247.181	47.1416	50.4629	42.8712	46.7385	286.555	46.8035	2.61742	1.2084e-22	1.32233e-20	Rin1	19	5050481	5057071	+	4792	protein_coding	Ras and Rab interactor 1 [Source:MGI Symbol;Acc:MGI:2385695]	-	440	281	37	42	42	51	3.41003	2.59625	0.498982	0.527391	0.449224	0.4908
ENSMUSG00000038670	51.1115	43.1027	12.741	4.80599	8.16594	5.49865	47.1071	7.80289	2.61513	2.41867e-06	3.3464e-05	Mybpc2	7	44501699	44524656	-	3611	protein_coding	myosin binding protein C, fast-type [Source:MGI Symbol;Acc:MGI:1336170]	-	69	49	10	4	8	6	0.709649	0.600793	0.178967	0.066655	0.113552	0.0766259
ENSMUSG00000090039	6.66672	7.03718	1.2741	2.40299	1.02074	0	6.85195	1.17446	2.6067	0.0501253	0.163434	Gm15894	8	110754992	110758970	+	2067	antisense	predicted gene 15894 [Source:MGI Symbol;Acc:MGI:3801859]	-	9	8	1	2	1	0	0.161705	0.171359	0.0312651	0.0582223	0.0247965	0
ENSMUSG00000112481	3.70373	2.63894	0	0	0	1.83288	3.17134	0.458221	2.60597	0.225691	1	Gm29684	10	95120582	95145825	-	1982	lincRNA	predicted gene, 29684 [Source:MGI Symbol;Acc:MGI:5588843]	-	5	3	0	0	0	2	0.0936889	0.0670153	0	0	0	0.0465348
ENSMUSG00000030095	3557.07	2895.8	610.292	535.868	483.832	506.792	3226.43	534.196	2.59584	1.38227e-43	6.01815e-41	Tmem43	6	91473703	91488463	+	3973	protein_coding	transmembrane protein 43 [Source:MGI Symbol;Acc:MGI:1921372]	-	4802	3292	479	446	474	553	44.8875	36.6858	7.79142	6.75486	6.11491	6.41886
ENSMUSG00000038418	1274.82	1317.71	188.566	413.315	115.344	142.965	1296.27	215.048	2.59374	1.20635e-08	2.57947e-07	Egr1	18	34859823	34864984	+	4484	protein_coding	early growth response 1 [Source:MGI Symbol;Acc:MGI:95295]	zf-C2H2	1721	1498	148	344	113	156	14.254	14.7912	2.13303	4.61629	1.29165	1.60439
ENSMUSG00000057719	17.0372	7.91682	0	1.2015	3.06223	3.66577	12.477	1.98237	2.5931	0.0170974	0.0721566	Sh3rf2	18	42053667	42158960	+	5307	protein_coding	SH3 domain containing ring finger 2 [Source:MGI Symbol;Acc:MGI:2444628]	-	23	9	0	1	3	4	0.160954	0.0750844	0	0.0113384	0.0289736	0.0347586
ENSMUSG00000094392	30.3706	30.7876	10.1928	6.00748	2.04148	2.74933	30.5791	5.24777	2.59169	0.000315634	0.00254987	Gm3788	3	86672033	86672168	-	136	processed_pseudogene	predicted gene 3788 [Source:MGI Symbol;Acc:MGI:3781961]	-	41	35	8	5	2	3	11.1961	11.3942	3.80147	2.21223	0.75374	1.01726
ENSMUSG00000025507	756.302	587.604	107.024	144.18	99.012	97.1428	671.953	111.84	2.59127	1.46291e-24	1.80335e-22	Pidd1	7	141438113	141444025	-	4528	protein_coding	p53 induced death domain protein 1 [Source:MGI Symbol;Acc:MGI:1889507]	-	1021	668	84	120	97	106	8.37416	6.5317	1.19887	1.59468	1.09798	1.07957
ENSMUSG00000039278	11.8519	7.91682	3.82229	0	1.02074	1.83288	9.88439	1.66898	2.59069	0.0256342	0.0989721	Pcsk1n	X	7919822	7924410	+	2193	protein_coding	proprotein convertase subtilisin/kexin type 1 inhibitor [Source:MGI Symbol;Acc:MGI:1353431]	-	16	9	3	0	1	2	0.270959	0.181702	0.0884062	0	0.0233718	0.0420574
ENSMUSG00000087684	2.22224	7.03718	0	0	1.02074	1.83288	4.62971	0.713407	2.58851	0.129561	1	1200007C13Rik	2	167827693	167833646	-	2455	lincRNA	RIKEN cDNA 1200007C13 gene [Source:MGI Symbol;Acc:MGI:1921369]	-	3	8	0	0	1	2	0.0453828	0.144276	0	0	0.0208775	0.037569
ENSMUSG00000069986	2.22224	1.75929	1.2741	0	0	0	1.99077	0.318524	2.58694	0.286838	1	Gm8054	8	78869386	78869868	-	483	processed_pseudogene	predicted pseudogene 8054 [Source:MGI Symbol;Acc:MGI:3643693]	-	3	2	1	0	0	0	0.230673	0.183332	0.133799	0	0	0
ENSMUSG00000114637	2.22224	1.75929	0	1.2015	0	0	1.99077	0.300374	2.58692	0.288868	1	Gm47851	13	103976312	103978330	-	805	lincRNA	predicted gene, 47851 [Source:MGI Symbol;Acc:MGI:6097059]	-	3	2	0	1	0	0	0.138404	0.109999	0	0.0747488	0	0
ENSMUSG00000083218	2.22224	1.75929	0	0	1.02074	0	1.99077	0.255186	2.58688	0.294072	1	Gm16425	8	19535454	19538583	+	3130	processed_pseudogene	predicted gene 16425 [Source:MGI Symbol;Acc:MGI:3643338]	-	3	2	0	0	1	0	0.0355958	0.0282906	0	0	0.0163752	0
ENSMUSG00000106550	2.22224	1.75929	0	0	1.02074	0	1.99077	0.255186	2.58688	0.294072	1	Gm43646	3	142881588	142898245	+	464	processed_transcript	predicted gene 43646 [Source:MGI Symbol;Acc:MGI:5663783]	-	3	2	0	0	1	0	0.240118	0.19084	0	0	0.110462	0
ENSMUSG00000105501	2.22224	1.75929	0	0	0	0.916442	1.99077	0.22911	2.58685	0.297176	1	5330426L24Rik	14	54349462	54351636	-	2175	lincRNA	RIKEN cDNA 5330426L24 gene [Source:MGI Symbol;Acc:MGI:1925535]	-	3	2	0	0	0	1	0.0512252	0.0407124	0	0	0	0.0212028
ENSMUSG00000115969	2.22224	1.75929	0	0	0	0.916442	1.99077	0.22911	2.58685	0.297176	1	Gm46519	15	75631969	75635910	-	2847	lincRNA	predicted gene, 46519 [Source:MGI Symbol;Acc:MGI:5826156]	-	3	2	0	0	0	1	0.0391341	0.0311028	0	0	0	0.0161981
ENSMUSG00000099397	2.22224	1.75929	0	0	0	0.916442	1.99077	0.22911	2.58685	0.297176	1	Gm7809	17	21967501	21968242	-	742	processed_pseudogene	predicted gene 7809 [Source:MGI Symbol;Acc:MGI:3643362]	-	3	2	0	0	0	1	0.150155	0.119339	0	0	0	0.0621509
ENSMUSG00000061048	1049.64	771.45	140.151	151.389	164.34	150.296	910.544	151.544	2.58635	1.04878e-32	2.04392e-30	Cdh3	8	106510891	106557297	+	4384	protein_coding	cadherin 3 [Source:MGI Symbol;Acc:MGI:88356]	-	1417	877	110	126	161	164	12.0039	8.85697	1.62152	1.72942	1.88229	1.72514
ENSMUSG00000023982	27.4076	21.9912	14.0151	0	2.04148	0.916442	24.6994	4.24325	2.58403	0.0247983	0.0965512	Guca1a	17	47394558	47400584	-	873	protein_coding	guanylate cyclase activator 1a (retina) [Source:MGI Symbol;Acc:MGI:102770]	-	37	25	11	0	2	1	1.57402	1.26789	0.814289	0	0.117421	0.0528247
ENSMUSG00000044499	6.66672	2.63894	0	0	2.04148	0.916442	4.65283	0.739482	2.58368	0.125411	1	Hs3st5	10	36506814	36834397	+	4340	protein_coding	heparan sulfate (glucosamine) 3-O-sulfotransferase 5 [Source:MGI Symbol;Acc:MGI:2441996]	-	9	3	0	0	2	1	0.0770149	0.0306047	0	0	0.0236195	0.0106258
ENSMUSG00000023992	62.9635	81.8072	20.3856	13.2165	11.2282	4.58221	72.3853	12.3531	2.58033	1.76652e-06	2.5294e-05	Trem2	17	48346401	48354147	+	4946	protein_coding	triggering receptor expressed on myeloid cells 2 [Source:MGI Symbol;Acc:MGI:1913150]	-	85	93	16	11	11	5	0.638244	0.832502	0.209058	0.133825	0.113991	0.0466195
ENSMUSG00000086824	0.740747	6.15753	2.54819	0	0	0	3.44914	0.637049	2.57878	0.254513	1	4930448D08Rik	18	69969677	69972366	+	1247	antisense	RIKEN cDNA 4930448D08 gene [Source:MGI Symbol;Acc:MGI:1921921]	-	1	7	2	0	0	0	0.0297821	0.248535	0.103649	0	0	0
ENSMUSG00000090191	0.740747	6.15753	2.54819	0	0	0	3.44914	0.637049	2.57878	0.254513	1	9230105E05Rik	10	120389523	120392793	+	2250	antisense	RIKEN cDNA 9230105E05 gene [Source:MGI Symbol;Acc:MGI:2444388]	-	1	7	2	0	0	0	0.0165059	0.137744	0.0574444	0	0	0
ENSMUSG00000068762	163.705	139.864	28.0301	20.4254	30.6223	22.911	151.784	25.4972	2.57461	2.64358e-15	1.4311e-13	Gstm6	3	107938847	107943749	-	1989	protein_coding	glutathione S-transferase, mu 6 [Source:MGI Symbol;Acc:MGI:1309467]	-	221	159	22	17	30	25	4.12648	3.53931	0.714805	0.514297	0.773067	0.579638
ENSMUSG00000105776	4.44448	4.39824	0	0	0	2.74933	4.42136	0.687331	2.57378	0.180235	1	Gm43292	6	70883354	70885802	-	2449	TEC	predicted gene 43292 [Source:MGI Symbol;Acc:MGI:5663429]	-	6	5	0	0	0	3	0.090988	0.0903936	0	0	0	0.0564916
ENSMUSG00000004267	243.706	170.652	38.2229	24.0299	43.8919	32.9919	207.179	34.7842	2.57285	2.75275e-14	1.28313e-12	Eno2	6	124760053	124769673	-	4705	protein_coding	enolase 2, gamma neuronal [Source:MGI Symbol;Acc:MGI:95394]	-	329	194	30	20	43	36	2.59692	1.82557	0.412061	0.255782	0.468424	0.352853
ENSMUSG00000023349	11.1112	21.1115	0	4.80599	5.10371	0.916442	16.1114	2.70654	2.56614	0.0139848	0.0617015	Clec4n	6	123229843	123247021	+	1420	protein_coding	C-type lectin domain family 4, member n [Source:MGI Symbol;Acc:MGI:1861231]	-	15	24	0	4	5	1	0.392306	0.748306	0	0.169501	0.180473	0.0324761
ENSMUSG00000039385	768.154	380.887	58.6085	102.127	94.929	131.968	574.521	96.9081	2.56361	2.48247e-11	7.888e-10	Cdh6	15	13028701	13173675	-	9024	protein_coding	cadherin 6 [Source:MGI Symbol;Acc:MGI:107435]	-	1037	433	46	85	93	144	4.26777	2.12444	0.329427	0.566787	0.528219	0.735893
ENSMUSG00000053693	102.964	68.6125	6.37049	15.6195	13.2696	21.9946	85.7881	14.3136	2.56285	2.05138e-07	3.4894e-06	Mast1	8	84911903	84937359	-	6459	protein_coding	microtubule associated serine/threonine kinase 1 [Source:MGI Symbol;Acc:MGI:1861901]	-	139	78	5	13	13	24	0.799229	0.53467	0.050027	0.121109	0.103159	0.171355
ENSMUSG00000097313	35.5558	31.6673	1.2741	4.80599	4.08297	11.9137	33.6116	5.5192	2.5607	0.000541118	0.00406942	Gm26569	16	29907519	29946754	-	4295	processed_transcript	predicted gene, 26569 [Source:MGI Symbol;Acc:MGI:5477063]	-	48	36	1	4	4	13	0.415049	0.371104	0.0150465	0.0560398	0.0477339	0.139583
ENSMUSG00000039372	1.48149	0.879647	0	0	0	0	1.18057	0	2.555	0.508152	1	2023-03-04	1	72427112	72536930	-	4553	protein_coding	membrane-associated ring finger (C3HC4) 4 [Source:MGI Symbol;Acc:MGI:2683550]	-	2	1	0	0	0	0	0.0163138	0.00972431	0	0	0	0
ENSMUSG00000085972	1.48149	0.879647	0	0	0	0	1.18057	0	2.555	0.508152	1	1110028F11Rik	11	87701396	87705331	+	976	sense_intronic	RIKEN cDNA 1110028F11 gene [Source:MGI Symbol;Acc:MGI:1915940]	-	2	1	0	0	0	0	0.076103	0.0453635	0	0	0	0
ENSMUSG00000078635	1.48149	0.879647	0	0	0	0	1.18057	0	2.555	0.508152	1	1700028N14Rik	11	103264860	103267745	-	747	processed_transcript	RIKEN cDNA 1700028N14 gene [Source:MGI Symbol;Acc:MGI:1920530]	-	2	1	0	0	0	0	0.0994331	0.0592701	0	0	0	0
ENSMUSG00000097717	1.48149	0.879647	0	0	0	0	1.18057	0	2.555	0.508152	1	1700066J03Rik	13	58146949	58149692	+	850	processed_transcript	RIKEN cDNA 1700066J03 gene [Source:MGI Symbol;Acc:MGI:1914589]	-	2	1	0	0	0	0	0.0873842	0.052088	0	0	0	0
ENSMUSG00000108229	1.48149	0.879647	0	0	0	0	1.18057	0	2.555	0.508152	1	1700102F20Rik	6	140309071	140309740	+	670	TEC	RIKEN cDNA 1700102F20 gene [Source:MGI Symbol;Acc:MGI:1920827]	-	2	1	0	0	0	0	0.110861	0.0660817	0	0	0	0
ENSMUSG00000085377	1.48149	0.879647	0	0	0	0	1.18057	0	2.555	0.508152	1	4930551L18Rik	4	95089083	95091419	-	700	lincRNA	RIKEN cDNA 4930551L18 gene [Source:MGI Symbol;Acc:MGI:1922511]	-	2	1	0	0	0	0	0.106109	0.0632497	0	0	0	0
ENSMUSG00000097166	1.48149	0.879647	0	0	0	0	1.18057	0	2.555	0.508152	1	9330179D12Rik	6	127149389	127212411	+	1486	antisense	RIKEN cDNA 9330179D12 gene [Source:MGI Symbol;Acc:MGI:1924808]	-	2	1	0	0	0	0	0.0499842	0.0297946	0	0	0	0
ENSMUSG00000116811	1.48149	0.879647	0	0	0	0	1.18057	0	2.555	0.508152	1	AC163694.1	16	64917983	64919084	-	1102	processed_pseudogene	ARP1 actin-related protein 1A, centractin alpha (Actr1a) pseudogene	-	2	1	0	0	0	0	0.0674016	0.0401767	0	0	0	0
ENSMUSG00000086438	1.48149	0.879647	0	0	0	0	1.18057	0	2.555	0.508152	1	Asb17os	3	153836902	153852424	-	958	antisense	ankyrin repeat and SOCS box-containing 17, opposite strand [Source:MGI Symbol;Acc:MGI:1919567]	-	2	1	0	0	0	0	0.0775329	0.0462158	0	0	0	0
ENSMUSG00000084938	1.48149	0.879647	0	0	0	0	1.18057	0	2.555	0.508152	1	BB557941	2	57127479	57181754	-	1097	processed_transcript	expressed sequence BB557941 [Source:MGI Symbol;Acc:MGI:3034820]	-	2	1	0	0	0	0	0.0677088	0.0403599	0	0	0	0
ENSMUSG00000025433	1.48149	0.879647	0	0	0	0	1.18057	0	2.555	0.508152	1	Crisp3	17	40221777	40242288	-	1417	protein_coding	cysteine-rich secretory protein 3 [Source:MGI Symbol;Acc:MGI:102552]	-	2	1	0	0	0	0	0.0524182	0.0312454	0	0	0	0
ENSMUSG00000117220	1.48149	0.879647	0	0	0	0	1.18057	0	2.555	0.508152	1	CT025671.1	17	66231949	66236369	-	1152	lincRNA	novel transcript	-	2	1	0	0	0	0	0.0644762	0.038433	0	0	0	0
ENSMUSG00000085564	1.48149	0.879647	0	0	0	0	1.18057	0	2.555	0.508152	1	Gm12198	11	50599298	50602448	-	1809	processed_transcript	predicted gene 12198 [Source:MGI Symbol;Acc:MGI:3650407]	-	2	1	0	0	0	0	0.0410595	0.0244747	0	0	0	0
ENSMUSG00000081569	1.48149	0.879647	0	0	0	0	1.18057	0	2.555	0.508152	1	Gm12490	3	101260917	101261476	+	560	processed_pseudogene	predicted gene 12490 [Source:MGI Symbol;Acc:MGI:3651827]	-	2	1	0	0	0	0	0.132637	0.0790621	0	0	0	0
ENSMUSG00000086913	1.48149	0.879647	0	0	0	0	1.18057	0	2.555	0.508152	1	Gm14019	2	121865781	121866717	-	403	antisense	predicted gene 14019 [Source:MGI Symbol;Acc:MGI:3651448]	-	2	1	0	0	0	0	0.184309	0.109863	0	0	0	0
ENSMUSG00000087093	1.48149	0.879647	0	0	0	0	1.18057	0	2.555	0.508152	1	Gm15486	1	157497931	157511721	-	604	antisense	predicted gene 15486 [Source:MGI Symbol;Acc:MGI:3705263]	-	2	1	0	0	0	0	0.122974	0.0733026	0	0	0	0
ENSMUSG00000084947	1.48149	0.879647	0	0	0	0	1.18057	0	2.555	0.508152	1	Gm15594	6	18424684	18427885	+	2215	antisense	predicted gene 15594 [Source:MGI Symbol;Acc:MGI:3783041]	-	2	1	0	0	0	0	0.0335334	0.0199886	0	0	0	0
ENSMUSG00000083630	1.48149	0.879647	0	0	0	0	1.18057	0	2.555	0.508152	1	Gm15602	3	103902499	103902963	-	465	processed_pseudogene	predicted gene 15602 [Source:MGI Symbol;Acc:MGI:3783049]	-	2	1	0	0	0	0	0.159735	0.0952145	0	0	0	0
ENSMUSG00000082402	1.48149	0.879647	0	0	0	0	1.18057	0	2.555	0.508152	1	Gm15621	5	124472427	124472790	+	364	processed_pseudogene	predicted gene 15621 [Source:MGI Symbol;Acc:MGI:3783066]	-	2	1	0	0	0	0	0.204056	0.121634	0	0	0	0
ENSMUSG00000086083	1.48149	0.879647	0	0	0	0	1.18057	0	2.555	0.508152	1	Gm15829	16	33966239	33967312	+	869	antisense	predicted gene 15829 [Source:MGI Symbol;Acc:MGI:3801893]	-	2	1	0	0	0	0	0.0854736	0.0509491	0	0	0	0
ENSMUSG00000087693	1.48149	0.879647	0	0	0	0	1.18057	0	2.555	0.508152	1	Gm16191	17	28925463	28937125	+	745	antisense	predicted gene 16191 [Source:MGI Symbol;Acc:MGI:3801759]	-	2	1	0	0	0	0	0.0997001	0.0594292	0	0	0	0
ENSMUSG00000091429	1.48149	0.879647	0	0	0	0	1.18057	0	2.555	0.508152	1	Gm17093	14	44518276	44523444	+	1404	protein_coding	predicted gene 17093 [Source:MGI Symbol;Acc:MGI:4937920]	-	2	1	0	0	0	0	0.0529035	0.0315347	0	0	0	0
ENSMUSG00000090552	1.48149	0.879647	0	0	0	0	1.18057	0	2.555	0.508152	1	Gm17158	14	5849357	5849849	+	493	processed_pseudogene	predicted gene 17158 [Source:MGI Symbol;Acc:MGI:4937985]	-	2	1	0	0	0	0	0.150662	0.0898068	0	0	0	0
ENSMUSG00000090964	1.48149	0.879647	0	0	0	0	1.18057	0	2.555	0.508152	1	Gm17206	15	83102072	83105929	-	577	antisense	predicted gene 17206 [Source:MGI Symbol;Acc:MGI:4938033]	-	2	1	0	0	0	0	0.128729	0.0767327	0	0	0	0
ENSMUSG00000088591	1.48149	0.879647	0	0	0	0	1.18057	0	2.555	0.508152	1	Gm23964	17	94764825	94764931	+	107	rRNA	predicted gene, 23964 [Source:MGI Symbol;Acc:MGI:5453741]	-	2	1	0	0	0	0	0.694173	0.413783	0	0	0	0
ENSMUSG00000092845	1.48149	0.879647	0	0	0	0	1.18057	0	2.555	0.508152	1	Gm24328	2	25055109	25055175	-	67	miRNA	predicted gene, 24328 [Source:MGI Symbol;Acc:MGI:5454105]	-	2	1	0	0	0	0	1.10861	0.660817	0	0	0	0
ENSMUSG00000093052	1.48149	0.879647	0	0	0	0	1.18057	0	2.555	0.508152	1	Gm24816	6	90681370	90681520	-	151	miRNA	predicted gene, 24816 [Source:MGI Symbol;Acc:MGI:5454593]	-	2	1	0	0	0	0	0.491898	0.29321	0	0	0	0
ENSMUSG00000084745	1.48149	0.879647	0	0	0	0	1.18057	0	2.555	0.508152	1	Gm25290	5	92193322	92193465	+	144	snoRNA	predicted gene, 25290 [Source:MGI Symbol;Acc:MGI:5455067]	-	2	1	0	0	0	0	0.515809	0.307464	0	0	0	0
ENSMUSG00000084539	1.48149	0.879647	0	0	0	0	1.18057	0	2.555	0.508152	1	Gm25842	9	102991895	102992216	+	322	misc_RNA	predicted gene, 25842 [Source:MGI Symbol;Acc:MGI:5455619]	-	2	1	0	0	0	0	0.230673	0.137499	0	0	0	0
ENSMUSG00000097681	1.48149	0.879647	0	0	0	0	1.18057	0	2.555	0.508152	1	Gm26643	4	43030999	43032482	+	1274	lincRNA	predicted gene, 26643 [Source:MGI Symbol;Acc:MGI:5477137]	-	2	1	0	0	0	0	0.0583018	0.0347526	0	0	0	0
ENSMUSG00000097817	1.48149	0.879647	0	0	0	0	1.18057	0	2.555	0.508152	1	Gm26810	7	30193954	30200889	+	1256	antisense	predicted gene, 26810 [Source:MGI Symbol;Acc:MGI:5477304]	-	2	1	0	0	0	0	0.0591374	0.0352506	0	0	0	0
ENSMUSG00000097008	1.48149	0.879647	0	0	0	0	1.18057	0	2.555	0.508152	1	Gm26860	10	42761596	42763635	-	1489	lincRNA	predicted gene, 26860 [Source:MGI Symbol;Acc:MGI:5477354]	-	2	1	0	0	0	0	0.0498835	0.0297346	0	0	0	0
ENSMUSG00000092762	1.48149	0.879647	0	0	0	0	1.18057	0	2.555	0.508152	1	Gm27626	11	101140454	101140509	-	56	miRNA	predicted gene, 27626 [Source:MGI Symbol;Acc:MGI:5531008]	-	2	1	0	0	0	0	1.32637	0.790621	0	0	0	0
ENSMUSG00000101476	1.48149	0.879647	0	0	0	0	1.18057	0	2.555	0.508152	1	Gm29570	1	13376070	13388413	+	681	antisense	predicted gene 29570 [Source:MGI Symbol;Acc:MGI:5580276]	-	2	1	0	0	0	0	0.10907	0.0650143	0	0	0	0
ENSMUSG00000115587	1.48149	0.879647	0	0	0	0	1.18057	0	2.555	0.508152	1	Gm29697	15	38573996	38577707	+	1070	processed_pseudogene	predicted gene, 29697 [Source:MGI Symbol;Acc:MGI:5588856]	-	2	1	0	0	0	0	0.0694173	0.0413783	0	0	0	0
ENSMUSG00000111110	1.48149	0.879647	0	0	0	0	1.18057	0	2.555	0.508152	1	Gm36855	9	43506551	43521004	-	2361	lincRNA	predicted gene, 36855 [Source:MGI Symbol;Acc:MGI:5596014]	-	2	1	0	0	0	0	0.0314598	0.0187525	0	0	0	0
ENSMUSG00000102133	1.48149	0.879647	0	0	0	0	1.18057	0	2.555	0.508152	1	Gm37106	1	177045242	177046773	-	1532	TEC	predicted gene, 37106 [Source:MGI Symbol;Acc:MGI:5610334]	-	2	1	0	0	0	0	0.0484834	0.0289	0	0	0	0
ENSMUSG00000102874	1.48149	0.879647	0	0	0	0	1.18057	0	2.555	0.508152	1	Gm37137	9	72040552	72043235	-	2684	TEC	predicted gene, 37137 [Source:MGI Symbol;Acc:MGI:5610365]	-	2	1	0	0	0	0	0.0276738	0.0164958	0	0	0	0
ENSMUSG00000102970	1.48149	0.879647	0	0	0	0	1.18057	0	2.555	0.508152	1	Gm37349	1	191597647	191598270	+	624	TEC	predicted gene, 37349 [Source:MGI Symbol;Acc:MGI:5610577]	-	2	1	0	0	0	0	0.119033	0.0709531	0	0	0	0
ENSMUSG00000103970	1.48149	0.879647	0	0	0	0	1.18057	0	2.555	0.508152	1	Gm37678	9	108544214	108545359	+	1146	TEC	predicted gene, 37678 [Source:MGI Symbol;Acc:MGI:5610906]	-	2	1	0	0	0	0	0.0648137	0.0386342	0	0	0	0
ENSMUSG00000103151	1.48149	0.879647	0	0	0	0	1.18057	0	2.555	0.508152	1	Gm38292	9	32477333	32480377	-	3045	TEC	predicted gene, 38292 [Source:MGI Symbol;Acc:MGI:5611520]	-	2	1	0	0	0	0	0.024393	0.0145402	0	0	0	0
ENSMUSG00000110542	1.48149	0.879647	0	0	0	0	1.18057	0	2.555	0.508152	1	Gm39139	8	19163520	19188015	-	5892	lincRNA	predicted gene, 39139 [Source:MGI Symbol;Acc:MGI:5622024]	-	2	1	0	0	0	0	0.0126063	0.00751439	0	0	0	0
ENSMUSG00000104829	1.48149	0.879647	0	0	0	0	1.18057	0	2.555	0.508152	1	Gm43685	5	52538831	52540079	+	706	antisense	predicted gene 43685 [Source:MGI Symbol;Acc:MGI:5663822]	-	2	1	0	0	0	0	0.105208	0.0627121	0	0	0	0
ENSMUSG00000108036	1.48149	0.879647	0	0	0	0	1.18057	0	2.555	0.508152	1	Gm43967	6	52722630	52722930	-	301	processed_pseudogene	predicted gene, 43967 [Source:MGI Symbol;Acc:MGI:5690359]	-	2	1	0	0	0	0	0.246766	0.147092	0	0	0	0
ENSMUSG00000108244	1.48149	0.879647	0	0	0	0	1.18057	0	2.555	0.508152	1	Gm44077	6	52012601	52026986	+	435	lincRNA	predicted gene, 44077 [Source:MGI Symbol;Acc:MGI:5690469]	-	2	1	0	0	0	0	0.170751	0.101781	0	0	0	0
ENSMUSG00000107593	1.48149	0.879647	0	0	0	0	1.18057	0	2.555	0.508152	1	Gm44097	6	87657754	87663823	+	563	antisense	predicted gene, 44097 [Source:MGI Symbol;Acc:MGI:5690489]	-	2	1	0	0	0	0	0.13193	0.0786408	0	0	0	0
ENSMUSG00000108278	1.48149	0.879647	0	0	0	0	1.18057	0	2.555	0.508152	1	Gm44194	6	71538510	71541738	-	3229	TEC	predicted gene, 44194 [Source:MGI Symbol;Acc:MGI:5690586]	-	2	1	0	0	0	0	0.023003	0.0137116	0	0	0	0
ENSMUSG00000108443	1.48149	0.879647	0	0	0	0	1.18057	0	2.555	0.508152	1	Gm44510	7	56012948	56017479	-	4532	TEC	predicted gene 44510 [Source:MGI Symbol;Acc:MGI:5753086]	-	2	1	0	0	0	0	0.0163894	0.00976937	0	0	0	0
ENSMUSG00000110903	1.48149	0.879647	0	0	0	0	1.18057	0	2.555	0.508152	1	Gm47857	10	43363010	43366888	+	3879	TEC	predicted gene, 47857 [Source:MGI Symbol;Acc:MGI:6097069]	-	2	1	0	0	0	0	0.0191484	0.011414	0	0	0	0
ENSMUSG00000114420	1.48149	0.879647	0	0	0	0	1.18057	0	2.555	0.508152	1	Gm48906	14	56836292	56837036	-	745	processed_pseudogene	predicted gene, 48906 [Source:MGI Symbol;Acc:MGI:6117379]	-	2	1	0	0	0	0	0.0997001	0.0594292	0	0	0	0
ENSMUSG00000115183	1.48149	0.879647	0	0	0	0	1.18057	0	2.555	0.508152	1	Gm49203	14	34263123	34263536	+	414	processed_pseudogene	predicted gene, 49203 [Source:MGI Symbol;Acc:MGI:6118652]	-	2	1	0	0	0	0	0.179412	0.106944	0	0	0	0
ENSMUSG00000099377	1.48149	0.879647	0	0	0	0	1.18057	0	2.555	0.508152	1	Gm6159	1	78783136	78784859	-	1724	processed_pseudogene	predicted gene 6159 [Source:MGI Symbol;Acc:MGI:3644323]	-	2	1	0	0	0	0	0.0430838	0.0256814	0	0	0	0
ENSMUSG00000090159	1.48149	0.879647	0	0	0	0	1.18057	0	2.555	0.508152	1	Gm8580	10	93665383	93665846	-	464	processed_pseudogene	predicted gene 8580 [Source:MGI Symbol;Acc:MGI:3647055]	-	2	1	0	0	0	0	0.160079	0.0954198	0	0	0	0
ENSMUSG00000016524	1.48149	0.879647	0	0	0	0	1.18057	0	2.555	0.508152	1	Il19	1	130932656	130940115	-	1149	protein_coding	interleukin 19 [Source:MGI Symbol;Acc:MGI:1890472]	-	2	1	0	0	0	0	0.0646445	0.0385333	0	0	0	0
ENSMUSG00000099222	1.48149	0.879647	0	0	0	0	1.18057	0	2.555	0.508152	1	Mir7213	15	79998970	79999026	-	57	miRNA	microRNA 7213 [Source:MGI Symbol;Acc:MGI:5530759]	-	2	1	0	0	0	0	1.3031	0.77675	0	0	0	0
ENSMUSG00000056854	1.48149	0.879647	0	0	0	0	1.18057	0	2.555	0.508152	1	Pou3f4	X	110814280	110817207	+	2928	protein_coding	POU domain, class 3, transcription factor 4 [Source:MGI Symbol;Acc:MGI:101894]	Pou	2	1	0	0	0	0	0.0253677	0.0151212	0	0	0	0
ENSMUSG00000043463	1.48149	0.879647	0	0	0	0	1.18057	0	2.555	0.508152	1	Rab9b	X	136858147	136868755	-	3980	protein_coding	RAB9B, member RAS oncogene family [Source:MGI Symbol;Acc:MGI:2442454]	-	2	1	0	0	0	0	0.0186625	0.0111243	0	0	0	0
ENSMUSG00000039194	1.48149	0.879647	0	0	0	0	1.18057	0	2.555	0.508152	1	Rlbp1	7	79374870	79387048	-	2954	protein_coding	retinaldehyde binding protein 1 [Source:MGI Symbol;Acc:MGI:97930]	-	2	1	0	0	0	0	0.0251444	0.0149881	0	0	0	0
ENSMUSG00000090007	1.48149	0.879647	0	0	0	0	1.18057	0	2.555	0.508152	1	Rpl30-ps2	8	22230902	22231192	-	291	processed_pseudogene	ribosomal protein L30, pseudogene 2 [Source:MGI Symbol;Acc:MGI:1321400]	-	2	1	0	0	0	0	0.255246	0.152147	0	0	0	0
ENSMUSG00000081747	1.48149	0.879647	0	0	0	0	1.18057	0	2.555	0.508152	1	Rpl7a-ps9	7	81445920	81446696	+	777	processed_pseudogene	ribosomal protein L7A, pseudogene 9 [Source:MGI Symbol;Acc:MGI:3783074]	-	2	1	0	0	0	0	0.095594	0.0569817	0	0	0	0
ENSMUSG00000071419	1.48149	0.879647	0	0	0	0	1.18057	0	2.555	0.508152	1	Rps15-ps2	6	58017506	58017943	+	438	processed_pseudogene	ribosomal protein S15, pseudogene 2 [Source:MGI Symbol;Acc:MGI:3647234]	-	2	1	0	0	0	0	0.169581	0.101084	0	0	0	0
ENSMUSG00000038805	1.48149	0.879647	0	0	0	0	1.18057	0	2.555	0.508152	1	Six3	17	85613608	85629302	+	5446	protein_coding	sine oculis-related homeobox 3 [Source:MGI Symbol;Acc:MGI:102764]	Homeobox	2	1	0	0	0	0	0.0136387	0.00812978	0	0	0	0
ENSMUSG00000032769	1.48149	0.879647	0	0	0	0	1.18057	0	2.555	0.508152	1	Trpa1	1	14872648	14918862	-	4263	protein_coding	transient receptor potential cation channel, subfamily A, member 1 [Source:MGI Symbol;Acc:MGI:3522699]	-	2	1	0	0	0	0	0.0174235	0.0103858	0	0	0	0
ENSMUSG00000093429	1.48149	0.879647	0	0	0	0	1.18057	0	2.555	0.508152	1	Vmn1r-ps145	17	20969061	20969484	-	424	unprocessed_pseudogene	vomeronasal 1 receptor, pseudogene 145 [Source:MGI Symbol;Acc:MGI:3852484]	-	2	1	0	0	0	0	0.175181	0.104422	0	0	0	0
ENSMUSG00000059334	1.48149	0.879647	0	0	0	0	1.18057	0	2.555	0.508152	1	Zfp36l3	X	53774048	53776394	-	2347	protein_coding	zinc finger protein 36, C3H type-like 3 [Source:MGI Symbol;Acc:MGI:3525151]	-	2	1	0	0	0	0	0.0316474	0.0188644	0	0	0	0
ENSMUSG00000021250	166.668	160.096	33.1265	36.0449	20.4148	22.911	163.382	28.1243	2.55429	3.12751e-14	1.4414e-12	Fos	12	85473890	85477273	+	2352	protein_coding	FBJ osteosarcoma oncogene [Source:MGI Symbol;Acc:MGI:95574]	TF_bZIP	225	182	26	30	20	25	3.55277	3.42602	0.714391	0.76751	0.435836	0.490178
ENSMUSG00000102900	17.7779	16.7133	1.2741	3.60449	3.06223	3.66577	17.2456	2.90165	2.54853	0.00176483	0.0112574	Gm37811	2	13009886	13012486	+	2601	TEC	predicted gene, 37811 [Source:MGI Symbol;Acc:MGI:5611039]	-	24	19	1	3	3	4	0.342683	0.323422	0.0248462	0.0694034	0.0591169	0.0709204
ENSMUSG00000108725	7.40747	7.91682	1.2741	0	1.02074	2.74933	7.66215	1.26104	2.5459	0.0433406	0.146907	Gm45004	7	74034632	74043738	-	465	lincRNA	predicted gene 45004 [Source:MGI Symbol;Acc:MGI:5753580]	-	10	9	1	0	1	3	0.798673	0.856931	0.138978	0	0.110224	0.297523
ENSMUSG00000038552	425.929	335.146	93.0091	58.8734	54.0993	56.8194	380.537	65.7003	2.54292	1.41764e-17	9.70209e-16	Fndc4	5	31292242	31296080	-	3039	protein_coding	fibronectin type III domain containing 4 [Source:MGI Symbol;Acc:MGI:1917195]	-	575	381	73	49	53	62	7.02682	5.55074	1.55236	0.970209	0.893872	0.940833
ENSMUSG00000082057	3.70373	2.63894	0	0	2.04148	0	3.17134	0.510371	2.54213	0.234396	1	Gm15789	1	66783913	66786445	+	1359	processed_pseudogene	predicted gene 15789 [Source:MGI Symbol;Acc:MGI:3783231]	-	5	3	0	0	2	0	0.136638	0.0977368	0	0	0.0754294	0
ENSMUSG00000104535	2.96299	0.879647	1.2741	0	0	0	1.92132	0.318524	2.54184	0.312865	1	Gm42686	5	8731661	8735768	-	4108	TEC	predicted gene 42686 [Source:MGI Symbol;Acc:MGI:5662823]	-	4	1	1	0	0	0	0.0361619	0.0107777	0.0157315	0	0	0
ENSMUSG00000104777	2.96299	0.879647	1.2741	0	0	0	1.92132	0.318524	2.54184	0.312865	1	Gm4865	5	27999998	28001306	-	1309	processed_pseudogene	predicted gene 4865 [Source:MGI Symbol;Acc:MGI:3647137]	-	4	1	1	0	0	0	0.113486	0.0338234	0.0493697	0	0	0
ENSMUSG00000039079	2.96299	0.879647	1.2741	0	0	0	1.92132	0.318524	2.54184	0.312865	1	Trhr2	8	122356967	122360746	-	1340	protein_coding	thyrotropin releasing hormone receptor 2 [Source:MGI Symbol;Acc:MGI:2177284]	-	4	1	1	0	0	0	0.110861	0.0330409	0.0482275	0	0	0
ENSMUSG00000077400	2.96299	0.879647	0	1.2015	0	0	1.92132	0.300374	2.54177	0.314905	1	Gm25417	9	92527578	92527708	-	131	snoRNA	predicted gene, 25417 [Source:MGI Symbol;Acc:MGI:5455194]	-	4	1	0	1	0	0	1.13399	0.337975	0	0.459334	0	0
ENSMUSG00000068855	2.96299	0.879647	0	1.2015	0	0	1.92132	0.300374	2.54177	0.314905	1	Hist2h2ac	3	96220361	96220880	-	520	protein_coding	histone cluster 2, H2ac [Source:MGI Symbol;Acc:MGI:2448316]	-	4	1	0	1	0	0	0.285679	0.0851438	0	0.115717	0	0
ENSMUSG00000083268	2.96299	0.879647	0	0	1.02074	0	1.92132	0.255186	2.54158	0.320134	1	Gm11511	11	90516777	90517316	-	540	processed_pseudogene	predicted gene 11511 [Source:MGI Symbol;Acc:MGI:3649770]	-	4	1	0	0	1	0	0.275098	0.0819903	0	0	0.0949154	0
ENSMUSG00000088018	2.96299	0.879647	0	0	1.02074	0	1.92132	0.255186	2.54158	0.320134	1	Gm23390	2	91200162	91200267	+	106	snRNA	predicted gene, 23390 [Source:MGI Symbol;Acc:MGI:5453167]	-	4	1	0	0	1	0	1.40144	0.417686	0	0	0.483531	0
ENSMUSG00000098898	2.96299	0.879647	0	0	1.02074	0	1.92132	0.255186	2.54158	0.320134	1	Gm27754	10	26356732	26356857	-	126	miRNA	predicted gene, 27754 [Source:MGI Symbol;Acc:MGI:5531136]	-	4	1	0	0	1	0	1.17899	0.351387	0	0	0.40678	0
ENSMUSG00000097381	2.96299	0.879647	0	0	0	0.916442	1.92132	0.22911	2.54147	0.323253	1	A230087F16Rik	12	111284762	111293988	+	2880	antisense	RIKEN cDNA A230087F16 gene [Source:MGI Symbol;Acc:MGI:2444635]	-	4	1	0	0	0	1	0.0515809	0.0153732	0	0	0	0.0160125
ENSMUSG00000036264	2.96299	0.879647	0	0	0	0.916442	1.92132	0.22911	2.54147	0.323253	1	Fstl4	11	52764634	53188538	+	4380	protein_coding	follistatin-like 4 [Source:MGI Symbol;Acc:MGI:2443199]	-	4	1	0	0	0	1	0.0339162	0.0101084	0	0	0	0.0105288
ENSMUSG00000113776	2.96299	0.879647	0	0	0	0.916442	1.92132	0.22911	2.54147	0.323253	1	Gm19327	12	84184536	84187806	-	3271	TEC	predicted gene, 19327 [Source:MGI Symbol;Acc:MGI:5011512]	-	4	1	0	0	0	1	0.0454152	0.0135355	0	0	0	0.0140984
ENSMUSG00000110692	2.96299	0.879647	0	0	0	0.916442	1.92132	0.22911	2.54147	0.323253	1	Gm33460	9	118485559	118489099	-	536	antisense	predicted gene, 33460 [Source:MGI Symbol;Acc:MGI:5592619]	-	4	1	0	0	0	1	0.277151	0.0826022	0	0	0	0.0860373
ENSMUSG00000108984	2.96299	0.879647	0	0	0	0.916442	1.92132	0.22911	2.54147	0.323253	1	Gm44916	7	82715592	82717785	+	2194	TEC	predicted gene 44916 [Source:MGI Symbol;Acc:MGI:5753492]	-	4	1	0	0	0	1	0.0677088	0.0201799	0	0	0	0.0210191
ENSMUSG00000110486	2.96299	0.879647	0	0	0	0.916442	1.92132	0.22911	2.54147	0.323253	1	Gm45877	8	104362602	104363668	-	564	sense_intronic	predicted gene 45877 [Source:MGI Symbol;Acc:MGI:5804992]	-	4	1	0	0	0	1	0.263392	0.0785014	0	0	0	0.0817659
ENSMUSG00000024771	2.96299	0.879647	0	0	0	0.916442	1.92132	0.22911	2.54147	0.323253	1	Lipk	19	34008290	34047835	+	2198	protein_coding	lipase, family member K [Source:MGI Symbol;Acc:MGI:2679259]	-	4	1	0	0	0	1	0.0675856	0.0201432	0	0	0	0.0209809
ENSMUSG00000051180	2.96299	0.879647	0	0	0	0.916442	1.92132	0.22911	2.54147	0.323253	1	Olfr522	7	140159999	140164764	-	4766	protein_coding	olfactory receptor 522 [Source:MGI Symbol;Acc:MGI:3030356]	-	4	1	0	0	0	1	0.0311693	0.00928971	0	0	0	0.00967604
ENSMUSG00000028262	116.297	104.678	12.741	18.0225	23.4771	21.0782	110.488	18.8297	2.53792	7.18716e-12	2.48851e-10	Clca3a2	3	144796559	144819494	-	3974	protein_coding	chloride channel accessory 3A2 [Source:MGI Symbol;Acc:MGI:1931471]	-	157	119	10	15	23	23	1.46721	1.32579	0.162619	0.227124	0.29664	0.266902
ENSMUSG00000026479	3270.4	2379.45	448.482	474.591	488.936	537.035	2824.92	487.261	2.5347	3.20845e-36	8.00665e-34	Lamc2	1	153122756	153186447	-	8039	protein_coding	laminin, gamma 2 [Source:MGI Symbol;Acc:MGI:99913]	-	4415	2705	352	395	479	586	20.3963	14.8978	2.8297	2.95662	3.05396	3.36161
ENSMUSG00000042540	5.92597	6.15753	1.2741	0	0	2.74933	6.04175	1.00586	2.53451	0.0947133	0.260325	Acot5	12	84069325	84076020	+	1519	protein_coding	acyl-CoA thioesterase 5 [Source:MGI Symbol;Acc:MGI:2384969]	-	8	7	1	0	0	3	0.195593	0.204031	0.0425444	0	0	0.0910783
ENSMUSG00000079553	194.076	138.984	22.9337	34.8434	19.3941	37.5741	166.53	28.6863	2.53347	1.24363e-11	4.11121e-10	Kifc1	17	33875666	33890661	-	3407	protein_coding	kinesin family member C1 [Source:MGI Symbol;Acc:MGI:109596]	-	262	158	18	29	19	41	2.85595	2.05325	0.341429	0.512184	0.285833	0.554962
ENSMUSG00000054582	27.4076	32.5469	3.82229	8.41048	3.06223	5.49865	29.9773	5.19841	2.5333	0.000102671	0.000953684	Pabpc1l	2	164025450	164050538	+	2724	protein_coding	poly(A) binding protein, cytoplasmic 1-like [Source:MGI Symbol;Acc:MGI:1922908]	-	37	37	3	7	3	6	0.504448	0.601383	0.0711728	0.154629	0.0564475	0.101577
ENSMUSG00000027663	3798.55	3250.3	521.106	642.801	601.217	673.585	3524.42	609.677	2.53038	2.6445e-43	1.12738e-40	Zmat3	3	32334792	32366014	-	11435	protein_coding	zinc finger matrin type 3 [Source:MGI Symbol;Acc:MGI:1195270]	-	5128	3695	409	535	589	735	16.6546	14.3065	2.31146	2.81525	2.64003	2.96417
ENSMUSG00000050138	4.44448	1.75929	0	1.2015	0	0.916442	3.10189	0.529485	2.529	0.189333	1	Kcnk12	17	87745837	87797994	-	1936	protein_coding	potassium channel, subfamily K, member 12 [Source:MGI Symbol;Acc:MGI:2684043]	-	6	2	0	1	0	1	0.115098	0.0457384	0	0.031081	0	0.0238202
ENSMUSG00000097848	20.0002	5.27788	2.54819	2.40299	3.06223	0.916442	12.639	2.23246	2.52873	0.0160075	0.0683702	Gm807	13	99100706	99107580	+	1871	lincRNA	predicted gene 807 [Source:MGI Symbol;Acc:MGI:2685653]	-	27	6	2	2	3	1	0.535935	0.141982	0.0690806	0.0643215	0.0821822	0.0246478
ENSMUSG00000097887	102.223	89.724	33.1265	13.2165	12.2489	9.16442	95.9735	16.9391	2.52834	1.15968e-06	1.72586e-05	Gm26542	11	50236953	50288839	+	1478	antisense	predicted gene, 26542 [Source:MGI Symbol;Acc:MGI:5477036]	-	138	102	26	11	12	10	3.46758	3.0555	1.13684	0.447835	0.416138	0.312016
ENSMUSG00000036422	117.779	80.9275	10.1928	22.8284	17.3526	18.3288	99.3531	17.1757	2.52748	1.85677e-09	4.50712e-08	Pcdh8	14	79766775	79771312	-	4538	protein_coding	protocadherin 8 [Source:MGI Symbol;Acc:MGI:1306800]	-	159	92	8	19	17	20	1.30123	0.897593	0.113927	0.251935	0.192006	0.203244
ENSMUSG00000089808	5.92597	0	0	0	0	1.83288	2.96299	0.458221	2.52721	0.368145	1	Gm7241	1	132284453	132284809	+	357	processed_pseudogene	predicted pseudogene 7241 [Source:MGI Symbol;Acc:MGI:3646637]	-	8	0	0	0	0	2	0.83223	0	0	0	0	0.258353
ENSMUSG00000046093	252.595	195.282	45.8675	25.2314	32.6638	51.3208	223.938	38.7709	2.52553	2.6464e-13	1.0809e-11	Hpcal4	4	123183227	123194701	+	5339	protein_coding	hippocalcin-like 4 [Source:MGI Symbol;Acc:MGI:2157521]	-	341	222	36	21	32	56	2.37201	1.84098	0.435755	0.236679	0.307199	0.483704
ENSMUSG00000112146	3.70373	2.63894	0	1.2015	1.02074	0	3.17134	0.55556	2.52272	0.180727	1	Gm46210	10	9901313	9918843	+	577	lincRNA	predicted gene, 46210 [Source:MGI Symbol;Acc:MGI:5825847]	-	5	3	0	1	1	0	0.321822	0.230198	0	0.104286	0.088829	0
ENSMUSG00000019194	1914.09	1837.58	513.461	334.016	230.688	230.943	1875.84	327.277	2.52153	1.67297e-13	7.04404e-12	Scn1b	7	31116524	31127003	-	1859	protein_coding	sodium channel, voltage-gated, type I, beta [Source:MGI Symbol;Acc:MGI:98247]	-	2584	2089	403	278	226	252	51.622	49.7525	14.0096	8.9984	6.23102	6.25133
ENSMUSG00000079652	5.18523	0.879647	0	0	1.02074	0.916442	3.03244	0.484296	2.51639	0.215599	1	Fam71f2	6	29279593	29290680	+	1276	protein_coding	family with sequence similarity 71, member F2 [Source:MGI Symbol;Acc:MGI:2141439]	-	7	1	0	0	1	1	0.203737	0.0346981	0	0	0.040168	0.0361411
ENSMUSG00000115353	4.44448	1.75929	0	0	2.04148	0	3.10189	0.510371	2.51347	0.250484	1	Gm48968	14	76832821	76853299	+	295	lincRNA	predicted gene, 48968 [Source:MGI Symbol;Acc:MGI:6118306]	-	6	2	0	0	2	0	0.755355	0.300168	0	0	0.347487	0
ENSMUSG00000079604	5.92597	5.27788	0	0	0	3.66577	5.60193	0.916442	2.51337	0.165767	0.381272	Gm13219	2	9352431	9447676	+	4910	lincRNA	predicted gene 13219 [Source:MGI Symbol;Acc:MGI:3651678]	-	8	6	0	0	0	4	0.0605104	0.0541036	0	0	0	0.037569
ENSMUSG00000051022	207.409	156.577	34.4006	30.0374	29.6015	33.9084	181.993	31.987	2.50997	1.22669e-16	7.74749e-15	Hs3st1	5	39613935	39755475	-	2230	protein_coding	heparan sulfate (glucosamine) 3-O-sulfotransferase 1 [Source:MGI Symbol;Acc:MGI:1201606]	-	280	178	27	25	29	37	4.6631	3.53404	0.782454	0.674583	0.666536	0.765153
ENSMUSG00000115148	19.2594	14.0744	0	6.00748	1.02074	4.58221	16.6669	2.90261	2.50636	0.0125413	0.0564773	Gm49125	14	45612772	45614066	-	1295	TEC	predicted gene, 49125 [Source:MGI Symbol;Acc:MGI:6118530]	-	26	16	0	5	1	5	0.745633	0.547024	0	0.232327	0.0395786	0.178054
ENSMUSG00000108633	2.96299	3.51859	0	2.40299	0	0	3.24079	0.600748	2.50445	0.236261	1	Gm44694	7	75707885	75709182	+	1298	TEC	predicted gene 44694 [Source:MGI Symbol;Acc:MGI:5753270]	-	4	4	0	2	0	0	0.114448	0.13644	0	0.0927161	0	0
ENSMUSG00000051723	2.96299	3.51859	2.54819	0	0	0	3.24079	0.637049	2.50424	0.237136	1	Rpl31-ps13	13	100415565	100415942	+	378	processed_pseudogene	ribosomal protein L31, pseudogene 13 [Source:MGI Symbol;Acc:MGI:3809036]	-	4	4	2	0	0	0	0.392998	0.468516	0.341931	0	0	0
ENSMUSG00000102522	13.3334	16.7133	0	4.80599	1.02074	4.58221	15.0234	2.60223	2.5009	0.013646	0.0604541	Gm37782	10	76983224	76983901	-	678	TEC	predicted gene, 37782 [Source:MGI Symbol;Acc:MGI:5611010]	-	18	19	0	4	1	5	0.985972	1.24074	0	0.355002	0.0755963	0.340088
ENSMUSG00000027360	1319.27	1245.58	114.669	289.561	237.833	266.685	1282.43	227.187	2.49505	3.17519e-13	1.28661e-11	Hdc	2	126593667	126619299	-	6389	protein_coding	histidine decarboxylase [Source:MGI Symbol;Acc:MGI:96062]	-	1781	1416	90	241	233	291	10.3527	9.81266	0.910352	2.26978	1.86919	2.10045
ENSMUSG00000037443	16568.3	10970.1	2740.58	2817.51	2419.16	1816.39	13769.2	2448.41	2.49184	1.18819e-21	1.18605e-19	Cep85	4	134129858	134187112	-	5269	protein_coding	centrosomal protein 85 [Source:MGI Symbol;Acc:MGI:1917262]	-	22367	12471	2151	2345	2370	1982	157.653	104.792	26.3823	26.7803	23.0542	17.3471
ENSMUSG00000094191	3.70373	0	1.2741	0	0	0	1.85187	0.318524	2.49023	0.423318	1	Rpl31-ps14	1	66948563	66948940	-	378	processed_pseudogene	ribosomal protein L31, pseudogene 14 [Source:MGI Symbol;Acc:MGI:3704189]	-	5	0	1	0	0	0	0.491247	0	0.170965	0	0	0
ENSMUSG00000065089	3.70373	0	0	1.2015	0	0	1.85187	0.300374	2.49013	0.425557	1	Gm26493	8	95746060	95746195	-	136	snoRNA	predicted gene, 26493 [Source:MGI Symbol;Acc:MGI:5456270]	-	5	0	0	1	0	0	1.36538	0	0	0.442447	0	0
ENSMUSG00000102969	3.70373	0	0	1.2015	0	0	1.85187	0.300374	2.49013	0.425557	1	Gm33366	13	83734709	83738535	-	3827	TEC	predicted gene, 33366 [Source:MGI Symbol;Acc:MGI:5592525]	-	5	0	0	1	0	0	0.0485214	0	0	0.0157232	0	0
ENSMUSG00000073408	3.70373	0	0	1.2015	0	0	1.85187	0.300374	2.49013	0.425557	1	Mucl3	17	35635752	35643695	-	2611	protein_coding	mucin like 3 [Source:MGI Symbol;Acc:MGI:2685476]	-	5	0	0	1	0	0	0.0711189	0	0	0.0230459	0	0
ENSMUSG00000061488	3.70373	0	0	0	1.02074	0	1.85187	0.255186	2.48989	0.431276	1	Rpl27a-ps1	10	61309830	61310277	+	448	processed_pseudogene	ribosomal protein L27A, pseudogene 1 [Source:MGI Symbol;Acc:MGI:3645354]	-	5	0	0	0	1	0	0.41449	0	0	0	0.114407	0
ENSMUSG00000091177	4.44448	4.39824	0	1.2015	0	1.83288	4.42136	0.758595	2.48974	0.133684	1	Gm15494	7	4445697	4471285	-	555	antisense	predicted gene 15494 [Source:MGI Symbol;Acc:MGI:3782940]	-	6	5	0	1	0	2	0.401495	0.398872	0	0.108419	0	0.166184
ENSMUSG00000113341	3.70373	0	0	0	0	0.916442	1.85187	0.22911	2.48974	0.434672	1	9430031K09Rik	12	98762048	98762972	+	925	TEC	RIKEN cDNA 9430031K09 gene [Source:MGI Symbol;Acc:MGI:1924503]	-	5	0	0	0	0	1	0.200747	0	0	0	0	0.0498551
ENSMUSG00000098790	5.92597	0	0	0	1.02074	0.916442	2.96299	0.484296	2.48753	0.299132	1	Mir6942	13	21396578	21396638	-	61	miRNA	microRNA 6942 [Source:MGI Symbol;Acc:MGI:5530669]	-	8	0	0	0	1	1	4.87059	0	0	0	0.840235	0.756
ENSMUSG00000038045	12.5927	5.27788	0	2.40299	2.04148	1.83288	8.93529	1.56934	2.48704	0.0351997	0.126079	Sult6b1	17	78883938	78906992	-	2125	protein_coding	sulfotransferase family, cytosolic, 6B, member 1 [Source:MGI Symbol;Acc:MGI:1920921]	-	17	6	0	2	2	2	0.297106	0.125011	0	0.0566332	0.0482394	0.0434033
ENSMUSG00000000247	11.8519	6.15753	1.2741	0	5.10371	0	9.00474	1.59445	2.48609	0.0858273	0.243118	Lhx2	2	38339281	38369733	+	4393	protein_coding	LIM homeobox protein 2 [Source:MGI Symbol;Acc:MGI:96785]	Homeobox	16	7	1	0	5	0	0.135263	0.0705494	0.0147109	0	0.0583363	0
ENSMUSG00000021396	55.556	48.3806	16.5633	12.015	3.06223	6.41509	51.9683	9.51389	2.48402	4.95112e-05	0.000493977	Nxnl2	13	51171022	51175188	+	3505	protein_coding	nucleoredoxin-like 2 [Source:MGI Symbol;Acc:MGI:1922374]	-	75	55	13	10	3	7	0.794685	0.694754	0.239693	0.171677	0.0438696	0.0921004
ENSMUSG00000079069	16.2964	14.954	3.82229	4.80599	2.04148	0.916442	15.6252	2.89655	2.48182	0.00502541	0.026755	8430423G03Rik	5	148950250	148951658	+	639	lincRNA	RIKEN cDNA 8430423G03 gene [Source:MGI Symbol;Acc:MGI:1918723]	-	22	17	3	4	2	1	1.27863	1.17789	0.303403	0.376668	0.16042	0.072169
ENSMUSG00000021356	166.668	87.9647	22.9337	31.2389	21.4356	16.496	127.316	23.0261	2.47989	5.8928e-09	1.3339e-07	Irf4	13	30749226	30766976	+	4903	protein_coding	interferon regulatory factor 4 [Source:MGI Symbol;Acc:MGI:1096873]	IRF	225	100	18	26	21	18	1.70429	0.903014	0.237252	0.319089	0.219527	0.169302
ENSMUSG00000033730	14.8149	22.8708	5.09639	6.00748	1.02074	1.83288	18.8429	3.48937	2.47836	0.00410733	0.022728	Egr3	14	70077203	70082614	+	4406	protein_coding	early growth response 3 [Source:MGI Symbol;Acc:MGI:1306780]	zf-C2H2	20	26	4	5	1	2	0.16858	0.261267	0.0586699	0.068285	0.0116328	0.0209333
ENSMUSG00000029811	670.376	519.871	113.395	88.9108	121.468	103.558	595.124	106.833	2.47755	6.60564e-26	9.01142e-24	Aoc1	6	48872896	48909188	+	3256	protein_coding	amine oxidase, copper-containing 1 [Source:MGI Symbol;Acc:MGI:1923757]	-	905	591	89	74	119	113	10.3225	8.03636	1.76647	1.36756	1.87324	1.60046
ENSMUSG00000087230	38.5188	22.8708	7.64458	7.20898	4.08297	3.66577	30.6948	5.65058	2.47502	0.000160691	0.0014155	Mroh3	1	136181652	136212828	-	3230	protein_coding	maestro heat-like repeat family member 3 [Source:MGI Symbol;Acc:MGI:1923672]	-	52	26	6	6	4	4	0.597892	0.356391	0.120046	0.111776	0.0634728	0.0571096
ENSMUSG00000104432	5.92597	9.67612	2.54819	1.2015	2.04148	0	7.80105	1.44779	2.47467	0.0482789	0.159216	A430027C01Rik	9	72011376	72013019	-	1644	TEC	RIKEN cDNA A430027C01 gene [Source:MGI Symbol;Acc:MGI:2143417]	-	8	11	2	1	2	0	0.180722	0.296242	0.0786191	0.0366014	0.0623532	0
ENSMUSG00000085127	2.22224	0	0	0	0	0	1.11112	0	2.47349	0.553247	1	4930444E06Rik	2	144243241	144244849	+	1240	antisense	RIKEN cDNA 4930444E06 gene [Source:MGI Symbol;Acc:MGI:1922124]	-	3	0	0	0	0	0	0.0898507	0	0	0	0	0
ENSMUSG00000086236	2.22224	0	0	0	0	0	1.11112	0	2.47349	0.553247	1	5830418P13Rik	9	103423578	103461260	+	2764	antisense	RIKEN cDNA 5830418P13 gene [Source:MGI Symbol;Acc:MGI:3604110]	-	3	0	0	0	0	0	0.0403093	0	0	0	0	0
ENSMUSG00000100600	2.22224	0	0	0	0	0	1.11112	0	2.47349	0.553247	1	A230077H06Rik	7	40818476	40900937	-	5229	antisense	RIKEN cDNA A230077H06 gene [Source:MGI Symbol;Acc:MGI:2443592]	-	3	0	0	0	0	0	0.0213071	0	0	0	0	0
ENSMUSG00000032257	2.22224	0	0	0	0	0	1.11112	0	2.47349	0.553247	1	Ankk1	9	49415194	49427021	-	2948	protein_coding	ankyrin repeat and kinase domain containing 1 [Source:MGI Symbol;Acc:MGI:3045301]	-	3	0	0	0	0	0	0.0377934	0	0	0	0	0
ENSMUSG00000044361	2.22224	0	0	0	0	0	1.11112	0	2.47349	0.553247	1	BC024139	15	76119517	76126596	-	4567	protein_coding	cDNA sequence BC024139 [Source:MGI Symbol;Acc:MGI:2442591]	-	3	0	0	0	0	0	0.0243956	0	0	0	0	0
ENSMUSG00000067231	2.22224	0	0	0	0	0	1.11112	0	2.47349	0.553247	1	Cyp2c65	19	39061015	39093944	+	1928	protein_coding	cytochrome P450, family 2, subfamily c, polypeptide 65 [Source:MGI Symbol;Acc:MGI:1919553]	-	3	0	0	0	0	0	0.0577878	0	0	0	0	0
ENSMUSG00000029755	2.22224	0	0	0	0	0	1.11112	0	2.47349	0.553247	1	Dlx5	6	6877805	6882085	-	2263	protein_coding	distal-less homeobox 5 [Source:MGI Symbol;Acc:MGI:101926]	Homeobox	3	0	0	0	0	0	0.0492332	0	0	0	0	0
ENSMUSG00000020125	2.22224	0	0	0	0	0	1.11112	0	2.47349	0.553247	1	Elane	10	79886247	79888215	+	984	protein_coding	elastase, neutrophil expressed [Source:MGI Symbol;Acc:MGI:2679229]	-	3	0	0	0	0	0	0.113226	0	0	0	0	0
ENSMUSG00000039742	2.22224	0	0	0	0	0	1.11112	0	2.47349	0.553247	1	Fam71f1	6	29319140	29336019	+	1625	protein_coding	family with sequence similarity 71, member F1 [Source:MGI Symbol;Acc:MGI:3032524]	-	3	0	0	0	0	0	0.068563	0	0	0	0	0
ENSMUSG00000096946	2.22224	0	0	0	0	0	1.11112	0	2.47349	0.553247	1	Fmr1os	X	68667514	68678399	-	2743	lincRNA	fragile X mental retardation 1, opposite strand [Source:MGI Symbol;Acc:MGI:3642368]	-	3	0	0	0	0	0	0.0406179	0	0	0	0	0
ENSMUSG00000037025	2.22224	0	0	0	0	0	1.11112	0	2.47349	0.553247	1	Foxa2	2	148042877	148046969	-	2370	protein_coding	forkhead box A2 [Source:MGI Symbol;Acc:MGI:1347476]	Fork	3	0	0	0	0	0	0.0470105	0	0	0	0	0
ENSMUSG00000063277	2.22224	0	0	0	0	0	1.11112	0	2.47349	0.553247	1	Gm10128	14	7640895	7643972	-	615	protein_coding	predicted gene 10128 [Source:MGI Symbol;Acc:MGI:3704427]	-	3	0	0	0	0	0	0.181162	0	0	0	0	0
ENSMUSG00000078590	2.22224	0	0	0	0	0	1.11112	0	2.47349	0.553247	1	Gm10959	3	122913070	122919360	-	72	protein_coding	predicted gene 10959 [Source:MGI Symbol;Acc:MGI:3779169]	-	3	0	0	0	0	0	1.54743	0	0	0	0	0
ENSMUSG00000078491	2.22224	0	0	0	0	0	1.11112	0	2.47349	0.553247	1	Gm13090	4	151089570	151091449	+	746	protein_coding	predicted gene 13090 [Source:MGI Symbol;Acc:MGI:3650445]	-	3	0	0	0	0	0	0.14935	0	0	0	0	0
ENSMUSG00000080782	2.22224	0	0	0	0	0	1.11112	0	2.47349	0.553247	1	Gm13495	2	51938133	51938669	-	537	processed_pseudogene	predicted gene 13495 [Source:MGI Symbol;Acc:MGI:3651036]	-	3	0	0	0	0	0	0.207476	0	0	0	0	0
ENSMUSG00000087704	2.22224	0	0	0	0	0	1.11112	0	2.47349	0.553247	1	Gm14978	2	121293703	121296008	-	304	antisense	predicted gene 14978 [Source:MGI Symbol;Acc:MGI:3705122]	-	3	0	0	0	0	0	0.366496	0	0	0	0	0
ENSMUSG00000080767	2.22224	0	0	0	0	0	1.11112	0	2.47349	0.553247	1	Gm15595	6	18294271	18295231	+	961	processed_pseudogene	predicted gene 15595 [Source:MGI Symbol;Acc:MGI:3783042]	-	3	0	0	0	0	0	0.115936	0	0	0	0	0
ENSMUSG00000084083	2.22224	0	0	0	0	0	1.11112	0	2.47349	0.553247	1	Gm15782	6	149353382	149353826	-	445	processed_pseudogene	predicted gene 15782 [Source:MGI Symbol;Acc:MGI:3783224]	-	3	0	0	0	0	0	0.25037	0	0	0	0	0
ENSMUSG00000067285	2.22224	0	0	0	0	0	1.11112	0	2.47349	0.553247	1	Gm16223	5	42067960	42216798	+	2530	protein_coding	predicted gene 16223 [Source:MGI Symbol;Acc:MGI:3648966]	-	3	0	0	0	0	0	0.0440375	0	0	0	0	0
ENSMUSG00000081240	2.22224	0	0	0	0	0	1.11112	0	2.47349	0.553247	1	Gm16511	X	102830950	102833804	+	564	unprocessed_pseudogene	predicted gene 16511 [Source:MGI Symbol;Acc:MGI:3848987]	-	3	0	0	0	0	0	0.197544	0	0	0	0	0
ENSMUSG00000099809	2.22224	0	0	0	0	0	1.11112	0	2.47349	0.553247	1	Gm18665	Y	1277313	1277582	-	270	unprocessed_pseudogene	predicted gene, 18665 [Source:MGI Symbol;Acc:MGI:5010850]	-	3	0	0	0	0	0	0.412648	0	0	0	0	0
ENSMUSG00000110416	2.22224	0	0	0	0	0	1.11112	0	2.47349	0.553247	1	Gm19248	7	46967248	46967357	+	110	processed_pseudogene	predicted gene, 19248 [Source:MGI Symbol;Acc:MGI:5011433]	-	3	0	0	0	0	0	1.01286	0	0	0	0	0
ENSMUSG00000093858	2.22224	0	0	0	0	0	1.11112	0	2.47349	0.553247	1	Gm19967	11	70864660	70872754	+	2138	sense_intronic	predicted gene, 19967 [Source:MGI Symbol;Acc:MGI:5012152]	-	3	0	0	0	0	0	0.0521117	0	0	0	0	0
ENSMUSG00000103265	2.22224	0	0	0	0	0	1.11112	0	2.47349	0.553247	1	Gm2053	1	4735046	4735676	-	631	processed_pseudogene	predicted gene 2053 [Source:MGI Symbol;Acc:MGI:3780221]	-	3	0	0	0	0	0	0.176569	0	0	0	0	0
ENSMUSG00000095366	2.22224	0	0	0	0	0	1.11112	0	2.47349	0.553247	1	Gm21860	Y	90754513	90754821	-	309	protein_coding	predicted gene, 21860 [Source:MGI Symbol;Acc:MGI:5434024]	-	3	0	0	0	0	0	0.360566	0	0	0	0	0
ENSMUSG00000064597	2.22224	0	0	0	0	0	1.11112	0	2.47349	0.553247	1	Gm22299	15	58041516	58041651	-	136	snoRNA	predicted gene, 22299 [Source:MGI Symbol;Acc:MGI:5452076]	-	3	0	0	0	0	0	0.819227	0	0	0	0	0
ENSMUSG00000077611	2.22224	0	0	0	0	0	1.11112	0	2.47349	0.553247	1	Gm23946	14	32191854	32192050	-	197	snoRNA	predicted gene, 23946 [Source:MGI Symbol;Acc:MGI:5453723]	-	3	0	0	0	0	0	0.565558	0	0	0	0	0
ENSMUSG00000088600	2.22224	0	0	0	0	0	1.11112	0	2.47349	0.553247	1	Gm24189	10	30673134	30673227	-	94	rRNA	predicted gene, 24189 [Source:MGI Symbol;Acc:MGI:5453966]	-	3	0	0	0	0	0	1.18526	0	0	0	0	0
ENSMUSG00000089308	2.22224	0	0	0	0	0	1.11112	0	2.47349	0.553247	1	Gm24837	4	41211502	41211582	-	81	snoRNA	predicted gene, 24837 [Source:MGI Symbol;Acc:MGI:5454614]	-	3	0	0	0	0	0	1.37549	0	0	0	0	0
ENSMUSG00000089476	2.22224	0	0	0	0	0	1.11112	0	2.47349	0.553247	1	Gm25364	11	115601656	115601762	+	107	snRNA	predicted gene, 25364 [Source:MGI Symbol;Acc:MGI:5455141]	-	3	0	0	0	0	0	1.04126	0	0	0	0	0
ENSMUSG00000089624	2.22224	0	0	0	0	0	1.11112	0	2.47349	0.553247	1	Gm25444	13	14628619	14628731	-	113	snRNA	predicted gene, 25444 [Source:MGI Symbol;Acc:MGI:5455221]	-	3	0	0	0	0	0	0.985972	0	0	0	0	0
ENSMUSG00000088403	2.22224	0	0	0	0	0	1.11112	0	2.47349	0.553247	1	Gm25888	12	86809957	86810258	+	302	misc_RNA	predicted gene, 25888 [Source:MGI Symbol;Acc:MGI:5455665]	-	3	0	0	0	0	0	0.368923	0	0	0	0	0
ENSMUSG00000065315	2.22224	0	0	0	0	0	1.11112	0	2.47349	0.553247	1	Gm26064	13	43425742	43425850	-	109	snRNA	predicted gene, 26064 [Source:MGI Symbol;Acc:MGI:5455841]	-	3	0	0	0	0	0	1.02215	0	0	0	0	0
ENSMUSG00000112936	2.22224	0	0	0	0	0	1.11112	0	2.47349	0.553247	1	Gm33958	13	44363836	44391117	-	450	lincRNA	predicted gene, 33958 [Source:MGI Symbol;Acc:MGI:5593117]	-	3	0	0	0	0	0	0.247589	0	0	0	0	0
ENSMUSG00000114571	2.22224	0	0	0	0	0	1.11112	0	2.47349	0.553247	1	Gm35595	14	62541380	62541575	-	196	processed_pseudogene	predicted gene, 35595 [Source:MGI Symbol;Acc:MGI:5594754]	-	3	0	0	0	0	0	0.568443	0	0	0	0	0
ENSMUSG00000114018	2.22224	0	0	0	0	0	1.11112	0	2.47349	0.553247	1	Gm36495	12	16844881	16850881	-	684	lincRNA	predicted gene, 36495 [Source:MGI Symbol;Acc:MGI:5595654]	-	3	0	0	0	0	0	0.162887	0	0	0	0	0
ENSMUSG00000104079	2.22224	0	0	0	0	0	1.11112	0	2.47349	0.553247	1	Gm37024	3	30488426	30489293	+	868	TEC	predicted gene, 37024 [Source:MGI Symbol;Acc:MGI:5610252]	-	3	0	0	0	0	0	0.128358	0	0	0	0	0
ENSMUSG00000103780	2.22224	0	0	0	0	0	1.11112	0	2.47349	0.553247	1	Gm37524	1	168335980	168337671	-	1692	TEC	predicted gene, 37524 [Source:MGI Symbol;Acc:MGI:5610752]	-	3	0	0	0	0	0	0.065848	0	0	0	0	0
ENSMUSG00000102841	2.22224	0	0	0	0	0	1.11112	0	2.47349	0.553247	1	Gm38036	1	194677002	194680565	+	3564	TEC	predicted gene, 38036 [Source:MGI Symbol;Acc:MGI:5611264]	-	3	0	0	0	0	0	0.0312612	0	0	0	0	0
ENSMUSG00000111839	2.22224	0	0	0	0	0	1.11112	0	2.47349	0.553247	1	Gm39383	9	83008603	83042603	+	1009	lincRNA	predicted gene, 39383 [Source:MGI Symbol;Acc:MGI:5622268]	-	3	0	0	0	0	0	0.110421	0	0	0	0	0
ENSMUSG00000104842	2.22224	0	0	0	0	0	1.11112	0	2.47349	0.553247	1	Gm42821	3	98248599	98249087	+	489	processed_pseudogene	predicted gene 42821 [Source:MGI Symbol;Acc:MGI:5662958]	-	3	0	0	0	0	0	0.227842	0	0	0	0	0
ENSMUSG00000114359	2.22224	0	0	0	0	0	1.11112	0	2.47349	0.553247	1	Gm47816	13	55253225	55254401	-	368	processed_pseudogene	predicted gene, 47816 [Source:MGI Symbol;Acc:MGI:6097003]	-	3	0	0	0	0	0	0.302758	0	0	0	0	0
ENSMUSG00000116239	2.22224	0	0	0	0	0	1.11112	0	2.47349	0.553247	1	Gm49520	15	79681102	79681322	-	221	processed_pseudogene	predicted gene, 49520 [Source:MGI Symbol;Acc:MGI:6155215]	-	3	0	0	0	0	0	0.50414	0	0	0	0	0
ENSMUSG00000110557	2.22224	0	0	0	0	0	1.11112	0	2.47349	0.553247	1	Gm5159	8	104701705	104720965	-	1960	transcribed_unprocessed_pseudogene	predicted gene 5159 [Source:MGI Symbol;Acc:MGI:3648109]	-	3	0	0	0	0	0	0.0568443	0	0	0	0	0
ENSMUSG00000082342	2.22224	0	0	0	0	0	1.11112	0	2.47349	0.553247	1	Gm5395	X	151655188	151656102	+	915	processed_pseudogene	predicted gene 5395 [Source:MGI Symbol;Acc:MGI:3645838]	-	3	0	0	0	0	0	0.121765	0	0	0	0	0
ENSMUSG00000115366	2.22224	0	0	0	0	0	1.11112	0	2.47349	0.553247	1	Gm9298	14	99629756	99630666	-	911	processed_pseudogene	predicted gene 9298 [Source:MGI Symbol;Acc:MGI:3648083]	-	3	0	0	0	0	0	0.122299	0	0	0	0	0
ENSMUSG00000016529	2.22224	0	0	0	0	0	1.11112	0	2.47349	0.553247	1	Il10	1	131019845	131024974	+	1310	protein_coding	interleukin 10 [Source:MGI Symbol;Acc:MGI:96537]	-	3	0	0	0	0	0	0.0850495	0	0	0	0	0
ENSMUSG00000079330	2.22224	0	0	0	0	0	1.11112	0	2.47349	0.553247	1	Lemd1	1	132191431	132259227	+	9289	protein_coding	LEM domain containing 1 [Source:MGI Symbol;Acc:MGI:1922403]	-	3	0	0	0	0	0	0.0119943	0	0	0	0	0
ENSMUSG00000098706	2.22224	0	0	0	0	0	1.11112	0	2.47349	0.553247	1	Mir6979	18	37854605	37854660	-	56	miRNA	microRNA 6979 [Source:MGI Symbol;Acc:MGI:5530906]	-	3	0	0	0	0	0	1.98955	0	0	0	0	0
ENSMUSG00000037393	2.22224	0	0	0	0	0	1.11112	0	2.47349	0.553247	1	Nmur2	11	56024987	56041010	-	3302	protein_coding	neuromedin U receptor 2 [Source:MGI Symbol;Acc:MGI:2441765]	-	3	0	0	0	0	0	0.0337416	0	0	0	0	0
ENSMUSG00000084009	2.22224	0	0	0	0	0	1.11112	0	2.47349	0.553247	1	Rhox7-ps1	X	38296868	38306028	+	806	unprocessed_pseudogene	reproductive homeobox 7, pseudogene 1 [Source:MGI Symbol;Acc:MGI:3643148]	-	3	0	0	0	0	0	0.138232	0	0	0	0	0
ENSMUSG00000093460	2.22224	0	0	0	0	0	1.11112	0	2.47349	0.553247	1	Six3os1	17	85600651	85618398	-	11884	processed_transcript	SIX homeobox 3, opposite strand 1 [Source:MGI Symbol;Acc:MGI:1925118]	-	3	0	0	0	0	0	0.0093752	0	0	0	0	0
ENSMUSG00000023945	2.22224	0	0	0	0	0	1.11112	0	2.47349	0.553247	1	Slc5a7	17	54273590	54299034	-	5644	protein_coding	solute carrier family 5 (choline transporter), member 7 [Source:MGI Symbol;Acc:MGI:1927126]	-	3	0	0	0	0	0	0.0197404	0	0	0	0	0
ENSMUSG00000061762	2.22224	0	0	0	0	0	1.11112	0	2.47349	0.553247	1	Tac1	6	7554879	7565834	+	3399	protein_coding	tachykinin 1 [Source:MGI Symbol;Acc:MGI:98474]	-	3	0	0	0	0	0	0.0327787	0	0	0	0	0
ENSMUSG00000037438	2.22224	0	0	0	0	0	1.11112	0	2.47349	0.553247	1	Uqcrh-ps1	15	99898289	99898556	-	268	processed_pseudogene	ubiquinol-cytochrome c reductase hinge protein, pseudogene 1 [Source:MGI Symbol;Acc:MGI:3641869]	-	3	0	0	0	0	0	0.415727	0	0	0	0	0
ENSMUSG00000090303	2.22224	0	0	0	0	0	1.11112	0	2.47349	0.553247	1	Vmn2r-ps3	3	64053031	64055610	-	1101	unprocessed_pseudogene	vomeronasal 2, receptor, pseudogene 3 [Source:MGI Symbol;Acc:MGI:3757653]	-	3	0	0	0	0	0	0.101194	0	0	0	0	0
ENSMUSG00000078497	2.22224	0	0	0	0	0	1.11112	0	2.47349	0.553247	1	Zfp978	4	147361303	147391004	+	1287	protein_coding	zinc finger protein 978 [Source:MGI Symbol;Acc:MGI:3701123]	zf-C2H2	3	0	0	0	0	0	0.0865694	0	0	0	0	0
ENSMUSG00000090642	8.88896	6.15753	0	3.60449	0	1.83288	7.52324	1.35934	2.47255	0.0767372	0.224229	Gm17182	5	53047687	53049188	-	860	antisense	predicted gene 17182 [Source:MGI Symbol;Acc:MGI:4938009]	-	12	7	0	3	0	2	0.518209	0.360376	0	0.209905	0	0.107246
ENSMUSG00000101166	8.14821	9.67612	0	3.60449	0	2.74933	8.91217	1.58845	2.4719	0.0593874	0.186216	Gm28496	7	44246726	44262720	+	2991	processed_transcript	predicted gene 28496 [Source:MGI Symbol;Acc:MGI:5579202]	-	11	11	0	3	0	3	0.136583	0.162829	0	0.0603538	0	0.0462548
ENSMUSG00000037411	359.262	227.829	66.253	48.0599	36.7467	61.4016	293.545	53.1153	2.46968	2.67585e-13	1.09076e-11	Serpine1	5	137061504	137072268	-	3876	protein_coding	serine (or cysteine) peptidase inhibitor, clade E, member 1 [Source:MGI Symbol;Acc:MGI:97608]	-	485	259	52	40	36	67	4.64708	2.9585	0.867001	0.620978	0.476046	0.797155
ENSMUSG00000081488	5.92597	0	1.2741	0	0	0.916442	2.96299	0.547635	2.46961	0.29858	1	Gm15368	1	88186662	88187519	+	858	unprocessed_pseudogene	predicted gene 15368 [Source:MGI Symbol;Acc:MGI:3707462]	-	8	0	1	0	0	1	0.346278	0	0.0753204	0	0	0.0537482
ENSMUSG00000116988	8.14821	2.63894	0	0	0	3.66577	5.39358	0.916442	2.46907	0.192986	0.419489	AC164314.2	17	8082695	8147788	-	2610	protein_coding	novel transcript	-	11	3	0	0	0	4	0.156521	0.0508905	0	0	0	0.0706758
ENSMUSG00000090628	5.18523	3.51859	0	0	3.06223	0	4.35191	0.765557	2.46633	0.204762	1	Gm17083	13	34006966	34008331	-	1366	processed_pseudogene	predicted gene 17083 [Source:MGI Symbol;Acc:MGI:4937910]	-	7	4	0	0	3	0	0.190313	0.129648	0	0	0.112564	0
ENSMUSG00000100632	5.18523	0.879647	0	1.2015	1.02074	0	3.03244	0.55556	2.46369	0.22292	1	9430060I03Rik	1	92933526	92950590	-	1689	antisense	RIKEN cDNA 9430060I03 gene [Source:MGI Symbol;Acc:MGI:3702484]	-	7	1	0	1	1	0	0.153918	0.0262136	0	0.0356263	0.030346	0
ENSMUSG00000053783	2.22224	7.03718	2.54819	0	0	0.916442	4.62971	0.866159	2.45803	0.151786	1	1700016K19Rik	11	75999912	76003569	+	921	protein_coding	RIKEN cDNA 1700016K19 gene [Source:MGI Symbol;Acc:MGI:1921480]	-	3	8	2	0	0	1	0.120972	0.38458	0.140336	0	0	0.0500717
ENSMUSG00000052234	5.18523	3.51859	1.2741	0	0	1.83288	4.35191	0.776745	2.45733	0.14245	1	Epx	11	87864000	87875536	-	2737	protein_coding	eosinophil peroxidase [Source:MGI Symbol;Acc:MGI:107569]	-	7	4	1	0	0	2	0.0949828	0.0647055	0.0236116	0	0	0.0336982
ENSMUSG00000065678	8.88896	1.75929	0	0	0	3.66577	5.32413	0.916442	2.45589	0.210226	0.443719	Gm24261	13	100604359	100604462	+	104	snRNA	predicted gene, 24261 [Source:MGI Symbol;Acc:MGI:5454038]	-	12	2	0	0	0	4	4.28519	0.851438	0	0	0	1.77369
ENSMUSG00000093921	10.3705	10.5558	0	4.80599	1.02074	1.83288	10.4631	1.9149	2.45507	0.0303757	0.113158	Gm23864	17	35699203	35699309	-	107	snRNA	predicted gene, 23864 [Source:MGI Symbol;Acc:MGI:5453641]	-	14	12	0	4	1	2	4.85921	4.96539	0	2.24945	0.479012	0.861981
ENSMUSG00000039257	47.4078	45.7416	11.4669	8.41048	8.16594	6.41509	46.5747	8.6146	2.454	1.21345e-06	1.80063e-05	Vstm2b	7	40898328	40930594	+	2747	protein_coding	V-set and transmembrane domain containing 2B [Source:MGI Symbol;Acc:MGI:1914525]	-	64	52	9	7	8	7	0.865253	0.83811	0.211731	0.153334	0.149266	0.117514
ENSMUSG00000030609	3051.88	2551.86	485.431	545.48	547.118	469.218	2801.87	511.812	2.45313	1.70996e-44	8.13741e-42	Aen	7	78895854	78911209	+	5801	protein_coding	apoptosis enhancing nuclease [Source:MGI Symbol;Acc:MGI:1915298]	-	4120	2901	381	454	536	512	26.3764	22.1412	4.24446	4.70926	4.73579	4.07023
ENSMUSG00000037239	560.004	350.979	64.9789	90.1123	75.5349	101.725	455.492	83.0878	2.45146	3.92142e-16	2.32591e-14	Spred3	7	29158829	29170411	-	6218	protein_coding	sprouty-related, EVH1 domain containing 3 [Source:MGI Symbol;Acc:MGI:2142186]	-	756	399	51	75	74	111	4.51536	2.84105	0.530053	0.725789	0.609974	0.823235
ENSMUSG00000030650	111.853	91.4833	24.2078	20.4254	9.18668	21.0782	101.668	18.7245	2.4514	8.36575e-09	1.85068e-07	Tmc5	7	118597297	118675086	+	4470	protein_coding	transmembrane channel-like gene family 5 [Source:MGI Symbol;Acc:MGI:1921674]	-	151	104	19	17	9	23	1.25456	1.03011	0.274692	0.228845	0.103197	0.237286
ENSMUSG00000104925	4.44448	4.39824	0	1.2015	2.04148	0	4.42136	0.810745	2.44073	0.142373	1	Gm43061	3	103332143	103334383	+	2241	sense_intronic	predicted gene 43061 [Source:MGI Symbol;Acc:MGI:5663198]	-	6	5	0	1	2	0	0.0994331	0.0987835	0	0.0268509	0.0457424	0
ENSMUSG00000028778	8.88896	5.27788	1.2741	0	1.02074	2.74933	7.08342	1.26104	2.43958	0.0605288	0.188811	Hcrtr1	4	130130217	130139359	-	2608	protein_coding	hypocretin (orexin) receptor 1 [Source:MGI Symbol;Acc:MGI:2385650]	-	12	6	1	0	1	3	0.170882	0.101859	0.0247795	0	0.0196527	0.0530475
ENSMUSG00000029866	14.8149	14.0744	1.2741	3.60449	2.04148	3.66577	14.4446	2.64646	2.4292	0.00535154	0.0282503	Kel	6	41686330	41704339	-	2773	protein_coding	Kell blood group [Source:MGI Symbol;Acc:MGI:1346053]	-	20	16	1	3	2	4	0.267856	0.255462	0.0233051	0.0650986	0.0369667	0.0665214
ENSMUSG00000002057	6.66672	2.63894	1.2741	2.40299	0	0	4.65283	0.919273	2.42868	0.152563	1	Foxn1	11	78357577	78386558	-	3214	protein_coding	forkhead box N1 [Source:MGI Symbol;Acc:MGI:102949]	Fork	9	3	1	2	0	0	0.103996	0.0413268	0.0201073	0.0374442	0	0
ENSMUSG00000086775	21.4817	16.7133	5.09639	3.60449	2.04148	3.66577	19.0975	3.60203	2.42694	0.00148412	0.00973381	Snhg7os	2	26640372	26645944	+	3947	antisense	small nucleolar RNA host gene 7, opposite strand [Source:MGI Symbol;Acc:MGI:3045374]	-	29	19	4	3	2	4	0.272868	0.213129	0.0654927	0.0457356	0.0259713	0.0467352
ENSMUSG00000034792	60.7412	50.1399	14.0151	7.20898	9.18668	10.9973	55.4406	10.352	2.42659	3.89301e-07	6.2776e-06	Gna15	10	81502306	81524225	-	2135	protein_coding	guanine nucleotide binding protein, alpha 15 [Source:MGI Symbol;Acc:MGI:95770]	-	82	57	11	6	9	12	1.42639	1.18204	0.332962	0.169104	0.21606	0.2592
ENSMUSG00000045094	238.52	107.317	10.1928	33.6419	41.8504	42.1563	172.919	31.9604	2.42623	5.53485e-06	7.12774e-05	Arhgef37	18	61493794	61536536	-	3234	protein_coding	Rho guanine nucleotide exchange factor (GEF) 37 [Source:MGI Symbol;Acc:MGI:3045339]	-	322	122	8	28	41	46	3.69775	1.67023	0.159864	0.520976	0.649792	0.655948
ENSMUSG00000009646	10.3705	22.8708	5.09639	4.80599	0	2.74933	16.6206	3.16293	2.42601	0.0140418	0.0618995	Pla2g12b	10	59403660	59421976	+	1182	protein_coding	phospholipase A2, group XIIB [Source:MGI Symbol;Acc:MGI:1917086]	-	14	26	4	4	0	3	0.439878	0.973895	0.218697	0.20363	0	0.117046
ENSMUSG00000028001	1988.16	2105	468.868	356.845	362.364	341.833	2046.58	382.477	2.42171	1.04223e-34	2.24496e-32	Fga	3	83026076	83033627	+	3010	protein_coding	fibrinogen alpha chain [Source:MGI Symbol;Acc:MGI:1316726]	-	2684	2393	368	297	355	373	33.116	35.1992	7.90099	5.93731	6.04494	5.71471
ENSMUSG00000097960	3.70373	5.27788	2.54819	0	0	0.916442	4.49081	0.866159	2.42075	0.146458	1	A330074K22Rik	8	120204434	120228230	-	2489	lincRNA	RIKEN cDNA A330074K22 gene [Source:MGI Symbol;Acc:MGI:3045392]	-	5	6	2	0	0	1	0.0746048	0.106729	0.0519284	0	0	0.0185279
ENSMUSG00000106190	2.22224	3.51859	0	0	1.02074	0.916442	2.87041	0.484296	2.42028	0.212935	1	Gm20768	5	137186830	137189167	-	2338	processed_pseudogene	predicted gene, 20768 [Source:MGI Symbol;Acc:MGI:5434124]	-	3	4	0	0	1	1	0.0476539	0.0757481	0	0	0.0219223	0.0197245
ENSMUSG00000104641	2.22224	3.51859	0	0	1.02074	0.916442	2.87041	0.484296	2.42028	0.212935	1	Gm43290	5	65476505	65478061	-	1557	TEC	predicted gene 43290 [Source:MGI Symbol;Acc:MGI:5663427]	-	3	4	0	0	1	1	0.0715574	0.113744	0	0	0.0329186	0.0296185
ENSMUSG00000070570	2.22224	3.51859	0	0	1.02074	0.916442	2.87041	0.484296	2.42028	0.212935	1	Slc17a7	7	45163949	45176142	+	5392	protein_coding	solute carrier family 17 (sodium-dependent inorganic phosphate cotransporter), member 7 [Source:MGI Symbol;Acc:MGI:1920211]	-	3	4	0	0	1	1	0.020663	0.0328448	0	0	0.00950562	0.00855267
ENSMUSG00000057729	23.7039	19.3522	7.64458	0	2.04148	6.41509	21.5281	4.02529	2.41659	0.00815087	0.0399204	Prtn3	10	79874476	79883174	+	1732	protein_coding	proteinase 3 [Source:MGI Symbol;Acc:MGI:893580]	-	32	22	6	0	2	7	0.686158	0.562382	0.223874	0	0.0591851	0.186381
ENSMUSG00000115388	177.038	106.437	22.9337	14.418	38.7882	29.3261	141.738	26.3665	2.41636	3.17894e-08	6.24287e-07	Eppk1	15	76101481	76120195	-	12332	protein_coding	epiplakin 1 [Source:MGI Symbol;Acc:MGI:2386306]	-	239	121	18	12	38	32	0.719757	0.434418	0.0943276	0.0585528	0.157936	0.119665
ENSMUSG00000054612	784.451	716.033	230.612	130.963	95.9498	109.057	750.242	141.645	2.41023	1.09358e-11	3.68663e-10	Mgmt	7	136894614	137130266	+	2894	protein_coding	O-6-methylguanine-DNA methyltransferase [Source:MGI Symbol;Acc:MGI:96977]	-	1059	814	181	109	94	119	13.59	12.4532	4.04185	2.26636	1.66479	1.89627
ENSMUSG00000109618	14.0742	7.03718	0	0	2.04148	5.49865	10.5557	1.88503	2.40996	0.0690536	0.208076	Gm45527	7	102685446	102686219	-	774	TEC	predicted gene 45527 [Source:MGI Symbol;Acc:MGI:5791363]	-	19	8	0	0	2	6	0.911663	0.45762	0	0	0.13244	0.357488
ENSMUSG00000000552	1116.31	937.704	247.175	195.844	179.651	153.962	1027	194.158	2.40762	1.93585e-23	2.23804e-21	Zfp385a	15	103313895	103340093	-	2515	protein_coding	zinc finger protein 385A [Source:MGI Symbol;Acc:MGI:1352495]	-	1507	1066	194	163	176	168	22.2534	18.7662	4.98498	3.89987	3.58678	3.08051
ENSMUSG00000007594	5.18523	2.63894	0	0	0	2.74933	3.91208	0.687331	2.40733	0.230706	1	Hapln4	8	70083457	70090862	+	3924	protein_coding	hyaluronan and proteoglycan link protein 4 [Source:MGI Symbol;Acc:MGI:2679531]	-	7	3	0	0	0	3	0.0662508	0.0338492	0	0	0	0.0352569
ENSMUSG00000031284	54.8153	30.7876	3.82229	9.61198	13.2696	5.49865	42.8014	8.05064	2.40584	0.000119979	0.00109604	Pak3	X	143518591	143797796	+	9552	protein_coding	p21 (RAC1) activated kinase 3 [Source:MGI Symbol;Acc:MGI:1339656]	-	74	35	3	8	13	6	0.287713	0.16223	0.0202968	0.050396	0.0697557	0.0289673
ENSMUSG00000108854	2.22224	3.51859	0	1.2015	0	0.916442	2.87041	0.529485	2.40525	0.212809	1	D830036C21Rik	7	19320117	19342515	-	1723	lincRNA	RIKEN cDNA D830036C21 gene [Source:MGI Symbol;Acc:MGI:2685688]	-	3	4	0	1	0	1	0.0646633	0.102785	0	0.0349233	0	0.0267649
ENSMUSG00000069008	2.22224	3.51859	0	1.2015	0	0.916442	2.87041	0.529485	2.40525	0.212809	1	Gm5537	3	58102996	58104247	-	1252	processed_pseudogene	predicted gene 5537 [Source:MGI Symbol;Acc:MGI:3643179]	-	3	4	0	1	0	1	0.0889895	0.141453	0	0.0480613	0	0.0368339
ENSMUSG00000042604	2.22224	3.51859	0	1.2015	0	0.916442	2.87041	0.529485	2.40525	0.212809	1	Kcna4	2	107290639	107298502	+	4833	protein_coding	potassium voltage-gated channel, shaker-related subfamily, member 4 [Source:MGI Symbol;Acc:MGI:96661]	-	3	4	0	1	0	1	0.0230529	0.0366437	0	0.0124504	0	0.0095419
ENSMUSG00000044719	3.70373	4.39824	0	0	1.02074	1.83288	4.05098	0.713407	2.4007	0.156888	1	E230025N22Rik	18	36684923	36695925	-	2016	protein_coding	Riken cDNA E230025N22 gene [Source:MGI Symbol;Acc:MGI:3687212]	-	5	5	0	0	1	2	0.0921088	0.109808	0	0	0.0254238	0.04575
ENSMUSG00000039963	22.2224	14.954	1.2741	6.00748	4.08297	2.74933	18.5882	3.52847	2.39986	0.00309382	0.017899	Ccdc40	11	119228572	119265236	+	6031	protein_coding	coiled-coil domain containing 40 [Source:MGI Symbol;Acc:MGI:2443893]	-	30	17	1	5	4	3	0.184737	0.1248	0.0107155	0.0498862	0.0339939	0.0229395
ENSMUSG00000028555	123.705	125.79	26.756	13.2165	26.5393	27.4933	124.747	23.5013	2.39949	6.46999e-11	1.95562e-09	Ttc39a	4	109406623	109444745	+	4904	protein_coding	tetratricopeptide repeat domain 39A [Source:MGI Symbol;Acc:MGI:2444350]	-	167	143	21	11	26	30	1.2647	1.29105	0.276738	0.134972	0.27174	0.282113
ENSMUSG00000095755	0	3.51859	0	0	0	0.916442	1.75929	0.22911	2.39761	0.460572	1	CR974586.4	JH584293.1	83395	84475	-	909	protein_coding	protein FAM205A-like [Source:NCBI gene;Acc:108168679]	-	0	4	0	0	0	1	0	0.194828	0	0	0	0.0507327
ENSMUSG00000108185	0	3.51859	0	0	0	0.916442	1.75929	0.22911	2.39761	0.460572	1	Gm19653	6	97449750	97451486	+	1039	processed_pseudogene	predicted gene, 19653 [Source:MGI Symbol;Acc:MGI:5011838]	-	0	4	0	0	0	1	0	0.170451	0	0	0	0.044385
ENSMUSG00000048483	0	3.51859	0	0	0	0.916442	1.75929	0.22911	2.39761	0.460572	1	Zdhhc22	12	86980763	86990430	-	3651	protein_coding	zinc finger, DHHC-type containing 22 [Source:MGI Symbol;Acc:MGI:2685108]	-	0	4	0	0	0	1	0	0.048507	0	0	0	0.0126311
ENSMUSG00000098101	0	3.51859	0	0	1.02074	0	1.75929	0.255186	2.39746	0.457197	1	Gm27006	8	79705597	79706539	+	943	processed_pseudogene	predicted gene, 27006 [Source:MGI Symbol;Acc:MGI:5504121]	-	0	4	0	0	1	0	0	0.187804	0	0	0.0543524	0
ENSMUSG00000029868	170.372	202.319	43.3193	22.8284	34.7052	40.3234	186.345	35.2941	2.39687	1.67937e-13	7.05644e-12	Trpv6	6	41620624	41636405	-	3936	protein_coding	transient receptor potential cation channel, subfamily V, member 6 [Source:MGI Symbol;Acc:MGI:1927259]	-	230	230	34	19	34	44	2.17017	2.58719	0.558244	0.290468	0.442746	0.515524
ENSMUSG00000089886	24.4446	12.3151	0	2.40299	1.02074	10.0809	18.3798	3.37615	2.39469	0.0350915	0.125824	Gm16184	7	19911825	19912397	+	573	processed_pseudogene	predicted gene 16184 [Source:MGI Symbol;Acc:MGI:3802154]	-	33	14	0	2	1	11	2.13885	1.08176	0	0.210027	0.0894491	0.885298
ENSMUSG00000039903	207.409	201.439	66.253	32.4404	37.7675	21.9946	204.424	39.6139	2.38115	7.40451e-09	1.65233e-07	Eva1c	16	90826719	90905109	+	3806	protein_coding	eva-1 homolog C (C. elegans) [Source:MGI Symbol;Acc:MGI:1918217]	-	280	229	52	27	37	24	2.73219	2.66393	0.882947	0.426869	0.498268	0.2908
ENSMUSG00000085654	4.44448	3.51859	0	0	1.02074	1.83288	3.98153	0.713407	2.37986	0.162673	1	Gm12536	4	57300096	57307305	+	358	lincRNA	predicted gene 12536 [Source:MGI Symbol;Acc:MGI:3650719]	-	6	4	0	0	1	2	0.622429	0.49469	0	0	0.143168	0.257631
ENSMUSG00000100459	8.14821	4.39824	5.09639	0	0	0	6.27322	1.2741	2.37896	0.195569	0.422858	Gm5833	1	138640095	138682077	-	2248	lincRNA	predicted gene 5833 [Source:MGI Symbol;Acc:MGI:3779530]	-	11	5	4	0	0	0	0.181726	0.0984759	0.114991	0	0	0
ENSMUSG00000035246	8.14821	0.879647	1.2741	2.40299	0	0	4.51393	0.919273	2.37741	0.20032	1	Pcyt1b	X	93654863	93749951	+	5357	protein_coding	phosphate cytidylyltransferase 1, choline, beta isoform [Source:MGI Symbol;Acc:MGI:2147987]	-	11	1	1	2	0	0	0.0762593	0.00826484	0.0120636	0.0224651	0	0
ENSMUSG00000096592	5.92597	7.91682	1.2741	1.2015	0	2.74933	6.9214	1.30623	2.37702	0.0671077	0.203652	Gm15801	19	40560537	40561058	-	522	processed_pseudogene	predicted gene 15801 [Source:MGI Symbol;Acc:MGI:3779625]	-	8	9	1	1	0	3	0.569169	0.763358	0.123803	0.115274	0	0.265034
ENSMUSG00000006930	590.375	505.797	64.9789	105.732	119.427	130.135	548.086	105.068	2.37674	9.12375e-16	5.15744e-14	Hap1	11	100347327	100356128	-	3766	protein_coding	huntingtin-associated protein 1 [Source:MGI Symbol;Acc:MGI:1261831]	-	797	575	51	88	117	142	7.85959	6.75995	0.875165	1.40606	1.59234	1.73884
ENSMUSG00000104094	49.63	18.4726	1.2741	3.60449	5.10371	15.5795	34.0513	6.39045	2.3764	0.00661255	0.033727	Gm37314	9	101188598	101191282	-	2685	TEC	predicted gene, 37314 [Source:MGI Symbol;Acc:MGI:5610542]	-	67	21	1	3	5	17	0.926728	0.346283	0.0240689	0.0672321	0.0954456	0.291982
ENSMUSG00000026679	28.8891	21.9912	7.64458	3.60449	3.06223	5.49865	25.4401	4.95249	2.37532	0.000478713	0.00365383	Enkur	2	21180731	21205365	-	1561	protein_coding	enkurin, TRPC channel interacting protein [Source:MGI Symbol;Acc:MGI:1918483]	-	39	25	6	3	3	6	0.927862	0.709077	0.248398	0.115643	0.0985028	0.177256
ENSMUSG00000028264	10.3705	8.79647	0	2.40299	2.04148	2.74933	9.58346	1.79845	2.37255	0.0293575	0.110127	Spaca1	4	34024874	34050191	-	1596	protein_coding	sperm acrosome associated 1 [Source:MGI Symbol;Acc:MGI:1914902]	-	14	10	0	2	2	3	0.325774	0.277411	0	0.0754045	0.0642285	0.0866842
ENSMUSG00000048388	60.7412	29.0284	10.1928	8.41048	7.1452	9.16442	44.8848	8.72822	2.3714	2.69899e-05	0.000288706	Fam171b	2	83812636	83883486	+	5744	protein_coding	family with sequence similarity 171, member B [Source:MGI Symbol;Acc:MGI:2444579]	-	82	33	8	7	7	10	0.530177	0.254364	0.0900068	0.0733303	0.0624617	0.0802855
ENSMUSG00000117317	5.18523	5.27788	0	0	1.02074	2.74933	5.23155	0.942517	2.371	0.130071	0.324551	AC160993.2	16	93591401	93597760	+	495	antisense	novel transcript, antisense to Setd4	-	7	6	0	0	1	3	0.525188	0.536664	0	0	0.103544	0.279491
ENSMUSG00000031860	110.371	96.7612	43.3193	16.821	11.2282	10.0809	103.566	20.3623	2.36951	3.95565e-05	0.000404318	Pbx4	8	69832491	69872292	+	2217	protein_coding	pre B cell leukemia homeobox 4 [Source:MGI Symbol;Acc:MGI:1931321]	Homeobox	149	110	34	14	11	11	2.49599	2.19676	0.99109	0.379981	0.254306	0.228812
ENSMUSG00000104728	15.5557	6.15753	2.54819	0	2.04148	3.66577	10.8566	2.06386	2.36843	0.0333915	0.121258	Gm42462	5	43752909	43754271	-	1363	TEC	predicted gene 42462 [Source:MGI Symbol;Acc:MGI:5662599]	-	21	7	2	0	2	4	0.572197	0.227383	0.0948275	0	0.0752081	0.135337
ENSMUSG00000025473	112.593	98.5205	29.3042	28.8359	12.2489	12.8302	105.557	20.8048	2.36673	2.0069e-07	3.42513e-06	Adam8	7	139978932	139992562	-	4638	protein_coding	a disintegrin and metallopeptidase domain 8 [Source:MGI Symbol;Acc:MGI:107825]	-	152	112	23	24	12	14	1.21712	1.06916	0.320477	0.311373	0.132611	0.139203
ENSMUSG00000104876	1.48149	4.39824	1.2741	1.2015	0	0	2.93986	0.618898	2.36549	0.228706	1	Trdc	14	54142851	54148868	+	3865	TR_C_gene	T cell receptor delta, constant region [Source:MGI Symbol;Acc:MGI:98612]	-	2	5	1	1	0	0	0.0192177	0.0572765	0.0167205	0.0155686	0	0
ENSMUSG00000073805	8.14821	8.79647	3.82229	0	1.02074	1.83288	8.47234	1.66898	2.36413	0.0470314	0.156108	Fam196a	7	134881926	134938430	-	6448	protein_coding	family with sequence similarity 196, member A [Source:MGI Symbol;Acc:MGI:3605068]	-	11	10	3	0	1	2	0.0633562	0.0686643	0.0300674	0	0.00794887	0.014304
ENSMUSG00000016526	237.78	177.689	42.0452	36.0449	45.9334	37.5741	207.734	40.3994	2.36365	5.30038e-16	3.09008e-14	Dyrk3	1	131127455	131138340	-	3178	protein_coding	dual-specificity tyrosine-(Y)-phosphorylation regulated kinase 3 [Source:MGI Symbol;Acc:MGI:1330300]	-	321	202	33	30	45	41	3.75122	2.81419	0.671058	0.568025	0.725753	0.594951
ENSMUSG00000093346	41.4818	29.0284	3.82229	6.00748	5.10371	11.9137	35.2551	6.71181	2.36362	0.000196996	0.00168878	Gm26115	19	4215402	4215488	-	87	miRNA	predicted gene, 26115 [Source:MGI Symbol;Acc:MGI:5455892]	-	56	33	3	5	5	13	23.9051	16.7939	2.22845	3.45821	2.94565	6.8909
ENSMUSG00000041219	270.373	246.301	42.0452	42.0524	44.9127	70.566	258.337	49.8941	2.36141	1.03965e-14	5.13874e-13	Arhgap11a	2	113831492	113848661	-	5332	protein_coding	Rho GTPase activating protein 11A [Source:MGI Symbol;Acc:MGI:2444300]	-	365	280	33	35	44	77	2.54229	2.32501	0.399967	0.394983	0.422954	0.665966
ENSMUSG00000074505	1.48149	12.3151	0	1.2015	4.08297	0	6.89828	1.32112	2.35972	0.16006	0.372575	Fat3	9	15910189	16501285	-	21478	protein_coding	FAT atypical cadherin 3 [Source:MGI Symbol;Acc:MGI:2444314]	-	2	14	0	1	4	0	0.00345826	0.0288596	0	0.0028016	0.00954545	0
ENSMUSG00000062608	5.92597	2.63894	1.2741	1.2015	1.02074	0	4.28246	0.874084	2.35576	0.133294	1	Olfr195	16	59147046	59150777	+	2081	protein_coding	olfactory receptor 195 [Source:MGI Symbol;Acc:MGI:3030029]	-	8	3	1	1	1	0	0.142771	0.0638271	0.0310547	0.0289153	0.0246297	0
ENSMUSG00000095595	5.18523	3.51859	2.54819	0	1.02074	0	4.35191	0.892234	2.35519	0.16194	1	Fam177a	12	55124469	55142104	+	3922	protein_coding	family with sequence similarity 177, member A [Source:MGI Symbol;Acc:MGI:1920635]	-	7	4	2	0	1	0	0.0662845	0.0451553	0.0329551	0	0.0130684	0
ENSMUSG00000054757	29.6299	49.2602	7.64458	3.60449	7.1452	11.9137	39.4451	7.577	2.35403	0.000116257	0.0010668	Akr1c20	13	4486849	4523345	-	1859	protein_coding	aldo-keto reductase family 1, member C20 [Source:MGI Symbol;Acc:MGI:2151104]	-	40	56	6	3	7	13	0.799102	1.33372	0.20858	0.0971051	0.192996	0.322489
ENSMUSG00000088545	8.88896	1.75929	0	1.2015	1.02074	1.83288	5.32413	1.01378	2.35352	0.119032	0.305232	Gm25982	4	156023058	156023158	-	101	snRNA	predicted gene, 25982 [Source:MGI Symbol;Acc:MGI:5455759]	-	12	2	0	1	1	2	4.41247	0.876728	0	0.59577	0.507468	0.913188
ENSMUSG00000095457	5.92597	7.91682	0	3.60449	0	1.83288	6.9214	1.35934	2.34788	0.0987034	0.26806	Gm8989	7	106323414	106330688	-	7275	unprocessed_pseudogene	predicted gene 8989 [Source:MGI Symbol;Acc:MGI:3704114]	-	8	9	0	3	0	2	0.0408393	0.0547729	0	0.0248135	0	0.0126779
ENSMUSG00000107134	47.4078	36.9452	5.09639	9.61198	7.1452	10.9973	42.1765	8.21272	2.34579	1.43042e-05	0.000165839	Gm42528	5	39606927	39610344	-	3418	TEC	predicted gene 42528 [Source:MGI Symbol;Acc:MGI:5662665]	-	64	42	4	8	7	12	0.695392	0.544043	0.0756289	0.140837	0.104968	0.161905
ENSMUSG00000111258	19.2594	16.7133	3.82229	3.60449	4.08297	2.74933	17.9864	3.56477	2.34526	0.00188444	0.0118943	Gm34397	9	100384202	100391907	-	1302	lincRNA	predicted gene, 34397 [Source:MGI Symbol;Acc:MGI:5593556]	-	26	19	3	3	4	3	0.741625	0.646099	0.148905	0.138647	0.157463	0.106258
ENSMUSG00000103439	3.70373	1.75929	0	1.2015	0	0.916442	2.73151	0.529485	2.34493	0.233668	1	Gm7019	12	115244185	115244553	-	369	processed_pseudogene	predicted pseudogene 7019 [Source:MGI Symbol;Acc:MGI:3645821]	-	5	2	0	1	0	1	0.503229	0.239972	0	0.16307	0	0.124976
ENSMUSG00000086851	4.44448	9.67612	2.54819	1.2015	1.02074	0.916442	7.0603	1.42172	2.3435	0.0547294	0.174907	A430108G06Rik	11	53564688	53567313	-	1504	processed_transcript	RIKEN cDNA A430108G06 gene [Source:MGI Symbol;Acc:MGI:2442478]	-	6	11	2	1	1	1	0.148158	0.323818	0.0859374	0.0400085	0.0340787	0.0306622
ENSMUSG00000035356	1278.53	963.214	184.744	224.68	254.165	219.03	1120.87	220.655	2.34345	7.64308e-26	1.02223e-23	Nfkbiz	16	55811375	55838899	-	5018	protein_coding	nuclear factor of kappa light polypeptide gene enhancer in B cells inhibitor, zeta [Source:MGI Symbol;Acc:MGI:1931595]	-	1726	1095	145	187	249	239	12.7741	9.66139	1.8674	2.24239	2.54331	2.19644
ENSMUSG00000042367	54.0745	36.0655	12.741	6.00748	3.06223	13.7466	45.07	8.88933	2.34226	0.000220037	0.00185751	Gjb3	4	127325235	127330844	-	1966	protein_coding	gap junction protein, beta 3 [Source:MGI Symbol;Acc:MGI:95721]	-	73	41	10	5	3	15	1.37899	0.923329	0.328713	0.153034	0.0782111	0.351851
ENSMUSG00000076961	2.96299	2.63894	1.2741	0	1.02074	0	2.80096	0.57371	2.3409	0.225288	1	Gm23251	7	75757259	75757368	-	110	miRNA	predicted gene, 23251 [Source:MGI Symbol;Acc:MGI:5453028]	-	4	3	1	0	1	0	1.35048	1.20749	0.587499	0	0.465948	0
ENSMUSG00000081991	0.740747	2.63894	0	0	0	0.916442	1.68984	0.22911	2.34044	0.380748	1	Gm13859	6	34373691	34380789	-	1423	unprocessed_pseudogene	predicted gene 13859 [Source:MGI Symbol;Acc:MGI:3649465]	-	1	3	0	0	0	1	0.0260986	0.093341	0	0	0	0.0324076
ENSMUSG00000070392	0.740747	2.63894	0	0	0	0.916442	1.68984	0.22911	2.34044	0.380748	1	Gm20634	3	96245554	96248509	+	2956	processed_transcript	predicted gene 20634 [Source:MGI Symbol;Acc:MGI:5313081]	-	1	3	0	0	0	1	0.0125637	0.0449338	0	0	0	0.0156008
ENSMUSG00000114193	0.740747	2.63894	0	0	0	0.916442	1.68984	0.22911	2.34044	0.380748	1	Gm48139	13	96605677	96609591	+	3915	TEC	predicted gene, 48139 [Source:MGI Symbol;Acc:MGI:6097504]	-	1	3	0	0	0	1	0.00948615	0.033927	0	0	0	0.0117793
ENSMUSG00000036925	0.740747	2.63894	0	0	0	0.916442	1.68984	0.22911	2.34044	0.380748	1	Mucl2	15	103895855	103899312	-	1046	protein_coding	mucin-like 2 [Source:MGI Symbol;Acc:MGI:98392]	-	1	3	0	0	0	1	0.035505	0.126983	0	0	0	0.0440879
ENSMUSG00000059830	0.740747	2.63894	0	0	1.02074	0	1.68984	0.255186	2.3403	0.377398	1	Gm16380	9	53884084	53884561	+	478	processed_pseudogene	predicted pseudogene 16380 [Source:MGI Symbol;Acc:MGI:3643564]	-	1	3	0	0	1	0	0.0776951	0.277875	0	0	0.107227	0
ENSMUSG00000087925	0.740747	2.63894	0	0	1.02074	0	1.68984	0.255186	2.3403	0.377398	1	Gm23232	9	114602088	114602192	-	105	snRNA	predicted gene, 23232 [Source:MGI Symbol;Acc:MGI:5453009]	-	1	3	0	0	1	0	0.353698	1.26499	0	0	0.488136	0
ENSMUSG00000107300	0.740747	2.63894	0	0	1.02074	0	1.68984	0.255186	2.3403	0.377398	1	Gm43279	5	66688882	66691393	+	2512	TEC	predicted gene 43279 [Source:MGI Symbol;Acc:MGI:5663416]	-	1	3	0	0	1	0	0.0147843	0.0528759	0	0	0.0204038	0
ENSMUSG00000053268	0.740747	2.63894	0	1.2015	0	0	1.68984	0.300374	2.34007	0.37179	1	Dspp	5	104170712	104180127	+	4431	protein_coding	dentin sialophosphoprotein [Source:MGI Symbol;Acc:MGI:109172]	-	1	3	0	1	0	0	0.00838147	0.0299761	0	0.01358	0	0
ENSMUSG00000080873	0.740747	2.63894	1.2741	0	0	0	1.68984	0.318524	2.33998	0.369606	1	Rpl30-ps3	2	90747616	90747963	-	348	processed_pseudogene	ribosomal protein L30, pseudogene 3 [Source:MGI Symbol;Acc:MGI:1321401]	-	1	3	1	0	0	0	0.106719	0.381679	0.185704	0	0	0
ENSMUSG00000082596	5.18523	0	0	0	0	1.83288	2.59261	0.458221	2.33613	0.41787	1	Gm14227	2	155198632	155199260	-	629	processed_pseudogene	predicted gene 14227 [Source:MGI Symbol;Acc:MGI:3649437]	-	7	0	0	0	0	2	0.413304	0	0	0	0	0.146633
ENSMUSG00000001986	1454.09	1141.78	71.3494	328.009	245.999	382.156	1297.93	256.878	2.33556	3.77891e-06	5.02782e-05	Gria3	X	41400854	41678601	+	9859	protein_coding	glutamate receptor, ionotropic, AMPA3 (alpha 3) [Source:MGI Symbol;Acc:MGI:95810]	-	1963	1298	56	273	241	417	7.39451	5.82905	0.367075	1.66621	1.25289	1.95054
ENSMUSG00000108832	49.63	34.3062	0	3.60449	5.10371	23.8275	41.9681	8.13392	2.33498	0.0206584	0.0837094	Gm44832	7	44593577	44595879	-	2303	antisense	predicted gene 44832 [Source:MGI Symbol;Acc:MGI:5753408]	-	67	39	0	3	5	26	1.08044	0.749768	0	0.078384	0.111277	0.520632
ENSMUSG00000104043	3.70373	1.75929	0	0	2.04148	0	2.73151	0.510371	2.32934	0.299385	1	Gm6525	3	84174104	84175132	+	1029	protein_coding	predicted pseudogene 6525 [Source:MGI Symbol;Acc:MGI:3648757]	-	5	2	0	0	2	0	0.180458	0.086054	0	0	0.0996196	0
ENSMUSG00000082118	4.44448	0.879647	0	0	1.02074	0.916442	2.66206	0.484296	2.32915	0.261018	1	Gm13862	6	34810631	34810827	-	197	processed_pseudogene	predicted gene 13862 [Source:MGI Symbol;Acc:MGI:3651503]	-	6	1	0	0	1	1	1.13112	0.224745	0	0	0.260174	0.234091
ENSMUSG00000040447	7071.91	5690.44	1051.13	1760.19	946.228	1322.43	6381.17	1269.99	2.32915	1.46341e-16	9.15769e-15	Spns2	11	72451638	72489904	-	4083	protein_coding	spinster homolog 2 [Source:MGI Symbol;Acc:MGI:2384936]	-	9547	6469	825	1465	927	1443	86.8379	70.1478	13.0579	21.5903	11.6367	16.2982
ENSMUSG00000062794	53.3338	44.862	6.37049	16.821	4.08297	11.9137	49.0979	9.79704	2.32849	7.67274e-05	0.000731287	Zfp599	9	22247430	22259895	-	3574	protein_coding	zinc finger protein 599 [Source:MGI Symbol;Acc:MGI:2679006]	zf-C2H2	72	51	5	14	4	13	0.748169	0.631789	0.0904098	0.235708	0.0573635	0.167741
ENSMUSG00000074796	2528.91	1534.98	438.289	294.367	407.276	478.383	2031.95	404.579	2.32782	3.31259e-16	1.97626e-14	Slc4a11	2	130684113	130697519	-	4998	protein_coding	solute carrier family 4, sodium bicarbonate transporter-like, member 11 [Source:MGI Symbol;Acc:MGI:2138987]	-	3414	1745	344	245	399	522	25.3682	15.4581	4.44797	2.94965	4.09173	4.81644
ENSMUSG00000086389	6.66672	7.03718	2.54819	0	2.04148	0.916442	6.85195	1.37653	2.32697	0.065984	0.201197	Gm15998	3	89315439	89318907	+	1844	antisense	predicted gene 15998 [Source:MGI Symbol;Acc:MGI:3802094]	-	9	8	2	0	2	1	0.181261	0.192081	0.0700921	0	0.0555904	0.0250087
ENSMUSG00000087187	40.0003	28.1487	6.37049	7.20898	9.18668	4.58221	34.0745	6.83709	2.32551	8.10461e-05	0.000770296	Gm13431	2	36216777	36222934	+	823	lincRNA	predicted gene 13431 [Source:MGI Symbol;Acc:MGI:3650776]	-	54	32	5	6	9	5	2.43678	1.7215	0.392618	0.438684	0.560497	0.28017
ENSMUSG00000106484	6.66672	0.879647	0	0	1.02074	1.83288	3.77318	0.713407	2.32398	0.218165	1	Gm17833	5	114108926	114109990	+	1065	processed_pseudogene	predicted gene, 17833 [Source:MGI Symbol;Acc:MGI:5010018]	-	9	1	0	0	1	2	0.313845	0.0415725	0	0	0.0481261	0.0866028
ENSMUSG00000024912	148.89	131.947	15.2892	30.0374	35.726	30.2426	140.419	27.8238	2.32333	2.1305e-10	6.01331e-09	Fosl1	19	5447703	5455945	+	1707	protein_coding	fos-like antigen 1 [Source:MGI Symbol;Acc:MGI:107179]	TF_bZIP	201	150	12	25	35	33	4.37305	3.89058	0.454305	0.881265	1.05091	0.891522
ENSMUSG00000060257	25.1854	17.5929	5.09639	2.40299	3.06223	6.41509	21.3892	4.24418	2.32123	0.00165683	0.0106816	Scrt2	2	152081529	152095802	+	3395	protein_coding	scratch family zinc finger 2 [Source:MGI Symbol;Acc:MGI:2139287]	zf-C2H2	34	20	4	2	3	7	0.37193	0.260823	0.0761413	0.0354479	0.045291	0.0950845
ENSMUSG00000022952	251.113	198.8	36.9488	72.0898	33.6845	38.4906	224.957	45.3034	2.31884	2.20899e-10	6.20061e-09	Runx1	16	92601466	92826149	-	12025	protein_coding	runt related transcription factor 1 [Source:MGI Symbol;Acc:MGI:99852]	Runt	339	226	29	60	33	42	1.04698	0.832108	0.155852	0.300238	0.140656	0.16107
ENSMUSG00000042213	64.445	54.5381	12.741	7.20898	20.4148	7.33154	59.4915	11.9241	2.31843	1.33609e-05	0.000156049	Zfand4	6	116264222	116330302	+	4181	protein_coding	zinc finger, AN1-type domain 4 [Source:MGI Symbol;Acc:MGI:1914742]	-	87	62	10	6	20	8	0.772789	0.65655	0.154568	0.0863517	0.245177	0.0882392
ENSMUSG00000002565	5234.86	3617.11	653.612	1051.31	840.071	1006.25	4425.98	887.811	2.31734	1.27712e-18	9.64346e-17	Scin	12	40059769	40134228	-	2999	protein_coding	scinderin [Source:MGI Symbol;Acc:MGI:1306794]	-	7067	4112	513	875	823	1098	87.5146	60.7062	11.0545	17.5562	14.0655	16.8841
ENSMUSG00000005087	374.077	262.135	78.994	64.8808	56.1408	56.8194	318.106	64.2088	2.31648	2.93468e-16	1.77145e-14	Cd44	2	102811141	102901665	-	6776	protein_coding	CD44 antigen [Source:MGI Symbol;Acc:MGI:88338]	-	505	298	62	54	55	62	2.76783	1.94715	0.591314	0.479535	0.416025	0.421959
ENSMUSG00000099254	5.92597	1.75929	0	0	2.04148	0.916442	3.84263	0.739482	2.31463	0.195442	1	Mir7030	5	115645573	115645632	+	60	miRNA	microRNA 7030 [Source:MGI Symbol;Acc:MGI:5530649]	-	8	2	0	0	2	1	4.95177	1.47583	0	0	1.70848	0.7686
ENSMUSG00000084800	18.5187	22.8708	8.91868	1.2015	4.08297	2.74933	20.6947	4.23812	2.31407	0.00440459	0.0240671	Gm12205	11	52038850	52039471	-	575	antisense	predicted gene 12205 [Source:MGI Symbol;Acc:MGI:3650261]	-	25	26	7	1	4	3	1.61471	2.00199	0.786738	0.104648	0.356552	0.240605
ENSMUSG00000113737	4.44448	3.51859	0	1.2015	1.02074	0.916442	3.98153	0.78467	2.31405	0.138522	1	BB123696	13	52729615	52757205	-	2306	lincRNA	expressed sequence BB123696 [Source:MGI Symbol;Acc:MGI:2145475]	-	6	4	0	1	1	1	0.0966304	0.0767992	0	0.026094	0.0222265	0.0199983
ENSMUSG00000020592	1952.61	1788.32	368.214	366.457	416.463	353.747	1870.47	376.22	2.31371	9.98654e-45	4.86559e-42	Sdc1	12	8771323	8793715	+	3809	protein_coding	syndecan 1 [Source:MGI Symbol;Acc:MGI:1349162]	-	2636	2033	289	305	408	386	25.7014	23.631	4.90328	4.81825	5.49009	4.67335
ENSMUSG00000085042	557.041	533.946	160.536	111.739	92.8875	77.8976	545.494	110.765	2.3074	5.24402e-14	2.36362e-12	Abhd11os	5	135012114	135013253	-	701	transcribed_unitary_pseudogene	abhydrolase domain containing 11, opposite strand [Source:MGI Symbol;Acc:MGI:1917062]	-	752	607	126	93	91	85	39.8402	38.3378	11.6159	7.98298	6.65356	5.59181
ENSMUSG00000071637	746.673	752.098	193.663	135.769	173.526	104.474	749.385	151.858	2.30671	7.83406e-17	5.08915e-15	Cebpd	16	15887286	15891031	+	3746	protein_coding	CCAAT/enhancer binding protein (C/EBP), delta [Source:MGI Symbol;Acc:MGI:103573]	-	1008	855	152	113	170	114	9.99343	10.1054	2.62226	1.81514	2.32601	1.40342
ENSMUSG00000035910	1285.94	913.953	221.693	234.292	183.734	250.189	1099.94	222.477	2.30596	8.37881e-23	9.26787e-21	Dcdc2a	13	25056004	25210706	+	8284	protein_coding	doublecortin domain containing 2a [Source:MGI Symbol;Acc:MGI:2652818]	-	1736	1039	174	195	180	273	7.78272	5.55305	1.3574	1.41643	1.11369	1.51976
ENSMUSG00000025658	10.3705	5.27788	0	1.2015	4.08297	0.916442	7.82417	1.55023	2.30396	0.0736416	0.218022	Cnksr2	X	157821436	158043294	-	9267	protein_coding	connector enhancer of kinase suppressor of Ras 2 [Source:MGI Symbol;Acc:MGI:2661175]	-	14	6	0	1	4	1	0.0561062	0.0286661	0	0.00649323	0.0221234	0.00497637
ENSMUSG00000092622	4.44448	3.51859	1.2741	0	1.02074	0.916442	3.98153	0.80282	2.30242	0.140479	1	Khdc3	9	73101836	73104438	+	2050	protein_coding	KH domain containing 3, subcortical maternal complex member [Source:MGI Symbol;Acc:MGI:1914241]	-	6	4	1	0	1	1	0.108697	0.0863898	0.0315243	0	0.0250021	0.0224956
ENSMUSG00000090509	12.5927	9.67612	5.09639	2.40299	1.02074	0.916442	11.1344	2.35914	2.30185	0.0251156	0.0974806	Sfta2	17	35601549	35650571	+	1085	protein_coding	surfactant associated 2 [Source:MGI Symbol;Acc:MGI:3643293]	-	17	11	4	2	1	1	0.58189	0.448869	0.238249	0.110918	0.047239	0.0425032
ENSMUSG00000072437	20.0002	20.2319	2.54819	7.20898	2.04148	4.58221	20.116	4.09522	2.30131	0.00257155	0.0153505	Nanos1	19	60755987	60759913	+	3927	protein_coding	nanos C2HC-type zinc finger 1 [Source:MGI Symbol;Acc:MGI:2669254]	-	27	23	2	6	2	5	0.255343	0.259312	0.0329131	0.091937	0.0261035	0.0587166
ENSMUSG00000024521	1190.38	1073.17	344.006	221.075	167.402	188.787	1131.77	230.318	2.30036	6.80103e-14	3.03202e-12	Pmaip1	18	66458604	66465550	+	2646	protein_coding	phorbol-12-myristate-13-acetate-induced protein 1 [Source:MGI Symbol;Acc:MGI:1930146]	-	1607	1220	270	184	164	206	22.5553	20.4139	6.59438	4.18435	3.17676	3.59029
ENSMUSG00000028843	3814.1	3304.83	1285.56	657.219	474.645	476.55	3559.47	723.494	2.29966	1.0131e-08	2.20544e-07	Sh3bgrl3	4	134127406	134128789	-	821	protein_coding	SH3 domain binding glutamic acid-rich protein-like 3 [Source:MGI Symbol;Acc:MGI:1920973]	-	5149	3757	1009	547	465	520	232.917	202.607	79.4233	40.0908	29.0295	29.2087
ENSMUSG00000104914	0	5.27788	0	0	1.02074	0.916442	2.63894	0.484296	2.29897	0.350883	1	Mir7061	7	130908268	130908335	+	68	miRNA	microRNA 7061 [Source:MGI Symbol;Acc:MGI:5562779]	-	0	6	0	0	1	1	0	3.9066	0	0	0.75374	0.678176
ENSMUSG00000046378	9.62971	3.51859	1.2741	1.2015	1.02074	1.83288	6.57415	1.33231	2.2987	0.0658037	0.200766	Asphd1	7	126945567	126949582	-	1672	protein_coding	aspartate beta-hydroxylase domain containing 1 [Source:MGI Symbol;Acc:MGI:2685014]	-	13	4	1	1	1	2	0.288755	0.10592	0.0386513	0.0359885	0.0306545	0.0551627
ENSMUSG00000020108	2164.46	2112.91	487.979	422.927	387.882	442.641	2138.69	435.357	2.29747	2.5941e-42	1.04084e-39	Ddit4	10	59949669	59951834	-	1755	protein_coding	DNA-damage-inducible transcript 4 [Source:MGI Symbol;Acc:MGI:1921997]	-	2922	2402	383	352	380	483	61.8336	60.5971	14.1033	12.0688	11.0978	12.6918
ENSMUSG00000068697	6.66672	0.879647	0	0	2.04148	0.916442	3.77318	0.739482	2.29551	0.223997	1	Myoz1	14	20649107	20656540	-	1892	protein_coding	myozenin 1 [Source:MGI Symbol;Acc:MGI:1929471]	-	9	1	0	0	2	1	0.176662	0.023401	0	0	0.05418	0.0243742
ENSMUSG00000052271	29.6299	20.2319	7.64458	6.00748	7.1452	0	24.9309	5.19932	2.29323	0.00888316	0.0428111	Bhlha15	5	144190286	144194441	+	3494	protein_coding	basic helix-loop-helix family, member a15 [Source:MGI Symbol;Acc:MGI:891976]	bHLH	40	23	6	5	7	0	0.425166	0.291448	0.110976	0.0861087	0.102685	0
ENSMUSG00000031098	68.1487	43.9824	12.741	4.80599	12.2489	15.5795	56.0655	11.3438	2.29231	1.68649e-05	0.000191619	Syt8	7	142434850	142440396	+	1894	protein_coding	synaptotagmin VIII [Source:MGI Symbol;Acc:MGI:1859867]	-	92	50	10	4	12	17	1.80397	1.16882	0.341209	0.127081	0.324737	0.413924
ENSMUSG00000035778	716.302	497.001	135.054	153.792	109.219	100.809	606.651	124.718	2.28743	6.3444e-17	4.15306e-15	Ggta1	2	35400179	35463231	-	4709	protein_coding	glycoprotein galactosyltransferase alpha 1, 3 [Source:MGI Symbol;Acc:MGI:95704]	-	967	565	106	128	107	110	7.6264	5.31222	1.45471	1.63562	1.16462	1.07725
ENSMUSG00000033633	90.3711	65.9735	16.5633	15.6195	18.3734	13.7466	78.1723	16.0757	2.28715	1.45774e-08	3.06575e-07	Clec18a	8	111058920	111092426	-	3653	protein_coding	C-type lectin domain family 18, member A [Source:MGI Symbol;Acc:MGI:2672935]	-	122	75	13	13	18	15	1.24031	0.909008	0.229982	0.214138	0.252553	0.189362
ENSMUSG00000090691	1.48149	1.75929	0	0	0	0.916442	1.62039	0.22911	2.28682	0.38531	1	Gm3667	14	6868502	6889962	-	2053	protein_coding	predicted gene 3667 [Source:MGI Symbol;Acc:MGI:3781843]	-	2	2	0	0	0	1	0.0361795	0.0431318	0	0	0	0.0224627
ENSMUSG00000107811	1.48149	1.75929	0	0	0	0.916442	1.62039	0.22911	2.28682	0.38531	1	Gm44000	6	129047277	129049835	-	1478	antisense	predicted gene, 44000 [Source:MGI Symbol;Acc:MGI:5690392]	-	2	2	0	0	0	1	0.0502548	0.0599117	0	0	0	0.0312016
ENSMUSG00000107899	1.48149	1.75929	0	0	0	0.916442	1.62039	0.22911	2.28682	0.38531	1	Gm44069	6	136847744	136848249	-	506	TEC	predicted gene, 44069 [Source:MGI Symbol;Acc:MGI:5690461]	-	2	2	0	0	0	1	0.146792	0.174999	0	0	0	0.0911383
ENSMUSG00000113157	1.48149	1.75929	0	0	0	0.916442	1.62039	0.22911	2.28682	0.38531	1	Gm48693	12	20615014	20664803	+	725	processed_transcript	predicted gene, 48693 [Source:MGI Symbol;Acc:MGI:6098323]	-	2	2	0	0	0	1	0.10245	0.122137	0	0	0	0.0636083
ENSMUSG00000096156	1.48149	1.75929	0	0	0	0.916442	1.62039	0.22911	2.28682	0.38531	1	Gm9242	16	97490047	97491120	+	1074	processed_pseudogene	predicted pseudogene 9242 [Source:MGI Symbol;Acc:MGI:3645172]	-	2	2	0	0	0	1	0.0691588	0.0824484	0	0	0	0.0429385
ENSMUSG00000066129	1.48149	1.75929	0	0	0	0.916442	1.62039	0.22911	2.28682	0.38531	1	Kndc1	7	139894696	139941537	+	10709	protein_coding	kinase non-catalytic C-lobe domain (KIND) containing 1 [Source:MGI Symbol;Acc:MGI:1923734]	-	2	2	0	0	0	1	0.0069359	0.0082687	0	0	0	0.00430628
ENSMUSG00000007440	1.48149	1.75929	0	0	0	0.916442	1.62039	0.22911	2.28682	0.38531	1	Pcdha11	18	37005203	37187657	+	5359	protein_coding	protocadherin alpha 11 [Source:MGI Symbol;Acc:MGI:1298372]	-	2	2	0	0	0	1	0.0138602	0.0165235	0	0	0	0.00860534
ENSMUSG00000056682	1.48149	1.75929	0	0	1.02074	0	1.62039	0.255186	2.28679	0.381712	1	4930465K10Rik	18	77714210	77715449	+	1238	pseudogene	RIKEN cDNA 4930465K10 gene [Source:MGI Symbol;Acc:MGI:1914890]	-	2	2	0	0	1	0	0.0599972	0.0715263	0	0	0.0414009	0
ENSMUSG00000087449	1.48149	1.75929	0	0	1.02074	0	1.62039	0.255186	2.28679	0.381712	1	Gm12971	4	130758563	130762379	+	511	sense_intronic	predicted gene 12971 [Source:MGI Symbol;Acc:MGI:3650041]	-	2	2	0	0	1	0	0.145355	0.173287	0	0	0.100302	0
ENSMUSG00000108294	1.48149	1.75929	0	0	1.02074	0	1.62039	0.255186	2.28679	0.381712	1	Gm44429	6	102937353	102937538	-	186	processed_pseudogene	predicted gene, 44429 [Source:MGI Symbol;Acc:MGI:5690821]	-	2	2	0	0	1	0	0.399336	0.476073	0	0	0.275561	0
ENSMUSG00000114106	1.48149	1.75929	0	0	1.02074	0	1.62039	0.255186	2.28679	0.381712	1	Gm47042	12	102764323	102764712	-	390	processed_pseudogene	predicted gene, 47042 [Source:MGI Symbol;Acc:MGI:6095745]	-	2	2	0	0	1	0	0.190453	0.22705	0	0	0.131421	0
ENSMUSG00000096458	1.48149	1.75929	0	0	1.02074	0	1.62039	0.255186	2.28679	0.381712	1	Moap1	12	102742230	102743661	-	1328	protein_coding	modulator of apoptosis 1 [Source:MGI Symbol;Acc:MGI:1915555]	-	2	2	0	0	1	0	0.0559311	0.0666789	0	0	0.0385951	0
ENSMUSG00000081382	1.48149	1.75929	0	0	1.02074	0	1.62039	0.255186	2.28679	0.381712	1	Rpl18-ps1	1	60900898	60901422	+	525	processed_pseudogene	ribosomal protein L18, pseudogene 1 [Source:MGI Symbol;Acc:MGI:98018]	-	2	2	0	0	1	0	0.141479	0.168666	0	0	0.0976273	0
ENSMUSG00000070637	1.48149	1.75929	0	0	1.02074	0	1.62039	0.255186	2.28679	0.381712	1	Srarp	4	141432672	141436105	-	905	protein_coding	steroid receptor associated and regulated protein [Source:MGI Symbol;Acc:MGI:2685540]	-	2	2	0	0	1	0	0.0820735	0.0978448	0	0	0.0566346	0
ENSMUSG00000038932	1.48149	1.75929	0	0	1.02074	0	1.62039	0.255186	2.28679	0.381712	1	Tcfl5	2	180621956	180642708	-	3166	protein_coding	transcription factor-like 5 (basic helix-loop-helix) [Source:MGI Symbol;Acc:MGI:2672878]	bHLH	2	2	0	0	1	0	0.0234607	0.0279689	0	0	0.016189	0
ENSMUSG00000028602	1.48149	1.75929	0	0	1.02074	0	1.62039	0.255186	2.28679	0.381712	1	Tnfrsf8	4	145267137	145315164	-	3459	protein_coding	tumor necrosis factor receptor superfamily, member 8 [Source:MGI Symbol;Acc:MGI:99908]	-	2	2	0	0	1	0	0.0214734	0.0255997	0	0	0.0148177	0
ENSMUSG00000100586	1.48149	1.75929	0	0	1.02074	0	1.62039	0.255186	2.28679	0.381712	1	Vmn1r90	7	14555474	14563506	-	7796	protein_coding	vomeronasal 1 receptor 90 [Source:MGI Symbol;Acc:MGI:3612342]	-	2	2	0	0	1	0	0.00952752	0.0113583	0	0	0.00657444	0
ENSMUSG00000107216	1.48149	1.75929	0	1.2015	0	0	1.62039	0.300374	2.28676	0.375692	1	2210412B16Rik	5	130131327	130131824	+	498	TEC	RIKEN cDNA 2210412B16 gene [Source:MGI Symbol;Acc:MGI:1919625]	-	2	2	0	1	0	0	0.14915	0.17781	0	0.120829	0	0
ENSMUSG00000087514	1.48149	1.75929	0	1.2015	0	0	1.62039	0.300374	2.28676	0.375692	1	Gm16076	1	69091913	69106740	-	480	sense_intronic	predicted gene 16076 [Source:MGI Symbol;Acc:MGI:3802084]	-	2	2	0	1	0	0	0.154743	0.184478	0	0.12536	0	0
ENSMUSG00000104336	1.48149	1.75929	0	1.2015	0	0	1.62039	0.300374	2.28676	0.375692	1	Gm34240	3	63439251	63457897	+	1936	lincRNA	predicted gene, 34240 [Source:MGI Symbol;Acc:MGI:5593399]	-	2	2	0	1	0	0	0.038366	0.0457384	0	0.031081	0	0
ENSMUSG00000050926	1.48149	1.75929	1.2741	0	0	0	1.62039	0.318524	2.28674	0.373349	1	Dcaf12l2	X	44365458	44368342	-	2885	protein_coding	DDB1 and CUL4 associated factor 12-like 2 [Source:MGI Symbol;Acc:MGI:2445178]	-	2	2	1	0	0	0	0.0257458	0.0306931	0.0224003	0	0	0
ENSMUSG00000026247	1.48149	1.75929	1.2741	0	0	0	1.62039	0.318524	2.28674	0.373349	1	Ecel1	1	87147655	87156521	-	3500	protein_coding	endothelin converting enzyme-like 1 [Source:MGI Symbol;Acc:MGI:1343461]	-	2	2	1	0	0	0	0.0212219	0.0252999	0.0184643	0	0	0
ENSMUSG00000074412	1.48149	1.75929	1.2741	0	0	0	1.62039	0.318524	2.28674	0.373349	1	Gm10689	8	25454273	25454704	+	432	processed_pseudogene	predicted gene 10689 [Source:MGI Symbol;Acc:MGI:3642613]	-	2	2	1	0	0	0	0.171936	0.204976	0.149595	0	0	0
ENSMUSG00000086724	1.48149	1.75929	1.2741	0	0	0	1.62039	0.318524	2.28674	0.373349	1	Gm12833	4	115480800	115481276	+	477	processed_pseudogene	predicted gene 12833 [Source:MGI Symbol;Acc:MGI:3651919]	-	2	2	1	0	0	0	0.155716	0.185638	0.135482	0	0	0
ENSMUSG00000105696	1.48149	1.75929	1.2741	0	0	0	1.62039	0.318524	2.28674	0.373349	1	Gm19211	3	98522741	98526690	-	1206	unprocessed_pseudogene	predicted gene, 19211 [Source:MGI Symbol;Acc:MGI:5011396]	-	2	2	1	0	0	0	0.0615892	0.0734242	0.0535862	0	0	0
ENSMUSG00000113741	1.48149	1.75929	1.2741	0	0	0	1.62039	0.318524	2.28674	0.373349	1	Gm48236	12	35534421	35590446	+	817	lincRNA	predicted gene, 48236 [Source:MGI Symbol;Acc:MGI:6097644]	-	2	2	1	0	0	0	0.0909138	0.108384	0.0791003	0	0	0
ENSMUSG00000050974	1.48149	1.75929	1.2741	0	0	0	1.62039	0.318524	2.28674	0.373349	1	Gm9847	12	14494561	14495159	+	599	processed_pseudogene	predicted pseudogene 9847 [Source:MGI Symbol;Acc:MGI:3642840]	-	2	2	1	0	0	0	0.124001	0.147829	0.107888	0	0	0
ENSMUSG00000044441	19.2594	17.5929	1.2741	6.00748	4.08297	3.66577	18.4262	3.75758	2.28604	0.00335784	0.019145	Olfr1442	19	12670439	12677277	+	3629	protein_coding	olfactory receptor 1442 [Source:MGI Symbol;Acc:MGI:3031276]	-	26	20	1	5	4	4	0.266077	0.244005	0.0178079	0.0829054	0.0564941	0.0508305
ENSMUSG00000091754	10.3705	5.27788	1.2741	2.40299	0	2.74933	7.82417	1.6066	2.28178	0.0645393	0.19809	Gm3636	14	6735685	6742332	-	1746	protein_coding	predicted gene 3636 [Source:MGI Symbol;Acc:MGI:3781812]	-	14	6	1	2	0	3	0.297787	0.152147	0.0370131	0.0689264	0	0.0792371
ENSMUSG00000049350	0	5.27788	0	1.2015	0	0.916442	2.63894	0.529485	2.2804	0.351361	1	Zg16	7	127050156	127087328	-	1257	protein_coding	zymogen granule protein 16 [Source:MGI Symbol;Acc:MGI:1916286]	-	0	6	0	1	0	1	0	0.211335	0	0.0478701	0	0.0366873
ENSMUSG00000074738	757.043	603.438	212.774	118.948	110.24	120.054	680.24	140.504	2.28015	4.24943e-13	1.69836e-11	Fndc10	4	155694342	155696481	+	2140	protein_coding	fibronectin type III domain containing 10 [Source:MGI Symbol;Acc:MGI:2444790]	-	1022	686	167	99	108	131	17.7361	14.1928	5.04316	2.78369	2.58667	2.82299
ENSMUSG00000095649	15.5557	10.5558	0	0	2.04148	8.24798	13.0557	2.57237	2.27896	0.0827662	0.236821	Gm8979	7	106076751	106084046	-	7296	unprocessed_pseudogene	predicted gene 8979 [Source:MGI Symbol;Acc:MGI:3703149]	-	21	12	0	0	2	9	0.106895	0.0728203	0	0	0.01405	0.0568865
ENSMUSG00000105987	1042.97	771.45	156.714	222.277	157.194	211.698	907.211	186.971	2.27814	1.97224e-19	1.65401e-17	AI506816	5	23698296	23712667	-	4479	processed_transcript	expressed sequence AI506816 [Source:MGI Symbol;Acc:MGI:2140929]	-	1408	877	123	185	154	231	11.6746	8.66912	1.7747	2.48537	1.76226	2.37839
ENSMUSG00000046223	678.524	578.808	173.277	110.538	116.365	120.054	628.666	130.058	2.27739	1.75482e-19	1.47773e-17	Plaur	7	24462484	24475968	+	2617	protein_coding	plasminogen activator, urokinase receptor [Source:MGI Symbol;Acc:MGI:97612]	-	916	658	136	92	114	131	12.9991	11.1321	3.35842	2.11536	2.23271	2.30844
ENSMUSG00000105852	23.7039	10.5558	0	1.2015	5.10371	7.33154	17.1298	3.40919	2.27674	0.0299178	0.111778	Gm42890	3	105959503	105984600	+	3192	processed_transcript	predicted gene 42890 [Source:MGI Symbol;Acc:MGI:5663027]	-	32	12	0	1	5	8	0.372314	0.166446	0	0.0188511	0.0802856	0.115579
ENSMUSG00000058400	4.44448	0.879647	1.2741	0	1.02074	0	2.66206	0.57371	2.27558	0.268416	1	Qrfpr	3	36179424	36222313	-	2192	protein_coding	pyroglutamylated RFamide peptide receptor [Source:MGI Symbol;Acc:MGI:2677633]	-	6	1	1	0	1	0	0.101656	0.0201983	0.0294822	0	0.0233824	0
ENSMUSG00000050424	3.70373	4.39824	0	2.40299	1.02074	0	4.05098	0.855934	2.27447	0.181596	1	Pnma5	X	73033981	73037103	-	3123	protein_coding	paraneoplastic antigen family 5 [Source:MGI Symbol;Acc:MGI:2180566]	-	5	5	0	2	1	0	0.0594593	0.070885	0	0.0385352	0.0164119	0
ENSMUSG00000033214	8.14821	0	1.2741	1.2015	1.02074	0	4.07411	0.874084	2.27154	0.247943	1	Slitrk5	14	111675097	111683141	+	5263	protein_coding	SLIT and NTRK-like family, member 5 [Source:MGI Symbol;Acc:MGI:2679448]	-	11	0	1	1	1	0	0.0776213	0	0.0122791	0.0114332	0.00973861	0
ENSMUSG00000027962	1105.19	893.721	272.657	236.695	159.236	164.043	999.458	208.158	2.26772	8.94604e-16	5.07099e-14	Vcam1	3	116109949	116129688	-	8870	protein_coding	vascular cell adhesion molecule 1 [Source:MGI Symbol;Acc:MGI:98926]	-	1492	1016	214	197	156	179	6.24693	5.07138	1.55916	1.33642	0.901429	0.930638
ENSMUSG00000104347	4.44448	2.63894	0	0	0	2.74933	3.54171	0.687331	2.26581	0.269114	1	Gm37689	4	6378018	6378292	+	275	TEC	predicted gene, 37689 [Source:MGI Symbol;Acc:MGI:5610917]	-	6	3	0	0	0	3	0.81029	0.482997	0	0	0	0.503084
ENSMUSG00000112513	18.5187	7.03718	0	3.60449	5.10371	1.83288	12.7779	2.63527	2.26342	0.0345975	0.124423	4930422I22Rik	10	115802416	115869522	-	1510	antisense	RIKEN cDNA 4930422I22 gene [Source:MGI Symbol;Acc:MGI:1921893]	-	25	8	0	3	5	2	0.614872	0.234568	0	0.119549	0.169716	0.0610808
ENSMUSG00000071537	285.187	221.671	56.0603	61.2763	51.0371	43.9892	253.429	53.0907	2.26315	1.71559e-16	1.07031e-14	Klrg2	6	38625693	38637242	-	3422	protein_coding	killer cell lectin-like receptor subfamily G, member 2 [Source:MGI Symbol;Acc:MGI:1921503]	-	385	252	44	51	50	48	4.17833	3.26044	0.830946	0.896789	0.748894	0.646864
ENSMUSG00000099145	51.8523	29.0284	10.1928	8.41048	7.1452	8.24798	40.4403	8.49911	2.26269	4.41057e-05	0.000444818	Mir8116	5	137293780	137293876	+	97	miRNA	microRNA 8116 [Source:MGI Symbol;Acc:MGI:5530867]	-	70	33	8	7	7	9	26.8008	15.0625	5.32989	4.34237	3.69876	4.2788
ENSMUSG00000034402	12.5927	14.954	0	2.40299	4.08297	4.58221	13.7733	2.76704	2.26142	0.0181726	0.0756748	Kcnh5	12	74897220	75177332	-	4058	protein_coding	potassium voltage-gated channel, subfamily H (eag-related), member 5 [Source:MGI Symbol;Acc:MGI:3584508]	-	17	17	0	2	4	5	0.155582	0.185478	0	0.0296564	0.0505217	0.0568211
ENSMUSG00000058952	438.522	688.764	138.877	132.165	88.8046	111.806	563.643	117.913	2.26	7.62117e-15	3.86978e-13	Cfi	3	129835884	129875332	+	2220	protein_coding	complement component factor i [Source:MGI Symbol;Acc:MGI:105937]	-	592	783	109	110	87	122	9.90354	15.6158	3.17302	2.98153	2.00861	2.5343
ENSMUSG00000090674	1.48149	3.51859	0	0	0	1.83288	2.50004	0.458221	2.25915	0.329955	1	Gm17082	14	122121553	122122643	+	1091	processed_pseudogene	predicted gene 17082 [Source:MGI Symbol;Acc:MGI:4937909]	-	2	4	0	0	0	2	0.0680812	0.162327	0	0	0	0.0845389
ENSMUSG00000105048	5.18523	0	0	0	2.04148	0	2.59261	0.510371	2.25747	0.430337	1	Gm42966	5	44105849	44107539	+	1691	TEC	predicted gene 42966 [Source:MGI Symbol;Acc:MGI:5663103]	-	7	0	0	0	2	0	0.153736	0	0	0	0.0606201	0
ENSMUSG00000098708	36.2966	33.4266	3.82229	10.8135	8.16594	6.41509	34.8616	7.3042	2.25297	0.000104143	0.000966038	Gm27252	7	63896533	63899698	+	717	processed_transcript	predicted gene 27252 [Source:MGI Symbol;Acc:MGI:5521095]	-	49	38	3	9	8	7	2.53804	2.3465	0.270397	0.755307	0.571875	0.450226
ENSMUSG00000054589	77.7784	71.2514	11.4669	18.0225	17.3526	15.5795	74.5149	15.6054	2.25028	1.70937e-08	3.55115e-07	Gm9949	18	62180126	62184405	+	962	protein_coding	predicted gene 9949 [Source:MGI Symbol;Acc:MGI:3647947]	-	105	81	9	15	17	17	4.05355	3.72792	0.604599	0.938245	0.905741	0.81494
ENSMUSG00000029360	21.4817	6.15753	2.54819	1.2015	4.08297	3.66577	13.8196	2.87461	2.24872	0.0206052	0.0835932	Gm9754	5	118065360	118069710	+	3004	antisense	predicted gene 9754 [Source:MGI Symbol;Acc:MGI:3704256]	-	29	7	2	1	4	4	0.358525	0.10317	0.0430259	0.0200309	0.0682481	0.0614061
ENSMUSG00000085521	14.8149	10.5558	3.82229	1.2015	1.02074	4.58221	12.6853	2.65669	2.24571	0.0190055	0.0784076	4930526A20Rik	17	28075050	28076677	-	1628	transcribed_processed_pseudogene	RIKEN cDNA 4930526A20 gene [Source:MGI Symbol;Acc:MGI:3612449]	-	20	12	3	1	1	5	0.456244	0.32635	0.119088	0.0369612	0.031483	0.141634
ENSMUSG00000087192	6.66672	3.51859	1.2741	1.2015	0	1.83288	5.09265	1.07712	2.24384	0.117142	0.301596	4930412L05Rik	4	53205066	53217857	-	1615	processed_transcript	RIKEN cDNA 4930412L05 gene [Source:MGI Symbol;Acc:MGI:1921191]	-	9	4	1	1	0	2	0.206963	0.109659	0.0400154	0.0372587	0	0.0571096
ENSMUSG00000027419	5.18523	1.75929	0	0	0	2.74933	3.47226	0.687331	2.24366	0.286225	1	Pcsk2	2	143546156	143816285	+	7910	protein_coding	proprotein convertase subtilisin/kexin type 2 [Source:MGI Symbol;Acc:MGI:97512]	-	7	2	0	0	0	3	0.0328657	0.0111946	0	0	0	0.0174903
ENSMUSG00000025221	126.668	171.531	59.8826	22.8284	22.4563	21.9946	149.099	31.7905	2.24323	2.03086e-06	2.86208e-05	Kcnip2	19	45791839	45816061	-	3476	protein_coding	Kv channel-interacting protein 2 [Source:MGI Symbol;Acc:MGI:2135916]	-	171	195	47	19	22	24	1.827	2.48377	0.873812	0.328908	0.324394	0.318407
ENSMUSG00000050359	751.117	705.477	236.982	96.1198	97.9913	185.121	728.297	154.054	2.24224	5.38887e-09	1.22355e-07	Sprr1a	3	92483952	92485895	-	806	protein_coding	small proline-rich protein 1A [Source:MGI Symbol;Acc:MGI:106660]	-	1014	802	186	80	96	202	46.7223	44.055	14.9134	5.97248	6.10473	11.5576
ENSMUSG00000021492	1.48149	6.15753	0	1.2015	1.02074	0.916442	3.81951	0.78467	2.24199	0.175957	1	F12	13	55417958	55426793	-	1960	protein_coding	coagulation factor XII (Hageman factor) [Source:MGI Symbol;Acc:MGI:1891012]	-	2	7	0	1	1	1	0.0378962	0.158124	0	0.0307004	0.0261502	0.0235286
ENSMUSG00000090467	1.48149	6.15753	0	1.2015	1.02074	0.916442	3.81951	0.78467	2.24199	0.175957	1	Gm4613	7	25828602	25828877	-	276	processed_pseudogene	predicted gene 4613 [Source:MGI Symbol;Acc:MGI:3782796]	-	2	7	0	1	1	1	0.269118	1.12291	0	0.218017	0.185704	0.167087
ENSMUSG00000038860	112.593	91.4833	8.91868	21.6269	23.4771	31.159	102.038	21.2954	2.24141	7.57085e-07	1.15873e-05	Garnl3	2	32986224	33131654	-	12352	protein_coding	GTPase activating RANGAP domain-like 3 [Source:MGI Symbol;Acc:MGI:2139309]	-	152	104	7	18	23	34	0.457012	0.37278	0.0366236	0.087687	0.0954379	0.126938
ENSMUSG00000063971	6.66672	6.15753	1.2741	1.2015	2.04148	0.916442	6.41212	1.35838	2.24046	0.0631547	0.194981	Krt88	15	101447744	101453907	+	902	protein_coding	keratin 88 [Source:MGI Symbol;Acc:MGI:1913572]	-	9	7	1	1	2	1	0.370559	0.343596	0.0716462	0.0667104	0.113646	0.0511264
ENSMUSG00000102091	5.92597	28.1487	6.37049	8.41048	0	0	17.0373	3.69524	2.23918	0.106299	0.281634	Olfr1034	2	86045861	86050742	+	4882	protein_coding	olfactory receptor 1034 [Source:MGI Symbol;Acc:MGI:3030868]	-	8	32	5	7	0	0	0.0608575	0.290207	0.0661869	0.086278	0	0
ENSMUSG00000038997	4.44448	0.879647	1.2741	1.2015	0	0	2.66206	0.618898	2.23697	0.277596	1	Asb17	3	153844209	153855082	+	2580	protein_coding	ankyrin repeat and SOCS box-containing 17 [Source:MGI Symbol;Acc:MGI:1914022]	-	6	1	1	1	0	0	0.0863681	0.0171608	0.0250484	0.0233228	0	0
ENSMUSG00000097215	34.0743	13.1947	3.82229	3.60449	5.10371	7.33154	23.6345	4.96551	2.23357	0.00295558	0.0172652	Gm26550	7	24631145	24637916	-	1184	antisense	predicted gene, 26550 [Source:MGI Symbol;Acc:MGI:5477044]	-	46	15	3	3	5	8	1.44287	0.560913	0.163746	0.152465	0.216446	0.311595
ENSMUSG00000021749	165.187	131.067	40.7711	24.0299	28.5808	32.9919	148.127	31.5934	2.23339	1.48945e-11	4.89224e-10	Oit1	14	8348937	8378754	-	1569	protein_coding	oncoprotein induced transcript 1 [Source:MGI Symbol;Acc:MGI:1201784]	-	223	149	32	20	28	36	5.27842	4.20455	1.31804	0.767021	0.914672	1.05811
ENSMUSG00000021090	5.18523	0	0	1.2015	1.02074	0	2.59261	0.55556	2.23232	0.358597	1	Lrrc9	12	72441866	72530750	+	7666	protein_coding	leucine rich repeat containing 9 [Source:MGI Symbol;Acc:MGI:1925507]	-	7	0	0	1	1	0	0.0339118	0	0	0.00784931	0.00668593	0
ENSMUSG00000063975	6.66672	3.51859	2.54819	0	0	1.83288	5.09265	1.09527	2.23199	0.153818	0.363126	Slco1a5	6	142234227	142322981	-	3722	protein_coding	solute carrier organic anion transporter family, member 1a5 [Source:MGI Symbol;Acc:MGI:1351865]	-	9	4	2	0	0	2	0.0898024	0.0475817	0.0347259	0	0	0.0247802
ENSMUSG00000064441	2.22224	0.879647	1.2741	0	0	0	1.55094	0.318524	2.23196	0.397827	1	Snord37	10	81178950	81179013	+	64	snoRNA	small nucleolar RNA, C/D box 37 [Source:MGI Symbol;Acc:MGI:3819530]	-	3	1	1	0	0	0	1.74086	0.691793	1.00976	0	0	0
ENSMUSG00000100625	2.22224	0.879647	0	1.2015	0	0	1.55094	0.300374	2.23188	0.400194	1	1700016G22Rik	13	5855508	5858092	-	740	lincRNA	RIKEN cDNA 1700016G22 gene [Source:MGI Symbol;Acc:MGI:1919117]	-	3	1	0	1	0	0	0.150561	0.0598308	0	0.0813146	0	0
ENSMUSG00000083796	2.22224	0.879647	0	1.2015	0	0	1.55094	0.300374	2.23188	0.400194	1	Gm13369	2	24993357	24994343	-	987	processed_pseudogene	predicted gene 13369 [Source:MGI Symbol;Acc:MGI:3651010]	-	3	1	0	1	0	0	0.112882	0.0448579	0	0.0609653	0	0
ENSMUSG00000082815	2.22224	0.879647	0	1.2015	0	0	1.55094	0.300374	2.23188	0.400194	1	Gm5678	16	93628097	93630451	+	939	protein_coding	predicted gene 5678 [Source:MGI Symbol;Acc:MGI:3646098]	-	3	1	0	1	0	0	0.118653	0.047151	0	0.0640818	0	0
ENSMUSG00000098506	2.22224	0.879647	0	1.2015	0	0	1.55094	0.300374	2.23188	0.400194	1	Phf20-ps	7	14304780	14307665	+	2886	processed_pseudogene	PHD finger protein 20, pseudogene [Source:MGI Symbol;Acc:MGI:5010233]	-	3	1	0	1	0	0	0.0386053	0.0153412	0	0.0208499	0	0
ENSMUSG00000116648	2.22224	0.879647	0	1.2015	0	0	1.55094	0.300374	2.23188	0.400194	1	Rpl31-ps12	16	16819749	16820123	-	375	processed_pseudogene	ribosomal protein L31, pseudogene 1 2 [Source:NCBI gene;Acc:665562]	-	3	1	0	1	0	0	0.297106	0.118066	0	0.160461	0	0
ENSMUSG00000049476	2.22224	0.879647	0	0	1.02074	0	1.55094	0.255186	2.23168	0.406272	1	1700104B16Rik	8	33730534	33731819	-	722	lincRNA	RIKEN cDNA 1700104B16 gene [Source:MGI Symbol;Acc:MGI:1925886]	-	3	1	0	0	1	0	0.154314	0.0613224	0	0	0.0709893	0
ENSMUSG00000037973	2.22224	0.879647	0	0	1.02074	0	1.55094	0.255186	2.23168	0.406272	1	Ccdc129	6	55836895	55978735	+	3589	protein_coding	coiled-coil domain containing 129 [Source:MGI Symbol;Acc:MGI:2685304]	-	3	1	0	0	1	0	0.0310434	0.0123362	0	0	0.0142809	0
ENSMUSG00000083264	2.22224	0.879647	0	0	1.02074	0	1.55094	0.255186	2.23168	0.406272	1	Gm11461	2	165925266	165925841	-	387	processed_pseudogene	predicted gene 11461 [Source:MGI Symbol;Acc:MGI:3650580]	-	3	1	0	0	1	0	0.287894	0.114405	0	0	0.13244	0
ENSMUSG00000100782	2.22224	0.879647	0	0	1.02074	0	1.55094	0.255186	2.23168	0.406272	1	Gm28231	9	88259895	88263035	+	2599	lincRNA	predicted gene 28231 [Source:MGI Symbol;Acc:MGI:5578937]	-	3	1	0	0	1	0	0.0428683	0.0170353	0	0	0.0197208	0
ENSMUSG00000113632	2.22224	0.879647	0	0	1.02074	0	1.55094	0.255186	2.23168	0.406272	1	Gm47446	12	24176380	24179269	-	550	unprocessed_pseudogene	predicted gene, 47446 [Source:MGI Symbol;Acc:MGI:6096401]	-	3	1	0	0	1	0	0.202572	0.0804996	0	0	0.0931897	0
ENSMUSG00000116083	2.22224	0.879647	0	0	1.02074	0	1.55094	0.255186	2.23168	0.406272	1	Gm5469	15	41922076	41923151	+	1076	processed_pseudogene	predicted gene 5469 [Source:MGI Symbol;Acc:MGI:3645122]	-	3	1	0	0	1	0	0.103545	0.0411476	0	0	0.0476341	0
ENSMUSG00000089745	2.22224	0.879647	0	0	0	0.916442	1.55094	0.22911	2.23157	0.409906	1	1810008B01Rik	8	124305132	124306507	-	829	antisense	RIKEN cDNA 1810008B01 gene [Source:MGI Symbol;Acc:MGI:1916312]	-	3	1	0	0	0	1	0.134397	0.0534074	0	0	0	0.0556285
ENSMUSG00000089343	2.22224	0.879647	0	0	0	0.916442	1.55094	0.22911	2.23157	0.409906	1	Gm22667	11	117132490	117132817	+	328	misc_RNA	predicted gene, 22667 [Source:MGI Symbol;Acc:MGI:5452444]	-	3	1	0	0	0	1	0.339679	0.134984	0	0	0	0.140598
ENSMUSG00000109366	2.22224	0.879647	0	0	0	0.916442	1.55094	0.22911	2.23157	0.409906	1	Gm44698	7	19333129	19337655	+	384	lincRNA	predicted gene 44698 [Source:MGI Symbol;Acc:MGI:5753274]	-	3	1	0	0	0	1	0.290143	0.115299	0	0	0	0.120094
ENSMUSG00000098210	2.22224	0.879647	0	0	0	0.916442	1.55094	0.22911	2.23157	0.409906	1	Gm5224	17	22734963	22735380	+	350	processed_pseudogene	predicted pseudogene 5224 [Source:MGI Symbol;Acc:MGI:3647439]	-	3	1	0	0	0	1	0.318328	0.126499	0	0	0	0.13176
ENSMUSG00000092644	12.5927	7.03718	0	2.40299	2.04148	3.66577	9.81493	2.02756	2.23156	0.0421993	0.144089	Gm23564	11	84893087	84893153	+	67	miRNA	predicted gene, 23564 [Source:MGI Symbol;Acc:MGI:5453341]	-	17	8	0	2	2	4	9.42315	5.28654	0	1.7962	1.52998	2.75319
ENSMUSG00000111468	5.92597	3.51859	0	0	1.02074	2.74933	4.72228	0.942517	2.23153	0.168713	1	5033425B01Rik	9	31438465	31439767	-	1303	TEC	RIKEN cDNA 5033425B01 gene [Source:MGI Symbol;Acc:MGI:1921983]	-	8	4	0	0	1	3	0.228017	0.135916	0	0	0.0393356	0.106176
ENSMUSG00000020184	5794.12	5186.4	1279.19	1183.47	1105.46	1114.39	5490.26	1170.63	2.23025	3.27658e-47	2.03178e-44	Mdm2	10	117688875	117710758	-	5083	protein_coding	transformed mouse 3T3 cell double minute 2 [Source:MGI Symbol;Acc:MGI:96952]	-	7822	5896	1004	985	1083	1216	57.1504	51.3563	12.7648	11.6605	10.9204	11.0323
ENSMUSG00000042357	45.1855	25.5098	8.91868	7.20898	3.06223	10.9973	35.3477	7.5468	2.22894	0.000507999	0.00384363	Gjb5	4	127354809	127358181	-	1721	protein_coding	gap junction protein, beta 5 [Source:MGI Symbol;Acc:MGI:95723]	-	61	29	7	6	3	12	1.31635	0.746059	0.262856	0.209783	0.0893451	0.321553
ENSMUSG00000074004	2.96299	7.91682	3.82229	0	1.02074	0	5.43991	1.21076	2.22773	0.172564	0.391266	B3gnt6	7	98192417	98199481	-	2371	protein_coding	UDP-GlcNAc:betaGal beta-1,3-N-acetylglucosaminyltransferase 6 (core 3 synthase) [Source:MGI Symbol;Acc:MGI:3039603]	-	4	9	3	0	1	0	0.0626542	0.168061	0.0817692	0	0.0216172	0
ENSMUSG00000100287	7.40747	2.63894	1.2741	1.2015	0	1.83288	5.0232	1.07712	2.2269	0.129204	0.323259	Gm28068	15	75007303	75024410	+	3503	lincRNA	predicted gene 28068 [Source:MGI Symbol;Acc:MGI:5578774]	-	10	3	1	1	0	2	0.106018	0.0379173	0.0184484	0.0171775	0	0.0263294
ENSMUSG00000103044	2.22224	2.63894	0	0	0	1.83288	2.43059	0.458221	2.22245	0.334494	1	Gm37307	9	83447559	83450179	+	2621	TEC	predicted gene, 37307 [Source:MGI Symbol;Acc:MGI:5610535]	-	3	3	0	0	0	2	0.0425085	0.050677	0	0	0	0.0351896
ENSMUSG00000085569	2.96299	4.39824	0	0	3.06223	0	3.68061	0.765557	2.22223	0.273338	1	Gm12602	4	89100664	89128226	-	1118	processed_transcript	predicted gene 12602 [Source:MGI Symbol;Acc:MGI:3651757]	-	4	5	0	0	3	0	0.132874	0.198009	0	0	0.137534	0
ENSMUSG00000021611	200.742	153.059	14.0151	32.4404	38.7882	65.0674	176.9	37.5778	2.22123	6.98516e-06	8.76378e-05	Tert	13	73626911	73649843	+	5730	protein_coding	telomerase reverse transcriptase [Source:MGI Symbol;Acc:MGI:1202709]	-	271	174	11	27	38	71	1.75645	1.34447	0.124062	0.283537	0.339906	0.57142
ENSMUSG00000006435	114.075	109.956	14.0151	26.4329	39.8089	15.5795	112.015	23.9591	2.22095	1.12531e-06	1.67837e-05	Neurl1a	19	47178820	47259440	+	4411	protein_coding	neuralized E3 ubiquitin protein ligase 1A [Source:MGI Symbol;Acc:MGI:1334263]	-	154	125	11	22	39	17	1.2966	1.25467	0.161159	0.300114	0.453167	0.177731
ENSMUSG00000087479	7.40747	5.27788	2.54819	0	2.04148	0.916442	6.34267	1.37653	2.21884	0.0865442	0.244608	Gm16835	14	119098965	119115074	+	2809	processed_transcript	predicted gene, 16835 [Source:MGI Symbol;Acc:MGI:4439759]	-	10	6	2	0	2	1	0.132212	0.0945705	0.0460128	0	0.0364929	0.0164172
ENSMUSG00000022240	49.63	37.8248	11.4669	4.80599	9.18668	11.9137	43.7274	9.34332	2.2188	3.28014e-05	0.000342807	Ctnnd2	15	30172593	31029341	+	10316	protein_coding	catenin (cadherin associated protein), delta 2 [Source:MGI Symbol;Acc:MGI:1195966]	-	67	43	9	4	9	13	0.241204	0.18455	0.0563808	0.0233318	0.0447159	0.0581144
ENSMUSG00000079773	1.48149	3.51859	0	0	1.02074	0.916442	2.50004	0.484296	2.21873	0.274262	1	AC087559.2	GL456350.1	173252	174286	-	412	protein_coding		-	2	4	0	0	1	1	0.180283	0.429852	0	0	0.124404	0.111932
ENSMUSG00000047281	587.412	539.224	189.84	147.784	63.286	85.2291	563.318	121.535	2.21826	6.45723e-08	1.20671e-06	Sfn	4	133600556	133602168	-	1613	protein_coding	stratifin [Source:MGI Symbol;Acc:MGI:1891831]	-	793	613	149	123	62	93	18.2583	16.8261	5.96969	4.5885	1.9701	2.65889
ENSMUSG00000065778	4.44448	2.63894	0	0	1.02074	1.83288	3.54171	0.713407	2.21745	0.208727	1	Gm22154	4	123293152	123293282	+	131	snoRNA	predicted gene, 22154 [Source:MGI Symbol;Acc:MGI:5451931]	-	6	3	0	0	1	2	1.70099	1.01393	0	0	0.391254	0.704061
ENSMUSG00000054146	202.965	216.393	72.6235	48.0599	32.6638	29.3261	209.679	45.6683	2.21297	1.19139e-08	2.55016e-07	Krt15	11	100131758	100135928	-	1767	protein_coding	keratin 15 [Source:MGI Symbol;Acc:MGI:96689]	-	274	246	57	40	32	32	5.75885	6.16389	2.08467	1.36215	0.928205	0.835151
ENSMUSG00000085156	300.002	300.839	110.846	66.0823	52.0579	32.0755	300.421	65.2655	2.21268	2.78024e-07	4.61412e-06	Snhg15	11	6525591	6528760	-	1359	processed_transcript	small nucleolar RNA host gene 15 [Source:MGI Symbol;Acc:MGI:3650059]	-	405	342	87	55	51	35	11.0677	11.142	4.13714	2.43525	1.92345	1.18768
ENSMUSG00000053007	94.8156	78.2886	15.2892	24.0299	16.3319	19.2453	86.5521	18.7241	2.21051	7.81812e-09	1.73705e-07	Creb5	6	53287270	53700376	+	25021	protein_coding	cAMP responsive element binding protein 5 [Source:MGI Symbol;Acc:MGI:2443973]	TF_bZIP	128	89	12	20	16	21	0.189988	0.157486	0.0309939	0.0480978	0.0327752	0.0387049
ENSMUSG00000014599	1366.68	1110.11	295.591	322.001	213.335	241.941	1238.4	268.217	2.20982	6.8216e-21	6.52291e-19	Csf1	3	107741048	107760469	-	5281	protein_coding	colony stimulating factor 1 (macrophage) [Source:MGI Symbol;Acc:MGI:1339753]	-	1845	1262	232	268	209	264	12.9748	10.5803	2.83904	3.05365	2.02843	2.30536
ENSMUSG00000038630	13.3334	10.5558	0	2.40299	2.04148	5.49865	11.9446	2.48578	2.20918	0.0342135	0.123414	Zkscan16	4	58943628	58958355	+	2794	protein_coding	zinc finger with KRAB and SCAN domains 16 [Source:MGI Symbol;Acc:MGI:3510405]	zf-C2H2	18	12	0	2	2	6	0.239259	0.190156	0	0.0430729	0.0366888	0.0990322
ENSMUSG00000100228	8.14821	7.03718	3.82229	0	1.02074	1.83288	7.59269	1.66898	2.20728	0.0707557	0.211585	Gm29257	1	133025801	133026439	+	639	processed_pseudogene	predicted gene 29257 [Source:MGI Symbol;Acc:MGI:5579963]	-	11	8	3	0	1	2	0.639313	0.554301	0.303403	0	0.0802102	0.144338
ENSMUSG00000056155	8.14821	9.67612	3.82229	1.2015	1.02074	1.83288	8.91217	1.96935	2.20642	0.0379019	0.132988	Nanos3	8	84173731	84185217	-	924	protein_coding	nanos C2HC-type zinc finger 3 [Source:MGI Symbol;Acc:MGI:2675387]	-	11	11	3	1	1	2	0.442122	0.527081	0.209821	0.065122	0.05547	0.0998182
ENSMUSG00000097804	173.335	141.623	26.756	40.8509	25.5186	43.0728	157.479	34.0496	2.2051	1.07056e-10	3.14303e-09	Gm16685	3	7612705	7690001	+	1592	antisense	predicted gene, 16685 [Source:MGI Symbol;Acc:MGI:4439609]	-	234	161	21	34	25	47	5.45877	4.47754	0.852464	1.2851	0.804873	1.36146
ENSMUSG00000020738	871.118	358.016	147.795	92.5153	187.817	105.391	614.567	133.379	2.20453	9.21885e-08	1.68584e-06	Sumo2	11	115523102	115536276	-	1736	protein_coding	small ubiquitin-like modifier 2 [Source:MGI Symbol;Acc:MGI:2158813]	-	1176	407	116	77	184	115	25.1582	10.3801	4.31825	2.66895	5.43248	3.05492
ENSMUSG00000089901	43.7041	41.3434	6.37049	14.418	6.12445	10.0809	42.5237	9.24844	2.20353	4.3958e-05	0.000443902	Gm8113	14	43925390	43933411	+	2721	protein_coding	predicted gene 8113 [Source:MGI Symbol;Acc:MGI:3648791]	-	59	47	5	12	6	11	0.805277	0.764761	0.118752	0.265371	0.113019	0.18643
ENSMUSG00000039774	274.817	233.986	73.8976	56.4704	39.8089	52.2372	254.402	55.6035	2.20312	2.04718e-13	8.46872e-12	Galnt12	4	47091909	47123070	+	2288	protein_coding	polypeptide N-acetylgalactosaminyltransferase 12 [Source:MGI Symbol;Acc:MGI:2444664]	-	371	266	58	47	39	57	6.02198	5.14733	1.63822	1.23607	0.873653	1.14887
ENSMUSG00000114870	1.48149	3.51859	0	1.2015	0	0.916442	2.50004	0.529485	2.20297	0.27431	1	AC163667.1	13	67187098	67187319	+	222	processed_pseudogene	novel zinc finger protein pseudogene	-	2	4	0	1	0	1	0.334579	0.797744	0	0.271049	0	0.20773
ENSMUSG00000030543	10.3705	11.4354	1.2741	0	6.12445	1.83288	10.9029	2.30786	2.20292	0.0529316	0.170332	Mesp2	7	79810727	79813439	+	1944	protein_coding	mesoderm posterior 2 [Source:MGI Symbol;Acc:MGI:1096325]	bHLH	14	13	1	0	6	2	0.267457	0.296076	0.0332433	0	0.158192	0.0474444
ENSMUSG00000104719	4.44448	7.91682	0	1.2015	4.08297	0	6.18065	1.32112	2.20291	0.154002	0.363477	4933437G19Rik	5	121847667	121848844	-	1178	TEC	RIKEN cDNA 4933437G19 gene [Source:MGI Symbol;Acc:MGI:1918553]	-	6	9	0	1	4	0	0.189159	0.338262	0	0.0510805	0.174038	0
ENSMUSG00000114755	62.9635	64.2142	3.82229	15.6195	21.4356	13.7466	63.5889	13.656	2.20233	5.34756e-05	0.000529145	Galr3	15	79041885	79043558	+	1245	protein_coding	galanin receptor 3 [Source:MGI Symbol;Acc:MGI:1329003]	-	85	73	3	13	21	15	2.53555	2.59603	0.155723	0.62831	0.864531	0.555614
ENSMUSG00000062778	17.0372	15.8336	5.09639	9.61198	0	0	16.4354	3.67709	2.20134	0.0884083	0.24806	Chia1	3	106113229	106132120	+	1903	protein_coding	chitinase, acidic 1 [Source:MGI Symbol;Acc:MGI:1932052]	-	23	18	4	8	0	0	0.44886	0.418784	0.135838	0.25296	0	0
ENSMUSG00000112145	0.740747	4.39824	1.2741	0	1.02074	0	2.56949	0.57371	2.2003	0.291818	1	Gm6218	12	54622590	54623217	+	628	processed_pseudogene	predicted gene 6218 [Source:MGI Symbol;Acc:MGI:3643171]	-	1	5	1	0	1	0	0.0591374	0.352506	0.102906	0	0.0816151	0
ENSMUSG00000042306	60.0005	63.3346	22.9337	14.418	10.2074	7.33154	61.6675	13.7227	2.19662	1.63227e-05	0.000186079	S100a14	3	90526856	90528837	+	1727	protein_coding	S100 calcium binding protein A14 [Source:MGI Symbol;Acc:MGI:1913416]	-	81	72	18	12	10	8	1.74186	1.84585	0.673566	0.418108	0.296782	0.213624
ENSMUSG00000098915	10.3705	7.91682	3.82229	3.60449	0	0.916442	9.14364	2.08581	2.19553	0.0622068	0.192636	Rpl15-ps2	9	72060937	72061549	+	613	processed_pseudogene	ribosomal protein L15, pseudogene 2 [Source:MGI Symbol;Acc:MGI:3648255]	-	14	9	3	3	0	1	0.848183	0.650037	0.316272	0.294483	0	0.07523
ENSMUSG00000065883	1.48149	3.51859	0	0	2.04148	0	2.50004	0.510371	2.19107	0.341192	1	Gm22865	2	121004089	121004302	+	214	snoRNA	predicted gene, 22865 [Source:MGI Symbol;Acc:MGI:5452642]	-	2	4	0	0	2	0	0.347087	0.827566	0	0	0.479012	0
ENSMUSG00000104616	1.48149	3.51859	0	0	2.04148	0	2.50004	0.510371	2.19107	0.341192	1	Gm6069	3	41485733	41486195	+	463	processed_pseudogene	predicted gene 6069 [Source:MGI Symbol;Acc:MGI:3648422]	-	2	4	0	0	2	0	0.160425	0.382503	0	0	0.221401	0
ENSMUSG00000024517	1.48149	3.51859	0	0	2.04148	0	2.50004	0.510371	2.19107	0.341192	1	Grp	18	65872820	65886579	+	1059	protein_coding	gastrin releasing peptide [Source:MGI Symbol;Acc:MGI:95833]	-	2	4	0	0	2	0	0.0701384	0.167232	0	0	0.0967976	0
ENSMUSG00000027489	19.2594	25.5098	7.64458	3.60449	2.04148	6.41509	22.3846	4.92641	2.18969	0.00264427	0.0157387	Necab3	2	154544399	154558890	-	2548	protein_coding	N-terminal EF-hand calcium binding protein 3 [Source:MGI Symbol;Acc:MGI:1861721]	-	26	29	6	3	2	7	0.378962	0.503912	0.152178	0.0708471	0.040231	0.126692
ENSMUSG00000070047	8488.22	5941.14	768.281	1622.02	1762.82	2172.88	7214.68	1581.5	2.18925	4.94569e-09	1.13712e-07	Fat1	8	44935447	45052257	+	15655	protein_coding	FAT atypical cadherin 1 [Source:MGI Symbol;Acc:MGI:109168]	-	11459	6754	603	1350	1727	2371	27.1841	19.1014	2.48923	5.18896	5.65418	6.98441
ENSMUSG00000109864	16.2964	4.39824	0	1.2015	2.04148	5.49865	10.3473	2.18541	2.1879	0.0766108	0.224083	Eid3	10	82866626	82867930	+	1305	protein_coding	EP300 interacting inhibitor of differentiation 3 [Source:MGI Symbol;Acc:MGI:1913591]	-	22	5	0	1	2	6	0.626086	0.169635	0	0.0461094	0.0785507	0.212028
ENSMUSG00000106334	21.4817	21.1115	6.37049	3.60449	7.1452	1.83288	21.2966	4.73826	2.18645	0.00317135	0.018301	Gm43549	3	55578105	55582730	-	2661	lincRNA	predicted gene 43549 [Source:MGI Symbol;Acc:MGI:5663686]	-	29	24	5	3	7	2	0.404739	0.399321	0.12143	0.0678385	0.134829	0.0346606
ENSMUSG00000022512	1435.57	1106.6	244.627	362.852	247.02	263.935	1271.08	279.608	2.18576	3.41049e-19	2.73681e-17	Cldn1	16	26356642	26371841	-	4841	protein_coding	claudin 1 [Source:MGI Symbol;Acc:MGI:1276109]	-	1938	1258	192	302	242	288	14.8676	11.5054	2.5631	3.75381	2.56219	2.74353
ENSMUSG00000051397	3846.7	3308.35	939.01	832.637	689.001	688.248	3577.53	787.224	2.18539	1.6213e-26	2.28804e-24	Tacstd2	6	67534062	67535796	-	1735	protein_coding	tumor-associated calcium signal transducer 2 [Source:MGI Symbol;Acc:MGI:1861606]	-	5193	3761	737	693	675	751	111.158	95.9754	27.4516	24.0344	19.9404	19.9614
ENSMUSG00000022025	8.14821	8.79647	1.2741	2.40299	0	3.66577	8.47234	1.83571	2.18438	0.0638456	0.19658	Cnmd	14	79637690	79662170	-	1843	protein_coding	chondromodulin [Source:MGI Symbol;Acc:MGI:1341171]	-	11	10	1	2	0	4	0.221661	0.240232	0.0350651	0.0652987	0	0.100089
ENSMUSG00000040703	2471.87	1728.51	384.777	491.412	436.878	534.286	2100.19	461.838	2.18429	8.04065e-21	7.6174e-19	Cyp2s1	7	25802475	25816913	-	4938	protein_coding	cytochrome P450, family 2, subfamily s, polypeptide 1 [Source:MGI Symbol;Acc:MGI:1921384]	-	3337	1965	302	409	428	583	25.0973	17.6185	3.95235	4.98393	4.44246	5.44464
ENSMUSG00000045679	534.819	506.677	112.121	102.127	116.365	127.385	520.748	114.499	2.18177	3.68868e-27	5.36252e-25	Pqlc3	12	16988648	17000408	-	5408	protein_coding	PQ loop repeat containing [Source:MGI Symbol;Acc:MGI:2444067]	-	722	576	88	85	114	139	4.95818	4.71566	1.05159	0.945763	1.08043	1.1853
ENSMUSG00000003573	641.487	539.224	100.654	130.963	139.842	147.547	590.355	129.751	2.18143	6.75642e-21	6.49092e-19	Homer3	8	70282827	70294361	+	3440	protein_coding	homer scaffolding protein 3 [Source:MGI Symbol;Acc:MGI:1347359]	-	866	613	79	109	137	161	9.34935	7.88966	1.48412	1.90664	2.04123	2.15834
ENSMUSG00000095648	54.0745	7.03718	3.82229	12.015	2.04148	9.16442	30.5558	6.76079	2.18032	0.0214611	0.0863252	Gm2004	2	176141591	176149825	-	1753	protein_coding	predicted gene 2004 [Source:MGI Symbol;Acc:MGI:3780174]	zf-C2H2	73	8	3	10	2	10	1.54655	0.202053	0.110596	0.343256	0.0584761	0.263069
ENSMUSG00000026204	59.2597	43.9824	6.37049	18.0225	11.2282	10.0809	51.621	11.4255	2.17895	2.3983e-05	0.000261045	Ptprn	1	75247027	75264502	-	4249	protein_coding	protein tyrosine phosphatase, receptor type, N [Source:MGI Symbol;Acc:MGI:102765]	-	80	50	5	15	11	11	0.699238	0.521002	0.0760472	0.212424	0.132689	0.119387
ENSMUSG00000030587	951.859	776.728	319.798	139.374	185.775	121.887	864.294	191.708	2.17583	1.14003e-08	2.45046e-07	2200002D01Rik	7	29246561	29248466	-	1564	protein_coding	RIKEN cDNA 2200002D01 gene [Source:MGI Symbol;Acc:MGI:1919525]	-	1285	883	251	116	182	133	30.5132	24.9966	10.3714	4.46294	5.96438	3.92163
ENSMUSG00000111840	6.66672	0.879647	2.54819	0	0	0.916442	3.77318	0.866159	2.175	0.250229	1	Gm48832	9	85332352	85348065	-	3422	lincRNA	predicted gene, 48832 [Source:MGI Symbol;Acc:MGI:6098557]	-	9	1	2	0	0	1	0.0976752	0.0129383	0.0377703	0	0	0.0134763
ENSMUSG00000028680	783.71	1258.77	229.337	174.217	255.186	244.69	1021.24	225.858	2.17487	1.34519e-15	7.45979e-14	Plk3	4	117128655	117133963	-	2531	protein_coding	polo like kinase 3 [Source:MGI Symbol;Acc:MGI:109604]	-	1058	1431	180	145	250	267	15.5244	25.0325	4.596	3.44727	5.06265	4.86486
ENSMUSG00000108704	4.44448	7.03718	0	0	2.04148	2.74933	5.74083	1.1977	2.17332	0.140698	0.343053	Gm44636	7	35282493	35283247	+	755	TEC	predicted gene 44636 [Source:MGI Symbol;Acc:MGI:5753212]	-	6	8	0	0	2	3	0.295139	0.469137	0	0	0.135773	0.183242
ENSMUSG00000081480	2.96299	0	1.2741	0	0	0	1.48149	0.318524	2.16938	0.506848	1	Gm13608	2	31985059	31986464	+	1406	processed_pseudogene	predicted gene 13608 [Source:MGI Symbol;Acc:MGI:3651499]	-	4	0	1	0	0	0	0.105657	0	0.0459637	0	0	0
ENSMUSG00000110516	2.96299	0	1.2741	0	0	0	1.48149	0.318524	2.16938	0.506848	1	Gm45758	8	95089671	95090676	-	1006	TEC	predicted gene 45758 [Source:MGI Symbol;Acc:MGI:5804873]	-	4	0	1	0	0	0	0.147667	0	0.0642395	0	0	0
ENSMUSG00000101597	2.96299	0	1.2741	0	0	0	1.48149	0.318524	2.16938	0.506848	1	Gm5621	9	105560122	105560761	-	640	processed_pseudogene	predicted gene 5621 [Source:MGI Symbol;Acc:MGI:3646701]	-	4	0	1	0	0	0	0.232114	0	0.100976	0	0	0
ENSMUSG00000113604	8.14821	1.75929	1.2741	1.2015	2.04148	0	4.95375	1.12927	2.16928	0.155641	0.366079	Gm19786	12	18559615	18565108	+	580	unprocessed_pseudogene	predicted gene, 19786 [Source:MGI Symbol;Acc:MGI:5011971]	-	11	2	1	1	2	0	0.704347	0.152672	0.111422	0.103746	0.176739	0
ENSMUSG00000095766	2.96299	0	0	1.2015	0	0	1.48149	0.300374	2.16925	0.509315	1	Gm21182	8	20556693	20557486	-	794	processed_pseudogene	predicted gene, 21182 [Source:MGI Symbol;Acc:MGI:5434537]	-	4	0	0	1	0	0	0.187095	0	0	0.0757844	0	0
ENSMUSG00000108657	2.96299	0	0	1.2015	0	0	1.48149	0.300374	2.16925	0.509315	1	Gm35611	7	35086836	35090842	+	799	lincRNA	predicted gene, 35611 [Source:MGI Symbol;Acc:MGI:5594770]	-	4	0	0	1	0	0	0.185924	0	0	0.0753101	0	0
ENSMUSG00000106396	2.96299	0	0	1.2015	0	0	1.48149	0.300374	2.16925	0.509315	1	Gm42902	5	107392731	107403480	-	662	antisense	predicted gene 42902 [Source:MGI Symbol;Acc:MGI:5663039]	-	4	0	0	1	0	0	0.2244	0	0	0.0908954	0	0
ENSMUSG00000108980	2.96299	0	0	1.2015	0	0	1.48149	0.300374	2.16925	0.509315	1	Gm45155	7	118273292	118275363	-	596	lincRNA	predicted gene 45155 [Source:MGI Symbol;Acc:MGI:5753731]	-	4	0	0	1	0	0	0.24925	0	0	0.100961	0	0
ENSMUSG00000114949	2.96299	0	0	1.2015	0	0	1.48149	0.300374	2.16925	0.509315	1	Gm47530	13	38917153	38919219	-	2067	TEC	predicted gene, 47530 [Source:MGI Symbol;Acc:MGI:6096533]	-	4	0	0	1	0	0	0.0718689	0	0	0.0291112	0	0
ENSMUSG00000112014	2.96299	0	0	1.2015	0	0	1.48149	0.300374	2.16925	0.509315	1	Gm48435	10	121350460	121351644	+	1029	antisense	predicted gene, 48435 [Source:MGI Symbol;Acc:MGI:6097938]	-	4	0	0	1	0	0	0.144366	0	0	0.0584769	0	0
ENSMUSG00000101395	2.96299	0	0	1.2015	0	0	1.48149	0.300374	2.16925	0.509315	1	Gm8241	1	43898294	43899109	+	816	processed_pseudogene	predicted gene 8241 [Source:MGI Symbol;Acc:MGI:3647219]	-	4	0	0	1	0	0	0.18205	0	0	0.0737411	0	0
ENSMUSG00000061843	2.96299	0	0	1.2015	0	0	1.48149	0.300374	2.16925	0.509315	1	Vmn1r-ps32	6	90153047	90154002	+	956	unprocessed_pseudogene	vomeronasal 1 receptor, pseudogene 32 [Source:MGI Symbol;Acc:MGI:3646782]	-	4	0	0	1	0	0	0.15539	0	0	0.0629422	0	0
ENSMUSG00000097592	2.96299	0	0	0	1.02074	0	1.48149	0.255186	2.16893	0.515626	1	4930500F10Rik	9	106247960	106249413	+	1224	antisense	RIKEN cDNA 4930500F10 gene [Source:MGI Symbol;Acc:MGI:1922262]	-	4	0	0	0	1	0	0.121367	0	0	0	0.0418744	0
ENSMUSG00000086962	2.96299	0	0	0	1.02074	0	1.48149	0.255186	2.16893	0.515626	1	Gm12248	11	58063552	58093134	-	1462	protein_coding	predicted gene 12248 [Source:MGI Symbol;Acc:MGI:3651124]	-	4	0	0	0	1	0	0.10161	0	0	0	0.0350577	0
ENSMUSG00000086498	2.96299	0	0	0	1.02074	0	1.48149	0.255186	2.16893	0.515626	1	Gm12681	4	99146914	99161642	-	700	lincRNA	predicted gene 12681 [Source:MGI Symbol;Acc:MGI:3650649]	-	4	0	0	0	1	0	0.212219	0	0	0	0.0732204	0
ENSMUSG00000085773	2.96299	0	0	0	1.02074	0	1.48149	0.255186	2.16893	0.515626	1	Gm16233	3	144947561	144954878	+	1623	antisense	predicted gene 16233 [Source:MGI Symbol;Acc:MGI:3802088]	-	4	0	0	0	1	0	0.09153	0	0	0	0.03158	0
ENSMUSG00000078489	2.96299	0	0	0	1.02074	0	1.48149	0.255186	2.16893	0.515626	1	Gm17106	16	32985854	33108601	-	459	processed_transcript	predicted gene 17106 [Source:MGI Symbol;Acc:MGI:4937933]	-	4	0	0	0	1	0	0.323645	0	0	0	0.111665	0
ENSMUSG00000115955	2.96299	0	0	0	0	0.916442	1.48149	0.22911	2.16874	0.519385	1	9530056E24Rik	2	130523995	130527284	+	3290	TEC	RIKEN cDNA 9530056E24 gene [Source:MGI Symbol;Acc:MGI:2441750]	-	4	0	0	0	0	1	0.0451529	0	0	0	0	0.014017
ENSMUSG00000097546	2.96299	0	0	0	0	0.916442	1.48149	0.22911	2.16874	0.519385	1	Gm26749	17	74575381	74617119	-	1933	lincRNA	predicted gene, 26749 [Source:MGI Symbol;Acc:MGI:5477243]	-	4	0	0	0	0	1	0.0768511	0	0	0	0	0.0238572
ENSMUSG00000113392	2.96299	0	0	0	0	0.916442	1.48149	0.22911	2.16874	0.519385	1	Gm36262	12	54679311	54679809	-	499	processed_pseudogene	predicted gene, 36262 [Source:MGI Symbol;Acc:MGI:5595421]	-	4	0	0	0	0	1	0.297702	0	0	0	0	0.0924168
ENSMUSG00000112564	2.96299	0	0	0	0	0.916442	1.48149	0.22911	2.16874	0.519385	1	Gm47419	10	112213787	112231141	-	625	antisense	predicted gene, 47419 [Source:MGI Symbol;Acc:MGI:6096359]	-	4	0	0	0	0	1	0.237685	0	0	0	0	0.0737856
ENSMUSG00000097407	2.22224	2.63894	0	1.2015	0	0.916442	2.43059	0.529485	2.16832	0.277517	1	4933408J17Rik	10	93589413	93605245	+	1859	lincRNA	RIKEN cDNA 4933408J17 gene [Source:MGI Symbol;Acc:MGI:1921704]	-	3	3	0	1	0	1	0.0599327	0.0714493	0	0.0323684	0	0.0248069
ENSMUSG00000097707	2.22224	2.63894	0	1.2015	0	0.916442	2.43059	0.529485	2.16832	0.277517	1	Gm26742	18	54981435	54987689	+	3340	lincRNA	predicted gene, 26742 [Source:MGI Symbol;Acc:MGI:5477236]	-	3	3	0	1	0	1	0.0333577	0.0397678	0	0.0180158	0	0.0138072
ENSMUSG00000111293	2.22224	2.63894	1.2741	0	0	0.916442	2.43059	0.547635	2.16827	0.276575	1	Gm34006	10	42861382	42864699	-	2204	antisense	predicted gene, 34006 [Source:MGI Symbol;Acc:MGI:5593165]	-	3	3	1	0	0	1	0.0505512	0.0602651	0.0293216	0	0	0.0209238
ENSMUSG00000090925	30.3706	30.7876	3.82229	3.60449	7.1452	11.9137	30.5791	6.62143	2.1676	0.000952756	0.00661338	1810064F22Rik	9	22196963	22213860	-	2753	antisense	RIKEN cDNA 1810064F22 gene [Source:MGI Symbol;Acc:MGI:1917112]	-	41	35	3	3	7	13	0.553095	0.562883	0.0704231	0.0655715	0.130323	0.217765
ENSMUSG00000103308	1.48149	3.51859	1.2741	0	1.02074	0	2.50004	0.57371	2.16656	0.281608	1	Gm37800	1	184610280	184629473	-	995	lincRNA	predicted gene, 37800 [Source:MGI Symbol;Acc:MGI:5611028]	-	2	4	1	0	1	0	0.0746498	0.177989	0.0649497	0	0.0515119	0
ENSMUSG00000035818	13.3334	22.8708	10.1928	1.2015	5.10371	0	18.1021	4.1245	2.16565	0.0495964	0.162149	Plekhs1	19	56461640	56486752	+	3628	protein_coding	pleckstrin homology domain containing, family S member 1 [Source:MGI Symbol;Acc:MGI:2443041]	-	18	26	8	1	5	0	0.184258	0.317294	0.142503	0.0165857	0.0706371	0
ENSMUSG00000099760	6.66672	5.27788	0	2.40299	1.02074	1.83288	5.9723	1.31416	2.162	0.0968573	0.26483	Gm28800	1	127959516	127967452	+	2243	antisense	predicted gene 28800 [Source:MGI Symbol;Acc:MGI:5579506]	-	9	6	0	2	1	2	0.149017	0.118435	0	0.0536538	0.0228508	0.0411199
ENSMUSG00000035385	51.8523	42.2231	16.5633	10.8135	8.16594	7.33154	47.0377	10.7186	2.16112	2.80516e-05	0.000299124	Ccl2	11	82035571	82037453	+	1138	protein_coding	chemokine (C-C motif) ligand 2 [Source:MGI Symbol;Acc:MGI:98259]	-	70	48	13	9	8	8	2.28443	1.86748	0.738246	0.475883	0.360311	0.32419
ENSMUSG00000099068	20.7409	18.4726	1.2741	2.40299	4.08297	9.16442	19.6067	4.23112	2.16051	0.00984651	0.0464525	Gm27861	6	52161042	52161255	+	214	misc_RNA	predicted gene, 27861 [Source:MGI Symbol;Acc:MGI:5531243]	-	28	21	1	2	4	10	4.85921	4.34472	0.301986	0.562362	0.958024	2.15495
ENSMUSG00000093169	3.70373	7.91682	0	0	4.08297	0.916442	5.81028	1.24985	2.1599	0.169238	0.386423	Mir3079	15	76290879	76290968	-	90	miRNA	microRNA 3079 [Source:MGI Symbol;Acc:MGI:4834252]	-	5	9	0	0	4	1	2.06324	4.42748	0	0	2.27797	0.5124
ENSMUSG00000066007	2.96299	4.39824	0	2.40299	0	0.916442	3.68061	0.829859	2.1593	0.215902	1	Zfp600	4	146156824	146198755	+	4937	protein_coding	zinc finger protein 600 [Source:MGI Symbol;Acc:MGI:3705222]	zf-C2H2	4	5	0	2	0	1	0.0300898	0.0448397	0	0.0243763	0	0.00934089
ENSMUSG00000090555	5.92597	11.4354	2.54819	2.40299	2.04148	0.916442	8.68069	1.97728	2.15878	0.0432928	0.146794	Gm8893	12	103817856	103822243	-	1242	unprocessed_pseudogene	predicted gene 8893 [Source:MGI Symbol;Acc:MGI:3779818]	-	8	13	2	2	2	1	0.239216	0.463423	0.104066	0.0968966	0.0825351	0.0371304
ENSMUSG00000037188	51.1115	41.3434	5.09639	6.00748	10.2074	19.2453	46.2275	10.1391	2.15525	0.000377736	0.00297866	Grhl3	4	135541888	135573630	-	2789	protein_coding	grainyhead like transcription factor 3 [Source:MGI Symbol;Acc:MGI:2655333]	CP2	69	47	4	5	10	21	0.918803	0.746115	0.0926854	0.107875	0.183773	0.347234
ENSMUSG00000033837	2.22224	2.63894	0	0	2.04148	0	2.43059	0.510371	2.15488	0.345705	1	Foxh1	15	76668225	76669948	-	1365	protein_coding	forkhead box H1 [Source:MGI Symbol;Acc:MGI:1347465]	Fork	3	3	0	0	2	0	0.0816226	0.0973072	0	0	0.0750979	0
ENSMUSG00000022422	19.2594	8.79647	3.82229	1.2015	1.02074	6.41509	14.0279	3.11491	2.15168	0.0295986	0.110788	Dscc1	15	55076099	55090491	-	4429	protein_coding	DNA replication and sister chromatid cohesion 1 [Source:MGI Symbol;Acc:MGI:1919357]	-	26	10	3	1	1	7	0.218017	0.0999656	0.0437739	0.0135861	0.0115724	0.072886
ENSMUSG00000055882	3.70373	0.879647	0	0	0	1.83288	2.29169	0.458221	2.14996	0.376108	1	Abhd16b	2	181493206	181494980	+	1775	protein_coding	abhydrolase domain containing 16B [Source:MGI Symbol;Acc:MGI:3607711]	-	5	1	0	0	0	2	0.104615	0.0249435	0	0	0	0.0519617
ENSMUSG00000086163	3.70373	0.879647	0	0	0	1.83288	2.29169	0.458221	2.14996	0.376108	1	Gm14206	11	100278706	100291286	-	747	antisense	predicted gene 14206 [Source:MGI Symbol;Acc:MGI:3649549]	-	5	1	0	0	0	2	0.248583	0.0592701	0	0	0	0.12347
ENSMUSG00000102670	3.70373	0.879647	0	0	0	1.83288	2.29169	0.458221	2.14996	0.376108	1	Gm37436	9	107818928	107820012	-	1085	TEC	predicted gene, 37436 [Source:MGI Symbol;Acc:MGI:5610664]	-	5	1	0	0	0	2	0.171144	0.0408062	0	0	0	0.0850064
ENSMUSG00000085272	13.3334	13.1947	1.2741	4.80599	4.08297	1.83288	13.2641	2.99898	2.14748	0.015494	0.0667903	Sbk3	7	4965260	4971168	-	3197	protein_coding	SH3 domain binding kinase family, member 3 [Source:MGI Symbol;Acc:MGI:2685924]	-	18	15	1	4	4	2	0.209099	0.207733	0.0202142	0.0752865	0.064128	0.0288495
ENSMUSG00000037868	15.5557	50.1399	10.1928	10.8135	8.16594	0.916442	32.8478	7.52216	2.14689	0.0107709	0.0500124	Egr2	10	67535475	67542188	+	3398	protein_coding	early growth response 2 [Source:MGI Symbol;Acc:MGI:95296]	zf-C2H2	21	57	8	9	8	1	0.229518	0.74269	0.152148	0.159375	0.120669	0.0135715
ENSMUSG00000034361	827.414	661.495	169.455	206.657	133.717	164.96	744.454	168.697	2.1445	4.2607e-19	3.39247e-17	Cpne2	8	94532990	94570531	+	3200	protein_coding	copine II [Source:MGI Symbol;Acc:MGI:2387578]	-	1117	752	133	172	131	180	12.9636	10.4046	2.68597	3.23429	2.09822	2.59402
ENSMUSG00000033860	795.562	798.72	263.738	124.956	165.36	168.625	797.141	180.67	2.14367	9.25304e-13	3.53255e-11	Fgg	3	83007724	83015049	+	2093	protein_coding	fibrinogen gamma chain [Source:MGI Symbol;Acc:MGI:95526]	-	1074	908	207	104	162	184	19.0571	19.2076	6.39147	2.98995	3.96713	4.05415
ENSMUSG00000109472	4.44448	7.03718	0	0	4.08297	0.916442	5.74083	1.24985	2.14343	0.168198	0.384949	Gm18943	7	99247605	99248820	-	1216	processed_pseudogene	predicted gene, 18943 [Source:MGI Symbol;Acc:MGI:5011128]	-	6	8	0	0	4	1	0.183248	0.291281	0	0	0.1686	0.0379243
ENSMUSG00000050944	57.7782	39.5841	2.54819	12.015	13.2696	15.5795	48.6812	10.8531	2.14244	0.000359452	0.00284985	Efcab5	11	77089915	77188968	-	5164	protein_coding	EF-hand calcium binding domain 5 [Source:MGI Symbol;Acc:MGI:2442440]	-	78	45	2	10	13	17	0.560958	0.385818	0.025029	0.116524	0.129029	0.151815
ENSMUSG00000053161	12.5927	8.79647	3.82229	1.2015	1.02074	3.66577	10.6946	2.42757	2.1407	0.0312968	0.115579	Daw1	1	83159752	83210574	+	2140	protein_coding	dynein assembly factor with WDR repeat domains 1 [Source:MGI Symbol;Acc:MGI:1923089]	-	17	10	3	1	1	4	0.295024	0.206891	0.0905957	0.0281181	0.0239506	0.0861981
ENSMUSG00000091705	74.8154	89.724	24.2078	39.6494	0	10.9973	82.2697	18.7136	2.14034	0.155736	0.366217	H2-Q2	17	35342242	35346762	+	2181	protein_coding	histocompatibility 2, Q region locus 2 [Source:MGI Symbol;Acc:MGI:95931]	-	101	102	19	33	0	12	1.71984	2.07062	0.562986	0.910455	0	0.253733
ENSMUSG00000036961	26.6669	16.7133	3.82229	7.20898	6.12445	2.74933	21.6901	4.97626	2.14007	0.00297793	0.0173364	Wnt8b	19	44493472	44514273	+	3376	protein_coding	wingless-type MMTV integration site family, member 8B [Source:MGI Symbol;Acc:MGI:109485]	-	36	19	3	6	6	3	0.396024	0.249177	0.0574273	0.106942	0.0910918	0.0409799
ENSMUSG00000067219	165.187	108.197	30.5783	28.8359	31.643	32.9919	136.692	31.0123	2.13951	1.92418e-10	5.446e-09	Nipal1	5	72647795	72671078	+	4393	protein_coding	NIPA-like domain containing 1 [Source:MGI Symbol;Acc:MGI:1917951]	-	223	123	24	24	31	36	1.88523	1.23965	0.353061	0.328738	0.361685	0.377914
ENSMUSG00000046818	1146.68	1025.67	290.494	293.165	187.817	219.03	1086.17	247.626	2.13633	2.83096e-18	2.047e-16	Ddit4l	3	137621612	137628333	+	2916	protein_coding	DNA-damage-inducible transcript 4-like [Source:MGI Symbol;Acc:MGI:1920534]	-	1548	1166	228	244	184	239	19.7154	17.7038	5.05298	5.03503	3.23415	3.77974
ENSMUSG00000090024	2.96299	3.51859	0	0	0	2.74933	3.24079	0.687331	2.13542	0.305364	1	Gm16350	8	14961066	14961586	-	446	antisense	predicted gene 16350 [Source:MGI Symbol;Acc:MGI:3840133]	-	4	4	0	0	0	3	0.333079	0.397083	0	0	0	0.310197
ENSMUSG00000025930	2.22224	2.63894	0	1.2015	1.02074	0	2.43059	0.55556	2.13241	0.285688	1	Msc	1	14753346	14755992	-	2546	protein_coding	musculin [Source:MGI Symbol;Acc:MGI:1333884]	bHLH	3	3	0	1	1	0	0.0437607	0.0521698	0	0.0236342	0.0201313	0
ENSMUSG00000003545	36.2966	30.7876	7.64458	9.61198	8.16594	5.49865	33.5421	7.73029	2.13168	0.000124776	0.0011348	Fosb	7	19302696	19310051	-	6243	protein_coding	FBJ osteosarcoma oncogene B [Source:MGI Symbol;Acc:MGI:95575]	TF_bZIP	49	35	6	8	8	6	0.291491	0.248217	0.0621095	0.0771075	0.0656791	0.044321
ENSMUSG00000040017	8.14821	10.5558	0	3.60449	2.04148	2.74933	9.35199	2.09883	2.12886	0.0484111	0.159377	Saa4	7	46727998	46732603	-	2094	protein_coding	serum amyloid A 4 [Source:MGI Symbol;Acc:MGI:98224]	-	11	12	0	3	2	3	0.195091	0.253724	0	0.0862074	0.0489535	0.0660688
ENSMUSG00000113167	2.96299	4.39824	1.2741	1.2015	1.02074	0	3.68061	0.874084	2.12496	0.182475	1	Gm48482	12	14128116	14130648	-	2533	TEC	predicted gene, 48482 [Source:MGI Symbol;Acc:MGI:6098000]	-	4	5	1	1	1	0	0.0586471	0.0873959	0.0255132	0.0237555	0.0202346	0
ENSMUSG00000022181	9.62971	41.3434	6.37049	8.41048	5.10371	3.66577	25.4866	5.88761	2.12401	0.0081283	0.0398394	C6	15	4727175	4814967	+	3556	protein_coding	complement component 6 [Source:MGI Symbol;Acc:MGI:88233]	-	13	47	5	7	5	4	0.13577	0.585184	0.0908674	0.11845	0.0720674	0.051874
ENSMUSG00000051076	105.186	124.91	31.8524	31.2389	21.4356	21.9946	115.048	26.6304	2.12354	8.87715e-10	2.29071e-08	Vtcn1	3	100825459	100896922	+	2622	protein_coding	V-set domain containing T cell activation inhibitor 1 [Source:MGI Symbol;Acc:MGI:3039619]	-	142	142	25	26	21	24	2.0113	2.39779	0.61618	0.596679	0.410504	0.422114
ENSMUSG00000062991	932.6	780.247	206.404	264.329	145.966	171.375	856.423	197.018	2.12334	1.08431e-14	5.34657e-13	Nrg1	8	31814551	32884029	-	10351	protein_coding	neuregulin 1 [Source:MGI Symbol;Acc:MGI:96083]	-	1259	887	162	220	143	187	4.51716	3.794	1.01142	1.27891	0.708083	0.833126
ENSMUSG00000111692	0.740747	8.79647	0	2.40299	1.02074	0.916442	4.76861	1.08504	2.12217	0.196594	0.424087	Gm49373	9	21062400	21073096	-	1945	protein_coding	predicted gene, 49373 [Source:MGI Symbol;Acc:MGI:6121591]	-	1	10	0	2	1	1	0.0190942	0.227634	0	0.0618743	0.0263518	0.02371
ENSMUSG00000070291	1.48149	7.91682	1.2741	0	2.04148	0.916442	4.69916	1.05801	2.12143	0.17216	0.390653	Ddx43	9	78395777	78423587	+	2207	protein_coding	DEAD (Asp-Glu-Ala-Asp) box polypeptide 43 [Source:MGI Symbol;Acc:MGI:3642857]	-	2	9	1	0	2	1	0.033655	0.18055	0.0292818	0	0.046447	0.0208953
ENSMUSG00000086681	10.3705	15.8336	5.09639	1.2015	3.06223	2.74933	13.1021	3.02736	2.1214	0.0172453	0.0726934	Gm16178	8	61117605	61194648	-	677	antisense	predicted gene 16178 [Source:MGI Symbol;Acc:MGI:3801783]	-	14	18	4	1	3	3	0.768	1.17717	0.381831	0.0888815	0.227124	0.204354
ENSMUSG00000074179	244.446	227.829	44.5934	63.6793	52.0579	56.8194	236.137	54.2875	2.11911	2.66084e-16	1.62534e-14	Gm10639	9	78289923	78305525	+	1074	protein_coding	predicted gene 10639 [Source:MGI Symbol;Acc:MGI:3704339]	-	330	259	35	53	51	62	11.4112	10.6771	2.10603	2.96942	2.43386	2.66219
ENSMUSG00000001260	22.9631	11.4354	0	7.20898	2.04148	6.41509	17.1993	3.91639	2.11881	0.0314837	0.115998	Gabrg1	5	70751047	70842617	-	7869	protein_coding	gamma-aminobutyric acid (GABA) A receptor, subunit gamma 1 [Source:MGI Symbol;Acc:MGI:103156]	-	31	13	0	6	2	7	0.146307	0.0731442	0	0.0458809	0.0130269	0.0410232
ENSMUSG00000099139	0	1.75929	0	0	0	0	0.879647	0	2.11761	0.613875	1	1110028F18Rik	8	106587143	106594820	+	1341	lincRNA	RIKEN cDNA 1110028F18 gene [Source:MGI Symbol;Acc:MGI:1915942]	-	0	2	0	0	0	0	0	0.0660325	0	0	0	0
ENSMUSG00000025528	0	1.75929	0	0	0	0	0.879647	0	2.11761	0.613875	1	2010106E10Rik	X	112495274	112558343	+	1287	protein_coding	RIKEN cDNA 2010106E10 gene [Source:MGI Symbol;Acc:MGI:1914965]	-	0	2	0	0	0	0	0	0.0688031	0	0	0	0
ENSMUSG00000103996	0	1.75929	0	0	0	0	0.879647	0	2.11761	0.613875	1	4833421G17Rik	1	87865073	87865916	+	844	TEC	RIKEN cDNA 4833421G17 gene [Source:MGI Symbol;Acc:MGI:1921007]	-	0	2	0	0	0	0	0	0.104917	0	0	0	0
ENSMUSG00000074248	0	1.75929	0	0	0	0	0.879647	0	2.11761	0.613875	1	4930432M17Rik	3	121670762	121682982	+	1128	protein_coding	RIKEN cDNA 4930432M17 gene [Source:MGI Symbol;Acc:MGI:3588188]	-	0	2	0	0	0	0	0	0.0785014	0	0	0	0
ENSMUSG00000105734	0	1.75929	0	0	0	0	0.879647	0	2.11761	0.613875	1	4930558C23Rik	3	95386461	95402841	-	731	protein_coding	RIKEN cDNA 4930558C23 gene [Source:MGI Symbol;Acc:MGI:1914904]	-	0	2	0	0	0	0	0	0.121135	0	0	0	0
ENSMUSG00000102009	0	1.75929	0	0	0	0	0.879647	0	2.11761	0.613875	1	4933400F21Rik	1	89650529	89683908	-	3393	processed_transcript	RIKEN cDNA 4933400F21 gene [Source:MGI Symbol;Acc:MGI:1921653]	-	0	2	0	0	0	0	0	0.0260977	0	0	0	0
ENSMUSG00000085896	0	1.75929	0	0	0	0	0.879647	0	2.11761	0.613875	1	5330429C05Rik	13	54913235	54914479	+	487	lincRNA	RIKEN cDNA 5330429C05 gene [Source:MGI Symbol;Acc:MGI:1925321]	-	0	2	0	0	0	0	0	0.181827	0	0	0	0
ENSMUSG00000098284	0	1.75929	0	0	0	0	0.879647	0	2.11761	0.613875	1	A330093E20Rik	18	45683487	45896509	-	2366	antisense	RIKEN cDNA A330093E20 gene [Source:MGI Symbol;Acc:MGI:2147325]	-	0	2	0	0	0	0	0	0.0374258	0	0	0	0
ENSMUSG00000079222	0	1.75929	0	0	0	0	0.879647	0	2.11761	0.613875	1	AC132444.1	GL456221.1	17591	30203	-	1205	protein_coding		-	0	2	0	0	0	0	0	0.0734851	0	0	0	0
ENSMUSG00000116694	0	1.75929	0	0	0	0	0.879647	0	2.11761	0.613875	1	AC154667.2	16	17137328	17137681	+	354	processed_pseudogene	ribosomal protein S20 (Rps20) pseudogene	-	0	2	0	0	0	0	0	0.25014	0	0	0	0
ENSMUSG00000116606	0	1.75929	0	0	0	0	0.879647	0	2.11761	0.613875	1	AC163633.2	12	20426913	20435417	+	654	lincRNA	novel transcript	-	0	2	0	0	0	0	0	0.135397	0	0	0	0
ENSMUSG00000116784	0	1.75929	0	0	0	0	0.879647	0	2.11761	0.613875	1	AC164165.1	16	92189062	92189503	-	442	processed_pseudogene	novel pseudogene	-	0	2	0	0	0	0	0	0.200338	0	0	0	0
ENSMUSG00000079120	0	1.75929	0	0	0	0	0.879647	0	2.11761	0.613875	1	AY761185	8	20943694	20944710	-	448	protein_coding	cDNA sequence AY761185 [Source:MGI Symbol;Acc:MGI:3630303]	-	0	2	0	0	0	0	0	0.197655	0	0	0	0
ENSMUSG00000098197	0	1.75929	0	0	0	0	0.879647	0	2.11761	0.613875	1	BC051537	17	34083843	34095309	-	1668	antisense	cDNA sequence BC051537 [Source:MGI Symbol;Acc:MGI:3041255]	-	0	2	0	0	0	0	0	0.0530872	0	0	0	0
ENSMUSG00000001622	0	1.75929	0	0	0	0	0.879647	0	2.11761	0.613875	1	Csn3	5	87925579	87932665	+	4152	protein_coding	casein kappa [Source:MGI Symbol;Acc:MGI:107461]	-	0	2	0	0	0	0	0	0.021327	0	0	0	0
ENSMUSG00000048480	0	1.75929	0	0	0	0	0.879647	0	2.11761	0.613875	1	Cxcr1	1	74191785	74194631	-	1491	protein_coding	chemokine (C-X-C motif) receptor 1 [Source:MGI Symbol;Acc:MGI:2448715]	-	0	2	0	0	0	0	0	0.0593894	0	0	0	0
ENSMUSG00000089760	0	1.75929	0	0	0	0	0.879647	0	2.11761	0.613875	1	D030046N08Rik	18	84719004	84720775	-	1570	processed_transcript	RIKEN cDNA D030046N08 gene [Source:MGI Symbol;Acc:MGI:3645234]	-	0	2	0	0	0	0	0	0.056401	0	0	0	0
ENSMUSG00000044222	0	1.75929	0	0	0	0	0.879647	0	2.11761	0.613875	1	Defb13	8	21946762	21948850	+	452	protein_coding	defensin beta 13 [Source:MGI Symbol;Acc:MGI:2179203]	-	0	2	0	0	0	0	0	0.195906	0	0	0	0
ENSMUSG00000075510	0	1.75929	0	0	0	0	0.879647	0	2.11761	0.613875	1	Fam187a	11	102885169	102886731	+	1563	protein_coding	family with sequence similarity 187, member A [Source:MGI Symbol;Acc:MGI:1914034]	-	0	2	0	0	0	0	0	0.0566536	0	0	0	0
ENSMUSG00000085675	0	1.75929	0	0	0	0	0.879647	0	2.11761	0.613875	1	Gm12022	11	18467479	18493255	-	1340	lincRNA	predicted gene 12022 [Source:MGI Symbol;Acc:MGI:3650976]	-	0	2	0	0	0	0	0	0.0660817	0	0	0	0
ENSMUSG00000081733	0	1.75929	0	0	0	0	0.879647	0	2.11761	0.613875	1	Gm12852	4	99103060	99103778	-	719	processed_pseudogene	predicted gene 12852 [Source:MGI Symbol;Acc:MGI:3651942]	-	0	2	0	0	0	0	0	0.123157	0	0	0	0
ENSMUSG00000083157	0	1.75929	0	0	0	0	0.879647	0	2.11761	0.613875	1	Gm13511	2	39216932	39217294	-	363	processed_pseudogene	predicted gene 13511 [Source:MGI Symbol;Acc:MGI:3649413]	-	0	2	0	0	0	0	0	0.243938	0	0	0	0
ENSMUSG00000086641	0	1.75929	0	0	0	0	0.879647	0	2.11761	0.613875	1	Gm13663	2	71747507	71750200	+	1045	processed_transcript	predicted gene 13663 [Source:MGI Symbol;Acc:MGI:3650323]	-	0	2	0	0	0	0	0	0.0847364	0	0	0	0
ENSMUSG00000080237	0	1.75929	0	0	0	0	0.879647	0	2.11761	0.613875	1	Gm14239	2	155459501	155460892	-	685	processed_pseudogene	predicted gene 14239 [Source:MGI Symbol;Acc:MGI:3651698]	-	0	2	0	0	0	0	0	0.129269	0	0	0	0
ENSMUSG00000083766	0	1.75929	0	0	0	0	0.879647	0	2.11761	0.613875	1	Gm15335	18	38717528	38718128	-	411	processed_pseudogene	predicted gene 15335 [Source:MGI Symbol;Acc:MGI:3705562]	-	0	2	0	0	0	0	0	0.215449	0	0	0	0
ENSMUSG00000086146	0	1.75929	0	0	0	0	0.879647	0	2.11761	0.613875	1	Gm15729	16	32108865	32113743	+	360	lincRNA	predicted gene 15729 [Source:MGI Symbol;Acc:MGI:3783172]	-	0	2	0	0	0	0	0	0.245971	0	0	0	0
ENSMUSG00000087199	0	1.75929	0	0	0	0	0.879647	0	2.11761	0.613875	1	Gm15818	1	9982387	9992366	+	656	antisense	predicted gene 15818 [Source:MGI Symbol;Acc:MGI:3801960]	-	0	2	0	0	0	0	0	0.134984	0	0	0	0
ENSMUSG00000086992	0	1.75929	0	0	0	0	0.879647	0	2.11761	0.613875	1	Gm15941	15	37421134	37433414	-	2841	antisense	predicted gene 15941 [Source:MGI Symbol;Acc:MGI:3802081]	-	0	2	0	0	0	0	0	0.0311684	0	0	0	0
ENSMUSG00000112642	0	1.75929	0	0	0	0	0.879647	0	2.11761	0.613875	1	Gm17849	10	111179952	111180804	+	853	processed_pseudogene	predicted gene, 17849 [Source:MGI Symbol;Acc:MGI:5010034]	-	0	2	0	0	0	0	0	0.10381	0	0	0	0
ENSMUSG00000110238	0	1.75929	0	0	0	0	0.879647	0	2.11761	0.613875	1	Gm19269	8	57639330	57640133	-	804	TEC	predicted gene, 19269 [Source:MGI Symbol;Acc:MGI:5011454]	-	0	2	0	0	0	0	0	0.110136	0	0	0	0
ENSMUSG00000112789	0	1.75929	0	0	0	0	0.879647	0	2.11761	0.613875	1	Gm19326	10	75767161	75767486	+	326	processed_pseudogene	predicted gene, 19326 [Source:MGI Symbol;Acc:MGI:5011511]	-	0	2	0	0	0	0	0	0.271624	0	0	0	0
ENSMUSG00000105129	0	1.75929	0	0	0	0	0.879647	0	2.11761	0.613875	1	Gm19566	5	105980573	105981182	-	610	processed_pseudogene	predicted gene, 19566 [Source:MGI Symbol;Acc:MGI:5011751]	-	0	2	0	0	0	0	0	0.145163	0	0	0	0
ENSMUSG00000089069	0	1.75929	0	0	0	0	0.879647	0	2.11761	0.613875	1	Gm22840	6	93890615	93890750	+	136	snoRNA	predicted gene, 22840 [Source:MGI Symbol;Acc:MGI:5452617]	-	0	2	0	0	0	0	0	0.651099	0	0	0	0
ENSMUSG00000065674	0	1.75929	0	0	0	0	0.879647	0	2.11761	0.613875	1	Gm24259	9	108738752	108738858	-	107	snRNA	predicted gene, 24259 [Source:MGI Symbol;Acc:MGI:5454036]	-	0	2	0	0	0	0	0	0.827566	0	0	0	0
ENSMUSG00000077175	0	1.75929	0	0	0	0	0.879647	0	2.11761	0.613875	1	Gm25758	5	89828871	89828999	+	129	snoRNA	predicted gene, 25758 [Source:MGI Symbol;Acc:MGI:5455535]	-	0	2	0	0	0	0	0	0.68643	0	0	0	0
ENSMUSG00000088614	0	1.75929	0	0	0	0	0.879647	0	2.11761	0.613875	1	Gm26001	4	136137496	136137598	+	103	snRNA	predicted gene, 26001 [Source:MGI Symbol;Acc:MGI:5455778]	-	0	2	0	0	0	0	0	0.859704	0	0	0	0
ENSMUSG00000077591	0	1.75929	0	0	0	0	0.879647	0	2.11761	0.613875	1	Gm26016	10	45268603	45268731	-	129	snoRNA	predicted gene, 26016 [Source:MGI Symbol;Acc:MGI:5455793]	-	0	2	0	0	0	0	0	0.68643	0	0	0	0
ENSMUSG00000077668	0	1.75929	0	0	0	0	0.879647	0	2.11761	0.613875	1	Gm26143	7	142424795	142424902	+	108	snRNA	predicted gene, 26143 [Source:MGI Symbol;Acc:MGI:5455920]	-	0	2	0	0	0	0	0	0.819903	0	0	0	0
ENSMUSG00000096522	0	1.75929	0	0	0	0	0.879647	0	2.11761	0.613875	1	Gm26386	6	24143368	24143468	+	101	miRNA	predicted gene, 26386 [Source:MGI Symbol;Acc:MGI:5456163]	-	0	2	0	0	0	0	0	0.876728	0	0	0	0
ENSMUSG00000100387	0	1.75929	0	0	0	0	0.879647	0	2.11761	0.613875	1	Gm28514	7	35838260	35839570	+	450	lincRNA	predicted gene 28514 [Source:MGI Symbol;Acc:MGI:5579220]	-	0	2	0	0	0	0	0	0.196777	0	0	0	0
ENSMUSG00000105039	0	1.75929	0	0	0	0	0.879647	0	2.11761	0.613875	1	Gm32585	5	125238314	125272815	-	764	lincRNA	predicted gene, 32585 [Source:MGI Symbol;Acc:MGI:5591744]	-	0	2	0	0	0	0	0	0.115903	0	0	0	0
ENSMUSG00000102868	0	1.75929	0	0	0	0	0.879647	0	2.11761	0.613875	1	Gm37633	1	54152397	54155096	-	2700	TEC	predicted gene, 37633 [Source:MGI Symbol;Acc:MGI:5610861]	-	0	2	0	0	0	0	0	0.0327961	0	0	0	0
ENSMUSG00000103475	0	1.75929	0	0	0	0	0.879647	0	2.11761	0.613875	1	Gm37697	2	14345677	14347520	+	1844	TEC	predicted gene, 37697 [Source:MGI Symbol;Acc:MGI:5610925]	-	0	2	0	0	0	0	0	0.0480204	0	0	0	0
ENSMUSG00000104107	0	1.75929	0	0	0	0	0.879647	0	2.11761	0.613875	1	Gm37879	9	71939591	71941585	-	1995	TEC	predicted gene, 37879 [Source:MGI Symbol;Acc:MGI:5611107]	-	0	2	0	0	0	0	0	0.0443857	0	0	0	0
ENSMUSG00000103273	0	1.75929	0	0	0	0	0.879647	0	2.11761	0.613875	1	Gm37913	3	93306468	93309011	+	2544	TEC	predicted gene, 37913 [Source:MGI Symbol;Acc:MGI:5611141]	-	0	2	0	0	0	0	0	0.0348072	0	0	0	0
ENSMUSG00000104277	0	1.75929	0	0	0	0	0.879647	0	2.11761	0.613875	1	Gm38299	2	32998527	33002315	-	3789	TEC	predicted gene, 38299 [Source:MGI Symbol;Acc:MGI:5611527]	-	0	2	0	0	0	0	0	0.0233702	0	0	0	0
ENSMUSG00000109277	0	1.75929	0	0	0	0	0.879647	0	2.11761	0.613875	1	Gm39121	8	3672430	3672954	+	525	lincRNA	predicted gene, 39121 [Source:MGI Symbol;Acc:MGI:5622006]	-	0	2	0	0	0	0	0	0.168666	0	0	0	0
ENSMUSG00000114120	0	1.75929	0	0	0	0	0.879647	0	2.11761	0.613875	1	Gm4120	12	24302807	24308251	-	578	unprocessed_pseudogene	predicted gene 4120 [Source:MGI Symbol;Acc:MGI:3782296]	-	0	2	0	0	0	0	0	0.1532	0	0	0	0
ENSMUSG00000104687	0	1.75929	0	0	0	0	0.879647	0	2.11761	0.613875	1	Gm42899	3	53083219	53085885	+	2667	TEC	predicted gene 42899 [Source:MGI Symbol;Acc:MGI:5663036]	-	0	2	0	0	0	0	0	0.0332019	0	0	0	0
ENSMUSG00000105871	0	1.75929	0	0	0	0	0.879647	0	2.11761	0.613875	1	Gm43147	5	96912700	96913241	-	542	TEC	predicted gene 43147 [Source:MGI Symbol;Acc:MGI:5663284]	-	0	2	0	0	0	0	0	0.163376	0	0	0	0
ENSMUSG00000106214	0	1.75929	0	0	0	0	0.879647	0	2.11761	0.613875	1	Gm43426	5	48058051	48060647	+	2597	TEC	predicted gene 43426 [Source:MGI Symbol;Acc:MGI:5663563]	-	0	2	0	0	0	0	0	0.0340969	0	0	0	0
ENSMUSG00000106772	0	1.75929	0	0	0	0	0.879647	0	2.11761	0.613875	1	Gm43794	5	66443732	66444423	-	692	TEC	predicted gene 43794 [Source:MGI Symbol;Acc:MGI:5663931]	-	0	2	0	0	0	0	0	0.127962	0	0	0	0
ENSMUSG00000109054	0	1.75929	0	0	0	0	0.879647	0	2.11761	0.613875	1	Gm44789	8	10016427	10019527	-	3101	TEC	predicted gene 44789 [Source:MGI Symbol;Acc:MGI:5753365]	-	0	2	0	0	0	0	0	0.0285552	0	0	0	0
ENSMUSG00000109768	0	1.75929	0	0	0	0	0.879647	0	2.11761	0.613875	1	Gm45446	8	78778002	78778217	-	216	processed_pseudogene	predicted gene 45446 [Source:MGI Symbol;Acc:MGI:5791282]	-	0	2	0	0	0	0	0	0.409952	0	0	0	0
ENSMUSG00000110405	0	1.75929	0	0	0	0	0.879647	0	2.11761	0.613875	1	Gm45534	8	57604818	57607156	-	2339	TEC	predicted gene 45534 [Source:MGI Symbol;Acc:MGI:5791370]	-	0	2	0	0	0	0	0	0.0378579	0	0	0	0
ENSMUSG00000113877	0	1.75929	0	0	0	0	0.879647	0	2.11761	0.613875	1	Gm47208	12	99761351	99762254	-	904	TEC	predicted gene, 47208 [Source:MGI Symbol;Acc:MGI:6096011]	-	0	2	0	0	0	0	0	0.097953	0	0	0	0
ENSMUSG00000111050	0	1.75929	0	0	0	0	0.879647	0	2.11761	0.613875	1	Gm47877	9	55030783	55039429	+	811	antisense	predicted gene, 47877 [Source:MGI Symbol;Acc:MGI:6097101]	-	0	2	0	0	0	0	0	0.109186	0	0	0	0
ENSMUSG00000111955	0	1.75929	0	0	0	0	0.879647	0	2.11761	0.613875	1	Gm48148	10	75496061	75496159	+	99	unprocessed_pseudogene	predicted gene, 48148 [Source:MGI Symbol;Acc:MGI:6097516]	-	0	2	0	0	0	0	0	0.89444	0	0	0	0
ENSMUSG00000114233	0	1.75929	0	0	0	0	0.879647	0	2.11761	0.613875	1	Gm48629	13	35065461	35067620	+	598	lincRNA	predicted gene, 48629 [Source:MGI Symbol;Acc:MGI:6098230]	-	0	2	0	0	0	0	0	0.148076	0	0	0	0
ENSMUSG00000113699	0	1.75929	0	0	0	0	0.879647	0	2.11761	0.613875	1	Gm48823	12	73822587	73824554	+	645	lincRNA	predicted gene, 48823 [Source:MGI Symbol;Acc:MGI:6098542]	-	0	2	0	0	0	0	0	0.137286	0	0	0	0
ENSMUSG00000115501	0	1.75929	0	0	0	0	0.879647	0	2.11761	0.613875	1	Gm48971	14	106211777	106211978	-	202	processed_pseudogene	predicted gene, 48971 [Source:MGI Symbol;Acc:MGI:6118312]	-	0	2	0	0	0	0	0	0.438364	0	0	0	0
ENSMUSG00000114988	0	1.75929	0	0	0	0	0.879647	0	2.11761	0.613875	1	Gm49226	16	85148829	85155274	+	433	antisense	predicted gene, 49226 [Source:MGI Symbol;Acc:MGI:6118685]	-	0	2	0	0	0	0	0	0.204502	0	0	0	0
ENSMUSG00000114989	0	1.75929	0	0	0	0	0.879647	0	2.11761	0.613875	1	Gm49303	14	47960019	47973713	+	442	lincRNA	predicted gene, 49303 [Source:MGI Symbol;Acc:MGI:6118800]	-	0	2	0	0	0	0	0	0.200338	0	0	0	0
ENSMUSG00000111089	0	1.75929	0	0	0	0	0.879647	0	2.11761	0.613875	1	Gm49427	9	120009805	120011448	+	566	lincRNA	predicted gene, 49427 [Source:MGI Symbol;Acc:MGI:6155063]	-	0	2	0	0	0	0	0	0.156448	0	0	0	0
ENSMUSG00000116244	0	1.75929	0	0	0	0	0.879647	0	2.11761	0.613875	1	Gm49461	2	68566442	68574848	+	983	transcribed_unprocessed_pseudogene	predicted gene, 49461 [Source:MGI Symbol;Acc:MGI:6155119]	-	0	2	0	0	0	0	0	0.0900809	0	0	0	0
ENSMUSG00000100319	0	1.75929	0	0	0	0	0.879647	0	2.11761	0.613875	1	Gm5256	1	71714048	71714924	-	877	processed_pseudogene	predicted gene 5256 [Source:MGI Symbol;Acc:MGI:3644836]	-	0	2	0	0	0	0	0	0.100969	0	0	0	0
ENSMUSG00000094374	0	1.75929	0	0	0	0	0.879647	0	2.11761	0.613875	1	Gm5435	12	82495388	82496537	-	1150	processed_pseudogene	predicted gene 5435 [Source:MGI Symbol;Acc:MGI:3643292]	-	0	2	0	0	0	0	0	0.0769996	0	0	0	0
ENSMUSG00000110573	0	1.75929	0	0	0	0	0.879647	0	2.11761	0.613875	1	Gm5485	16	48399453	48412416	-	628	protein_coding	predicted gene 5485 [Source:MGI Symbol;Acc:MGI:3647875]	-	0	2	0	0	0	0	0	0.141002	0	0	0	0
ENSMUSG00000107906	0	1.75929	0	0	0	0	0.879647	0	2.11761	0.613875	1	Gm5580	6	116551141	116552502	+	1362	protein_coding	predicted pseudogene 5580 [Source:MGI Symbol;Acc:MGI:3646594]	-	0	2	0	0	0	0	0	0.0650143	0	0	0	0
ENSMUSG00000114488	0	1.75929	0	0	0	0	0.879647	0	2.11761	0.613875	1	Gm5802	14	62540493	62541193	-	701	processed_pseudogene	predicted gene 5802 [Source:MGI Symbol;Acc:MGI:3643080]	-	0	2	0	0	0	0	0	0.126319	0	0	0	0
ENSMUSG00000097244	0	1.75929	0	0	0	0	0.879647	0	2.11761	0.613875	1	Gm7928	13	67460000	67460700	+	701	processed_pseudogene	predicted gene 7928 [Source:MGI Symbol;Acc:MGI:3646067]	-	0	2	0	0	0	0	0	0.126319	0	0	0	0
ENSMUSG00000091707	0	1.75929	0	0	0	0	0.879647	0	2.11761	0.613875	1	Gm8224	14	44307689	44309906	+	497	unprocessed_pseudogene	predicted gene 8224 [Source:MGI Symbol;Acc:MGI:3643831]	-	0	2	0	0	0	0	0	0.178168	0	0	0	0
ENSMUSG00000110150	0	1.75929	0	0	0	0	0.879647	0	2.11761	0.613875	1	Gm8523	7	101945962	101946513	-	552	processed_pseudogene	predicted gene 8523 [Source:MGI Symbol;Acc:MGI:3779801]	-	0	2	0	0	0	0	0	0.160416	0	0	0	0
ENSMUSG00000073559	0	1.75929	0	0	0	0	0.879647	0	2.11761	0.613875	1	Gm8618	1	134109368	134109799	+	432	processed_pseudogene	predicted gene 8618 [Source:MGI Symbol;Acc:MGI:3647540]	-	0	2	0	0	0	0	0	0.204976	0	0	0	0
ENSMUSG00000052759	0	1.75929	0	0	0	0	0.879647	0	2.11761	0.613875	1	Gpr25	1	136259797	136260873	-	1077	protein_coding	G protein-coupled receptor 25 [Source:MGI Symbol;Acc:MGI:2686146]	-	0	2	0	0	0	0	0	0.0822187	0	0	0	0
ENSMUSG00000047171	0	1.75929	0	0	0	0	0.879647	0	2.11761	0.613875	1	Helt	8	46292039	46294671	-	2012	protein_coding	helt bHLH transcription factor [Source:MGI Symbol;Acc:MGI:3040955]	bHLH	0	2	0	0	0	0	0	0.0440107	0	0	0	0
ENSMUSG00000041681	0	1.75929	0	0	0	0	0.879647	0	2.11761	0.613875	1	Iapp	6	142298423	142303961	+	974	protein_coding	islet amyloid polypeptide [Source:MGI Symbol;Acc:MGI:96382]	-	0	2	0	0	0	0	0	0.0909133	0	0	0	0
ENSMUSG00000031289	0	1.75929	0	0	0	0	0.879647	0	2.11761	0.613875	1	Il13ra2	X	147383476	147429192	-	2281	protein_coding	interleukin 13 receptor, alpha 2 [Source:MGI Symbol;Acc:MGI:1277954]	-	0	2	0	0	0	0	0	0.0388205	0	0	0	0
ENSMUSG00000100825	0	1.75929	0	0	0	0	0.879647	0	2.11761	0.613875	1	Itpa-ps2	9	95675429	95676017	-	589	processed_pseudogene	inosine triphosphatase (nucleoside triphosphate pyrophosphatase) pseudogene 2 [Source:MGI Symbol;Acc:MGI:3613364]	-	0	2	0	0	0	0	0	0.150339	0	0	0	0
ENSMUSG00000026468	0	1.75929	0	0	0	0	0.879647	0	2.11761	0.613875	1	Lhx4	1	155698031	155751684	-	5740	protein_coding	LIM homeobox protein 4 [Source:MGI Symbol;Acc:MGI:101776]	Homeobox	0	2	0	0	0	0	0	0.0154267	0	0	0	0
ENSMUSG00000080468	0	1.75929	0	0	0	0	0.879647	0	2.11761	0.613875	1	Mir1195	17	70860503	70860600	-	98	miRNA	microRNA 1195 [Source:MGI Symbol;Acc:MGI:3783368]	-	0	2	0	0	0	0	0	0.903567	0	0	0	0
ENSMUSG00000076050	0	1.75929	0	0	0	0	0.879647	0	2.11761	0.613875	1	Mir450b	X	53047997	53048078	-	82	miRNA	microRNA 450b [Source:MGI Symbol;Acc:MGI:3629953]	-	0	2	0	0	0	0	0	1.07987	0	0	0	0
ENSMUSG00000098363	0	1.75929	0	0	0	0	0.879647	0	2.11761	0.613875	1	Mir6993	19	10191375	10191439	+	65	miRNA	microRNA 6993 [Source:MGI Symbol;Acc:MGI:5531024]	-	0	2	0	0	0	0	0	1.3623	0	0	0	0
ENSMUSG00000098890	0	1.75929	0	0	0	0	0.879647	0	2.11761	0.613875	1	Mir7008	3	31038966	31039028	+	63	miRNA	microRNA 7008 [Source:MGI Symbol;Acc:MGI:5531134]	-	0	2	0	0	0	0	0	1.40555	0	0	0	0
ENSMUSG00000098490	0	1.75929	0	0	0	0	0.879647	0	2.11761	0.613875	1	Mir7089	9	109889643	109889710	+	68	miRNA	microRNA 7089 [Source:MGI Symbol;Acc:MGI:5530800]	-	0	2	0	0	0	0	0	1.3022	0	0	0	0
ENSMUSG00000104566	0	1.75929	0	0	0	0	0.879647	0	2.11761	0.613875	1	Mir7227	4	133717050	133717108	-	59	miRNA	microRNA 7227 [Source:MGI Symbol;Acc:MGI:5562763]	-	0	2	0	0	0	0	0	1.50084	0	0	0	0
ENSMUSG00000030981	0	1.75929	0	0	0	0	0.879647	0	2.11761	0.613875	1	Mmp21	7	133674270	133680061	-	2665	protein_coding	matrix metallopeptidase 21 [Source:MGI Symbol;Acc:MGI:2664387]	-	0	2	0	0	0	0	0	0.0332268	0	0	0	0
ENSMUSG00000060311	0	1.75929	0	0	0	0	0.879647	0	2.11761	0.613875	1	Mucl1	15	103751919	103755469	-	797	protein_coding	mucin-like 1 [Source:MGI Symbol;Acc:MGI:98393]	-	0	2	0	0	0	0	0	0.111104	0	0	0	0
ENSMUSG00000020908	0	1.75929	0	0	0	0	0.879647	0	2.11761	0.613875	1	Myh3	11	67078300	67102291	+	6057	protein_coding	myosin, heavy polypeptide 3, skeletal muscle, embryonic [Source:MGI Symbol;Acc:MGI:1339709]	-	0	2	0	0	0	0	0	0.0146194	0	0	0	0
ENSMUSG00000038255	0	1.75929	0	0	0	0	0.879647	0	2.11761	0.613875	1	Neurod2	11	98325415	98329648	-	3142	protein_coding	neurogenic differentiation 2 [Source:MGI Symbol;Acc:MGI:107755]	bHLH	0	2	0	0	0	0	0	0.0281825	0	0	0	0
ENSMUSG00000108827	0	1.75929	0	0	0	0	0.879647	0	2.11761	0.613875	1	Olfr1310	2	112004574	112012708	-	4897	protein_coding	olfactory receptor 1310 [Source:MGI Symbol;Acc:MGI:3031144]	-	0	2	0	0	0	0	0	0.0180824	0	0	0	0
ENSMUSG00000050015	0	1.75929	0	0	0	0	0.879647	0	2.11761	0.613875	1	Olfr350	2	36846310	36851702	+	2086	protein_coding	olfactory receptor 350 [Source:MGI Symbol;Acc:MGI:3030184]	-	0	2	0	0	0	0	0	0.0424494	0	0	0	0
ENSMUSG00000061561	0	1.75929	0	0	0	0	0.879647	0	2.11761	0.613875	1	Olfr373	8	72083177	72103084	+	4208	protein_coding	olfactory receptor 373 [Source:MGI Symbol;Acc:MGI:3030207]	-	0	2	0	0	0	0	0	0.0210431	0	0	0	0
ENSMUSG00000102206	0	1.75929	0	0	0	0	0.879647	0	2.11761	0.613875	1	Pcdha11	18	37010712	37187657	+	7535	protein_coding	protocadherin alpha 11 [Source:MGI Symbol;Acc:MGI:1298372]	-	0	2	0	0	0	0	0	0.0117518	0	0	0	0
ENSMUSG00000089942	0	1.75929	0	0	0	0	0.879647	0	2.11761	0.613875	1	Pira2	7	3836812	3845051	-	3462	protein_coding	paired-Ig-like receptor A2 [Source:MGI Symbol;Acc:MGI:1195970]	-	0	2	0	0	0	0	0	0.0255776	0	0	0	0
ENSMUSG00000047257	0	1.75929	0	0	0	0	0.879647	0	2.11761	0.613875	1	Prss45	9	110834588	110841313	+	1235	protein_coding	protease, serine 45 [Source:MGI Symbol;Acc:MGI:3605764]	-	0	2	0	0	0	0	0	0.0717	0	0	0	0
ENSMUSG00000073894	0	1.75929	0	0	0	0	0.879647	0	2.11761	0.613875	1	Rbmxl2	7	107209445	107210916	+	1472	protein_coding	RNA binding motif protein, X-linked-like 2 [Source:MGI Symbol;Acc:MGI:1923822]	-	0	2	0	0	0	0	0	0.0601559	0	0	0	0
ENSMUSG00000021553	0	1.75929	0	0	0	0	0.879647	0	2.11761	0.613875	1	Slc28a3	13	58545399	58610877	-	7902	protein_coding	solute carrier family 28 (sodium-coupled nucleoside transporter), member 3 [Source:MGI Symbol;Acc:MGI:2137361]	-	0	2	0	0	0	0	0	0.011206	0	0	0	0
ENSMUSG00000077457	0	1.75929	0	0	0	0	0.879647	0	2.11761	0.613875	1	Snord65	11	62604515	62604586	+	72	snoRNA	small nucleolar RNA, C/D box 65 [Source:MGI Symbol;Acc:MGI:3819547]	-	0	2	0	0	0	0	0	1.22985	0	0	0	0
ENSMUSG00000041165	0	1.75929	0	0	0	0	0.879647	0	2.11761	0.613875	1	Spem1	11	69820876	69822180	-	1041	protein_coding	sperm maturation 1 [Source:MGI Symbol;Acc:MGI:1921538]	-	0	2	0	0	0	0	0	0.085062	0	0	0	0
ENSMUSG00000031027	0	1.75929	0	0	0	0	0.879647	0	2.11761	0.613875	1	Stk33	7	109279223	109439081	-	2654	protein_coding	serine/threonine kinase 33 [Source:MGI Symbol;Acc:MGI:2152419]	-	0	2	0	0	0	0	0	0.0333646	0	0	0	0
ENSMUSG00000076846	0	1.75929	0	0	0	0	0.879647	0	2.11761	0.613875	1	Trav13-2	14	53634829	53635399	+	390	TR_V_gene	T cell receptor alpha variable 13-2 [Source:MGI Symbol;Acc:MGI:3651611]	-	0	2	0	0	0	0	0	0.22705	0	0	0	0
ENSMUSG00000076462	0	1.75929	0	0	0	0	0.879647	0	2.11761	0.613875	1	Trbv2	6	41047340	41047995	+	560	TR_V_gene	T cell receptor beta, variable 2 [Source:MGI Symbol;Acc:MGI:98599]	-	0	2	0	0	0	0	0	0.158124	0	0	0	0
ENSMUSG00000041754	0	1.75929	0	0	0	0	0.879647	0	2.11761	0.613875	1	Trem3	17	48247777	48258841	+	994	protein_coding	triggering receptor expressed on myeloid cells 3 [Source:MGI Symbol;Acc:MGI:1930003]	-	0	2	0	0	0	0	0	0.089084	0	0	0	0
ENSMUSG00000102478	1.48149	3.51859	0	2.40299	0	0	2.50004	0.600748	2.11681	0.355168	1	BC085271	1	183205071	183206557	-	1487	transcribed_processed_pseudogene	cDNA sequence BC085271 [Source:MGI Symbol;Acc:MGI:3612444]	-	2	4	0	2	0	0	0.0499506	0.119098	0	0.0809318	0	0
ENSMUSG00000111271	6.66672	2.63894	1.2741	1.2015	0	1.83288	4.65283	1.07712	2.1161	0.152996	0.361896	Gm48127	9	40342308	40342938	-	573	sense_intronic	predicted gene, 48127 [Source:MGI Symbol;Acc:MGI:6097485]	-	9	3	1	1	0	2	0.583324	0.231805	0.112783	0.105014	0	0.160963
ENSMUSG00000097925	4.44448	0	0	0	0	1.83288	2.22224	0.458221	2.11554	0.476715	1	Gm26574	1	189833141	189836620	-	2141	antisense	predicted gene, 26574 [Source:MGI Symbol;Acc:MGI:5477068]	-	6	0	0	0	0	2	0.104077	0	0	0	0	0.0430789
ENSMUSG00000103467	4.44448	0	0	0	0	1.83288	2.22224	0.458221	2.11554	0.476715	1	Gm38245	1	189913339	189915959	-	2621	TEC	predicted gene, 38245 [Source:MGI Symbol;Acc:MGI:5611473]	-	6	0	0	0	0	2	0.085017	0	0	0	0	0.0351896
ENSMUSG00000108033	3.70373	0.879647	0	0	1.02074	0.916442	2.29169	0.484296	2.11363	0.319021	1	Gm44284	6	42328713	42350862	-	3444	antisense	predicted gene, 44284 [Source:MGI Symbol;Acc:MGI:5690676]	-	5	1	0	0	1	1	0.0539174	0.0128556	0	0	0.0148822	0.0133902
ENSMUSG00000051378	20.7409	17.5929	1.2741	3.60449	4.08297	8.24798	19.1669	4.30238	2.11154	0.00810931	0.039794	Kif18b	11	102905529	102925124	-	3572	protein_coding	kinesin family member 18B [Source:MGI Symbol;Acc:MGI:2446979]	-	28	20	1	3	4	9	0.291118	0.247899	0.0180921	0.050537	0.0573956	0.116194
ENSMUSG00000114177	4.44448	2.63894	0	2.40299	0	0.916442	3.54171	0.829859	2.11133	0.232153	1	Gm18362	13	17894855	17895383	+	529	processed_pseudogene	predicted gene, 18362 [Source:MGI Symbol;Acc:MGI:5010547]	-	6	3	0	2	0	1	0.421228	0.251086	0	0.227496	0	0.0871758
ENSMUSG00000063130	160.001	150.42	47.1416	34.8434	42.8712	20.1617	155.21	36.2545	2.10947	1.24553e-08	2.64941e-07	Calml3	13	3802896	3804316	-	1421	protein_coding	calmodulin-like 3 [Source:MGI Symbol;Acc:MGI:1917655]	-	216	171	37	29	42	22	5.64523	5.32793	1.6827	1.22802	1.51491	0.71397
ENSMUSG00000039683	366.67	204.958	47.1416	54.0674	65.3275	97.1428	285.814	65.9198	2.10919	3.15618e-08	6.21008e-07	Sdk1	5	141241490	142215586	+	11087	protein_coding	sidekick cell adhesion molecule 1 [Source:MGI Symbol;Acc:MGI:2444413]	-	495	233	37	45	64	106	1.65811	0.930461	0.215669	0.24423	0.295867	0.440903
ENSMUSG00000081497	3.70373	2.63894	0	0	0	2.74933	3.17134	0.687331	2.10855	0.315301	1	Gm15560	10	7808116	7808758	-	643	processed_pseudogene	predicted gene 15560 [Source:MGI Symbol;Acc:MGI:3783009]	-	5	3	0	0	0	3	0.288789	0.20657	0	0	0	0.21516
ENSMUSG00000032348	2286.68	3530.9	1309.77	505.83	440.961	443.558	2908.79	675.03	2.10825	3.7364e-06	4.98098e-05	Gsta4	9	78182774	78209349	+	1266	protein_coding	glutathione S-transferase, alpha 4 [Source:MGI Symbol;Acc:MGI:1309515]	-	3087	4014	1028	421	432	484	90.5576	140.378	52.4758	20.0101	17.4896	17.6304
ENSMUSG00000044393	917.044	608.716	105.75	203.053	168.422	230.027	762.88	176.813	2.10674	3.25198e-10	8.96838e-09	Dsg2	18	20558074	20604521	+	8268	protein_coding	desmoglein 2 [Source:MGI Symbol;Acc:MGI:1196466]	-	1238	692	83	169	165	251	5.56086	3.70563	0.64875	1.22995	1.02285	1.39999
ENSMUSG00000087108	9.62971	1.75929	1.2741	0	3.06223	0.916442	5.6945	1.31319	2.1049	0.155605	0.366037	Gm16093	3	19227780	19240987	+	392	antisense	predicted gene 16093 [Source:MGI Symbol;Acc:MGI:3801946]	-	13	2	1	0	3	1	1.23163	0.225892	0.164859	0	0.392252	0.117643
ENSMUSG00000063628	245.928	203.198	72.6235	45.6569	47.9749	43.9892	224.563	52.5611	2.10461	3.60332e-12	1.29913e-10	Gm7665	18	16274648	16274944	-	297	processed_pseudogene	predicted pseudogene 7665 [Source:MGI Symbol;Acc:MGI:3645651]	-	332	231	57	38	47	48	41.5148	34.4359	12.4028	7.69887	8.11095	7.45309
ENSMUSG00000103280	5.92597	3.51859	0	2.40299	2.04148	0	4.72228	1.11112	2.10373	0.18542	0.409205	Gm37277	1	4905751	4906861	-	1111	TEC	predicted gene, 37277 [Source:MGI Symbol;Acc:MGI:5610505]	-	8	4	0	2	2	0	0.267422	0.159405	0	0.108322	0.092267	0
ENSMUSG00000046782	2.96299	14.0744	0	0	2.04148	5.49865	8.51867	1.88503	2.10348	0.157383	0.368692	Ttc6	12	57564113	57737928	+	6682	protein_coding	tetratricopeptide repeat domain 6 [Source:MGI Symbol;Acc:MGI:2684915]	-	4	16	0	0	2	6	0.0222318	0.106016	0	0	0.015341	0.0414092
ENSMUSG00000053228	5.92597	6.15753	2.54819	2.40299	0	0.916442	6.04175	1.46691	2.09921	0.109337	0.287137	Ceacam3	7	17150282	17164253	+	3261	protein_coding	carcinoembryonic antigen-related cell adhesion molecule 3 [Source:MGI Symbol;Acc:MGI:3646296]	-	8	7	2	2	0	1	0.0911089	0.0950394	0.039635	0.0369045	0	0.0141417
ENSMUSG00000047501	2269.65	2163.05	572.07	509.435	487.915	502.21	2216.35	517.907	2.09858	7.53295e-41	2.73005e-38	Cldn4	5	134945119	134946934	-	1816	protein_coding	claudin 4 [Source:MGI Symbol;Acc:MGI:1313314]	-	3064	2459	449	424	478	548	62.6606	59.9513	15.9783	14.0491	13.4909	13.9161
ENSMUSG00000099419	3.70373	0.879647	1.2741	0	0	0.916442	2.29169	0.547635	2.09752	0.318214	1	1700001D01Rik	8	61281522	61288872	-	565	antisense	RIKEN cDNA 1700001D01 gene [Source:MGI Symbol;Acc:MGI:1916529]	-	5	1	1	0	0	1	0.328657	0.0783624	0.11438	0	0	0.0816212
ENSMUSG00000025938	3.70373	0.879647	1.2741	0	0	0.916442	2.29169	0.547635	2.09752	0.318214	1	Slco5a1	1	12866549	12992650	-	13137	protein_coding	solute carrier organic anion transporter family, member 5A1 [Source:MGI Symbol;Acc:MGI:2443431]	-	5	1	1	0	0	1	0.014135	0.00337023	0.0049193	0	0	0.00351039
ENSMUSG00000036551	2.22224	2.63894	1.2741	1.2015	0	0	2.43059	0.618898	2.097	0.293759	1	Akap14	X	37150698	37168842	-	1792	protein_coding	A kinase (PRKA) anchor protein 14 [Source:MGI Symbol;Acc:MGI:3618288]	-	3	3	1	1	0	0	0.0621735	0.0741207	0.036063	0.0335786	0	0
ENSMUSG00000099590	2.22224	2.63894	1.2741	1.2015	0	0	2.43059	0.618898	2.097	0.293759	1	C330022C24Rik	7	140837221	140845689	-	1077	antisense	RIKEN cDNA C330022C24 gene [Source:MGI Symbol;Acc:MGI:1925770]	-	3	3	1	1	0	0	0.103449	0.123328	0.0600046	0.0558707	0	0
ENSMUSG00000037613	114.816	88.8444	24.2078	25.2314	18.3734	27.4933	101.83	23.8265	2.09686	4.81914e-09	1.10927e-07	Tnfrsf23	7	143665809	143685872	-	3962	protein_coding	tumor necrosis factor receptor superfamily, member 23 [Source:MGI Symbol;Acc:MGI:1930269]	-	155	101	19	21	18	30	1.45291	1.12866	0.309912	0.318937	0.232857	0.349187
ENSMUSG00000023043	2161.5	1748.74	723.687	391.688	374.612	341.833	1955.12	457.955	2.09569	2.13916e-10	6.02944e-09	Krt18	15	102028180	102032027	+	1437	protein_coding	keratin 18 [Source:MGI Symbol;Acc:MGI:96692]	-	2918	1988	568	326	367	373	75.4137	61.2514	25.5442	13.6509	13.09	11.9703
ENSMUSG00000076508	0	11.4354	0	1.2015	4.08297	0	5.71771	1.32112	2.09453	0.322364	0.574111	Igkv17-127	6	67861153	67861659	+	359	IG_V_gene	immunoglobulin kappa variable 17-127 [Source:MGI Symbol;Acc:MGI:3646891]	-	0	13	0	1	4	0	0	1.60326	0	0.167612	0.571079	0
ENSMUSG00000031934	139.26	91.4833	30.5783	19.224	21.4356	36.6577	115.372	26.9739	2.09233	1.68536e-07	2.93261e-06	Panx1	9	15002128	15045478	-	6030	protein_coding	pannexin 1 [Source:MGI Symbol;Acc:MGI:1860055]	-	188	104	24	16	21	40	1.15788	0.763611	0.257214	0.159662	0.178498	0.30591
ENSMUSG00000021123	71.1117	53.6585	21.6596	16.821	7.1452	13.7466	62.3851	14.8431	2.09125	2.25151e-05	0.000246774	Rdh12	12	79208914	79222665	+	2967	protein_coding	retinol dehydrogenase 12 [Source:MGI Symbol;Acc:MGI:1925224]	-	96	61	17	14	7	15	1.20164	0.910266	0.370281	0.28393	0.120924	0.233145
ENSMUSG00000058216	13.3334	31.6673	1.2741	14.418	1.02074	4.58221	22.5004	5.32375	2.08836	0.0386326	0.135042	Gstp3	19	4057477	4059446	-	709	protein_coding	glutathione S-transferase pi 3 [Source:MGI Symbol;Acc:MGI:2385078]	-	18	36	1	12	1	5	0.942862	2.24808	0.0911494	1.01844	0.072291	0.325219
ENSMUSG00000064637	22.2224	14.954	5.09639	6.00748	2.04148	4.58221	18.5882	4.43189	2.08783	0.00547184	0.0287841	Snora20	17	12922790	12922917	+	128	snoRNA	small nucleolar RNA, H/ACA box 20 [Source:MGI Symbol;Acc:MGI:3819492]	-	30	17	4	5	2	5	8.70428	5.88024	2.01953	2.3505	0.800849	1.80141
ENSMUSG00000031230	2.96299	9.67612	0	0	1.02074	4.58221	6.31955	1.40074	2.08742	0.18796	0.412464	Fgf16	X	105764279	105774939	+	1645	protein_coding	fibroblast growth factor 16 [Source:MGI Symbol;Acc:MGI:1931627]	-	4	11	0	0	1	5	0.0903058	0.296062	0	0	0.0311576	0.14017
ENSMUSG00000086680	6.66672	4.39824	0	0	5.10371	0	5.53248	1.27593	2.08641	0.263893	0.510159	Gm11592	11	97280128	97282897	+	637	antisense	predicted gene 11592 [Source:MGI Symbol;Acc:MGI:3650504]	-	9	5	0	0	5	0	0.524717	0.347526	0	0	0.40231	0
ENSMUSG00000020027	1262.97	935.945	272.657	266.732	277.642	220.863	1099.46	259.473	2.08506	5.34803e-22	5.55517e-20	Socs2	10	95385362	95417180	-	9531	protein_coding	suppressor of cytokine signaling 2 [Source:MGI Symbol;Acc:MGI:1201787]	-	1705	1064	214	222	272	241	6.64366	4.94265	1.45103	1.40157	1.46272	1.16608
ENSMUSG00000106691	2.96299	3.51859	0	0	1.02074	1.83288	3.24079	0.713407	2.08451	0.243573	1	2700029L08Rik	5	134519325	134520789	-	1465	TEC	RIKEN cDNA 2700029L08 gene [Source:MGI Symbol;Acc:MGI:1924056]	-	4	4	0	0	1	2	0.101401	0.120887	0	0	0.0349859	0.062957
ENSMUSG00000091387	289.632	248.94	36.9488	50.4629	80.6386	84.3127	269.286	63.0907	2.08327	7.52912e-09	1.6783e-07	Gcnt4	13	96924689	96950906	+	5087	protein_coding	glucosaminyl (N-acetyl) transferase 4, core 2 (beta-1,6-N-acetylglucosaminyltransferase) [Source:MGI Symbol;Acc:MGI:2684919]	-	391	283	29	42	79	92	2.85454	2.46309	0.368414	0.496807	0.795968	0.834022
ENSMUSG00000105035	4.44448	1.75929	0	0	0	2.74933	3.10189	0.687331	2.08306	0.332149	1	Gm9682	3	152071246	152071801	-	556	processed_pseudogene	predicted pseudogene 9682 [Source:MGI Symbol;Acc:MGI:3780090]	-	6	2	0	0	0	3	0.400773	0.159262	0	0	0	0.248827
ENSMUSG00000045763	239.261	145.142	43.3193	50.4629	34.7052	53.1536	192.201	45.4103	2.08247	9.26216e-10	2.37806e-08	Basp1	15	25363277	25413764	-	2009	protein_coding	brain abundant, membrane attached signal protein 1 [Source:MGI Symbol;Acc:MGI:1917600]	-	323	165	34	42	34	58	5.97096	3.6363	1.0937	1.25797	0.86742	1.33137
ENSMUSG00000006570	11.1112	12.3151	3.82229	3.60449	2.04148	1.83288	11.7131	2.82529	2.08239	0.0197646	0.0809047	Defb2	8	21839926	21843482	+	305	protein_coding	defensin beta 2 [Source:MGI Symbol;Acc:MGI:1338754]	-	15	14	3	3	2	2	1.82647	2.03228	0.635655	0.591863	0.336094	0.3024
ENSMUSG00000047904	11.8519	16.7133	3.82229	7.20898	0	2.74933	14.2826	3.44515	2.08165	0.0382831	0.134004	Sstr2	11	113619342	113626028	+	2143	protein_coding	somatostatin receptor 2 [Source:MGI Symbol;Acc:MGI:98328]	-	16	19	3	6	0	3	0.277281	0.392543	0.0904688	0.168473	0	0.0645581
ENSMUSG00000110123	2.22224	2.63894	2.54819	0	0	0	2.43059	0.637049	2.08162	0.359808	1	Gm18562	13	13323364	13350427	+	915	unprocessed_pseudogene	predicted gene, 18562 [Source:MGI Symbol;Acc:MGI:5010747]	-	3	3	2	0	0	0	0.121765	0.145163	0.141257	0	0	0
ENSMUSG00000085033	3.70373	0.879647	0	0	2.04148	0	2.29169	0.510371	2.07957	0.388287	1	Gm11646	11	106051151	106051852	-	397	antisense	predicted gene 11646 [Source:MGI Symbol;Acc:MGI:3649612]	-	5	1	0	0	2	0	0.467736	0.111523	0	0	0.258208	0
ENSMUSG00000108959	3.70373	0.879647	0	0	2.04148	0	2.29169	0.510371	2.07957	0.388287	1	Gm44697	7	7122160	7123838	+	1679	TEC	predicted gene 44697 [Source:MGI Symbol;Acc:MGI:5753273]	-	5	1	0	0	2	0	0.110596	0.0263697	0	0	0.0610534	0
ENSMUSG00000020940	3.70373	7.03718	0	0	2.04148	2.74933	5.37045	1.1977	2.0783	0.168971	0.385985	1700023F06Rik	11	103198944	103208558	-	1452	protein_coding	RIKEN cDNA 1700023F06 gene [Source:MGI Symbol;Acc:MGI:1916691]	-	5	8	0	0	2	3	0.127887	0.243938	0	0	0.0705982	0.095281
ENSMUSG00000072082	46.667	59.816	22.9337	4.80599	10.2074	12.8302	53.2415	12.6943	2.07667	0.000285457	0.00233839	Ccnf	17	24223232	24251409	-	3099	protein_coding	cyclin F [Source:MGI Symbol;Acc:MGI:102551]	-	63	68	18	4	10	14	0.754989	0.971502	0.375362	0.0776673	0.16539	0.208333
ENSMUSG00000099270	4.44448	0	0	0	1.02074	0.916442	2.22224	0.484296	2.07547	0.408466	1	Gm27454	6	52248332	52248535	+	204	misc_RNA	predicted gene, 27454 [Source:MGI Symbol;Acc:MGI:5530836]	-	6	0	0	0	1	1	1.0923	0	0	0	0.251247	0.226059
ENSMUSG00000089812	7.40747	7.03718	0	6.00748	1.02074	0	7.22232	1.75706	2.07459	0.17221	0.390724	Gm15867	1	192854923	192856246	+	388	antisense	predicted gene 15867 [Source:MGI Symbol;Acc:MGI:3801862]	-	10	8	0	5	1	0	0.957172	0.912882	0	0.775422	0.132099	0
ENSMUSG00000045136	1000.01	740.663	242.078	221.075	159.236	207.116	870.335	207.376	2.07201	5.21594e-17	3.45417e-15	Tubb2b	13	34126748	34130466	-	2294	protein_coding	tubulin, beta 2B class IIB [Source:MGI Symbol;Acc:MGI:1920960]	-	1350	842	190	184	156	226	21.8556	16.2508	5.35254	4.82641	3.48547	4.54325
ENSMUSG00000085527	16.2964	13.1947	2.54819	4.80599	3.06223	3.66577	14.7456	3.52054	2.06747	0.00940943	0.044778	Gm15535	3	85556046	85573945	-	1858	sense_intronic	predicted gene 15535 [Source:MGI Symbol;Acc:MGI:3782983]	-	22	15	2	4	3	4	0.439743	0.357439	0.0695639	0.129543	0.0827572	0.0992809
ENSMUSG00000079697	8.14821	2.63894	0	1.2015	1.02074	2.74933	5.39358	1.24289	2.06614	0.147701	0.35401	Gm5751	X	8874253	8880750	+	444	protein_coding	predicted gene 5751 [Source:MGI Symbol;Acc:MGI:3642927]	-	11	3	0	1	1	3	0.920092	0.299154	0	0.135524	0.115438	0.311595
ENSMUSG00000066797	79.2599	87.0851	12.741	18.0225	18.3734	29.3261	83.1725	19.6157	2.06367	8.2633e-07	1.25532e-05	Zfp648	1	154201187	154205689	+	1892	protein_coding	zinc finger protein 648 [Source:MGI Symbol;Acc:MGI:2685049]	zf-C2H2	107	99	10	15	18	32	2.10031	2.3167	0.341569	0.477057	0.48762	0.779974
ENSMUSG00000098292	3.70373	7.03718	1.2741	0	0	3.66577	5.37045	1.23497	2.06354	0.193343	0.419997	Gm27194	11	62749852	62752787	+	2936	lincRNA	predicted gene 27194 [Source:MGI Symbol;Acc:MGI:5521037]	-	5	8	1	0	0	4	0.0632464	0.12064	0.0220112	0	0	0.0628283
ENSMUSG00000072188	20.7409	20.2319	6.37049	4.80599	3.06223	5.49865	20.4864	4.93434	2.06306	0.00264901	0.0157567	Gm10354	5	14974113	14978935	-	1215	protein_coding	predicted gene 10354 [Source:MGI Symbol;Acc:MGI:3809109]	-	28	23	5	4	3	6	0.855862	0.838123	0.265946	0.1981	0.126554	0.227733
ENSMUSG00000013584	166.668	380.887	89.1868	58.8734	63.286	51.3208	273.778	65.6667	2.06302	1.99905e-07	3.41742e-06	Aldh1a2	9	71215789	71296243	+	2264	protein_coding	aldehyde dehydrogenase family 1, subfamily A2 [Source:MGI Symbol;Acc:MGI:107928]	-	225	433	70	49	62	56	3.69086	8.46774	1.99812	1.30233	1.40361	1.14068
ENSMUSG00000053765	2.96299	6.15753	2.54819	0	0	1.83288	4.56026	1.09527	2.06214	0.200564	0.429617	Oas1f	5	120847367	120857986	+	1480	protein_coding	2'-5' oligoadenylate synthetase 1F [Source:MGI Symbol;Acc:MGI:2180855]	-	4	7	2	0	0	2	0.100374	0.209408	0.087331	0	0	0.0623189
ENSMUSG00000041773	719.265	596.401	128.684	161.001	165.36	174.124	657.833	157.292	2.06123	2.00751e-21	1.96553e-19	Enc1	13	97241105	97253034	+	4737	protein_coding	ectodermal-neural cortex 1 [Source:MGI Symbol;Acc:MGI:109610]	-	971	678	101	134	162	190	7.61268	6.33698	1.3779	1.70216	1.75284	1.8497
ENSMUSG00000030616	1954.09	1417.99	338.91	416.919	369.509	490.296	1686.04	403.909	2.06044	3.16393e-18	2.24026e-16	Sytl2	7	90302252	90410719	+	13941	protein_coding	synaptotagmin-like 2 [Source:MGI Symbol;Acc:MGI:1933366]	-	2638	1612	266	347	362	535	7.02753	5.1195	1.23307	1.49774	1.3309	1.76975
ENSMUSG00000043385	3.70373	0.879647	1.2741	0	1.02074	0	2.29169	0.57371	2.05894	0.327294	1	Olfr267	4	58782704	58787716	-	4050	protein_coding	olfactory receptor 267 [Source:MGI Symbol;Acc:MGI:3030101]	-	5	1	1	0	1	0	0.0458497	0.010932	0.0159568	0	0.0126554	0
ENSMUSG00000100833	3.70373	2.63894	0	0	1.02074	1.83288	3.17134	0.713407	2.05892	0.253108	1	Gm28988	13	106851900	106853846	+	1897	antisense	predicted gene 28988 [Source:MGI Symbol;Acc:MGI:5579694]	-	5	3	0	0	1	2	0.0978869	0.0700181	0	0	0.0270186	0.0486199
ENSMUSG00000085262	2.96299	3.51859	0	0	2.04148	0.916442	3.24079	0.739482	2.05815	0.249677	1	Gm11574	11	97048691	97051432	-	946	processed_transcript	predicted gene 11574 [Source:MGI Symbol;Acc:MGI:3705166]	-	4	4	0	0	2	1	0.157033	0.187208	0	0	0.10836	0.0487484
ENSMUSG00000110997	20.0002	13.1947	0	8.41048	1.02074	6.41509	16.5974	3.96158	2.05681	0.0512441	0.166391	2610028D06Rik	9	45797348	45799060	-	1713	TEC	RIKEN cDNA 2610028D06 gene [Source:MGI Symbol;Acc:MGI:1923609]	-	27	15	0	7	1	7	0.585367	0.387695	0	0.24589	0.0299208	0.188448
ENSMUSG00000110030	11.1112	6.15753	2.54819	0	1.02074	4.58221	8.63436	2.03779	2.05044	0.0875819	0.246654	Gm45546	8	70610425	70612818	+	2394	TEC	predicted gene 45546 [Source:MGI Symbol;Acc:MGI:5791382]	-	15	7	2	0	1	5	0.232696	0.129458	0.0539891	0	0.0214095	0.0963158
ENSMUSG00000092116	2.22224	5.27788	3.82229	0	0	0	3.75006	0.955573	2.04911	0.320772	1	Gm10320	13	98489348	98492001	-	527	protein_coding	predicted pseudogene 10320 [Source:MGI Symbol;Acc:MGI:3642323]	-	3	6	3	0	0	0	0.211413	0.504077	0.367884	0	0	0
ENSMUSG00000034467	9.62971	14.0744	6.37049	2.40299	3.06223	0	11.852	2.95893	2.04849	0.0567643	0.179893	Dynlrb2	8	116504974	116515915	+	556	protein_coding	dynein light chain roadblock-type 2 [Source:MGI Symbol;Acc:MGI:1922715]	-	13	16	5	2	3	0	0.868341	1.27409	0.581159	0.216449	0.276552	0
ENSMUSG00000035184	442.966	330.747	93.0091	97.3213	93.9083	90.7278	386.857	93.7416	2.04702	1.73888e-18	1.30819e-16	Fam124a	14	62555737	62608486	+	4406	protein_coding	family with sequence similarity 124, member A [Source:MGI Symbol;Acc:MGI:3645930]	-	598	376	73	81	92	99	5.04056	3.77833	1.07073	1.10622	1.07022	1.0362
ENSMUSG00000034837	70.3709	102.039	21.6596	22.8284	14.2904	24.7439	86.205	20.8806	2.04382	3.83355e-07	6.19148e-06	Gnat1	9	107674474	107679712	-	3029	protein_coding	guanine nucleotide binding protein, alpha transducing 1 [Source:MGI Symbol;Acc:MGI:95778]	-	95	116	17	19	14	27	1.16479	1.69557	0.362702	0.377446	0.236897	0.41107
ENSMUSG00000097847	2.96299	1.75929	0	2.40299	0	0	2.36114	0.600748	2.04342	0.374455	1	4930478K11Rik	12	108313779	108328030	-	715	antisense	RIKEN cDNA 4930478K11 gene [Source:MGI Symbol;Acc:MGI:1925261]	-	4	2	0	2	0	0	0.207767	0.123845	0	0.168315	0	0
ENSMUSG00000032131	8.88896	8.79647	1.2741	2.40299	2.04148	2.74933	8.84272	2.11698	2.04315	0.0414706	0.142194	Abcg4	9	44273188	44288615	-	5211	protein_coding	ATP binding cassette subfamily G member 4 [Source:MGI Symbol;Acc:MGI:1890594]	-	12	10	1	2	2	3	0.0855228	0.084964	0.0124016	0.0230945	0.0196716	0.0265492
ENSMUSG00000106380	2.22224	4.39824	0	1.2015	1.02074	0.916442	3.31024	0.78467	2.03938	0.214141	1	Gm3519	5	52441159	52443252	+	1676	antisense	predicted gene 3519 [Source:MGI Symbol;Acc:MGI:3781696]	-	3	5	0	1	1	1	0.0664766	0.132085	0	0.0359026	0.0305813	0.0275155
ENSMUSG00000095565	0	4.39824	0	0	1.02074	0.916442	2.19912	0.484296	2.03523	0.422626	1	Ighv2-9-1	12	113769850	113770302	-	369	IG_V_gene	immunoglobulin heavy variable 2-9-1 [Source:MGI Symbol;Acc:MGI:4439519]	-	0	5	0	0	1	1	0	0.599929	0	0	0.138901	0.124976
ENSMUSG00000105328	35.5558	33.4266	3.82229	14.418	8.16594	7.33154	34.4912	8.43443	2.03356	0.000657754	0.00481388	Gm43180	5	52239336	52242221	+	2886	TEC	predicted gene 43180 [Source:MGI Symbol;Acc:MGI:5663317]	-	48	38	3	12	8	8	0.617684	0.582966	0.0671777	0.250199	0.142077	0.127834
ENSMUSG00000097604	3.70373	2.63894	0	0	2.04148	0.916442	3.17134	0.739482	2.03229	0.259375	1	Gm17322	9	57998041	58007451	+	2169	lincRNA	predicted gene, 17322 [Source:MGI Symbol;Acc:MGI:4936956]	-	5	3	0	0	2	1	0.0856115	0.0612376	0	0	0.0472608	0.0212614
ENSMUSG00000036492	102.223	73.0107	5.09639	16.821	30.6223	32.0755	87.6169	21.1538	2.03226	0.000542475	0.00407663	Rnf39	17	36942918	36947986	+	1795	protein_coding	ring finger protein 39 [Source:MGI Symbol;Acc:MGI:2156378]	-	138	83	4	14	30	35	2.8552	2.04725	0.144011	0.469314	0.856618	0.899198
ENSMUSG00000113601	2.22224	4.39824	1.2741	0	1.02074	0.916442	3.31024	0.80282	2.02678	0.216884	1	Gm48735	13	62681192	62682501	-	1310	TEC	predicted gene, 48735 [Source:MGI Symbol;Acc:MGI:6098399]	-	3	5	1	0	1	1	0.0850495	0.168988	0.049332	0	0.0391254	0.035203
ENSMUSG00000087691	34.0743	19.3522	1.2741	3.60449	17.3526	3.66577	26.7133	6.47424	2.02675	0.0262328	0.100979	Gm15674	1	130422824	130437914	+	2438	antisense	predicted gene 15674 [Source:MGI Symbol;Acc:MGI:3783116]	-	46	22	1	3	17	4	0.700722	0.399526	0.0265073	0.0740436	0.357393	0.075662
ENSMUSG00000113212	9.62971	7.91682	1.2741	2.40299	3.06223	1.83288	8.77327	2.14305	2.02503	0.0447877	0.150512	Gm47435	13	74440166	74440532	+	367	processed_pseudogene	predicted gene, 47435 [Source:MGI Symbol;Acc:MGI:6096386]	-	13	9	1	2	3	2	1.31552	1.08576	0.17609	0.327917	0.418973	0.251313
ENSMUSG00000098008	5.92597	2.63894	1.2741	0	1.02074	1.83288	4.28246	1.03193	2.02487	0.175165	1	A930001A20Rik	3	14971201	15002727	+	1366	lincRNA	RIKEN cDNA A930001A20 gene [Source:MGI Symbol;Acc:MGI:1924377]	-	8	3	1	0	1	2	0.217501	0.0972359	0.0473096	0	0.0375215	0.0675198
ENSMUSG00000111334	34.8151	31.6673	8.91868	7.20898	11.2282	5.49865	33.2412	8.21362	2.02385	0.000294783	0.0024042	AC162938.1	9	43716841	43746100	-	4724	processed_transcript	novel transcript	-	47	36	7	6	11	6	0.369496	0.337403	0.0957609	0.076426	0.119347	0.0585724
ENSMUSG00000103822	3.70373	0.879647	1.2741	1.2015	0	0	2.29169	0.618898	2.01901	0.337474	1	6030460B20Rik	1	60353119	60354176	+	1058	TEC	RIKEN cDNA 6030460B20 gene [Source:MGI Symbol;Acc:MGI:1924974]	-	5	1	1	1	0	0	0.175512	0.0418476	0.0610821	0.0568741	0	0
ENSMUSG00000098403	3.70373	0.879647	1.2741	1.2015	0	0	2.29169	0.618898	2.01901	0.337474	1	Gm27415	16	31261505	31261599	+	95	miRNA	predicted gene, 27415 [Source:MGI Symbol;Acc:MGI:5530797]	-	5	1	1	1	0	0	1.95465	0.46605	0.680262	0.633398	0	0
ENSMUSG00000040498	8.14821	8.79647	1.2741	1.2015	1.02074	4.58221	8.47234	2.01964	2.01857	0.0675589	0.204717	Igsf23	7	19937305	19950756	-	2263	protein_coding	immunoglobulin superfamily, member 23 [Source:MGI Symbol;Acc:MGI:1917330]	-	11	10	1	1	1	5	0.180522	0.195646	0.0285572	0.0265898	0.0226488	0.101891
ENSMUSG00000042828	26.6669	11.4354	8.91868	3.60449	3.06223	3.66577	19.0511	4.81279	2.01811	0.0120344	0.0546636	Trim72	7	128003949	128011033	+	2233	protein_coding	tripartite motif-containing 72 [Source:MGI Symbol;Acc:MGI:3612190]	-	36	13	7	3	3	4	0.598736	0.257757	0.202586	0.0808412	0.0688594	0.0826081
ENSMUSG00000109124	0	4.39824	0	1.2015	0	0.916442	2.19912	0.529485	2.01631	0.423174	1	Gm44516	8	9152600	9157221	-	833	lincRNA	predicted gene 44516 [Source:MGI Symbol;Acc:MGI:5753092]	-	0	5	0	1	0	1	0	0.265755	0	0.0722362	0	0.0553613
ENSMUSG00000110411	13.3334	5.27788	0	2.40299	1.02074	5.49865	9.30566	2.2306	2.01587	0.0987095	0.26806	Gm45457	8	45779228	45782316	+	3089	TEC	predicted gene 45457 [Source:MGI Symbol;Acc:MGI:5791293]	-	18	6	0	2	1	6	0.21641	0.0859982	0	0.0389594	0.0165925	0.0895746
ENSMUSG00000043388	10.3705	7.03718	3.82229	0	2.04148	2.74933	8.70381	2.15328	2.01495	0.0690942	0.208168	Tmem130	5	144735915	144761818	-	2903	protein_coding	transmembrane protein 130 [Source:MGI Symbol;Acc:MGI:3607706]	-	14	8	3	0	2	3	0.179103	0.122011	0.0667843	0	0.0353113	0.0476569
ENSMUSG00000097709	17.7779	12.3151	0	2.40299	1.02074	10.9973	15.0465	3.60526	2.01412	0.0871681	0.245793	2810429I04Rik	13	3478230	3501393	+	8789	lincRNA	RIKEN cDNA 2810429I04 gene [Source:MGI Symbol;Acc:MGI:1924187]	-	24	14	0	2	1	12	0.101413	0.0705253	0	0.0136927	0.00583164	0.0629641
ENSMUSG00000086997	34.0743	14.0744	1.2741	2.40299	3.06223	16.496	24.0743	5.80882	2.01349	0.0433905	0.147028	Gm12981	4	132503561	132509649	-	622	antisense	predicted gene 12981 [Source:MGI Symbol;Acc:MGI:3651528]	-	46	16	1	2	3	18	2.74656	1.1389	0.103899	0.193482	0.247207	1.33455
ENSMUSG00000039109	34.0743	35.1859	6.37049	7.20898	11.2282	9.16442	34.6301	8.49301	2.0115	0.000184565	0.00159627	F13a1	13	36867178	37050244	-	6739	protein_coding	coagulation factor XIII, A1 subunit [Source:MGI Symbol;Acc:MGI:1921395]	-	46	40	5	6	11	10	0.253504	0.262797	0.0479484	0.0535742	0.0836619	0.0684315
ENSMUSG00000028457	131.853	115.234	31.8524	42.0524	17.3526	32.0755	123.543	30.8332	2.0103	1.41725e-07	2.50863e-06	Atp8b5	4	43267159	43373833	+	6473	protein_coding	ATPase, class I, type 8B, member 5 [Source:MGI Symbol;Acc:MGI:2444287]	-	178	131	25	35	17	35	1.02126	0.896029	0.249594	0.325359	0.134609	0.249353
ENSMUSG00000107526	0.740747	0.879647	0	0	0	0	0.810197	0	2.00853	0.632981	1	1700003I16Rik	6	149199095	149215185	-	1058	lincRNA	RIKEN cDNA 1700003I16 gene [Source:MGI Symbol;Acc:MGI:1923949]	-	1	1	0	0	0	0	0.0351023	0.0418476	0	0	0	0
ENSMUSG00000105337	0.740747	0.879647	0	0	0	0	0.810197	0	2.00853	0.632981	1	1700094M23Rik	3	153162728	153182815	-	981	lincRNA	RIKEN cDNA 1700094M23 gene [Source:MGI Symbol;Acc:MGI:1920829]	-	1	1	0	0	0	0	0.0378576	0.0451323	0	0	0	0
ENSMUSG00000085555	0.740747	0.879647	0	0	0	0	0.810197	0	2.00853	0.632981	1	2610035F20Rik	14	122470284	122475199	-	2352	processed_transcript	RIKEN cDNA 2610035F20 gene [Source:MGI Symbol;Acc:MGI:1916498]	-	1	1	0	0	0	0	0.0157901	0.0188243	0	0	0	0
ENSMUSG00000097850	0.740747	0.879647	0	0	0	0	0.810197	0	2.00853	0.632981	1	4631405K08Rik	1	193507238	193510174	-	2112	lincRNA	RIKEN cDNA 4631405K08 gene [Source:MGI Symbol;Acc:MGI:1918050]	-	1	1	0	0	0	0	0.0175844	0.0209634	0	0	0	0
ENSMUSG00000079001	0.740747	0.879647	0	0	0	0	0.810197	0	2.00853	0.632981	1	4930404H24Rik	2	153492790	153493841	+	331	protein_coding	RIKEN cDNA 4930404H24 gene [Source:MGI Symbol;Acc:MGI:1925401]	-	1	1	0	0	0	0	0.1122	0.133761	0	0	0	0
ENSMUSG00000049202	0.740747	0.879647	0	0	0	0	0.810197	0	2.00853	0.632981	1	4930515G13Rik	17	21801159	21801658	-	492	pseudogene	RIKEN cDNA 4930515G13 gene [Source:MGI Symbol;Acc:MGI:1922348]	-	1	1	0	0	0	0	0.0754843	0.0899894	0	0	0	0
ENSMUSG00000114953	0.740747	0.879647	0	0	0	0	0.810197	0	2.00853	0.632981	1	4930519K11Rik	14	24003844	24008335	+	2147	bidirectional_promoter_lncRNA	RIKEN cDNA 4930519K11 gene [Source:MGI Symbol;Acc:MGI:1925269]	-	1	1	0	0	0	0	0.0172978	0.0206217	0	0	0	0
ENSMUSG00000093619	0.740747	0.879647	0	0	0	0	0.810197	0	2.00853	0.632981	1	4930535L15Rik	9	107998116	108002404	-	536	antisense	RIKEN cDNA 4930535L15 gene [Source:MGI Symbol;Acc:MGI:1925277]	-	1	1	0	0	0	0	0.0692878	0.0826022	0	0	0	0
ENSMUSG00000114980	0.740747	0.879647	0	0	0	0	0.810197	0	2.00853	0.632981	1	4933432I03Rik	14	102987412	103033803	-	1061	lincRNA	RIKEN cDNA 4933432I03 gene [Source:MGI Symbol;Acc:MGI:1918514]	-	1	1	0	0	0	0	0.0350031	0.0417293	0	0	0	0
ENSMUSG00000081618	0.740747	0.879647	0	0	0	0	0.810197	0	2.00853	0.632981	1	5033423K11Rik	5	33140949	33142422	-	1474	transcribed_processed_pseudogene	RIKEN cDNA 5033423K11 gene [Source:MGI Symbol;Acc:MGI:1923233]	-	1	1	0	0	0	0	0.0251956	0.0300372	0	0	0	0
ENSMUSG00000053545	0.740747	0.879647	0	0	0	0	0.810197	0	2.00853	0.632981	1	6430503K07Rik	2	147187424	147188407	+	476	antisense	RIKEN cDNA 6430503K07 gene [Source:MGI Symbol;Acc:MGI:1925318]	-	1	1	0	0	0	0	0.0780216	0.0930142	0	0	0	0
ENSMUSG00000116543	0.740747	0.879647	0	0	0	0	0.810197	0	2.00853	0.632981	1	AC134560.1	16	90836596	90850963	-	632	antisense	novel transcript, antisense to Eva1c	-	1	1	0	0	0	0	0.0587631	0.070055	0	0	0	0
ENSMUSG00000085113	0.740747	0.879647	0	0	0	0	0.810197	0	2.00853	0.632981	1	B130011K05Rik	11	63413169	63417888	+	3270	lincRNA	RIKEN cDNA B130011K05 gene [Source:MGI Symbol;Acc:MGI:2443995]	-	1	1	0	0	0	0	0.0113573	0.0135397	0	0	0	0
ENSMUSG00000032191	0.740747	0.879647	0	0	0	0	0.810197	0	2.00853	0.632981	1	Bcl2l10	9	75347758	75351632	+	1220	protein_coding	Bcl2-like 10 [Source:MGI Symbol;Acc:MGI:1330841]	-	1	1	0	0	0	0	0.0304412	0.0362908	0	0	0	0
ENSMUSG00000015854	0.740747	0.879647	0	0	0	0	0.810197	0	2.00853	0.632981	1	Cd5l	3	87357881	87371073	+	2036	protein_coding	CD5 antigen-like [Source:MGI Symbol;Acc:MGI:1334419]	-	1	1	0	0	0	0	0.0182408	0.021746	0	0	0	0
ENSMUSG00000097744	0.740747	0.879647	0	0	0	0	0.810197	0	2.00853	0.632981	1	D030040B21Rik	1	16657552	16662278	+	2788	lincRNA	RIKEN cDNA D030040B21 gene [Source:MGI Symbol;Acc:MGI:4437728]	-	1	1	0	0	0	0	0.0133208	0.0158805	0	0	0	0
ENSMUSG00000092627	0.740747	0.879647	0	0	0	0	0.810197	0	2.00853	0.632981	1	D130058E05Rik	1	89930234	89933290	+	3057	processed_transcript	RIKEN cDNA D130058E05 gene [Source:MGI Symbol;Acc:MGI:2444614]	-	1	1	0	0	0	0	0.0121486	0.0144831	0	0	0	0
ENSMUSG00000025496	0.740747	0.879647	0	0	0	0	0.810197	0	2.00853	0.632981	1	Drd4	7	141292006	141296464	+	3381	protein_coding	dopamine receptor D4 [Source:MGI Symbol;Acc:MGI:94926]	-	1	1	0	0	0	0	0.0109844	0.0130952	0	0	0	0
ENSMUSG00000061928	0.740747	0.879647	0	0	0	0	0.810197	0	2.00853	0.632981	1	Dsg1b	18	20376729	20410196	+	3965	protein_coding	desmoglein 1 beta [Source:MGI Symbol;Acc:MGI:2664357]	-	1	1	0	0	0	0	0.00936653	0.0111664	0	0	0	0
ENSMUSG00000110242	0.740747	0.879647	0	0	0	0	0.810197	0	2.00853	0.632981	1	G630064G18Rik	8	36985573	37024238	-	1795	antisense	RIKEN cDNA G630064G18 gene [Source:MGI Symbol;Acc:MGI:3041241]	-	1	1	0	0	0	0	0.0206898	0.0246656	0	0	0	0
ENSMUSG00000056880	0.740747	0.879647	0	0	0	0	0.810197	0	2.00853	0.632981	1	Gadl1	9	115909455	116076176	+	3966	protein_coding	glutamate decarboxylase-like 1 [Source:MGI Symbol;Acc:MGI:1920998]	-	1	1	0	0	0	0	0.00936416	0.0111636	0	0	0	0
ENSMUSG00000072768	0.740747	0.879647	0	0	0	0	0.810197	0	2.00853	0.632981	1	Gm10418	11	70540023	70540600	-	576	pseudogene	predicted gene 10418 [Source:MGI Symbol;Acc:MGI:3708553]	-	1	1	0	0	0	0	0.0644762	0.0768659	0	0	0	0
ENSMUSG00000104190	0.740747	0.879647	0	0	0	0	0.810197	0	2.00853	0.632981	1	Gm10472	5	24449608	24451709	-	2102	TEC	predicted gene 10472 [Source:MGI Symbol;Acc:MGI:3642883]	-	1	1	0	0	0	0	0.0176681	0.0210632	0	0	0	0
ENSMUSG00000073569	0.740747	0.879647	0	0	0	0	0.810197	0	2.00853	0.632981	1	Gm10540	18	45285833	45286108	-	276	processed_pseudogene	predicted gene 10540 [Source:MGI Symbol;Acc:MGI:3642696]	-	1	1	0	0	0	0	0.134559	0.160416	0	0	0	0
ENSMUSG00000073594	0.740747	0.879647	0	0	0	0	0.810197	0	2.00853	0.632981	1	Gm10545	18	37008868	37020679	-	4969	antisense	predicted gene 10545 [Source:MGI Symbol;Acc:MGI:3704485]	-	1	1	0	0	0	0	0.00747399	0.0089102	0	0	0	0
ENSMUSG00000086321	0.740747	0.879647	0	0	0	0	0.810197	0	2.00853	0.632981	1	Gm11413	4	83378317	83390668	-	1461	antisense	predicted gene 11413 [Source:MGI Symbol;Acc:MGI:3650701]	-	1	1	0	0	0	0	0.0254198	0.0303044	0	0	0	0
ENSMUSG00000083876	0.740747	0.879647	0	0	0	0	0.810197	0	2.00853	0.632981	1	Gm11439	11	85095141	85095549	-	409	processed_pseudogene	predicted gene 11439 [Source:MGI Symbol;Acc:MGI:3649798]	-	1	1	0	0	0	0	0.0908026	0.108251	0	0	0	0
ENSMUSG00000085578	0.740747	0.879647	0	0	0	0	0.810197	0	2.00853	0.632981	1	Gm11527	11	95858162	95859174	-	596	lincRNA	predicted gene 11527 [Source:MGI Symbol;Acc:MGI:3649799]	-	1	1	0	0	0	0	0.0623125	0.0742865	0	0	0	0
ENSMUSG00000082456	0.740747	0.879647	0	0	0	0	0.810197	0	2.00853	0.632981	1	Gm11598	11	100243273	100243629	+	357	processed_pseudogene	predicted gene 11598 [Source:MGI Symbol;Acc:MGI:3649374]	-	1	1	0	0	0	0	0.104029	0.124019	0	0	0	0
ENSMUSG00000084850	0.740747	0.879647	0	0	0	0	0.810197	0	2.00853	0.632981	1	Gm12092	11	29612324	29645509	-	600	lincRNA	predicted gene 12092 [Source:MGI Symbol;Acc:MGI:3650092]	-	1	1	0	0	0	0	0.0618971	0.0737913	0	0	0	0
ENSMUSG00000081552	0.740747	0.879647	0	0	0	0	0.810197	0	2.00853	0.632981	1	Gm12328	11	73771924	73772120	-	197	processed_pseudogene	predicted gene 12328 [Source:MGI Symbol;Acc:MGI:3651322]	-	1	1	0	0	0	0	0.188519	0.224745	0	0	0	0
ENSMUSG00000089664	0.740747	0.879647	0	0	0	0	0.810197	0	2.00853	0.632981	1	Gm12494	3	107950795	107953121	-	521	unprocessed_pseudogene	predicted gene 12494 [Source:MGI Symbol;Acc:MGI:3702525]	-	1	1	0	0	0	0	0.0712827	0.0849804	0	0	0	0
ENSMUSG00000082743	0.740747	0.879647	0	0	0	0	0.810197	0	2.00853	0.632981	1	Gm12988	4	135756218	135756695	-	478	processed_pseudogene	predicted gene 12988 [Source:MGI Symbol;Acc:MGI:3650876]	-	1	1	0	0	0	0	0.0776951	0.092625	0	0	0	0
[truncated: 25,802 more rows]

## Sheet: DEG-0.3+ FDR-0.05
log2FoldChange	pvalue	padj	GeneName
4.55947	2.92e-107	2.99e-103	Ces2e
5.70812	3.99e-99	2.72e-95	Inka2
7.06456	9.55e-92	3.91e-88	Cdkn1a
7.04499	4.9e-86	1.67e-82	Eda2r
7.72716	1.19e-67	3.05e-64	Ugt1a2
[truncated: 1,980 more rows]

## Sheet: DEG 0.3- FDR-0.05
ENSMUSG00000063590	17.7779	35.1859	3200.53	3491.55	3551.16	3491.64	26.4819	3433.72	-7.04209	1.21e-158	2.47e-154	Slc22a28	19	8062209	8131982	-	2004	protein_coding	solute carrier family 22, member 28 [Source:MGI Symbol;Acc:MGI:3645714]	-	24	40	2512	2906	3479	3810	0.44477	0.883728	81.0069	87.2565	88.9789	87.6756
[truncated: 2,420 more rows]

[truncated: 7 more sheets: BD-lncRNA, lincRNA, miRNA, scaRNA-snoRNA, snRNA, Protein coding, Protein coding +0.3 Sig]
