# Supplementary material for: Polyamine Catabolism and Its Role in Renal Injury and Fibrosis in Mice Subjected to Repeated Low-Dose Cisplatin Treatment
Source: Biomedicines. 2024 Mar 13;12(3):640. doi: 10.3390/biomedicines12030640 (PMC10968664; doi:10.3390/biomedicines12030640)
Supplement: Supplementary file 1 [file biomedicines-12-00640-s001.zip › Datasets S1-S10/RNAseq D3 Datasets S1-S2/Dataset S2 RLDC WT Cont vs Cisplat 3 days 2-1-23.xlsx]

## Sheet: WT and Int Cisplat 3 days 2-1-2
	GeneName	baseMean	log2FoldChange	lfcSE	stat	pvalue	padj	status	control	comparison
0610039K10Rik	0610039K10Rik	1.27904	1.14792	2.0942	0.548142	0.583595	NaN	Low	0.910144	2.01683
1110015O18Rik	1110015O18Rik	0	NaN	NaN	NaN	NaN	NaN	Low	NaN	NaN
1110025L11Rik	1110025L11Rik	0	NaN	NaN	NaN	NaN	NaN	Low	NaN	NaN
1110028F11Rik	1110028F11Rik	0.647774	-0.996945	3.05275	-0.326573	0.743991	NaN	Low	0.776999	0.389323
1110028F18Rik	1110028F18Rik	0	NaN	NaN	NaN	NaN	NaN	Low	NaN	NaN
1110036E04Rik	1110036E04Rik	0	NaN	NaN	NaN	NaN	NaN	Low	NaN	NaN
1110058D11Rik	1110058D11Rik	0	NaN	NaN	NaN	NaN	NaN	Low	NaN	NaN
1190005I06Rik	1190005I06Rik	1.29527	-3.73328	3.60154	-1.03658	0.299932	NaN	Low	1.8725	0.140797
1190028D05Rik	1190028D05Rik	0	NaN	NaN	NaN	NaN	NaN	Low	NaN	NaN
1300017J02Rik	1300017J02Rik	1.34534	-2.17917	2.33651	-0.932661	0.350995	NaN	Low	1.81737	0.401281
1500009C09Rik	1500009C09Rik	0	NaN	NaN	NaN	NaN	NaN	Low	NaN	NaN
1500012K07Rik	1500012K07Rik	0	NaN	NaN	NaN	NaN	NaN	Low	NaN	NaN
1500015L24Rik	1500015L24Rik	0	NaN	NaN	NaN	NaN	NaN	Low	NaN	NaN
1600002D24Rik	1600002D24Rik	0.163207	-1.24446	4.328	-0.287537	0.773701	NaN	Low	0.202151	0.085321
1600010M07Rik	1600010M07Rik	1.15383	2.0839	2.07162	1.00593	0.314452	NaN	Low	0.554772	2.35196
1600014C23Rik	1600014C23Rik	0	NaN	NaN	NaN	NaN	NaN	Low	NaN	NaN
1600015I10Rik	1600015I10Rik	0.295318	0.213712	4.3256	0.0494063	0.960596	NaN	Low	0.280394	0.325164
1600019K03Rik	1600019K03Rik	0	NaN	NaN	NaN	NaN	NaN	Low	NaN	NaN
1600025M17Rik	1600025M17Rik	0	NaN	NaN	NaN	NaN	NaN	Low	NaN	NaN
1600027J07Rik	1600027J07Rik	0.261768	1.91958	4.20606	0.456385	0.648113	NaN	Low	0.135792	0.51372
1600029I14Rik	1600029I14Rik	0.201475	-1.24446	4.328	-0.287537	0.773701	NaN	Low	0.24955	0.105326
1600029O15Rik	1600029O15Rik	0.132207	0.929966	4.32593	0.214975	0.829787	NaN	Low	0.101561	0.193498
1700001C02Rik	1700001C02Rik	0	NaN	NaN	NaN	NaN	NaN	Low	NaN	NaN
1700001C19Rik	1700001C19Rik	1.22503	-1.9929	2.14445	-0.929333	0.352717	NaN	Low	1.63248	0.410132
1700001D01Rik	1700001D01Rik	0.215878	-1.24446	4.328	-0.287537	0.773701	NaN	Low	0.267389	0.112856
1700001G01Rik	1700001G01Rik	0	NaN	NaN	NaN	NaN	NaN	Low	NaN	NaN
1700001G11Rik	1700001G11Rik	1.39906	-0.391	2.05096	-0.190642	0.848806	NaN	Low	1.51929	1.15861
1700001J11Rik	1700001J11Rik	0.477354	1.20207	3.16329	0.380006	0.703941	NaN	Low	0.332984	0.766094
1700001K19Rik	1700001K19Rik	0	NaN	NaN	NaN	NaN	NaN	Low	NaN	NaN
1700001K23Rik	1700001K23Rik	0	NaN	NaN	NaN	NaN	NaN	Low	NaN	NaN
1700001P01Rik	1700001P01Rik	0.709295	-1.14387	3.00698	-0.380406	0.703644	NaN	Low	0.867624	0.392637
1700003C15Rik	1700003C15Rik	0	NaN	NaN	NaN	NaN	NaN	Low	NaN	NaN
1700003D09Rik	1700003D09Rik	0	NaN	NaN	NaN	NaN	NaN	Low	NaN	NaN
1700003E24Rik	1700003E24Rik	0	NaN	NaN	NaN	NaN	NaN	Low	NaN	NaN
1700003F12Rik	1700003F12Rik	0.261793	1.91969	4.20606	0.456412	0.648094	NaN	Low	0.135798	0.513783
1700003G13Rik	1700003G13Rik	0.264414	1.93279	4.20493	0.459648	0.645769	NaN	Low	0.136344	0.520553
1700003G18Rik	1700003G18Rik	0.364792	-1.9457	4.21932	-0.461141	0.644697	NaN	Low	0.484325	0.125725
1700003H04Rik	1700003H04Rik	0	NaN	NaN	NaN	NaN	NaN	Low	NaN	NaN
1700003I22Rik	1700003I22Rik	0	NaN	NaN	NaN	NaN	NaN	Low	NaN	NaN
1700003L19Rik	1700003L19Rik	0	NaN	NaN	NaN	NaN	NaN	Low	NaN	NaN
1700003P14Rik	1700003P14Rik	0	NaN	NaN	NaN	NaN	NaN	Low	NaN	NaN
1700006A11Rik	1700006A11Rik	0	NaN	NaN	NaN	NaN	NaN	Low	NaN	NaN
1700006F04Rik	1700006F04Rik	0	NaN	NaN	NaN	NaN	NaN	Low	NaN	NaN
1700006H21Rik	1700006H21Rik	0	NaN	NaN	NaN	NaN	NaN	Low	NaN	NaN
1700007F19Rik	1700007F19Rik	0	NaN	NaN	NaN	NaN	NaN	Low	NaN	NaN
1700007J10Rik	1700007J10Rik	0.176276	-1.24446	4.328	-0.287537	0.773701	NaN	Low	0.218338	0.0921529
1700007P06Rik	1700007P06Rik	0.163207	-1.24446	4.328	-0.287537	0.773701	NaN	Low	0.202151	0.085321
1700008C04Rik	1700008C04Rik	0	NaN	NaN	NaN	NaN	NaN	Low	NaN	NaN
1700008K24Rik	1700008K24Rik	0	NaN	NaN	NaN	NaN	NaN	Low	NaN	NaN
1700008P02Rik	1700008P02Rik	0	NaN	NaN	NaN	NaN	NaN	Low	NaN	NaN
1700009C05Rik	1700009C05Rik	0	NaN	NaN	NaN	NaN	NaN	Low	NaN	NaN
1700009N14Rik	1700009N14Rik	0	NaN	NaN	NaN	NaN	NaN	Low	NaN	NaN
1700010B08Rik	1700010B08Rik	0	NaN	NaN	NaN	NaN	NaN	Low	NaN	NaN
1700010D01Rik	1700010D01Rik	0	NaN	NaN	NaN	NaN	NaN	Low	NaN	NaN
1700010I02Rik	1700010I02Rik	0	NaN	NaN	NaN	NaN	NaN	Low	NaN	NaN
1700010J16Rik	1700010J16Rik	0	NaN	NaN	NaN	NaN	NaN	Low	NaN	NaN
1700010K23Rik	1700010K23Rik	0	NaN	NaN	NaN	NaN	NaN	Low	NaN	NaN
1700010N08Rik	1700010N08Rik	0	NaN	NaN	NaN	NaN	NaN	Low	NaN	NaN
1700011B04Rik	1700011B04Rik	0	NaN	NaN	NaN	NaN	NaN	Low	NaN	NaN
1700011C11Rik	1700011C11Rik	0	NaN	NaN	NaN	NaN	NaN	Low	NaN	NaN
1700011L22Rik	1700011L22Rik	0.132207	0.929966	4.32593	0.214975	0.829787	NaN	Low	0.101561	0.193498
1700011M02Rik	1700011M02Rik	0	NaN	NaN	NaN	NaN	NaN	Low	NaN	NaN
1700012A03Rik	1700012A03Rik	0	NaN	NaN	NaN	NaN	NaN	Low	NaN	NaN
1700012B07Rik	1700012B07Rik	0	NaN	NaN	NaN	NaN	NaN	Low	NaN	NaN
1700012B09Rik	1700012B09Rik	0.215878	-1.24446	4.328	-0.287537	0.773701	NaN	Low	0.267389	0.112856
1700012C14Rik	1700012C14Rik	0.391329	2.50002	3.94388	0.633898	0.526148	NaN	Low	0.153324	0.86734
1700012D16Rik	1700012D16Rik	0	NaN	NaN	NaN	NaN	NaN	Low	NaN	NaN
1700012H19Rik	1700012H19Rik	0	NaN	NaN	NaN	NaN	NaN	Low	NaN	NaN
1700012I11Rik	1700012I11Rik	0	NaN	NaN	NaN	NaN	NaN	Low	NaN	NaN
1700012P22Rik	1700012P22Rik	0	NaN	NaN	NaN	NaN	NaN	Low	NaN	NaN
1700013D24Rik	1700013D24Rik	0	NaN	NaN	NaN	NaN	NaN	Low	NaN	NaN
1700013F07Rik	1700013F07Rik	0	NaN	NaN	NaN	NaN	NaN	Low	NaN	NaN
1700013G24Rik	1700013G24Rik	0	NaN	NaN	NaN	NaN	NaN	Low	NaN	NaN
1700013H16Rik	1700013H16Rik	0	NaN	NaN	NaN	NaN	NaN	Low	NaN	NaN
1700015F17Rik	1700015F17Rik	0.129561	0.915269	4.32714	0.211518	0.832483	NaN	Low	0.100024	0.188636
1700015G11Rik	1700015G11Rik	0	NaN	NaN	NaN	NaN	NaN	Low	NaN	NaN
1700016A09Rik	1700016A09Rik	0.326415	-1.89168	4.32497	-0.437385	0.661832	NaN	Low	0.431482	0.116281
1700016D06Rik	1700016D06Rik	0	NaN	NaN	NaN	NaN	NaN	Low	NaN	NaN
1700016G22Rik	1700016G22Rik	0.259122	1.90627	4.20721	0.453097	0.650479	NaN	Low	0.135232	0.506903
1700016H13Rik	1700016H13Rik	0	NaN	NaN	NaN	NaN	NaN	Low	NaN	NaN
1700016K05Rik	1700016K05Rik	0	NaN	NaN	NaN	NaN	NaN	Low	NaN	NaN
1700016K19Rik	1700016K19Rik	1.04345	3.91492	2.64017	1.48283	0.13812	NaN	Low	0.183236	2.76389
1700016L04Rik	1700016L04Rik	0.129561	0.915269	4.32714	0.211518	0.832483	NaN	Low	0.100024	0.188636
1700016L21Rik	1700016L21Rik	0	NaN	NaN	NaN	NaN	NaN	Low	NaN	NaN
1700016P04Rik	1700016P04Rik	0	NaN	NaN	NaN	NaN	NaN	Low	NaN	NaN
1700017D01Rik	1700017D01Rik	0	NaN	NaN	NaN	NaN	NaN	Low	NaN	NaN
1700017G19Rik	1700017G19Rik	0	NaN	NaN	NaN	NaN	NaN	Low	NaN	NaN
1700017J07Rik	1700017J07Rik	0	NaN	NaN	NaN	NaN	NaN	Low	NaN	NaN
1700017L05Rik	1700017L05Rik	0	NaN	NaN	NaN	NaN	NaN	Low	NaN	NaN
1700017N19Rik	1700017N19Rik	0	NaN	NaN	NaN	NaN	NaN	Low	NaN	NaN
1700018A04Rik	1700018A04Rik	0.129561	0.915269	4.32714	0.211518	0.832483	NaN	Low	0.100024	0.188636
1700018B08Rik	1700018B08Rik	0	NaN	NaN	NaN	NaN	NaN	Low	NaN	NaN
1700018B24Rik	1700018B24Rik	0	NaN	NaN	NaN	NaN	NaN	Low	NaN	NaN
1700018F24Rik	1700018F24Rik	0	NaN	NaN	NaN	NaN	NaN	Low	NaN	NaN
1700018G05Rik	1700018G05Rik	0.391329	2.50002	3.94388	0.633898	0.526148	NaN	Low	0.153324	0.86734
1700019A02Rik	1700019A02Rik	0.650619	-1.02725	3.05106	-0.336686	0.736354	NaN	Low	0.783675	0.384506
1700019C18Rik	1700019C18Rik	0	NaN	NaN	NaN	NaN	NaN	Low	NaN	NaN
1700019E08Rik	1700019E08Rik	0	NaN	NaN	NaN	NaN	NaN	Low	NaN	NaN
1700019G24Rik	1700019G24Rik	0	NaN	NaN	NaN	NaN	NaN	Low	NaN	NaN
1700019M22Rik	1700019M22Rik	0	NaN	NaN	NaN	NaN	NaN	Low	NaN	NaN
1700019N19Rik	1700019N19Rik	0.201475	-1.24446	4.328	-0.287537	0.773701	NaN	Low	0.24955	0.105326
1700019P21Rik	1700019P21Rik	0	NaN	NaN	NaN	NaN	NaN	Low	NaN	NaN
1700020A23Rik	1700020A23Rik	0	NaN	NaN	NaN	NaN	NaN	Low	NaN	NaN
1700020D14Rik	1700020D14Rik	0	NaN	NaN	NaN	NaN	NaN	Low	NaN	NaN
1700020G17Rik	1700020G17Rik	0	NaN	NaN	NaN	NaN	NaN	Low	NaN	NaN
1700020L24Rik	1700020L24Rik	0.330925	0.195937	4.3272	0.0452803	0.963884	NaN	Low	0.315621	0.361534
1700020M21Rik	1700020M21Rik	0.201475	-1.24446	4.328	-0.287537	0.773701	NaN	Low	0.24955	0.105326
1700020N15Rik	1700020N15Rik	0	NaN	NaN	NaN	NaN	NaN	Low	NaN	NaN
1700020N18Rik	1700020N18Rik	0	NaN	NaN	NaN	NaN	NaN	Low	NaN	NaN
1700021F02Rik	1700021F02Rik	0	NaN	NaN	NaN	NaN	NaN	Low	NaN	NaN
1700021F07Rik	1700021F07Rik	0	NaN	NaN	NaN	NaN	NaN	Low	NaN	NaN
1700022A21Rik	1700022A21Rik	0	NaN	NaN	NaN	NaN	NaN	Low	NaN	NaN
1700022A22Rik	1700022A22Rik	0	NaN	NaN	NaN	NaN	NaN	Low	NaN	NaN
1700022E09Rik	1700022E09Rik	0	NaN	NaN	NaN	NaN	NaN	Low	NaN	NaN
1700022H01Rik	1700022H01Rik	0.527906	-2.46912	3.73751	-0.660631	0.508849	NaN	Low	0.726276	0.131167
1700022H16Rik	1700022H16Rik	0	NaN	NaN	NaN	NaN	NaN	Low	NaN	NaN
1700022I11Rik	1700022I11Rik	0	NaN	NaN	NaN	NaN	NaN	Low	NaN	NaN
1700023C21Rik	1700023C21Rik	0	NaN	NaN	NaN	NaN	NaN	Low	NaN	NaN
1700023F02Rik	1700023F02Rik	0	NaN	NaN	NaN	NaN	NaN	Low	NaN	NaN
1700023F06Rik	1700023F06Rik	0.640597	0.489909	2.58776	0.189318	0.849843	NaN	Low	0.564509	0.792772
1700024B18Rik	1700024B18Rik	0	NaN	NaN	NaN	NaN	NaN	Low	NaN	NaN
1700024F13Rik	1700024F13Rik	0.640517	0.500628	2.58724	0.193499	0.846568	NaN	Low	0.562708	0.796135
1700024G13Rik	1700024G13Rik	0	NaN	NaN	NaN	NaN	NaN	Low	NaN	NaN
1700024I08Rik	1700024I08Rik	0	NaN	NaN	NaN	NaN	NaN	Low	NaN	NaN
1700024N05Rik	1700024N05Rik	0	NaN	NaN	NaN	NaN	NaN	Low	NaN	NaN
1700024P04Rik	1700024P04Rik	0	NaN	NaN	NaN	NaN	NaN	Low	NaN	NaN
1700025B11Rik	1700025B11Rik	0	NaN	NaN	NaN	NaN	NaN	Low	NaN	NaN
1700025C18Rik	1700025C18Rik	0	NaN	NaN	NaN	NaN	NaN	Low	NaN	NaN
1700025F22Rik	1700025F22Rik	0	NaN	NaN	NaN	NaN	NaN	Low	NaN	NaN
1700025F24Rik	1700025F24Rik	0	NaN	NaN	NaN	NaN	NaN	Low	NaN	NaN
1700025J12Rik	1700025J12Rik	0	NaN	NaN	NaN	NaN	NaN	Low	NaN	NaN
1700025K24Rik	1700025K24Rik	0	NaN	NaN	NaN	NaN	NaN	Low	NaN	NaN
1700025M24Rik	1700025M24Rik	0	NaN	NaN	NaN	NaN	NaN	Low	NaN	NaN
1700025N23Rik	1700025N23Rik	0.377741	-1.99066	4.17813	-0.476447	0.633756	NaN	Low	0.503292	0.12664
1700026D11Rik	1700026D11Rik	0	NaN	NaN	NaN	NaN	NaN	Low	NaN	NaN
1700026F02Rik	1700026F02Rik	0	NaN	NaN	NaN	NaN	NaN	Low	NaN	NaN
1700026J14Rik	1700026J14Rik	1.11562	0.12556	2.1955	0.0571898	0.954394	NaN	Low	1.0828	1.18126
1700027A15Rik	1700027A15Rik	0	NaN	NaN	NaN	NaN	NaN	Low	NaN	NaN
1700027F06Rik	1700027F06Rik	0.201475	-1.24446	4.328	-0.287537	0.773701	NaN	Low	0.24955	0.105326
1700027F09Rik	1700027F09Rik	0.326415	-1.89168	4.32497	-0.437385	0.661832	NaN	Low	0.431482	0.116281
1700027H10Rik	1700027H10Rik	0	NaN	NaN	NaN	NaN	NaN	Low	NaN	NaN
1700027I24Rik	1700027I24Rik	0	NaN	NaN	NaN	NaN	NaN	Low	NaN	NaN
1700027J07Rik	1700027J07Rik	1.34884	0.281684	2.07787	0.135564	0.892166	NaN	Low	1.25839	1.52972
1700028B04Rik	1700028B04Rik	0	NaN	NaN	NaN	NaN	NaN	Low	NaN	NaN
1700028D13Rik	1700028D13Rik	0	NaN	NaN	NaN	NaN	NaN	Low	NaN	NaN
1700028I16Rik	1700028I16Rik	1.10435	0.879568	1.91845	0.45848	0.646608	NaN	Low	0.862814	1.58743
1700028K03Rik	1700028K03Rik	0.722139	-2.72593	2.99778	-0.909314	0.363184	NaN	Low	1.0071	0.152225
1700028M03Rik	1700028M03Rik	0	NaN	NaN	NaN	NaN	NaN	Low	NaN	NaN
1700028P14Rik	1700028P14Rik	0.163207	-1.24446	4.328	-0.287537	0.773701	NaN	Low	0.202151	0.085321
1700028P15Rik	1700028P15Rik	0	NaN	NaN	NaN	NaN	NaN	Low	NaN	NaN
1700029B22Rik	1700029B22Rik	0	NaN	NaN	NaN	NaN	NaN	Low	NaN	NaN
1700029F12Rik	1700029F12Rik	0	NaN	NaN	NaN	NaN	NaN	Low	NaN	NaN
1700029H14Rik	1700029H14Rik	0.292823	0.19185	4.32707	0.0443371	0.964636	NaN	Low	0.279569	0.319332
1700029J03Rik	1700029J03Rik	0	NaN	NaN	NaN	NaN	NaN	Low	NaN	NaN
1700029M20Rik	1700029M20Rik	0	NaN	NaN	NaN	NaN	NaN	Low	NaN	NaN
1700029N11Rik	1700029N11Rik	0.647771	-0.996591	3.05274	-0.326458	0.744078	NaN	Low	0.776957	0.389398
1700029P11Rik	1700029P11Rik	0	NaN	NaN	NaN	NaN	NaN	Low	NaN	NaN
1700030A11Rik	1700030A11Rik	0	NaN	NaN	NaN	NaN	NaN	Low	NaN	NaN
1700030C14Rik	1700030C14Rik	0	NaN	NaN	NaN	NaN	NaN	Low	NaN	NaN
1700030F04Rik	1700030F04Rik	0	NaN	NaN	NaN	NaN	NaN	Low	NaN	NaN
1700030F18Rik	1700030F18Rik	0	NaN	NaN	NaN	NaN	NaN	Low	NaN	NaN
1700030L20Rik	1700030L20Rik	0	NaN	NaN	NaN	NaN	NaN	Low	NaN	NaN
1700030M09Rik	1700030M09Rik	0	NaN	NaN	NaN	NaN	NaN	Low	NaN	NaN
1700030N03Rik	1700030N03Rik	0	NaN	NaN	NaN	NaN	NaN	Low	NaN	NaN
1700030O20Rik	1700030O20Rik	0.176276	-1.24446	4.328	-0.287537	0.773701	NaN	Low	0.218338	0.0921529
1700031A10Rik	1700031A10Rik	0.465943	1.21265	3.82169	0.317308	0.75101	NaN	Low	0.323749	0.750331
1700031F05Rik	1700031F05Rik	0	NaN	NaN	NaN	NaN	NaN	Low	NaN	NaN
1700031L13Rik	1700031L13Rik	0	NaN	NaN	NaN	NaN	NaN	Low	NaN	NaN
1700031M16Rik	1700031M16Rik	0	NaN	NaN	NaN	NaN	NaN	Low	NaN	NaN
1700031P21Rik	1700031P21Rik	0	NaN	NaN	NaN	NaN	NaN	Low	NaN	NaN
1700034E13Rik	1700034E13Rik	0	NaN	NaN	NaN	NaN	NaN	Low	NaN	NaN
1700034G24Rik	1700034G24Rik	0	NaN	NaN	NaN	NaN	NaN	Low	NaN	NaN
1700034I23Rik	1700034I23Rik	1.31771	-0.215451	2.40509	-0.0895815	0.92862	NaN	Low	1.3816	1.18994
1700034J05Rik	1700034J05Rik	0	NaN	NaN	NaN	NaN	NaN	Low	NaN	NaN
1700034K08Rik	1700034K08Rik	0	NaN	NaN	NaN	NaN	NaN	Low	NaN	NaN
1700036G14Rik	1700036G14Rik	0.201475	-1.24446	4.328	-0.287537	0.773701	NaN	Low	0.24955	0.105326
1700039E22Rik	1700039E22Rik	0	NaN	NaN	NaN	NaN	NaN	Low	NaN	NaN
1700039M10Rik	1700039M10Rik	0.129561	0.915269	4.32714	0.211518	0.832483	NaN	Low	0.100024	0.188636
1700041A01Rik	1700041A01Rik	0	NaN	NaN	NaN	NaN	NaN	Low	NaN	NaN
1700041C23Rik	1700041C23Rik	0	NaN	NaN	NaN	NaN	NaN	Low	NaN	NaN
1700041M19Rik	1700041M19Rik	0	NaN	NaN	NaN	NaN	NaN	Low	NaN	NaN
1700042G07Rik	1700042G07Rik	0.129561	0.915269	4.32714	0.211518	0.832483	NaN	Low	0.100024	0.188636
1700042G15Rik	1700042G15Rik	0	NaN	NaN	NaN	NaN	NaN	Low	NaN	NaN
1700042O10Rik	1700042O10Rik	0.483908	-0.495777	3.91254	-0.126715	0.899166	NaN	Low	0.535854	0.380017
1700044C05Rik	1700044C05Rik	0	NaN	NaN	NaN	NaN	NaN	Low	NaN	NaN
1700044K03Rik	1700044K03Rik	0	NaN	NaN	NaN	NaN	NaN	Low	NaN	NaN
1700045H11Rik	1700045H11Rik	0	NaN	NaN	NaN	NaN	NaN	Low	NaN	NaN
1700046C09Rik	1700046C09Rik	0	NaN	NaN	NaN	NaN	NaN	Low	NaN	NaN
1700047A11Rik	1700047A11Rik	0	NaN	NaN	NaN	NaN	NaN	Low	NaN	NaN
1700047E10Rik	1700047E10Rik	0.132207	0.929966	4.32593	0.214975	0.829787	NaN	Low	0.101561	0.193498
1700047G03Rik	1700047G03Rik	0	NaN	NaN	NaN	NaN	NaN	Low	NaN	NaN
1700047L14Rik	1700047L14Rik	0	NaN	NaN	NaN	NaN	NaN	Low	NaN	NaN
1700047M11Rik	1700047M11Rik	0.778157	-1.25636	3.47158	-0.361897	0.717429	NaN	Low	0.965216	0.404039
1700048M11Rik	1700048M11Rik	0.748605	0.0461134	3.35159	0.0137587	0.989023	NaN	Low	0.740587	0.764641
1700049E15Rik	1700049E15Rik	0	NaN	NaN	NaN	NaN	NaN	Low	NaN	NaN
1700049E22Rik	1700049E22Rik	0	NaN	NaN	NaN	NaN	NaN	Low	NaN	NaN
1700049L16Rik	1700049L16Rik	0	NaN	NaN	NaN	NaN	NaN	Low	NaN	NaN
1700051A21Rik	1700051A21Rik	0.215878	-1.24446	4.328	-0.287537	0.773701	NaN	Low	0.267389	0.112856
1700052I22Rik	1700052I22Rik	0	NaN	NaN	NaN	NaN	NaN	Low	NaN	NaN
1700054A03Rik	1700054A03Rik	0.50963	-0.527317	3.26837	-0.161339	0.871826	NaN	Low	0.56755	0.393791
1700054K19Rik	1700054K19Rik	0	NaN	NaN	NaN	NaN	NaN	Low	NaN	NaN
1700054M17Rik	1700054M17Rik	0	NaN	NaN	NaN	NaN	NaN	Low	NaN	NaN
1700055C04Rik	1700055C04Rik	0	NaN	NaN	NaN	NaN	NaN	Low	NaN	NaN
1700057G04Rik	1700057G04Rik	0	NaN	NaN	NaN	NaN	NaN	Low	NaN	NaN
1700057H15Rik	1700057H15Rik	0	NaN	NaN	NaN	NaN	NaN	Low	NaN	NaN
1700057H21Rik	1700057H21Rik	0.868851	2.51787	2.49345	1.00979	0.312594	NaN	Low	0.337315	1.93192
1700060C16Rik	1700060C16Rik	0.132207	0.929966	4.32593	0.214975	0.829787	NaN	Low	0.101561	0.193498
1700060C20Rik	1700060C20Rik	0.912749	-1.55673	2.85966	-0.544377	0.586182	NaN	Low	1.17023	0.397784
1700061F12Rik	1700061F12Rik	0	NaN	NaN	NaN	NaN	NaN	Low	NaN	NaN
1700061G19Rik	1700061G19Rik	0.333558	0.211509	4.32574	0.0488953	0.961003	NaN	Low	0.31688	0.366915
1700061I17Rik	1700061I17Rik	0	NaN	NaN	NaN	NaN	NaN	Low	NaN	NaN
1700061J23Rik	1700061J23Rik	0	NaN	NaN	NaN	NaN	NaN	Low	NaN	NaN
1700061N14Rik	1700061N14Rik	0	NaN	NaN	NaN	NaN	NaN	Low	NaN	NaN
1700063A18Rik	1700063A18Rik	0	NaN	NaN	NaN	NaN	NaN	Low	NaN	NaN
1700063D05Rik	1700063D05Rik	0.527851	-2.46898	3.73761	-0.660576	0.508884	NaN	Low	0.726194	0.131164
1700063H04Rik	1700063H04Rik	0	NaN	NaN	NaN	NaN	NaN	Low	NaN	NaN
1700063O14Rik	1700063O14Rik	0	NaN	NaN	NaN	NaN	NaN	Low	NaN	NaN
1700064J06Rik	1700064J06Rik	0	NaN	NaN	NaN	NaN	NaN	Low	NaN	NaN
1700064M15Rik	1700064M15Rik	0	NaN	NaN	NaN	NaN	NaN	Low	NaN	NaN
1700065D16Rik	1700065D16Rik	1.35691	-0.201326	1.88902	-0.106577	0.915125	NaN	Low	1.41849	1.23373
1700065I16Rik	1700065I16Rik	0	NaN	NaN	NaN	NaN	NaN	Low	NaN	NaN
1700065J11Rik	1700065J11Rik	0	NaN	NaN	NaN	NaN	NaN	Low	NaN	NaN
1700065J18Rik	1700065J18Rik	0	NaN	NaN	NaN	NaN	NaN	Low	NaN	NaN
1700065L07Rik	1700065L07Rik	0.842148	-0.123996	2.19221	-0.056562	0.954894	NaN	Low	0.86592	0.794605
1700065O20Rik	1700065O20Rik	0.437964	1.20022	3.24933	0.369374	0.711849	NaN	Low	0.305716	0.702458
1700066B17Rik	1700066B17Rik	0	NaN	NaN	NaN	NaN	NaN	Low	NaN	NaN
1700066B19Rik	1700066B19Rik	0.678922	0.415957	2.5709	0.161794	0.871468	NaN	Low	0.610874	0.815018
1700066C05Rik	1700066C05Rik	0	NaN	NaN	NaN	NaN	NaN	Low	NaN	NaN
1700066J03Rik	1700066J03Rik	0	NaN	NaN	NaN	NaN	NaN	Low	NaN	NaN
1700066N21Rik	1700066N21Rik	0	NaN	NaN	NaN	NaN	NaN	Low	NaN	NaN
1700066O22Rik	1700066O22Rik	0.129561	0.915269	4.32714	0.211518	0.832483	NaN	Low	0.100024	0.188636
1700067G17Rik	1700067G17Rik	0.724226	-1.16156	2.9966	-0.387625	0.698294	NaN	Low	0.887883	0.396911
1700067P10Rik	1700067P10Rik	0	NaN	NaN	NaN	NaN	NaN	Low	NaN	NaN
1700069L16Rik	1700069L16Rik	0	NaN	NaN	NaN	NaN	NaN	Low	NaN	NaN
1700069P05Rik	1700069P05Rik	0	NaN	NaN	NaN	NaN	NaN	Low	NaN	NaN
1700071K01Rik	1700071K01Rik	0.201475	-1.24446	4.328	-0.287537	0.773701	NaN	Low	0.24955	0.105326
1700071M16Rik	1700071M16Rik	0.163207	-1.24446	4.328	-0.287537	0.773701	NaN	Low	0.202151	0.085321
1700072B07Rik	1700072B07Rik	0	NaN	NaN	NaN	NaN	NaN	Low	NaN	NaN
1700072I22Rik	1700072I22Rik	0	NaN	NaN	NaN	NaN	NaN	Low	NaN	NaN
1700072O05Rik	1700072O05Rik	0	NaN	NaN	NaN	NaN	NaN	Low	NaN	NaN
1700073E17Rik	1700073E17Rik	0	NaN	NaN	NaN	NaN	NaN	Low	NaN	NaN
1700074H08Rik	1700074H08Rik	0	NaN	NaN	NaN	NaN	NaN	Low	NaN	NaN
1700074P13Rik	1700074P13Rik	0	NaN	NaN	NaN	NaN	NaN	Low	NaN	NaN
1700080E11Rik	1700080E11Rik	0	NaN	NaN	NaN	NaN	NaN	Low	NaN	NaN
1700080N15Rik	1700080N15Rik	0	NaN	NaN	NaN	NaN	NaN	Low	NaN	NaN
1700080O16Rik	1700080O16Rik	0	NaN	NaN	NaN	NaN	NaN	Low	NaN	NaN
1700081H04Rik	1700081H04Rik	0	NaN	NaN	NaN	NaN	NaN	Low	NaN	NaN
1700083H02Rik	1700083H02Rik	0	NaN	NaN	NaN	NaN	NaN	Low	NaN	NaN
1700084D21Rik	1700084D21Rik	0	NaN	NaN	NaN	NaN	NaN	Low	NaN	NaN
1700084F23Rik	1700084F23Rik	0	NaN	NaN	NaN	NaN	NaN	Low	NaN	NaN
1700084J12Rik	1700084J12Rik	0	NaN	NaN	NaN	NaN	NaN	Low	NaN	NaN
1700084M14Rik	1700084M14Rik	0	NaN	NaN	NaN	NaN	NaN	Low	NaN	NaN
1700085C21Rik	1700085C21Rik	0	NaN	NaN	NaN	NaN	NaN	Low	NaN	NaN
1700086L19Rik	1700086L19Rik	0.132207	0.929966	4.32593	0.214975	0.829787	NaN	Low	0.101561	0.193498
1700092C02Rik	1700092C02Rik	0	NaN	NaN	NaN	NaN	NaN	Low	NaN	NaN
1700092C10Rik	1700092C10Rik	0.132207	0.929966	4.32593	0.214975	0.829787	NaN	Low	0.101561	0.193498
1700092E19Rik	1700092E19Rik	0	NaN	NaN	NaN	NaN	NaN	Low	NaN	NaN
1700092K14Rik	1700092K14Rik	0	NaN	NaN	NaN	NaN	NaN	Low	NaN	NaN
1700092M07Rik	1700092M07Rik	0.49689	-0.497573	3.28326	-0.151548	0.879543	NaN	Low	0.550408	0.389853
1700094J05Rik	1700094J05Rik	0	NaN	NaN	NaN	NaN	NaN	Low	NaN	NaN
1700094M24Rik	1700094M24Rik	0	NaN	NaN	NaN	NaN	NaN	Low	NaN	NaN
1700095A21Rik	1700095A21Rik	0	NaN	NaN	NaN	NaN	NaN	Low	NaN	NaN
1700095B10Rik	1700095B10Rik	0	NaN	NaN	NaN	NaN	NaN	Low	NaN	NaN
1700095J03Rik	1700095J03Rik	0.261776	1.91962	4.20606	0.456393	0.648107	NaN	Low	0.135794	0.51374
1700095J12Rik	1700095J12Rik	0	NaN	NaN	NaN	NaN	NaN	Low	NaN	NaN
1700096J18Rik	1700096J18Rik	0	NaN	NaN	NaN	NaN	NaN	Low	NaN	NaN
1700096P03Rik	1700096P03Rik	0	NaN	NaN	NaN	NaN	NaN	Low	NaN	NaN
1700097N02Rik	1700097N02Rik	0.295439	0.207382	4.32601	0.0479385	0.961765	NaN	Low	0.280961	0.324395
1700099I09Rik	1700099I09Rik	0.176276	-1.24446	4.328	-0.287537	0.773701	NaN	Low	0.218338	0.0921529
1700100I10Rik	1700100I10Rik	0	NaN	NaN	NaN	NaN	NaN	Low	NaN	NaN
1700100L14Rik	1700100L14Rik	0	NaN	NaN	NaN	NaN	NaN	Low	NaN	NaN
1700101O22Rik	1700101O22Rik	0	NaN	NaN	NaN	NaN	NaN	Low	NaN	NaN
1700104L18Rik	1700104L18Rik	0	NaN	NaN	NaN	NaN	NaN	Low	NaN	NaN
1700105P06Rik	1700105P06Rik	0.812978	-0.0908072	2.77012	-0.0327809	0.973849	NaN	Low	0.829852	0.779229
1700108J01Rik	1700108J01Rik	0	NaN	NaN	NaN	NaN	NaN	Low	NaN	NaN
1700109G14Rik	1700109G14Rik	0	NaN	NaN	NaN	NaN	NaN	Low	NaN	NaN
1700109G15Rik	1700109G15Rik	0	NaN	NaN	NaN	NaN	NaN	Low	NaN	NaN
1700109I08Rik	1700109I08Rik	0	NaN	NaN	NaN	NaN	NaN	Low	NaN	NaN
1700109K24Rik	1700109K24Rik	0	NaN	NaN	NaN	NaN	NaN	Low	NaN	NaN
1700110I01Rik	1700110I01Rik	0	NaN	NaN	NaN	NaN	NaN	Low	NaN	NaN
1700110I07Rik	1700110I07Rik	0	NaN	NaN	NaN	NaN	NaN	Low	NaN	NaN
1700110K17Rik	1700110K17Rik	1.04097	3.91169	2.68389	1.45747	0.144987	NaN	Low	0.183162	2.75658
1700111N16Rik	1700111N16Rik	0	NaN	NaN	NaN	NaN	NaN	Low	NaN	NaN
1700112H15Rik	1700112H15Rik	0	NaN	NaN	NaN	NaN	NaN	Low	NaN	NaN
1700112J05Rik	1700112J05Rik	0	NaN	NaN	NaN	NaN	NaN	Low	NaN	NaN
1700113H08Rik	1700113H08Rik	0	NaN	NaN	NaN	NaN	NaN	Low	NaN	NaN
1700116B05Rik	1700116B05Rik	0.176276	-1.24446	4.328	-0.287537	0.773701	NaN	Low	0.218338	0.0921529
1700120E14Rik	1700120E14Rik	0	NaN	NaN	NaN	NaN	NaN	Low	NaN	NaN
1700120G07Rik	1700120G07Rik	0	NaN	NaN	NaN	NaN	NaN	Low	NaN	NaN
1700120K04Rik	1700120K04Rik	0.933823	0.50991	2.27246	0.224387	0.822456	NaN	Low	0.818195	1.16508
1700121L16Rik	1700121L16Rik	0	NaN	NaN	NaN	NaN	NaN	Low	NaN	NaN
1700121N20Rik	1700121N20Rik	0	NaN	NaN	NaN	NaN	NaN	Low	NaN	NaN
1700122C19Rik	1700122C19Rik	0	NaN	NaN	NaN	NaN	NaN	Low	NaN	NaN
1700122H20Rik	1700122H20Rik	0	NaN	NaN	NaN	NaN	NaN	Low	NaN	NaN
1700122O11Rik	1700122O11Rik	0	NaN	NaN	NaN	NaN	NaN	Low	NaN	NaN
1700123J17Rik	1700123J17Rik	0	NaN	NaN	NaN	NaN	NaN	Low	NaN	NaN
1700123K08Rik	1700123K08Rik	0	NaN	NaN	NaN	NaN	NaN	Low	NaN	NaN
1700123L14Rik	1700123L14Rik	0.465963	1.21319	3.82165	0.317452	0.750901	NaN	Low	0.323698	0.750492
1700123O12Rik	1700123O12Rik	0	NaN	NaN	NaN	NaN	NaN	Low	NaN	NaN
1700123O21Rik	1700123O21Rik	0.129561	0.915269	4.32714	0.211518	0.832483	NaN	Low	0.100024	0.188636
1700124L16Rik	1700124L16Rik	0.391329	2.50002	3.94388	0.633898	0.526148	NaN	Low	0.153324	0.86734
1700125G02Rik	1700125G02Rik	0	NaN	NaN	NaN	NaN	NaN	Low	NaN	NaN
1700125G22Rik	1700125G22Rik	0	NaN	NaN	NaN	NaN	NaN	Low	NaN	NaN
1700125H03Rik	1700125H03Rik	0	NaN	NaN	NaN	NaN	NaN	Low	NaN	NaN
1700125H20Rik	1700125H20Rik	0.777283	-0.0204633	2.44898	-0.00835584	0.993333	NaN	Low	0.78095	0.769951
1700126H18Rik	1700126H18Rik	0	NaN	NaN	NaN	NaN	NaN	Low	NaN	NaN
1700128A07Rik	1700128A07Rik	0	NaN	NaN	NaN	NaN	NaN	Low	NaN	NaN
1700128F08Rik	1700128F08Rik	0	NaN	NaN	NaN	NaN	NaN	Low	NaN	NaN
1700129C05Rik	1700129C05Rik	0	NaN	NaN	NaN	NaN	NaN	Low	NaN	NaN
1810006J02Rik	1810006J02Rik	0.865915	-3.18321	3.27333	-0.972466	0.330819	NaN	Low	1.2311	0.135536
1810007C17Rik	1810007C17Rik	0	NaN	NaN	NaN	NaN	NaN	Low	NaN	NaN
1810007D17Rik	1810007D17Rik	0	NaN	NaN	NaN	NaN	NaN	Low	NaN	NaN
1810008I18Rik	1810008I18Rik	0	NaN	NaN	NaN	NaN	NaN	Low	NaN	NaN
1810009J06Rik	1810009J06Rik	0	NaN	NaN	NaN	NaN	NaN	Low	NaN	NaN
1810013A23Rik	1810013A23Rik	0.305863	0.193215	4.32711	0.044652	0.964385	NaN	Low	0.291919	0.333753
1810018F18Rik	1810018F18Rik	0	NaN	NaN	NaN	NaN	NaN	Low	NaN	NaN
1810046K07Rik	1810046K07Rik	0	NaN	NaN	NaN	NaN	NaN	Low	NaN	NaN
1810053B23Rik	1810053B23Rik	0	NaN	NaN	NaN	NaN	NaN	Low	NaN	NaN
1810065E05Rik	1810065E05Rik	0	NaN	NaN	NaN	NaN	NaN	Low	NaN	NaN
2010009K17Rik	2010009K17Rik	0.264414	1.93279	4.20493	0.459648	0.645769	NaN	Low	0.136344	0.520553
2010010A06Rik	2010010A06Rik	0.379028	-1.94677	4.16556	-0.467349	0.64025	NaN	Low	0.503269	0.130546
2010106C02Rik	2010106C02Rik	0	NaN	NaN	NaN	NaN	NaN	Low	NaN	NaN
2010106E10Rik	2010106E10Rik	0	NaN	NaN	NaN	NaN	NaN	Low	NaN	NaN
2010109I03Rik	2010109I03Rik	0.37905	-1.94666	4.16545	-0.467335	0.64026	NaN	Low	0.503294	0.130563
2010310C07Rik	2010310C07Rik	0.132207	0.929966	4.32593	0.214975	0.829787	NaN	Low	0.101561	0.193498
2210010C04Rik	2210010C04Rik	0	NaN	NaN	NaN	NaN	NaN	Low	NaN	NaN
2210404E10Rik	2210404E10Rik	1.22694	-3.64786	2.57079	-1.41897	0.155908	NaN	Low	1.76982	0.141193
2210407C18Rik	2210407C18Rik	0	NaN	NaN	NaN	NaN	NaN	Low	NaN	NaN
2210409D07Rik	2210409D07Rik	0	NaN	NaN	NaN	NaN	NaN	Low	NaN	NaN
2210409E12Rik	2210409E12Rik	0.892354	-0.243554	2.73107	-0.0891789	0.92894	NaN	Low	0.941082	0.794896
2210414B05Rik	2210414B05Rik	0	NaN	NaN	NaN	NaN	NaN	Low	NaN	NaN
2210417A02Rik	2210417A02Rik	0	NaN	NaN	NaN	NaN	NaN	Low	NaN	NaN
2210420H20Rik	2210420H20Rik	0	NaN	NaN	NaN	NaN	NaN	Low	NaN	NaN
2300002M23Rik	2300002M23Rik	0.308457	0.209579	4.32587	0.0484478	0.961359	NaN	Low	0.293178	0.339016
2300003K06Rik	2300003K06Rik	0	NaN	NaN	NaN	NaN	NaN	Low	NaN	NaN
2310001K24Rik	2310001K24Rik	0.555229	-2.53036	3.13317	-0.807604	0.419319	NaN	Low	0.766505	0.132679
2310002D06Rik	2310002D06Rik	0.129561	0.915269	4.32714	0.211518	0.832483	NaN	Low	0.100024	0.188636
2310002F09Rik	2310002F09Rik	0.132207	0.929966	4.32593	0.214975	0.829787	NaN	Low	0.101561	0.193498
2310002L09Rik	2310002L09Rik	0	NaN	NaN	NaN	NaN	NaN	Low	NaN	NaN
2310003N18Rik	2310003N18Rik	0	NaN	NaN	NaN	NaN	NaN	Low	NaN	NaN
2310005A03Rik	2310005A03Rik	0.729398	-2.92684	3.37473	-0.867281	0.385788	NaN	Low	1.0266	0.135
2310005E17Rik	2310005E17Rik	0	NaN	NaN	NaN	NaN	NaN	Low	NaN	NaN
2310015D24Rik	2310015D24Rik	0.347895	0.212247	4.29726	0.0493912	0.960608	NaN	Low	0.330438	0.382809
2310016D03Rik	2310016D03Rik	0	NaN	NaN	NaN	NaN	NaN	Low	NaN	NaN
2310020H05Rik	2310020H05Rik	0	NaN	NaN	NaN	NaN	NaN	Low	NaN	NaN
2310030A07Rik	2310030A07Rik	0.201475	-1.24446	4.328	-0.287537	0.773701	NaN	Low	0.24955	0.105326
2310034C09Rik	2310034C09Rik	0	NaN	NaN	NaN	NaN	NaN	Low	NaN	NaN
2310034O05Rik	2310034O05Rik	0.129561	0.915269	4.32714	0.211518	0.832483	NaN	Low	0.100024	0.188636
2310039L15Rik	2310039L15Rik	0	NaN	NaN	NaN	NaN	NaN	Low	NaN	NaN
2310043O21Rik	2310043O21Rik	0	NaN	NaN	NaN	NaN	NaN	Low	NaN	NaN
2310050C09Rik	2310050C09Rik	0	NaN	NaN	NaN	NaN	NaN	Low	NaN	NaN
2310057J18Rik	2310057J18Rik	0	NaN	NaN	NaN	NaN	NaN	Low	NaN	NaN
2310057N15Rik	2310057N15Rik	0	NaN	NaN	NaN	NaN	NaN	Low	NaN	NaN
2310061N02Rik	2310061N02Rik	0	NaN	NaN	NaN	NaN	NaN	Low	NaN	NaN
2310065F04Rik	2310065F04Rik	0	NaN	NaN	NaN	NaN	NaN	Low	NaN	NaN
2310069G16Rik	2310069G16Rik	0.679005	-2.84081	3.43051	-0.828103	0.407612	NaN	Low	0.952062	0.132891
2310075C17Rik	2310075C17Rik	0	NaN	NaN	NaN	NaN	NaN	Low	NaN	NaN
2310079G19Rik	2310079G19Rik	0	NaN	NaN	NaN	NaN	NaN	Low	NaN	NaN
2400006E01Rik	2400006E01Rik	0.339485	-1.92412	4.32368	-0.445018	0.656307	NaN	Low	0.449946	0.118562
2410004I01Rik	2410004I01Rik	0.394423	2.51058	3.93327	0.638293	0.523283	NaN	Low	0.153702	0.875866
2410004P03Rik	2410004P03Rik	0.855899	1.48084	2.31555	0.639521	0.522484	NaN	Low	0.535928	1.49584
2410012E07Rik	2410012E07Rik	0	NaN	NaN	NaN	NaN	NaN	Low	NaN	NaN
2410017I17Rik	2410017I17Rik	0	NaN	NaN	NaN	NaN	NaN	Low	NaN	NaN
2410021H03Rik	2410021H03Rik	0	NaN	NaN	NaN	NaN	NaN	Low	NaN	NaN
2410124H12Rik	2410124H12Rik	0	NaN	NaN	NaN	NaN	NaN	Low	NaN	NaN
2410137M14Rik	2410137M14Rik	0	NaN	NaN	NaN	NaN	NaN	Low	NaN	NaN
2410141K09Rik	2410141K09Rik	0	NaN	NaN	NaN	NaN	NaN	Low	NaN	NaN
2610024D14Rik	2610024D14Rik	0.959402	-3.30689	2.42212	-1.36529	0.172162	NaN	Low	1.36989	0.138424
2610028E06Rik	2610028E06Rik	0.259122	1.90627	4.20721	0.453097	0.650479	NaN	Low	0.135232	0.506903
2610028H24Rik	2610028H24Rik	0.814315	-0.101724	2.43389	-0.0417948	0.966662	NaN	Low	0.833223	0.776497
2610035F20Rik	2610035F20Rik	0	NaN	NaN	NaN	NaN	NaN	Low	NaN	NaN
2610037D02Rik	2610037D02Rik	0	NaN	NaN	NaN	NaN	NaN	Low	NaN	NaN
2610206C17Rik	2610206C17Rik	1.34088	-0.248641	1.84959	-0.13443	0.893062	NaN	Low	1.41558	1.19148
2610316D01Rik	2610316D01Rik	0	NaN	NaN	NaN	NaN	NaN	Low	NaN	NaN
2610318N02Rik	2610318N02Rik	0.595695	1.78805	2.89649	0.617317	0.537026	NaN	Low	0.327696	1.13169
2610528A11Rik	2610528A11Rik	1.05264	-1.81106	2.78417	-0.650485	0.515379	NaN	Low	1.38203	0.393852
2700046A07Rik	2700046A07Rik	1.3999	-2.28809	2.30547	-0.99246	0.320973	NaN	Low	1.90485	0.390011
2700069I18Rik	2700069I18Rik	0	NaN	NaN	NaN	NaN	NaN	Low	NaN	NaN
2700089I24Rik	2700089I24Rik	0	NaN	NaN	NaN	NaN	NaN	Low	NaN	NaN
2810049E08Rik	2810049E08Rik	0.744827	-2.95289	3.40531	-0.867144	0.385863	NaN	Low	1.04947	0.135538
2810404M03Rik	2810404M03Rik	0	NaN	NaN	NaN	NaN	NaN	Low	NaN	NaN
2810405F15Rik	2810405F15Rik	0.348186	0.206674	4.29601	0.0481083	0.96163	NaN	Low	0.331182	0.382193
2810429I04Rik	2810429I04Rik	1.33958	2.25323	2.01208	1.11985	0.262776	NaN	Low	0.59383	2.83109
2810442N19Rik	2810442N19Rik	0	NaN	NaN	NaN	NaN	NaN	Low	NaN	NaN
2810471M01Rik	2810471M01Rik	0	NaN	NaN	NaN	NaN	NaN	Low	NaN	NaN
2900040C04Rik	2900040C04Rik	0	NaN	NaN	NaN	NaN	NaN	Low	NaN	NaN
2900052N01Rik	2900052N01Rik	1.15175	-3.60365	3.07196	-1.17308	0.240764	NaN	Low	1.65938	0.136502
2900055J20Rik	2900055J20Rik	0	NaN	NaN	NaN	NaN	NaN	Low	NaN	NaN
2900057B20Rik	2900057B20Rik	0.129561	0.915269	4.32714	0.211518	0.832483	NaN	Low	0.100024	0.188636
2900060B14Rik	2900060B14Rik	0.866852	2.51937	2.56575	0.981926	0.326136	NaN	Low	0.336279	1.928
2900079G21Rik	2900079G21Rik	0	NaN	NaN	NaN	NaN	NaN	Low	NaN	NaN
2900092C05Rik	2900092C05Rik	0	NaN	NaN	NaN	NaN	NaN	Low	NaN	NaN
3100003L05Rik	3100003L05Rik	0.132207	0.929966	4.32593	0.214975	0.829787	NaN	Low	0.101561	0.193498
3110009F21Rik	3110009F21Rik	0.352552	-1.95588	4.32245	-0.452493	0.650914	NaN	Low	0.468453	0.12075
3110015C05Rik	3110015C05Rik	0	NaN	NaN	NaN	NaN	NaN	Low	NaN	NaN
3110039M20Rik	3110039M20Rik	0	NaN	NaN	NaN	NaN	NaN	Low	NaN	NaN
3110082J24Rik	3110082J24Rik	0	NaN	NaN	NaN	NaN	NaN	Low	NaN	NaN
3200001D21Rik	3200001D21Rik	0	NaN	NaN	NaN	NaN	NaN	Low	NaN	NaN
3300002P13Rik	3300002P13Rik	0	NaN	NaN	NaN	NaN	NaN	Low	NaN	NaN
3425401B19Rik	3425401B19Rik	0.378999	-1.94691	4.1657	-0.467368	0.640237	NaN	Low	0.503236	0.130525
3632454L22Rik	3632454L22Rik	0	NaN	NaN	NaN	NaN	NaN	Low	NaN	NaN
3830417A13Rik	3830417A13Rik	0	NaN	NaN	NaN	NaN	NaN	Low	NaN	NaN
3930402G23Rik	3930402G23Rik	0.950977	-0.443608	2.66815	-0.166261	0.867952	NaN	Low	1.04301	0.766917
4732414G09Rik	4732414G09Rik	0.176276	-1.24446	4.328	-0.287537	0.773701	NaN	Low	0.218338	0.0921529
4732490B19Rik	4732490B19Rik	1.12711	3.0197	2.87027	1.05206	0.292771	NaN	Low	0.334454	2.71242
4831407H17Rik	4831407H17Rik	0	NaN	NaN	NaN	NaN	NaN	Low	NaN	NaN
4833412C05Rik	4833412C05Rik	0.129561	0.915269	4.32714	0.211518	0.832483	NaN	Low	0.100024	0.188636
4833415N18Rik	4833415N18Rik	0.163207	-1.24446	4.328	-0.287537	0.773701	NaN	Low	0.202151	0.085321
4833422M21Rik	4833422M21Rik	0	NaN	NaN	NaN	NaN	NaN	Low	NaN	NaN
4833423E24Rik	4833423E24Rik	0.163207	-1.24446	4.328	-0.287537	0.773701	NaN	Low	0.202151	0.085321
4833427F10Rik	4833427F10Rik	0	NaN	NaN	NaN	NaN	NaN	Low	NaN	NaN
4833427G06Rik	4833427G06Rik	0.391449	2.50043	3.94347	0.634068	0.526036	NaN	Low	0.153338	0.86767
4921501E09Rik	4921501E09Rik	0	NaN	NaN	NaN	NaN	NaN	Low	NaN	NaN
4921504E06Rik	4921504E06Rik	0	NaN	NaN	NaN	NaN	NaN	Low	NaN	NaN
4921507G05Rik	4921507G05Rik	0.176276	-1.24446	4.328	-0.287537	0.773701	NaN	Low	0.218338	0.0921529
4921508D12Rik	4921508D12Rik	0	NaN	NaN	NaN	NaN	NaN	Low	NaN	NaN
4921509C19Rik	4921509C19Rik	0	NaN	NaN	NaN	NaN	NaN	Low	NaN	NaN
4921509O07Rik	4921509O07Rik	0.129561	0.915269	4.32714	0.211518	0.832483	NaN	Low	0.100024	0.188636
4921511C10Rik	4921511C10Rik	0	NaN	NaN	NaN	NaN	NaN	Low	NaN	NaN
4921511C20Rik	4921511C20Rik	0	NaN	NaN	NaN	NaN	NaN	Low	NaN	NaN
4921511I17Rik	4921511I17Rik	0	NaN	NaN	NaN	NaN	NaN	Low	NaN	NaN
4921511M17Rik	4921511M17Rik	0	NaN	NaN	NaN	NaN	NaN	Low	NaN	NaN
4921513H07Rik	4921513H07Rik	0	NaN	NaN	NaN	NaN	NaN	Low	NaN	NaN
4921513I03Rik	4921513I03Rik	0	NaN	NaN	NaN	NaN	NaN	Low	NaN	NaN
4921515E04Rik	4921515E04Rik	0	NaN	NaN	NaN	NaN	NaN	Low	NaN	NaN
4921517D22Rik	4921517D22Rik	0	NaN	NaN	NaN	NaN	NaN	Low	NaN	NaN
4921518K17Rik	4921518K17Rik	0	NaN	NaN	NaN	NaN	NaN	Low	NaN	NaN
4921524L21Rik	4921524L21Rik	0	NaN	NaN	NaN	NaN	NaN	Low	NaN	NaN
4921525O09Rik	4921525O09Rik	0	NaN	NaN	NaN	NaN	NaN	Low	NaN	NaN
4921529L05Rik	4921529L05Rik	0	NaN	NaN	NaN	NaN	NaN	Low	NaN	NaN
4921530L21Rik	4921530L21Rik	0	NaN	NaN	NaN	NaN	NaN	Low	NaN	NaN
4921531P14Rik	4921531P14Rik	0	NaN	NaN	NaN	NaN	NaN	Low	NaN	NaN
4921533I20Rik	4921533I20Rik	0	NaN	NaN	NaN	NaN	NaN	Low	NaN	NaN
4921534H16Rik	4921534H16Rik	0	NaN	NaN	NaN	NaN	NaN	Low	NaN	NaN
4921539E11Rik	4921539E11Rik	0	NaN	NaN	NaN	NaN	NaN	Low	NaN	NaN
4922502B01Rik	4922502B01Rik	0	NaN	NaN	NaN	NaN	NaN	Low	NaN	NaN
4922502D21Rik	4922502D21Rik	0	NaN	NaN	NaN	NaN	NaN	Low	NaN	NaN
4922502H24Rik	4922502H24Rik	0	NaN	NaN	NaN	NaN	NaN	Low	NaN	NaN
4922502N22Rik	4922502N22Rik	0	NaN	NaN	NaN	NaN	NaN	Low	NaN	NaN
4930401C15Rik	4930401C15Rik	0	NaN	NaN	NaN	NaN	NaN	Low	NaN	NaN
4930401O10Rik	4930401O10Rik	0	NaN	NaN	NaN	NaN	NaN	Low	NaN	NaN
4930401O12Rik	4930401O12Rik	0	NaN	NaN	NaN	NaN	NaN	Low	NaN	NaN
4930402F06Rik	4930402F06Rik	0	NaN	NaN	NaN	NaN	NaN	Low	NaN	NaN
4930402F11Rik	4930402F11Rik	0	NaN	NaN	NaN	NaN	NaN	Low	NaN	NaN
4930402K13Rik	4930402K13Rik	0	NaN	NaN	NaN	NaN	NaN	Low	NaN	NaN
4930404A05Rik	4930404A05Rik	0	NaN	NaN	NaN	NaN	NaN	Low	NaN	NaN
4930404I05Rik	4930404I05Rik	0.264414	1.93279	4.20493	0.459648	0.645769	NaN	Low	0.136344	0.520553
4930404N11Rik	4930404N11Rik	0.610177	0.51542	3.0039	0.171584	0.863765	NaN	Low	0.533774	0.762983
4930405A10Rik	4930405A10Rik	0	NaN	NaN	NaN	NaN	NaN	Low	NaN	NaN
4930405D11Rik	4930405D11Rik	0	NaN	NaN	NaN	NaN	NaN	Low	NaN	NaN
4930405L22Rik	4930405L22Rik	0	NaN	NaN	NaN	NaN	NaN	Low	NaN	NaN
4930405O22Rik	4930405O22Rik	0.201475	-1.24446	4.328	-0.287537	0.773701	NaN	Low	0.24955	0.105326
4930406D18Rik	4930406D18Rik	0	NaN	NaN	NaN	NaN	NaN	Low	NaN	NaN
4930407G08Rik	4930407G08Rik	0.960561	-3.31299	3.14561	-1.05321	0.292244	NaN	Low	1.37182	0.138035
4930407I10Rik	4930407I10Rik	0	NaN	NaN	NaN	NaN	NaN	Low	NaN	NaN
4930407I19Rik	4930407I19Rik	0	NaN	NaN	NaN	NaN	NaN	Low	NaN	NaN
4930412B13Rik	4930412B13Rik	0	NaN	NaN	NaN	NaN	NaN	Low	NaN	NaN
4930413E15Rik	4930413E15Rik	0	NaN	NaN	NaN	NaN	NaN	Low	NaN	NaN
4930413F20Rik	4930413F20Rik	0.392238	-1.98984	4.12571	-0.482303	0.629591	NaN	Low	0.522574	0.131567
4930413G21Rik	4930413G21Rik	1.4013	0.81178	1.7544	0.462711	0.643572	NaN	Low	1.11944	1.96503
4930413M19Rik	4930413M19Rik	0	NaN	NaN	NaN	NaN	NaN	Low	NaN	NaN
4930414N06Rik	4930414N06Rik	0	NaN	NaN	NaN	NaN	NaN	Low	NaN	NaN
4930415L06Rik	4930415L06Rik	0	NaN	NaN	NaN	NaN	NaN	Low	NaN	NaN
4930417O13Rik	4930417O13Rik	0.431756	-2.07991	4.31755	-0.481734	0.629995	NaN	Low	0.579142	0.136984
4930417O22Rik	4930417O22Rik	0	NaN	NaN	NaN	NaN	NaN	Low	NaN	NaN
4930419G24Rik	4930419G24Rik	0	NaN	NaN	NaN	NaN	NaN	Low	NaN	NaN
4930422M22Rik	4930422M22Rik	0	NaN	NaN	NaN	NaN	NaN	Low	NaN	NaN
4930423M02Rik	4930423M02Rik	0	NaN	NaN	NaN	NaN	NaN	Low	NaN	NaN
4930425K10Rik	4930425K10Rik	0	NaN	NaN	NaN	NaN	NaN	Low	NaN	NaN
4930425L21Rik	4930425L21Rik	0	NaN	NaN	NaN	NaN	NaN	Low	NaN	NaN
4930425O10Rik	4930425O10Rik	0.215878	-1.24446	4.328	-0.287537	0.773701	NaN	Low	0.267389	0.112856
4930428D20Rik	4930428D20Rik	0	NaN	NaN	NaN	NaN	NaN	Low	NaN	NaN
4930428E07Rik	4930428E07Rik	0	NaN	NaN	NaN	NaN	NaN	Low	NaN	NaN
4930428G15Rik	4930428G15Rik	0.345239	0.196952	4.3081	0.0457166	0.963536	NaN	Low	0.329189	0.37734
4930428O21Rik	4930428O21Rik	0	NaN	NaN	NaN	NaN	NaN	Low	NaN	NaN
4930429D17Rik	4930429D17Rik	0	NaN	NaN	NaN	NaN	NaN	Low	NaN	NaN
4930429F11Rik	4930429F11Rik	0	NaN	NaN	NaN	NaN	NaN	Low	NaN	NaN
4930429H19Rik	4930429H19Rik	0	NaN	NaN	NaN	NaN	NaN	Low	NaN	NaN
4930430A15Rik	4930430A15Rik	0	NaN	NaN	NaN	NaN	NaN	Low	NaN	NaN
4930430F21Rik	4930430F21Rik	0	NaN	NaN	NaN	NaN	NaN	Low	NaN	NaN
4930430J02Rik	4930430J02Rik	0	NaN	NaN	NaN	NaN	NaN	Low	NaN	NaN
4930431F12Rik	4930431F12Rik	1.21702	3.20968	2.25017	1.42642	0.153749	NaN	Low	0.324497	3.00207
4930431P03Rik	4930431P03Rik	0.698157	-1.11934	3.01466	-0.371298	0.710416	NaN	Low	0.851305	0.39186
4930431P22Rik	4930431P22Rik	0	NaN	NaN	NaN	NaN	NaN	Low	NaN	NaN
4930432J09Rik	4930432J09Rik	0.631417	-0.981729	3.06757	-0.320035	0.748942	NaN	Low	0.755774	0.382703
4930432L08Rik	4930432L08Rik	0	NaN	NaN	NaN	NaN	NaN	Low	NaN	NaN
4930432M17Rik	4930432M17Rik	0	NaN	NaN	NaN	NaN	NaN	Low	NaN	NaN
4930432O09Rik	4930432O09Rik	0	NaN	NaN	NaN	NaN	NaN	Low	NaN	NaN
4930433B08Rik	4930433B08Rik	0	NaN	NaN	NaN	NaN	NaN	Low	NaN	NaN
4930433I11Rik	4930433I11Rik	0	NaN	NaN	NaN	NaN	NaN	Low	NaN	NaN
4930433N12Rik	4930433N12Rik	0.850067	-1.45981	2.54185	-0.574309	0.565759	NaN	Low	1.07897	0.392252
4930434J06Rik	4930434J06Rik	0	NaN	NaN	NaN	NaN	NaN	Low	NaN	NaN
4930435E12Rik	4930435E12Rik	0	NaN	NaN	NaN	NaN	NaN	Low	NaN	NaN
4930435F18Rik	4930435F18Rik	0	NaN	NaN	NaN	NaN	NaN	Low	NaN	NaN
4930438E09Rik	4930438E09Rik	0	NaN	NaN	NaN	NaN	NaN	Low	NaN	NaN
4930440C22Rik	4930440C22Rik	0	NaN	NaN	NaN	NaN	NaN	Low	NaN	NaN
4930440I19Rik	4930440I19Rik	0	NaN	NaN	NaN	NaN	NaN	Low	NaN	NaN
4930441H08Rik	4930441H08Rik	0	NaN	NaN	NaN	NaN	NaN	Low	NaN	NaN
4930441J16Rik	4930441J16Rik	0	NaN	NaN	NaN	NaN	NaN	Low	NaN	NaN
4930442J19Rik	4930442J19Rik	0	NaN	NaN	NaN	NaN	NaN	Low	NaN	NaN
4930442L01Rik	4930442L01Rik	0	NaN	NaN	NaN	NaN	NaN	Low	NaN	NaN
4930444F02Rik	4930444F02Rik	0	NaN	NaN	NaN	NaN	NaN	Low	NaN	NaN
4930444G20Rik	4930444G20Rik	0.132207	0.929966	4.32593	0.214975	0.829787	NaN	Low	0.101561	0.193498
4930444M15Rik	4930444M15Rik	0	NaN	NaN	NaN	NaN	NaN	Low	NaN	NaN
4930444P10Rik	4930444P10Rik	1.35987	3.12153	2.22723	1.40153	0.161055	NaN	Low	0.381162	3.31729
4930445N18Rik	4930445N18Rik	0	NaN	NaN	NaN	NaN	NaN	Low	NaN	NaN
4930447A16Rik	4930447A16Rik	0	NaN	NaN	NaN	NaN	NaN	Low	NaN	NaN
4930447C04Rik	4930447C04Rik	0	NaN	NaN	NaN	NaN	NaN	Low	NaN	NaN
4930447F24Rik	4930447F24Rik	0.215878	-1.24446	4.328	-0.287537	0.773701	NaN	Low	0.267389	0.112856
4930447J18Rik	4930447J18Rik	0	NaN	NaN	NaN	NaN	NaN	Low	NaN	NaN
4930447M23Rik	4930447M23Rik	0.292682	0.197304	4.32725	0.0455958	0.963632	NaN	Low	0.27905	0.319946
4930447N08Rik	4930447N08Rik	0	NaN	NaN	NaN	NaN	NaN	Low	NaN	NaN
4930448C13Rik	4930448C13Rik	0	NaN	NaN	NaN	NaN	NaN	Low	NaN	NaN
4930448F12Rik	4930448F12Rik	0	NaN	NaN	NaN	NaN	NaN	Low	NaN	NaN
4930448H16Rik	4930448H16Rik	0	NaN	NaN	NaN	NaN	NaN	Low	NaN	NaN
4930448I06Rik	4930448I06Rik	0	NaN	NaN	NaN	NaN	NaN	Low	NaN	NaN
4930448I18Rik	4930448I18Rik	0	NaN	NaN	NaN	NaN	NaN	Low	NaN	NaN
4930448K20Rik	4930448K20Rik	1.33539	0.407553	2.05781	0.198052	0.843005	NaN	Low	1.20434	1.59748
4930449E01Rik	4930449E01Rik	0	NaN	NaN	NaN	NaN	NaN	Low	NaN	NaN
4930449E18Rik	4930449E18Rik	0	NaN	NaN	NaN	NaN	NaN	Low	NaN	NaN
4930449I24Rik	4930449I24Rik	0.345399	0.194551	4.30732	0.0451676	0.963974	NaN	Low	0.32954	0.377115
4930451I11Rik	4930451I11Rik	0	NaN	NaN	NaN	NaN	NaN	Low	NaN	NaN
4930452A19Rik	4930452A19Rik	0	NaN	NaN	NaN	NaN	NaN	Low	NaN	NaN
4930452G13Rik	4930452G13Rik	0	NaN	NaN	NaN	NaN	NaN	Low	NaN	NaN
4930452N14Rik	4930452N14Rik	0	NaN	NaN	NaN	NaN	NaN	Low	NaN	NaN
4930453H23Rik	4930453H23Rik	0.330874	0.196869	4.32723	0.0454952	0.963713	NaN	Low	0.315498	0.361626
4930453L07Rik	4930453L07Rik	0.563272	-0.607321	3.76007	-0.161518	0.871685	NaN	Low	0.636126	0.417563
4930455B14Rik	4930455B14Rik	0	NaN	NaN	NaN	NaN	NaN	Low	NaN	NaN
4930455C13Rik	4930455C13Rik	0.163207	-1.24446	4.328	-0.287537	0.773701	NaN	Low	0.202151	0.085321
4930455D15Rik	4930455D15Rik	0	NaN	NaN	NaN	NaN	NaN	Low	NaN	NaN
4930455F16Rik	4930455F16Rik	0	NaN	NaN	NaN	NaN	NaN	Low	NaN	NaN
4930455G09Rik	4930455G09Rik	0.833887	-1.45858	2.54841	-0.572349	0.567085	NaN	Low	1.0583	0.385062
4930455H04Rik	4930455H04Rik	1.0026	-0.513624	2.2974	-0.223567	0.823094	NaN	Low	1.11381	0.780183
4930455J16Rik	4930455J16Rik	0	NaN	NaN	NaN	NaN	NaN	Low	NaN	NaN
4930456L15Rik	4930456L15Rik	0	NaN	NaN	NaN	NaN	NaN	Low	NaN	NaN
4930459C07Rik	4930459C07Rik	0.201475	-1.24446	4.328	-0.287537	0.773701	NaN	Low	0.24955	0.105326
4930459L07Rik	4930459L07Rik	0	NaN	NaN	NaN	NaN	NaN	Low	NaN	NaN
4930463O16Rik	4930463O16Rik	0	NaN	NaN	NaN	NaN	NaN	Low	NaN	NaN
4930465K10Rik	4930465K10Rik	0	NaN	NaN	NaN	NaN	NaN	Low	NaN	NaN
4930465M20Rik	4930465M20Rik	0	NaN	NaN	NaN	NaN	NaN	Low	NaN	NaN
4930467D21Rik	4930467D21Rik	0	NaN	NaN	NaN	NaN	NaN	Low	NaN	NaN
4930467J12Rik	4930467J12Rik	0	NaN	NaN	NaN	NaN	NaN	Low	NaN	NaN
4930467K11Rik	4930467K11Rik	0	NaN	NaN	NaN	NaN	NaN	Low	NaN	NaN
4930469K13Rik	4930469K13Rik	1.24188	-0.88604	2.27534	-0.38941	0.696973	NaN	Low	1.46616	0.793335
4930470H14Rik	4930470H14Rik	0.364687	-1.94639	4.21988	-0.461242	0.644625	NaN	Low	0.484212	0.125636
4930470O06Rik	4930470O06Rik	0	NaN	NaN	NaN	NaN	NaN	Low	NaN	NaN
4930470P17Rik	4930470P17Rik	0	NaN	NaN	NaN	NaN	NaN	Low	NaN	NaN
4930471C04Rik	4930471C04Rik	0	NaN	NaN	NaN	NaN	NaN	Low	NaN	NaN
4930471G03Rik	4930471G03Rik	0	NaN	NaN	NaN	NaN	NaN	Low	NaN	NaN
4930471G24Rik	4930471G24Rik	0	NaN	NaN	NaN	NaN	NaN	Low	NaN	NaN
4930471M09Rik	4930471M09Rik	0.129561	0.915269	4.32714	0.211518	0.832483	NaN	Low	0.100024	0.188636
4930473A02Rik	4930473A02Rik	0.352552	-1.95588	4.32245	-0.452493	0.650914	NaN	Low	0.468453	0.12075
4930473O22Rik	4930473O22Rik	0	NaN	NaN	NaN	NaN	NaN	Low	NaN	NaN
4930474G06Rik	4930474G06Rik	0	NaN	NaN	NaN	NaN	NaN	Low	NaN	NaN
4930474H20Rik	4930474H20Rik	0	NaN	NaN	NaN	NaN	NaN	Low	NaN	NaN
4930474M22Rik	4930474M22Rik	0	NaN	NaN	NaN	NaN	NaN	Low	NaN	NaN
4930474N05Rik	4930474N05Rik	0	NaN	NaN	NaN	NaN	NaN	Low	NaN	NaN
4930474N09Rik	4930474N09Rik	0.661865	0.372824	3.47665	0.107236	0.914601	NaN	Low	0.602629	0.780335
4930477N07Rik	4930477N07Rik	0	NaN	NaN	NaN	NaN	NaN	Low	NaN	NaN
4930478L05Rik	4930478L05Rik	0	NaN	NaN	NaN	NaN	NaN	Low	NaN	NaN
4930478P22Rik	4930478P22Rik	0	NaN	NaN	NaN	NaN	NaN	Low	NaN	NaN
4930479D17Rik	4930479D17Rik	1.2127	1.24237	1.84478	0.673453	0.500659	NaN	Low	0.833305	1.97149
4930480E11Rik	4930480E11Rik	0	NaN	NaN	NaN	NaN	NaN	Low	NaN	NaN
4930480G23Rik	4930480G23Rik	0	NaN	NaN	NaN	NaN	NaN	Low	NaN	NaN
4930480K15Rik	4930480K15Rik	0	NaN	NaN	NaN	NaN	NaN	Low	NaN	NaN
4930480M12Rik	4930480M12Rik	0	NaN	NaN	NaN	NaN	NaN	Low	NaN	NaN
4930482G09Rik	4930482G09Rik	0	NaN	NaN	NaN	NaN	NaN	Low	NaN	NaN
4930483J18Rik	4930483J18Rik	0.305818	0.194464	4.32716	0.0449403	0.964155	NaN	Low	0.291784	0.333887
4930483K19Rik	4930483K19Rik	0.613797	0.489535	2.99987	0.163185	0.870373	NaN	Low	0.540951	0.75949
4930483O08Rik	4930483O08Rik	0.758967	1.08355	2.409	0.449792	0.65286	NaN	Low	0.552747	1.17141
4930484H19Rik	4930484H19Rik	0.176276	-1.24446	4.328	-0.287537	0.773701	NaN	Low	0.218338	0.0921529
4930486F22Rik	4930486F22Rik	0	NaN	NaN	NaN	NaN	NaN	Low	NaN	NaN
4930486I03Rik	4930486I03Rik	0	NaN	NaN	NaN	NaN	NaN	Low	NaN	NaN
4930487D11Rik	4930487D11Rik	0	NaN	NaN	NaN	NaN	NaN	Low	NaN	NaN
4930487H11Rik	4930487H11Rik	0	NaN	NaN	NaN	NaN	NaN	Low	NaN	NaN
4930488B22Rik	4930488B22Rik	0	NaN	NaN	NaN	NaN	NaN	Low	NaN	NaN
4930488L21Rik	4930488L21Rik	0.215878	-1.24446	4.328	-0.287537	0.773701	NaN	Low	0.267389	0.112856
4930500F04Rik	4930500F04Rik	0.396621	2.51815	4.16384	0.604767	0.545334	NaN	Low	0.153958	0.881946
4930500G05Rik	4930500G05Rik	1.07385	1.75753	2.13761	0.822194	0.410966	NaN	Low	0.598669	2.02421
4930500L23Rik	4930500L23Rik	0.132207	0.929966	4.32593	0.214975	0.829787	NaN	Low	0.101561	0.193498
4930502A04Rik	4930502A04Rik	0	NaN	NaN	NaN	NaN	NaN	Low	NaN	NaN
4930502E09Rik	4930502E09Rik	0.201475	-1.24446	4.328	-0.287537	0.773701	NaN	Low	0.24955	0.105326
4930503B20Rik	4930503B20Rik	0.785323	3.50459	2.95062	1.18775	0.234933	NaN	Low	0.17648	2.00301
4930503E24Rik	4930503E24Rik	0.264414	1.93279	4.20493	0.459648	0.645769	NaN	Low	0.136344	0.520553
4930503F20Rik	4930503F20Rik	0	NaN	NaN	NaN	NaN	NaN	Low	NaN	NaN
4930503H13Rik	4930503H13Rik	0	NaN	NaN	NaN	NaN	NaN	Low	NaN	NaN
4930503O07Rik	4930503O07Rik	0.132207	0.929966	4.32593	0.214975	0.829787	NaN	Low	0.101561	0.193498
4930504C09Rik	4930504C09Rik	0	NaN	NaN	NaN	NaN	NaN	Low	NaN	NaN
4930504O13Rik	4930504O13Rik	0	NaN	NaN	NaN	NaN	NaN	Low	NaN	NaN
4930505G20Rik	4930505G20Rik	0	NaN	NaN	NaN	NaN	NaN	Low	NaN	NaN
4930505K13Rik	4930505K13Rik	0	NaN	NaN	NaN	NaN	NaN	Low	NaN	NaN
4930505K14Rik	4930505K14Rik	0	NaN	NaN	NaN	NaN	NaN	Low	NaN	NaN
4930506A18Rik	4930506A18Rik	0	NaN	NaN	NaN	NaN	NaN	Low	NaN	NaN
4930507D10Rik	4930507D10Rik	0	NaN	NaN	NaN	NaN	NaN	Low	NaN	NaN
4930509J09Rik	4930509J09Rik	0	NaN	NaN	NaN	NaN	NaN	Low	NaN	NaN
4930509K18Rik	4930509K18Rik	0	NaN	NaN	NaN	NaN	NaN	Low	NaN	NaN
4930511A02Rik	4930511A02Rik	0	NaN	NaN	NaN	NaN	NaN	Low	NaN	NaN
4930511A08Rik	4930511A08Rik	0.820659	-1.42966	2.90254	-0.492555	0.622327	NaN	Low	1.03827	0.385426
4930511E03Rik	4930511E03Rik	0.201475	-1.24446	4.328	-0.287537	0.773701	NaN	Low	0.24955	0.105326
4930512B01Rik	4930512B01Rik	0	NaN	NaN	NaN	NaN	NaN	Low	NaN	NaN
4930512J16Rik	4930512J16Rik	0.364694	-1.94634	4.21985	-0.461235	0.64463	NaN	Low	0.48422	0.125642
4930512M02Rik	4930512M02Rik	0	NaN	NaN	NaN	NaN	NaN	Low	NaN	NaN
4930513D17Rik	4930513D17Rik	0	NaN	NaN	NaN	NaN	NaN	Low	NaN	NaN
4930513O06Rik	4930513O06Rik	0	NaN	NaN	NaN	NaN	NaN	Low	NaN	NaN
4930515B02Rik	4930515B02Rik	0	NaN	NaN	NaN	NaN	NaN	Low	NaN	NaN
4930515G16Rik	4930515G16Rik	0	NaN	NaN	NaN	NaN	NaN	Low	NaN	NaN
4930515L03Rik	4930515L03Rik	0	NaN	NaN	NaN	NaN	NaN	Low	NaN	NaN
4930515L19Rik	4930515L19Rik	0.176276	-1.24446	4.328	-0.287537	0.773701	NaN	Low	0.218338	0.0921529
4930517E11Rik	4930517E11Rik	0	NaN	NaN	NaN	NaN	NaN	Low	NaN	NaN
4930517M08Rik	4930517M08Rik	0	NaN	NaN	NaN	NaN	NaN	Low	NaN	NaN
4930518J21Rik	4930518J21Rik	0	NaN	NaN	NaN	NaN	NaN	Low	NaN	NaN
4930518P08Rik	4930518P08Rik	0	NaN	NaN	NaN	NaN	NaN	Low	NaN	NaN
4930519D14Rik	4930519D14Rik	0	NaN	NaN	NaN	NaN	NaN	Low	NaN	NaN
4930519F16Rik	4930519F16Rik	0	NaN	NaN	NaN	NaN	NaN	Low	NaN	NaN
4930519F24Rik	4930519F24Rik	0	NaN	NaN	NaN	NaN	NaN	Low	NaN	NaN
4930519G04Rik	4930519G04Rik	0	NaN	NaN	NaN	NaN	NaN	Low	NaN	NaN
4930519H02Rik	4930519H02Rik	0	NaN	NaN	NaN	NaN	NaN	Low	NaN	NaN
4930519K11Rik	4930519K11Rik	0	NaN	NaN	NaN	NaN	NaN	Low	NaN	NaN
4930519L02Rik	4930519L02Rik	0	NaN	NaN	NaN	NaN	NaN	Low	NaN	NaN
4930520P13Rik	4930520P13Rik	0	NaN	NaN	NaN	NaN	NaN	Low	NaN	NaN
4930521E06Rik	4930521E06Rik	0	NaN	NaN	NaN	NaN	NaN	Low	NaN	NaN
4930521O11Rik	4930521O11Rik	0	NaN	NaN	NaN	NaN	NaN	Low	NaN	NaN
4930521O17Rik	4930521O17Rik	0	NaN	NaN	NaN	NaN	NaN	Low	NaN	NaN
4930522H14Rik	4930522H14Rik	0	NaN	NaN	NaN	NaN	NaN	Low	NaN	NaN
4930522O17Rik	4930522O17Rik	0	NaN	NaN	NaN	NaN	NaN	Low	NaN	NaN
4930522P08Rik	4930522P08Rik	1.51959	1.09197	1.70578	0.64016	0.522068	NaN	Low	1.10338	2.35201
4930523O13Rik	4930523O13Rik	0	NaN	NaN	NaN	NaN	NaN	Low	NaN	NaN
4930524B15Rik	4930524B15Rik	0.163207	-1.24446	4.328	-0.287537	0.773701	NaN	Low	0.202151	0.085321
4930524B17Rik	4930524B17Rik	0	NaN	NaN	NaN	NaN	NaN	Low	NaN	NaN
4930524C18Rik	4930524C18Rik	0	NaN	NaN	NaN	NaN	NaN	Low	NaN	NaN
4930524O05Rik	4930524O05Rik	0	NaN	NaN	NaN	NaN	NaN	Low	NaN	NaN
4930524O08Rik	4930524O08Rik	0	NaN	NaN	NaN	NaN	NaN	Low	NaN	NaN
4930525C09Rik	4930525C09Rik	0	NaN	NaN	NaN	NaN	NaN	Low	NaN	NaN
4930525D18Rik	4930525D18Rik	0.893844	-0.211122	2.40633	-0.0877361	0.930086	NaN	Low	0.936333	0.808865
4930526H09Rik	4930526H09Rik	0	NaN	NaN	NaN	NaN	NaN	Low	NaN	NaN
4930526L06Rik	4930526L06Rik	0	NaN	NaN	NaN	NaN	NaN	Low	NaN	NaN
4930527F14Rik	4930527F14Rik	0.261776	1.91962	4.20606	0.456393	0.648107	NaN	Low	0.135794	0.513741
4930527G23Rik	4930527G23Rik	0	NaN	NaN	NaN	NaN	NaN	Low	NaN	NaN
4930528D03Rik	4930528D03Rik	0	NaN	NaN	NaN	NaN	NaN	Low	NaN	NaN
4930528G23Rik	4930528G23Rik	0.568528	-2.55898	3.668	-0.697649	0.485397	NaN	Low	0.786094	0.133397
4930528H21Rik	4930528H21Rik	0	NaN	NaN	NaN	NaN	NaN	Low	NaN	NaN
4930528P14Rik	4930528P14Rik	0	NaN	NaN	NaN	NaN	NaN	Low	NaN	NaN
4930529C04Rik	4930529C04Rik	0	NaN	NaN	NaN	NaN	NaN	Low	NaN	NaN
4930529K09Rik	4930529K09Rik	0	NaN	NaN	NaN	NaN	NaN	Low	NaN	NaN
4930529L06Rik	4930529L06Rik	0	NaN	NaN	NaN	NaN	NaN	Low	NaN	NaN
4930529N20Rik	4930529N20Rik	0	NaN	NaN	NaN	NaN	NaN	Low	NaN	NaN
4930532I03Rik	4930532I03Rik	0	NaN	NaN	NaN	NaN	NaN	Low	NaN	NaN
4930532M18Rik	4930532M18Rik	0	NaN	NaN	NaN	NaN	NaN	Low	NaN	NaN
4930533B01Rik	4930533B01Rik	0	NaN	NaN	NaN	NaN	NaN	Low	NaN	NaN
4930533N22Rik	4930533N22Rik	0	NaN	NaN	NaN	NaN	NaN	Low	NaN	NaN
4930533P14Rik	4930533P14Rik	0	NaN	NaN	NaN	NaN	NaN	Low	NaN	NaN
4930534H03Rik	4930534H03Rik	0	NaN	NaN	NaN	NaN	NaN	Low	NaN	NaN
4930539C22Rik	4930539C22Rik	0	NaN	NaN	NaN	NaN	NaN	Low	NaN	NaN
4930539M17Rik	4930539M17Rik	0	NaN	NaN	NaN	NaN	NaN	Low	NaN	NaN
4930539N22Rik	4930539N22Rik	0	NaN	NaN	NaN	NaN	NaN	Low	NaN	NaN
4930540M03Rik	4930540M03Rik	0	NaN	NaN	NaN	NaN	NaN	Low	NaN	NaN
4930542C21Rik	4930542C21Rik	0.176276	-1.24446	4.328	-0.287537	0.773701	NaN	Low	0.218338	0.0921529
4930542M03Rik	4930542M03Rik	0	NaN	NaN	NaN	NaN	NaN	Low	NaN	NaN
4930543E12Rik	4930543E12Rik	0	NaN	NaN	NaN	NaN	NaN	Low	NaN	NaN
4930543N07Rik	4930543N07Rik	0	NaN	NaN	NaN	NaN	NaN	Low	NaN	NaN
4930544D05Rik	4930544D05Rik	0	NaN	NaN	NaN	NaN	NaN	Low	NaN	NaN
4930544G11Rik	4930544G11Rik	0	NaN	NaN	NaN	NaN	NaN	Low	NaN	NaN
4930544M13Rik	4930544M13Rik	0	NaN	NaN	NaN	NaN	NaN	Low	NaN	NaN
4930545E07Rik	4930545E07Rik	0	NaN	NaN	NaN	NaN	NaN	Low	NaN	NaN
4930545L23Rik	4930545L23Rik	0	NaN	NaN	NaN	NaN	NaN	Low	NaN	NaN
4930546C10Rik	4930546C10Rik	0	NaN	NaN	NaN	NaN	NaN	Low	NaN	NaN
4930546K05Rik	4930546K05Rik	0	NaN	NaN	NaN	NaN	NaN	Low	NaN	NaN
4930547E08Rik	4930547E08Rik	0	NaN	NaN	NaN	NaN	NaN	Low	NaN	NaN
4930547E14Rik	4930547E14Rik	0	NaN	NaN	NaN	NaN	NaN	Low	NaN	NaN
4930548G14Rik	4930548G14Rik	0	NaN	NaN	NaN	NaN	NaN	Low	NaN	NaN
4930548H24Rik	4930548H24Rik	0.599043	1.80482	3.50382	0.515101	0.606483	NaN	Low	0.327116	1.1429
4930548J01Rik	4930548J01Rik	0	NaN	NaN	NaN	NaN	NaN	Low	NaN	NaN
4930548K13Rik	4930548K13Rik	0	NaN	NaN	NaN	NaN	NaN	Low	NaN	NaN
4930549C15Rik	4930549C15Rik	0	NaN	NaN	NaN	NaN	NaN	Low	NaN	NaN
4930549G23Rik	4930549G23Rik	0.176276	-1.24446	4.328	-0.287537	0.773701	NaN	Low	0.218338	0.0921529
4930550C17Rik	4930550C17Rik	0	NaN	NaN	NaN	NaN	NaN	Low	NaN	NaN
4930550L24Rik	4930550L24Rik	0.527744	-2.46871	3.73781	-0.660469	0.508953	NaN	Low	0.726036	0.131161
4930552N02Rik	4930552N02Rik	0	NaN	NaN	NaN	NaN	NaN	Low	NaN	NaN
4930552P12Rik	4930552P12Rik	0	NaN	NaN	NaN	NaN	NaN	Low	NaN	NaN
4930553C11Rik	4930553C11Rik	0	NaN	NaN	NaN	NaN	NaN	Low	NaN	NaN
4930553E22Rik	4930553E22Rik	0	NaN	NaN	NaN	NaN	NaN	Low	NaN	NaN
4930553J12Rik	4930553J12Rik	0	NaN	NaN	NaN	NaN	NaN	Low	NaN	NaN
4930553P18Rik	4930553P18Rik	0.941264	-1.5878	2.51692	-0.630851	0.528138	NaN	Low	1.21054	0.402719
4930554C24Rik	4930554C24Rik	0	NaN	NaN	NaN	NaN	NaN	Low	NaN	NaN
4930554G24Rik	4930554G24Rik	0	NaN	NaN	NaN	NaN	NaN	Low	NaN	NaN
4930554H23Rik	4930554H23Rik	0	NaN	NaN	NaN	NaN	NaN	Low	NaN	NaN
4930554I06Rik	4930554I06Rik	0	NaN	NaN	NaN	NaN	NaN	Low	NaN	NaN
4930555B11Rik	4930555B11Rik	0	NaN	NaN	NaN	NaN	NaN	Low	NaN	NaN
4930555B12Rik	4930555B12Rik	0	NaN	NaN	NaN	NaN	NaN	Low	NaN	NaN
4930555G01Rik	4930555G01Rik	0.769449	-2.99286	3.38146	-0.885078	0.376115	NaN	Low	1.08596	0.136419
4930555G21Rik	4930555G21Rik	0	NaN	NaN	NaN	NaN	NaN	Low	NaN	NaN
4930555K05Rik	4930555K05Rik	0	NaN	NaN	NaN	NaN	NaN	Low	NaN	NaN
4930555K19Rik	4930555K19Rik	0	NaN	NaN	NaN	NaN	NaN	Low	NaN	NaN
4930556C24Rik	4930556C24Rik	0	NaN	NaN	NaN	NaN	NaN	Low	NaN	NaN
4930556G01Rik	4930556G01Rik	0	NaN	NaN	NaN	NaN	NaN	Low	NaN	NaN
4930556J02Rik	4930556J02Rik	0	NaN	NaN	NaN	NaN	NaN	Low	NaN	NaN
4930556L07Rik	4930556L07Rik	0	NaN	NaN	NaN	NaN	NaN	Low	NaN	NaN
4930556N09Rik	4930556N09Rik	0	NaN	NaN	NaN	NaN	NaN	Low	NaN	NaN
4930556N13Rik	4930556N13Rik	0	NaN	NaN	NaN	NaN	NaN	Low	NaN	NaN
4930557F10Rik	4930557F10Rik	0	NaN	NaN	NaN	NaN	NaN	Low	NaN	NaN
4930557J02Rik	4930557J02Rik	0	NaN	NaN	NaN	NaN	NaN	Low	NaN	NaN
4930557K07Rik	4930557K07Rik	0	NaN	NaN	NaN	NaN	NaN	Low	NaN	NaN
4930558C23Rik	4930558C23Rik	0	NaN	NaN	NaN	NaN	NaN	Low	NaN	NaN
4930558F17Rik	4930558F17Rik	0	NaN	NaN	NaN	NaN	NaN	Low	NaN	NaN
4930558G05Rik	4930558G05Rik	0	NaN	NaN	NaN	NaN	NaN	Low	NaN	NaN
4930558J18Rik	4930558J18Rik	0.557229	1.79218	2.95756	0.605967	0.544537	NaN	Low	0.30598	1.05973
4930558K02Rik	4930558K02Rik	0	NaN	NaN	NaN	NaN	NaN	Low	NaN	NaN
4930559C10Rik	4930559C10Rik	0	NaN	NaN	NaN	NaN	NaN	Low	NaN	NaN
4930562C15Rik	4930562C15Rik	0.377752	-1.99054	4.17807	-0.476426	0.633771	NaN	Low	0.503302	0.126653
4930562F07Rik	4930562F07Rik	0	NaN	NaN	NaN	NaN	NaN	Low	NaN	NaN
4930563F08Rik	4930563F08Rik	0	NaN	NaN	NaN	NaN	NaN	Low	NaN	NaN
4930563H07Rik	4930563H07Rik	0	NaN	NaN	NaN	NaN	NaN	Low	NaN	NaN
4930563J15Rik	4930563J15Rik	0	NaN	NaN	NaN	NaN	NaN	Low	NaN	NaN
4930563M20Rik	4930563M20Rik	0	NaN	NaN	NaN	NaN	NaN	Low	NaN	NaN
4930563M21Rik	4930563M21Rik	0	NaN	NaN	NaN	NaN	NaN	Low	NaN	NaN
4930564C03Rik	4930564C03Rik	0	NaN	NaN	NaN	NaN	NaN	Low	NaN	NaN
4930564D02Rik	4930564D02Rik	0	NaN	NaN	NaN	NaN	NaN	Low	NaN	NaN
4930565D16Rik	4930565D16Rik	0	NaN	NaN	NaN	NaN	NaN	Low	NaN	NaN
4930565N06Rik	4930565N06Rik	0	NaN	NaN	NaN	NaN	NaN	Low	NaN	NaN
4930567H12Rik	4930567H12Rik	0	NaN	NaN	NaN	NaN	NaN	Low	NaN	NaN
4930567H17Rik	4930567H17Rik	0	NaN	NaN	NaN	NaN	NaN	Low	NaN	NaN
4930567J20Rik	4930567J20Rik	0	NaN	NaN	NaN	NaN	NaN	Low	NaN	NaN
4930567K12Rik	4930567K12Rik	0	NaN	NaN	NaN	NaN	NaN	Low	NaN	NaN
4930567K20Rik	4930567K20Rik	0	NaN	NaN	NaN	NaN	NaN	Low	NaN	NaN
4930568D16Rik	4930568D16Rik	0	NaN	NaN	NaN	NaN	NaN	Low	NaN	NaN
4930568E12Rik	4930568E12Rik	0	NaN	NaN	NaN	NaN	NaN	Low	NaN	NaN
4930568G15Rik	4930568G15Rik	0	NaN	NaN	NaN	NaN	NaN	Low	NaN	NaN
4930571K23Rik	4930571K23Rik	0	NaN	NaN	NaN	NaN	NaN	Low	NaN	NaN
4930571O06Rik	4930571O06Rik	0	NaN	NaN	NaN	NaN	NaN	Low	NaN	NaN
4930572K03Rik	4930572K03Rik	0	NaN	NaN	NaN	NaN	NaN	Low	NaN	NaN
4930572O03Rik	4930572O03Rik	1.30744	1.5347	2.05114	0.74822	0.454328	NaN	Low	0.800918	2.32049
4930572O13Rik	4930572O13Rik	0	NaN	NaN	NaN	NaN	NaN	Low	NaN	NaN
4930573H18Rik	4930573H18Rik	0.377754	-1.99052	4.17806	-0.476423	0.633773	NaN	Low	0.503303	0.126655
4930573O16Rik	4930573O16Rik	0	NaN	NaN	NaN	NaN	NaN	Low	NaN	NaN
4930578E11Rik	4930578E11Rik	0	NaN	NaN	NaN	NaN	NaN	Low	NaN	NaN
4930578G10Rik	4930578G10Rik	1.56277	-0.557999	1.80319	-0.309452	0.756978	NaN	Low	1.74986	1.18858
4930578I06Rik	4930578I06Rik	0	NaN	NaN	NaN	NaN	NaN	Low	NaN	NaN
4930578M01Rik	4930578M01Rik	0.989539	-0.499322	2.65356	-0.18817	0.850743	NaN	Low	1.09647	0.775684
4930578N18Rik	4930578N18Rik	0	NaN	NaN	NaN	NaN	NaN	Low	NaN	NaN
4930579D09Rik	4930579D09Rik	0	NaN	NaN	NaN	NaN	NaN	Low	NaN	NaN
4930579G18Rik	4930579G18Rik	0.43539	1.18498	3.91247	0.302873	0.761986	NaN	Low	0.305636	0.694896
4930579H20Rik	4930579H20Rik	0	NaN	NaN	NaN	NaN	NaN	Low	NaN	NaN
4930579J19Rik	4930579J19Rik	0	NaN	NaN	NaN	NaN	NaN	Low	NaN	NaN
4930579P08Rik	4930579P08Rik	0	NaN	NaN	NaN	NaN	NaN	Low	NaN	NaN
4930583I09Rik	4930583I09Rik	0	NaN	NaN	NaN	NaN	NaN	Low	NaN	NaN
4930583K01Rik	4930583K01Rik	0.549027	-0.585879	3.2205	-0.181921	0.855644	NaN	Low	0.617754	0.411574
4930583P06Rik	4930583P06Rik	0	NaN	NaN	NaN	NaN	NaN	Low	NaN	NaN
4930584F24Rik	4930584F24Rik	0	NaN	NaN	NaN	NaN	NaN	Low	NaN	NaN
4930586N03Rik	4930586N03Rik	0	NaN	NaN	NaN	NaN	NaN	Low	NaN	NaN
4930587E11Rik	4930587E11Rik	0	NaN	NaN	NaN	NaN	NaN	Low	NaN	NaN
4930589L23Rik	4930589L23Rik	0.132207	0.929966	4.32593	0.214975	0.829787	NaN	Low	0.101561	0.193498
4930590A17Rik	4930590A17Rik	0	NaN	NaN	NaN	NaN	NaN	Low	NaN	NaN
4930590J08Rik	4930590J08Rik	0.693069	0.400786	2.9272	0.136918	0.891096	NaN	Low	0.626225	0.826759
4930590L20Rik	4930590L20Rik	0	NaN	NaN	NaN	NaN	NaN	Low	NaN	NaN
4930591A17Rik	4930591A17Rik	0	NaN	NaN	NaN	NaN	NaN	Low	NaN	NaN
4930591E09Rik	4930591E09Rik	0	NaN	NaN	NaN	NaN	NaN	Low	NaN	NaN
4930592A05Rik	4930592A05Rik	0	NaN	NaN	NaN	NaN	NaN	Low	NaN	NaN
4930592I03Rik	4930592I03Rik	0	NaN	NaN	NaN	NaN	NaN	Low	NaN	NaN
4930593A02Rik	4930593A02Rik	0.163207	-1.24446	4.328	-0.287537	0.773701	NaN	Low	0.202151	0.085321
4930593C16Rik	4930593C16Rik	0.129561	0.915269	4.32714	0.211518	0.832483	NaN	Low	0.100024	0.188636
4930594O21Rik	4930594O21Rik	0	NaN	NaN	NaN	NaN	NaN	Low	NaN	NaN
4930595D18Rik	4930595D18Rik	0	NaN	NaN	NaN	NaN	NaN	Low	NaN	NaN
4930595M18Rik	4930595M18Rik	0	NaN	NaN	NaN	NaN	NaN	Low	NaN	NaN
4930596D02Rik	4930596D02Rik	0	NaN	NaN	NaN	NaN	NaN	Low	NaN	NaN
4930596I21Rik	4930596I21Rik	0.132207	0.929966	4.32593	0.214975	0.829787	NaN	Low	0.101561	0.193498
4930597A21Rik	4930597A21Rik	0.176276	-1.24446	4.328	-0.287537	0.773701	NaN	Low	0.218338	0.0921529
4930597G03Rik	4930597G03Rik	0	NaN	NaN	NaN	NaN	NaN	Low	NaN	NaN
4930598F16Rik	4930598F16Rik	0	NaN	NaN	NaN	NaN	NaN	Low	NaN	NaN
4931402G19Rik	4931402G19Rik	0	NaN	NaN	NaN	NaN	NaN	Low	NaN	NaN
4931403E22Rik	4931403E22Rik	0.201475	-1.24446	4.328	-0.287537	0.773701	NaN	Low	0.24955	0.105326
4931403G20Rik	4931403G20Rik	0	NaN	NaN	NaN	NaN	NaN	Low	NaN	NaN
4931406B18Rik	4931406B18Rik	0.129561	0.915269	4.32714	0.211518	0.832483	NaN	Low	0.100024	0.188636
4931408C20Rik	4931408C20Rik	0	NaN	NaN	NaN	NaN	NaN	Low	NaN	NaN
4931409K22Rik	4931409K22Rik	0.176276	-1.24446	4.328	-0.287537	0.773701	NaN	Low	0.218338	0.0921529
4931417E11Rik	4931417E11Rik	0	NaN	NaN	NaN	NaN	NaN	Low	NaN	NaN
4931419H13Rik	4931419H13Rik	0	NaN	NaN	NaN	NaN	NaN	Low	NaN	NaN
4931420L22Rik	4931420L22Rik	0	NaN	NaN	NaN	NaN	NaN	Low	NaN	NaN
4931422A03Rik	4931422A03Rik	0	NaN	NaN	NaN	NaN	NaN	Low	NaN	NaN
4931423N10Rik	4931423N10Rik	0.939733	-0.412952	2.31305	-0.178531	0.858306	NaN	Low	1.02476	0.769681
4931428L18Rik	4931428L18Rik	0.132207	0.929966	4.32593	0.214975	0.829787	NaN	Low	0.101561	0.193498
4931429L15Rik	4931429L15Rik	0	NaN	NaN	NaN	NaN	NaN	Low	NaN	NaN
4931429P17Rik	4931429P17Rik	0	NaN	NaN	NaN	NaN	NaN	Low	NaN	NaN
4931430N09Rik	4931430N09Rik	0.30583	0.194148	4.32715	0.0448675	0.964213	NaN	Low	0.291818	0.333853
4931431B13Rik	4931431B13Rik	0	NaN	NaN	NaN	NaN	NaN	Low	NaN	NaN
4931431C16Rik	4931431C16Rik	0.994522	-0.473402	2.65074	-0.178592	0.858258	NaN	Low	1.09679	0.789981
4931440F15Rik	4931440F15Rik	1.26601	-2.11405	2.14823	-0.984091	0.325071	NaN	Low	1.70239	0.393247
4931440J10Rik	4931440J10Rik	0.330925	0.195939	4.3272	0.0452808	0.963883	NaN	Low	0.315621	0.361534
4932411N23Rik	4932411N23Rik	0	NaN	NaN	NaN	NaN	NaN	Low	NaN	NaN
4932412D23Rik	4932412D23Rik	0.59359	-2.60628	3.09299	-0.84264	0.39943	NaN	Low	0.822823	0.135125
4932413F04Rik	4932413F04Rik	0	NaN	NaN	NaN	NaN	NaN	Low	NaN	NaN
4932414J04Rik	4932414J04Rik	0	NaN	NaN	NaN	NaN	NaN	Low	NaN	NaN
4932414N04Rik	4932414N04Rik	0	NaN	NaN	NaN	NaN	NaN	Low	NaN	NaN
4932415M13Rik	4932415M13Rik	0	NaN	NaN	NaN	NaN	NaN	Low	NaN	NaN
4932429P05Rik	4932429P05Rik	0	NaN	NaN	NaN	NaN	NaN	Low	NaN	NaN
4932435O22Rik	4932435O22Rik	0.794463	0.984849	2.73539	0.36004	0.718817	NaN	Low	0.598976	1.18544
4932441J04Rik	4932441J04Rik	0	NaN	NaN	NaN	NaN	NaN	Low	NaN	NaN
4932702P03Rik	4932702P03Rik	0.392147	-1.99045	4.12616	-0.482399	0.629523	NaN	Low	0.522478	0.131487
4933400A11Rik	4933400A11Rik	0	NaN	NaN	NaN	NaN	NaN	Low	NaN	NaN
4933400B14Rik	4933400B14Rik	0	NaN	NaN	NaN	NaN	NaN	Low	NaN	NaN
4933400C23Rik	4933400C23Rik	0	NaN	NaN	NaN	NaN	NaN	Low	NaN	NaN
4933400F21Rik	4933400F21Rik	0	NaN	NaN	NaN	NaN	NaN	Low	NaN	NaN
4933400L20Rik	4933400L20Rik	0	NaN	NaN	NaN	NaN	NaN	Low	NaN	NaN
4933401B06Rik	4933401B06Rik	0	NaN	NaN	NaN	NaN	NaN	Low	NaN	NaN
4933401D09Rik	4933401D09Rik	0	NaN	NaN	NaN	NaN	NaN	Low	NaN	NaN
4933402C06Rik	4933402C06Rik	0.435524	1.18778	3.91211	0.303616	0.76142	NaN	Low	0.305415	0.695742
4933402D24Rik	4933402D24Rik	0	NaN	NaN	NaN	NaN	NaN	Low	NaN	NaN
4933402E13Rik	4933402E13Rik	0	NaN	NaN	NaN	NaN	NaN	Low	NaN	NaN
4933402J07Rik	4933402J07Rik	0	NaN	NaN	NaN	NaN	NaN	Low	NaN	NaN
4933402J10Rik	4933402J10Rik	0	NaN	NaN	NaN	NaN	NaN	Low	NaN	NaN
4933402J15Rik	4933402J15Rik	0	NaN	NaN	NaN	NaN	NaN	Low	NaN	NaN
4933402N03Rik	4933402N03Rik	0	NaN	NaN	NaN	NaN	NaN	Low	NaN	NaN
4933402N22Rik	4933402N22Rik	0	NaN	NaN	NaN	NaN	NaN	Low	NaN	NaN
4933403O08Rik	4933403O08Rik	0.593587	-2.60628	3.093	-0.842638	0.399431	NaN	Low	0.822817	0.135125
4933404G15Rik	4933404G15Rik	0	NaN	NaN	NaN	NaN	NaN	Low	NaN	NaN
4933404K08Rik	4933404K08Rik	0	NaN	NaN	NaN	NaN	NaN	Low	NaN	NaN
4933404K13Rik	4933404K13Rik	0	NaN	NaN	NaN	NaN	NaN	Low	NaN	NaN
4933405D12Rik	4933405D12Rik	1.11484	-1.88112	2.4439	-0.769722	0.441465	NaN	Low	1.4724	0.399716
4933405E24Rik	4933405E24Rik	0	NaN	NaN	NaN	NaN	NaN	Low	NaN	NaN
4933405L10Rik	4933405L10Rik	1.0154	-3.38236	3.17557	-1.06512	0.286822	NaN	Low	1.45341	0.139378
4933405O20Rik	4933405O20Rik	0.264414	1.93279	4.20493	0.459648	0.645769	NaN	Low	0.136344	0.520553
4933406D12Rik	4933406D12Rik	0	NaN	NaN	NaN	NaN	NaN	Low	NaN	NaN
4933406F09Rik	4933406F09Rik	0	NaN	NaN	NaN	NaN	NaN	Low	NaN	NaN
4933406G16Rik	4933406G16Rik	0	NaN	NaN	NaN	NaN	NaN	Low	NaN	NaN
4933406J09Rik	4933406J09Rik	0	NaN	NaN	NaN	NaN	NaN	Low	NaN	NaN
4933406J10Rik	4933406J10Rik	0	NaN	NaN	NaN	NaN	NaN	Low	NaN	NaN
4933406K04Rik	4933406K04Rik	0	NaN	NaN	NaN	NaN	NaN	Low	NaN	NaN
4933406M09Rik	4933406M09Rik	0	NaN	NaN	NaN	NaN	NaN	Low	NaN	NaN
4933407E24Rik	4933407E24Rik	0.593659	-2.60637	3.09293	-0.842685	0.399405	NaN	Low	0.822921	0.135134
4933407G14Rik	4933407G14Rik	0.546877	-0.608761	3.2241	-0.188816	0.850237	NaN	Low	0.617763	0.405104
4933407I05Rik	4933407I05Rik	0	NaN	NaN	NaN	NaN	NaN	Low	NaN	NaN
4933407L21Rik	4933407L21Rik	0.649557	3.23145	3.26356	0.990158	0.322097	NaN	Low	0.171055	1.60656
4933408J17Rik	4933408J17Rik	0.326415	-1.89168	4.32497	-0.437385	0.661832	NaN	Low	0.431482	0.116281
4933408N05Rik	4933408N05Rik	0	NaN	NaN	NaN	NaN	NaN	Low	NaN	NaN
4933409F18Rik	4933409F18Rik	0	NaN	NaN	NaN	NaN	NaN	Low	NaN	NaN
4933409G03Rik	4933409G03Rik	0	NaN	NaN	NaN	NaN	NaN	Low	NaN	NaN
4933411E08Rik	4933411E08Rik	0	NaN	NaN	NaN	NaN	NaN	Low	NaN	NaN
4933411G06Rik	4933411G06Rik	0	NaN	NaN	NaN	NaN	NaN	Low	NaN	NaN
4933412E24Rik	4933412E24Rik	0	NaN	NaN	NaN	NaN	NaN	Low	NaN	NaN
4933412O06Rik	4933412O06Rik	0	NaN	NaN	NaN	NaN	NaN	Low	NaN	NaN
4933413J09Rik	4933413J09Rik	0.176276	-1.24446	4.328	-0.287537	0.773701	NaN	Low	0.218338	0.0921529
4933413L06Rik	4933413L06Rik	0	NaN	NaN	NaN	NaN	NaN	Low	NaN	NaN
4933415F23Rik	4933415F23Rik	0	NaN	NaN	NaN	NaN	NaN	Low	NaN	NaN
4933416C03Rik	4933416C03Rik	0	NaN	NaN	NaN	NaN	NaN	Low	NaN	NaN
4933416E03Rik	4933416E03Rik	0	NaN	NaN	NaN	NaN	NaN	Low	NaN	NaN
4933416I08Rik	4933416I08Rik	0	NaN	NaN	NaN	NaN	NaN	Low	NaN	NaN
4933416M06Rik	4933416M06Rik	0.731984	-2.93304	2.89561	-1.01293	0.311095	NaN	Low	1.03051	0.134934
4933416M07Rik	4933416M07Rik	0	NaN	NaN	NaN	NaN	NaN	Low	NaN	NaN
4933416O17Rik	4933416O17Rik	0	NaN	NaN	NaN	NaN	NaN	Low	NaN	NaN
4933417A18Rik	4933417A18Rik	0	NaN	NaN	NaN	NaN	NaN	Low	NaN	NaN
4933417E11Rik	4933417E11Rik	0	NaN	NaN	NaN	NaN	NaN	Low	NaN	NaN
4933417G07Rik	4933417G07Rik	0	NaN	NaN	NaN	NaN	NaN	Low	NaN	NaN
4933417O13Rik	4933417O13Rik	0.201475	-1.24446	4.328	-0.287537	0.773701	NaN	Low	0.24955	0.105326
4933421I07Rik	4933421I07Rik	0	NaN	NaN	NaN	NaN	NaN	Low	NaN	NaN
4933422A05Rik	4933422A05Rik	0	NaN	NaN	NaN	NaN	NaN	Low	NaN	NaN
4933424G05Rik	4933424G05Rik	1.56443	0.519515	1.71237	0.303389	0.761593	NaN	Low	1.36692	1.95945
4933424G06Rik	4933424G06Rik	0	NaN	NaN	NaN	NaN	NaN	Low	NaN	NaN
4933424L21Rik	4933424L21Rik	0	NaN	NaN	NaN	NaN	NaN	Low	NaN	NaN
4933425B07Rik	4933425B07Rik	0	NaN	NaN	NaN	NaN	NaN	Low	NaN	NaN
4933425L06Rik	4933425L06Rik	0	NaN	NaN	NaN	NaN	NaN	Low	NaN	NaN
4933427D06Rik	4933427D06Rik	0	NaN	NaN	NaN	NaN	NaN	Low	NaN	NaN
4933427E13Rik	4933427E13Rik	0	NaN	NaN	NaN	NaN	NaN	Low	NaN	NaN
4933427I22Rik	4933427I22Rik	0	NaN	NaN	NaN	NaN	NaN	Low	NaN	NaN
4933428C19Rik	4933428C19Rik	0	NaN	NaN	NaN	NaN	NaN	Low	NaN	NaN
4933428G20Rik	4933428G20Rik	0.259122	1.90627	4.20721	0.453097	0.650479	NaN	Low	0.135232	0.506903
4933428M09Rik	4933428M09Rik	0	NaN	NaN	NaN	NaN	NaN	Low	NaN	NaN
4933429K18Rik	4933429K18Rik	0	NaN	NaN	NaN	NaN	NaN	Low	NaN	NaN
4933429O19Rik	4933429O19Rik	1.09008	-1.87107	2.7137	-0.689491	0.490514	NaN	Low	1.4385	0.393243
4933430H16Rik	4933430H16Rik	0	NaN	NaN	NaN	NaN	NaN	Low	NaN	NaN
4933430M04Rik	4933430M04Rik	0.132207	0.929966	4.32593	0.214975	0.829787	NaN	Low	0.101561	0.193498
4933430N04Rik	4933430N04Rik	0	NaN	NaN	NaN	NaN	NaN	Low	NaN	NaN
4933431G14Rik	4933431G14Rik	0.163207	-1.24446	4.328	-0.287537	0.773701	NaN	Low	0.202151	0.085321
4933432G23Rik	4933432G23Rik	0	NaN	NaN	NaN	NaN	NaN	Low	NaN	NaN
4933432I03Rik	4933432I03Rik	0.201475	-1.24446	4.328	-0.287537	0.773701	NaN	Low	0.24955	0.105326
4933432I09Rik	4933432I09Rik	0	NaN	NaN	NaN	NaN	NaN	Low	NaN	NaN
4933432K03Rik	4933432K03Rik	0	NaN	NaN	NaN	NaN	NaN	Low	NaN	NaN
4933433F19Rik	4933433F19Rik	0	NaN	NaN	NaN	NaN	NaN	Low	NaN	NaN
4933433G08Rik	4933433G08Rik	0	NaN	NaN	NaN	NaN	NaN	Low	NaN	NaN
4933433G19Rik	4933433G19Rik	0.129561	0.915269	4.32714	0.211518	0.832483	NaN	Low	0.100024	0.188636
4933433H22Rik	4933433H22Rik	0.292875	0.189906	4.32701	0.0438886	0.964993	NaN	Low	0.279755	0.319114
4933436E23Rik	4933436E23Rik	0.201475	-1.24446	4.328	-0.287537	0.773701	NaN	Low	0.24955	0.105326
4933436H12Rik	4933436H12Rik	0	NaN	NaN	NaN	NaN	NaN	Low	NaN	NaN
4933436I01Rik	4933436I01Rik	0.132207	0.929966	4.32593	0.214975	0.829787	NaN	Low	0.101561	0.193498
4933438B17Rik	4933438B17Rik	0	NaN	NaN	NaN	NaN	NaN	Low	NaN	NaN
4933438K21Rik	4933438K21Rik	0.697933	-1.11654	3.01495	-0.370333	0.711134	NaN	Low	0.850723	0.392353
4933439K11Rik	4933439K11Rik	0.926494	1.40936	2.54933	0.552835	0.580377	NaN	Low	0.596944	1.58559
4933440J02Rik	4933440J02Rik	0	NaN	NaN	NaN	NaN	NaN	Low	NaN	NaN
4933440M02Rik	4933440M02Rik	0	NaN	NaN	NaN	NaN	NaN	Low	NaN	NaN
5031410I06Rik	5031410I06Rik	0	NaN	NaN	NaN	NaN	NaN	Low	NaN	NaN
5031425F14Rik	5031425F14Rik	1.10021	-1.87627	2.40794	-0.7792	0.435862	NaN	Low	1.4525	0.395643
5031434C07Rik	5031434C07Rik	0.392134	-1.99054	4.12622	-0.482412	0.629513	NaN	Low	0.522464	0.131475
5033404E19Rik	5033404E19Rik	0	NaN	NaN	NaN	NaN	NaN	Low	NaN	NaN
5033428I22Rik	5033428I22Rik	0	NaN	NaN	NaN	NaN	NaN	Low	NaN	NaN
5330411J11Rik	5330411J11Rik	0.201475	-1.24446	4.328	-0.287537	0.773701	NaN	Low	0.24955	0.105326
5330413P13Rik	5330413P13Rik	0	NaN	NaN	NaN	NaN	NaN	Low	NaN	NaN
5330416C01Rik	5330416C01Rik	0.129561	0.915269	4.32714	0.211518	0.832483	NaN	Low	0.100024	0.188636
5330434G04Rik	5330434G04Rik	0	NaN	NaN	NaN	NaN	NaN	Low	NaN	NaN
5330439B14Rik	5330439B14Rik	0	NaN	NaN	NaN	NaN	NaN	Low	NaN	NaN
5430401F13Rik	5430401F13Rik	0	NaN	NaN	NaN	NaN	NaN	Low	NaN	NaN
5430402E10Rik	5430402E10Rik	0	NaN	NaN	NaN	NaN	NaN	Low	NaN	NaN
5430403N17Rik	5430403N17Rik	0	NaN	NaN	NaN	NaN	NaN	Low	NaN	NaN
5430419D17Rik	5430419D17Rik	0	NaN	NaN	NaN	NaN	NaN	Low	NaN	NaN
5430421F17Rik	5430421F17Rik	0.692313	0.403972	2.92759	0.137988	0.89025	NaN	Low	0.624992	0.826955
5430425K12Rik	5430425K12Rik	0.987549	2.78758	2.36963	1.17638	0.239444	NaN	Low	0.332706	2.29724
5430427M07Rik	5430427M07Rik	0	NaN	NaN	NaN	NaN	NaN	Low	NaN	NaN
5430428K19Rik	5430428K19Rik	0	NaN	NaN	NaN	NaN	NaN	Low	NaN	NaN
5430431A17Rik	5430431A17Rik	0.259122	1.90627	4.20721	0.453097	0.650479	NaN	Low	0.135232	0.506903
5430434I15Rik	5430434I15Rik	0	NaN	NaN	NaN	NaN	NaN	Low	NaN	NaN
5430440P10Rik	5430440P10Rik	0.85769	1.49948	2.70151	0.555054	0.578858	NaN	Low	0.533012	1.50705
5530400C23Rik	5530400C23Rik	0	NaN	NaN	NaN	NaN	NaN	Low	NaN	NaN
5530401A14Rik	5530401A14Rik	0	NaN	NaN	NaN	NaN	NaN	Low	NaN	NaN
5730412P04Rik	5730412P04Rik	0	NaN	NaN	NaN	NaN	NaN	Low	NaN	NaN
5730416F02Rik	5730416F02Rik	0	NaN	NaN	NaN	NaN	NaN	Low	NaN	NaN
5730422E09Rik	5730422E09Rik	1.50431	1.10721	1.68649	0.65652	0.511489	NaN	Low	1.08633	2.34027
5730435O14Rik	5730435O14Rik	0.73127	-2.93195	2.89607	-1.01239	0.311352	NaN	Low	1.02946	0.134897
5730460C07Rik	5730460C07Rik	0.345372	0.194948	4.30745	0.0452583	0.963901	NaN	Low	0.329482	0.377152
5730488B01Rik	5730488B01Rik	0	NaN	NaN	NaN	NaN	NaN	Low	NaN	NaN
5730522E02Rik	5730522E02Rik	0.604425	-2.63934	4.28327	-0.616198	0.537764	NaN	Low	0.839285	0.134706
5830408C22Rik	5830408C22Rik	0.176276	-1.24446	4.328	-0.287537	0.773701	NaN	Low	0.218338	0.0921529
5830416I19Rik	5830416I19Rik	0	NaN	NaN	NaN	NaN	NaN	Low	NaN	NaN
5830418P13Rik	5830418P13Rik	0.305846	0.193707	4.32713	0.0447657	0.964294	NaN	Low	0.291865	0.333806
5830428M24Rik	5830428M24Rik	1.4423	0.182239	1.73851	0.104825	0.916515	NaN	Low	1.38035	1.5662
5830432E09Rik	5830432E09Rik	1.48781	-3.95023	2.40111	-1.64517	0.0999352	NaN	Low	2.16179	0.139855
5930412G12Rik	5930412G12Rik	1.32411	-0.252198	1.71671	-0.146908	0.883205	NaN	Low	1.39889	1.17453
5930438M14Rik	5930438M14Rik	0.132207	0.929966	4.32593	0.214975	0.829787	NaN	Low	0.101561	0.193498
6030407O03Rik	6030407O03Rik	0.546905	-0.609184	3.22403	-0.188951	0.850131	NaN	Low	0.617839	0.405035
6030408B16Rik	6030408B16Rik	1.21849	3.1947	2.24663	1.42199	0.155028	NaN	Low	0.327673	3.00013
6030440G07Rik	6030440G07Rik	0	NaN	NaN	NaN	NaN	NaN	Low	NaN	NaN
6030466F02Rik	6030466F02Rik	0	NaN	NaN	NaN	NaN	NaN	Low	NaN	NaN
6030468B19Rik	6030468B19Rik	0.129561	0.915269	4.32714	0.211518	0.832483	NaN	Low	0.100024	0.188636
6030469F06Rik	6030469F06Rik	0	NaN	NaN	NaN	NaN	NaN	Low	NaN	NaN
6030471H07Rik	6030471H07Rik	0	NaN	NaN	NaN	NaN	NaN	Low	NaN	NaN
6030498E09Rik	6030498E09Rik	0	NaN	NaN	NaN	NaN	NaN	Low	NaN	NaN
6330407A03Rik	6330407A03Rik	1.24391	2.34652	2.25821	1.0391	0.298757	NaN	Low	0.526639	2.67846
6330409D20Rik	6330409D20Rik	0.163207	-1.24446	4.328	-0.287537	0.773701	NaN	Low	0.202151	0.085321
6330415B21Rik	6330415B21Rik	0.756966	-2.9697	2.56549	-1.15756	0.247045	NaN	Low	1.06733	0.136247
6430411K18Rik	6430411K18Rik	0	NaN	NaN	NaN	NaN	NaN	Low	NaN	NaN
6430503K07Rik	6430503K07Rik	0	NaN	NaN	NaN	NaN	NaN	Low	NaN	NaN
6430531B16Rik	6430531B16Rik	1.2141	3.16515	2.19744	1.44038	0.149759	NaN	Low	0.332014	2.97826
6430553K19Rik	6430553K19Rik	0.993221	1.82703	2.16171	0.845177	0.398012	NaN	Low	0.537064	1.90553
6430584L05Rik	6430584L05Rik	0.728251	2.20851	2.70831	0.815456	0.414812	NaN	Low	0.329925	1.5249
6430628N08Rik	6430628N08Rik	0	NaN	NaN	NaN	NaN	NaN	Low	NaN	NaN
6430710C18Rik	6430710C18Rik	0.129561	0.915269	4.32714	0.211518	0.832483	NaN	Low	0.100024	0.188636
6530411M01Rik	6530411M01Rik	0	NaN	NaN	NaN	NaN	NaN	Low	NaN	NaN
6720468P15Rik	6720468P15Rik	0.176276	-1.24446	4.328	-0.287537	0.773701	NaN	Low	0.218338	0.0921529
6720483E21Rik	6720483E21Rik	0.737363	-1.19016	2.98817	-0.398292	0.690415	NaN	Low	0.907243	0.397602
6820426E19Rik	6820426E19Rik	0.671782	-1.06432	3.03382	-0.350819	0.725724	NaN	Low	0.81323	0.388885
7420426K07Rik	7420426K07Rik	0	NaN	NaN	NaN	NaN	NaN	Low	NaN	NaN
7420700N18Rik	7420700N18Rik	0	NaN	NaN	NaN	NaN	NaN	Low	NaN	NaN
7420701I03Rik	7420701I03Rik	0	NaN	NaN	NaN	NaN	NaN	Low	NaN	NaN
7530416G11Rik	7530416G11Rik	0	NaN	NaN	NaN	NaN	NaN	Low	NaN	NaN
7630403G23Rik	7630403G23Rik	0	NaN	NaN	NaN	NaN	NaN	Low	NaN	NaN
8030411F24Rik	8030411F24Rik	0	NaN	NaN	NaN	NaN	NaN	Low	NaN	NaN
8030423F21Rik	8030423F21Rik	0.129561	0.915269	4.32714	0.211518	0.832483	NaN	Low	0.100024	0.188636
8030423J24Rik	8030423J24Rik	0	NaN	NaN	NaN	NaN	NaN	Low	NaN	NaN
8030442B05Rik	8030442B05Rik	0	NaN	NaN	NaN	NaN	NaN	Low	NaN	NaN
8030443G20Rik	8030443G20Rik	0	NaN	NaN	NaN	NaN	NaN	Low	NaN	NaN
8030451O07Rik	8030451O07Rik	0	NaN	NaN	NaN	NaN	NaN	Low	NaN	NaN
8030455M16Rik	8030455M16Rik	0	NaN	NaN	NaN	NaN	NaN	Low	NaN	NaN
8030474K03Rik	8030474K03Rik	0.431756	-2.07991	4.31755	-0.481734	0.629995	NaN	Low	0.579142	0.136984
8430422H06Rik	8430422H06Rik	0	NaN	NaN	NaN	NaN	NaN	Low	NaN	NaN
8430423G03Rik	8430423G03Rik	0	NaN	NaN	NaN	NaN	NaN	Low	NaN	NaN
8430430B14Rik	8430430B14Rik	0.201475	-1.24446	4.328	-0.287537	0.773701	NaN	Low	0.24955	0.105326
8430436N08Rik	8430436N08Rik	0	NaN	NaN	NaN	NaN	NaN	Low	NaN	NaN
8430437L04Rik	8430437L04Rik	0	NaN	NaN	NaN	NaN	NaN	Low	NaN	NaN
9030204H09Rik	9030204H09Rik	0	NaN	NaN	NaN	NaN	NaN	Low	NaN	NaN
9030404E10Rik	9030404E10Rik	0.163207	-1.24446	4.328	-0.287537	0.773701	NaN	Low	0.202151	0.085321
9030612E09Rik	9030612E09Rik	0.71102	-1.12371	3.00508	-0.373938	0.708451	NaN	Low	0.867481	0.398097
9030616G12Rik	9030616G12Rik	0	NaN	NaN	NaN	NaN	NaN	Low	NaN	NaN
9130015A21Rik	9130015A21Rik	0	NaN	NaN	NaN	NaN	NaN	Low	NaN	NaN
9130015G15Rik	9130015G15Rik	0.201475	-1.24446	4.328	-0.287537	0.773701	NaN	Low	0.24955	0.105326
9130015L21Rik	9130015L21Rik	0	NaN	NaN	NaN	NaN	NaN	Low	NaN	NaN
9130204L05Rik	9130204L05Rik	0	NaN	NaN	NaN	NaN	NaN	Low	NaN	NaN
9130209A04Rik	9130209A04Rik	0	NaN	NaN	NaN	NaN	NaN	Low	NaN	NaN
9130221F21Rik	9130221F21Rik	0	NaN	NaN	NaN	NaN	NaN	Low	NaN	NaN
9130227L01Rik	9130227L01Rik	0	NaN	NaN	NaN	NaN	NaN	Low	NaN	NaN
9130409I23Rik	9130409I23Rik	0.593275	1.78087	2.89937	0.614225	0.539067	NaN	Low	0.327395	1.12504
9230009I02Rik	9230009I02Rik	0	NaN	NaN	NaN	NaN	NaN	Low	NaN	NaN
9230019H11Rik	9230019H11Rik	0	NaN	NaN	NaN	NaN	NaN	Low	NaN	NaN
9230020A06Rik	9230020A06Rik	0	NaN	NaN	NaN	NaN	NaN	Low	NaN	NaN
9230102K24Rik	9230102K24Rik	0	NaN	NaN	NaN	NaN	NaN	Low	NaN	NaN
9230104L09Rik	9230104L09Rik	0	NaN	NaN	NaN	NaN	NaN	Low	NaN	NaN
9230105E05Rik	9230105E05Rik	1.07874	3.00683	2.29414	1.31066	0.189973	NaN	Low	0.322397	2.59141
9230110F15Rik	9230110F15Rik	0	NaN	NaN	NaN	NaN	NaN	Low	NaN	NaN
9230112D13Rik	9230112D13Rik	0.532256	-0.624451	3.8108	-0.163864	0.869839	NaN	Low	0.602857	0.391053
9230117E06Rik	9230117E06Rik	0.515517	-2.44197	3.76092	-0.649301	0.516144	NaN	Low	0.708117	0.130316
9330111N05Rik	9330111N05Rik	0.468886	-0.482588	3.33811	-0.144569	0.885051	NaN	Low	0.517974	0.37071
9330117O12Rik	9330117O12Rik	0	NaN	NaN	NaN	NaN	NaN	Low	NaN	NaN
9330158H04Rik	9330158H04Rik	0	NaN	NaN	NaN	NaN	NaN	Low	NaN	NaN
9330162B11Rik	9330162B11Rik	0.176276	-1.24446	4.328	-0.287537	0.773701	NaN	Low	0.218338	0.0921529
9330175M20Rik	9330175M20Rik	0.377727	-1.99082	4.17822	-0.476474	0.633737	NaN	Low	0.503279	0.126623
9330178D15Rik	9330178D15Rik	0	NaN	NaN	NaN	NaN	NaN	Low	NaN	NaN
9330179D12Rik	9330179D12Rik	1.0156	-0.692556	2.29591	-0.301648	0.76292	NaN	Low	1.16345	0.719893
9330182O14Rik	9330182O14Rik	0.129561	0.915269	4.32714	0.211518	0.832483	NaN	Low	0.100024	0.188636
9330199G10Rik	9330199G10Rik	0	NaN	NaN	NaN	NaN	NaN	Low	NaN	NaN
9430007A20Rik	9430007A20Rik	0	NaN	NaN	NaN	NaN	NaN	Low	NaN	NaN
9430014N10Rik	9430014N10Rik	0	NaN	NaN	NaN	NaN	NaN	Low	NaN	NaN
9430018G01Rik	9430018G01Rik	0.129561	0.915269	4.32714	0.211518	0.832483	NaN	Low	0.100024	0.188636
9430019J16Rik	9430019J16Rik	0	NaN	NaN	NaN	NaN	NaN	Low	NaN	NaN
9430021M05Rik	9430021M05Rik	0	NaN	NaN	NaN	NaN	NaN	Low	NaN	NaN
9430041J12Rik	9430041J12Rik	0	NaN	NaN	NaN	NaN	NaN	Low	NaN	NaN
9430069I07Rik	9430069I07Rik	0	NaN	NaN	NaN	NaN	NaN	Low	NaN	NaN
9430078K24Rik	9430078K24Rik	0.853696	-0.127571	2.79417	-0.045656	0.963584	NaN	Low	0.878477	0.804133
9530002B09Rik	9530002B09Rik	0.132207	0.929966	4.32593	0.214975	0.829787	NaN	Low	0.101561	0.193498
9530003J23Rik	9530003J23Rik	0	NaN	NaN	NaN	NaN	NaN	Low	NaN	NaN
9530020I12Rik	9530020I12Rik	0.201475	-1.24446	4.328	-0.287537	0.773701	NaN	Low	0.24955	0.105326
9530026F06Rik	9530026F06Rik	0.129561	0.915269	4.32714	0.211518	0.832483	NaN	Low	0.100024	0.188636
9530027J09Rik	9530027J09Rik	1.22597	-2.07314	2.34831	-0.882822	0.377332	NaN	Low	1.64365	0.3906
9530036O11Rik	9530036O11Rik	1.26398	-2.11052	2.14911	-0.982043	0.326079	NaN	Low	1.69923	0.393482
9530059O14Rik	9530059O14Rik	0	NaN	NaN	NaN	NaN	NaN	Low	NaN	NaN
9630001P10Rik	9630001P10Rik	0.924503	-1.58245	2.5222	-0.627408	0.530392	NaN	Low	1.18835	0.396807
9630013A20Rik	9630013A20Rik	0.132207	0.929966	4.32593	0.214975	0.829787	NaN	Low	0.101561	0.193498
9630013K17Rik	9630013K17Rik	0	NaN	NaN	NaN	NaN	NaN	Low	NaN	NaN
9630028B13Rik	9630028B13Rik	0	NaN	NaN	NaN	NaN	NaN	Low	NaN	NaN
9630028H03Rik	9630028H03Rik	0	NaN	NaN	NaN	NaN	NaN	Low	NaN	NaN
9830107B12Rik	9830107B12Rik	0	NaN	NaN	NaN	NaN	NaN	Low	NaN	NaN
9830132P13Rik	9830132P13Rik	0.201475	-1.24446	4.328	-0.287537	0.773701	NaN	Low	0.24955	0.105326
9830166K06Rik	9830166K06Rik	0	NaN	NaN	NaN	NaN	NaN	Low	NaN	NaN
9930111H07Rik	9930111H07Rik	0	NaN	NaN	NaN	NaN	NaN	Low	NaN	NaN
A130030D18Rik	A130030D18Rik	0	NaN	NaN	NaN	NaN	NaN	Low	NaN	NaN
A130077B15Rik	A130077B15Rik	0.852908	-0.161012	2.42004	-0.0665328	0.946954	NaN	Low	0.884026	0.790671
A1bg	A1bg	0	NaN	NaN	NaN	NaN	NaN	Low	NaN	NaN
A230001M10Rik	A230001M10Rik	0	NaN	NaN	NaN	NaN	NaN	Low	NaN	NaN
A230009B12Rik	A230009B12Rik	0.132207	0.929966	4.32593	0.214975	0.829787	NaN	Low	0.101561	0.193498
A230020J21Rik	A230020J21Rik	0.129561	0.915269	4.32714	0.211518	0.832483	NaN	Low	0.100024	0.188636
A230051N06Rik	A230051N06Rik	0	NaN	NaN	NaN	NaN	NaN	Low	NaN	NaN
A230056J06Rik	A230056J06Rik	0.330928	0.195897	4.3272	0.0452711	0.963891	NaN	Low	0.315626	0.36153
A230057D06Rik	A230057D06Rik	0.657235	3.24732	3.25183	0.998614	0.317982	NaN	Low	0.171512	1.62868
A230077H06Rik	A230077H06Rik	0.463037	1.20143	3.19332	0.376232	0.706744	NaN	Low	0.323073	0.742964
A230083G16Rik	A230083G16Rik	0.585628	0.531913	3.59955	0.147772	0.882522	NaN	Low	0.509856	0.737173
A230108P19Rik	A230108P19Rik	0	NaN	NaN	NaN	NaN	NaN	Low	NaN	NaN
A2ml1	A2ml1	1.42012	-1.14225	2.06767	-0.552434	0.580651	NaN	Low	1.73675	0.78684
A330008L17Rik	A330008L17Rik	0	NaN	NaN	NaN	NaN	NaN	Low	NaN	NaN
A330015K06Rik	A330015K06Rik	0	NaN	NaN	NaN	NaN	NaN	Low	NaN	NaN
A330049N07Rik	A330049N07Rik	0.132207	0.929966	4.32593	0.214975	0.829787	NaN	Low	0.101561	0.193498
A330070K13Rik	A330070K13Rik	0	NaN	NaN	NaN	NaN	NaN	Low	NaN	NaN
A330076C08Rik	A330076C08Rik	0	NaN	NaN	NaN	NaN	NaN	Low	NaN	NaN
A330076H08Rik	A330076H08Rik	0.326415	-1.89168	4.32497	-0.437385	0.661832	NaN	Low	0.431482	0.116281
A330093E20Rik	A330093E20Rik	0.132207	0.929966	4.32593	0.214975	0.829787	NaN	Low	0.101561	0.193498
A330102I10Rik	A330102I10Rik	0.511985	2.88948	3.55707	0.812321	0.416608	NaN	Low	0.163225	1.2095
A430085M09Rik	A430085M09Rik	0	NaN	NaN	NaN	NaN	NaN	Low	NaN	NaN
A430088P11Rik	A430088P11Rik	1.1952	-1.99661	2.74586	-0.727135	0.467143	NaN	Low	1.59319	0.399234
A430089I19Rik	A430089I19Rik	0	NaN	NaN	NaN	NaN	NaN	Low	NaN	NaN
A430090L17Rik	A430090L17Rik	0	NaN	NaN	NaN	NaN	NaN	Low	NaN	NaN
A430093F15Rik	A430093F15Rik	1.18053	1.96825	2.89912	0.678912	0.497193	NaN	Low	0.598958	2.34368
A530006G24Rik	A530006G24Rik	0	NaN	NaN	NaN	NaN	NaN	Low	NaN	NaN
A530010L16Rik	A530010L16Rik	1.45101	-0.45543	1.80328	-0.252557	0.800611	NaN	Low	1.59493	1.16317
A530021J07Rik	A530021J07Rik	0	NaN	NaN	NaN	NaN	NaN	Low	NaN	NaN
A530032D15Rik	A530032D15Rik	1.09738	-3.51536	3.11311	-1.12921	0.258809	NaN	Low	1.57711	0.137922
A530046M15Rik	A530046M15Rik	0	NaN	NaN	NaN	NaN	NaN	Low	NaN	NaN
A530050N04Rik	A530050N04Rik	0.892516	-3.22205	3.19029	-1.00996	0.312517	NaN	Low	1.27069	0.136177
A530053G22Rik	A530053G22Rik	0	NaN	NaN	NaN	NaN	NaN	Low	NaN	NaN
A530058N18Rik	A530058N18Rik	0	NaN	NaN	NaN	NaN	NaN	Low	NaN	NaN
A530064D06Rik	A530064D06Rik	0.716031	-1.19901	2.99907	-0.399794	0.689308	NaN	Low	0.881966	0.384162
A530065N20Rik	A530065N20Rik	0.129561	0.915269	4.32714	0.211518	0.832483	NaN	Low	0.100024	0.188636
A530088E08Rik	A530088E08Rik	1.34913	-0.273164	1.7161	-0.159177	0.873529	NaN	Low	1.43143	1.18452
A630001O12Rik	A630001O12Rik	0.523543	2.9196	3.48232	0.838408	0.401802	NaN	Low	0.164182	1.24226
A630010A05Rik	A630010A05Rik	0	NaN	NaN	NaN	NaN	NaN	Low	NaN	NaN
A630012P03Rik	A630012P03Rik	0.163207	-1.24446	4.328	-0.287537	0.773701	NaN	Low	0.202151	0.085321
A630019I02Rik	A630019I02Rik	0	NaN	NaN	NaN	NaN	NaN	Low	NaN	NaN
A630023A22Rik	A630023A22Rik	0	NaN	NaN	NaN	NaN	NaN	Low	NaN	NaN
A630023P12Rik	A630023P12Rik	0.468925	-0.483926	3.33799	-0.144975	0.884731	NaN	Low	0.518143	0.370488
A630073D07Rik	A630073D07Rik	0	NaN	NaN	NaN	NaN	NaN	Low	NaN	NaN
A630075F10Rik	A630075F10Rik	0.129561	0.915269	4.32714	0.211518	0.832483	NaN	Low	0.100024	0.188636
A630076J17Rik	A630076J17Rik	0	NaN	NaN	NaN	NaN	NaN	Low	NaN	NaN
A630077J23Rik	A630077J23Rik	1.41598	-2.29358	2.1021	-1.09109	0.275233	NaN	Low	1.92741	0.393131
A630095E13Rik	A630095E13Rik	1.31009	4.24282	2.40754	1.76231	0.0780176	NaN	Low	0.187756	3.55475
A630095N17Rik	A630095N17Rik	0	NaN	NaN	NaN	NaN	NaN	Low	NaN	NaN
A730004F24Rik	A730004F24Rik	0	NaN	NaN	NaN	NaN	NaN	Low	NaN	NaN
A730006G06Rik	A730006G06Rik	0	NaN	NaN	NaN	NaN	NaN	Low	NaN	NaN
A730013G03Rik	A730013G03Rik	0	NaN	NaN	NaN	NaN	NaN	Low	NaN	NaN
A730018C14Rik	A730018C14Rik	0.201475	-1.24446	4.328	-0.287537	0.773701	NaN	Low	0.24955	0.105326
A730035I17Rik	A730035I17Rik	0	NaN	NaN	NaN	NaN	NaN	Low	NaN	NaN
A730036I17Rik	A730036I17Rik	1.56416	-2.46952	2.27585	-1.0851	0.277878	NaN	Low	2.15197	0.388542
A730043L09Rik	A730043L09Rik	0	NaN	NaN	NaN	NaN	NaN	Low	NaN	NaN
A730046J19Rik	A730046J19Rik	0	NaN	NaN	NaN	NaN	NaN	Low	NaN	NaN
A730056A06Rik	A730056A06Rik	0.129561	0.915269	4.32714	0.211518	0.832483	NaN	Low	0.100024	0.188636
A730082K24Rik	A730082K24Rik	0	NaN	NaN	NaN	NaN	NaN	Low	NaN	NaN
A730085K08Rik	A730085K08Rik	0	NaN	NaN	NaN	NaN	NaN	Low	NaN	NaN
A730098A19Rik	A730098A19Rik	0.163207	-1.24446	4.328	-0.287537	0.773701	NaN	Low	0.202151	0.085321
A830011K09Rik	A830011K09Rik	0.132207	0.929966	4.32593	0.214975	0.829787	NaN	Low	0.101561	0.193498
A830019L24Rik	A830019L24Rik	0	NaN	NaN	NaN	NaN	NaN	Low	NaN	NaN
A830029E22Rik	A830029E22Rik	0	NaN	NaN	NaN	NaN	NaN	Low	NaN	NaN
A830036E02Rik	A830036E02Rik	0	NaN	NaN	NaN	NaN	NaN	Low	NaN	NaN
A930002C04Rik	A930002C04Rik	0	NaN	NaN	NaN	NaN	NaN	Low	NaN	NaN
A930003A15Rik	A930003A15Rik	0.163207	-1.24446	4.328	-0.287537	0.773701	NaN	Low	0.202151	0.085321
A930003O13Rik	A930003O13Rik	0	NaN	NaN	NaN	NaN	NaN	Low	NaN	NaN
A930006I01Rik	A930006I01Rik	0	NaN	NaN	NaN	NaN	NaN	Low	NaN	NaN
A930009A15Rik	A930009A15Rik	0	NaN	NaN	NaN	NaN	NaN	Low	NaN	NaN
A930011G23Rik	A930011G23Rik	0.846744	-1.47485	2.54463	-0.579595	0.562188	NaN	Low	1.07647	0.387283
A930018P22Rik	A930018P22Rik	0.437592	1.20986	3.25021	0.37224	0.709714	NaN	Low	0.304366	0.704044
A930019D19Rik	A930019D19Rik	0	NaN	NaN	NaN	NaN	NaN	Low	NaN	NaN
A930031H19Rik	A930031H19Rik	0	NaN	NaN	NaN	NaN	NaN	Low	NaN	NaN
A930041C12Rik	A930041C12Rik	0	NaN	NaN	NaN	NaN	NaN	Low	NaN	NaN
AA387883	AA387883	0	NaN	NaN	NaN	NaN	NaN	Low	NaN	NaN
AA543401	AA543401	0	NaN	NaN	NaN	NaN	NaN	Low	NaN	NaN
AA545190	AA545190	0	NaN	NaN	NaN	NaN	NaN	Low	NaN	NaN
AA619741	AA619741	0	NaN	NaN	NaN	NaN	NaN	Low	NaN	NaN
AA792892	AA792892	0.475146	1.19097	3.79383	0.313923	0.75358	NaN	Low	0.332808	0.759822
AF067061	AF067061	0	NaN	NaN	NaN	NaN	NaN	Low	NaN	NaN
AF067063	AF067063	0	NaN	NaN	NaN	NaN	NaN	Low	NaN	NaN
AF357355	AF357355	0	NaN	NaN	NaN	NaN	NaN	Low	NaN	NaN
AF357359	AF357359	0	NaN	NaN	NaN	NaN	NaN	Low	NaN	NaN
AF357399	AF357399	0.132207	0.929966	4.32593	0.214975	0.829787	NaN	Low	0.101561	0.193498
AF357425	AF357425	0	NaN	NaN	NaN	NaN	NaN	Low	NaN	NaN
AF357426	AF357426	0	NaN	NaN	NaN	NaN	NaN	Low	NaN	NaN
AF366264	AF366264	0	NaN	NaN	NaN	NaN	NaN	Low	NaN	NaN
AI506816	AI506816	0.736768	2.19183	2.69688	0.812728	0.416374	NaN	Low	0.336483	1.53734
AI507597	AI507597	0	NaN	NaN	NaN	NaN	NaN	Low	NaN	NaN
AI593442	AI593442	0.93413	-3.27709	2.70143	-1.2131	0.225092	NaN	Low	1.33247	0.137453
AI606473	AI606473	0	NaN	NaN	NaN	NaN	NaN	Low	NaN	NaN
AI646519	AI646519	0	NaN	NaN	NaN	NaN	NaN	Low	NaN	NaN
AI847159	AI847159	0.292725	0.195634	4.32719	0.0452103	0.96394	NaN	Low	0.279208	0.319757
AU015228	AU015228	0	NaN	NaN	NaN	NaN	NaN	Low	NaN	NaN
AU015791	AU015791	0.129561	0.915269	4.32714	0.211518	0.832483	NaN	Low	0.100024	0.188636
AU016765	AU016765	0	NaN	NaN	NaN	NaN	NaN	Low	NaN	NaN
AU018091	AU018091	0.129561	0.915269	4.32714	0.211518	0.832483	NaN	Low	0.100024	0.188636
AU019990	AU019990	0	NaN	NaN	NaN	NaN	NaN	Low	NaN	NaN
AU021063	AU021063	0.261777	1.91962	4.20606	0.456394	0.648107	NaN	Low	0.135794	0.513742
AU022751	AU022751	0	NaN	NaN	NaN	NaN	NaN	Low	NaN	NaN
AU022793	AU022793	0.567667	1.77839	2.93957	0.604983	0.54519	NaN	Low	0.313603	1.07579
AU023762	AU023762	0	NaN	NaN	NaN	NaN	NaN	Low	NaN	NaN
AU040972	AU040972	0	NaN	NaN	NaN	NaN	NaN	Low	NaN	NaN
AV026068	AV026068	0	NaN	NaN	NaN	NaN	NaN	Low	NaN	NaN
AV064505	AV064505	0.308326	0.214409	4.32556	0.0495678	0.960467	NaN	Low	0.292694	0.339591
AV205837	AV205837	0	NaN	NaN	NaN	NaN	NaN	Low	NaN	NaN
AV320801	AV320801	0	NaN	NaN	NaN	NaN	NaN	Low	NaN	NaN
AW495222	AW495222	0.163207	-1.24446	4.328	-0.287537	0.773701	NaN	Low	0.202151	0.085321
AW551984	AW551984	0.295333	0.212872	4.32566	0.0492114	0.960751	NaN	Low	0.280469	0.325062
AY074887	AY074887	0.638361	0.48823	2.95953	0.164968	0.868969	NaN	Low	0.562809	0.789464
AY512915	AY512915	0	NaN	NaN	NaN	NaN	NaN	Low	NaN	NaN
AY512931	AY512931	0	NaN	NaN	NaN	NaN	NaN	Low	NaN	NaN
AY702102	AY702102	0	NaN	NaN	NaN	NaN	NaN	Low	NaN	NaN
AY702103	AY702103	0	NaN	NaN	NaN	NaN	NaN	Low	NaN	NaN
AY761184	AY761184	0	NaN	NaN	NaN	NaN	NaN	Low	NaN	NaN
AY761185	AY761185	0	NaN	NaN	NaN	NaN	NaN	Low	NaN	NaN
Aadacl2	Aadacl2	0	NaN	NaN	NaN	NaN	NaN	Low	NaN	NaN
Aadacl3	Aadacl3	0	NaN	NaN	NaN	NaN	NaN	Low	NaN	NaN
Aadacl4	Aadacl4	0	NaN	NaN	NaN	NaN	NaN	Low	NaN	NaN
Aanat	Aanat	0.261882	1.9201	4.20606	0.456507	0.648025	NaN	Low	0.13582	0.514008
Abca12	Abca12	0.132207	0.929966	4.32593	0.214975	0.829787	NaN	Low	0.101561	0.193498
Abca15	Abca15	0	NaN	NaN	NaN	NaN	NaN	Low	NaN	NaN
Abca16	Abca16	0	NaN	NaN	NaN	NaN	NaN	Low	NaN	NaN
Abcb11	Abcb11	0.129561	0.915269	4.32714	0.211518	0.832483	NaN	Low	0.100024	0.188636
Abcb5	Abcb5	0.61294	1.80064	3.47024	0.51888	0.603845	NaN	Low	0.335322	1.16818
Abcc12	Abcc12	0.129561	0.915269	4.32714	0.211518	0.832483	NaN	Low	0.100024	0.188636
Abhd12b	Abhd12b	0	NaN	NaN	NaN	NaN	NaN	Low	NaN	NaN
Abhd16b	Abhd16b	0.176276	-1.24446	4.328	-0.287537	0.773701	NaN	Low	0.218338	0.0921529
Abo	Abo	0.391088	2.49919	3.94472	0.633553	0.526372	NaN	Low	0.153294	0.866675
Abra	Abra	0.889283	-1.5252	2.33111	-0.65428	0.512931	NaN	Low	1.1365	0.394856
Acan	Acan	0.264414	1.93279	4.20493	0.459648	0.645769	NaN	Low	0.136344	0.520553
Accsl	Accsl	0.502687	-2.41125	3.78584	-0.636914	0.524181	NaN	Low	0.689244	0.129573
Ace3	Ace3	0.515579	-2.44211	3.7608	-0.649359	0.516106	NaN	Low	0.708208	0.13032
Acer1	Acer1	0	NaN	NaN	NaN	NaN	NaN	Low	NaN	NaN
Ackr1	Ackr1	0.72451	-1.16672	2.99614	-0.389408	0.696974	NaN	Low	0.888812	0.395906
Acod1	Acod1	0.667321	0.395988	3.46899	0.114151	0.909118	NaN	Low	0.603757	0.79445
Acoxl	Acoxl	0.201475	-1.24446	4.328	-0.287537	0.773701	NaN	Low	0.24955	0.105326
Acp4	Acp4	0	NaN	NaN	NaN	NaN	NaN	Low	NaN	NaN
Acp7	Acp7	0	NaN	NaN	NaN	NaN	NaN	Low	NaN	NaN
Acrv1	Acrv1	0	NaN	NaN	NaN	NaN	NaN	Low	NaN	NaN
Acsbg2	Acsbg2	0	NaN	NaN	NaN	NaN	NaN	Low	NaN	NaN
Acsm4	Acsm4	0.201475	-1.24446	4.328	-0.287537	0.773701	NaN	Low	0.24955	0.105326
Acss2os	Acss2os	0	NaN	NaN	NaN	NaN	NaN	Low	NaN	NaN
Acta1	Acta1	1.25679	2.31276	1.99607	1.15865	0.246597	NaN	Low	0.541071	2.68822
Actbl2	Actbl2	0	NaN	NaN	NaN	NaN	NaN	Low	NaN	NaN
Actl10	Actl10	0.347698	0.216055	4.2981	0.0502674	0.959909	NaN	Low	0.329931	0.383232
Actl11	Actl11	0	NaN	NaN	NaN	NaN	NaN	Low	NaN	NaN
Actl6b	Actl6b	0	NaN	NaN	NaN	NaN	NaN	Low	NaN	NaN
Actl7a	Actl7a	0	NaN	NaN	NaN	NaN	NaN	Low	NaN	NaN
Actl7b	Actl7b	0.295418	0.208459	4.32594	0.0481881	0.961566	NaN	Low	0.280864	0.324525
Actl9	Actl9	1.45878	-2.33208	2.245	-1.03879	0.298903	NaN	Low	1.99052	0.395312
Actrt1	Actrt1	0	NaN	NaN	NaN	NaN	NaN	Low	NaN	NaN
Actrt2	Actrt2	0	NaN	NaN	NaN	NaN	NaN	Low	NaN	NaN
Actrt3	Actrt3	0.835901	-1.44376	2.54686	-0.566879	0.570796	NaN	Low	1.05917	0.38936
Adad1	Adad1	0	NaN	NaN	NaN	NaN	NaN	Low	NaN	NaN
Adad2	Adad2	0.132207	0.929966	4.32593	0.214975	0.829787	NaN	Low	0.101561	0.193498
Adam18	Adam18	0.176276	-1.24446	4.328	-0.287537	0.773701	NaN	Low	0.218338	0.0921529
Adam1b	Adam1b	0.261771	1.9196	4.20606	0.456388	0.648111	NaN	Low	0.135793	0.513728
Adam2	Adam2	0.523536	2.91959	3.48233	0.838399	0.401806	NaN	Low	0.164181	1.24224
Adam20	Adam20	0	NaN	NaN	NaN	NaN	NaN	Low	NaN	NaN
Adam21	Adam21	1.57915	0.515589	1.60201	0.321839	0.747575	NaN	Low	1.38135	1.97475
Adam24	Adam24	0	NaN	NaN	NaN	NaN	NaN	Low	NaN	NaN
Adam25	Adam25	0	NaN	NaN	NaN	NaN	NaN	Low	NaN	NaN
Adam26a	Adam26a	0	NaN	NaN	NaN	NaN	NaN	Low	NaN	NaN
Adam26b	Adam26b	0	NaN	NaN	NaN	NaN	NaN	Low	NaN	NaN
Adam29	Adam29	0	NaN	NaN	NaN	NaN	NaN	Low	NaN	NaN
Adam3	Adam3	0.26177	1.91959	4.20606	0.456387	0.648112	NaN	Low	0.135793	0.513726
Adam30	Adam30	0.215878	-1.24446	4.328	-0.287537	0.773701	NaN	Low	0.267389	0.112856
Adam34	Adam34	0	NaN	NaN	NaN	NaN	NaN	Low	NaN	NaN
Adam39	Adam39	0	NaN	NaN	NaN	NaN	NaN	Low	NaN	NaN
Adam6a	Adam6a	0	NaN	NaN	NaN	NaN	NaN	Low	NaN	NaN
Adam6b	Adam6b	0.215878	-1.24446	4.328	-0.287537	0.773701	NaN	Low	0.267389	0.112856
Adam7	Adam7	0	NaN	NaN	NaN	NaN	NaN	Low	NaN	NaN
Adamts13	Adamts13	0.129561	0.915269	4.32714	0.211518	0.832483	NaN	Low	0.100024	0.188636
Adamts18	Adamts18	0.132207	0.929966	4.32593	0.214975	0.829787	NaN	Low	0.101561	0.193498
Adamts19	Adamts19	0	NaN	NaN	NaN	NaN	NaN	Low	NaN	NaN
Adcy8	Adcy8	0.554148	1.7772	2.96179	0.600044	0.548477	NaN	Low	0.306294	1.04986
Adcyap1	Adcyap1	0.201475	-1.24446	4.328	-0.287537	0.773701	NaN	Low	0.24955	0.105326
Adgrg7	Adgrg7	0.465956	1.21301	3.82166	0.317404	0.750937	NaN	Low	0.323715	0.750439
Adh4	Adh4	0.65363	0.46474	2.58077	0.180078	0.857091	NaN	Low	0.580133	0.800624
Adh6-ps1	Adh6-ps1	0.417354	-2.06858	4.05862	-0.509676	0.610279	NaN	Low	0.559358	0.133347
Adprhl1	Adprhl1	0.295421	0.208311	4.32595	0.0481538	0.961594	NaN	Low	0.280878	0.324507
Agbl1	Agbl1	0	NaN	NaN	NaN	NaN	NaN	Low	NaN	NaN
Agbl4	Agbl4	0.987271	-3.33447	2.41652	-1.37986	0.167629	NaN	Low	1.41097	0.139876
Agr2	Agr2	0.849132	-1.45999	2.5426	-0.574213	0.565824	NaN	Low	1.07781	0.391778
Agr3	Agr3	0	NaN	NaN	NaN	NaN	NaN	Low	NaN	NaN
Agrp	Agrp	1.19003	1.30204	2.91293	0.446987	0.654885	NaN	Low	0.799435	1.97122
Agtr1b	Agtr1b	1.28613	-0.21038	1.8523	-0.113578	0.909573	NaN	Low	1.34706	1.16428
Agtr2	Agtr2	1.10701	-3.52734	2.59864	-1.35738	0.174661	NaN	Low	1.5915	0.138029
Agxt	Agxt	0	NaN	NaN	NaN	NaN	NaN	Low	NaN	NaN
Ahsg	Ahsg	0.132207	0.929966	4.32593	0.214975	0.829787	NaN	Low	0.101561	0.193498
Aicda	Aicda	0	NaN	NaN	NaN	NaN	NaN	Low	NaN	NaN
Aipl1	Aipl1	0.879042	1.49872	2.62488	0.570969	0.568021	NaN	Low	0.546449	1.54423
Aire	Aire	0.858097	-0.218802	2.41846	-0.090472	0.927912	NaN	Low	0.900329	0.773633
Ak8	Ak8	1.43415	0.752265	2.00217	0.375724	0.707122	NaN	Low	1.16774	1.96698
Akain1	Akain1	0	NaN	NaN	NaN	NaN	NaN	Low	NaN	NaN
Akap14	Akap14	0.345429	0.194101	4.30718	0.0450645	0.964056	NaN	Low	0.329606	0.377073
Akap4	Akap4	0.526634	2.92753	3.52459	0.830601	0.406199	NaN	Low	0.164435	1.25103
Aknad1	Aknad1	0.201475	-1.24446	4.328	-0.287537	0.773701	NaN	Low	0.24955	0.105326
Akp3	Akp3	0.129561	0.915269	4.32714	0.211518	0.832483	NaN	Low	0.100024	0.188636
Akr1cl	Akr1cl	0	NaN	NaN	NaN	NaN	NaN	Low	NaN	NaN
Aldoart2	Aldoart2	0.698124	-1.12001	3.01464	-0.371524	0.710247	NaN	Low	0.851339	0.391693
Alkal1	Alkal1	0.132207	0.929966	4.32593	0.214975	0.829787	NaN	Low	0.101561	0.193498
Alkbh3os1	Alkbh3os1	0	NaN	NaN	NaN	NaN	NaN	Low	NaN	NaN
Allc	Allc	0	NaN	NaN	NaN	NaN	NaN	Low	NaN	NaN
Alox12e	Alox12e	0.471665	-0.476912	3.33303	-0.143087	0.886222	NaN	Low	0.520503	0.373989
Alox15	Alox15	0.798252	-1.37792	2.91425	-0.472823	0.63634	NaN	Low	1.00419	0.386383
Aloxe3	Aloxe3	1.39336	2.47732	2.21949	1.11617	0.26435	NaN	Low	0.55229	3.0755
Alpi	Alpi	0	NaN	NaN	NaN	NaN	NaN	Low	NaN	NaN
Alpk2	Alpk2	0.163207	-1.24446	4.328	-0.287537	0.773701	NaN	Low	0.202151	0.085321
Alppl2	Alppl2	0	NaN	NaN	NaN	NaN	NaN	Low	NaN	NaN
Als2cr11	Als2cr11	0.511314	-0.49342	3.25849	-0.151426	0.87964	NaN	Low	0.565959	0.402023
Alx3	Alx3	0	NaN	NaN	NaN	NaN	NaN	Low	NaN	NaN
Ambn	Ambn	0	NaN	NaN	NaN	NaN	NaN	Low	NaN	NaN
Amelx	Amelx	0	NaN	NaN	NaN	NaN	NaN	Low	NaN	NaN
Amer2	Amer2	1.26009	0.576504	1.82435	0.316006	0.751998	NaN	Low	1.08279	1.61469
Amer3	Amer3	0	NaN	NaN	NaN	NaN	NaN	Low	NaN	NaN
Ampd1	Ampd1	0.132207	0.929966	4.32593	0.214975	0.829787	NaN	Low	0.101561	0.193498
Amtn	Amtn	0	NaN	NaN	NaN	NaN	NaN	Low	NaN	NaN
Amy2a2	Amy2a2	0	NaN	NaN	NaN	NaN	NaN	Low	NaN	NaN
Amy2a3	Amy2a3	0	NaN	NaN	NaN	NaN	NaN	Low	NaN	NaN
Amy2a4	Amy2a4	0	NaN	NaN	NaN	NaN	NaN	Low	NaN	NaN
Amy2a5	Amy2a5	0.326415	-1.89168	4.32497	-0.437385	0.661832	NaN	Low	0.431482	0.116281
Amy2b	Amy2b	0.40295	-2.06959	4.31812	-0.479279	0.63174	NaN	Low	0.540093	0.128665
Ang2	Ang2	0	NaN	NaN	NaN	NaN	NaN	Low	NaN	NaN
Ang3	Ang3	0	NaN	NaN	NaN	NaN	NaN	Low	NaN	NaN
Ang4	Ang4	0	NaN	NaN	NaN	NaN	NaN	Low	NaN	NaN
Ang5	Ang5	0	NaN	NaN	NaN	NaN	NaN	Low	NaN	NaN
Ang6	Ang6	0	NaN	NaN	NaN	NaN	NaN	Low	NaN	NaN
Ankar	Ankar	0	NaN	NaN	NaN	NaN	NaN	Low	NaN	NaN
Ankk1	Ankk1	0.469099	-0.491586	3.33756	-0.147289	0.882904	NaN	Low	0.51906	0.369178
Ankrd2	Ankrd2	1.52419	0.0928744	1.96079	0.0473658	0.962222	NaN	Low	1.49114	1.59029
Ankrd33	Ankrd33	0	NaN	NaN	NaN	NaN	NaN	Low	NaN	NaN
Ankrd34c	Ankrd34c	0.129561	0.915269	4.32714	0.211518	0.832483	NaN	Low	0.100024	0.188636
Ankrd36	Ankrd36	0	NaN	NaN	NaN	NaN	NaN	Low	NaN	NaN
Ankrd53	Ankrd53	1.26312	2.32371	2.10655	1.10309	0.269988	NaN	Low	0.540861	2.70765
Ankrd60	Ankrd60	0	NaN	NaN	NaN	NaN	NaN	Low	NaN	NaN
Ankrd61	Ankrd61	1.29809	1.21825	2.14329	0.568401	0.569763	NaN	Low	0.90007	2.09414
Ankrd63	Ankrd63	1.39089	0.229907	2.07412	0.110846	0.911739	NaN	Low	1.31515	1.54236
Ankrd66	Ankrd66	1.17648	4.08783	2.50671	1.63076	0.102942	NaN	Low	0.185717	3.15799
Ankrd7	Ankrd7	0.132207	0.929966	4.32593	0.214975	0.829787	NaN	Low	0.101561	0.193498
Ankub1	Ankub1	0.129561	0.915269	4.32714	0.211518	0.832483	NaN	Low	0.100024	0.188636
Ano2	Ano2	1.47618	-3.94335	2.20273	-1.79021	0.0734209	NaN	Low	2.14456	0.139403
Ano7	Ano7	1.12153	2.08593	2.08663	0.999666	0.317472	NaN	Low	0.538722	2.28713
Antxrl	Antxrl	0	NaN	NaN	NaN	NaN	NaN	Low	NaN	NaN
Anxa10	Anxa10	0	NaN	NaN	NaN	NaN	NaN	Low	NaN	NaN
Aox2	Aox2	0.68369	2.19175	2.75971	0.794195	0.427082	NaN	Low	0.312254	1.42656
Aox4	Aox4	0.471586	-0.471983	3.33292	-0.141613	0.887386	NaN	Low	0.519946	0.374867
Ap3b2	Ap3b2	0.957028	0.458608	2.62908	0.174437	0.861522	NaN	Low	0.85089	1.16931
Apba2	Apba2	0.511258	-0.499934	3.25905	-0.153398	0.878084	NaN	Low	0.566566	0.400641
Apoa5	Apoa5	0.201475	-1.24446	4.328	-0.287537	0.773701	NaN	Low	0.24955	0.105326
Apobec4	Apobec4	0	NaN	NaN	NaN	NaN	NaN	Low	NaN	NaN
Apoc4	Apoc4	0.595679	1.78809	2.89651	0.617328	0.537019	NaN	Low	0.327681	1.13167
Apof	Apof	0.215878	-1.24446	4.328	-0.287537	0.773701	NaN	Low	0.267389	0.112856
Apol10a	Apol10a	0.762403	-1.23428	2.97297	-0.415165	0.678021	NaN	Low	0.943157	0.400894
Apol11a	Apol11a	0	NaN	NaN	NaN	NaN	NaN	Low	NaN	NaN
Apol7a	Apol7a	0.601224	0.511967	2.62872	0.194759	0.845582	NaN	Low	0.526467	0.750738
Apol7b	Apol7b	1.27695	0.466578	2.40765	0.19379	0.84634	NaN	Low	1.13278	1.5653
Apol7d	Apol7d	0	NaN	NaN	NaN	NaN	NaN	Low	NaN	NaN
Apol8	Apol8	1.04842	1.78973	2.13788	0.837151	0.402508	NaN	Low	0.576321	1.99263
Apon	Apon	0.348077	0.208748	4.29648	0.0485859	0.961249	NaN	Low	0.330905	0.382422
Apoo-ps	Apoo-ps	0	NaN	NaN	NaN	NaN	NaN	Low	NaN	NaN
Aqp12	Aqp12	0	NaN	NaN	NaN	NaN	NaN	Low	NaN	NaN
Aqp9	Aqp9	1.53998	-0.531924	1.64176	-0.323996	0.745941	NaN	Low	1.71641	1.18712
Arg1	Arg1	0.720377	1.12862	2.7986	0.403279	0.686743	NaN	Low	0.516215	1.1287
Arhgap15os	Arhgap15os	0.769935	1.04033	2.40605	0.432383	0.665463	NaN	Low	0.56938	1.17105
Arhgap20os	Arhgap20os	0	NaN	NaN	NaN	NaN	NaN	Low	NaN	NaN
Arid3c	Arid3c	0.710563	-1.1168	3.00523	-0.371617	0.710178	NaN	Low	0.866147	0.399395
Arl13a	Arl13a	0	NaN	NaN	NaN	NaN	NaN	Low	NaN	NaN
Arl14	Arl14	1.13061	-0.752988	2.2307	-0.337556	0.735698	NaN	Low	1.30788	0.776063
Arl14epl	Arl14epl	0.379211	-1.9459	4.1647	-0.467236	0.640331	NaN	Low	0.503477	0.130679
Armc3	Armc3	1.32114	-1.01546	1.99103	-0.510017	0.61004	NaN	Low	1.58875	0.785908
Armc4	Armc4	0	NaN	NaN	NaN	NaN	NaN	Low	NaN	NaN
Arr3	Arr3	0	NaN	NaN	NaN	NaN	NaN	Low	NaN	NaN
Arrdc5	Arrdc5	0	NaN	NaN	NaN	NaN	NaN	Low	NaN	NaN
Arsj	Arsj	0.435444	1.18611	3.91232	0.303173	0.761758	NaN	Low	0.305547	0.695237
Art1	Art1	0	NaN	NaN	NaN	NaN	NaN	Low	NaN	NaN
Art2a-ps	Art2a-ps	0.176276	-1.24446	4.328	-0.287537	0.773701	NaN	Low	0.218338	0.0921529
Arx	Arx	0.163207	-1.24446	4.328	-0.287537	0.773701	NaN	Low	0.202151	0.085321
Asb12	Asb12	0	NaN	NaN	NaN	NaN	NaN	Low	NaN	NaN
Asb16	Asb16	0.437794	1.20452	3.24973	0.370652	0.710897	NaN	Low	0.305111	0.70316
Asb17	Asb17	0	NaN	NaN	NaN	NaN	NaN	Low	NaN	NaN
Asb17os	Asb17os	0.261768	1.91958	4.20606	0.456385	0.648113	NaN	Low	0.135792	0.51372
Asb18	Asb18	0	NaN	NaN	NaN	NaN	NaN	Low	NaN	NaN
Ascl5	Ascl5	0	NaN	NaN	NaN	NaN	NaN	Low	NaN	NaN
Asdurf	Asdurf	0	NaN	NaN	NaN	NaN	NaN	Low	NaN	NaN
Asgr2	Asgr2	1.17312	-1.96705	2.1839	-0.900708	0.367743	NaN	Low	1.56015	0.399048
Asic5	Asic5	0.417354	-2.06857	4.05862	-0.509674	0.61028	NaN	Low	0.559358	0.133348
Asmt	Asmt	0	NaN	NaN	NaN	NaN	NaN	Low	NaN	NaN
Asphd1	Asphd1	0	NaN	NaN	NaN	NaN	NaN	Low	NaN	NaN
Asphd2	Asphd2	1.00116	-0.520759	2.29826	-0.226588	0.820744	NaN	Low	1.11364	0.776212
Astl	Astl	0	NaN	NaN	NaN	NaN	NaN	Low	NaN	NaN
Astx5	Astx5	0	NaN	NaN	NaN	NaN	NaN	Low	NaN	NaN
Astx6	Astx6	0.215878	-1.24446	4.328	-0.287537	0.773701	NaN	Low	0.267389	0.112856
Asz1	Asz1	0	NaN	NaN	NaN	NaN	NaN	Low	NaN	NaN
Atcay	Atcay	0.129561	0.915269	4.32714	0.211518	0.832483	NaN	Low	0.100024	0.188636
Atcayos	Atcayos	0.129561	0.915269	4.32714	0.211518	0.832483	NaN	Low	0.100024	0.188636
Atoh1	Atoh1	0	NaN	NaN	NaN	NaN	NaN	Low	NaN	NaN
Atp13a5	Atp13a5	0.132207	0.929966	4.32593	0.214975	0.829787	NaN	Low	0.101561	0.193498
Atp1a4	Atp1a4	1.00503	-0.503047	2.0841	-0.241374	0.809266	NaN	Low	1.11438	0.786322
Atp1b4	Atp1b4	0.352552	-1.95588	4.32245	-0.452493	0.650914	NaN	Low	0.468453	0.12075
Atp2a1	Atp2a1	0.744854	2.21245	3.25375	0.679971	0.496523	NaN	Low	0.336803	1.56096
Atp2b3	Atp2b3	1.19578	-0.363372	2.22091	-0.163614	0.870035	NaN	Low	1.29165	1.00406
Atp4b	Atp4b	0	NaN	NaN	NaN	NaN	NaN	Low	NaN	NaN
Atp6ap1l	Atp6ap1l	0	NaN	NaN	NaN	NaN	NaN	Low	NaN	NaN
Atp6v1e2	Atp6v1e2	0.201475	-1.24446	4.328	-0.287537	0.773701	NaN	Low	0.24955	0.105326
Atp6v1fnb	Atp6v1fnb	0	NaN	NaN	NaN	NaN	NaN	Low	NaN	NaN
Atp8b3	Atp8b3	0.392173	-1.99028	4.12603	-0.482372	0.629542	NaN	Low	0.522504	0.131509
Atxn7l1os2	Atxn7l1os2	0	NaN	NaN	NaN	NaN	NaN	Low	NaN	NaN
Aurkc	Aurkc	0.507355	-0.548966	3.27225	-0.167764	0.866769	NaN	Low	0.567192	0.387681
Avp	Avp	0	NaN	NaN	NaN	NaN	NaN	Low	NaN	NaN
Avpr1b	Avpr1b	0	NaN	NaN	NaN	NaN	NaN	Low	NaN	NaN
Awat1	Awat1	0	NaN	NaN	NaN	NaN	NaN	Low	NaN	NaN
Aym1	Aym1	0	NaN	NaN	NaN	NaN	NaN	Low	NaN	NaN
B020004C17Rik	B020004C17Rik	0	NaN	NaN	NaN	NaN	NaN	Low	NaN	NaN
B020004J07Rik	B020004J07Rik	0	NaN	NaN	NaN	NaN	NaN	Low	NaN	NaN
B020014A21Rik	B020014A21Rik	0	NaN	NaN	NaN	NaN	NaN	Low	NaN	NaN
B020018J22Rik	B020018J22Rik	0	NaN	NaN	NaN	NaN	NaN	Low	NaN	NaN
B020031M17Rik	B020031M17Rik	0	NaN	NaN	NaN	NaN	NaN	Low	NaN	NaN
B130006D01Rik	B130006D01Rik	1.41399	2.49428	1.9309	1.29177	0.196436	NaN	Low	0.555634	3.1307
B230110C06Rik	B230110C06Rik	0.176276	-1.24446	4.328	-0.287537	0.773701	NaN	Low	0.218338	0.0921529
B230110G15Rik	B230110G15Rik	0	NaN	NaN	NaN	NaN	NaN	Low	NaN	NaN
B230112J18Rik	B230112J18Rik	0.392164	-1.99034	4.12608	-0.482381	0.629536	NaN	Low	0.522495	0.131501
B230119M05Rik	B230119M05Rik	0.427614	1.21115	3.93932	0.307451	0.7585	NaN	Low	0.297283	0.688275
B230206H07Rik	B230206H07Rik	0.364587	-1.94706	4.22043	-0.461342	0.644553	NaN	Low	0.484105	0.12555
B230214G05Rik	B230214G05Rik	0	NaN	NaN	NaN	NaN	NaN	Low	NaN	NaN
B230303A05Rik	B230303A05Rik	0.132207	0.929966	4.32593	0.214975	0.829787	NaN	Low	0.101561	0.193498
B230311B06Rik	B230311B06Rik	0	NaN	NaN	NaN	NaN	NaN	Low	NaN	NaN
B230312C02Rik	B230312C02Rik	1.40104	0.208542	1.77975	0.117175	0.906721	NaN	Low	1.33199	1.53914
B230323A14Rik	B230323A14Rik	0	NaN	NaN	NaN	NaN	NaN	Low	NaN	NaN
B3gat1	B3gat1	0.352552	-1.95588	4.32245	-0.452493	0.650914	NaN	Low	0.468453	0.12075
B3gnt4	B3gnt4	0.427583	1.21062	3.93941	0.307309	0.758608	NaN	Low	0.29732	0.688108
B430010I23Rik	B430010I23Rik	0.76812	-2.99079	3.38271	-0.88414	0.376621	NaN	Low	1.084	0.136367
B430212C06Rik	B430212C06Rik	0.65283	-2.78144	4.2761	-0.650462	0.515394	NaN	Low	0.912859	0.132772
B930018H19Rik	B930018H19Rik	0	NaN	NaN	NaN	NaN	NaN	Low	NaN	NaN
BB019430	BB019430	0	NaN	NaN	NaN	NaN	NaN	Low	NaN	NaN
BB031773	BB031773	0.132207	0.929966	4.32593	0.214975	0.829787	NaN	Low	0.101561	0.193498
BB123696	BB123696	1.35873	3.37179	2.18412	1.54377	0.122644	NaN	Low	0.330013	3.41617
BB283400	BB283400	0.724558	-1.16411	2.99626	-0.388521	0.69763	NaN	Low	0.888578	0.396518
BB287469	BB287469	0	NaN	NaN	NaN	NaN	NaN	Low	NaN	NaN
BB557941	BB557941	0	NaN	NaN	NaN	NaN	NaN	Low	NaN	NaN
BC006965	BC006965	0.742679	2.20936	2.69206	0.820695	0.41182	NaN	Low	0.336323	1.55539
BC016548	BC016548	0.215878	-1.24446	4.328	-0.287537	0.773701	NaN	Low	0.267389	0.112856
BC024139	BC024139	0.598452	1.7996	3.49315	0.515179	0.606428	NaN	Low	0.327546	1.14026
BC030500	BC030500	0	NaN	NaN	NaN	NaN	NaN	Low	NaN	NaN
BC037156	BC037156	0	NaN	NaN	NaN	NaN	NaN	Low	NaN	NaN
BC039966	BC039966	0.176276	-1.24446	4.328	-0.287537	0.773701	NaN	Low	0.218338	0.0921529
BC042761	BC042761	0	NaN	NaN	NaN	NaN	NaN	Low	NaN	NaN
BC046251	BC046251	0	NaN	NaN	NaN	NaN	NaN	Low	NaN	NaN
BC048507	BC048507	0	NaN	NaN	NaN	NaN	NaN	Low	NaN	NaN
BC048559	BC048559	0	NaN	NaN	NaN	NaN	NaN	Low	NaN	NaN
BC048562	BC048562	0	NaN	NaN	NaN	NaN	NaN	Low	NaN	NaN
BC048602	BC048602	0.163207	-1.24446	4.328	-0.287537	0.773701	NaN	Low	0.202151	0.085321
BC048644	BC048644	0	NaN	NaN	NaN	NaN	NaN	Low	NaN	NaN
BC048671	BC048671	0	NaN	NaN	NaN	NaN	NaN	Low	NaN	NaN
BC048679	BC048679	0	NaN	NaN	NaN	NaN	NaN	Low	NaN	NaN
BC049730	BC049730	0	NaN	NaN	NaN	NaN	NaN	Low	NaN	NaN
BC051019	BC051019	0.129561	0.915269	4.32714	0.211518	0.832483	NaN	Low	0.100024	0.188636
BC051537	BC051537	0	NaN	NaN	NaN	NaN	NaN	Low	NaN	NaN
BC051665	BC051665	0	NaN	NaN	NaN	NaN	NaN	Low	NaN	NaN
BC053393	BC053393	0	NaN	NaN	NaN	NaN	NaN	Low	NaN	NaN
BC055402	BC055402	0	NaN	NaN	NaN	NaN	NaN	Low	NaN	NaN
BC061195	BC061195	0	NaN	NaN	NaN	NaN	NaN	Low	NaN	NaN
BC061212	BC061212	0	NaN	NaN	NaN	NaN	NaN	Low	NaN	NaN
BC061237	BC061237	0.129561	0.915269	4.32714	0.211518	0.832483	NaN	Low	0.100024	0.188636
BC065403	BC065403	0	NaN	NaN	NaN	NaN	NaN	Low	NaN	NaN
BC080695	BC080695	0	NaN	NaN	NaN	NaN	NaN	Low	NaN	NaN
BC100530	BC100530	0.259122	1.90627	4.20721	0.453097	0.650479	NaN	Low	0.135232	0.506903
BC107364	BC107364	1.44632	1.76106	1.89042	0.93157	0.351559	NaN	Low	0.805079	2.72879
BC117090	BC117090	0	NaN	NaN	NaN	NaN	NaN	Low	NaN	NaN
Bach2os	Bach2os	0.264414	1.93279	4.20493	0.459648	0.645769	NaN	Low	0.136344	0.520553
Banf2	Banf2	0	NaN	NaN	NaN	NaN	NaN	Low	NaN	NaN
Barhl2	Barhl2	0	NaN	NaN	NaN	NaN	NaN	Low	NaN	NaN
Barx1	Barx1	1.18419	4.09666	2.52328	1.62355	0.104472	NaN	Low	0.185914	3.18076
Bc1	Bc1	0	NaN	NaN	NaN	NaN	NaN	Low	NaN	NaN
Bcan	Bcan	0	NaN	NaN	NaN	NaN	NaN	Low	NaN	NaN
Bcas1os2	Bcas1os2	0	NaN	NaN	NaN	NaN	NaN	Low	NaN	NaN
Bcas3os1	Bcas3os1	0	NaN	NaN	NaN	NaN	NaN	Low	NaN	NaN
Bcas3os2	Bcas3os2	1.55129	-0.0233471	1.7919	-0.0130292	0.989604	NaN	Low	1.55963	1.53459
Bcl2a1c	Bcl2a1c	0.201475	-1.24446	4.328	-0.287537	0.773701	NaN	Low	0.24955	0.105326
Bcl2l10	Bcl2l10	0.132207	0.929966	4.32593	0.214975	0.829787	NaN	Low	0.101561	0.193498
Bdkrb1	Bdkrb1	0.264414	1.93279	4.20493	0.459648	0.645769	NaN	Low	0.136344	0.520553
Bean1	Bean1	0.696894	2.19591	2.74333	0.800454	0.423448	NaN	Low	0.317646	1.45539
Becn2	Becn2	0	NaN	NaN	NaN	NaN	NaN	Low	NaN	NaN
Best2	Best2	0.590378	1.77193	3.51068	0.504724	0.613752	NaN	Low	0.327074	1.11699
Bex6	Bex6	0.215878	-1.24446	4.328	-0.287537	0.773701	NaN	Low	0.267389	0.112856
Bglap	Bglap	0.132207	0.929966	4.32593	0.214975	0.829787	NaN	Low	0.101561	0.193498
Bglap2	Bglap2	0.176276	-1.24446	4.328	-0.287537	0.773701	NaN	Low	0.218338	0.0921529
Bhlha9	Bhlha9	0.163207	-1.24446	4.328	-0.287537	0.773701	NaN	Low	0.202151	0.085321
Bhlhe23	Bhlhe23	0	NaN	NaN	NaN	NaN	NaN	Low	NaN	NaN
Birc7	Birc7	0	NaN	NaN	NaN	NaN	NaN	Low	NaN	NaN
Bloodlinc	Bloodlinc	0.215878	-1.24446	4.328	-0.287537	0.773701	NaN	Low	0.267389	0.112856
Bmp10	Bmp10	0	NaN	NaN	NaN	NaN	NaN	Low	NaN	NaN
Bnc1	Bnc1	0.37913	-1.94628	4.16508	-0.467286	0.640296	NaN	Low	0.503385	0.13062
Bpi	Bpi	0	NaN	NaN	NaN	NaN	NaN	Low	NaN	NaN
Bpifa1	Bpifa1	0.264414	1.93279	4.20493	0.459648	0.645769	NaN	Low	0.136344	0.520553
Bpifa2	Bpifa2	0	NaN	NaN	NaN	NaN	NaN	Low	NaN	NaN
Bpifa3	Bpifa3	0.129561	0.915269	4.32714	0.211518	0.832483	NaN	Low	0.100024	0.188636
Bpifa5	Bpifa5	0	NaN	NaN	NaN	NaN	NaN	Low	NaN	NaN
Bpifa6	Bpifa6	0	NaN	NaN	NaN	NaN	NaN	Low	NaN	NaN
Bpifb1	Bpifb1	0	NaN	NaN	NaN	NaN	NaN	Low	NaN	NaN
Bpifb2	Bpifb2	0.132207	0.929966	4.32593	0.214975	0.829787	NaN	Low	0.101561	0.193498
Bpifb3	Bpifb3	0	NaN	NaN	NaN	NaN	NaN	Low	NaN	NaN
Bpifb4	Bpifb4	0	NaN	NaN	NaN	NaN	NaN	Low	NaN	NaN
Bpifb5	Bpifb5	0.176276	-1.24446	4.328	-0.287537	0.773701	NaN	Low	0.218338	0.0921529
Bpifb6	Bpifb6	0	NaN	NaN	NaN	NaN	NaN	Low	NaN	NaN
Bpifb9a	Bpifb9a	0	NaN	NaN	NaN	NaN	NaN	Low	NaN	NaN
Bpifb9b	Bpifb9b	0	NaN	NaN	NaN	NaN	NaN	Low	NaN	NaN
Brinp1	Brinp1	0.9801	-0.473968	2.08835	-0.226958	0.820456	NaN	Low	1.081	0.7783
Brinp3	Brinp3	0.163207	-1.24446	4.328	-0.287537	0.773701	NaN	Low	0.202151	0.085321
Brs3	Brs3	0	NaN	NaN	NaN	NaN	NaN	Low	NaN	NaN
Bsph1	Bsph1	0.129561	0.915269	4.32714	0.211518	0.832483	NaN	Low	0.100024	0.188636
Bsph2	Bsph2	0	NaN	NaN	NaN	NaN	NaN	Low	NaN	NaN
Bsx	Bsx	0.129561	0.915269	4.32714	0.211518	0.832483	NaN	Low	0.100024	0.188636
Btbd16	Btbd16	1.05034	3.92381	2.63548	1.48884	0.136529	NaN	Low	0.183446	2.78414
Btbd18	Btbd18	0.215878	-1.24446	4.328	-0.287537	0.773701	NaN	Low	0.267389	0.112856
Btbd35f1	Btbd35f1	0	NaN	NaN	NaN	NaN	NaN	Low	NaN	NaN
Btbd35f10	Btbd35f10	0	NaN	NaN	NaN	NaN	NaN	Low	NaN	NaN
Btbd35f11	Btbd35f11	0	NaN	NaN	NaN	NaN	NaN	Low	NaN	NaN
Btbd35f12	Btbd35f12	0	NaN	NaN	NaN	NaN	NaN	Low	NaN	NaN
Btbd35f13	Btbd35f13	0	NaN	NaN	NaN	NaN	NaN	Low	NaN	NaN
Btbd35f14	Btbd35f14	0	NaN	NaN	NaN	NaN	NaN	Low	NaN	NaN
Btbd35f15	Btbd35f15	0	NaN	NaN	NaN	NaN	NaN	Low	NaN	NaN
Btbd35f16	Btbd35f16	0	NaN	NaN	NaN	NaN	NaN	Low	NaN	NaN
Btbd35f17	Btbd35f17	0	NaN	NaN	NaN	NaN	NaN	Low	NaN	NaN
Btbd35f18	Btbd35f18	0	NaN	NaN	NaN	NaN	NaN	Low	NaN	NaN
Btbd35f2	Btbd35f2	0	NaN	NaN	NaN	NaN	NaN	Low	NaN	NaN
Btbd35f20	Btbd35f20	0	NaN	NaN	NaN	NaN	NaN	Low	NaN	NaN
Btbd35f21	Btbd35f21	0	NaN	NaN	NaN	NaN	NaN	Low	NaN	NaN
Btbd35f23	Btbd35f23	0	NaN	NaN	NaN	NaN	NaN	Low	NaN	NaN
Btbd35f27	Btbd35f27	0	NaN	NaN	NaN	NaN	NaN	Low	NaN	NaN
Btbd35f28	Btbd35f28	0	NaN	NaN	NaN	NaN	NaN	Low	NaN	NaN
Btbd35f3	Btbd35f3	0	NaN	NaN	NaN	NaN	NaN	Low	NaN	NaN
Btbd35f4	Btbd35f4	0	NaN	NaN	NaN	NaN	NaN	Low	NaN	NaN
Btbd35f5	Btbd35f5	0	NaN	NaN	NaN	NaN	NaN	Low	NaN	NaN
Btbd35f7	Btbd35f7	0	NaN	NaN	NaN	NaN	NaN	Low	NaN	NaN
Btg1-ps1	Btg1-ps1	0	NaN	NaN	NaN	NaN	NaN	Low	NaN	NaN
Btg1-ps2	Btg1-ps2	0	NaN	NaN	NaN	NaN	NaN	Low	NaN	NaN
Btg4	Btg4	0.176276	-1.24446	4.328	-0.287537	0.773701	NaN	Low	0.218338	0.0921529
Btn1a1	Btn1a1	1.13676	3.01299	2.29246	1.3143	0.188744	NaN	Low	0.33858	2.73313
Btn2a2	Btn2a2	0	NaN	NaN	NaN	NaN	NaN	Low	NaN	NaN
Btnl1	Btnl1	0	NaN	NaN	NaN	NaN	NaN	Low	NaN	NaN
Btnl2	Btnl2	0.784989	-1.34142	3.44417	-0.389475	0.696925	NaN	Low	0.983436	0.388096
Btnl4	Btnl4	0	NaN	NaN	NaN	NaN	NaN	Low	NaN	NaN
Btnl5-ps	Btnl5-ps	0	NaN	NaN	NaN	NaN	NaN	Low	NaN	NaN
Btnl6	Btnl6	0	NaN	NaN	NaN	NaN	NaN	Low	NaN	NaN
C030007H22Rik	C030007H22Rik	0	NaN	NaN	NaN	NaN	NaN	Low	NaN	NaN
C030013G03Rik	C030013G03Rik	0	NaN	NaN	NaN	NaN	NaN	Low	NaN	NaN
C030018K13Rik	C030018K13Rik	0.176276	-1.24446	4.328	-0.287537	0.773701	NaN	Low	0.218338	0.0921529
C030029H02Rik	C030029H02Rik	0.132207	0.929966	4.32593	0.214975	0.829787	NaN	Low	0.101561	0.193498
C130026L21Rik	C130026L21Rik	0	NaN	NaN	NaN	NaN	NaN	Low	NaN	NaN
C130060C02Rik	C130060C02Rik	1.29023	0.447741	2.12425	0.210776	0.833062	NaN	Low	1.15065	1.56938
C130060K24Rik	C130060K24Rik	0.215878	-1.24446	4.328	-0.287537	0.773701	NaN	Low	0.267389	0.112856
C130073F10Rik	C130073F10Rik	0	NaN	NaN	NaN	NaN	NaN	Low	NaN	NaN
C130079G13Rik	C130079G13Rik	0	NaN	NaN	NaN	NaN	NaN	Low	NaN	NaN
C130080G10Rik	C130080G10Rik	0.527572	-2.46827	3.73812	-0.660296	0.509064	NaN	Low	0.72578	0.131154
C130083M11Rik	C130083M11Rik	1.14086	0.0977621	2.19132	0.0446133	0.964416	NaN	Low	1.11481	1.19297
C1ql1	C1ql1	1.12037	-3.54065	2.59474	-1.36455	0.172395	NaN	Low	1.61132	0.138465
C1ql2	C1ql2	0	NaN	NaN	NaN	NaN	NaN	Low	NaN	NaN
C1rb	C1rb	0	NaN	NaN	NaN	NaN	NaN	Low	NaN	NaN
C230004F18Rik	C230004F18Rik	0	NaN	NaN	NaN	NaN	NaN	Low	NaN	NaN
C230014O12Rik	C230014O12Rik	0	NaN	NaN	NaN	NaN	NaN	Low	NaN	NaN
C230024C17Rik	C230024C17Rik	0	NaN	NaN	NaN	NaN	NaN	Low	NaN	NaN
C230029F24Rik	C230029F24Rik	0	NaN	NaN	NaN	NaN	NaN	Low	NaN	NaN
C230079O03Rik	C230079O03Rik	0.524001	-0.52832	3.24489	-0.162816	0.870663	NaN	Low	0.583659	0.404687
C2cd4a	C2cd4a	0	NaN	NaN	NaN	NaN	NaN	Low	NaN	NaN
C2cd4b	C2cd4b	0.261819	1.91981	4.20606	0.456439	0.648074	NaN	Low	0.135804	0.513847
C2cd4c	C2cd4c	0.305771	0.195765	4.3272	0.0452406	0.963916	NaN	Low	0.291643	0.334028
C330004P14Rik	C330004P14Rik	0	NaN	NaN	NaN	NaN	NaN	Low	NaN	NaN
C330011F03Rik	C330011F03Rik	0	NaN	NaN	NaN	NaN	NaN	Low	NaN	NaN
C330018A13Rik	C330018A13Rik	0.756879	-2.96962	2.56551	-1.15752	0.247062	NaN	Low	1.0672	0.136238
C330022C24Rik	C330022C24Rik	0	NaN	NaN	NaN	NaN	NaN	Low	NaN	NaN
C330024C12Rik	C330024C12Rik	0	NaN	NaN	NaN	NaN	NaN	Low	NaN	NaN
C330024D21Rik	C330024D21Rik	0	NaN	NaN	NaN	NaN	NaN	Low	NaN	NaN
C330026H20Rik	C330026H20Rik	0.994797	1.83097	2.1612	0.847199	0.396884	NaN	Low	0.536978	1.91044
C430002N11Rik	C430002N11Rik	0.690508	2.21112	2.75322	0.803102	0.421916	NaN	Low	0.312431	1.44666
C530044C16Rik	C530044C16Rik	0.391272	2.49982	3.94408	0.633815	0.526201	NaN	Low	0.153317	0.867182
C630028M04Rik	C630028M04Rik	0.176276	-1.24446	4.328	-0.287537	0.773701	NaN	Low	0.218338	0.0921529
C630031E19Rik	C630031E19Rik	0	NaN	NaN	NaN	NaN	NaN	Low	NaN	NaN
C730002L08Rik	C730002L08Rik	0.261756	1.91953	4.20606	0.456372	0.648122	NaN	Low	0.135789	0.51369
C730014E05Rik	C730014E05Rik	0.876291	-1.49791	2.8752	-0.520977	0.602383	NaN	Low	1.11674	0.395398
C86187	C86187	0.308449	0.209875	4.32585	0.0485164	0.961305	NaN	Low	0.293148	0.339051
C87198	C87198	0	NaN	NaN	NaN	NaN	NaN	Low	NaN	NaN
C87414	C87414	0	NaN	NaN	NaN	NaN	NaN	Low	NaN	NaN
C87499	C87499	0	NaN	NaN	NaN	NaN	NaN	Low	NaN	NaN
C87977	C87977	0	NaN	NaN	NaN	NaN	NaN	Low	NaN	NaN
C8b	C8b	0	NaN	NaN	NaN	NaN	NaN	Low	NaN	NaN
CK137956	CK137956	0	NaN	NaN	NaN	NaN	NaN	Low	NaN	NaN
Cabp4	Cabp4	1.46987	0.161176	1.81814	0.0886492	0.929361	NaN	Low	1.41415	1.5813
Cabp5	Cabp5	0	NaN	NaN	NaN	NaN	NaN	Low	NaN	NaN
Cabp7	Cabp7	0.201475	-1.24446	4.328	-0.287537	0.773701	NaN	Low	0.24955	0.105326
Cabs1	Cabs1	0	NaN	NaN	NaN	NaN	NaN	Low	NaN	NaN
Cacna1b	Cacna1b	0.345369	0.194999	4.30747	0.04527	0.963892	NaN	Low	0.329474	0.377157
Cacna1f	Cacna1f	0.292823	0.191875	4.32707	0.0443429	0.964631	NaN	Low	0.279567	0.319334
Cacna2d3	Cacna2d3	1.05062	-3.42519	3.09499	-1.10669	0.268428	NaN	Low	1.50584	0.140182
Cacng1	Cacng1	0.392177	-1.99025	4.12601	-0.482367	0.629545	NaN	Low	0.522509	0.131513
Cacng2	Cacng2	0	NaN	NaN	NaN	NaN	NaN	Low	NaN	NaN
Cacng3	Cacng3	0	NaN	NaN	NaN	NaN	NaN	Low	NaN	NaN
Cacng5	Cacng5	0	NaN	NaN	NaN	NaN	NaN	Low	NaN	NaN
Cacng6	Cacng6	0.129561	0.915269	4.32714	0.211518	0.832483	NaN	Low	0.100024	0.188636
Cacng8	Cacng8	1.46224	0.14345	2.07049	0.0692834	0.944764	NaN	Low	1.413	1.56072
Calb2	Calb2	0	NaN	NaN	NaN	NaN	NaN	Low	NaN	NaN
Calcoco2	Calcoco2	0.163207	-1.24446	4.328	-0.287537	0.773701	NaN	Low	0.202151	0.085321
Calhm1	Calhm1	0	NaN	NaN	NaN	NaN	NaN	Low	NaN	NaN
Calhm4	Calhm4	0	NaN	NaN	NaN	NaN	NaN	Low	NaN	NaN
Calm4	Calm4	0	NaN	NaN	NaN	NaN	NaN	Low	NaN	NaN
Calm5	Calm5	0	NaN	NaN	NaN	NaN	NaN	Low	NaN	NaN
Caln1	Caln1	0.201475	-1.24446	4.328	-0.287537	0.773701	NaN	Low	0.24955	0.105326
Calr4	Calr4	0.438094	1.19703	3.24902	0.368429	0.712554	NaN	Low	0.306168	0.701945
Caly	Caly	0.201475	-1.24446	4.328	-0.287537	0.773701	NaN	Low	0.24955	0.105326
Camkv	Camkv	0.129561	0.915269	4.32714	0.211518	0.832483	NaN	Low	0.100024	0.188636
Camp	Camp	0	NaN	NaN	NaN	NaN	NaN	Low	NaN	NaN
Capn11	Capn11	1.38473	3.37476	2.12505	1.58809	0.112267	NaN	Low	0.335748	3.48271
Capn8	Capn8	0.978252	0.479655	2.30436	0.208151	0.835111	NaN	Low	0.864585	1.20559
Capn9	Capn9	0.799841	-0.0807275	2.43996	-0.0330856	0.973606	NaN	Low	0.814618	0.770287
Capns2	Capns2	1.12417	0.814989	2.50706	0.325078	0.745122	NaN	Low	0.897117	1.57829
Capza3	Capza3	0	NaN	NaN	NaN	NaN	NaN	Low	NaN	NaN
Car1	Car1	0.60787	-2.63969	3.60824	-0.731573	0.464429	NaN	Low	0.844083	0.135444
Car10	Car10	0.132207	0.929966	4.32593	0.214975	0.829787	NaN	Low	0.101561	0.193498
Car6	Car6	0.129561	0.915269	4.32714	0.211518	0.832483	NaN	Low	0.100024	0.188636
Carlr	Carlr	0	NaN	NaN	NaN	NaN	NaN	Low	NaN	NaN
Cartpt	Cartpt	0.261766	1.91957	4.20606	0.456382	0.648115	NaN	Low	0.135792	0.513714
Catsper1	Catsper1	0	NaN	NaN	NaN	NaN	NaN	Low	NaN	NaN
Catsperb	Catsperb	0	NaN	NaN	NaN	NaN	NaN	Low	NaN	NaN
Catsperg2	Catsperg2	0.201475	-1.24446	4.328	-0.287537	0.773701	NaN	Low	0.24955	0.105326
Catsperz	Catsperz	0.902692	1.49249	2.24004	0.66628	0.505232	NaN	Low	0.562571	1.58293
Cavin4	Cavin4	0.295281	0.215694	4.32548	0.0498659	0.960229	NaN	Low	0.280218	0.325406
Cbln4	Cbln4	0	NaN	NaN	NaN	NaN	NaN	Low	NaN	NaN
Ccdc105	Ccdc105	0.163207	-1.24446	4.328	-0.287537	0.773701	NaN	Low	0.202151	0.085321
Ccdc110	Ccdc110	0	NaN	NaN	NaN	NaN	NaN	Low	NaN	NaN
Ccdc121	Ccdc121	1.08523	1.73106	2.42559	0.713666	0.475434	NaN	Low	0.612006	2.03169
Ccdc129	Ccdc129	1.16396	2.05371	2.05132	1.00117	0.316746	NaN	Low	0.567628	2.35664
Ccdc144b	Ccdc144b	0	NaN	NaN	NaN	NaN	NaN	Low	NaN	NaN
Ccdc146	Ccdc146	0.771412	-2.99151	2.87082	-1.04204	0.297393	NaN	Low	1.08867	0.136887
Ccdc153	Ccdc153	0.129561	0.915269	4.32714	0.211518	0.832483	NaN	Low	0.100024	0.188636
Ccdc154	Ccdc154	0.905566	1.49586	2.28463	0.654749	0.512629	NaN	Low	0.563592	1.58951
Ccdc155	Ccdc155	0.956841	0.468006	2.26677	0.206464	0.836429	NaN	Low	0.848465	1.17359
Ccdc172	Ccdc172	0	NaN	NaN	NaN	NaN	NaN	Low	NaN	NaN
Ccdc175	Ccdc175	0	NaN	NaN	NaN	NaN	NaN	Low	NaN	NaN
Ccdc177	Ccdc177	0.642961	-1.01335	3.05746	-0.331436	0.740315	NaN	Low	0.772977	0.382928
Ccdc178	Ccdc178	1.48329	3.51804	2.05762	1.70976	0.0873101	NaN	Low	0.330696	3.78848
Ccdc182	Ccdc182	1.12384	0.858281	2.52348	0.340118	0.733768	NaN	Low	0.884245	1.60303
Ccdc183	Ccdc183	0.176276	-1.24446	4.328	-0.287537	0.773701	NaN	Low	0.218338	0.0921529
Ccdc185	Ccdc185	0	NaN	NaN	NaN	NaN	NaN	Low	NaN	NaN
Ccdc187	Ccdc187	0.422018	1.17948	3.95588	0.298159	0.765582	NaN	Low	0.296851	0.672354
Ccdc192	Ccdc192	0.201475	-1.24446	4.328	-0.287537	0.773701	NaN	Low	0.24955	0.105326
Ccdc27	Ccdc27	0	NaN	NaN	NaN	NaN	NaN	Low	NaN	NaN
Ccdc33	Ccdc33	1.16621	2.05329	2.07128	0.991312	0.321533	NaN	Low	0.568836	2.36095
Ccdc34os	Ccdc34os	0	NaN	NaN	NaN	NaN	NaN	Low	NaN	NaN
Ccdc36	Ccdc36	0.391164	2.49945	3.94445	0.633662	0.526302	NaN	Low	0.153303	0.866884
Ccdc38	Ccdc38	0	NaN	NaN	NaN	NaN	NaN	Low	NaN	NaN
Ccdc42	Ccdc42	0.215878	-1.24446	4.328	-0.287537	0.773701	NaN	Low	0.267389	0.112856
Ccdc42os	Ccdc42os	0	NaN	NaN	NaN	NaN	NaN	Low	NaN	NaN
Ccdc54	Ccdc54	0.176276	-1.24446	4.328	-0.287537	0.773701	NaN	Low	0.218338	0.0921529
Ccdc60	Ccdc60	0.46301	1.20195	3.19338	0.376387	0.706629	NaN	Low	0.322993	0.743045
Ccdc63	Ccdc63	0	NaN	NaN	NaN	NaN	NaN	Low	NaN	NaN
Ccdc70	Ccdc70	0	NaN	NaN	NaN	NaN	NaN	Low	NaN	NaN
Ccdc7a	Ccdc7a	0	NaN	NaN	NaN	NaN	NaN	Low	NaN	NaN
Ccdc7b	Ccdc7b	0	NaN	NaN	NaN	NaN	NaN	Low	NaN	NaN
Ccdc81	Ccdc81	0.833301	-1.4538	2.54893	-0.570356	0.568436	NaN	Low	1.05701	0.385873
Ccdc83	Ccdc83	0	NaN	NaN	NaN	NaN	NaN	Low	NaN	NaN
Ccer1	Ccer1	0	NaN	NaN	NaN	NaN	NaN	Low	NaN	NaN
Ccer2	Ccer2	0	NaN	NaN	NaN	NaN	NaN	Low	NaN	NaN
Ccin	Ccin	0.129561	0.915269	4.32714	0.211518	0.832483	NaN	Low	0.100024	0.188636
Cckbr	Cckbr	1.09654	-3.51831	2.31196	-1.52179	0.128062	NaN	Low	1.57603	0.137546
Ccl1	Ccl1	0.259122	1.90627	4.20721	0.453097	0.650479	NaN	Low	0.135232	0.506903
Ccl21c	Ccl21c	0	NaN	NaN	NaN	NaN	NaN	Low	NaN	NaN
Ccl24	Ccl24	0.65178	0.401402	2.9471	0.136202	0.891661	NaN	Low	0.588817	0.777704
Ccl26	Ccl26	0	NaN	NaN	NaN	NaN	NaN	Low	NaN	NaN
Ccna1	Ccna1	0.820156	-0.0704731	2.4303	-0.0289977	0.976866	NaN	Low	0.8334	0.793668
Ccnb1ip1	Ccnb1ip1	0.129561	0.915269	4.32714	0.211518	0.832483	NaN	Low	0.100024	0.188636
Ccnb3	Ccnb3	0	NaN	NaN	NaN	NaN	NaN	Low	NaN	NaN
Ccr10	Ccr10	0.546685	-0.60516	3.22442	-0.18768	0.851127	NaN	Low	0.617165	0.405723
Ccr1l1	Ccr1l1	0	NaN	NaN	NaN	NaN	NaN	Low	NaN	NaN
Ccr3	Ccr3	0.631198	-0.980874	3.06778	-0.319735	0.749169	NaN	Low	0.755422	0.382752
Ccr4	Ccr4	1.46797	-1.23948	1.90275	-0.651418	0.514777	NaN	Low	1.81716	0.769609
Ccr8	Ccr8	0.521819	-0.549675	3.24836	-0.169216	0.865627	NaN	Low	0.583435	0.398587
Cct8l1	Cct8l1	0.176276	-1.24446	4.328	-0.287537	0.773701	NaN	Low	0.218338	0.0921529
Cd177	Cd177	0.352552	-1.95588	4.32245	-0.452493	0.650914	NaN	Low	0.468453	0.12075
Cd1d2	Cd1d2	0.129561	0.915269	4.32714	0.211518	0.832483	NaN	Low	0.100024	0.188636
Cd200r2	Cd200r2	0.295241	0.217842	4.32534	0.0503641	0.959832	NaN	Low	0.280027	0.325669
Cd200r3	Cd200r3	1.52534	-2.33316	2.24716	-1.03827	0.299145	NaN	Low	2.08148	0.413069
Cd207	Cd207	1.33398	-3.78921	2.92671	-1.2947	0.195424	NaN	Low	1.93112	0.139683
Cd209b	Cd209b	0.934747	-3.27964	2.42771	-1.35092	0.17672	NaN	Low	1.33346	0.137313
Cd209d	Cd209d	0.331	0.194588	4.32716	0.044969	0.964132	NaN	Low	0.3158	0.3614
Cd209e	Cd209e	0	NaN	NaN	NaN	NaN	NaN	Low	NaN	NaN
Cd209f	Cd209f	0.456497	-0.459644	3.98392	-0.115375	0.908148	NaN	Low	0.502166	0.365158
Cd209g	Cd209g	0.905837	-3.24386	2.71334	-1.19552	0.231883	NaN	Low	1.29064	0.13624
Cd300c	Cd300c	0.339482	-1.92411	4.32368	-0.445016	0.656308	NaN	Low	0.449943	0.118561
Cd55b	Cd55b	0	NaN	NaN	NaN	NaN	NaN	Low	NaN	NaN
Cd5l	Cd5l	0	NaN	NaN	NaN	NaN	NaN	Low	NaN	NaN
Cd70	Cd70	0	NaN	NaN	NaN	NaN	NaN	Low	NaN	NaN
Cdc20b	Cdc20b	0	NaN	NaN	NaN	NaN	NaN	Low	NaN	NaN
Cdcp2	Cdcp2	0	NaN	NaN	NaN	NaN	NaN	Low	NaN	NaN
Cdh10	Cdh10	0.455276	-0.448545	3.98777	-0.11248	0.910443	NaN	Low	0.499794	0.36624
Cdh12	Cdh12	0.431756	-2.07991	4.31755	-0.481734	0.629995	NaN	Low	0.579142	0.136984
Cdh15	Cdh15	0.129561	0.915269	4.32714	0.211518	0.832483	NaN	Low	0.100024	0.188636
Cdh17	Cdh17	1.31629	2.28388	2.09002	1.09276	0.274501	NaN	Low	0.57481	2.79925
Cdh18	Cdh18	0	NaN	NaN	NaN	NaN	NaN	Low	NaN	NaN
Cdh23	Cdh23	1.52043	-1.28089	2.1166	-0.605166	0.545069	NaN	Low	1.89144	0.778406
Cdh26	Cdh26	1.29776	-3.756	2.20414	-1.70407	0.0883687	NaN	Low	1.87718	0.138942
Cdh7	Cdh7	0	NaN	NaN	NaN	NaN	NaN	Low	NaN	NaN
Cdh8	Cdh8	0.129561	0.915269	4.32714	0.211518	0.832483	NaN	Low	0.100024	0.188636
Cdh9	Cdh9	0.163207	-1.24446	4.328	-0.287537	0.773701	NaN	Low	0.202151	0.085321
Cdhr1	Cdhr1	1.43694	0.169333	2.02814	0.0834915	0.933461	NaN	Low	1.37966	1.55148
Cdhr3	Cdhr3	0.201475	-1.24446	4.328	-0.287537	0.773701	NaN	Low	0.24955	0.105326
Cdk5r2	Cdk5r2	0.527655	2.93014	3.52239	0.83186	0.405488	NaN	Low	0.164518	1.25393
Cdkn2a	Cdkn2a	1.17572	4.08696	2.50712	1.63014	0.103072	NaN	Low	0.185699	3.15578
Cdr1	Cdr1	0	NaN	NaN	NaN	NaN	NaN	Low	NaN	NaN
Cdrt4	Cdrt4	0.469052	-0.489312	3.33766	-0.146603	0.883445	NaN	Low	0.518793	0.36957
Cdrt4os1	Cdrt4os1	0	NaN	NaN	NaN	NaN	NaN	Low	NaN	NaN
Cdx1	Cdx1	0	NaN	NaN	NaN	NaN	NaN	Low	NaN	NaN
Cdx2	Cdx2	0	NaN	NaN	NaN	NaN	NaN	Low	NaN	NaN
Cdx4	Cdx4	0.834713	-3.09311	3.27891	-0.943334	0.34551	NaN	Low	1.18277	0.138605
Ceacam-ps1	Ceacam-ps1	0	NaN	NaN	NaN	NaN	NaN	Low	NaN	NaN
Ceacam10	Ceacam10	0.176276	-1.24446	4.328	-0.287537	0.773701	NaN	Low	0.218338	0.0921529
Ceacam11	Ceacam11	0	NaN	NaN	NaN	NaN	NaN	Low	NaN	NaN
Ceacam12	Ceacam12	0	NaN	NaN	NaN	NaN	NaN	Low	NaN	NaN
Ceacam13	Ceacam13	0	NaN	NaN	NaN	NaN	NaN	Low	NaN	NaN
Ceacam14	Ceacam14	0	NaN	NaN	NaN	NaN	NaN	Low	NaN	NaN
Ceacam15	Ceacam15	0	NaN	NaN	NaN	NaN	NaN	Low	NaN	NaN
Ceacam16	Ceacam16	1.15476	-1.93676	2.4392	-0.794017	0.427186	NaN	Low	1.53206	0.400176
Ceacam18	Ceacam18	0	NaN	NaN	NaN	NaN	NaN	Low	NaN	NaN
Ceacam20	Ceacam20	0.305833	0.194043	4.32714	0.0448433	0.964232	NaN	Low	0.291829	0.333842
Ceacam3	Ceacam3	1.56646	1.94673	1.96947	0.988453	0.322931	NaN	Low	0.802623	3.09412
Ceacam5	Ceacam5	0	NaN	NaN	NaN	NaN	NaN	Low	NaN	NaN
Ceacam9	Ceacam9	0	NaN	NaN	NaN	NaN	NaN	Low	NaN	NaN
Cebpe	Cebpe	0.736976	-1.18328	2.98878	-0.395906	0.692175	NaN	Low	0.905988	0.398952
Cel	Cel	0	NaN	NaN	NaN	NaN	NaN	Low	NaN	NaN
Cela2a	Cela2a	0	NaN	NaN	NaN	NaN	NaN	Low	NaN	NaN
Cela3a	Cela3a	0	NaN	NaN	NaN	NaN	NaN	Low	NaN	NaN
Cela3b	Cela3b	0	NaN	NaN	NaN	NaN	NaN	Low	NaN	NaN
Celf6	Celf6	0	NaN	NaN	NaN	NaN	NaN	Low	NaN	NaN
Celrr	Celrr	0.129561	0.915269	4.32714	0.211518	0.832483	NaN	Low	0.100024	0.188636
Cep295nl	Cep295nl	0.876367	-1.50052	2.87523	-0.52188	0.601754	NaN	Low	1.11714	0.394824
Cer1	Cer1	0	NaN	NaN	NaN	NaN	NaN	Low	NaN	NaN
Ces1a	Ces1a	0.601226	0.511659	2.62876	0.194639	0.845675	NaN	Low	0.526516	0.750648
Ces1b	Ces1b	0.292747	0.194781	4.32717	0.0450136	0.964096	NaN	Low	0.279289	0.319661
Ces2a	Ces2a	0.163207	-1.24446	4.328	-0.287537	0.773701	NaN	Low	0.202151	0.085321
Ces3b	Ces3b	0	NaN	NaN	NaN	NaN	NaN	Low	NaN	NaN
Ces4a	Ces4a	0.873517	-1.51198	2.53567	-0.596283	0.550986	NaN	Low	1.11483	0.390893
Ces5a	Ces5a	0	NaN	NaN	NaN	NaN	NaN	Low	NaN	NaN
Cetn1	Cetn1	0	NaN	NaN	NaN	NaN	NaN	Low	NaN	NaN
Cfap157	Cfap157	0.524415	-0.536747	3.24446	-0.165435	0.868602	NaN	Low	0.584996	0.403251
Cfap161	Cfap161	0.163207	-1.24446	4.328	-0.287537	0.773701	NaN	Low	0.202151	0.085321
Cfap206	Cfap206	1.25949	0.158824	2.09042	0.075977	0.939437	NaN	Low	1.21245	1.35355
Cfap221	Cfap221	0.330922	0.196005	4.32721	0.045296	0.963871	NaN	Low	0.315612	0.361541
Cfap299	Cfap299	0.457819	-0.432372	3.98098	-0.108609	0.913512	NaN	Low	0.501071	0.371315
Cfap43	Cfap43	0.458095	-0.435341	3.9802	-0.109377	0.912904	NaN	Low	0.501652	0.370981
Cfap57	Cfap57	0.40295	-2.06959	4.31812	-0.479279	0.63174	NaN	Low	0.540093	0.128665
Cfap58	Cfap58	0.163207	-1.24446	4.328	-0.287537	0.773701	NaN	Low	0.202151	0.085321
Cfap61	Cfap61	0.919796	-3.26172	2.43125	-1.34158	0.179731	NaN	Low	1.31133	0.136722
Cfap73	Cfap73	0	NaN	NaN	NaN	NaN	NaN	Low	NaN	NaN
Cfap77	Cfap77	1.41993	-2.30131	2.30297	-0.999278	0.31766	NaN	Low	1.93374	0.392315
Cfap97d1	Cfap97d1	0	NaN	NaN	NaN	NaN	NaN	Low	NaN	NaN
Cfap97d2	Cfap97d2	0	NaN	NaN	NaN	NaN	NaN	Low	NaN	NaN
Cfc1	Cfc1	0	NaN	NaN	NaN	NaN	NaN	Low	NaN	NaN
Cfhr1	Cfhr1	0.292596	0.200735	4.32736	0.0463873	0.963002	NaN	Low	0.278726	0.320335
Cga	Cga	0	NaN	NaN	NaN	NaN	NaN	Low	NaN	NaN
Chad	Chad	0.308451	0.20979	4.32585	0.0484968	0.96132	NaN	Low	0.293157	0.339041
Chat	Chat	0	NaN	NaN	NaN	NaN	NaN	Low	NaN	NaN
Chga	Chga	0.523544	2.91961	3.48231	0.83841	0.4018	NaN	Low	0.164182	1.24227
Chgb	Chgb	0.880446	-0.196622	2.41057	-0.0815665	0.934991	NaN	Low	0.919496	0.802344
Chil4	Chil4	0.634038	-0.967697	3.06423	-0.315804	0.752151	NaN	Low	0.757415	0.387283
Chil5	Chil5	0	NaN	NaN	NaN	NaN	NaN	Low	NaN	NaN
Chil6	Chil6	0.457446	-0.428348	3.98205	-0.10757	0.914337	NaN	Low	0.500285	0.371768
Chit1	Chit1	0.659162	3.25127	3.24892	1.00072	0.316961	NaN	Low	0.171626	1.63423
Chodl	Chodl	0.259122	1.90627	4.20721	0.453097	0.650479	NaN	Low	0.135232	0.506903
Chrm2	Chrm2	0.132207	0.929966	4.32593	0.214975	0.829787	NaN	Low	0.101561	0.193498
Chrm4	Chrm4	1.27435	0.460328	1.92288	0.239395	0.8108	NaN	Low	1.13247	1.55812
Chrm5	Chrm5	0.201475	-1.24446	4.328	-0.287537	0.773701	NaN	Low	0.24955	0.105326
Chrna1	Chrna1	0	NaN	NaN	NaN	NaN	NaN	Low	NaN	NaN
Chrna10	Chrna10	0.521575	-0.544517	3.24887	-0.167602	0.866896	NaN	Low	0.582631	0.399464
Chrna3	Chrna3	0.163207	-1.24446	4.328	-0.287537	0.773701	NaN	Low	0.202151	0.085321
Chrna5	Chrna5	0.129561	0.915269	4.32714	0.211518	0.832483	NaN	Low	0.100024	0.188636
Chrna6	Chrna6	0	NaN	NaN	NaN	NaN	NaN	Low	NaN	NaN
Chrna9	Chrna9	0	NaN	NaN	NaN	NaN	NaN	Low	NaN	NaN
Chrnb3	Chrnb3	0	NaN	NaN	NaN	NaN	NaN	Low	NaN	NaN
Chrnd	Chrnd	0	NaN	NaN	NaN	NaN	NaN	Low	NaN	NaN
Chrng	Chrng	0	NaN	NaN	NaN	NaN	NaN	Low	NaN	NaN
Chst4	Chst4	0	NaN	NaN	NaN	NaN	NaN	Low	NaN	NaN
Chst5	Chst5	0	NaN	NaN	NaN	NaN	NaN	Low	NaN	NaN
Cib3	Cib3	0	NaN	NaN	NaN	NaN	NaN	Low	NaN	NaN
Cib4	Cib4	0	NaN	NaN	NaN	NaN	NaN	Low	NaN	NaN
Cited1	Cited1	1.11192	0.822839	2.52816	0.32547	0.744825	NaN	Low	0.885082	1.56561
Ckm	Ckm	0.425108	1.19407	3.27989	0.364057	0.715815	NaN	Low	0.297419	0.680486
Ckmt2	Ckmt2	0.163207	-1.24446	4.328	-0.287537	0.773701	NaN	Low	0.202151	0.085321
Cks1brt	Cks1brt	0	NaN	NaN	NaN	NaN	NaN	Low	NaN	NaN
Clca1	Clca1	0.132207	0.929966	4.32593	0.214975	0.829787	NaN	Low	0.101561	0.193498
Clca4a	Clca4a	0.261768	1.91958	4.20606	0.456385	0.648113	NaN	Low	0.135792	0.51372
Clca4b	Clca4b	0.132207	0.929966	4.32593	0.214975	0.829787	NaN	Low	0.101561	0.193498
Clca4c-ps	Clca4c-ps	0	NaN	NaN	NaN	NaN	NaN	Low	NaN	NaN
Clcn1	Clcn1	1.58297	2.60085	2.09221	1.24312	0.213825	NaN	Low	0.588725	3.57147
Cldn13	Cldn13	0	NaN	NaN	NaN	NaN	NaN	Low	NaN	NaN
Cldn17	Cldn17	0	NaN	NaN	NaN	NaN	NaN	Low	NaN	NaN
Cldn20	Cldn20	0.993454	2.79508	2.47084	1.13123	0.257958	NaN	Low	0.333347	2.31367
Cldn22	Cldn22	1.24563	0.523879	1.86699	0.2806	0.779017	NaN	Low	1.08699	1.5629
Cldn24	Cldn24	0	NaN	NaN	NaN	NaN	NaN	Low	NaN	NaN
Cldn34-ps	Cldn34-ps	0	NaN	NaN	NaN	NaN	NaN	Low	NaN	NaN
Cldn34a	Cldn34a	0	NaN	NaN	NaN	NaN	NaN	Low	NaN	NaN
Cldn34b1	Cldn34b1	0	NaN	NaN	NaN	NaN	NaN	Low	NaN	NaN
Cldn34b2	Cldn34b2	0	NaN	NaN	NaN	NaN	NaN	Low	NaN	NaN
Cldn34b3	Cldn34b3	0	NaN	NaN	NaN	NaN	NaN	Low	NaN	NaN
Cldn34b4	Cldn34b4	0	NaN	NaN	NaN	NaN	NaN	Low	NaN	NaN
Cldn34c4	Cldn34c4	0	NaN	NaN	NaN	NaN	NaN	Low	NaN	NaN
Cldn34d	Cldn34d	0	NaN	NaN	NaN	NaN	NaN	Low	NaN	NaN
Cldnd2	Cldnd2	0.132207	0.929966	4.32593	0.214975	0.829787	NaN	Low	0.101561	0.193498
Clec2g	Clec2g	0.308819	0.19676	4.32668	0.045476	0.963728	NaN	Low	0.294476	0.337505
Clec3a	Clec3a	0	NaN	NaN	NaN	NaN	NaN	Low	NaN	NaN
Clec4a4	Clec4a4	0	NaN	NaN	NaN	NaN	NaN	Low	NaN	NaN
Clec4b2	Clec4b2	0	NaN	NaN	NaN	NaN	NaN	Low	NaN	NaN
Clec4f	Clec4f	0	NaN	NaN	NaN	NaN	NaN	Low	NaN	NaN
Clec4g	Clec4g	0	NaN	NaN	NaN	NaN	NaN	Low	NaN	NaN
Clps	Clps	0.129561	0.915269	4.32714	0.211518	0.832483	NaN	Low	0.100024	0.188636
Clpsl2	Clpsl2	0	NaN	NaN	NaN	NaN	NaN	Low	NaN	NaN
Clrn1	Clrn1	0	NaN	NaN	NaN	NaN	NaN	Low	NaN	NaN
Clrn2	Clrn2	0	NaN	NaN	NaN	NaN	NaN	Low	NaN	NaN
Clvs1	Clvs1	0.215878	-1.24446	4.328	-0.287537	0.773701	NaN	Low	0.267389	0.112856
Cma1	Cma1	0.691164	-2.86078	3.46253	-0.826211	0.408684	NaN	Low	0.969981	0.133531
Cma2	Cma2	0.163207	-1.24446	4.328	-0.287537	0.773701	NaN	Low	0.202151	0.085321
Cmtm1	Cmtm1	0.176276	-1.24446	4.328	-0.287537	0.773701	NaN	Low	0.218338	0.0921529
Cmtm2a	Cmtm2a	0	NaN	NaN	NaN	NaN	NaN	Low	NaN	NaN
Cmtm2b	Cmtm2b	0	NaN	NaN	NaN	NaN	NaN	Low	NaN	NaN
Cmtm5	Cmtm5	0.486089	0.719779	3.75443	0.191715	0.847966	NaN	Low	0.399861	0.658543
Cnfn	Cnfn	0	NaN	NaN	NaN	NaN	NaN	Low	NaN	NaN
Cnga1	Cnga1	0.431756	-2.07991	4.31755	-0.481734	0.629995	NaN	Low	0.579142	0.136984
Cnga2	Cnga2	0.515931	-2.44293	3.76014	-0.649691	0.515892	NaN	Low	0.708726	0.130342
Cnga3	Cnga3	0.694491	2.18457	3.32873	0.656277	0.511646	NaN	Low	0.318286	1.4469
Cnga4	Cnga4	1.4944	-1.26144	1.90205	-0.663202	0.507201	NaN	Low	1.85476	0.773671
Cngb3	Cngb3	0	NaN	NaN	NaN	NaN	NaN	Low	NaN	NaN
Cnih3	Cnih3	0.132207	0.929966	4.32593	0.214975	0.829787	NaN	Low	0.101561	0.193498
Cntn4	Cntn4	0	NaN	NaN	NaN	NaN	NaN	Low	NaN	NaN
Cntn6	Cntn6	1.19301	-0.835983	2.17855	-0.383733	0.701177	NaN	Low	1.39794	0.78313
Cntnap4	Cntnap4	0.215878	-1.24446	4.328	-0.287537	0.773701	NaN	Low	0.267389	0.112856
Cntnap5b	Cntnap5b	0.532087	-0.623245	3.81113	-0.163533	0.870099	NaN	Low	0.602542	0.391176
Cntnap5c	Cntnap5c	0	NaN	NaN	NaN	NaN	NaN	Low	NaN	NaN
Col10a1	Col10a1	0.308573	0.205403	4.32613	0.0474796	0.962131	NaN	Low	0.293599	0.338522
Col22a1	Col22a1	0.65145	0.449102	2.94995	0.152241	0.878997	NaN	Low	0.580755	0.792841
Col2a1	Col2a1	0.575906	1.81984	3.54286	0.513664	0.607487	NaN	Low	0.312402	1.10291
Col9a1	Col9a1	0.308544	0.206432	4.32607	0.0477181	0.961941	NaN	Low	0.293495	0.338643
Col9a2	Col9a2	0.259122	1.90627	4.20721	0.453097	0.650479	NaN	Low	0.135232	0.506903
Colec10	Colec10	0	NaN	NaN	NaN	NaN	NaN	Low	NaN	NaN
Cort	Cort	0.425057	1.19603	3.28002	0.364639	0.715381	NaN	Low	0.297168	0.680835
Cox7b2	Cox7b2	0.215878	-1.24446	4.328	-0.287537	0.773701	NaN	Low	0.267389	0.112856
Cox8c	Cox8c	0	NaN	NaN	NaN	NaN	NaN	Low	NaN	NaN
Cpa1	Cpa1	0	NaN	NaN	NaN	NaN	NaN	Low	NaN	NaN
Cpa2	Cpa2	0.592327	1.78211	2.90053	0.614408	0.538946	NaN	Low	0.326694	1.12359
Cpa3	Cpa3	0.63116	-0.978831	3.06791	-0.319055	0.749685	NaN	Low	0.75516	0.383161
Cpa4	Cpa4	0.132207	0.929966	4.32593	0.214975	0.829787	NaN	Low	0.101561	0.193498
Cpa5	Cpa5	0	NaN	NaN	NaN	NaN	NaN	Low	NaN	NaN
Cpa6	Cpa6	0	NaN	NaN	NaN	NaN	NaN	Low	NaN	NaN
Cpb1	Cpb1	0.494059	-0.503059	3.28807	-0.152995	0.878402	NaN	Low	0.547816	0.386544
Cphx3	Cphx3	0	NaN	NaN	NaN	NaN	NaN	Low	NaN	NaN
Cplx1	Cplx1	0.364604	-1.94694	4.22033	-0.461324	0.644566	NaN	Low	0.484124	0.125565
Cplx4	Cplx4	0.129561	0.915269	4.32714	0.211518	0.832483	NaN	Low	0.100024	0.188636
Cpne6	Cpne6	0.55398	-2.52871	3.69205	-0.684907	0.493403	NaN	Low	0.764711	0.132519
Cpne9	Cpne9	0.396621	2.51815	4.16384	0.604767	0.545334	NaN	Low	0.153958	0.881946
Cps1	Cps1	0.37915	-1.94619	4.16499	-0.467273	0.640304	NaN	Low	0.503407	0.130635
Cpvl	Cpvl	0.292733	0.195295	4.32718	0.0451322	0.964002	NaN	Low	0.279241	0.319719
Cpxcr1	Cpxcr1	0	NaN	NaN	NaN	NaN	NaN	Low	NaN	NaN
Crh	Crh	0	NaN	NaN	NaN	NaN	NaN	Low	NaN	NaN
Crhbp	Crhbp	0.699862	2.19883	2.69072	0.817191	0.41382	NaN	Low	0.31855	1.46248
Crhr1	Crhr1	0	NaN	NaN	NaN	NaN	NaN	Low	NaN	NaN
Crisp2	Crisp2	0.132207	0.929966	4.32593	0.214975	0.829787	NaN	Low	0.101561	0.193498
Crisp3	Crisp3	0.348688	0.197244	4.29386	0.0459363	0.963361	NaN	Low	0.332453	0.381159
Crisp4	Crisp4	0	NaN	NaN	NaN	NaN	NaN	Low	NaN	NaN
Crnn	Crnn	0	NaN	NaN	NaN	NaN	NaN	Low	NaN	NaN
Crp	Crp	0.717794	-2.91009	2.90507	-1.00173	0.316476	NaN	Low	1.00954	0.134307
Crtac1	Crtac1	0.54253	-2.50075	3.71112	-0.673851	0.500406	NaN	Low	0.747738	0.132114
Crx	Crx	0.163207	-1.24446	4.328	-0.287537	0.773701	NaN	Low	0.202151	0.085321
Crxos	Crxos	0	NaN	NaN	NaN	NaN	NaN	Low	NaN	NaN
Cryba1	Cryba1	0	NaN	NaN	NaN	NaN	NaN	Low	NaN	NaN
Cryba2	Cryba2	0.736135	2.19347	2.69736	0.813191	0.416109	NaN	Low	0.335929	1.53655
Cryba4	Cryba4	0.348117	0.207987	4.29631	0.0484107	0.961389	NaN	Low	0.331006	0.382338
Crybb1	Crybb1	0.201475	-1.24446	4.328	-0.287537	0.773701	NaN	Low	0.24955	0.105326
Crybb2	Crybb2	0	NaN	NaN	NaN	NaN	NaN	Low	NaN	NaN
Crygb	Crygb	0	NaN	NaN	NaN	NaN	NaN	Low	NaN	NaN
Crygc	Crygc	0	NaN	NaN	NaN	NaN	NaN	Low	NaN	NaN
Crygd	Crygd	0	NaN	NaN	NaN	NaN	NaN	Low	NaN	NaN
Cryge	Cryge	0	NaN	NaN	NaN	NaN	NaN	Low	NaN	NaN
Crygf	Crygf	0	NaN	NaN	NaN	NaN	NaN	Low	NaN	NaN
Crygn	Crygn	0	NaN	NaN	NaN	NaN	NaN	Low	NaN	NaN
Crygs	Crygs	0.846807	-1.47975	2.5442	-0.581615	0.560826	NaN	Low	1.07711	0.3862
Csf2	Csf2	0.132207	0.929966	4.32593	0.214975	0.829787	NaN	Low	0.101561	0.193498
Csf3	Csf3	0.201475	-1.24446	4.328	-0.287537	0.773701	NaN	Low	0.24955	0.105326
Csl	Csl	0.836187	-1.44465	2.54678	-0.567244	0.570548	NaN	Low	1.05963	0.38929
Csmd2	Csmd2	0.132207	0.929966	4.32593	0.214975	0.829787	NaN	Low	0.101561	0.193498
Csmd2os	Csmd2os	0	NaN	NaN	NaN	NaN	NaN	Low	NaN	NaN
Csmd3	Csmd3	0.549482	-0.595929	3.22029	-0.185054	0.853186	NaN	Low	0.619339	0.409766
Csn1s1	Csn1s1	0	NaN	NaN	NaN	NaN	NaN	Low	NaN	NaN
Csn1s2a	Csn1s2a	0	NaN	NaN	NaN	NaN	NaN	Low	NaN	NaN
Csn1s2b	Csn1s2b	0	NaN	NaN	NaN	NaN	NaN	Low	NaN	NaN
Csn2	Csn2	0	NaN	NaN	NaN	NaN	NaN	Low	NaN	NaN
Csn3	Csn3	0.433505	1.14304	3.91746	0.291781	0.770454	NaN	Low	0.309024	0.682468
Csnka2ip	Csnka2ip	0	NaN	NaN	NaN	NaN	NaN	Low	NaN	NaN
Csrp3	Csrp3	0	NaN	NaN	NaN	NaN	NaN	Low	NaN	NaN
Cst10	Cst10	0	NaN	NaN	NaN	NaN	NaN	Low	NaN	NaN
Cst11	Cst11	0	NaN	NaN	NaN	NaN	NaN	Low	NaN	NaN
Cst12	Cst12	0.858772	-1.48888	2.83947	-0.524351	0.600034	NaN	Low	1.09338	0.389559
Cst13	Cst13	0	NaN	NaN	NaN	NaN	NaN	Low	NaN	NaN
Cst8	Cst8	0.663811	0.402353	2.94747	0.136508	0.89142	NaN	Low	0.599529	0.792375
Cst9	Cst9	0	NaN	NaN	NaN	NaN	NaN	Low	NaN	NaN
Csta1	Csta1	0	NaN	NaN	NaN	NaN	NaN	Low	NaN	NaN
Cstl1	Cstl1	0.522632	-0.930287	3.23172	-0.287861	0.773453	NaN	Low	0.62101	0.325877
Ctag2	Ctag2	0	NaN	NaN	NaN	NaN	NaN	Low	NaN	NaN
Ctf2	Ctf2	0	NaN	NaN	NaN	NaN	NaN	Low	NaN	NaN
Ctla4	Ctla4	1.24827	-0.892901	1.98132	-0.450659	0.652235	NaN	Low	1.47519	0.794437
Ctrb1	Ctrb1	0.163207	-1.24446	4.328	-0.287537	0.773701	NaN	Low	0.202151	0.085321
Ctrc	Ctrc	0	NaN	NaN	NaN	NaN	NaN	Low	NaN	NaN
Ctrcos	Ctrcos	0	NaN	NaN	NaN	NaN	NaN	Low	NaN	NaN
Cts3	Cts3	0	NaN	NaN	NaN	NaN	NaN	Low	NaN	NaN
Cts6	Cts6	0.129561	0.915269	4.32714	0.211518	0.832483	NaN	Low	0.100024	0.188636
Cts7	Cts7	0	NaN	NaN	NaN	NaN	NaN	Low	NaN	NaN
Cts8	Cts8	0	NaN	NaN	NaN	NaN	NaN	Low	NaN	NaN
Cts8-ps	Cts8-ps	0	NaN	NaN	NaN	NaN	NaN	Low	NaN	NaN
Ctsg	Ctsg	0	NaN	NaN	NaN	NaN	NaN	Low	NaN	NaN
Ctsj	Ctsj	0	NaN	NaN	NaN	NaN	NaN	Low	NaN	NaN
Ctsll3	Ctsll3	0	NaN	NaN	NaN	NaN	NaN	Low	NaN	NaN
Ctsm	Ctsm	0	NaN	NaN	NaN	NaN	NaN	Low	NaN	NaN
Ctsq	Ctsq	0	NaN	NaN	NaN	NaN	NaN	Low	NaN	NaN
Ctsr	Ctsr	0	NaN	NaN	NaN	NaN	NaN	Low	NaN	NaN
Ctxn2	Ctxn2	0.835251	-1.42732	3.40184	-0.419574	0.674797	NaN	Low	1.05647	0.392816
Cxcl15	Cxcl15	0.52542	2.92443	3.52722	0.829103	0.407046	NaN	Low	0.164336	1.24759
Cxcl3	Cxcl3	0.870726	2.51523	2.56385	0.981034	0.326576	NaN	Low	0.338502	1.93517
Cxcr1	Cxcr1	0	NaN	NaN	NaN	NaN	NaN	Low	NaN	NaN
Cxcr2	Cxcr2	1.12457	-3.54502	2.59372	-1.36677	0.171697	NaN	Low	1.61757	0.138581
Cyb5r2	Cyb5r2	0.396621	2.51815	4.16384	0.604767	0.545334	NaN	Low	0.153958	0.881946
Cyct	Cyct	0.40295	-2.06959	4.31812	-0.479279	0.63174	NaN	Low	0.540093	0.128665
Cylc1	Cylc1	0	NaN	NaN	NaN	NaN	NaN	Low	NaN	NaN
Cylc2	Cylc2	0	NaN	NaN	NaN	NaN	NaN	Low	NaN	NaN
Cyp11b1	Cyp11b1	0	NaN	NaN	NaN	NaN	NaN	Low	NaN	NaN
Cyp11b2	Cyp11b2	0	NaN	NaN	NaN	NaN	NaN	Low	NaN	NaN
Cyp19a1	Cyp19a1	0	NaN	NaN	NaN	NaN	NaN	Low	NaN	NaN
Cyp1a2	Cyp1a2	0	NaN	NaN	NaN	NaN	NaN	Low	NaN	NaN
Cyp21a1	Cyp21a1	1.24333	0.524136	1.86769	0.280634	0.778991	NaN	Low	1.08491	1.56018
Cyp26c1	Cyp26c1	1.3445	-1.02779	2.07181	-0.496084	0.619835	NaN	Low	1.61958	0.794338
Cyp2a12	Cyp2a12	0	NaN	NaN	NaN	NaN	NaN	Low	NaN	NaN
Cyp2a22	Cyp2a22	0	NaN	NaN	NaN	NaN	NaN	Low	NaN	NaN
Cyp2ab1	Cyp2ab1	1.11396	-0.65362	2.61246	-0.250193	0.802438	NaN	Low	1.26793	0.806005
Cyp2b13	Cyp2b13	0.379114	-1.94636	4.16516	-0.467296	0.640288	NaN	Low	0.503366	0.130609
Cyp2b19	Cyp2b19	0	NaN	NaN	NaN	NaN	NaN	Low	NaN	NaN
Cyp2b9	Cyp2b9	0	NaN	NaN	NaN	NaN	NaN	Low	NaN	NaN
Cyp2c29	Cyp2c29	1.03269	-3.44045	3.07457	-1.119	0.263139	NaN	Low	1.48083	0.136404
Cyp2c37	Cyp2c37	0	NaN	NaN	NaN	NaN	NaN	Low	NaN	NaN
Cyp2c39	Cyp2c39	0	NaN	NaN	NaN	NaN	NaN	Low	NaN	NaN
Cyp2c40	Cyp2c40	0.834706	-3.0931	3.27892	-0.943331	0.345512	NaN	Low	1.18276	0.138605
Cyp2c50	Cyp2c50	0	NaN	NaN	NaN	NaN	NaN	Low	NaN	NaN
Cyp2c53-ps	Cyp2c53-ps	0	NaN	NaN	NaN	NaN	NaN	Low	NaN	NaN
Cyp2c54	Cyp2c54	0	NaN	NaN	NaN	NaN	NaN	Low	NaN	NaN
Cyp2c55	Cyp2c55	0.563731	-0.610052	3.75948	-0.16227	0.871093	NaN	Low	0.636942	0.417307
Cyp2c65	Cyp2c65	0.944749	0.489137	2.31427	0.211357	0.832609	NaN	Low	0.832719	1.16881
Cyp2c66	Cyp2c66	0	NaN	NaN	NaN	NaN	NaN	Low	NaN	NaN
Cyp2c67	Cyp2c67	0.259122	1.90627	4.20721	0.453097	0.650479	NaN	Low	0.135232	0.506903
Cyp2c70	Cyp2c70	0.364768	-1.94585	4.21945	-0.461164	0.644681	NaN	Low	0.4843	0.125705
Cyp2d11	Cyp2d11	0.743977	-2.95048	2.88751	-1.02181	0.306872	NaN	Low	1.04817	0.135596
Cyp2d13	Cyp2d13	0.736257	2.19055	2.6973	0.812128	0.416718	NaN	Low	0.336456	1.53586
Cyp2d34	Cyp2d34	0.345539	0.192445	4.30664	0.0446856	0.964358	NaN	Low	0.32985	0.376919
Cyp2d40	Cyp2d40	0.352552	-1.95588	4.32245	-0.452493	0.650914	NaN	Low	0.468453	0.12075
Cyp2g1	Cyp2g1	0	NaN	NaN	NaN	NaN	NaN	Low	NaN	NaN
Cyp2j12	Cyp2j12	0.502369	-2.41046	3.78647	-0.636598	0.524387	NaN	Low	0.688776	0.129556
Cyp2t4	Cyp2t4	0	NaN	NaN	NaN	NaN	NaN	Low	NaN	NaN
Cyp2w1	Cyp2w1	0	NaN	NaN	NaN	NaN	NaN	Low	NaN	NaN
Cyp3a16	Cyp3a16	0.132207	0.929966	4.32593	0.214975	0.829787	NaN	Low	0.101561	0.193498
Cyp3a25	Cyp3a25	0.163207	-1.24446	4.328	-0.287537	0.773701	NaN	Low	0.202151	0.085321
Cyp3a41a	Cyp3a41a	0.132207	0.929966	4.32593	0.214975	0.829787	NaN	Low	0.101561	0.193498
Cyp3a41b	Cyp3a41b	0	NaN	NaN	NaN	NaN	NaN	Low	NaN	NaN
Cyp3a44	Cyp3a44	0	NaN	NaN	NaN	NaN	NaN	Low	NaN	NaN
Cyp3a57	Cyp3a57	0.379253	-1.9457	4.16451	-0.467211	0.640349	NaN	Low	0.503525	0.130709
Cyp3a59	Cyp3a59	0.201475	-1.24446	4.328	-0.287537	0.773701	NaN	Low	0.24955	0.105326
Cyp4a29	Cyp4a29	0	NaN	NaN	NaN	NaN	NaN	Low	NaN	NaN
Cyp4a30b	Cyp4a30b	0.394258	2.51002	3.93383	0.638059	0.523435	NaN	Low	0.153681	0.87541
Cyp4b1-ps2	Cyp4b1-ps2	1.58299	-1.32122	1.84705	-0.715313	0.474416	NaN	Low	1.97858	0.791821
Cyp4f37	Cyp4f37	0.176276	-1.24446	4.328	-0.287537	0.773701	NaN	Low	0.218338	0.0921529
Cyp4f40	Cyp4f40	0	NaN	NaN	NaN	NaN	NaN	Low	NaN	NaN
Cyp4x1	Cyp4x1	0.989695	2.78957	2.39016	1.16711	0.243168	NaN	Low	0.333072	2.30294
Cyp4x1os	Cyp4x1os	0.163207	-1.24446	4.328	-0.287537	0.773701	NaN	Low	0.202151	0.085321
Cyp7a1	Cyp7a1	0	NaN	NaN	NaN	NaN	NaN	Low	NaN	NaN
Cyp8b1	Cyp8b1	1.20524	-0.863216	2.22114	-0.388637	0.697544	NaN	Low	1.41809	0.779558
Cypt1	Cypt1	0	NaN	NaN	NaN	NaN	NaN	Low	NaN	NaN
Cypt10	Cypt10	0	NaN	NaN	NaN	NaN	NaN	Low	NaN	NaN
Cypt12	Cypt12	0	NaN	NaN	NaN	NaN	NaN	Low	NaN	NaN
Cypt14	Cypt14	0	NaN	NaN	NaN	NaN	NaN	Low	NaN	NaN
Cypt15	Cypt15	0	NaN	NaN	NaN	NaN	NaN	Low	NaN	NaN
Cypt2	Cypt2	0	NaN	NaN	NaN	NaN	NaN	Low	NaN	NaN
Cypt3	Cypt3	0	NaN	NaN	NaN	NaN	NaN	Low	NaN	NaN
Cypt4	Cypt4	0	NaN	NaN	NaN	NaN	NaN	Low	NaN	NaN
Cypt7	Cypt7	0	NaN	NaN	NaN	NaN	NaN	Low	NaN	NaN
Cypt8	Cypt8	0	NaN	NaN	NaN	NaN	NaN	Low	NaN	NaN
Cypt9	Cypt9	0	NaN	NaN	NaN	NaN	NaN	Low	NaN	NaN
Cysrt1	Cysrt1	1.54416	-0.524883	2.02439	-0.25928	0.79542	NaN	Low	1.7189	1.19466
D030018L15Rik	D030018L15Rik	0	NaN	NaN	NaN	NaN	NaN	Low	NaN	NaN
D030024E09Rik	D030024E09Rik	0	NaN	NaN	NaN	NaN	NaN	Low	NaN	NaN
D030025E07Rik	D030025E07Rik	0	NaN	NaN	NaN	NaN	NaN	Low	NaN	NaN
D030025P21Rik	D030025P21Rik	1.56723	4.50166	2.23877	2.01077	0.04435	NaN	Low	0.190711	4.32026
D030040B21Rik	D030040B21Rik	0.132207	0.929966	4.32593	0.214975	0.829787	NaN	Low	0.101561	0.193498
D030068K23Rik	D030068K23Rik	0	NaN	NaN	NaN	NaN	NaN	Low	NaN	NaN
D130009I18Rik	D130009I18Rik	0	NaN	NaN	NaN	NaN	NaN	Low	NaN	NaN
D16Ertd519e	D16Ertd519e	0	NaN	NaN	NaN	NaN	NaN	Low	NaN	NaN
D17Ertd648e	D17Ertd648e	0	NaN	NaN	NaN	NaN	NaN	Low	NaN	NaN
D1Pas1	D1Pas1	0.377751	-1.99056	4.17808	-0.476429	0.633769	NaN	Low	0.5033	0.126651
D230030E09Rik	D230030E09Rik	0	NaN	NaN	NaN	NaN	NaN	Low	NaN	NaN
D330046F09Rik	D330046F09Rik	0	NaN	NaN	NaN	NaN	NaN	Low	NaN	NaN
D330050G23Rik	D330050G23Rik	0.521455	-0.543569	3.24919	-0.167294	0.867139	NaN	Low	0.582399	0.399567
D4Ertd617e	D4Ertd617e	0.653636	0.464512	2.58077	0.17999	0.857161	NaN	Low	0.580176	0.800556
D530049I02Rik	D530049I02Rik	0	NaN	NaN	NaN	NaN	NaN	Low	NaN	NaN
D5Ertd577e	D5Ertd577e	0	NaN	NaN	NaN	NaN	NaN	Low	NaN	NaN
D630010B17Rik	D630010B17Rik	0	NaN	NaN	NaN	NaN	NaN	Low	NaN	NaN
D6Ertd474e	D6Ertd474e	0.6651	-2.81466	3.49356	-0.805672	0.420432	NaN	Low	0.931453	0.132393
D730045A05Rik	D730045A05Rik	0.435454	1.18633	3.91229	0.30323	0.761715	NaN	Low	0.30553	0.695302
D730048I06Rik	D730048I06Rik	0	NaN	NaN	NaN	NaN	NaN	Low	NaN	NaN
D730050B12Rik	D730050B12Rik	0.129561	0.915269	4.32714	0.211518	0.832483	NaN	Low	0.100024	0.188636
D7Ertd143e	D7Ertd143e	0.201475	-1.24446	4.328	-0.287537	0.773701	NaN	Low	0.24955	0.105326
D830005E20Rik	D830005E20Rik	0.163207	-1.24446	4.328	-0.287537	0.773701	NaN	Low	0.202151	0.085321
D830013O20Rik	D830013O20Rik	0.489622	-2.37218	4.29879	-0.551826	0.581068	NaN	Low	0.669751	0.129365
D830030K20Rik	D830030K20Rik	1.09177	-0.687746	2.59401	-0.265129	0.79091	NaN	Low	1.24972	0.775856
D830032E09Rik	D830032E09Rik	0.915452	3.72587	2.80925	1.32629	0.184744	NaN	Low	0.180311	2.38573
D930007P13Rik	D930007P13Rik	0.542365	-2.50032	3.71141	-0.673683	0.500513	NaN	Low	0.747492	0.13211
D930015M05Rik	D930015M05Rik	1.3191	-0.264189	2.40604	-0.109802	0.912566	NaN	Low	1.39702	1.16325
D930020B18Rik	D930020B18Rik	1.00014	-3.36294	3.12198	-1.07718	0.281399	NaN	Low	1.43068	0.139058
D930028M14Rik	D930028M14Rik	0.378986	-1.94697	4.16576	-0.467376	0.640231	NaN	Low	0.503221	0.130515
D930032P07Rik	D930032P07Rik	0.132207	0.929966	4.32593	0.214975	0.829787	NaN	Low	0.101561	0.193498
DQ267100	DQ267100	0	NaN	NaN	NaN	NaN	NaN	Low	NaN	NaN
DQ267101	DQ267101	0	NaN	NaN	NaN	NaN	NaN	Low	NaN	NaN
DQ267102	DQ267102	0	NaN	NaN	NaN	NaN	NaN	Low	NaN	NaN
DXBay18	DXBay18	0	NaN	NaN	NaN	NaN	NaN	Low	NaN	NaN
Dach2	Dach2	0.585164	-2.52752	3.09804	-0.815843	0.41459	NaN	Low	0.807704	0.140086
Dazl	Dazl	0.379484	-1.94464	4.16343	-0.467077	0.640445	NaN	Low	0.503789	0.130874
Dbh	Dbh	0.176276	-1.24446	4.328	-0.287537	0.773701	NaN	Low	0.218338	0.0921529
Dbhos	Dbhos	0	NaN	NaN	NaN	NaN	NaN	Low	NaN	NaN
Dbndd1	Dbndd1	1.30699	3.29397	2.29713	1.43395	0.151586	NaN	Low	0.332059	3.25685
Dbpht2	Dbpht2	0	NaN	NaN	NaN	NaN	NaN	Low	NaN	NaN
Dbx1	Dbx1	0	NaN	NaN	NaN	NaN	NaN	Low	NaN	NaN
Dbx2	Dbx2	0.743334	1.07036	2.77385	0.385875	0.699589	NaN	Low	0.543909	1.14218
Dcaf12l2	Dcaf12l2	0.525403	2.92438	3.52726	0.829081	0.407058	NaN	Low	0.164334	1.24754
Dcc	Dcc	0.305875	0.192887	4.3271	0.0445765	0.964445	NaN	Low	0.291954	0.333718
Dcdc2c	Dcdc2c	0	NaN	NaN	NaN	NaN	NaN	Low	NaN	NaN
Dchs2	Dchs2	1.28565	-3.74591	2.30166	-1.62748	0.103635	NaN	Low	1.85918	0.138578
Dcpp1	Dcpp1	0	NaN	NaN	NaN	NaN	NaN	Low	NaN	NaN
Dcpp2	Dcpp2	0	NaN	NaN	NaN	NaN	NaN	Low	NaN	NaN
Dcpp3	Dcpp3	0	NaN	NaN	NaN	NaN	NaN	Low	NaN	NaN
Dcstamp	Dcstamp	1.48461	0.129992	1.73782	0.0748015	0.940373	NaN	Low	1.43938	1.57509
Dct	Dct	0	NaN	NaN	NaN	NaN	NaN	Low	NaN	NaN
Dcx	Dcx	1.04015	0.968321	2.13331	0.453906	0.649896	NaN	Low	0.788676	1.54309
Ddi1	Ddi1	0	NaN	NaN	NaN	NaN	NaN	Low	NaN	NaN
Ddx25	Ddx25	1.30028	0.437864	2.10549	0.207963	0.835258	NaN	Low	1.16284	1.57518
Ddx43	Ddx43	1.24375	2.3442	2.25832	1.03803	0.299257	NaN	Low	0.52718	2.6769
Defa-ps1	Defa-ps1	0	NaN	NaN	NaN	NaN	NaN	Low	NaN	NaN
Defa-ps12	Defa-ps12	0	NaN	NaN	NaN	NaN	NaN	Low	NaN	NaN
Defa-ps13	Defa-ps13	0	NaN	NaN	NaN	NaN	NaN	Low	NaN	NaN
Defa17	Defa17	0	NaN	NaN	NaN	NaN	NaN	Low	NaN	NaN
Defa2	Defa2	0	NaN	NaN	NaN	NaN	NaN	Low	NaN	NaN
Defa20	Defa20	0	NaN	NaN	NaN	NaN	NaN	Low	NaN	NaN
Defa21	Defa21	0	NaN	NaN	NaN	NaN	NaN	Low	NaN	NaN
Defa22	Defa22	0	NaN	NaN	NaN	NaN	NaN	Low	NaN	NaN
Defa23	Defa23	0	NaN	NaN	NaN	NaN	NaN	Low	NaN	NaN
Defa24	Defa24	0	NaN	NaN	NaN	NaN	NaN	Low	NaN	NaN
Defa25	Defa25	0	NaN	NaN	NaN	NaN	NaN	Low	NaN	NaN
Defa26	Defa26	0	NaN	NaN	NaN	NaN	NaN	Low	NaN	NaN
Defa27	Defa27	0	NaN	NaN	NaN	NaN	NaN	Low	NaN	NaN
Defa28	Defa28	0	NaN	NaN	NaN	NaN	NaN	Low	NaN	NaN
Defa29	Defa29	0	NaN	NaN	NaN	NaN	NaN	Low	NaN	NaN
Defa3	Defa3	0	NaN	NaN	NaN	NaN	NaN	Low	NaN	NaN
Defa30	Defa30	0	NaN	NaN	NaN	NaN	NaN	Low	NaN	NaN
Defa31	Defa31	0	NaN	NaN	NaN	NaN	NaN	Low	NaN	NaN
Defa32	Defa32	0	NaN	NaN	NaN	NaN	NaN	Low	NaN	NaN
Defa33	Defa33	0	NaN	NaN	NaN	NaN	NaN	Low	NaN	NaN
Defa34	Defa34	0	NaN	NaN	NaN	NaN	NaN	Low	NaN	NaN
Defa35	Defa35	0	NaN	NaN	NaN	NaN	NaN	Low	NaN	NaN
Defa36	Defa36	0	NaN	NaN	NaN	NaN	NaN	Low	NaN	NaN
Defa37	Defa37	0	NaN	NaN	NaN	NaN	NaN	Low	NaN	NaN
Defa4	Defa4	0	NaN	NaN	NaN	NaN	NaN	Low	NaN	NaN
Defa5	Defa5	0	NaN	NaN	NaN	NaN	NaN	Low	NaN	NaN
Defa6	Defa6	0	NaN	NaN	NaN	NaN	NaN	Low	NaN	NaN
Defb10	Defb10	0	NaN	NaN	NaN	NaN	NaN	Low	NaN	NaN
Defb12	Defb12	0	NaN	NaN	NaN	NaN	NaN	Low	NaN	NaN
Defb13	Defb13	0	NaN	NaN	NaN	NaN	NaN	Low	NaN	NaN
Defb14	Defb14	0.379086	-1.94649	4.16529	-0.467313	0.640276	NaN	Low	0.503334	0.130588
Defb15	Defb15	0	NaN	NaN	NaN	NaN	NaN	Low	NaN	NaN
Defb18	Defb18	0	NaN	NaN	NaN	NaN	NaN	Low	NaN	NaN
Defb20	Defb20	0	NaN	NaN	NaN	NaN	NaN	Low	NaN	NaN
[truncated: 22,973 more rows]

## Sheet: 0.3+ FDR<0.05
	GeneName	baseMean	log2FoldChange	lfcSE	stat	pvalue	padj	status	control	comparison
Ces2e	Ces2e	2232.84	4.67262	0.150603	31.0261	2.4e-211	3.91e-207	OK	243.552	6211.4
Cdkn1a	Cdkn1a	3458.09	7.14392	0.261327	27.3371	1.54e-164	6.26e-161	OK	72.3309	10229.6
Btg2	Btg2	1056.25	2.98592	0.109989	27.1476	2.71e-162	8.82e-159	OK	319.357	2530.05
Eda2r	Eda2r	503.922	6.54775	0.242163	27.0386	5.21e-161	1.41e-157	OK	15.8208	1480.12
Aldh1a1	Aldh1a1	1201.87	4.09649	0.165617	24.7346	4.54e-135	9.24e-132	OK	188.71	3228.2
Trp53inp1	Trp53inp1	2982.04	2.49626	0.101109	24.6888	1.41e-134	2.55e-131	OK	1170.62	6604.88
Ephx1	Ephx1	3904.56	3.49921	0.145235	24.0934	2.93e-128	4.77e-125	OK	880.228	9953.21
Lcn2	Lcn2	1679.43	7.30357	0.304862	23.957	7.82e-127	1.16e-123	OK	31.4939	4975.31
Cox6b2	Cox6b2	401.599	4.56273	0.19734	23.1212	2.83e-118	3.3e-115	OK	47.0018	1110.79
Ccng1	Ccng1	11227.9	2.43588	0.10562	23.0627	1.1e-117	1.19e-114	OK	4545.15	24593.5
Cbr1	Cbr1	1772.32	3.14107	0.13851	22.6776	7.45e-114	7.59e-111	OK	491.321	4334.33
D17H6S56E-5	D17H6S56E-5	1068.14	3.79622	0.168887	22.4778	6.85e-112	6.56e-109	OK	201.633	2801.15
Gdf15	Gdf15	689.506	4.45526	0.208222	21.3967	1.43e-101	1.3e-98	OK	86.417	1895.68
Phlda3	Phlda3	692.634	4.52812	0.220771	20.5104	1.74e-93	1.42e-90	OK	82.875	1912.15
Inka2	Inka2	246.746	5.72476	0.280194	20.4314	8.79e-93	6.82e-90	OK	13.4874	713.265
Krt20	Krt20	299.621	6.78023	0.35378	19.1651	7.24e-82	5.13e-79	OK	8.03175	882.8
Col18a1	Col18a1	4492.61	1.78728	0.0998118	17.9065	1.05e-71	6.34e-69	OK	2472.26	8533.32
Aen	Aen	1155.67	2.4786	0.13906	17.824	4.6e-71	2.68e-68	OK	457.78	2551.46
Slc34a2	Slc34a2	437.064	3.93863	0.224449	17.548	6.16e-69	3.34e-66	OK	75.6441	1159.9
Cbr3	Cbr3	207.123	4.67017	0.267177	17.4797	2.05e-68	1.08e-65	OK	22.6281	576.114
Plk2	Plk2	670.766	2.69304	0.16011	16.82	1.74e-63	8.6e-61	OK	237.67	1536.96
Mdm2	Mdm2	2099.4	2.11271	0.129729	16.2856	1.25e-59	5.5e-57	OK	995.754	4306.68
Dscaml1	Dscaml1	145.045	6.10126	0.375021	16.2691	1.63e-59	7.01e-57	OK	6.15873	422.817
Ddias	Ddias	155.004	4.48037	0.277398	16.1514	1.11e-58	4.41e-56	OK	19.1192	426.772
Zfp365	Zfp365	150.649	6.22173	0.387644	16.0501	5.7e-58	2.07e-55	OK	5.89756	440.151
Psrc1	Psrc1	220.748	6.36475	0.402807	15.801	3.06e-56	1.04e-53	OK	7.84554	646.554
Zbtb16	Zbtb16	696.493	3.75232	0.237887	15.7736	4.73e-56	1.51e-53	OK	135.014	1819.45
Sulf2	Sulf2	1282.26	2.87136	0.182608	15.7241	1.03e-55	3.18e-53	OK	412.853	3021.06
Zmat3	Zmat3	1302.85	2.39583	0.152571	15.7031	1.44e-55	4.35e-53	OK	538.159	2832.22
Fat1	Fat1	3523.08	1.72587	0.110392	15.634	4.27e-55	1.27e-52	OK	1991.27	6586.71
Gldc	Gldc	3396.67	1.7143	0.109946	15.5921	8.24e-55	2.4e-52	OK	1929.43	6331.16
Mybl1	Mybl1	172.016	3.28517	0.213347	15.3983	1.68e-53	4.8e-51	OK	43.9249	428.199
Mt2	Mt2	1716.14	2.24152	0.149584	14.985	9.2e-51	2.54e-48	OK	765.115	3618.2
Socs3	Socs3	169.137	3.74115	0.253055	14.7839	1.86e-49	5.05e-47	OK	33.0086	441.393
Exoc4	Exoc4	1585.44	1.39338	0.0952258	14.6324	1.75e-48	4.66e-46	OK	1027.96	2700.38
Klf6	Klf6	1241.38	1.67715	0.114884	14.5986	2.87e-48	7.42e-46	OK	716.461	2291.21
Spp1	Spp1	58331.7	3.86605	0.265705	14.5501	5.83e-48	1.46e-45	OK	10553.7	153888
Srxn1	Srxn1	1773.14	1.67136	0.115347	14.4898	1.41e-47	3.47e-45	OK	1025.9	3267.64
Akap12	Akap12	1395.63	3.20697	0.222457	14.4161	4.1e-47	9.96e-45	OK	372.694	3441.49
Capg	Capg	699.329	2.94027	0.205322	14.3203	1.63e-46	3.86e-44	OK	216.834	1664.32
Tnfrsf12a	Tnfrsf12a	563.961	3.1087	0.218471	14.2294	6.02e-46	1.38e-43	OK	159.22	1373.44
Gtse1	Gtse1	148.423	4.58612	0.322964	14.2001	9.15e-46	2.07e-43	OK	17.1131	411.043
Rap2b	Rap2b	266.719	2.76862	0.195669	14.1495	1.88e-45	4.2e-43	OK	90.7769	618.604
Plcd4	Plcd4	226.374	3.61897	0.257443	14.0573	6.95e-45	1.53e-42	OK	47.537	584.049
Tmem43	Tmem43	922.11	2.61486	0.186107	14.0503	7.67e-45	1.67e-42	OK	340.444	2085.44
S100a6	S100a6	1618.92	3.65575	0.262179	13.9437	3.44e-44	7.18e-42	OK	332.575	4191.62
Rbm3	Rbm3	2855	1.47244	0.106231	13.8608	1.09e-43	2.17e-41	OK	1793.75	4977.51
Slc25a24	Slc25a24	364.759	2.88329	0.208722	13.8141	2.1e-43	4.12e-41	OK	116.682	860.915
Piezo1	Piezo1	2504.31	1.63157	0.118723	13.7427	5.64e-43	1.09e-40	OK	1473.56	4565.81
Myof	Myof	1605.96	2.70611	0.19705	13.7331	6.43e-43	1.23e-40	OK	565.107	3687.67
Cdc42bpg	Cdc42bpg	2766.22	1.52748	0.112332	13.5979	4.12e-42	7.72e-40	OK	1699.56	4899.53
Stat3	Stat3	1848.81	1.22246	0.0899183	13.5952	4.27e-42	7.92e-40	OK	1279.91	2986.6
Ddit4	Ddit4	639.727	2.38636	0.177171	13.4693	2.37e-41	4.25e-39	OK	265.507	1388.17
Serpina10	Serpina10	286.905	5.27287	0.39428	13.3734	8.65e-41	1.52e-38	OK	21.1671	818.38
Scn1b	Scn1b	424.18	2.87509	0.215206	13.3597	1.04e-40	1.8e-38	OK	136.298	999.945
Ppl	Ppl	757.144	2.67776	0.202105	13.2493	4.55e-40	7.65e-38	OK	270.453	1730.53
Fga	Fga	982.491	2.37089	0.178962	13.248	4.63e-40	7.7e-38	OK	410.935	2125.6
Smpdl3b	Smpdl3b	129.967	4.03203	0.305868	13.1823	1.11e-39	1.79e-37	OK	21.2374	347.427
Cp	Cp	3441.75	3.03225	0.231722	13.0858	3.97e-39	6.28e-37	OK	1014.18	8296.88
Tnfrsf10b	Tnfrsf10b	184.71	3.19634	0.245136	13.0391	7.34e-39	1.15e-36	OK	49.6252	454.879
Lgals3	Lgals3	1092.65	2.76518	0.213188	12.9706	1.8e-38	2.73e-36	OK	372.565	2532.81
Serpine2	Serpine2	1228.12	3.42135	0.264611	12.9298	3.06e-38	4.61e-36	OK	289.8	3104.76
Icam1	Icam1	719.32	1.87221	0.147929	12.6561	1.03e-36	1.44e-34	OK	381.202	1395.56
Kctd12	Kctd12	2418.36	1.32677	0.104981	12.6382	1.3e-36	1.77e-34	OK	1609.23	4036.6
Fgg	Fgg	353.895	2.53148	0.200767	12.609	1.88e-36	2.54e-34	OK	136.434	788.816
Muc1	Muc1	673.42	1.83201	0.145409	12.599	2.14e-36	2.86e-34	OK	363.335	1293.59
1700007K13Rik	1700007K13Rik	91.4106	5.35437	0.42672	12.5478	4.09e-36	5.37e-34	OK	6.39089	261.45
Pqlc3	Pqlc3	186.383	2.80529	0.223918	12.5282	5.24e-36	6.66e-34	OK	62.1971	434.755
Cldn4	Cldn4	584.577	2.1828	0.176226	12.3864	3.1e-35	3.85e-33	OK	268.14	1217.45
Zfp385a	Zfp385a	278.816	2.52727	0.204417	12.3633	4.13e-35	5.1e-33	OK	107.723	621.002
Lif	Lif	100.214	5.59572	0.453584	12.3367	5.75e-35	7.04e-33	OK	5.96996	288.703
Abcb1b	Abcb1b	576.658	3.15479	0.258295	12.2139	2.62e-34	3.16e-32	OK	158.625	1412.72
B4galnt1	B4galnt1	456.431	2.76421	0.228314	12.1071	9.69e-34	1.15e-31	OK	155.712	1057.87
Litaf	Litaf	1016.84	1.73067	0.142984	12.1039	1.01e-33	1.18e-31	OK	573.533	1903.46
Polk	Polk	547.497	1.75479	0.14655	11.9741	4.86e-33	5.62e-31	OK	305.592	1031.31
Acsl4	Acsl4	1890.14	1.25771	0.10549	11.9225	9.03e-33	1.03e-30	OK	1291.33	3087.76
Itgb4	Itgb4	431.592	2.96876	0.24912	11.917	9.65e-33	1.09e-30	OK	131.735	1031.3
Cpt1c	Cpt1c	195.683	4.19097	0.352227	11.8985	1.2e-32	1.35e-30	OK	28.9694	529.112
Mgmt	Mgmt	185.61	3.06456	0.258156	11.871	1.68e-32	1.86e-30	OK	53.7162	449.397
Fyb2	Fyb2	134.607	3.00048	0.252822	11.8679	1.74e-32	1.91e-30	OK	40.3714	323.078
Rhbdf2	Rhbdf2	311.998	1.94019	0.164098	11.8234	2.95e-32	3.23e-30	OK	160.34	615.315
Sdc1	Sdc1	509.698	2.28422	0.195886	11.6609	2.02e-31	2.11e-29	OK	222.543	1084.01
Bax	Bax	713.849	2.08153	0.178571	11.6566	2.12e-31	2.19e-29	OK	343.606	1454.34
Chrnb1	Chrnb1	225.568	3.06323	0.264101	11.5987	4.18e-31	4.21e-29	OK	65.3289	546.046
S100a10	S100a10	1796	2.06704	0.178238	11.597	4.27e-31	4.26e-29	OK	870.4	3647.2
Bcam	Bcam	3280.66	1.83963	0.158755	11.5878	4.75e-31	4.72e-29	OK	1764.05	6313.87
Acnat2	Acnat2	1255.58	1.42936	0.123488	11.5749	5.52e-31	5.42e-29	OK	802.584	2161.57
Akr1b8	Akr1b8	219.717	3.12754	0.270398	11.5664	6.1e-31	5.88e-29	OK	61.3768	536.398
Tsc22d1	Tsc22d1	7946.16	1.8437	0.159736	11.5422	8.08e-31	7.75e-29	OK	4265.02	15308.4
Epha2	Epha2	296.65	1.87734	0.163259	11.4991	1.33e-30	1.26e-28	OK	156.848	576.255
Mab21l3	Mab21l3	135.982	3.10555	0.271318	11.4462	2.46e-30	2.3e-28	OK	38.4592	331.027
Gsta4	Gsta4	1375.46	2.58084	0.226567	11.391	4.63e-30	4.22e-28	OK	516.904	3092.56
Prom1	Prom1	2143.47	1.75169	0.154125	11.3654	6.22e-30	5.6e-28	OK	1198.02	4034.38
Mmp14	Mmp14	538.488	2.16378	0.190904	11.3344	8.87e-30	7.9e-28	OK	249.266	1116.93
Mal2	Mal2	1270.85	1.18066	0.104234	11.327	9.64e-30	8.54e-28	OK	893.534	2025.47
Golm1	Golm1	618.026	2.70402	0.2395	11.2903	1.47e-29	1.28e-27	OK	217.713	1418.65
Slc19a2	Slc19a2	617.601	1.62315	0.143841	11.2843	1.57e-29	1.37e-27	OK	364.692	1123.42
Tacstd2	Tacstd2	1061.92	2.19932	0.194971	11.2802	1.64e-29	1.42e-27	OK	483.232	2219.3
Lamc2	Lamc2	947.947	2.28396	0.203417	11.228	2.97e-29	2.52e-27	OK	413.943	2015.95
Svop	Svop	67.493	6.13056	0.547813	11.191	4.51e-29	3.79e-27	OK	2.80978	196.859
Ckap2	Ckap2	96.6201	4.16192	0.374214	11.1218	9.83e-29	8.17e-27	OK	14.5655	260.729
Lama5	Lama5	3883.33	1.27247	0.114419	11.1211	9.9e-29	8.19e-27	OK	2638.29	6373.41
Sh3bgrl3	Sh3bgrl3	1345.15	2.55846	0.230106	11.1186	1.02e-28	8.38e-27	OK	511.413	3012.63
Ctsd	Ctsd	18060.3	1.8787	0.169634	11.075	1.66e-28	1.34e-26	OK	9543.19	35094.5
Ddit4l	Ddit4l	427.76	2.16426	0.195982	11.0431	2.37e-28	1.91e-26	OK	197.965	887.35
Alox5	Alox5	98.8151	4.69396	0.425395	11.0344	2.61e-28	2.09e-26	OK	10.6315	275.182
Abcc3	Abcc3	267.014	3.4462	0.312619	11.0236	2.94e-28	2.35e-26	OK	62.0983	676.846
Krt18	Krt18	672.875	2.1706	0.197759	10.976	4.99e-28	3.94e-26	OK	310.457	1397.71
S100a11	S100a11	3324.43	2.09876	0.191239	10.9746	5.06e-28	3.99e-26	OK	1587.24	6798.81
Enc1	Enc1	260.291	1.94386	0.179214	10.8466	2.07e-27	1.57e-25	OK	133.543	513.786
Sbno2	Sbno2	669.895	1.39983	0.129079	10.8447	2.11e-27	1.59e-25	OK	433.243	1143.2
Micall1	Micall1	1429.22	1.19983	0.110877	10.8212	2.73e-27	2.04e-25	OK	997.796	2292.06
Pidd1	Pidd1	174.024	2.44479	0.226058	10.8149	2.93e-27	2.18e-25	OK	70.1289	381.815
Sprr1a	Sprr1a	278.603	2.40675	0.222818	10.8014	3.39e-27	2.49e-25	OK	114.451	606.908
Ehf	Ehf	1114.58	1.6177	0.149811	10.7983	3.51e-27	2.56e-25	OK	659.667	2024.42
Arg2	Arg2	472.37	3.64453	0.338991	10.7511	5.85e-27	4.22e-25	OK	97.6925	1221.73
Gprc5a	Gprc5a	154.124	2.92029	0.271716	10.7476	6.09e-27	4.37e-25	OK	48.3151	365.743
Ano3	Ano3	114.721	7.90045	0.736882	10.7215	8.07e-27	5.77e-25	OK	1.42847	341.306
Arpc1b	Arpc1b	983.095	1.61701	0.151716	10.6581	1.6e-26	1.12e-24	OK	582.012	1785.26
Map3k1	Map3k1	1282.27	1.19227	0.112067	10.6389	1.96e-26	1.37e-24	OK	897.715	2051.39
Sox9	Sox9	135.175	4.74852	0.446487	10.6353	2.04e-26	1.41e-24	OK	14.0412	377.443
Abhd11os	Abhd11os	141.119	2.86826	0.26969	10.6354	2.04e-26	1.41e-24	OK	45.5133	332.33
Homer3	Homer3	286.571	2.12169	0.199619	10.6287	2.19e-26	1.51e-24	OK	135.344	589.026
Vopp1	Vopp1	396.044	1.8625	0.17628	10.5656	4.3e-26	2.91e-24	OK	210.797	766.537
Atg9b	Atg9b	70.5406	6.34669	0.601011	10.56	4.57e-26	3.07e-24	OK	2.53789	206.546
Anxa3	Anxa3	710.852	3.00962	0.285996	10.5233	6.75e-26	4.51e-24	OK	212.12	1708.31
Spns2	Spns2	1885.69	2.25897	0.215088	10.5025	8.41e-26	5.55e-24	OK	833.578	3989.92
Mgst1	Mgst1	1469.56	1.08	0.102858	10.4999	8.65e-26	5.68e-24	OK	1071.62	2265.44
Pros1	Pros1	772.965	1.34727	0.128752	10.4641	1.26e-25	8.16e-24	OK	510.286	1298.32
Sema3c	Sema3c	1758.92	1.50891	0.144309	10.4561	1.37e-25	8.85e-24	OK	1088.9	3098.95
Ifrd1	Ifrd1	562.412	1.69612	0.16245	10.4409	1.61e-25	1.03e-23	OK	321.975	1043.29
Plet1	Plet1	788.042	1.19257	0.114507	10.4148	2.12e-25	1.35e-23	OK	551.645	1260.84
Arl4c	Arl4c	442.44	2.46964	0.238383	10.36	3.77e-25	2.34e-23	OK	176.059	975.201
Ei24	Ei24	2760.45	0.861422	0.0832223	10.3508	4.15e-25	2.56e-23	OK	2169.69	3941.96
Cebpb	Cebpb	416.81	1.58812	0.153796	10.3261	5.37e-25	3.29e-23	OK	249.758	750.914
Hpcal1	Hpcal1	981.2	1.27058	0.123088	10.3225	5.57e-25	3.39e-23	OK	667.092	1609.41
Steap1	Steap1	204.197	3.02381	0.293129	10.3156	5.99e-25	3.61e-23	OK	60.4542	491.681
Fbxw9	Fbxw9	479.657	2.02717	0.196519	10.3154	6.01e-25	3.61e-23	OK	236.827	965.317
Slc2a1	Slc2a1	1032.92	1.27279	0.123688	10.2903	7.79e-25	4.63e-23	OK	701.67	1695.43
Ugt1a1	Ugt1a1	95.8215	3.00919	0.29318	10.264	1.02e-24	6e-23	OK	28.6003	230.264
Nfkbiz	Nfkbiz	391.999	2.13605	0.20849	10.2453	1.24e-24	7.23e-23	OK	183.877	808.244
Ugt1a6a	Ugt1a6a	369.993	2.1314	0.208094	10.2425	1.28e-24	7.42e-23	OK	173.939	762.1
2200002D01Rik	2200002D01Rik	225.962	2.33833	0.228488	10.2339	1.4e-24	8.07e-23	OK	96.0563	485.772
Ltc4s	Ltc4s	214.345	3.23802	0.316905	10.2176	1.65e-24	9.49e-23	OK	56.2339	530.567
St14	St14	1626.45	1.57763	0.154935	10.1825	2.37e-24	1.35e-22	OK	978.845	2921.65
Celf5	Celf5	58.9646	5.94063	0.583546	10.1802	2.43e-24	1.37e-22	OK	2.78926	171.315
Nqo1	Nqo1	2052.23	1.85865	0.182669	10.175	2.57e-24	1.45e-22	OK	1094.2	3968.3
Krt19	Krt19	311.277	3.09915	0.305338	10.1499	3.32e-24	1.86e-22	OK	88.3544	757.123
Aaas	Aaas	381.398	1.72294	0.169909	10.1404	3.66e-24	2.05e-22	OK	215.841	712.512
Flnc	Flnc	116.026	4.55727	0.450964	10.1056	5.22e-24	2.89e-22	OK	13.6268	320.824
Ssbp4	Ssbp4	379.323	1.4888	0.147342	10.1044	5.28e-24	2.92e-22	OK	236.753	664.462
Map3k20	Map3k20	475.831	1.44259	0.142949	10.0916	6.02e-24	3.31e-22	OK	302.557	822.378
Cyp27b1	Cyp27b1	194.394	2.47181	0.245911	10.0516	9.04e-24	4.91e-22	OK	77.2694	428.644
Itm2b	Itm2b	30600.6	0.792523	0.0789913	10.033	1.09e-23	5.89e-22	OK	24597.9	42606
Plxna1	Plxna1	1189.8	1.17136	0.117128	10.0007	1.51e-23	8.09e-22	OK	839.417	1890.56
Wnt10a	Wnt10a	57.7955	4.44264	0.446992	9.93896	2.82e-23	1.49e-21	OK	7.30189	158.783
Cd24a	Cd24a	4852.33	1.75837	0.177411	9.91127	3.72e-23	1.96e-21	OK	2704.18	9148.64
Fosl2	Fosl2	630.72	1.41759	0.143733	9.86269	6.04e-23	3.13e-21	OK	405.053	1082.05
Dpysl3	Dpysl3	411.127	1.50859	0.154434	9.7685	1.54e-22	7.85e-21	OK	254.551	724.278
Gc	Gc	2921.47	4.38928	0.449524	9.76427	1.6e-22	8.16e-21	OK	381.795	8000.81
Anxa2	Anxa2	1462.35	1.9142	0.196097	9.76151	1.65e-22	8.31e-21	OK	760.447	2866.16
Junb	Junb	400.538	1.90504	0.195153	9.76179	1.64e-22	8.31e-21	OK	209.151	783.312
Muc4	Muc4	75.662	4.37417	0.449568	9.7297	2.25e-22	1.13e-20	OK	9.98291	207.02
Adamts1	Adamts1	1686.94	1.63403	0.168379	9.70446	2.89e-22	1.44e-20	OK	991.58	3077.66
Arhgap11a	Arhgap11a	122.364	2.20684	0.227441	9.70293	2.93e-22	1.46e-20	OK	55.4803	256.132
Cdr2	Cdr2	1628.81	1.20077	0.123844	9.69587	3.14e-22	1.55e-20	OK	1136.74	2612.94
Cldn19	Cldn19	980.488	1.59994	0.16502	9.69544	3.15e-22	1.56e-20	OK	584.632	1772.2
A4galt	A4galt	494.982	1.44287	0.14887	9.69215	3.26e-22	1.6e-20	OK	314.699	855.547
Gm6614	Gm6614	131.064	3.7668	0.389135	9.67993	3.67e-22	1.8e-20	OK	25.1854	342.821
Capn5	Capn5	368.317	1.3317	0.137646	9.67481	3.86e-22	1.89e-20	OK	244.621	615.708
Mt1	Mt1	2298.63	1.56165	0.162403	9.61591	6.85e-22	3.29e-20	OK	1392.57	4110.76
Krt15	Krt15	73.1138	2.78978	0.292232	9.54644	1.34e-21	6.3e-20	OK	24.6029	170.135
Plaur	Plaur	157.045	2.62176	0.274694	9.54428	1.37e-21	6.42e-20	OK	57.7726	355.591
A930007A09Rik	A930007A09Rik	115.573	2.37682	0.249063	9.54305	1.39e-21	6.48e-20	OK	48.1962	250.327
Clcf1	Clcf1	213.176	2.94567	0.3088	9.53911	1.44e-21	6.71e-20	OK	65.9012	507.726
Lgals3bp	Lgals3bp	1512.55	1.36443	0.143175	9.52979	1.58e-21	7.3e-20	OK	991.894	2553.87
Mapk13	Mapk13	323.486	2.10471	0.222216	9.47146	2.76e-21	1.26e-19	OK	154.014	662.43
Tmem19	Tmem19	3182.43	0.909916	0.0965603	9.42329	4.37e-21	1.97e-19	OK	2461.32	4624.65
Cxcl1	Cxcl1	114.167	4.00397	0.425908	9.40104	5.4e-21	2.41e-19	OK	18.9814	304.539
Samd5	Samd5	61.9411	3.13743	0.333914	9.39591	5.67e-21	2.52e-19	OK	17.2066	151.41
Elf3	Elf3	425.759	1.47772	0.157604	9.37615	6.84e-21	3.03e-19	OK	266.929	743.419
Cyp2s1	Cyp2s1	663.599	2.09878	0.22405	9.36746	7.43e-21	3.26e-19	OK	316.831	1357.13
Them6	Them6	293.024	1.75135	0.186947	9.36816	7.38e-21	3.26e-19	OK	163.8	551.472
Itga3	Itga3	1291.44	1.45371	0.155181	9.36778	7.41e-21	3.26e-19	OK	817.52	2239.27
Cebpd	Cebpd	143.289	2.38667	0.255557	9.3391	9.72e-21	4.24e-19	OK	59.4602	310.947
Apaf1	Apaf1	228.775	1.62824	0.174358	9.33847	9.77e-21	4.26e-19	OK	134.802	416.72
Adamtsl4	Adamtsl4	125.891	2.50541	0.269565	9.29427	1.48e-20	6.42e-19	OK	49.1883	279.297
Noct	Noct	535.971	2.07284	0.223149	9.28906	1.56e-20	6.73e-19	OK	259.043	1089.83
Bbc3	Bbc3	135.641	3.13508	0.337894	9.27828	1.72e-20	7.42e-19	OK	37.7296	331.463
Itpr3	Itpr3	421.75	1.68957	0.182274	9.26942	1.87e-20	8.05e-19	OK	242.125	781
Cfi	Cfi	233.154	2.43019	0.263058	9.23823	2.51e-20	1.07e-18	OK	94.654	510.153
Sytl1	Sytl1	166.439	2.81319	0.304975	9.22433	2.85e-20	1.21e-18	OK	55.3054	388.706
Slc6a18	Slc6a18	13170.5	0.878731	0.0954304	9.20808	3.32e-20	1.4e-18	OK	10292.8	18926
Pgd	Pgd	2271.99	0.921518	0.100095	9.20641	3.37e-20	1.42e-18	OK	1750.33	3315.31
Sox4	Sox4	738.456	1.83218	0.199269	9.19449	3.77e-20	1.58e-18	OK	398.395	1418.58
Hap1	Hap1	174.35	2.04636	0.223319	9.16342	5.03e-20	2.09e-18	OK	85.3176	352.416
Actn1	Actn1	1120.67	1.53599	0.16764	9.16246	5.07e-20	2.1e-18	OK	686.143	1989.73
Slc12a4	Slc12a4	533.706	1.88062	0.205796	9.13827	6.35e-20	2.62e-18	OK	281.771	1037.57
Csf1	Csf1	413.066	2.03362	0.222929	9.12227	7.36e-20	3e-18	OK	203.337	832.524
Plac8	Plac8	239.601	1.54009	0.169249	9.09957	9.07e-20	3.69e-18	OK	146.451	425.9
Krt7	Krt7	2080.23	1.725	0.189947	9.08149	1.07e-19	4.34e-18	OK	1176.2	3888.29
Dsg2	Dsg2	460.32	1.72596	0.190203	9.07426	1.14e-19	4.62e-18	OK	260.166	860.628
Thyn1	Thyn1	426.693	1.76307	0.19461	9.05952	1.31e-19	5.26e-18	OK	237.307	805.465
Kcnk1	Kcnk1	984.078	1.68888	0.186715	9.04523	1.49e-19	5.95e-18	OK	565.122	1821.99
Slc7a1	Slc7a1	292.473	1.32202	0.147025	8.9918	2.43e-19	9.5e-18	OK	194.975	487.468
Tubb6	Tubb6	126.576	1.96703	0.219032	8.98054	2.69e-19	1.05e-17	OK	64.2557	251.215
Jpt2	Jpt2	801.216	1.47251	0.164792	8.93559	4.05e-19	1.57e-17	OK	503.377	1396.89
Tubb2a	Tubb2a	817.601	1.77425	0.198594	8.93403	4.11e-19	1.59e-17	OK	452.497	1547.81
Aoc1	Aoc1	182.971	2.48447	0.278152	8.93206	4.18e-19	1.61e-17	OK	72.2606	404.391
Agrn	Agrn	4208.18	1.23471	0.138348	8.92466	4.47e-19	1.72e-17	OK	2899.97	6824.59
Slc38a3	Slc38a3	1352.92	1.75209	0.196515	8.91577	4.84e-19	1.86e-17	OK	756.037	2546.68
Lgals1	Lgals1	1265.33	1.63056	0.182902	8.91497	4.88e-19	1.87e-17	OK	744.848	2306.3
Tubb2b	Tubb2b	429.757	2.06114	0.231524	8.90248	5.46e-19	2.08e-17	OK	208.851	871.569
Tbc1d8	Tbc1d8	218.622	1.7498	0.19665	8.89804	5.68e-19	2.16e-17	OK	122.292	411.281
Cdh3	Cdh3	265.114	2.29366	0.258452	8.87461	7.02e-19	2.65e-17	OK	115.217	564.908
Inf2	Inf2	301.63	1.664	0.187956	8.85313	8.51e-19	3.2e-17	OK	175.063	554.763
Mreg	Mreg	193.445	2.13333	0.241298	8.84105	9.48e-19	3.56e-17	OK	90.858	398.62
Scin	Scin	1749.78	2.02837	0.229786	8.82724	1.07e-18	4.01e-17	OK	863.459	3522.44
Tnfrsf1a	Tnfrsf1a	1127.74	1.08017	0.122427	8.82297	1.11e-18	4.15e-17	OK	822.313	1738.61
Plk3	Plk3	322.84	2.32608	0.263787	8.81802	1.16e-18	4.32e-17	OK	138.076	692.367
Plp2	Plp2	522.363	1.86243	0.211875	8.7902	1.49e-18	5.5e-17	OK	278.041	1011.01
Cstb	Cstb	1287.3	1.65581	0.18898	8.76182	1.92e-18	7.05e-17	OK	749.741	2362.43
Kif1a	Kif1a	58.3617	3.09682	0.353839	8.75207	2.09e-18	7.67e-17	OK	16.5874	141.91
Cpne2	Cpne2	234.677	2.05933	0.236367	8.71241	2.97e-18	1.07e-16	OK	114.144	475.744
Ugt1a10	Ugt1a10	994.824	5.76718	0.662478	8.70545	3.16e-18	1.13e-16	OK	52.8581	2878.76
Rps27l	Rps27l	2520.82	1.25832	0.144765	8.69221	3.55e-18	1.27e-16	OK	1721.8	4118.85
Fam129a	Fam129a	387.828	1.35939	0.156531	8.68448	3.8e-18	1.35e-16	OK	254.828	653.828
Ptk7	Ptk7	317.22	1.51719	0.174971	8.67111	4.28e-18	1.52e-16	OK	195.721	560.219
A930001C03Rik	A930001C03Rik	82.7709	3.32468	0.383514	8.66899	4.36e-18	1.54e-16	OK	20.6598	206.993
Itga6	Itga6	2037	1.08275	0.125587	8.62152	6.61e-18	2.31e-16	OK	1483.95	3143.11
C3	C3	4185.41	5.04751	0.586079	8.61234	7.16e-18	2.5e-16	OK	358.02	11840.2
Cd44	Cd44	128.116	2.12406	0.246646	8.61179	7.19e-18	2.5e-16	OK	60.4398	263.469
Klf4	Klf4	289.684	1.66195	0.193221	8.60128	7.88e-18	2.74e-16	OK	168.276	532.498
Mvp	Mvp	1017.06	1.1721	0.136388	8.5939	8.41e-18	2.9e-16	OK	717.349	1616.47
Pmm1	Pmm1	421.862	1.53397	0.178852	8.57677	9.76e-18	3.35e-16	OK	258.503	748.58
Serpinb6a	Serpinb6a	770.213	1.479	0.172467	8.57555	9.86e-18	3.38e-16	OK	482.635	1345.37
Nudcd2	Nudcd2	570.699	1.1418	0.133883	8.52834	1.48e-17	5.03e-16	OK	407.006	898.083
Irf2bpl	Irf2bpl	1118.71	1.00162	0.117595	8.5176	1.63e-17	5.5e-16	OK	838.558	1679.01
Ier5	Ier5	405.273	1.88542	0.221669	8.50556	1.81e-17	6.07e-16	OK	213.504	788.811
Edn1	Edn1	123.929	3.04382	0.358307	8.49501	1.98e-17	6.59e-16	OK	36.2835	299.219
Tpm1	Tpm1	1877.31	0.925436	0.109046	8.48664	2.13e-17	7.07e-16	OK	1444.36	2743.21
Slc4a11	Slc4a11	609.551	2.31605	0.273341	8.47314	2.39e-17	7.86e-16	OK	261.997	1304.66
Cd14	Cd14	146.622	1.84361	0.217654	8.47034	2.45e-17	8.04e-16	OK	78.701	282.463
C77080	C77080	1944.5	1.18874	0.140345	8.47011	2.45e-17	8.04e-16	OK	1363.12	3107.27
Sprr2g	Sprr2g	63.2558	7.80883	0.923242	8.45805	2.72e-17	8.88e-16	OK	0.838829	188.09
Hmga1b	Hmga1b	436.385	1.45485	0.172091	8.45395	2.82e-17	9.18e-16	OK	276.119	756.918
Vcam1	Vcam1	404.047	2.13454	0.253079	8.43427	3.33e-17	1.08e-15	OK	189.665	832.813
Osmr	Osmr	421.217	1.62421	0.192608	8.43269	3.38e-17	1.09e-15	OK	248.617	766.418
Rin1	Rin1	92.3815	2.55591	0.304388	8.39688	4.59e-17	1.47e-15	OK	35.169	206.806
Ercc5	Ercc5	574.9	1.24549	0.14888	8.36571	5.98e-17	1.89e-15	OK	394.579	935.542
Hspb1	Hspb1	420.184	2.29617	0.274848	8.35432	6.58e-17	2.07e-15	OK	182.384	895.784
Vat1	Vat1	1025.35	1.12936	0.1355	8.33479	7.76e-17	2.44e-15	OK	734.558	1606.93
Ugt1a2	Ugt1a2	1791.74	7.4492	0.894058	8.33189	7.96e-17	2.5e-15	OK	30.4105	5314.41
L1cam	L1cam	1087.45	1.18892	0.142754	8.32842	8.19e-17	2.56e-15	OK	762.267	1737.83
Axl	Axl	881.381	1.24796	0.150125	8.31281	9.35e-17	2.89e-15	OK	604.367	1435.41
Sall1	Sall1	1445.78	0.953261	0.114674	8.31281	9.35e-17	2.89e-15	OK	1101.9	2133.55
Ccdc88c	Ccdc88c	597.4	1.26014	0.151968	8.29215	1.11e-16	3.41e-15	OK	407.764	976.672
Pdlim7	Pdlim7	222.012	1.54748	0.186905	8.27949	1.24e-16	3.77e-15	OK	135.289	395.459
Gm13363	Gm13363	1637.43	0.812572	0.0982129	8.27358	1.3e-16	3.95e-15	OK	1307.74	2296.83
Gas6	Gas6	7114.45	0.955905	0.115616	8.26795	1.36e-16	4.14e-15	OK	5417.37	10508.6
Etv4	Etv4	79.6875	3.19481	0.387753	8.23927	1.73e-16	5.23e-15	OK	21.428	196.207
Perp	Perp	1674.27	1.01949	0.123805	8.23461	1.8e-16	5.43e-15	OK	1247.22	2528.36
Atf3	Atf3	57.3007	2.67107	0.324685	8.22664	1.93e-16	5.78e-15	OK	20.5403	130.822
Txnip	Txnip	7471.9	1.33858	0.162827	8.22091	2.02e-16	6.03e-15	OK	4949.34	12517
Plec	Plec	2656.61	0.935164	0.113985	8.2043	2.32e-16	6.9e-15	OK	2037.22	3895.39
Slco2a1	Slco2a1	1020.69	1.477	0.180126	8.19983	2.41e-16	7.13e-15	OK	640.104	1781.86
Tmem63b	Tmem63b	1551.9	1.0078	0.123364	8.16931	3.1e-16	9.09e-15	OK	1160.78	2334.14
Map3k6	Map3k6	139.313	2.26238	0.277146	8.16314	3.26e-16	9.55e-15	OK	61.4813	294.976
Fndc10	Fndc10	167.291	2.30007	0.281881	8.15971	3.36e-16	9.81e-15	OK	72.4745	356.923
Per1	Per1	930.22	1.50937	0.185252	8.14763	3.71e-16	1.08e-14	OK	575.767	1639.12
Efemp1	Efemp1	722.632	1.58954	0.195493	8.13095	4.26e-16	1.23e-14	OK	432.753	1302.39
Rps19	Rps19	3404.76	1.15591	0.142242	8.12631	4.43e-16	1.28e-14	OK	2415.73	5382.82
Anxa1	Anxa1	283.482	1.37602	0.169406	8.12264	4.56e-16	1.31e-14	OK	185.06	480.326
Spred3	Spred3	132.934	2.39404	0.295146	8.11138	5e-16	1.43e-14	OK	54.9599	288.884
Masp1	Masp1	94.925	2.58986	0.319336	8.11016	5.06e-16	1.44e-14	OK	35.5063	213.762
Nfkb2	Nfkb2	393.73	1.23332	0.152175	8.10458	5.29e-16	1.51e-14	OK	271.471	638.248
Rprm	Rprm	56.7116	4.06411	0.501666	8.10122	5.44e-16	1.55e-14	OK	9.08497	151.965
Ctxn1	Ctxn1	118.501	2.93626	0.363957	8.06761	7.17e-16	2.02e-14	OK	36.8236	281.857
Pmaip1	Pmaip1	496.136	2.15743	0.267777	8.05682	7.83e-16	2.2e-14	OK	230.361	1027.69
Bcl2l1	Bcl2l1	1925.37	0.818898	0.101791	8.0449	8.63e-16	2.41e-14	OK	1534.55	2707.03
Ifitm10	Ifitm10	56.2615	3.18136	0.396401	8.02562	1.01e-15	2.81e-14	OK	15.2448	138.295
Clrn3	Clrn3	1317.12	0.921754	0.115333	7.99213	1.33e-15	3.65e-14	OK	1014.62	1922.12
Siva1	Siva1	140.706	2.01689	0.252922	7.97437	1.53e-15	4.21e-14	OK	69.8051	282.509
Rev1	Rev1	532.454	1.0122	0.127081	7.96499	1.65e-15	4.52e-14	OK	397.652	802.058
Cldn1	Cldn1	603.572	1.86463	0.234268	7.95942	1.73e-15	4.72e-14	OK	320.949	1168.82
Cldn7	Cldn7	377.412	1.7448	0.219226	7.95891	1.74e-15	4.73e-14	OK	211.574	709.089
Sfn	Sfn	165.512	2.52921	0.318007	7.95332	1.82e-15	4.94e-14	OK	63.8835	368.77
Smox	Smox	167.632	1.78358	0.224634	7.93991	2.02e-15	5.49e-14	OK	92.3967	318.102
9230114K14Rik	9230114K14Rik	141.795	1.90482	0.239916	7.93954	2.03e-15	5.5e-14	OK	74.0491	277.286
Msln	Msln	46.6439	3.2438	0.408827	7.93442	2.11e-15	5.71e-14	OK	12.1967	115.538
Vps36	Vps36	668.386	0.990885	0.126018	7.86304	3.75e-15	9.92e-14	OK	502.873	999.412
Cep170b	Cep170b	2362.1	0.866991	0.11037	7.8553	3.99e-15	1.05e-13	OK	1853.18	3379.94
2023-09-04	2023-09-04	548.88	1.04184	0.132766	7.84719	4.25e-15	1.12e-13	OK	405.691	835.257
Sphk1	Sphk1	138.411	1.74356	0.22244	7.83837	4.56e-15	1.18e-13	OK	77.634	259.966
Sp6	Sp6	75.4172	2.85281	0.364383	7.82915	4.91e-15	1.27e-13	OK	24.5284	177.195
Shisa4	Shisa4	159.597	2.34638	0.299729	7.82834	4.94e-15	1.28e-13	OK	67.5738	343.644
Epcam	Epcam	1902.17	0.991677	0.126765	7.82295	5.16e-15	1.33e-13	OK	1430.74	2845.03
F2rl1	F2rl1	667.528	1.6849	0.215546	7.81692	5.41e-15	1.39e-13	OK	383.991	1234.6
Crip2	Crip2	926.52	1.19883	0.1535	7.80995	5.72e-15	1.47e-13	OK	647.082	1485.4
Galnt12	Galnt12	72.9917	2.33071	0.298537	7.80709	5.85e-15	1.5e-13	OK	31.1464	156.682
Serpina3n	Serpina3n	92.518	2.8471	0.364772	7.80515	5.94e-15	1.52e-13	OK	30.1835	217.187
Sytl2	Sytl2	642.236	1.981	0.254052	7.7976	6.31e-15	1.61e-13	OK	323.944	1278.82
Gm10639	Gm10639	114.078	2.14013	0.274781	7.78848	6.78e-15	1.72e-13	OK	53.407	235.419
Eif6	Eif6	1108.3	1.1149	0.143358	7.77701	7.43e-15	1.88e-13	OK	798.14	1728.61
Wnt7b	Wnt7b	267.111	1.41282	0.182303	7.74985	9.2e-15	2.31e-13	OK	171.865	457.603
Cercam	Cercam	58.9063	3.07729	0.397483	7.74195	9.79e-15	2.45e-13	OK	16.9266	142.866
Def6	Def6	105.02	1.97651	0.2556	7.73283	1.05e-14	2.63e-13	OK	53.0812	208.896
Nfe2l2	Nfe2l2	2603.95	1.2108	0.156718	7.72593	1.11e-14	2.77e-13	OK	1810.54	4190.77
Gstm6	Gstm6	58.4131	2.37081	0.30698	7.72301	1.14e-14	2.83e-13	OK	24.4327	126.374
Ggta1	Ggta1	261.026	2.02585	0.262538	7.71641	1.2e-14	2.97e-13	OK	128.959	525.161
Dcdc2a	Dcdc2a	558.227	1.86916	0.242442	7.7097	1.26e-14	3.12e-13	OK	296.236	1082.21
Ak1	Ak1	491.149	1.20207	0.156488	7.68154	1.57e-14	3.85e-13	OK	342.606	788.233
Sesn2	Sesn2	904.074	1.19264	0.155331	7.67802	1.62e-14	3.95e-13	OK	632.854	1446.51
Tmbim1	Tmbim1	574.223	0.965786	0.125923	7.66964	1.72e-14	4.2e-13	OK	435.774	851.122
Slx4	Slx4	852.287	1.01022	0.132305	7.63549	2.25e-14	5.45e-13	OK	636.952	1282.96
Nlgn2	Nlgn2	210.642	1.56602	0.205182	7.63235	2.31e-14	5.57e-13	OK	127.382	377.161
Abca1	Abca1	1257.3	1.40248	0.183893	7.6266	2.41e-14	5.8e-13	OK	812.289	2147.33
Rrad	Rrad	77.6709	2.4228	0.318045	7.61781	2.58e-14	6.19e-13	OK	31.6502	169.712
Ampd3	Ampd3	688.145	0.939054	0.123712	7.59067	3.18e-14	7.57e-13	OK	527.008	1010.42
Baiap2	Baiap2	1239.56	1.07089	0.141234	7.5824	3.39e-14	8.03e-13	OK	906.831	1905
Wfdc2	Wfdc2	2142.63	1.95068	0.257731	7.56868	3.77e-14	8.86e-13	OK	1095.87	4236.16
Fbxw7	Fbxw7	416.91	1.16401	0.154143	7.55155	4.3e-14	1.01e-12	OK	294.928	660.874
Lgi2	Lgi2	159.237	6.07923	0.80535	7.54855	4.4e-14	1.03e-12	OK	6.86239	463.986
Ttc39aos1	Ttc39aos1	44.91	3.16355	0.419126	7.54797	4.42e-14	1.03e-12	OK	12.2926	110.145
Fam171a2	Fam171a2	170.364	1.4253	0.189021	7.54041	4.68e-14	1.09e-12	OK	109.075	292.941
Pea15a	Pea15a	1232.1	1.23238	0.16427	7.50213	6.28e-14	1.44e-12	OK	849.813	1996.67
Efhd2	Efhd2	494.031	1.04322	0.139665	7.46941	8.06e-14	1.83e-12	OK	364.974	752.146
Rab3d	Rab3d	369.637	1.09499	0.146922	7.45286	9.13e-14	2.06e-12	OK	268.104	572.702
Ucp2	Ucp2	2345.18	1.51014	0.202795	7.44661	9.58e-14	2.15e-12	OK	1451.12	4133.32
Fam124a	Fam124a	147.754	2.20364	0.296197	7.43978	1.01e-13	2.26e-12	OK	67.0956	309.07
Myc	Myc	108.363	1.84463	0.248044	7.43672	1.03e-13	2.3e-12	OK	58.1389	208.812
Atg4a	Atg4a	821.863	1.10829	0.149294	7.42356	1.14e-13	2.53e-12	OK	593.274	1279.04
Cpne8	Cpne8	174.2	1.40104	0.18878	7.42155	1.16e-13	2.57e-12	OK	112.607	297.386
Lrg1	Lrg1	102.527	1.8611	0.250824	7.41995	1.17e-13	2.59e-12	OK	54.6048	198.371
Gm12669	Gm12669	966.359	0.904089	0.121956	7.41322	1.23e-13	2.72e-12	OK	748.852	1401.37
Maff	Maff	82.9402	1.89733	0.256754	7.3897	1.47e-13	3.23e-12	OK	43.4603	161.9
Ddx58	Ddx58	727.234	0.956445	0.129509	7.38515	1.52e-13	3.33e-12	OK	553.658	1074.39
Lmna	Lmna	1187.91	1.00622	0.136876	7.35134	1.96e-13	4.25e-12	OK	889.014	1785.71
Ypel2	Ypel2	548.71	1.66236	0.227156	7.31812	2.51e-13	5.41e-12	OK	318.688	1008.75
Hdac7	Hdac7	690.9	1.09659	0.14989	7.31597	2.56e-13	5.49e-12	OK	500.835	1071.03
Nrbp2	Nrbp2	1380.08	1.05677	0.144754	7.30045	2.87e-13	6.14e-12	OK	1014.7	2110.85
Snhg15	Snhg15	64.1442	2.35003	0.322475	7.28749	3.16e-13	6.73e-12	OK	27.1094	138.214
Hif3a	Hif3a	100.554	2.92242	0.401916	7.27123	3.56e-13	7.56e-12	OK	31.485	238.693
Cyp2d22	Cyp2d22	598.862	1.20645	0.166193	7.25936	3.89e-13	8.24e-12	OK	417.064	962.457
Nectin1	Nectin1	747.326	1.21479	0.167381	7.25763	3.94e-13	8.34e-12	OK	518.847	1204.28
Cyp4f16	Cyp4f16	191.607	1.58141	0.21809	7.25117	4.13e-13	8.71e-12	OK	115.134	344.552
Cnksr1	Cnksr1	296.578	1.47991	0.204097	7.25102	4.14e-13	8.71e-12	OK	185.775	518.185
Clic1	Clic1	1609.74	1.15692	0.159562	7.25062	4.15e-13	8.72e-12	OK	1141.71	2545.8
Bag2	Bag2	351.055	1.58693	0.218932	7.2485	4.21e-13	8.84e-12	OK	210.461	632.242
Tmem98	Tmem98	147.819	1.51951	0.209812	7.24225	4.41e-13	9.24e-12	OK	91.1164	261.225
Ano9	Ano9	139.302	1.62666	0.224621	7.24181	4.43e-13	9.26e-12	OK	82.1363	253.635
Ptp4a2	Ptp4a2	3700.67	0.660315	0.0913812	7.22594	4.98e-13	1.03e-11	OK	3100.75	4900.51
Cd109	Cd109	96.3791	3.04528	0.421803	7.21968	5.21e-13	1.07e-11	OK	28.1946	232.748
Mr1	Mr1	203.198	1.29619	0.179584	7.21777	5.28e-13	1.08e-11	OK	136.809	335.975
Wwc1	Wwc1	5227.27	0.858203	0.118908	7.21737	5.3e-13	1.09e-11	OK	4112.96	7455.88
Adgrg2	Adgrg2	88.3639	2.76472	0.383663	7.20613	5.76e-13	1.18e-11	OK	30.1372	204.817
Klf10	Klf10	489.558	1.35378	0.187933	7.2035	5.87e-13	1.2e-11	OK	322.374	823.925
Anxa4	Anxa4	1834.89	0.950851	0.132111	7.19738	6.14e-13	1.25e-11	OK	1399.6	2705.45
Rap2a	Rap2a	506.296	0.934	0.12976	7.19789	6.12e-13	1.25e-11	OK	388.406	742.075
Epn3	Epn3	700.726	0.980617	0.136348	7.19203	6.38e-13	1.3e-11	OK	529.075	1044.03
Tanc1	Tanc1	1978.36	0.661388	0.0920208	7.18737	6.6e-13	1.34e-11	OK	1657.1	2620.88
Adora1	Adora1	235.247	1.52585	0.212442	7.18243	6.85e-13	1.38e-11	OK	144.632	416.477
Cxcl17	Cxcl17	32.7513	8.15557	1.13672	7.17468	7.25e-13	1.46e-11	OK	0.342172	97.5697
Cacnb3	Cacnb3	302.651	1.55857	0.217594	7.16272	7.91e-13	1.58e-11	OK	183.588	540.777
Dsp	Dsp	1367.97	0.894193	0.12484	7.16269	7.91e-13	1.58e-11	OK	1063.58	1976.74
Btg1	Btg1	1920.73	0.853123	0.119215	7.15619	8.3e-13	1.66e-11	OK	1513.81	2734.57
Ccdc120	Ccdc120	177.464	1.41427	0.198107	7.13888	9.41e-13	1.87e-11	OK	114.119	304.154
Abhd4	Abhd4	1425.7	1.03605	0.14512	7.13928	9.38e-13	1.87e-11	OK	1055.91	2165.27
G6pdx	G6pdx	861.134	0.937553	0.131371	7.13671	9.56e-13	1.89e-11	OK	659.826	1263.75
Nbl1	Nbl1	216.555	1.26616	0.177453	7.13518	9.67e-13	1.91e-11	OK	147.476	354.711
Dap	Dap	1049.12	1.09157	0.152979	7.13539	9.65e-13	1.91e-11	OK	761.879	1623.61
Akr1c12	Akr1c12	120.662	1.84004	0.258506	7.11796	1.1e-12	2.15e-11	OK	64.8697	232.246
Tspan8	Tspan8	1264.56	1.4891	0.20937	7.11227	1.14e-12	2.24e-11	OK	789.175	2215.32
Ptgfrn	Ptgfrn	378.891	1.26744	0.178782	7.08928	1.35e-12	2.63e-11	OK	257.904	620.863
Trpv6	Trpv6	57.7575	3.15839	0.446178	7.07877	1.45e-12	2.83e-11	OK	15.8553	141.562
Capn2	Capn2	2199.19	0.9342	0.132047	7.07476	1.5e-12	2.91e-11	OK	1687	3223.58
ccdc198	ccdc198	2071.16	1.14574	0.162039	7.07076	1.54e-12	2.99e-11	OK	1474.98	3263.52
Eva1c	Eva1c	59.2991	2.59054	0.366815	7.06226	1.64e-12	3.17e-11	OK	22.1727	133.552
Cldn3	Cldn3	254.842	1.84306	0.261156	7.05733	1.7e-12	3.27e-11	OK	136.823	490.881
1700003M07Rik	1700003M07Rik	28.7651	6.65408	0.943197	7.05482	1.73e-12	3.33e-11	OK	0.840176	84.6149
Il17re	Il17re	236.731	1.36819	0.193976	7.05341	1.75e-12	3.36e-11	OK	155.014	400.164
Nfkbia	Nfkbia	690.001	1.05488	0.149763	7.04368	1.87e-12	3.59e-11	OK	507.658	1054.69
Ptges	Ptges	540.523	1.04866	0.149051	7.03557	1.98e-12	3.8e-11	OK	398.557	824.457
Pnrc1	Pnrc1	1046.34	0.874941	0.124664	7.01838	2.24e-12	4.28e-11	OK	818.749	1501.53
Kifc1	Kifc1	49.8731	2.59976	0.370518	7.01655	2.27e-12	4.33e-11	OK	18.5589	112.502
Ugt1a9	Ugt1a9	18.9662	8.09869	1.15441	7.01545	2.29e-12	4.36e-11	OK	0.206062	56.4866
Ccdc9b	Ccdc9b	265.317	1.47158	0.209891	7.01115	2.36e-12	4.48e-11	OK	166.752	462.446
Rgs2	Rgs2	404.393	0.976128	0.139294	7.00767	2.42e-12	4.59e-11	OK	305.804	601.571
Adgra1	Adgra1	29.3347	3.62929	0.518444	7.00036	2.55e-12	4.8e-11	OK	6.12225	75.7595
Birc3	Birc3	299.383	1.34894	0.193089	6.98609	2.83e-12	5.31e-11	OK	197.515	503.119
Grem1	Grem1	28.9491	4.56362	0.653461	6.98377	2.87e-12	5.39e-11	OK	3.38619	80.0748
Kctd1	Kctd1	480.88	1.32984	0.190533	6.97959	2.96e-12	5.54e-11	OK	319.61	803.42
Bmp3	Bmp3	154.266	1.94625	0.279134	6.97246	3.11e-12	5.8e-11	OK	79.0606	304.677
Orai2	Orai2	110.844	1.82937	0.263398	6.94528	3.78e-12	6.97e-11	OK	59.8745	212.784
Adgrg1	Adgrg1	5345.96	1.01176	0.146036	6.9282	4.26e-12	7.81e-11	OK	3993.12	8051.63
Ptp4a1	Ptp4a1	553.367	1.27803	0.18517	6.90193	5.13e-12	9.35e-11	OK	375.158	909.786
Nek6	Nek6	375.796	1.06968	0.154983	6.9019	5.13e-12	9.35e-11	OK	275.042	577.304
Rhbdl1	Rhbdl1	145.407	1.55012	0.224922	6.89179	5.51e-12	1e-10	OK	88.5113	259.197
Rab31	Rab31	467.584	1.1717	0.170187	6.88477	5.79e-12	1.05e-10	OK	329.845	743.063
Lrrfip1	Lrrfip1	908.447	0.786331	0.114303	6.87933	6.01e-12	1.09e-10	OK	731.697	1261.95
Itm2c	Itm2c	1346.22	0.787686	0.114644	6.87074	6.39e-12	1.15e-10	OK	1083.83	1871.02
Chka	Chka	1092.28	0.856185	0.124715	6.86512	6.64e-12	1.19e-10	OK	860.006	1556.82
Rcn1	Rcn1	356.95	1.12617	0.164242	6.85677	7.04e-12	1.26e-10	OK	256.014	558.822
Dcaf4	Dcaf4	158.834	1.60074	0.233614	6.85207	7.28e-12	1.3e-10	OK	94.6754	287.15
Rpl12	Rpl12	2845.73	0.914704	0.13349	6.85225	7.27e-12	1.3e-10	OK	2197.37	4142.44
1700049E17Rik2	1700049E17Rik2	29.0069	5.34241	0.779966	6.84955	7.41e-12	1.32e-10	OK	2.04408	82.9324
Abca7	Abca7	450.54	0.89497	0.130679	6.84859	7.46e-12	1.33e-10	OK	350.2	651.222
Plxnb1	Plxnb1	1280.88	0.876276	0.128258	6.83214	8.37e-12	1.48e-10	OK	1001.83	1838.99
Gcnt4	Gcnt4	165.961	1.77764	0.260213	6.8315	8.4e-12	1.49e-10	OK	91.7139	314.456
Fos	Fos	51.6854	2.75981	0.404689	6.81958	9.13e-12	1.61e-10	OK	17.6741	119.708
Scnn1a	Scnn1a	2465.43	0.888857	0.130374	6.81776	9.25e-12	1.63e-10	OK	1920.26	3555.77
Plscr3	Plscr3	435.569	1.13848	0.167091	6.81352	9.52e-12	1.67e-10	OK	311.011	684.686
Sult4a1	Sult4a1	27.1382	5.29244	0.777477	6.80721	9.95e-12	1.74e-10	OK	1.97653	77.4617
Hip1r	Hip1r	1097.23	0.873473	0.128506	6.79715	1.07e-11	1.86e-10	OK	858.986	1573.72
Jund	Jund	1982.84	0.894671	0.131667	6.79495	1.08e-11	1.87e-10	OK	1541.39	2865.74
Clca3a2	Clca3a2	62.5462	2.23905	0.329573	6.79378	1.09e-11	1.89e-10	OK	27.9189	131.801
Nipal1	Nipal1	82.3116	1.98796	0.293515	6.77294	1.26e-11	2.16e-10	OK	41.3851	164.165
2900052L18Rik	2900052L18Rik	346.037	1.3368	0.19739	6.77239	1.27e-11	2.17e-10	OK	229.371	579.369
B4galt6	B4galt6	676.805	1.17679	0.173759	6.77254	1.27e-11	2.17e-10	OK	476.542	1077.33
Grip1	Grip1	128.447	1.43576	0.212238	6.76486	1.33e-11	2.27e-10	OK	81.8964	221.55
Tap1	Tap1	308.163	1.53452	0.226993	6.76023	1.38e-11	2.34e-10	OK	188.79	546.909
Trank1	Trank1	33.6309	4.4631	0.66042	6.75798	1.4e-11	2.37e-10	OK	4.19407	92.5045
Rbpms	Rbpms	1352.74	1.04726	0.15496	6.75827	1.4e-11	2.37e-10	OK	997.938	2062.35
Inava	Inava	244.302	1.35728	0.2012	6.74593	1.52e-11	2.56e-10	OK	160.654	411.598
Casz1	Casz1	523.193	1.16029	0.172149	6.74002	1.58e-11	2.67e-10	OK	370.619	828.341
Mal	Mal	5343.62	0.839815	0.124719	6.73365	1.65e-11	2.78e-10	OK	4229.98	7570.91
Scg5	Scg5	229.621	1.42965	0.212327	6.73327	1.66e-11	2.79e-10	OK	146.76	395.344
Fam198b	Fam198b	131.062	1.44223	0.214228	6.73223	1.67e-11	2.8e-10	OK	83.3481	226.491
Tpm3	Tpm3	2894.46	0.667327	0.0992357	6.72466	1.76e-11	2.95e-10	OK	2420.03	3843.31
Fas	Fas	228.29	1.32003	0.196337	6.72329	1.78e-11	2.97e-10	OK	152.305	380.261
Scd2	Scd2	2566.64	0.913087	0.135864	6.72057	1.81e-11	3.03e-10	OK	1982.94	3734.02
Zbtb38	Zbtb38	770.61	0.849211	0.12649	6.71367	1.9e-11	3.17e-10	OK	608.134	1095.56
Arhgef4	Arhgef4	43.0607	2.50365	0.373121	6.71003	1.95e-11	3.24e-10	OK	16.8399	95.5023
Tgif1	Tgif1	331.021	1.05939	0.158024	6.70395	2.03e-11	3.38e-10	OK	243.157	506.75
Ncs1	Ncs1	273.616	1.14187	0.17086	6.68307	2.34e-11	3.88e-10	OK	195.13	430.587
Carhsp1	Carhsp1	888.273	0.711457	0.106482	6.68148	2.37e-11	3.92e-10	OK	732.605	1199.61
Aldh1a7	Aldh1a7	542.159	1.70974	0.256016	6.67827	2.42e-11	4e-10	OK	308.57	1009.34
Nrg1	Nrg1	478.218	2.1285	0.318778	6.67705	2.44e-11	4.02e-10	OK	225.128	984.398
Samd14	Samd14	125.943	1.75834	0.2635	6.673	2.51e-11	4.12e-10	OK	70.1885	237.453
Mast4	Mast4	690.933	0.895615	0.134216	6.67293	2.51e-11	4.12e-10	OK	536.938	998.921
Kng1	Kng1	65.7653	4.21296	0.631444	6.67194	2.52e-11	4.15e-10	OK	9.60311	178.09
Bcl3	Bcl3	139.817	1.40136	0.210276	6.6644	2.66e-11	4.36e-10	OK	90.3696	238.712
Clu	Clu	10962	2.8647	0.429924	6.66326	2.68e-11	4.38e-10	OK	3542.29	25801.4
1500009L16Rik	1500009L16Rik	44.9449	3.21839	0.483225	6.66024	2.73e-11	4.46e-10	OK	11.9244	110.986
Fosl1	Fosl1	28.1546	7.21092	1.08549	6.64299	3.07e-11	5.01e-10	OK	0.562528	83.3386
Frk	Frk	518.911	0.999749	0.150559	6.64025	3.13e-11	5.09e-10	OK	389.217	778.299
Eva1b	Eva1b	326.663	1.24733	0.187981	6.63539	3.24e-11	5.24e-10	OK	224.048	531.893
Susd1	Susd1	212.474	1.72377	0.260705	6.61197	3.79e-11	6.09e-10	OK	120.2	397.021
Cdc42se2	Cdc42se2	858.048	0.830576	0.125943	6.59484	4.26e-11	6.81e-10	OK	681.28	1211.58
Mrpl33	Mrpl33	649.257	1.32844	0.202246	6.56845	5.08e-11	8.1e-10	OK	431.753	1084.27
Tes	Tes	474.689	1.28543	0.195741	6.56702	5.13e-11	8.16e-10	OK	320.913	782.242
Lpcat4	Lpcat4	165.76	1.55426	0.236745	6.5651	5.2e-11	8.26e-10	OK	100.729	295.823
Bmp1	Bmp1	319.568	1.54891	0.235999	6.56319	5.27e-11	8.36e-10	OK	194.623	569.457
Cd9	Cd9	1605.87	1.10409	0.168318	6.55955	5.4e-11	8.55e-10	OK	1160.97	2495.66
Nr4a1	Nr4a1	143.459	1.73791	0.265019	6.55767	5.47e-11	8.64e-10	OK	80.6629	269.052
Tmem132a	Tmem132a	217.614	1.52575	0.232689	6.55702	5.49e-11	8.67e-10	OK	133.797	385.248
Tpm4	Tpm4	1807.86	1.12728	0.172266	6.54383	6e-11	9.45e-10	OK	1296.13	2831.34
Rhbdl2	Rhbdl2	42.9402	2.55589	0.391306	6.53169	6.5e-11	1.02e-09	OK	16.3472	96.1264
Folh1	Folh1	2492.4	1.01064	0.154815	6.52804	6.66e-11	1.04e-09	OK	1862.41	3752.38
Aqp2	Aqp2	4109.07	1.2682	0.194661	6.5149	7.27e-11	1.14e-09	OK	2796.17	6734.88
Arhgef17	Arhgef17	1030.18	0.707662	0.108692	6.51071	7.48e-11	1.17e-09	OK	850.651	1389.25
Il1f6	Il1f6	19.9832	7.44056	1.1446	6.50059	8e-11	1.24e-09	OK	0.341179	59.2672
Tgfa	Tgfa	208.483	1.45525	0.223942	6.49835	8.12e-11	1.26e-09	OK	131.894	361.66
Socs2	Socs2	486.901	1.81899	0.280352	6.48826	8.68e-11	1.34e-09	OK	264.22	932.262
Ifngr1	Ifngr1	806.592	1.05378	0.162442	6.48708	8.75e-11	1.35e-09	OK	593.671	1232.44
Efna4	Efna4	99.6571	1.96039	0.302276	6.48544	8.85e-11	1.36e-09	OK	50.7446	197.482
Fam110a	Fam110a	153.98	1.51849	0.234143	6.4853	8.86e-11	1.36e-09	OK	94.9534	272.033
Ptpn14	Ptpn14	994.508	0.751842	0.11591	6.4864	8.79e-11	1.36e-09	OK	809.872	1363.78
Dusp8	Dusp8	85.1551	1.67545	0.25839	6.48419	8.92e-11	1.37e-09	OK	49.1829	157.1
Tmsb10	Tmsb10	849.863	1.57145	0.242363	6.48388	8.94e-11	1.37e-09	OK	512.786	1524.02
Tuba1a	Tuba1a	677.855	1.17029	0.180504	6.48345	8.96e-11	1.37e-09	OK	478.422	1076.72
Pdpn	Pdpn	175.608	1.4217	0.219398	6.48	9.17e-11	1.4e-09	OK	112.593	301.637
Tax1bp3	Tax1bp3	1048.95	1.05873	0.163395	6.47956	9.2e-11	1.41e-09	OK	770.703	1605.45
Acsl5	Acsl5	1758.71	1.01552	0.156723	6.47972	9.19e-11	1.41e-09	OK	1311.94	2652.25
Plat	Plat	1144.96	0.898517	0.138719	6.47726	9.34e-11	1.43e-09	OK	888.906	1657.05
Bco1	Bco1	106.673	1.64029	0.253777	6.46348	1.02e-10	1.56e-09	OK	62.5368	194.945
Trib1	Trib1	483.435	1.24885	0.193909	6.4404	1.19e-10	1.81e-09	OK	331.383	787.539
Casp7	Casp7	300.54	1.08387	0.168558	6.43023	1.27e-10	1.93e-09	OK	218.855	463.91
Rps4x	Rps4x	6169.92	0.637742	0.0992903	6.42301	1.34e-10	2.02e-09	OK	5205.38	8099.01
Plch1	Plch1	86.5128	1.63594	0.254808	6.42027	1.36e-10	2.05e-09	OK	50.8112	157.916
Pik3r3	Pik3r3	600.999	0.859486	0.13397	6.4155	1.4e-10	2.11e-09	OK	472.682	857.631
Rras	Rras	347.297	0.975652	0.152197	6.41046	1.45e-10	2.18e-09	OK	262.671	516.55
Esrp1	Esrp1	461.705	0.878948	0.137163	6.40803	1.47e-10	2.21e-09	OK	360.797	663.519
Flot2	Flot2	1123.22	0.760098	0.118781	6.39914	1.56e-10	2.34e-09	OK	912.296	1545.07
Gstm5	Gstm5	1778.04	0.640763	0.100207	6.39439	1.61e-10	2.41e-09	OK	1498.71	2336.72
Myh9	Myh9	7127.93	0.546858	0.0856432	6.38531	1.71e-10	2.55e-09	OK	6178.68	9026.44
Rps12	Rps12	3879.98	0.816081	0.127909	6.38017	1.77e-10	2.63e-09	OK	3095.22	5449.51
Flot1	Flot1	612.031	1.0158	0.15923	6.37944	1.78e-10	2.64e-09	OK	456.509	923.073
Gstm1	Gstm1	9734.06	0.755703	0.118707	6.3661	1.94e-10	2.87e-09	OK	7917.19	13367.8
Tinagl1	Tinagl1	1005.07	0.944472	0.148389	6.36484	1.95e-10	2.9e-09	OK	768.309	1478.6
Relb	Relb	144.949	1.28686	0.202553	6.35319	2.11e-10	3.1e-09	OK	97.9394	238.968
Lpo	Lpo	52.7064	4.05092	0.639226	6.33723	2.34e-10	3.43e-09	OK	8.51256	141.094
Ly6c1	Ly6c1	1117.63	0.96957	0.153017	6.33636	2.35e-10	3.44e-09	OK	847.066	1658.77
Hoxb9	Hoxb9	716.374	1.36082	0.214931	6.33141	2.43e-10	3.55e-09	OK	470.442	1208.24
Ier5l	Ier5l	196.378	1.5529	0.245823	6.31714	2.66e-10	3.87e-09	OK	119.401	350.331
Rpl19	Rpl19	5777.27	0.712364	0.112773	6.31681	2.67e-10	3.87e-09	OK	4763.47	7804.88
Csnk1e	Csnk1e	351.158	0.933952	0.147922	6.31379	2.72e-10	3.94e-09	OK	269.396	514.682
Ctc1	Ctc1	461.169	0.959938	0.152242	6.30536	2.88e-10	4.15e-09	OK	350.679	682.149
Cldn16	Cldn16	215.636	1.53635	0.243698	6.30432	2.89e-10	4.17e-09	OK	132.006	382.897
Myl12a	Myl12a	2302.79	0.870984	0.138153	6.30448	2.89e-10	4.17e-09	OK	1804.26	3299.84
Fblim1	Fblim1	291.689	1.09366	0.173637	6.29853	3e-10	4.32e-09	OK	211.668	451.731
Glrx3	Glrx3	603.801	1.04162	0.165379	6.29836	3.01e-10	4.32e-09	OK	446.319	918.765
Cd81	Cd81	5796.17	0.635714	0.10097	6.29608	3.05e-10	4.38e-09	OK	4893.06	7602.38
Ctsc	Ctsc	703.384	0.895746	0.142592	6.28186	3.35e-10	4.78e-09	OK	546.591	1016.97
Ache	Ache	147.684	2.09077	0.333088	6.27694	3.45e-10	4.92e-09	OK	70.7777	301.496
Csnk1g1	Csnk1g1	554.098	0.828842	0.132116	6.2736	3.53e-10	5.02e-09	OK	440.196	781.902
Ahnak	Ahnak	4732.49	0.819868	0.130999	6.25856	3.89e-10	5.5e-09	OK	3770.66	6656.14
Ezr	Ezr	8495.73	0.679327	0.108582	6.25637	3.94e-10	5.57e-09	OK	7077.03	11333.1
Fam174b	Fam174b	358.014	1.34058	0.214323	6.25495	3.98e-10	5.61e-09	OK	236.963	600.116
Adgrg6	Adgrg6	145.22	1.53254	0.245069	6.25351	4.01e-10	5.66e-09	OK	89.0382	257.583
Kank3	Kank3	400.591	1.07734	0.172299	6.25275	4.03e-10	5.68e-09	OK	292.392	616.99
Dock7	Dock7	932.885	0.826656	0.132348	6.24608	4.21e-10	5.92e-09	OK	741.647	1315.36
Casp14	Casp14	19.2858	7.38725	1.18315	6.24374	4.27e-10	6e-09	OK	0.341521	57.1743
Akr1c19	Akr1c19	486.523	1.03266	0.165683	6.23271	4.58e-10	6.42e-09	OK	360.763	738.044
Foxq1	Foxq1	302.557	1.10024	0.177104	6.21239	5.22e-10	7.29e-09	OK	219.037	469.595
Arhgef40	Arhgef40	381.703	0.917463	0.147824	6.20645	5.42e-10	7.55e-09	OK	294.464	556.181
Lxn	Lxn	121.559	1.88011	0.303271	6.19945	5.67e-10	7.88e-09	OK	64.192	236.293
Tagln2	Tagln2	2212.23	1.04374	0.168392	6.19829	5.71e-10	7.94e-09	OK	1634.02	3368.65
Prr15	Prr15	236.057	1.51205	0.244137	6.19343	5.89e-10	8.17e-09	OK	145.95	416.271
Sgk1	Sgk1	2104.61	1.42767	0.230878	6.18365	6.26e-10	8.67e-09	OK	1346.2	3621.43
Aif1l	Aif1l	3559.7	0.858348	0.138817	6.1833	6.28e-10	8.67e-09	OK	2800.74	5077.62
Jun	Jun	740.602	1.279	0.206993	6.17897	6.45e-10	8.9e-09	OK	501.909	1217.99
Hmga2	Hmga2	19.8812	4.14676	0.67167	6.17381	6.67e-10	9.17e-09	OK	3.02555	53.5926
Cnp	Cnp	152.901	1.40832	0.22812	6.1736	6.68e-10	9.18e-09	OK	98.5552	261.593
Sowahb	Sowahb	477.648	1.19485	0.193695	6.16874	6.88e-10	9.44e-09	OK	334.081	764.783
Rb1	Rb1	1129.09	0.626149	0.101526	6.16735	6.94e-10	9.52e-09	OK	955.928	1475.42
Elmo2	Elmo2	700.547	0.778396	0.126717	6.14281	8.11e-10	1.1e-08	OK	565.684	970.274
Arhgef37	Arhgef37	65.6234	2.15774	0.351445	6.13963	8.27e-10	1.12e-08	OK	30.4651	135.94
Rhob	Rhob	1065.14	1.01466	0.165297	6.1384	8.34e-10	1.13e-08	OK	794.796	1605.83
Spsb1	Spsb1	122.8	1.4829	0.241717	6.13489	8.52e-10	1.15e-08	OK	76.8286	214.744
Insyn1	Insyn1	41.8759	2.97781	0.485743	6.13041	8.77e-10	1.18e-08	OK	12.7181	100.191
Cd276	Cd276	32.5802	2.56323	0.41821	6.12905	8.84e-10	1.19e-08	OK	12.3562	73.0284
Rai2	Rai2	111.403	1.39264	0.227234	6.12869	8.86e-10	1.19e-08	OK	72.2518	189.704
Cd82	Cd82	1638.91	0.871005	0.142176	6.12627	9e-10	1.21e-08	OK	1284.1	2348.54
Prrg4	Prrg4	246.84	2.23757	0.365665	6.11919	9.41e-10	1.26e-08	OK	110.262	519.998
Mapkapk3	Mapkapk3	422.489	1.16302	0.190056	6.11932	9.4e-10	1.26e-08	OK	298.983	669.499
Sema4b	Sema4b	769.642	0.938645	0.153483	6.11564	9.62e-10	1.28e-08	OK	589.504	1129.92
Sec14l1	Sec14l1	1552.74	0.867599	0.141842	6.11664	9.56e-10	1.28e-08	OK	1217.96	2222.31
Bak1	Bak1	268.351	1.10096	0.180152	6.11126	9.89e-10	1.32e-08	OK	194.224	416.605
Cgn	Cgn	666.982	1.07921	0.17668	6.10827	1.01e-09	1.34e-08	OK	486.507	1027.93
Atp8b5	Atp8b5	43.0158	2.46296	0.403484	6.10423	1.03e-09	1.37e-08	OK	17.1755	94.6964
Pvr	Pvr	277.746	1.15954	0.189983	6.10339	1.04e-09	1.38e-08	OK	196.803	439.631
Trim16	Trim16	175.846	1.1463	0.18791	6.10024	1.06e-09	1.41e-08	OK	125.203	277.131
Cd2ap	Cd2ap	3608.15	0.628803	0.103161	6.09533	1.09e-09	1.44e-08	OK	3052.34	4719.78
Gclc	Gclc	9012.41	0.816661	0.134072	6.09121	1.12e-09	1.48e-08	OK	7188.22	12660.8
Map3k9	Map3k9	328.709	1.11336	0.182946	6.08573	1.16e-09	1.53e-08	OK	236.851	512.425
Pfkp	Pfkp	953.328	1.01164	0.166263	6.08459	1.17e-09	1.54e-08	OK	712.11	1435.76
Eppk1	Eppk1	105.306	1.78391	0.293333	6.08153	1.19e-09	1.57e-08	OK	58.0347	199.847
Stap2	Stap2	216.269	1.22841	0.202086	6.07866	1.21e-09	1.59e-08	OK	149.388	350.029
Runx1	Runx1	72.8643	1.86125	0.306476	6.07307	1.25e-09	1.65e-08	OK	38.8043	140.985
Cited4	Cited4	72.3516	1.99446	0.328515	6.07112	1.27e-09	1.66e-08	OK	36.2685	144.518
Cd151	Cd151	1782.24	0.752911	0.124074	6.06825	1.29e-09	1.69e-08	OK	1450.87	2444.99
Azin2	Azin2	144.982	1.29542	0.213554	6.06599	1.31e-09	1.71e-08	OK	97.6423	239.661
Flna	Flna	2773.01	0.95015	0.156877	6.05665	1.39e-09	1.81e-08	OK	2115.69	4087.66
Ccp110	Ccp110	347.199	0.960547	0.158764	6.05014	1.45e-09	1.88e-08	OK	263.959	513.677
Bloc1s2	Bloc1s2	270.893	1.24055	0.205088	6.04887	1.46e-09	1.89e-08	OK	186.271	440.138
Prkag3	Prkag3	181.517	1.40522	0.232397	6.04663	1.48e-09	1.91e-08	OK	117.144	310.264
Oit1	Oit1	32.803	2.94616	0.487309	6.04578	1.49e-09	1.92e-08	OK	10.138	78.1331
Rpl36a	Rpl36a	1608.43	0.763914	0.126502	6.03876	1.55e-09	2e-08	OK	1304.81	2215.69
Serpine1	Serpine1	102.554	2.26283	0.374758	6.03812	1.56e-09	2.01e-08	OK	45.2489	217.164
Maged2	Maged2	312.431	0.978238	0.162017	6.03789	1.56e-09	2.01e-08	OK	236.09	465.112
Hs3st1	Hs3st1	66.0614	2.32346	0.385107	6.03328	1.61e-09	2.06e-08	OK	28.2905	141.603
Polr3e	Polr3e	1835.2	0.665846	0.110386	6.03198	1.62e-09	2.08e-08	OK	1535.09	2435.42
Myef2	Myef2	590.1	0.970694	0.161098	6.02548	1.69e-09	2.16e-08	OK	447.07	876.16
Efemp2	Efemp2	214.248	1.17508	0.195279	6.01746	1.77e-09	2.26e-08	OK	150.948	340.848
Ntm	Ntm	35.6587	3.5196	0.58502	6.0162	1.79e-09	2.28e-08	OK	7.94271	91.0906
Misp	Misp	298.832	1.26082	0.209722	6.01184	1.83e-09	2.34e-08	OK	203.92	488.655
Rtkn	Rtkn	593.778	1.14928	0.191209	6.01058	1.85e-09	2.35e-08	OK	422.314	936.706
Lhfpl2	Lhfpl2	211.613	1.44315	0.240157	6.00918	1.86e-09	2.37e-08	OK	134.525	365.79
Vasp	Vasp	640.748	0.746786	0.124658	5.99067	2.09e-09	2.65e-08	OK	522.626	876.993
Ptp4a3	Ptp4a3	278.538	1.71747	0.286766	5.9891	2.11e-09	2.67e-08	OK	158.003	519.607
9530053A07Rik	9530053A07Rik	12.4785	7.49432	1.25308	5.9807	2.22e-09	2.8e-08	OK	0.205342	37.0249
Rplp0	Rplp0	9925.65	0.841169	0.140668	5.97982	2.23e-09	2.81e-08	OK	7853.6	14069.7
Cfap65	Cfap65	80.3028	1.5927	0.266757	5.97061	2.36e-09	2.97e-08	OK	48.0267	144.855
Mfge8	Mfge8	1356.79	0.902399	0.151172	5.96935	2.38e-09	2.99e-08	OK	1052	1966.37
Zfp219	Zfp219	591.27	0.905781	0.151938	5.96152	2.5e-09	3.13e-08	OK	457.928	857.954
Fermt1	Fermt1	954.799	0.92092	0.154544	5.95896	2.54e-09	3.17e-08	OK	735.721	1392.96
Tnfrsf23	Tnfrsf23	58.8503	1.91644	0.321648	5.95818	2.55e-09	3.19e-08	OK	30.5721	115.406
Hfe	Hfe	431.174	1.16468	0.195749	5.94988	2.68e-09	3.35e-08	OK	304.944	683.634
Micall2	Micall2	114.67	1.63601	0.275166	5.94555	2.76e-09	3.43e-08	OK	67.3467	209.318
Arhgap36	Arhgap36	18.0607	5.96905	1.00442	5.94278	2.8e-09	3.49e-08	OK	0.838196	52.5058
A230050P20Rik	A230050P20Rik	129.607	1.23412	0.207708	5.94162	2.82e-09	3.51e-08	OK	89.335	210.15
Adam8	Adam8	37.2745	2.57052	0.433225	5.93345	2.97e-09	3.68e-08	OK	14.0832	83.6573
Dgka	Dgka	541.234	1.01753	0.171836	5.92151	3.19e-09	3.94e-08	OK	403.459	816.783
Cobl	Cobl	1342.76	0.767888	0.129686	5.92115	3.2e-09	3.94e-08	OK	1087.91	1852.47
Rtn4	Rtn4	3012.17	0.892384	0.15072	5.92083	3.2e-09	3.95e-08	OK	2343.35	4349.82
Sat1	Sat1	4638.34	0.946273	0.159872	5.91893	3.24e-09	3.99e-08	OK	3543.52	6827.97
Zfp52	Zfp52	175.111	1.40018	0.236755	5.91407	3.34e-09	4.11e-08	OK	113.234	298.865
Ccr1	Ccr1	21.1617	3.20426	0.542979	5.90126	3.61e-09	4.43e-08	OK	5.65984	52.1655
Adamts16	Adamts16	107.29	1.88742	0.320153	5.89539	3.74e-09	4.58e-08	OK	56.471	208.928
Tshr	Tshr	108.806	2.38085	0.404141	5.89113	3.84e-09	4.68e-08	OK	45.2828	235.853
Ckap4	Ckap4	265.224	1.041	0.176834	5.88689	3.94e-09	4.8e-08	OK	196.092	403.49
Bst1	Bst1	332.483	1.65233	0.280826	5.88383	4.01e-09	4.88e-08	OK	193.928	609.594
Ppp1r13l	Ppp1r13l	126.004	1.25779	0.213989	5.87782	4.16e-09	5.05e-08	OK	86.082	205.847
Dync1i2	Dync1i2	2000.95	0.733878	0.124984	5.87178	4.31e-09	5.22e-08	OK	1638.73	2725.38
Kif23	Kif23	150.781	1.74346	0.297054	5.86917	4.38e-09	5.3e-08	OK	84.5756	283.191
Lbp	Lbp	105.006	1.69469	0.289376	5.85634	4.73e-09	5.72e-08	OK	60.1515	194.714
Net1	Net1	2528.55	0.616464	0.105292	5.85479	4.78e-09	5.77e-08	OK	2147.02	3291.62
Alkbh6	Alkbh6	183.506	1.33952	0.228831	5.85375	4.81e-09	5.8e-08	OK	121.509	307.499
Fam216a	Fam216a	186.074	1.19307	0.203932	5.85033	4.91e-09	5.92e-08	OK	130.231	297.758
Rpsa	Rpsa	7076.39	0.659711	0.112868	5.84499	5.07e-09	6.1e-08	OK	5930.32	9368.52
Gpc3	Gpc3	688.442	1.86962	0.320196	5.83899	5.25e-09	6.32e-08	OK	365.262	1334.8
Rhou	Rhou	115.266	1.60393	0.274861	5.83541	5.37e-09	6.45e-08	OK	68.6148	208.568
Ip6k2	Ip6k2	507.001	0.763954	0.131147	5.82516	5.71e-09	6.84e-08	OK	411.289	698.426
Fetub	Fetub	43.5299	1.99964	0.343399	5.82308	5.78e-09	6.92e-08	OK	21.7686	87.0525
Eno2	Eno2	47.2744	2.35745	0.405216	5.81775	5.96e-09	7.12e-08	OK	19.906	102.011
Ankrd1	Ankrd1	73.5745	2.03533	0.350056	5.81431	6.09e-09	7.26e-08	OK	36.1891	148.345
Cdkl3	Cdkl3	93.4592	1.48885	0.256331	5.80831	6.31e-09	7.52e-08	OK	58.3312	163.715
Ier2	Ier2	189.936	1.1085	0.190976	5.80442	6.46e-09	7.68e-08	OK	137.098	295.612
Apoe	Apoe	2911	0.811495	0.13999	5.7968	6.76e-09	8.02e-08	OK	2325.68	4081.64
Dyrk3	Dyrk3	70.6309	1.76299	0.30441	5.79149	6.98e-09	8.26e-08	OK	39.283	133.327
Klhdc8b	Klhdc8b	169.737	1.05427	0.182074	5.79033	7.02e-09	8.31e-08	OK	124.908	259.393
Slc44a3	Slc44a3	294.511	1.20828	0.208853	5.78531	7.24e-09	8.54e-08	OK	204.967	473.599
Timp1	Timp1	36.156	3.77555	0.653041	5.7815	7.4e-09	8.7e-08	OK	6.9111	94.6459
Fndc4	Fndc4	98.9177	2.45401	0.424484	5.78115	7.42e-09	8.72e-08	OK	39.6763	217.401
Cbarp	Cbarp	115.757	1.59535	0.275985	5.78057	7.44e-09	8.74e-08	OK	69.1546	208.963
Plod2	Plod2	838.613	0.802034	0.138751	5.78038	7.45e-09	8.74e-08	OK	672.045	1171.75
Nipal4	Nipal4	18.8618	3.64457	0.630748	5.77817	7.55e-09	8.85e-08	OK	3.90077	48.7838
Rps16	Rps16	3955.34	0.849615	0.147174	5.77286	7.79e-09	9.12e-08	OK	3120.98	5624.06
Hpcal4	Hpcal4	80.3234	2.1209	0.36751	5.77098	7.88e-09	9.22e-08	OK	37.9502	165.07
Lpin3	Lpin3	346.869	0.865132	0.15013	5.76255	8.29e-09	9.67e-08	OK	272.303	496.001
Cxcl16	Cxcl16	791.451	0.984373	0.170877	5.76069	8.38e-09	9.76e-08	OK	596.803	1180.75
Parp3	Parp3	630.252	0.911131	0.15819	5.75972	8.43e-09	9.81e-08	OK	487.243	916.269
Bspry	Bspry	430.443	0.928747	0.161327	5.75693	8.57e-09	9.97e-08	OK	330.803	629.724
Thbs1	Thbs1	1682.27	1.35814	0.23605	5.7536	8.74e-09	1.01e-07	OK	1105.89	2835.01
Hmg20b	Hmg20b	777.893	0.891902	0.155014	5.75367	8.73e-09	1.01e-07	OK	605.267	1123.15
Mboat1	Mboat1	141.805	1.45402	0.2528	5.75164	8.84e-09	1.03e-07	OK	89.7558	245.904
Mmp7	Mmp7	19.7786	6.08906	1.06041	5.74219	9.35e-09	1.08e-07	OK	0.846745	57.6424
Vmp1	Vmp1	2441.55	0.866607	0.151035	5.7378	9.59e-09	1.1e-07	OK	1915.76	3493.13
Camkk2	Camkk2	455.189	0.83407	0.14536	5.73797	9.58e-09	1.1e-07	OK	361.003	643.563
Atp13a2	Atp13a2	492.196	0.735987	0.128252	5.73861	9.55e-09	1.1e-07	OK	402.83	670.928
Ptrh1	Ptrh1	65.2977	1.95747	0.341285	5.73558	9.72e-09	1.12e-07	OK	33.2936	129.306
Fst	Fst	204.905	1.6344	0.285086	5.73299	9.87e-09	1.13e-07	OK	120.424	373.867
Car15	Car15	1965.1	1.38587	0.242087	5.72469	1.04e-08	1.19e-07	OK	1277.89	3339.52
Jag1	Jag1	653.881	0.860379	0.150306	5.72418	1.04e-08	1.19e-07	OK	514.123	933.397
Paqr5	Paqr5	2011.37	0.774706	0.135364	5.72311	1.05e-08	1.2e-07	OK	1626.08	2781.96
Eif1a	Eif1a	1009.66	0.714178	0.124824	5.72148	1.06e-08	1.21e-07	OK	832.011	1364.95
Mex3a	Mex3a	65.6056	1.72937	0.302541	5.71614	1.09e-08	1.25e-07	OK	37.0247	122.767
Tmem173	Tmem173	115.129	1.51049	0.264537	5.70994	1.13e-08	1.29e-07	OK	71.2274	202.932
Rplp1	Rplp1	5300.73	0.714636	0.125204	5.70778	1.14e-08	1.3e-07	OK	4367.45	7167.29
Gsto1	Gsto1	972.165	1.64564	0.288413	5.70587	1.16e-08	1.32e-07	OK	568.643	1779.21
Gdpd5	Gdpd5	128.993	1.43737	0.25237	5.6955	1.23e-08	1.4e-07	OK	82.1915	222.597
Gse1	Gse1	792.615	0.637892	0.112079	5.69144	1.26e-08	1.43e-07	OK	668.675	1040.49
Klf5	Klf5	62.9249	1.66803	0.293348	5.68617	1.3e-08	1.47e-07	OK	36.4584	115.858
Cdh6	Cdh6	272.59	2.0315	0.357725	5.67895	1.36e-08	1.53e-07	OK	134.318	549.133
Mxra7	Mxra7	290.805	1.26189	0.222224	5.67846	1.36e-08	1.53e-07	OK	198.362	475.691
Lzic	Lzic	215.687	1.03157	0.181893	5.67132	1.42e-08	1.6e-07	OK	159.995	327.071
Kdelr3	Kdelr3	47.3422	2.08904	0.36845	5.66979	1.43e-08	1.61e-07	OK	22.7074	96.6117
Tmem30b	Tmem30b	881.789	0.718684	0.126875	5.6645	1.47e-08	1.65e-07	OK	725.617	1194.13
Meis3	Meis3	54.5438	2.26299	0.399542	5.66398	1.48e-08	1.66e-07	OK	24.0639	115.503
Kcnc3	Kcnc3	796.943	0.750477	0.13264	5.65799	1.53e-08	1.71e-07	OK	649.267	1092.29
Zbtb42	Zbtb42	138.44	1.36923	0.242139	5.65471	1.56e-08	1.74e-07	OK	90.6153	234.088
Gjb4	Gjb4	26.4972	3.15349	0.558083	5.65058	1.6e-08	1.78e-07	OK	7.2941	64.9034
Anxa5	Anxa5	2209.12	0.747457	0.1323	5.64972	1.61e-08	1.79e-07	OK	1801.48	3024.39
Ngf	Ngf	73.1994	2.05885	0.364525	5.64803	1.62e-08	1.81e-07	OK	35.6113	148.376
Cpe	Cpe	2747.11	1.50529	0.266581	5.64663	1.64e-08	1.82e-07	OK	1703.18	4834.99
Cdkn2b	Cdkn2b	67.6291	2.08884	0.37042	5.6391	1.71e-08	1.9e-07	OK	32.441	138.005
Nectin2	Nectin2	586.632	0.873689	0.154936	5.63904	1.71e-08	1.9e-07	OK	459.222	841.452
Ddr1	Ddr1	3138.43	0.863283	0.153183	5.63563	1.74e-08	1.93e-07	OK	2465.27	4484.76
Akr1c13	Akr1c13	428.343	0.964218	0.171174	5.63298	1.77e-08	1.96e-07	OK	325.241	634.547
Fam214b	Fam214b	435.523	0.758105	0.134585	5.63293	1.77e-08	1.96e-07	OK	353.962	598.644
Rpl13a	Rpl13a	5898.88	0.680485	0.120938	5.62672	1.84e-08	2.02e-07	OK	4912.08	7872.48
Ppp2r2c	Ppp2r2c	27.639	3.31396	0.590204	5.61495	1.97e-08	2.16e-07	OK	6.94158	69.0337
Gfer	Gfer	389.562	0.869858	0.155009	5.61164	2e-08	2.2e-07	OK	305.341	558.004
Fam129b	Fam129b	686.489	0.737774	0.131557	5.60801	2.05e-08	2.25e-07	OK	561.53	936.407
Cxadr	Cxadr	1123.4	0.644678	0.114996	5.60609	2.07e-08	2.27e-07	OK	945.782	1478.63
Slc7a6	Slc7a6	157.254	1.10676	0.197516	5.60337	2.1e-08	2.3e-07	OK	113.579	244.605
Grhl2	Grhl2	225.345	1.0711	0.191292	5.59932	2.15e-08	2.35e-07	OK	164.845	346.346
Fanca	Fanca	148.745	1.32864	0.237393	5.59678	2.18e-08	2.38e-07	OK	98.9072	248.42
Pld2	Pld2	219.024	0.960993	0.171709	5.59664	2.19e-08	2.38e-07	OK	166.489	324.095
Ces2g	Ces2g	207.636	1.09593	0.195856	5.59557	2.2e-08	2.39e-07	OK	150.552	321.805
Tlr2	Tlr2	96.8455	1.53424	0.274471	5.58982	2.27e-08	2.47e-07	OK	59.3372	171.862
Gm16136	Gm16136	102.59	1.42003	0.254233	5.58556	2.33e-08	2.52e-07	OK	65.8203	176.129
P2rx5	P2rx5	209.679	0.930597	0.166665	5.58363	2.36e-08	2.55e-07	OK	161.041	306.955
Aldh1a2	Aldh1a2	132.068	2.30187	0.412358	5.58222	2.37e-08	2.57e-07	OK	57.1645	281.876
Capns1	Capns1	3842.12	0.747	0.133924	5.5778	2.44e-08	2.63e-07	OK	3133.61	5259.14
Lamb1	Lamb1	3806.31	0.765837	0.137698	5.56173	2.67e-08	2.87e-07	OK	3085.9	5247.14
Asrgl1	Asrgl1	224.533	1.18155	0.212931	5.54899	2.87e-08	3.08e-07	OK	157.818	357.964
Zfp185	Zfp185	352.944	0.985779	0.177804	5.54418	2.95e-08	3.16e-07	OK	266.012	526.806
Pitpnm1	Pitpnm1	349.263	1.0726	0.193581	5.54081	3.01e-08	3.21e-07	OK	255.358	537.072
Rpl38	Rpl38	2220.55	0.756338	0.136499	5.541	3.01e-08	3.21e-07	OK	1805.72	3050.21
Tsc22d3	Tsc22d3	1126.62	1.08429	0.195871	5.53571	3.1e-08	3.3e-07	OK	820.287	1739.28
Arrdc4	Arrdc4	423.426	1.42097	0.256761	5.53423	3.13e-08	3.33e-07	OK	271.563	727.153
Tmem158	Tmem158	82.4082	1.75078	0.317153	5.5203	3.38e-08	3.59e-07	OK	46.0776	155.069
Pafah1b3	Pafah1b3	170.702	1.21624	0.220641	5.51231	3.54e-08	3.74e-07	OK	118.45	275.207
Rela	Rela	719.721	0.623741	0.113161	5.51197	3.55e-08	3.75e-07	OK	609.784	939.595
Wnt4	Wnt4	105.053	1.38294	0.251169	5.50601	3.67e-08	3.86e-07	OK	68.394	178.371
Tert	Tert	67.5263	2.00676	0.36449	5.50567	3.68e-08	3.87e-07	OK	33.6577	135.263
Nfil3	Nfil3	91.1273	1.84405	0.33595	5.48906	4.04e-08	4.23e-07	OK	48.9041	175.574
Rpl39	Rpl39	2368.1	0.734153	0.133778	5.48786	4.07e-08	4.25e-07	OK	1939.25	3225.79
E030011O05Rik	E030011O05Rik	27.5706	2.62898	0.479126	5.48705	4.09e-08	4.27e-07	OK	10.1042	62.5035
Slc39a14	Slc39a14	1215.31	0.721988	0.131616	5.48555	4.12e-08	4.3e-07	OK	999.037	1647.87
Setd7	Setd7	827.82	0.746114	0.136041	5.48449	4.15e-08	4.32e-07	OK	675.355	1132.75
Smim3	Smim3	126.535	1.42278	0.259554	5.48164	4.21e-08	4.38e-07	OK	81.0945	217.416
Dlgap4	Dlgap4	592.57	0.879267	0.160567	5.47602	4.35e-08	4.51e-07	OK	463.013	851.684
Tubb5	Tubb5	965.232	0.656058	0.119938	5.47	4.5e-08	4.65e-07	OK	809.81	1276.08
Basp1	Basp1	81.9262	2.0192	0.369299	5.46765	4.56e-08	4.71e-07	OK	40.6006	164.578
Mid1ip1	Mid1ip1	724.289	0.73245	0.134177	5.45884	4.79e-08	4.95e-07	OK	593.443	985.981
Vars	Vars	757.471	0.761282	0.139513	5.45672	4.85e-08	5e-07	OK	614.997	1042.42
Gnb1	Gnb1	3650.97	0.493874	0.0906674	5.4471	5.12e-08	5.26e-07	OK	3213.67	4525.56
Bex3	Bex3	356.463	1.06851	0.19629	5.44356	5.22e-08	5.36e-07	OK	261	547.388
Ywhah	Ywhah	1437.18	0.736254	0.135544	5.43185	5.58e-08	5.69e-07	OK	1176.14	1959.27
Cdhr2	Cdhr2	1267.45	1.02773	0.189318	5.42861	5.68e-08	5.78e-07	OK	941.452	1919.45
Rpl18	Rpl18	2855.69	0.712407	0.131238	5.42837	5.69e-08	5.79e-07	OK	2354.53	3857.99
Prkx	Prkx	603.424	0.680365	0.125339	5.42821	5.69e-08	5.79e-07	OK	502.498	805.275
Spaca7	Spaca7	13.4557	6.86307	1.26639	5.41942	5.98e-08	6.07e-07	OK	0.34091	39.6854
Myo9b	Myo9b	728.307	0.654335	0.120812	5.41613	6.09e-08	6.17e-07	OK	611.357	962.208
Plppr3	Plppr3	34.4503	2.27347	0.419825	5.41528	6.12e-08	6.2e-07	OK	15.1212	73.1086
Rpl24	Rpl24	3383.95	0.684481	0.126497	5.41105	6.27e-08	6.34e-07	OK	2814.39	4523.08
Dennd2a	Dennd2a	98.947	1.22377	0.226225	5.40953	6.32e-08	6.39e-07	OK	68.4665	159.908
B830017H08Rik	B830017H08Rik	76.8656	1.71802	0.317804	5.40589	6.45e-08	6.5e-07	OK	43.5924	143.412
Serpinb9	Serpinb9	684.128	0.876402	0.162132	5.40549	6.46e-08	6.5e-07	OK	535.062	982.262
Gadd45b	Gadd45b	77.515	1.7127	0.316902	5.40451	6.5e-08	6.53e-07	OK	44.0615	144.422
Diaph1	Diaph1	1181.36	0.563181	0.104206	5.4045	6.5e-08	6.53e-07	OK	1019.14	1505.8
Dnajc9	Dnajc9	338.055	0.855231	0.158356	5.40068	6.64e-08	6.66e-07	OK	266.251	481.661
C730036E19Rik	C730036E19Rik	14.8611	4.8773	0.905311	5.38744	7.15e-08	7.15e-07	OK	1.42026	41.7428
Ssh2	Ssh2	540.129	0.905631	0.168112	5.38707	7.16e-08	7.16e-07	OK	418.341	783.706
Arhgap27	Arhgap27	796.601	0.686135	0.127473	5.3826	7.34e-08	7.33e-07	OK	662.185	1065.43
Tnfaip3	Tnfaip3	176.104	1.04903	0.195025	5.37897	7.49e-08	7.48e-07	OK	129.834	268.645
Stc2	Stc2	36.728	1.98528	0.369291	5.37593	7.62e-08	7.59e-07	OK	18.4891	73.2059
Abcc4	Abcc4	1628.55	0.928571	0.172731	5.37584	7.62e-08	7.59e-07	OK	1251.64	2382.36
Cyp4f17	Cyp4f17	167.506	1.2844	0.239068	5.37251	7.77e-08	7.73e-07	OK	113.287	275.944
St6gal1	St6gal1	399.981	1.01328	0.188651	5.37116	7.82e-08	7.78e-07	OK	298.605	602.731
Ppp1r14b	Ppp1r14b	484.279	1.26909	0.236325	5.37013	7.87e-08	7.82e-07	OK	329.434	793.969
Cyp4v3	Cyp4v3	204.797	0.969642	0.180581	5.36957	7.89e-08	7.84e-07	OK	155.213	303.963
Rps24	Rps24	4520.55	0.623733	0.116178	5.36875	7.93e-08	7.87e-07	OK	3830.04	5901.55
Rab40c	Rab40c	279.67	0.890454	0.166025	5.36338	8.17e-08	8.09e-07	OK	217.712	403.586
Serpina7	Serpina7	13.5766	4.23323	0.790194	5.35721	8.45e-08	8.36e-07	OK	1.95746	36.8149
Tmsb4x	Tmsb4x	3874.2	0.534417	0.0998474	5.35234	8.68e-08	8.57e-07	OK	3370.47	4881.64
Tuba1b	Tuba1b	2029.68	0.62101	0.116058	5.35087	8.75e-08	8.64e-07	OK	1721.06	2646.91
Zfp750	Zfp750	195.435	1.12814	0.210893	5.34936	8.83e-08	8.7e-07	OK	140.071	306.162
Clcnka	Clcnka	1541.78	0.722309	0.135128	5.34537	9.02e-08	8.89e-07	OK	1267.28	2090.78
Lpp	Lpp	2527.16	0.603838	0.113027	5.34241	9.17e-08	9.03e-07	OK	2153.98	3273.52
Morf4l2	Morf4l2	1494.3	0.57242	0.107174	5.34105	9.24e-08	9.09e-07	OK	1285.59	1911.7
Ttc39a	Ttc39a	37.6059	2.1287	0.398613	5.34026	9.28e-08	9.13e-07	OK	17.7018	77.414
Oas1c	Oas1c	107.348	1.57806	0.295588	5.33871	9.36e-08	9.2e-07	OK	64.5936	192.856
Rpl41	Rpl41	6170.17	0.66941	0.125418	5.33744	9.43e-08	9.26e-07	OK	5155.52	8199.46
Krt8	Krt8	2389.42	1.16532	0.21836	5.33669	9.47e-08	9.29e-07	OK	1689.5	3789.25
H3f3b	H3f3b	5111.32	0.70788	0.132691	5.3348	9.56e-08	9.38e-07	OK	4220.28	6893.41
Sbsn	Sbsn	97.6089	2.12938	0.399269	5.3332	9.65e-08	9.45e-07	OK	45.9314	200.964
Tm6sf2	Tm6sf2	100.178	1.39201	0.261146	5.33039	9.8e-08	9.58e-07	OK	64.9878	170.557
Sftpd	Sftpd	10.9383	7.30414	1.37064	5.329	9.88e-08	9.62e-07	OK	0.205043	32.4049
Pcolce	Pcolce	1380.46	0.883362	0.165756	5.3293	9.86e-08	9.62e-07	OK	1077.18	1987.03
Rpl31	Rpl31	3345.91	0.690025	0.129478	5.32928	9.86e-08	9.62e-07	OK	2777.98	4481.75
Rundc3a	Rundc3a	114.518	1.61622	0.303338	5.32811	9.92e-08	9.66e-07	OK	67.8198	207.915
Eif4ebp1	Eif4ebp1	229.432	1.35215	0.253806	5.32748	9.96e-08	9.68e-07	OK	151.177	385.942
Mybpc2	Mybpc2	14.1747	4.28939	0.805816	5.32304	1.02e-07	9.9e-07	OK	1.97291	38.5782
Triobp	Triobp	591.962	0.725198	0.136324	5.31965	1.04e-07	1.01e-06	OK	486.127	803.63
Gnai2	Gnai2	2961.01	0.536811	0.100967	5.31667	1.06e-07	1.02e-06	OK	2574.22	3734.59
Rgs19	Rgs19	67.0697	1.60879	0.302941	5.31057	1.09e-07	1.05e-06	OK	39.8437	121.522
Dag1	Dag1	3267.01	0.49255	0.0927418	5.31098	1.09e-07	1.05e-06	OK	2876.79	4047.44
Map3k12	Map3k12	211.769	1.19454	0.225082	5.30714	1.11e-07	1.07e-06	OK	148.135	339.039
Praf2	Praf2	197.718	1.14045	0.214948	5.30572	1.12e-07	1.08e-06	OK	141.076	311.002
Asns	Asns	105.277	1.36719	0.257862	5.302	1.15e-07	1.1e-06	OK	68.964	177.904
Tob1	Tob1	2889.27	0.5896	0.111229	5.30078	1.15e-07	1.11e-06	OK	2473.11	3721.61
Rps11	Rps11	3469.33	0.54959	0.103718	5.29891	1.16e-07	1.12e-06	OK	3004.91	4398.19
Capn1	Capn1	730.554	0.800586	0.151188	5.29528	1.19e-07	1.14e-06	OK	585.722	1020.22
Rnf19a	Rnf19a	1119.47	0.64036	0.121003	5.29211	1.21e-07	1.15e-06	OK	943.717	1470.99
Sostdc1	Sostdc1	1931.84	1.17061	0.221265	5.29053	1.22e-07	1.16e-06	OK	1363.31	3068.91
Esyt1	Esyt1	423.914	0.838276	0.158508	5.28854	1.23e-07	1.18e-06	OK	335.737	600.269
Top3b	Top3b	954.641	0.741827	0.140308	5.28712	1.24e-07	1.18e-06	OK	779.874	1304.18
Tubb4b	Tubb4b	3276.49	0.676311	0.127935	5.28635	1.25e-07	1.19e-06	OK	2731.89	4365.69
Klc3	Klc3	65.933	1.68887	0.319586	5.28455	1.26e-07	1.2e-06	OK	37.8632	122.072
Serinc2	Serinc2	573.361	1.21656	0.230185	5.28512	1.26e-07	1.2e-06	OK	397.807	924.469
Csrnp1	Csrnp1	126.43	1.07897	0.204339	5.28029	1.29e-07	1.22e-06	OK	92.2279	194.834
Vwa7	Vwa7	31.8609	2.58558	0.490088	5.27574	1.32e-07	1.25e-06	OK	11.944	71.6947
Gsdmc2	Gsdmc2	146.281	1.15239	0.218614	5.27134	1.35e-07	1.28e-06	OK	103.922	230.999
Frmd8	Frmd8	626.45	0.725894	0.137777	5.26863	1.37e-07	1.3e-06	OK	514.338	850.676
Acat3	Acat3	571.475	1.26375	0.240066	5.26417	1.41e-07	1.33e-06	OK	389.537	935.351
Midn	Midn	1552.97	0.594058	0.112872	5.2631	1.42e-07	1.33e-06	OK	1327.52	2003.88
Oasl1	Oasl1	50.0595	1.68019	0.319257	5.26281	1.42e-07	1.34e-06	OK	28.8544	92.4698
Ntf5	Ntf5	22.0552	2.90916	0.553247	5.25834	1.45e-07	1.37e-06	OK	6.95615	52.2532
Gm38426	Gm38426	92.5575	1.93496	0.368203	5.25513	1.48e-07	1.39e-06	OK	47.68	182.312
Sdc4	Sdc4	6315.27	0.42015	0.0799651	5.25417	1.49e-07	1.39e-06	OK	5675.68	7594.45
Cuedc1	Cuedc1	439.594	0.709676	0.135085	5.25354	1.49e-07	1.4e-06	OK	362.757	593.267
Epop	Epop	84.2652	1.39236	0.265148	5.25126	1.51e-07	1.41e-06	OK	54.6576	143.48
Rassf10	Rassf10	72.2839	1.56185	0.297731	5.24585	1.56e-07	1.45e-06	OK	43.7878	129.276
Rpl13	Rpl13	4586.9	0.617949	0.117894	5.24155	1.59e-07	1.49e-06	OK	3893.04	5974.62
Zfp809	Zfp809	495.215	0.733907	0.140218	5.23404	1.66e-07	1.54e-06	OK	405.566	674.512
Crlf2	Crlf2	104.073	1.24909	0.238758	5.23163	1.68e-07	1.56e-06	OK	71.3329	169.553
Susd4	Susd4	163.183	1.24339	0.23768	5.23137	1.68e-07	1.56e-06	OK	112.088	265.373
B4galt2	B4galt2	64.6508	1.60926	0.308052	5.224	1.75e-07	1.62e-06	OK	38.3991	117.154
Rell1	Rell1	474.217	1.37065	0.262642	5.21868	1.8e-07	1.67e-06	OK	310.225	802.201
Ddah2	Ddah2	219.536	1.06295	0.204067	5.20883	1.9e-07	1.75e-06	OK	161.061	336.487
Hkdc1	Hkdc1	77.5147	1.79346	0.344376	5.20786	1.91e-07	1.76e-06	OK	42.5402	147.464
Stox2	Stox2	307.967	0.926206	0.177994	5.20358	1.95e-07	1.8e-06	OK	236.881	450.139
Mrps6	Mrps6	1519.05	0.747382	0.143638	5.20325	1.96e-07	1.8e-06	OK	1238.78	2079.59
Nras	Nras	846	0.609045	0.117075	5.20218	1.97e-07	1.81e-06	OK	719.949	1098.1
Cry1	Cry1	126.624	1.41897	0.272951	5.19862	2.01e-07	1.84e-06	OK	81.2746	217.324
Naa40	Naa40	626.394	0.630649	0.121322	5.19814	2.01e-07	1.84e-06	OK	529.607	819.97
Zfp36	Zfp36	721.716	0.756546	0.14557	5.19712	2.02e-07	1.85e-06	OK	586.85	991.447
Iqgap1	Iqgap1	3089.77	0.581567	0.111915	5.1965	2.03e-07	1.86e-06	OK	2651.05	3967.22
Slc25a25	Slc25a25	1095.75	0.889182	0.171182	5.19437	2.05e-07	1.88e-06	OK	853.359	1580.53
Slc7a5	Slc7a5	90.0974	1.4868	0.286441	5.19062	2.1e-07	1.91e-06	OK	56.2795	157.733
Npdc1	Npdc1	509.052	0.972944	0.187616	5.18584	2.15e-07	1.96e-06	OK	385.369	756.418
Arrdc1	Arrdc1	435.286	0.804272	0.155248	5.18055	2.21e-07	2.01e-06	OK	348.576	608.706
Rps28	Rps28	2482.88	0.887616	0.171636	5.17149	2.32e-07	2.11e-06	OK	1934.66	3579.34
Hoxb8	Hoxb8	744.811	1.03178	0.199569	5.17005	2.34e-07	2.13e-06	OK	552.455	1129.52
Flvcr1	Flvcr1	608.921	1.31883	0.25516	5.16865	2.36e-07	2.14e-06	OK	406.431	1013.9
Traf4	Traf4	1091.38	0.792898	0.153423	5.16805	2.37e-07	2.15e-06	OK	877.189	1519.78
2023-09-08	2023-09-08	641.738	0.771534	0.149452	5.16241	2.44e-07	2.21e-06	OK	519.334	886.546
Ercc1	Ercc1	170.808	1.20871	0.234382	5.15702	2.51e-07	2.27e-06	OK	118.856	274.713
Scnn1b	Scnn1b	942.648	0.874084	0.169538	5.15568	2.53e-07	2.28e-06	OK	737.819	1352.31
Lrfn4	Lrfn4	88.1694	1.48217	0.287715	5.15154	2.58e-07	2.33e-06	OK	55.1784	154.152
Arhgef3	Arhgef3	990.864	0.62899	0.122166	5.14866	2.62e-07	2.36e-06	OK	838.18	1296.23
Susd6	Susd6	2641.32	0.52579	0.102157	5.14687	2.65e-07	2.38e-06	OK	2303.66	3316.64
Steap2	Steap2	3723.19	0.817056	0.158796	5.14532	2.67e-07	2.4e-06	OK	2969.2	5231.16
Mxd4	Mxd4	506.233	0.653843	0.127246	5.13841	2.77e-07	2.49e-06	OK	425.007	668.686
Als2cl	Als2cl	803.806	0.74206	0.144559	5.13326	2.85e-07	2.55e-06	OK	656.604	1098.21
Vps25	Vps25	1220.63	0.607407	0.118518	5.125	2.98e-07	2.65e-06	OK	1039.27	1583.35
Bscl2	Bscl2	949.851	0.553627	0.108024	5.12502	2.98e-07	2.65e-06	OK	821.724	1206.1
Jpt1	Jpt1	320.409	1.1359	0.221723	5.12307	3.01e-07	2.68e-06	OK	228.996	503.233
Defb42	Defb42	53.5575	2.05494	0.401339	5.12021	3.05e-07	2.72e-06	OK	26.1033	108.466
Myo1c	Myo1c	2845.39	0.479273	0.0937031	5.1148	3.14e-07	2.79e-06	OK	2515.05	3506.08
Gtf2f1	Gtf2f1	548.527	0.744654	0.145612	5.11397	3.15e-07	2.8e-06	OK	447.708	750.167
Nt5c	Nt5c	396.276	1.07133	0.209574	5.11192	3.19e-07	2.83e-06	OK	289.861	609.104
Map4k4	Map4k4	1102.02	0.620348	0.121619	5.10074	3.38e-07	2.99e-06	OK	934.643	1436.78
Sdf2l1	Sdf2l1	130.236	1.21308	0.23817	5.09333	3.52e-07	3.1e-06	OK	90.477	209.754
Sema7a	Sema7a	184.227	1.09365	0.214923	5.08855	3.61e-07	3.17e-06	OK	133.687	285.306
Eif3f	Eif3f	1687.8	0.496243	0.097524	5.08842	3.61e-07	3.17e-06	OK	1484.63	2094.13
Slc25a17	Slc25a17	2245.8	0.466301	0.0916352	5.08867	3.61e-07	3.17e-06	OK	1992.4	2752.62
Mrpl52	Mrpl52	364.616	0.829411	0.16306	5.08653	3.65e-07	3.2e-06	OK	289.61	514.626
Cav2	Cav2	1260.45	0.835979	0.16436	5.08628	3.65e-07	3.21e-06	OK	999.017	1783.31
AI987944	AI987944	384.629	0.715814	0.140753	5.08562	3.66e-07	3.22e-06	OK	316.792	520.302
Hes1	Hes1	462.159	0.924282	0.181912	5.08093	3.76e-07	3.29e-06	OK	355.713	675.051
Ncam1	Ncam1	105.54	1.3061	0.257269	5.07678	3.84e-07	3.36e-06	OK	70.7892	175.042
Calml3	Calml3	57.1372	1.99198	0.392465	5.07555	3.86e-07	3.38e-06	OK	28.6746	114.062
Fibp	Fibp	434.986	0.719255	0.14181	5.07197	3.94e-07	3.44e-06	OK	357.883	589.193
Emp2	Emp2	393.436	1.09613	0.21615	5.07116	3.95e-07	3.45e-06	OK	285.25	609.809
Pbxip1	Pbxip1	1922.82	0.592823	0.116977	5.06784	4.02e-07	3.51e-06	OK	1644.28	2479.9
Pxk	Pxk	1229.93	0.738065	0.145713	5.06521	4.08e-07	3.55e-06	OK	1005.96	1677.88
Tead1	Tead1	2536.99	0.514435	0.101619	5.06241	4.14e-07	3.6e-06	OK	2219.95	3171.06
Rps5	Rps5	3280.86	0.515652	0.102039	5.05349	4.34e-07	3.77e-06	OK	2869.86	4102.86
Tor3a	Tor3a	286.308	0.849985	0.168609	5.04115	4.63e-07	4.01e-06	OK	225.885	407.153
Ugt2b34	Ugt2b34	722.443	1.0742	0.213246	5.03736	4.72e-07	4.09e-06	OK	527.902	1111.52
Phgdh	Phgdh	336.18	1.66293	0.33019	5.0363	4.75e-07	4.11e-06	OK	195.204	618.132
Rab15	Rab15	138.597	1.16817	0.232103	5.03299	4.83e-07	4.18e-06	OK	97.8959	219.998
Birc2	Birc2	778.06	0.68798	0.136837	5.02774	4.96e-07	4.29e-06	OK	646.404	1041.37
Tent5b	Tent5b	109.322	1.58931	0.3162	5.02628	5e-07	4.32e-06	OK	65.4748	197.017
Gm53	Gm53	120.606	1.48839	0.296272	5.02372	5.07e-07	4.37e-06	OK	75.2886	211.241
Atox1	Atox1	1315.51	0.657926	0.130973	5.02338	5.08e-07	4.37e-06	OK	1103.06	1740.42
Sprr2f	Sprr2f	57.4049	8.97025	1.78891	5.01437	5.32e-07	4.57e-06	OK	0.342001	171.531
Mtcl1	Mtcl1	233.307	1.0318	0.205807	5.01345	5.35e-07	4.59e-06	OK	173.051	353.817
Slc23a3	Slc23a3	247.008	1.16382	0.232207	5.012	5.39e-07	4.62e-06	OK	174.75	391.526
1810055G02Rik	1810055G02Rik	132.381	0.999059	0.199356	5.01144	5.4e-07	4.63e-06	OK	99.3182	198.507
Cxcl2	Cxcl2	11.995	5.9462	1.18673	5.01059	5.43e-07	4.65e-06	OK	0.565295	34.8545
Cenpt	Cenpt	77.9869	1.45802	0.291003	5.01031	5.43e-07	4.66e-06	OK	49.2829	135.395
Foxj1	Foxj1	31.9228	4.40127	0.878995	5.00717	5.52e-07	4.73e-06	OK	4.1403	87.4877
Rusc2	Rusc2	371.02	1.1151	0.222991	5.00065	5.71e-07	4.88e-06	OK	267.171	578.719
Ssh3	Ssh3	434.888	0.843602	0.168711	5.00029	5.72e-07	4.88e-06	OK	343.828	617.009
Rnd3	Rnd3	279.275	0.951028	0.190475	4.99293	5.95e-07	5.06e-06	OK	213.011	411.804
Vsig10l	Vsig10l	136.013	1.02305	0.205078	4.9886	6.08e-07	5.17e-06	OK	101.195	205.649
Brix1	Brix1	594.581	0.596457	0.119627	4.98597	6.17e-07	5.24e-06	OK	507.9	767.943
Tesc	Tesc	314.739	1.40509	0.281907	4.98422	6.22e-07	5.28e-06	OK	203.13	537.957
Tmcc3	Tmcc3	911.517	0.554519	0.111374	4.97889	6.39e-07	5.41e-06	OK	788.356	1157.84
Fbp2	Fbp2	317.226	1.39512	0.280316	4.97696	6.46e-07	5.46e-06	OK	205.541	540.595
Irf7	Irf7	209.079	0.923498	0.185701	4.97303	6.59e-07	5.57e-06	OK	160.966	305.306
1110008P14Rik	1110008P14Rik	406.393	0.923073	0.185631	4.97262	6.61e-07	5.58e-06	OK	312.919	593.341
Commd3	Commd3	1663	0.642874	0.129301	4.97191	6.63e-07	5.59e-06	OK	1400.84	2187.32
Jak3	Jak3	332.231	0.792767	0.15953	4.9694	6.72e-07	5.66e-06	OK	267.038	462.615
Sdk1	Sdk1	79.6133	1.75727	0.353774	4.96721	6.79e-07	5.73e-06	OK	44.3892	150.062
Gm21693	Gm21693	12.8522	6.79503	1.3681	4.96675	6.81e-07	5.74e-06	OK	0.341066	37.8745
Gstt1	Gstt1	1953.28	0.490774	0.0988836	4.96315	6.94e-07	5.84e-06	OK	1720.85	2418.14
Camk2b	Camk2b	114.685	1.58067	0.318674	4.96014	7.04e-07	5.92e-06	OK	68.9342	206.188
Mmp2	Mmp2	125.624	1.84848	0.37339	4.95054	7.4e-07	6.21e-06	OK	67.2839	242.303
Pdgfa	Pdgfa	360.493	0.919086	0.185667	4.95019	7.41e-07	6.22e-06	OK	277.95	525.58
Mcam	Mcam	394.131	1.06742	0.215748	4.94753	7.52e-07	6.29e-06	OK	288.692	605.007
Sort1	Sort1	1446.12	0.635677	0.12854	4.94537	7.6e-07	6.36e-06	OK	1220.81	1896.73
Gpr161	Gpr161	50.6842	1.60626	0.324825	4.94499	7.61e-07	6.37e-06	OK	30.1416	91.7694
Hesx1	Hesx1	27.4307	2.91514	0.58961	4.94418	7.65e-07	6.39e-06	OK	8.62328	65.0454
Gsta3	Gsta3	2209.52	1.21219	0.245216	4.94334	7.68e-07	6.41e-06	OK	1535.5	3557.57
Lrp8	Lrp8	76.8761	1.42013	0.28757	4.93837	7.88e-07	6.57e-06	OK	49.3207	131.987
F3	F3	483.535	0.923611	0.187111	4.93617	7.97e-07	6.63e-06	OK	372.25	706.105
Ptpn23	Ptpn23	1193.97	0.568776	0.115274	4.9341	8.05e-07	6.69e-06	OK	1028.32	1525.27
Ncoa4	Ncoa4	4373.16	0.623962	0.126516	4.93189	8.14e-07	6.76e-06	OK	3704.92	5709.65
Mthfd1l	Mthfd1l	96.1013	1.64792	0.334271	4.92991	8.23e-07	6.82e-06	OK	56.1577	175.988
Clasrp	Clasrp	312.075	0.75013	0.15217	4.92954	8.24e-07	6.83e-06	OK	254.274	427.675
Pitpnm3	Pitpnm3	219.272	0.969522	0.196928	4.92324	8.51e-07	7.03e-06	OK	166.191	325.434
Prmt1	Prmt1	480.304	0.809399	0.1644	4.92334	8.51e-07	7.03e-06	OK	383.989	672.934
Cpd	Cpd	4305.49	0.497842	0.10118	4.92036	8.64e-07	7.13e-06	OK	3785.49	5345.5
Pycard	Pycard	159.143	1.23958	0.252137	4.9163	8.82e-07	7.28e-06	OK	109.469	258.49
Sox11	Sox11	23.2159	3.1877	0.649192	4.91026	9.1e-07	7.49e-06	OK	6.26801	57.1115
Rpl37a	Rpl37a	2765.02	0.60904	0.124145	4.90586	9.3e-07	7.64e-06	OK	2353.05	3588.98
Eed	Eed	401.45	0.659012	0.134352	4.90513	9.34e-07	7.66e-06	OK	336.505	531.342
Creb5	Creb5	40.8553	1.75068	0.356936	4.90473	9.36e-07	7.68e-06	OK	22.8447	76.8763
Pappa	Pappa	352.265	1.39788	0.285266	4.90029	9.57e-07	7.84e-06	OK	227.996	600.804
Dbndd2	Dbndd2	317.81	0.939057	0.191803	4.89594	9.78e-07	8.01e-06	OK	243.391	466.648
Gsta1	Gsta1	512.633	8.6069	1.75806	4.89569	9.8e-07	8.02e-06	OK	3.92437	1530.05
Acot7	Acot7	253.832	0.829077	0.16939	4.8945	9.86e-07	8.06e-06	OK	201.638	358.219
Tmem184c	Tmem184c	708.153	0.622423	0.127285	4.89	1.01e-06	8.24e-06	OK	600.222	924.016
Pik3ip1	Pik3ip1	201.978	0.852918	0.174501	4.88774	1.02e-06	8.32e-06	OK	159.198	287.536
Vav3	Vav3	463.792	0.869881	0.178026	4.88626	1.03e-06	8.37e-06	OK	363.52	664.337
Lypd6b	Lypd6b	106.821	1.33658	0.273587	4.88539	1.03e-06	8.41e-06	OK	70.8122	178.837
Tbc1d2	Tbc1d2	191.888	1.04748	0.214423	4.88508	1.03e-06	8.41e-06	OK	141.548	292.568
Xdh	Xdh	769.407	1.14968	0.23558	4.88023	1.06e-06	8.62e-06	OK	547.147	1213.93
Ltbp2	Ltbp2	49.1061	2.56321	0.525342	4.87912	1.07e-06	8.66e-06	OK	18.6238	110.071
Vps37b	Vps37b	290.087	1.08644	0.222761	4.87713	1.08e-06	8.74e-06	OK	211.05	448.161
Mettl21a	Mettl21a	186.167	0.934094	0.191588	4.87554	1.09e-06	8.8e-06	OK	142.814	272.873
Ikbkb	Ikbkb	1264.73	0.578407	0.118635	4.8755	1.09e-06	8.8e-06	OK	1086.16	1621.86
Egfr	Egfr	1266.52	0.551165	0.113062	4.87488	1.09e-06	8.83e-06	OK	1096.47	1606.63
C1ql3	C1ql3	131.08	2.0698	0.425042	4.86963	1.12e-06	9.05e-06	OK	63.4434	266.353
Garnl3	Garnl3	29.8596	2.55368	0.524757	4.86639	1.14e-06	9.18e-06	OK	11.3805	66.8179
Agt	Agt	1126.88	1.25385	0.257639	4.86671	1.13e-06	9.18e-06	OK	770.993	1838.65
Dusp5	Dusp5	22.7397	2.63835	0.542248	4.86557	1.14e-06	9.22e-06	OK	8.29293	51.6332
Cnksr3	Cnksr3	441.433	0.791124	0.162814	4.85907	1.18e-06	9.5e-06	OK	355	614.299
Rpl23a	Rpl23a	4474.63	0.552761	0.11392	4.85219	1.22e-06	9.83e-06	OK	3872.03	5679.84
Fcrls	Fcrls	14.905	3.23038	0.665927	4.85095	1.23e-06	9.88e-06	OK	3.9275	36.8601
Selenon	Selenon	156.375	0.939259	0.193762	4.84749	1.25e-06	1e-05	OK	119.75	229.625
Cic	Cic	1405.73	0.575094	0.118674	4.846	1.26e-06	1.01e-05	OK	1208.45	1800.31
Rps15	Rps15	4145.74	0.625044	0.129125	4.84061	1.29e-06	1.04e-05	OK	3511.1	5415.02
Gsta2	Gsta2	3781.85	1.08109	0.223434	4.83853	1.31e-06	1.05e-05	OK	2756.7	5832.17
Edaradd	Edaradd	81.6857	1.49974	0.310115	4.83607	1.32e-06	1.06e-05	OK	50.7584	143.54
Il18r1	Il18r1	42.3198	1.73555	0.359108	4.83294	1.35e-06	1.07e-05	OK	23.8195	79.3205
Slc44a2	Slc44a2	896.021	0.643603	0.133167	4.83304	1.34e-06	1.07e-05	OK	754.602	1178.86
Fam102a	Fam102a	1580.98	0.523347	0.108385	4.82857	1.38e-06	1.1e-05	OK	1379.85	1983.24
Fignl2	Fignl2	373.835	0.78745	0.163256	4.8234	1.41e-06	1.12e-05	OK	300.993	519.52
Zswim8	Zswim8	1371.78	0.467351	0.0969186	4.8221	1.42e-06	1.13e-05	OK	1216.64	1682.08
Foxc1	Foxc1	327.678	0.922174	0.191316	4.82015	1.43e-06	1.14e-05	OK	252.385	478.262
Serpinb6b	Serpinb6b	184.058	0.875225	0.182491	4.79599	1.62e-06	1.28e-05	OK	144.009	264.155
Rps29	Rps29	3062.02	0.614594	0.128168	4.79521	1.63e-06	1.29e-05	OK	2601.45	3983.15
Rps17	Rps17	4457.68	0.562667	0.117349	4.79483	1.63e-06	1.29e-05	OK	3846.15	5680.75
Tjp2	Tjp2	883.874	0.646309	0.134917	4.79043	1.66e-06	1.32e-05	OK	743.76	1164.1
Ccdc34	Ccdc34	245.477	0.931267	0.194863	4.77908	1.76e-06	1.39e-05	OK	188.493	359.446
Hotairm1	Hotairm1	46.5866	1.59044	0.332945	4.7769	1.78e-06	1.4e-05	OK	27.8882	83.9832
Cttn	Cttn	2917.48	0.624512	0.130736	4.77689	1.78e-06	1.4e-05	OK	2471.26	3809.92
Plcd1	Plcd1	131.297	1.07877	0.225917	4.77509	1.8e-06	1.42e-05	OK	95.7848	202.32
Plppr2	Plppr2	136.481	1.0027	0.210066	4.77323	1.81e-06	1.43e-05	OK	102.265	204.913
Fndc3b	Fndc3b	1207.94	0.588284	0.123371	4.76843	1.86e-06	1.46e-05	OK	1034.36	1555.12
Sh3bp4	Sh3bp4	592.557	0.911226	0.191181	4.7663	1.88e-06	1.47e-05	OK	458.087	861.498
Klf11	Klf11	292.464	0.968925	0.203379	4.76413	1.9e-06	1.49e-05	OK	221.71	433.971
Dapp1	Dapp1	82.7679	1.39563	0.293118	4.76133	1.92e-06	1.51e-05	OK	53.6173	141.069
Smarcd3	Smarcd3	167.828	1.08153	0.227187	4.76051	1.93e-06	1.51e-05	OK	122.315	258.852
Efna5	Efna5	274.094	1.01056	0.212232	4.76161	1.92e-06	1.51e-05	OK	204.818	412.646
Rasd1	Rasd1	97.8439	1.8799	0.394985	4.75942	1.94e-06	1.52e-05	OK	51.6736	190.185
Wsb1	Wsb1	1358.87	0.763483	0.160411	4.75954	1.94e-06	1.52e-05	OK	1102.51	1871.6
Tmem5	Tmem5	477.236	0.662458	0.139283	4.75621	1.97e-06	1.54e-05	OK	399.608	632.491
Rpl36	Rpl36	2141.6	0.696163	0.146385	4.75571	1.98e-06	1.55e-05	OK	1774.72	2875.38
Rac3	Rac3	66.4361	1.69996	0.3578	4.75113	2.02e-06	1.58e-05	OK	37.9714	123.366
Specc1	Specc1	671.055	0.643163	0.135378	4.75086	2.03e-06	1.58e-05	OK	565.218	882.728
Sult2b1	Sult2b1	27.452	2.29517	0.483427	4.74771	2.06e-06	1.6e-05	OK	11.9216	58.5128
Rps10	Rps10	2941.26	0.607842	0.128109	4.74473	2.09e-06	1.62e-05	OK	2503.93	3815.93
Arnt2	Arnt2	1195.2	0.568106	0.119732	4.74482	2.09e-06	1.62e-05	OK	1029.58	1526.44
Il1rn	Il1rn	11.8803	3.99718	0.843254	4.74018	2.14e-06	1.66e-05	OK	1.9835	31.674
N4bp1	N4bp1	940.143	0.552249	0.116561	4.73786	2.16e-06	1.68e-05	OK	813.655	1193.12
Ifit3b	Ifit3b	232.386	1.1713	0.247307	4.7362	2.18e-06	1.69e-05	OK	163.955	369.249
Lsr	Lsr	749.507	0.85424	0.180418	4.73479	2.19e-06	1.7e-05	OK	590.503	1067.52
Tnip2	Tnip2	204.529	0.83205	0.175793	4.73312	2.21e-06	1.71e-05	OK	162.316	288.957
Lrrc8e	Lrrc8e	33.7137	1.92407	0.406805	4.7297	2.25e-06	1.73e-05	OK	17.4535	66.2343
Bst2	Bst2	204.917	1.05397	0.223117	4.72385	2.31e-06	1.78e-05	OK	150.814	313.125
Ikbke	Ikbke	123.117	1.3495	0.286206	4.71513	2.42e-06	1.85e-05	OK	81.2072	206.936
Itpkc	Itpkc	150.101	0.882587	0.187493	4.70732	2.51e-06	1.92e-05	OK	117.154	215.995
Kctd13	Kctd13	166.402	1.00325	0.213154	4.70668	2.52e-06	1.93e-05	OK	124.661	249.884
Tnfrsf21	Tnfrsf21	5706.71	0.749431	0.15927	4.70541	2.53e-06	1.94e-05	OK	4650.78	7818.57
Golt1a	Golt1a	199.85	0.91068	0.193988	4.69452	2.67e-06	2.04e-05	OK	154.526	290.498
Lypd3	Lypd3	12.9348	4.73558	1.00908	4.69297	2.69e-06	2.05e-05	OK	1.35485	36.0946
Blnk	Blnk	438.577	0.835643	0.178185	4.68974	2.74e-06	2.08e-05	OK	347.649	620.432
Styk1	Styk1	52.1833	1.5897	0.339129	4.68762	2.76e-06	2.1e-05	OK	31.2482	94.0533
Arrdc2	Arrdc2	262.471	1.0069	0.214776	4.68813	2.76e-06	2.1e-05	OK	196.383	394.648
Arl4d	Arl4d	233.748	0.924931	0.197346	4.68684	2.77e-06	2.11e-05	OK	179.871	341.502
Hprt	Hprt	1650.89	0.624332	0.133372	4.68112	2.85e-06	2.16e-05	OK	1398.47	2155.73
Mapk6	Mapk6	842.733	0.531985	0.113644	4.68117	2.85e-06	2.16e-05	OK	733.68	1060.84
Nexmif	Nexmif	62.5546	1.51304	0.323445	4.6779	2.9e-06	2.19e-05	OK	38.6607	110.342
Map3k21	Map3k21	299.956	1.09126	0.233432	4.67484	2.94e-06	2.23e-05	OK	217.855	464.16
Ubtd1	Ubtd1	198.506	0.807174	0.172797	4.67123	2.99e-06	2.26e-05	OK	158.814	277.89
Tmc4	Tmc4	800.186	0.839746	0.179857	4.66896	3.03e-06	2.29e-05	OK	633.437	1133.68
Snrnp70	Snrnp70	3274.12	0.486373	0.104226	4.66652	3.06e-06	2.31e-05	OK	2888.15	4046.06
Cdc42ep5	Cdc42ep5	97.9619	1.24598	0.267117	4.66455	3.09e-06	2.33e-05	OK	67.2231	159.44
Slc37a1	Slc37a1	75.6915	1.2383	0.265631	4.66173	3.14e-06	2.36e-05	OK	52.0909	122.893
Zfp651	Zfp651	313.059	0.828239	0.177785	4.65865	3.18e-06	2.39e-05	OK	248.754	441.667
Uqcc2	Uqcc2	490.395	0.996294	0.213887	4.65804	3.19e-06	2.4e-05	OK	368.269	734.648
Rps8	Rps8	4814.92	0.671379	0.144348	4.65112	3.3e-06	2.48e-05	OK	4020.7	6403.35
Ildr1	Ildr1	519.225	1.0093	0.217162	4.64769	3.36e-06	2.52e-05	OK	388.164	781.348
Mbd6	Mbd6	937.342	0.562957	0.121133	4.64744	3.36e-06	2.52e-05	OK	808.682	1194.66
Hbegf	Hbegf	367.489	0.717052	0.154494	4.6413	3.46e-06	2.59e-05	OK	302.558	497.351
Tcirg1	Tcirg1	477.867	0.651067	0.140458	4.6353	3.56e-06	2.67e-05	OK	401.532	630.537
Rpl32	Rpl32	3126.34	0.591248	0.127569	4.63474	3.57e-06	2.67e-05	OK	2674.71	4029.59
Ugt2b35	Ugt2b35	9.66369	5.63538	1.21637	4.63295	3.6e-06	2.69e-05	OK	0.560677	27.8697
Rpl23	Rpl23	5604.6	0.592958	0.128016	4.63192	3.62e-06	2.71e-05	OK	4792.53	7228.74
2410002F23Rik	2410002F23Rik	506.231	0.800069	0.172802	4.62996	3.66e-06	2.73e-05	OK	405.939	706.815
Ppp1r15a	Ppp1r15a	258.9	0.708972	0.153122	4.6301	3.65e-06	2.73e-05	OK	213.694	349.312
Shkbp1	Shkbp1	260.099	0.828105	0.178897	4.62894	3.68e-06	2.74e-05	OK	206.682	366.934
Csf2rb2	Csf2rb2	55.5744	1.50609	0.325404	4.62838	3.69e-06	2.75e-05	OK	34.4441	97.8349
Dstn	Dstn	5841	0.481292	0.104011	4.6273	3.7e-06	2.76e-05	OK	5159.9	7203.19
Cxcl10	Cxcl10	125.198	1.16699	0.252289	4.62559	3.74e-06	2.78e-05	OK	88.4707	198.654
Tnk1	Tnk1	181.368	0.992863	0.21528	4.61196	3.99e-06	2.96e-05	OK	136.362	271.379
Zfp36l1	Zfp36l1	2671.06	0.698825	0.15161	4.60935	4.04e-06	2.99e-05	OK	2211.64	3589.89
Emb	Emb	768.623	0.89013	0.193146	4.60859	4.05e-06	3e-05	OK	598.407	1109.05
Hk1	Hk1	2674.78	0.642752	0.139543	4.60614	4.1e-06	3.03e-05	OK	2253.2	3517.93
Prnp	Prnp	3801.03	0.440138	0.0955706	4.60537	4.12e-06	3.04e-05	OK	3397.07	4608.93
Dnajc5	Dnajc5	2310.8	0.405246	0.0881058	4.59954	4.23e-06	3.12e-05	OK	2085.36	2761.67
Slc35e4	Slc35e4	169.682	0.95523	0.207765	4.59764	4.27e-06	3.15e-05	OK	129.236	250.574
Ctps	Ctps	745.707	0.949623	0.206667	4.59494	4.33e-06	3.19e-05	OK	569.043	1099.03
Ell	Ell	355.753	0.76877	0.167401	4.59238	4.38e-06	3.22e-05	OK	288.151	490.956
Tfap2a	Tfap2a	132.664	1.04593	0.227769	4.59207	4.39e-06	3.23e-05	OK	97.9144	202.163
Mylip	Mylip	940.757	0.684065	0.149031	4.59008	4.43e-06	3.25e-05	OK	782.517	1257.24
Slc2a9	Slc2a9	504.469	0.816802	0.177978	4.58936	4.45e-06	3.26e-05	OK	402.342	708.724
Ifit3	Ifit3	565.332	1.19891	0.261361	4.58719	4.49e-06	3.29e-05	OK	394.815	906.364
Trim47	Trim47	582.801	0.973823	0.212317	4.58665	4.5e-06	3.3e-05	OK	441.066	866.271
Qsox1	Qsox1	412.594	0.699503	0.152498	4.58696	4.5e-06	3.3e-05	OK	341.557	554.669
Col4a1	Col4a1	4206.49	0.534593	0.116564	4.58627	4.51e-06	3.3e-05	OK	3659.37	5300.72
Gna13	Gna13	1763.87	0.51915	0.113183	4.58684	4.5e-06	3.3e-05	OK	1541.34	2208.91
Trafd1	Trafd1	500.068	0.625494	0.136399	4.58576	4.52e-06	3.31e-05	OK	423.458	653.286
Leprot	Leprot	905.977	0.606684	0.132358	4.58364	4.57e-06	3.34e-05	OK	771.535	1174.86
Rpl27a	Rpl27a	4278.81	0.574678	0.125399	4.58279	4.59e-06	3.35e-05	OK	3678.75	5478.93
Trpv5	Trpv5	380.486	1.12073	0.24474	4.57926	4.67e-06	3.4e-05	OK	273.432	594.595
Npl	Npl	714.401	0.906581	0.198111	4.57612	4.74e-06	3.45e-05	OK	553.142	1036.92
Trp53cor1	Trp53cor1	11.8963	4.26227	0.931588	4.57527	4.76e-06	3.46e-05	OK	1.68425	32.3204
Wnt9a	Wnt9a	42.5593	1.60988	0.352254	4.57024	4.87e-06	3.54e-05	OK	25.2714	77.1352
1700017B05Rik	1700017B05Rik	321.044	0.975464	0.213575	4.56731	4.94e-06	3.59e-05	OK	242.83	477.471
Rps27a	Rps27a	3244.28	0.56168	0.123161	4.56053	5.1e-06	3.7e-05	OK	2800.02	4132.79
2310008N11Rik	2310008N11Rik	16.9033	3.80919	0.835546	4.55892	5.14e-06	3.73e-05	OK	3.16585	44.3781
Map7d1	Map7d1	560.071	0.690256	0.151439	4.55797	5.17e-06	3.74e-05	OK	464.974	750.267
Mmp23	Mmp23	88.9787	1.22666	0.269168	4.55723	5.18e-06	3.75e-05	OK	61.5025	143.931
Trpm4	Trpm4	192.26	0.964094	0.211546	4.55738	5.18e-06	3.75e-05	OK	145.989	284.801
Ppp4r2	Ppp4r2	1564.95	0.429188	0.0942089	4.55571	5.22e-06	3.78e-05	OK	1402.93	1889.01
Ccdc136	Ccdc136	71.2905	1.30317	0.286278	4.55212	5.31e-06	3.84e-05	OK	47.8706	118.13
Gxylt2	Gxylt2	19.9584	3.06197	0.673087	4.54914	5.39e-06	3.89e-05	OK	5.78444	48.3064
Prkab1	Prkab1	978.276	0.689978	0.151705	4.54817	5.41e-06	3.9e-05	OK	812.239	1310.35
Ankrd9	Ankrd9	132.865	0.993352	0.218428	4.54774	5.42e-06	3.91e-05	OK	99.8781	198.838
Proser2	Proser2	92.6994	1.19582	0.262983	4.54713	5.44e-06	3.92e-05	OK	64.8135	148.471
Vwa5a	Vwa5a	955.933	0.516241	0.113658	4.54208	5.57e-06	4.01e-05	OK	836.038	1195.72
Aprt	Aprt	741.952	0.65496	0.144389	4.53607	5.73e-06	4.12e-05	OK	622.691	980.472
Ripor1	Ripor1	1285.22	0.64233	0.14211	4.51996	6.19e-06	4.43e-05	OK	1082.79	1690.08
Itgam	Itgam	66.5649	1.81196	0.401088	4.5176	6.25e-06	4.48e-05	OK	36.2345	127.226
Trem2	Trem2	16.2402	2.9317	0.649158	4.51615	6.3e-06	4.51e-05	OK	5.05922	38.6023
Irf4	Irf4	46.2074	2.14188	0.474513	4.51385	6.37e-06	4.55e-05	OK	21.6145	95.393
D930048N14Rik	D930048N14Rik	384.923	1.00783	0.223537	4.50854	6.53e-06	4.67e-05	OK	287.91	578.951
Notch3	Notch3	426.17	0.8959	0.198847	4.50548	6.62e-06	4.73e-05	OK	331.154	616.202
Dpep2	Dpep2	16.9244	2.75066	0.610679	4.50427	6.66e-06	4.75e-05	OK	5.81579	39.1417
Havcr1	Havcr1	2464.97	5.18545	1.15192	4.50156	6.75e-06	4.81e-05	OK	192.628	7009.65
Meltf	Meltf	11.9287	4.04549	0.899332	4.49833	6.85e-06	4.87e-05	OK	1.93307	31.92
Chmp4b	Chmp4b	1706.78	0.481065	0.106933	4.49875	6.84e-06	4.87e-05	OK	1507.85	2104.62
Srgap3	Srgap3	535.205	0.547686	0.121811	4.49619	6.92e-06	4.92e-05	OK	463.818	677.981
Nudt18	Nudt18	217.219	0.903972	0.2012	4.4929	7.03e-06	4.99e-05	OK	168.334	314.989
Rpl11	Rpl11	4002.59	0.542591	0.120783	4.49229	7.05e-06	5e-05	OK	3473.88	5060.01
Snx10	Snx10	167.936	1.10733	0.246531	4.49164	7.07e-06	5.02e-05	OK	121.269	261.27
Plekhh2	Plekhh2	150.232	0.886228	0.197462	4.48808	7.19e-06	5.1e-05	OK	117.115	216.467
Plekhg6	Plekhg6	209.042	0.867863	0.19355	4.48391	7.33e-06	5.19e-05	OK	163.956	299.213
Slc38a6	Slc38a6	365.001	0.94542	0.211361	4.47302	7.71e-06	5.45e-05	OK	278.928	537.145
6820431F20Rik	6820431F20Rik	2196.01	0.481799	0.107827	4.46828	7.89e-06	5.56e-05	OK	1939.66	2708.7
Dynll1	Dynll1	963.39	0.900825	0.201637	4.46755	7.91e-06	5.58e-05	OK	747.368	1395.44
Anln	Anln	52.8432	1.44727	0.324271	4.46316	8.08e-06	5.68e-05	OK	33.5376	91.4544
Syt2	Syt2	14.1343	3.41345	0.764856	4.46287	8.09e-06	5.69e-05	OK	3.35069	35.7015
1700016C15Rik	1700016C15Rik	360.138	1.15368	0.258527	4.46251	8.1e-06	5.7e-05	OK	255.731	568.951
2023-09-07	2023-09-07	1571.07	0.434701	0.0974128	4.46246	8.1e-06	5.7e-05	OK	1406.25	1900.73
Adra2a	Adra2a	37.8555	1.72128	0.386025	4.45899	8.23e-06	5.77e-05	OK	21.4386	70.6894
Ifngr2	Ifngr2	503.745	0.569437	0.127718	4.45856	8.25e-06	5.78e-05	OK	433.771	643.692
Fam49b	Fam49b	293.354	0.717064	0.160843	4.45815	8.27e-06	5.79e-05	OK	241.521	397.02
Rchy1	Rchy1	723.521	0.513402	0.11526	4.45428	8.42e-06	5.89e-05	OK	633.295	903.973
Tifa	Tifa	163.493	1.03877	0.233345	4.45164	8.52e-06	5.96e-05	OK	120.972	248.534
Vtcn1	Vtcn1	31.3102	1.73714	0.390403	4.44959	8.6e-06	6.01e-05	OK	17.6107	58.7092
Lrrfip2	Lrrfip2	714.918	0.635101	0.142901	4.44434	8.82e-06	6.15e-05	OK	603.638	937.478
Ptger4	Ptger4	90.5114	1.16901	0.263224	4.44113	8.95e-06	6.23e-05	OK	63.9118	143.711
Lyz2	Lyz2	449.002	1.00813	0.227012	4.44088	8.96e-06	6.24e-05	OK	335.802	675.401
Prune2	Prune2	47.876	1.71936	0.387275	4.43963	9.01e-06	6.27e-05	OK	27.136	89.3561
Pa2g4	Pa2g4	1290.79	0.454727	0.102425	4.43963	9.01e-06	6.27e-05	OK	1148.89	1574.58
Rrm2	Rrm2	144.111	1.52784	0.344476	4.43526	9.2e-06	6.39e-05	OK	88.5286	255.276
Sult1a1	Sult1a1	274.619	0.888954	0.200449	4.43481	9.22e-06	6.4e-05	OK	213.887	396.083
Adcy6	Adcy6	2994.38	0.453486	0.102306	4.43266	9.31e-06	6.46e-05	OK	2666.14	3650.86
Zfp110	Zfp110	714.197	0.494187	0.111497	4.43229	9.32e-06	6.47e-05	OK	628.597	885.396
Ptprj	Ptprj	1781.45	0.497004	0.112144	4.43184	9.34e-06	6.48e-05	OK	1566.67	2211.01
Lipg	Lipg	29.7565	2.15584	0.486646	4.42999	9.42e-06	6.53e-05	OK	13.8268	61.6159
Trim24	Trim24	990.171	0.47773	0.107858	4.42924	9.46e-06	6.54e-05	OK	875.598	1219.31
Ube2c	Ube2c	20.1607	2.43781	0.550446	4.4288	9.48e-06	6.55e-05	OK	8.15321	44.1757
Kcnip2	Kcnip2	55.6302	2.06595	0.466458	4.42902	9.47e-06	6.55e-05	OK	26.974	112.943
Mcrip1	Mcrip1	526.799	0.696728	0.157385	4.42691	9.56e-06	6.61e-05	OK	436.474	707.448
Rps14	Rps14	3497.57	0.591778	0.133722	4.42544	9.62e-06	6.65e-05	OK	2991.84	4509.02
Abcc1	Abcc1	636.748	0.832587	0.188677	4.41277	1.02e-05	7.03e-05	OK	505.238	899.767
Dusp10	Dusp10	33.7578	1.90843	0.432525	4.41229	1.02e-05	7.04e-05	OK	17.6005	66.0723
Vps11	Vps11	935.707	0.444102	0.100691	4.41052	1.03e-05	7.09e-05	OK	835.337	1136.45
Firre	Firre	1721.7	0.536403	0.121655	4.4092	1.04e-05	7.13e-05	OK	1496.98	2171.15
Hspa2	Hspa2	146.293	0.910839	0.206612	4.40845	1.04e-05	7.15e-05	OK	113.109	212.661
Rack1	Rack1	5055.55	0.492303	0.111717	4.40671	1.05e-05	7.2e-05	OK	4452.02	6262.6
Blcap	Blcap	669.157	0.564513	0.128122	4.40607	1.05e-05	7.22e-05	OK	577.044	853.383
Sac3d1	Sac3d1	162.909	0.905262	0.205503	4.4051	1.06e-05	7.24e-05	OK	126.192	236.343
Hilpda	Hilpda	33.7221	1.6803	0.38152	4.40422	1.06e-05	7.27e-05	OK	19.4366	62.2932
Fbxo6	Fbxo6	324.781	0.786079	0.178638	4.40039	1.08e-05	7.39e-05	OK	261.612	451.119
Nt5c1a	Nt5c1a	18.4145	3.21791	0.731753	4.39753	1.09e-05	7.48e-05	OK	4.88693	45.4697
Ydjc	Ydjc	51.9063	1.42333	0.323688	4.39722	1.1e-05	7.48e-05	OK	33.2588	89.2013
Sorbs2	Sorbs2	601.791	0.760937	0.173059	4.39697	1.1e-05	7.49e-05	OK	488.653	828.067
Mgst3	Mgst3	1037.55	0.533362	0.121417	4.39283	1.12e-05	7.62e-05	OK	902.924	1306.8
Brca1	Brca1	29.3483	1.88119	0.428324	4.39199	1.12e-05	7.65e-05	OK	15.4905	57.0639
LOC106557447	LOC106557447	16.3401	2.96827	0.676848	4.38543	1.16e-05	7.88e-05	OK	4.98885	39.0426
Tmprss2	Tmprss2	2997.08	0.593428	0.135444	4.38136	1.18e-05	8.01e-05	OK	2562.46	3866.32
Tnfrsf1b	Tnfrsf1b	152.986	1.01031	0.230677	4.37974	1.19e-05	8.06e-05	OK	114.33	230.299
Myd88	Myd88	333.519	0.727794	0.166213	4.37869	1.19e-05	8.1e-05	OK	273.668	453.223
Mcl1	Mcl1	3005.94	0.55175	0.126031	4.3779	1.2e-05	8.12e-05	OK	2601.89	3814.02
Slc50a1	Slc50a1	298.394	0.911424	0.208249	4.37661	1.21e-05	8.16e-05	OK	230.663	433.855
Rps6	Rps6	5711.27	0.433151	0.0990396	4.37351	1.22e-05	8.27e-05	OK	5114.3	6905.22
Dnm1	Dnm1	92.2781	1.0841	0.247913	4.37291	1.23e-05	8.29e-05	OK	67.1919	142.45
Smad1	Smad1	309.038	0.731794	0.167486	4.36929	1.25e-05	8.42e-05	OK	253.261	420.592
Cacna1d	Cacna1d	190.33	0.903744	0.20685	4.36908	1.25e-05	8.43e-05	OK	147.507	275.974
Kmt2b	Kmt2b	984.55	0.512792	0.117421	4.36714	1.26e-05	8.49e-05	OK	861.924	1229.8
Ccdc9	Ccdc9	514.302	0.637249	0.146066	4.36275	1.28e-05	8.65e-05	OK	433.966	674.973
Rpl37	Rpl37	2181.45	0.540985	0.124104	4.35912	1.31e-05	8.79e-05	OK	1894.19	2755.98
Akt1	Akt1	1465.01	0.506022	0.116096	4.35866	1.31e-05	8.8e-05	OK	1285.05	1824.94
Sh2d5	Sh2d5	18.0606	2.72468	0.625184	4.35819	1.31e-05	8.81e-05	OK	6.29282	41.5963
Pbx4	Pbx4	23.5117	2.72334	0.624869	4.35826	1.31e-05	8.81e-05	OK	8.19794	54.1391
Rdh12	Rdh12	18.5223	2.38513	0.547527	4.35619	1.32e-05	8.89e-05	OK	7.69209	40.1827
Trim68	Trim68	110.945	1.05553	0.242302	4.35627	1.32e-05	8.89e-05	OK	81.6072	169.619
Cers4	Cers4	233.389	0.692975	0.159098	4.35565	1.33e-05	8.9e-05	OK	193.597	312.972
Rps18	Rps18	3229.07	0.79261	0.182078	4.35313	1.34e-05	9e-05	OK	2595.58	4496.07
Pxdc1	Pxdc1	69.2366	1.21008	0.278361	4.34714	1.38e-05	9.23e-05	OK	48.1535	111.403
Rps3	Rps3	4866.27	0.511763	0.117719	4.34731	1.38e-05	9.23e-05	OK	4261.44	6075.93
Rps13	Rps13	2599.97	0.494016	0.113676	4.34581	1.39e-05	9.28e-05	OK	2288.47	3222.99
Zfand4	Zfand4	27.1059	1.98874	0.458019	4.34205	1.41e-05	9.43e-05	OK	13.6236	54.0707
Wtip	Wtip	258.332	0.835992	0.192538	4.34196	1.41e-05	9.43e-05	OK	204.75	365.496
Itgb1	Itgb1	6075.78	0.35818	0.082495	4.34184	1.41e-05	9.43e-05	OK	5554.06	7119.23
Galnt18	Galnt18	700.366	0.66668	0.153589	4.34067	1.42e-05	9.47e-05	OK	585.685	929.726
Hoxb6	Hoxb6	485.407	0.759635	0.175049	4.33956	1.43e-05	9.51e-05	OK	394.312	667.596
Rpl17	Rpl17	5217.98	0.471408	0.108631	4.33955	1.43e-05	9.51e-05	OK	4622.51	6408.93
Pgls	Pgls	556.697	0.61765	0.14246	4.33561	1.45e-05	9.67e-05	OK	472.528	725.035
Acnat1	Acnat1	1087.66	1.00165	0.231079	4.33468	1.46e-05	9.71e-05	OK	815.281	1632.43
Fam3c	Fam3c	477.862	0.653995	0.150899	4.33399	1.46e-05	9.73e-05	OK	401.169	631.248
Smtnl2	Smtnl2	500.983	0.770771	0.177918	4.33217	1.48e-05	9.81e-05	OK	405.525	691.9
Setd4	Setd4	38.3093	1.99676	0.461116	4.33027	1.49e-05	9.88e-05	OK	19.1834	76.5611
Zfp90	Zfp90	110.247	0.918828	0.212228	4.32944	1.49e-05	9.91e-05	OK	85.011	160.72
Scel	Scel	233.936	0.8152	0.188435	4.32616	1.52e-05	0.000100378	OK	186.674	328.46
Angptl8	Angptl8	26.357	1.97511	0.457139	4.32059	1.56e-05	0.000102612	OK	13.3305	52.4099
Klhl42	Klhl42	784.682	0.631826	0.146236	4.32059	1.56e-05	0.000102612	OK	663.2	1027.64
Rplp2	Rplp2	2393.11	0.568423	0.131553	4.32085	1.55e-05	0.000102612	OK	2061.31	3056.72
Ephb6	Ephb6	53.2043	1.56761	0.363058	4.31778	1.58e-05	0.000103885	OK	32.1533	95.3064
Gm32856	Gm32856	92.2675	1.15597	0.267972	4.31378	1.6e-05	0.000105614	OK	65.4636	145.875
Hmga1	Hmga1	60.3993	1.54596	0.358613	4.31094	1.63e-05	0.00010685	OK	36.829	107.54
Ltbp3	Ltbp3	714.799	0.637921	0.14805	4.30882	1.64e-05	0.000107837	OK	603.022	938.354
Plpp2	Plpp2	809.641	0.683486	0.158668	4.30765	1.65e-05	0.000108363	OK	673.575	1081.77
Slitrk4	Slitrk4	51.6071	2.54189	0.590281	4.30624	1.66e-05	0.000108969	OK	19.7892	115.243
Rps20	Rps20	2693.96	0.479652	0.111406	4.30544	1.67e-05	0.000109317	OK	2380.94	3320
Dynlt1c	Dynlt1c	633.261	0.715431	0.166214	4.30429	1.68e-05	0.000109846	OK	521.635	856.512
Sec14l5	Sec14l5	9.3892	4.54888	1.0577	4.30074	1.7e-05	0.00011144	OK	1.10865	25.9503
Cspg4	Cspg4	540.102	0.773013	0.179737	4.3008	1.7e-05	0.00011144	OK	436.878	746.552
Ric8a	Ric8a	553.07	0.569213	0.132347	4.30091	1.7e-05	0.00011144	OK	476.276	706.658
Slc13a2os	Slc13a2os	10.627	5.12874	1.1941	4.29507	1.75e-05	0.000114189	OK	0.861956	30.1571
Dhx40	Dhx40	1468.83	0.42261	0.0985838	4.28681	1.81e-05	0.00011823	OK	1319.17	1768.15
Angptl3	Angptl3	153.362	0.995673	0.232439	4.28359	1.84e-05	0.000119878	OK	115.194	229.698
Large2	Large2	416.078	0.726722	0.169654	4.28356	1.84e-05	0.000119878	OK	341.526	565.183
Pvt1	Pvt1	87.0897	1.40316	0.327726	4.28151	1.86e-05	0.000120938	OK	56.2497	148.77
Zfp608	Zfp608	281.595	0.807213	0.188582	4.28043	1.87e-05	0.000121479	OK	225.286	394.212
Pax8	Pax8	1621.76	0.570134	0.13323	4.27931	1.87e-05	0.000122043	OK	1396.2	2072.88
Map3k14	Map3k14	248.806	0.653901	0.15281	4.27919	1.88e-05	0.00012206	OK	208.88	328.656
Klhl26	Klhl26	333.128	0.927403	0.216822	4.27725	1.89e-05	0.000123029	OK	256.131	487.123
Gm15772	Gm15772	4276.87	0.490902	0.114988	4.26915	1.96e-05	0.00012743	OK	3767.81	5294.99
Cirbp	Cirbp	835.774	0.690334	0.161758	4.26771	1.97e-05	0.000128103	OK	693.846	1119.63
Inip	Inip	203.384	0.761724	0.178491	4.26757	1.98e-05	0.000128132	OK	165.106	279.94
Slc22a29	Slc22a29	116.572	1.37768	0.322877	4.26689	1.98e-05	0.00012847	OK	76.0498	197.616
R3hdm4	R3hdm4	1206.45	0.591338	0.138594	4.2667	1.98e-05	0.000128526	OK	1032.14	1555.07
Rusc1	Rusc1	230.352	0.710628	0.166585	4.26586	1.99e-05	0.000128913	OK	190.032	310.991
Fam133b	Fam133b	577.024	0.576049	0.135097	4.26397	2.01e-05	0.000129954	OK	495.901	739.27
Avpi1	Avpi1	207.42	0.895165	0.209992	4.26285	2.02e-05	0.000130502	OK	161.215	299.831
Plpp5	Plpp5	152.205	0.960149	0.225389	4.25997	2.04e-05	0.000132148	OK	115.73	225.155
Ddhd1	Ddhd1	427.466	0.66129	0.155313	4.2578	2.06e-05	0.000133379	OK	358.062	566.274
Btbd19	Btbd19	38.8511	1.60969	0.378088	4.25745	2.07e-05	0.000133484	OK	23.0714	70.4106
Ktn1	Ktn1	1216.89	0.442179	0.103901	4.25579	2.08e-05	0.000134426	OK	1086.95	1476.79
Ncstn	Ncstn	1618.48	0.427177	0.100541	4.24877	2.15e-05	0.000138435	OK	1451.72	1951.99
Gm4070	Gm4070	1362.66	0.928275	0.21863	4.24588	2.18e-05	0.000140176	OK	1047.39	1993.19
Capzb	Capzb	2158.73	0.488626	0.115179	4.24231	2.21e-05	0.000142254	OK	1903.03	2670.15
Scara3	Scara3	28.6574	2.506	0.591006	4.24023	2.23e-05	0.000143408	OK	11.1937	63.585
Afap1l2	Afap1l2	370.91	0.560185	0.132132	4.2396	2.24e-05	0.000143757	OK	320.26	472.21
Pkm	Pkm	5068.16	0.600075	0.141679	4.23547	2.28e-05	0.000146308	OK	4324.62	6555.24
Ift27	Ift27	167.054	1.00214	0.236736	4.23316	2.3e-05	0.000147704	OK	125.197	250.767
Tspan4	Tspan4	857.689	0.566427	0.133827	4.23253	2.31e-05	0.000148058	OK	739.207	1094.65
Serinc3	Serinc3	14528.2	0.504205	0.119234	4.22871	2.35e-05	0.00015054	OK	12750.2	18084.1
Areg	Areg	7.01091	5.90792	1.39729	4.22812	2.36e-05	0.00015087	OK	0.339004	20.3547
Aga	Aga	658.611	0.54012	0.127774	4.22716	2.37e-05	0.000151456	OK	572.027	831.781
Get4	Get4	741.056	0.548615	0.12979	4.22694	2.37e-05	0.00015155	OK	642.037	939.095
Rpl35	Rpl35	2832.66	0.588243	0.1392	4.22588	2.38e-05	0.000152141	OK	2425.62	3646.72
Prelid2	Prelid2	68.6581	1.36303	0.322611	4.22501	2.39e-05	0.00015267	OK	45.0487	115.877
Apbb3	Apbb3	203.449	0.774073	0.183404	4.22058	2.44e-05	0.000155459	OK	164.51	281.328
Tbcb	Tbcb	682.574	0.688063	0.163122	4.21809	2.46e-05	0.000156878	OK	567.06	913.602
Ostf1	Ostf1	1295.66	0.674762	0.160001	4.21724	2.47e-05	0.000157345	OK	1080.82	1725.35
Shroom3	Shroom3	908.712	0.50204	0.119069	4.21638	2.48e-05	0.000157826	OK	797.999	1130.14
Trip10	Trip10	516.48	0.532347	0.126334	4.2138	2.51e-05	0.000159517	OK	449.598	650.245
S100a14	S100a14	21.6641	2.10996	0.501565	4.20675	2.59e-05	0.00016419	OK	10.2888	44.4147
Chmp4c	Chmp4c	133.248	0.926448	0.220306	4.20527	2.61e-05	0.000165201	OK	102.483	194.779
Klhdc8a	Klhdc8a	509.207	1.17473	0.279566	4.20199	2.65e-05	0.000167354	OK	358.806	810.008
Slc16a6	Slc16a6	406.064	0.937229	0.223238	4.19833	2.69e-05	0.000169883	OK	311.173	595.848
Rpl15	Rpl15	4246.27	0.46655	0.111183	4.19625	2.71e-05	0.000170984	OK	3766.88	5205.07
Tor2a	Tor2a	485.915	0.623543	0.14861	4.19584	2.72e-05	0.000171231	OK	411.717	634.313
Pdrg1	Pdrg1	556.03	0.677978	0.161775	4.19087	2.78e-05	0.000174752	OK	463.372	741.346
Panx1	Panx1	34.2756	1.9891	0.47465	4.19066	2.78e-05	0.000174845	OK	17.2242	68.3783
Tspan17	Tspan17	116.006	1.02077	0.243677	4.18903	2.8e-05	0.000175973	OK	86.3785	175.262
Trio	Trio	1898.73	0.392867	0.0938585	4.18573	2.84e-05	0.000178412	OK	1719.35	2257.5
Ankrd54	Ankrd54	292.739	0.75362	0.180067	4.18522	2.85e-05	0.000178744	OK	238.256	401.704
Gbp7	Gbp7	488.896	0.761713	0.182062	4.18382	2.87e-05	0.000179644	OK	396.885	672.919
Gas2l1	Gas2l1	442.722	0.54436	0.130392	4.1748	2.98e-05	0.000186695	OK	384.044	560.079
Rhod	Rhod	317.316	1.0064	0.241247	4.17167	3.02e-05	0.000188915	OK	237.459	477.031
Rpl9	Rpl9	4977.1	0.501705	0.120283	4.17103	3.03e-05	0.000189373	OK	4371.14	6189.03
Ppm1d	Ppm1d	299.276	0.617412	0.148086	4.16928	3.06e-05	0.000190691	OK	254.046	389.737
Rps27rt	Rps27rt	3681.75	0.502402	0.12051	4.16896	3.06e-05	0.000190881	OK	3232.85	4579.56
Cxcl5	Cxcl5	8.28127	5.41078	1.29827	4.16768	3.08e-05	0.000191812	OK	0.557774	23.7282
Rhbdf1	Rhbdf1	699.84	0.495544	0.119021	4.1635	3.13e-05	0.00019513	OK	615.722	868.077
Tmem171	Tmem171	132.265	1.23557	0.296791	4.1631	3.14e-05	0.000195397	OK	91.1182	214.56
Cdc25b	Cdc25b	166.231	0.887047	0.213143	4.16175	3.16e-05	0.00019641	OK	129.551	239.59
Ubl3	Ubl3	2280.31	0.40152	0.0966046	4.15633	3.23e-05	0.000200821	OK	2059.96	2721
Ifnlr1	Ifnlr1	131.664	0.964399	0.232045	4.15609	3.24e-05	0.000200954	OK	99.9661	195.059
Cks1b	Cks1b	51.5099	1.38361	0.332962	4.15545	3.25e-05	0.000201442	OK	33.5264	87.477
Eprn	Eprn	249.65	1.16579	0.280598	4.15466	3.26e-05	0.000201985	OK	176.491	395.968
Igsf5	Igsf5	1200.11	0.444567	0.107065	4.15229	3.29e-05	0.000203924	OK	1071.24	1457.85
Actn4	Actn4	6851.19	0.320118	0.0770959	4.15221	3.29e-05	0.000203924	OK	6327.23	7899.12
Ptgs1	Ptgs1	516.452	0.623592	0.150207	4.15154	3.3e-05	0.000204447	OK	437.584	674.188
Patz1	Patz1	474.135	0.511282	0.123183	4.15058	3.32e-05	0.000205227	OK	415.262	591.88
Pacsin3	Pacsin3	460.471	0.808643	0.194878	4.14948	3.33e-05	0.000206141	OK	368.223	644.966
Phc2	Phc2	768.218	0.496672	0.119899	4.1424	3.44e-05	0.000211882	OK	675.662	953.329
Tbrg1	Tbrg1	726.716	0.601425	0.145195	4.1422	3.44e-05	0.000211989	OK	619.851	940.447
Prmt2	Prmt2	191.865	0.824137	0.199017	4.14104	3.46e-05	0.000212905	OK	152.658	270.278
Bcl9l	Bcl9l	1114.26	0.494241	0.119374	4.14028	3.47e-05	0.00021353	OK	980.698	1381.39
Mecom	Mecom	1284.82	0.627153	0.151484	4.14007	3.47e-05	0.000213645	OK	1087.44	1679.57
Osbpl7	Osbpl7	181.44	0.749631	0.181161	4.13793	3.5e-05	0.00021532	OK	147.859	248.604
Txnrd1	Txnrd1	3875.29	0.558258	0.134942	4.13701	3.52e-05	0.000216099	OK	3347.99	4929.89
2610524H06Rik	2610524H06Rik	64.5632	1.41127	0.341157	4.1367	3.52e-05	0.000216313	OK	41.5669	110.556
Sowahc	Sowahc	467.004	0.586385	0.141857	4.13363	3.57e-05	0.00021907	OK	400.12	600.772
Ccdc112	Ccdc112	86.1718	1.1331	0.274163	4.13295	3.58e-05	0.000219624	OK	61.6496	135.216
Sh3gl1	Sh3gl1	407.689	0.605301	0.146469	4.13263	3.59e-05	0.000219853	OK	347.334	528.399
F11r	F11r	1632.55	0.425655	0.103114	4.128	3.66e-05	0.000224243	OK	1464.97	1967.72
Emd	Emd	343.575	0.754387	0.182811	4.12661	3.68e-05	0.000225346	OK	279.563	471.599
H2-K1	H2-K1	3863.12	0.821831	0.199243	4.12476	3.71e-05	0.000226904	OK	3076.02	5437.32
Rilpl1	Rilpl1	243.678	0.630187	0.152826	4.12357	3.73e-05	0.000227998	OK	206.055	318.925
Tmem253	Tmem253	20.2518	2.14788	0.521187	4.12113	3.77e-05	0.000230222	OK	9.44615	41.863
Ddit3	Ddit3	155.279	0.901442	0.218758	4.12072	3.78e-05	0.000230488	OK	120.436	224.966
Ifi35	Ifi35	204.391	0.782471	0.189941	4.11955	3.8e-05	0.000231574	OK	164.828	283.517
Casp4	Casp4	43.9944	1.45199	0.352471	4.11946	3.8e-05	0.000231584	OK	27.8689	76.2452
Traf7	Traf7	830.39	0.513203	0.124583	4.11937	3.8e-05	0.000231588	OK	726.879	1037.41
Ptprn	Ptprn	7.65027	5.29081	1.28459	4.11868	3.81e-05	0.000231939	OK	0.557782	21.8353
Dennd2c	Dennd2c	52.437	1.42217	0.345298	4.11867	3.81e-05	0.000231939	OK	33.6143	90.0824
Tex10	Tex10	223.287	0.732667	0.177946	4.11737	3.83e-05	0.00023317	OK	182.937	303.988
Dclre1b	Dclre1b	203.367	0.72003	0.174994	4.1146	3.88e-05	0.000235648	OK	167.278	275.544
Fau	Fau	3248.79	0.415782	0.101051	4.11458	3.88e-05	0.000235648	OK	2923.31	3899.75
E130308A19Rik	E130308A19Rik	254.416	0.676536	0.164447	4.11401	3.89e-05	0.000236142	OK	212.114	339.02
Dzip1	Dzip1	206.195	1.30765	0.317938	4.11293	3.91e-05	0.000237168	OK	138.219	342.147
Prr15l	Prr15l	1322.21	0.635507	0.154543	4.11216	3.92e-05	0.000237868	OK	1116.26	1734.09
Sh3bgrl2	Sh3bgrl2	775.922	0.453927	0.110456	4.10957	3.96e-05	0.000240379	OK	690.78	946.205
Zyx	Zyx	970.706	0.479134	0.11671	4.10534	4.04e-05	0.00024454	OK	858.043	1196.03
Klrg2	Klrg2	50.9985	1.95262	0.47583	4.10362	4.07e-05	0.000246104	OK	26.0605	100.874
Synm	Synm	65.7817	1.18775	0.289441	4.10361	4.07e-05	0.000246104	OK	46.1305	105.084
Gmip	Gmip	240.126	0.798339	0.194714	4.10006	4.13e-05	0.000249818	OK	192.661	335.056
Ccdc141	Ccdc141	866.505	0.565005	0.137923	4.09652	4.19e-05	0.000253479	OK	747.117	1105.28
Fmnl3	Fmnl3	550.566	0.540601	0.132094	4.09254	4.27e-05	0.000257585	OK	478.119	695.461
Svopl	Svopl	198.087	0.872284	0.21315	4.09235	4.27e-05	0.0002576	OK	155.137	283.987
Pde8b	Pde8b	248.296	0.800705	0.195655	4.09243	4.27e-05	0.0002576	OK	199.064	346.76
Gm12191	Gm12191	2628.88	0.528219	0.129209	4.08808	4.35e-05	0.00026229	OK	2291.2	3304.24
Impg2	Impg2	47.585	1.52144	0.372328	4.08628	4.38e-05	0.000264144	OK	29.3085	84.1379
Pak6	Pak6	314.563	1.36612	0.334344	4.08598	4.39e-05	0.000264377	OK	206.146	531.397
Rps26	Rps26	2401.43	0.523351	0.12809	4.08582	4.39e-05	0.000264377	OK	2095.92	3012.44
Sult1d1	Sult1d1	14904.1	0.501819	0.122828	4.08556	4.4e-05	0.00026457	OK	13089.1	18534.2
Itgb3	Itgb3	47.826	1.41095	0.345644	4.08208	4.46e-05	0.00026837	OK	30.7951	81.8878
Efnb1	Efnb1	471.996	0.740585	0.181955	4.07016	4.7e-05	0.000281308	OK	385.738	644.512
Dlg5	Dlg5	1028.31	0.421725	0.103619	4.06997	4.7e-05	0.000281352	OK	923.759	1237.4
Unc13b	Unc13b	352.643	0.829074	0.203754	4.069	4.72e-05	0.000282323	OK	280.131	497.666
Upf3b	Upf3b	582.133	0.511215	0.125653	4.06848	4.73e-05	0.000282844	OK	509.861	726.679
Neurl1a	Neurl1a	23.6728	2.28869	0.562605	4.06802	4.74e-05	0.000283301	OK	10.3133	50.3919
Rnf39	Rnf39	20.1773	2.58489	0.635855	4.06522	4.8e-05	0.000286096	OK	7.56678	45.3984
Dynlt1b	Dynlt1b	425.979	0.898286	0.220962	4.06533	4.8e-05	0.000286096	OK	330.742	616.453
Zfp703	Zfp703	309.221	0.639822	0.157396	4.06504	4.8e-05	0.000286215	OK	260.716	406.232
Tap2	Tap2	501.964	0.660577	0.162669	4.06087	4.89e-05	0.00029105	OK	420.557	664.78
4833428L15Rik	4833428L15Rik	4.85496	6.13247	1.51043	4.06009	4.91e-05	0.000291709	OK	0.201856	14.1612
Wdr1	Wdr1	2384.35	0.477374	0.117575	4.06017	4.9e-05	0.000291709	OK	2108.67	2935.71
Sdcbp	Sdcbp	2660.42	0.440548	0.108537	4.05895	4.93e-05	0.00029271	OK	2377.41	3226.43
C5ar1	C5ar1	24.4383	2.13611	0.526511	4.0571	4.97e-05	0.000294611	OK	11.4631	50.3888
Manbal	Manbal	296.165	0.669017	0.164933	4.05629	4.99e-05	0.000295525	OK	247.492	393.51
Rcan1	Rcan1	1635.69	1.01249	0.250182	4.04701	5.19e-05	0.00030704	OK	1221.46	2464.16
Ajuba	Ajuba	540.141	0.793491	0.196107	4.04621	5.21e-05	0.000307974	OK	434.05	752.324
Brsk1	Brsk1	44.8262	1.44948	0.358465	4.04359	5.26e-05	0.000311211	OK	28.4244	77.6299
Chaf1b	Chaf1b	35.7831	1.61185	0.398751	4.04224	5.29e-05	0.000312899	OK	21.2303	64.8888
Sytl3	Sytl3	20.6386	2.05611	0.509305	4.03709	5.41e-05	0.000319378	OK	10.0535	41.8087
Hddc2	Hddc2	95.3262	0.975471	0.241677	4.03625	5.43e-05	0.000320402	OK	72.1024	141.774
Gramd1b	Gramd1b	5201.12	0.611965	0.151804	4.03129	5.55e-05	0.000326769	OK	4422.29	6758.77
Il17rc	Il17rc	336.682	0.828245	0.205492	4.03054	5.56e-05	0.000327692	OK	267.525	474.997
Rps21	Rps21	2632.04	0.514184	0.127594	4.02985	5.58e-05	0.000328547	OK	2303.3	3289.54
Ctbp2	Ctbp2	813.497	0.521853	0.129538	4.02858	5.61e-05	0.000330208	OK	710.313	1019.87
Mapk11	Mapk11	83.2614	1.07856	0.267806	4.02738	5.64e-05	0.000331768	OK	60.7463	128.291
Rpl29	Rpl29	3553.69	0.508008	0.126182	4.02598	5.67e-05	0.00033363	OK	3115.37	4430.32
Gria3	Gria3	557.853	2.36196	0.587725	4.01881	5.85e-05	0.000343326	OK	234.37	1204.82
Ptprs	Ptprs	418.323	0.55478	0.13805	4.0187	5.85e-05	0.000343364	OK	361.772	531.423
Lasp1	Lasp1	3308.8	0.435065	0.108441	4.012	6.02e-05	0.000352112	OK	2961.36	4003.68
Ldb1	Ldb1	986.811	0.414101	0.103273	4.00975	6.08e-05	0.000355357	OK	888.36	1183.71
Gadd45g	Gadd45g	455.846	1.2229	0.305497	4.00299	6.25e-05	0.00036515	OK	315.526	736.486
Bhlhe41	Bhlhe41	192.15	0.881658	0.220449	3.99937	6.35e-05	0.000370248	OK	150.02	276.41
Hoxb2	Hoxb2	307.323	0.780393	0.195171	3.9985	6.37e-05	0.000371361	OK	248.001	425.967
Mms19	Mms19	634.145	0.524408	0.131191	3.99729	6.41e-05	0.000372978	OK	553.3	795.835
Lynx1	Lynx1	379.303	0.771882	0.193131	3.99669	6.42e-05	0.000373804	OK	306.921	524.067
Pold4	Pold4	264.037	0.860681	0.215425	3.99527	6.46e-05	0.000375906	OK	207.582	376.947
Card19	Card19	250.553	0.758868	0.190011	3.9938	6.5e-05	0.000378111	OK	203.582	344.494
Gpr173	Gpr173	20.3598	3.01204	0.7542	3.99369	6.51e-05	0.000378163	OK	6.06728	48.9449
Hoxb5	Hoxb5	208.919	0.938264	0.234971	3.99311	6.52e-05	0.000378953	OK	160.042	306.675
Slc39a6	Slc39a6	191.127	0.790109	0.198114	3.98816	6.66e-05	0.000385836	OK	153.754	265.873
Pxn	Pxn	2480.56	0.396772	0.0995029	3.98754	6.68e-05	0.000386567	OK	2243.8	2954.09
Ndn	Ndn	61.4629	1.63683	0.411026	3.98232	6.82e-05	0.000394892	OK	36.0851	112.218
Grhl3	Grhl3	16.798	2.22119	0.557904	3.98131	6.85e-05	0.000396255	OK	7.5635	35.2669
Pcgf2	Pcgf2	393.49	0.63865	0.160502	3.97907	6.92e-05	0.00039933	OK	331.884	516.701
Rps3a1	Rps3a1	6503.52	0.427774	0.107536	3.97794	6.95e-05	0.000401085	OK	5832.48	7845.6
Kif26b	Kif26b	94.7352	1.01634	0.255507	3.97772	6.96e-05	0.000401187	OK	70.6491	142.907
Rcan2	Rcan2	410.725	0.641742	0.161366	3.97692	6.98e-05	0.000402237	OK	346.096	539.984
Gdpd1	Gdpd1	54.9663	1.52388	0.383282	3.97587	7.01e-05	0.000403887	OK	33.8211	97.2567
Upk3a	Upk3a	60.3837	1.32747	0.333945	3.97513	7.03e-05	0.000404856	OK	40.1699	100.811
Ocln	Ocln	706.298	0.478544	0.120383	3.97519	7.03e-05	0.000404856	OK	624.428	870.039
Camk2d	Camk2d	603.996	0.480581	0.120939	3.97376	7.07e-05	0.000406901	OK	533.674	744.639
Scx	Scx	37.852	1.90843	0.480322	3.97323	7.09e-05	0.000407671	OK	19.7351	74.0856
Irf2bp2	Irf2bp2	1006.74	0.600847	0.151313	3.97089	7.16e-05	0.000411247	OK	858.844	1302.53
Zfp513	Zfp513	269.41	0.66476	0.16748	3.96919	7.21e-05	0.000414059	OK	225.429	357.373
Tbl3	Tbl3	318.144	0.579589	0.146041	3.96867	7.23e-05	0.000414739	OK	273.13	408.173
St3gal4	St3gal4	181.562	0.716325	0.180604	3.96628	7.3e-05	0.000418394	OK	149.516	245.654
Maoa	Maoa	325.353	0.673027	0.169749	3.96483	7.34e-05	0.000420649	OK	271.549	432.961
Mfsd10	Mfsd10	188.746	0.724024	0.182655	3.96388	7.37e-05	0.000422185	OK	155.058	256.122
Palm	Palm	1683.06	0.508771	0.12851	3.959	7.53e-05	0.000430604	OK	1475.15	2098.9
Itga7	Itga7	202.088	0.707833	0.1788	3.95881	7.53e-05	0.000430801	OK	166.861	272.542
Cntn2	Cntn2	15.0116	2.99327	0.756314	3.95771	7.57e-05	0.000432637	OK	4.5203	35.9941
2023-09-02	2023-09-02	2107.52	0.345387	0.0873078	3.95598	7.62e-05	0.000435321	OK	1933.22	2456.14
Slc4a3	Slc4a3	291.09	0.773835	0.195632	3.95557	7.64e-05	0.000435905	OK	235.395	402.48
Mthfd2	Mthfd2	67.3566	1.08796	0.275071	3.95519	7.65e-05	0.000436451	OK	48.978	104.114
Sec14l2	Sec14l2	60.9905	1.38947	0.351383	3.95428	7.68e-05	0.000437952	OK	39.6057	103.76
Fgf18	Fgf18	29.2777	1.72909	0.437368	3.9534	7.7e-05	0.000439419	OK	16.5249	54.7833
B3gnt7	B3gnt7	98.4609	1.12508	0.284753	3.95108	7.78e-05	0.000443533	OK	70.6464	154.09
Hacl1	Hacl1	825.051	0.63838	0.161606	3.95023	7.81e-05	0.000444813	OK	695.936	1083.28
0610040J01Rik	0610040J01Rik	778.727	0.700992	0.177466	3.95	7.82e-05	0.000445087	OK	644.353	1047.47
Usp43	Usp43	112.519	0.858179	0.217502	3.94561	7.96e-05	0.000452696	OK	88.5337	160.489
Atp2c2	Atp2c2	18.6649	2.29344	0.581288	3.94544	7.97e-05	0.000452741	OK	8.11256	39.7696
Pdcd5	Pdcd5	568.361	0.590617	0.149725	3.94467	7.99e-05	0.000453987	OK	486.348	732.387
C1qb	C1qb	305.515	1.07661	0.273007	3.94355	8.03e-05	0.000455968	OK	223.054	470.438
Egr1	Egr1	426.569	2.53321	0.642387	3.94342	8.03e-05	0.000456043	OK	164.306	951.095
Fam83h	Fam83h	604.638	0.654512	0.166124	3.9399	8.15e-05	0.000461981	OK	507.519	798.877
Pax2	Pax2	667.732	0.545918	0.138589	3.93911	8.18e-05	0.000463351	OK	578.967	845.263
D730005E14Rik	D730005E14Rik	24.5949	1.87429	0.476011	3.93748	8.23e-05	0.000466175	OK	13.0219	47.7409
Phldb1	Phldb1	782.079	0.641518	0.162973	3.93634	8.27e-05	0.000468124	OK	659.061	1028.11
Anxa6	Anxa6	1122.33	0.590078	0.149906	3.93632	8.27e-05	0.000468124	OK	960.538	1445.92
Vash2	Vash2	12.5162	2.78955	0.708853	3.93531	8.31e-05	0.000469935	OK	4.21226	29.1242
Mpv17l2	Mpv17l2	344.547	0.610875	0.155239	3.93506	8.32e-05	0.000470247	OK	293.05	447.542
Macc1	Macc1	91.7072	0.968751	0.246219	3.93451	8.34e-05	0.000471168	OK	69.5252	136.071
Pkp3	Pkp3	412.452	0.796049	0.20241	3.93286	8.39e-05	0.000474083	OK	331.168	575.02
Tlk2	Tlk2	748.25	0.47972	0.121987	3.93257	8.4e-05	0.000474496	OK	661.296	922.159
Arap2	Arap2	1516.39	0.569535	0.144871	3.93132	8.45e-05	0.000476796	OK	1305.72	1937.74
Pth2r	Pth2r	5.27216	6.25113	1.59016	3.93114	8.45e-05	0.000476999	OK	0.202337	15.4118
Nrip2	Nrip2	89.7256	1.51662	0.385804	3.93105	8.46e-05	0.000477006	OK	55.3726	158.432
Dda1	Dda1	481.512	0.576575	0.146771	3.9284	8.55e-05	0.000481792	OK	413.753	617.031
Slco4a1	Slco4a1	479.022	0.921986	0.234707	3.92825	8.56e-05	0.00048193	OK	368.978	699.111
Plscr1	Plscr1	741.122	0.675723	0.172197	3.92412	8.7e-05	0.000489587	OK	618.049	987.269
Samd10	Samd10	273.49	0.682475	0.173951	3.92338	8.73e-05	0.000490765	OK	227.599	365.271
Gipc1	Gipc1	686.109	0.594981	0.151669	3.92289	8.75e-05	0.000491259	OK	586.343	885.643
Eif1ad	Eif1ad	490.522	0.533689	0.136044	3.92293	8.75e-05	0.000491259	OK	426.835	617.897
Dhrs7	Dhrs7	236.679	0.664903	0.169673	3.91873	8.9e-05	0.000499468	OK	198.032	313.972
Tedc1	Tedc1	28.3919	1.57709	0.402599	3.91727	8.96e-05	0.00050214	OK	17.0909	50.9937
Tspo	Tspo	1220.8	0.610538	0.155946	3.91507	9.04e-05	0.000506256	OK	1038.44	1585.52
4930523C07Rik	4930523C07Rik	276.757	0.646014	0.165272	3.9088	9.28e-05	0.000517407	OK	232.905	364.459
Hspa1b	Hspa1b	1120.51	0.77671	0.198807	3.90686	9.35e-05	0.000521401	OK	905.291	1550.96
Mapre3	Mapre3	566.478	0.476864	0.122107	3.9053	9.41e-05	0.000524411	OK	501.054	697.325
Snta1	Snta1	615.963	0.479524	0.122821	3.90425	9.45e-05	0.000525991	OK	544.412	759.064
Rab25	Rab25	228.511	0.870986	0.223316	3.90024	9.61e-05	0.000534034	OK	179.041	327.451
Hoxb3	Hoxb3	369.471	0.928241	0.238014	3.89995	9.62e-05	0.000534323	OK	283.994	540.427
Aard	Aard	9.1387	3.86322	0.99237	3.89292	9.9e-05	0.000548863	OK	1.65628	24.1035
Slc20a1	Slc20a1	878.8	0.504112	0.129496	3.89286	9.91e-05	0.000548863	OK	771.271	1093.86
Tpcn2	Tpcn2	101.664	1.02361	0.263177	3.88943	0.000100481	0.000555748	OK	75.6239	153.743
Tceal9	Tceal9	838.268	0.763223	0.196251	3.88901	0.000100653	0.000556513	OK	680.177	1154.45
Jup	Jup	2559.46	0.346127	0.0890391	3.88736	0.000101339	0.000560115	OK	2347.31	2983.77
Fut4	Fut4	40.651	1.33426	0.343448	3.88488	0.00010238	0.000565103	OK	26.9721	68.0088
Foxo3	Foxo3	622.269	0.734622	0.18921	3.88258	0.000103354	0.000569707	OK	509.505	847.797
Rps23	Rps23	3896.9	0.480557	0.123771	3.88265	0.000103326	0.000569707	OK	3443.22	4804.26
Mical3	Mical3	815.277	0.499237	0.128593	3.88231	0.000103471	0.000570156	OK	716.524	1012.78
Nabp2	Nabp2	564.624	0.540493	0.139244	3.88163	0.000103759	0.000571549	OK	490.342	713.188
Upk1b	Upk1b	95.0357	1.11585	0.287606	3.87979	0.000104546	0.000575689	OK	68.4165	148.274
Fkbp5	Fkbp5	2885.11	1.75917	0.453881	3.87585	0.000106255	0.000583919	OK	1607.29	5440.74
Il34	Il34	441.727	1.13688	0.293503	3.87348	0.000107292	0.000589418	OK	315.591	693.999
Zfp688	Zfp688	106.294	1.02868	0.265626	3.87266	0.000107656	0.00059082	OK	78.9282	161.026
Adamtsl5	Adamtsl5	72.9826	1.13753	0.293774	3.87212	0.000107891	0.00059191	OK	52.13	114.688
Ankrd13d	Ankrd13d	34.8603	1.6597	0.428706	3.87142	0.000108204	0.000593028	OK	20.2696	64.0418
Zbtb7b	Zbtb7b	1162.92	0.383861	0.0991708	3.8707	0.000108522	0.000594372	OK	1055.66	1377.45
Efna3	Efna3	25.2756	2.17626	0.562522	3.86875	0.000109395	0.000598549	OK	11.6303	52.5664
Pcsk9	Pcsk9	85.9856	0.965714	0.249887	3.8646	0.000111273	0.000608214	OK	65.2554	127.446
Rras2	Rras2	641.056	0.578008	0.149665	3.86202	0.000112454	0.000613641	OK	550.612	821.946
Hoxa1	Hoxa1	33.3752	1.5773	0.409037	3.85613	0.000115196	0.000627973	OK	20.089	59.9477
Upk3b	Upk3b	61.3234	1.33555	0.346543	3.85393	0.000116236	0.000633007	OK	40.6679	102.635
D330045A20Rik	D330045A20Rik	43.5127	1.34611	0.349709	3.84924	0.000118485	0.000644174	OK	28.7385	73.061
C1qa	C1qa	251.796	0.96258	0.25032	3.8454	0.000120356	0.000653473	OK	191.296	372.797
Pmvk	Pmvk	224.548	0.686695	0.178587	3.84515	0.000120477	0.000653914	OK	186.626	300.391
Tdrkh	Tdrkh	78.7002	1.06847	0.277896	3.84484	0.000120632	0.000654537	OK	57.6248	120.851
Hsd3b7	Hsd3b7	309.557	0.690454	0.179971	3.83648	0.000124809	0.000676078	OK	256.979	414.711
Tmc5	Tmc5	38.7325	1.51918	0.396202	3.83437	0.000125888	0.00068147	OK	23.878	68.4414
Pgs1	Pgs1	443.18	0.584861	0.152631	3.83186	0.000127179	0.000687769	OK	379.88	569.78
Cast	Cast	1339.52	0.497861	0.130066	3.82777	0.000129311	0.000698143	OK	1177.73	1663.09
Fbxl19	Fbxl19	281.696	0.699084	0.182744	3.82548	0.000130519	0.00070443	OK	233.226	378.636
Bzw2	Bzw2	418.541	0.760684	0.19898	3.82292	0.000131879	0.00071083	OK	339.882	575.86
Bdkrb2	Bdkrb2	16.8339	2.41046	0.630775	3.82143	0.00013268	0.000714672	OK	6.90247	36.6967
Car13	Car13	81.3272	1.17776	0.308339	3.81968	0.000133625	0.000719528	OK	57.2425	129.497
Phf13	Phf13	224.393	0.645669	0.169164	3.81681	0.000135188	0.000727222	OK	188.858	295.462
Ptgs2	Ptgs2	31.3304	1.62268	0.425638	3.81235	0.00013765	0.000738513	OK	18.5041	56.9829
Vstm2b	Vstm2b	8.682	3.49397	0.916617	3.81181	0.000137952	0.000739403	OK	1.96328	22.1194
Mak16	Mak16	462.596	0.636193	0.166917	3.81144	0.000138159	0.000740272	OK	390.462	606.865
Hoxd8	Hoxd8	2060.98	0.623145	0.163686	3.80696	0.000140687	0.000753072	OK	1746.48	2689.97
Kng2	Kng2	5465.72	0.592207	0.155585	3.80633	0.000141045	0.000754739	OK	4674.82	7047.53
P2ry2	P2ry2	146.503	0.760951	0.200149	3.80192	0.000143576	0.000767027	OK	118.96	201.59
Rps7	Rps7	3445.77	0.5155	0.135609	3.80136	0.000143904	0.000768527	OK	3014.25	4308.83
Dtx4	Dtx4	346.246	1.05811	0.278611	3.7978	0.000145988	0.00077838	OK	254.455	529.826
Psme1	Psme1	886.655	0.548151	0.144369	3.79687	0.000146535	0.000781043	OK	768.285	1123.39
Fam76b	Fam76b	499.129	0.482622	0.127171	3.79506	0.000147611	0.00078626	OK	440.761	615.867
Tbc1d9	Tbc1d9	217.498	0.785986	0.207137	3.79451	0.000147934	0.000787725	OK	175.2	302.093
Gata3	Gata3	446.678	0.631387	0.166546	3.79107	0.000150002	0.000797174	OK	377.575	584.885
Raet1e	Raet1e	10.5174	3.81562	1.00661	3.79056	0.000150305	0.000798525	OK	1.96214	27.6278
Selenow	Selenow	594.828	0.747317	0.197225	3.78915	0.000151164	0.000802561	OK	485.09	814.304
Nsmf	Nsmf	708.503	0.70082	0.185077	3.78664	0.000152697	0.000809911	OK	586.278	952.952
Tep1	Tep1	621.584	0.490808	0.129639	3.78595	0.000153123	0.000811908	OK	547.614	769.524
Rpl4	Rpl4	8641.6	0.362475	0.0957476	3.78573	0.000153256	0.000812344	OK	7890.36	10144.1
Serpina6	Serpina6	5.01117	5.40987	1.42987	3.78348	0.000154648	0.000819194	OK	0.337724	14.3581
Lrrk1	Lrrk1	470.937	0.515628	0.136513	3.77714	0.000158641	0.00083925	OK	411.944	588.922
Vstm5	Vstm5	167.724	0.92396	0.244823	3.77399	0.00016066	0.000849383	OK	129.107	244.957
Fut2	Fut2	10.04	3.55124	0.941175	3.7732	0.000161168	0.000851792	OK	2.19489	25.7301
Tjp3	Tjp3	326.103	0.728847	0.193338	3.76981	0.00016337	0.000862869	OK	267.494	443.321
Hspb8	Hspb8	151.394	1.16087	0.308099	3.76786	0.000164653	0.000869084	OK	107.221	239.739
Ripk3	Ripk3	25.742	1.70496	0.452675	3.76642	0.000165604	0.000872972	OK	14.6811	47.8636
Llgl1	Llgl1	356.348	0.560258	0.148758	3.76624	0.000165726	0.000873333	OK	307.68	453.684
Pygb	Pygb	833.392	0.62483	0.165928	3.76567	0.000166106	0.000874766	OK	705.86	1088.46
Padi2	Padi2	63.9592	1.35917	0.361031	3.7647	0.00016675	0.00087759	OK	42.0288	107.82
Samd4	Samd4	129.144	0.837282	0.222402	3.76472	0.000166737	0.00087759	OK	102.314	182.803
Rpl18a	Rpl18a	4335.65	0.440307	0.116972	3.76422	0.000167069	0.000878988	OK	3874.7	5257.55
Mbd1	Mbd1	956.931	0.530396	0.140952	3.76296	0.000167916	0.000882894	OK	833.485	1203.82
Fgfr2	Fgfr2	438.898	0.507728	0.134928	3.76295	0.00016792	0.000882894	OK	384.794	547.104
Gas5	Gas5	788.916	0.537649	0.142926	3.76174	0.000168735	0.000886038	OK	685.695	995.358
Kcnj4	Kcnj4	6.7823	5.11303	1.35951	3.76093	0.000169283	0.000888628	OK	0.555806	19.2353
Ncald	Ncald	427.589	0.489484	0.130179	3.7601	0.000169848	0.000891017	OK	376.847	529.072
Znrf1	Znrf1	513.777	0.485	0.128995	3.75983	0.000170029	0.00089168	OK	453.388	634.555
Tctn1	Tctn1	393.315	0.651376	0.173283	3.75903	0.000170573	0.000893831	OK	330.455	519.035
Rrp1	Rrp1	2004.81	0.462903	0.123141	3.75913	0.000170504	0.000893831	OK	1780.31	2453.82
Col17a1	Col17a1	7.64486	3.87158	1.03048	3.75706	0.000171923	0.000900453	OK	1.3785	20.1776
Ttc9	Ttc9	23.5953	1.83181	0.487676	3.75621	0.000172508	0.000902707	OK	12.7317	45.3227
Ppp1r3f	Ppp1r3f	41.1435	1.42451	0.379243	3.75619	0.000172519	0.000902707	OK	26.3502	70.73
Crem	Crem	290.974	0.577035	0.153643	3.7557	0.00017286	0.000904201	OK	249.993	372.935
Fam53b	Fam53b	639.21	0.525353	0.139885	3.7556	0.000172929	0.000904272	OK	557.566	802.497
Scarb1	Scarb1	313.031	0.607201	0.161743	3.75411	0.000173958	0.000908774	OK	266.538	406.017
Rpl14	Rpl14	3594.83	0.448458	0.119528	3.7519	0.000175501	0.000915371	OK	3205.3	4373.89
Mcub	Mcub	30.8178	1.76888	0.471878	3.74859	0.000177833	0.000926048	OK	17.096	58.2614
Spock2	Spock2	29.0268	1.64271	0.438329	3.74766	0.000178494	0.000929197	OK	16.9995	53.0813
Kcnq1	Kcnq1	541.007	0.629271	0.16792	3.74744	0.00017865	0.000929712	OK	457.604	707.813
Rgl3	Rgl3	968.86	0.565904	0.151051	3.74645	0.000179355	0.00093308	OK	835.148	1236.28
Ap2m1	Ap2m1	4836.02	0.457259	0.122064	3.74607	0.000179629	0.00093421	OK	4301.32	5905.41
Inha	Inha	44.926	1.35525	0.361806	3.74578	0.000179831	0.000934962	OK	29.5669	75.6442
Clcnkb	Clcnkb	3009.71	0.505722	0.135052	3.74464	0.000180655	0.000938946	OK	2640.23	3748.68
Upk1a	Upk1a	88.5988	1.14115	0.305275	3.73812	0.000185402	0.000961473	OK	63.201	139.394
Zfp362	Zfp362	438.473	0.495978	0.13276	3.7359	0.000187047	0.000969386	OK	385.722	543.975
Fbrsl1	Fbrsl1	876.834	0.414284	0.110928	3.73472	0.000187923	0.000972687	OK	789.316	1051.87
Ppcdc	Ppcdc	372.075	0.639988	0.171437	3.73307	0.000189158	0.000978457	OK	313.695	488.836
Zswim4	Zswim4	237.098	0.697815	0.186986	3.73191	0.000190033	0.000982358	OK	196.379	318.536
Pold1	Pold1	116.132	0.851424	0.228364	3.72836	0.000192733	0.000995056	OK	91.5801	165.236
1110004F10Rik	1110004F10Rik	1032.2	0.476189	0.127764	3.72709	0.000193701	0.000999102	OK	913.16	1270.26
Zfp54	Zfp54	101.781	0.8694	0.233531	3.72285	0.000196987	0.00101509	OK	79.7887	145.766
Tspan33	Tspan33	816.721	0.946187	0.254298	3.72078	0.000198607	0.00102263	OK	623.964	1202.24
Qpctl	Qpctl	197.46	0.647218	0.173958	3.72055	0.00019879	0.00102276	OK	166.112	260.156
Uhrf1	Uhrf1	58.5259	1.64204	0.441436	3.71977	0.000199404	0.00102527	OK	34.2853	107.007
Zfp995	Zfp995	62.8649	1.10399	0.296855	3.71896	0.000200048	0.00102793	OK	45.4501	97.6944
Adamts4	Adamts4	62.0896	1.93505	0.520523	3.71751	0.000201197	0.00103322	OK	31.9834	122.302
Gbp8	Gbp8	41.2222	1.49881	0.403536	3.7142	0.000203844	0.00104612	OK	25.6245	72.4175
Apobec3	Apobec3	204.813	0.908276	0.244675	3.71217	0.000205492	0.00105391	OK	158.491	297.456
Arid5a	Arid5a	52.1535	1.16088	0.312731	3.71208	0.000205561	0.00105394	OK	36.9364	82.5876
Medag	Medag	18.0623	2.1597	0.582198	3.70955	0.000207625	0.00106385	OK	8.37744	37.4321
Cep85	Cep85	749.955	0.697152	0.188024	3.70779	0.000209077	0.00107028	OK	621.286	1007.29
Plekhg2	Plekhg2	388.158	0.658668	0.177741	3.70578	0.000210745	0.00107848	OK	325.397	513.679
Isg20	Isg20	44.3307	1.58337	0.427337	3.7052	0.000211223	0.00108059	OK	26.616	79.7599
Deaf1	Deaf1	513.878	0.45803	0.123629	3.70486	0.000211509	0.00108171	OK	456.962	627.712
Ppp1r9b	Ppp1r9b	1015.74	0.422878	0.114223	3.70221	0.000213734	0.00109274	OK	912.175	1222.86
2310043M15Rik	2310043M15Rik	6.02413	4.90129	1.32421	3.70131	0.000214492	0.00109618	OK	0.56682	16.9387
Neu3	Neu3	69.0117	1.10676	0.299023	3.70125	0.00021454	0.00109618	OK	49.8446	107.346
Mpzl1	Mpzl1	386.712	0.544606	0.147207	3.69959	0.000215951	0.0011027	OK	335.433	489.27
Ovgp1	Ovgp1	42.077	1.50947	0.408249	3.69743	0.000217796	0.00111107	OK	26.0428	74.1454
Rem2	Rem2	8.22927	4.02571	1.08898	3.69676	0.000218373	0.00111367	OK	1.34997	21.9879
Sfxn3	Sfxn3	460.354	0.702933	0.190195	3.69586	0.000219145	0.0011169	OK	380.687	619.687
Hrct1	Hrct1	28.1502	1.70566	0.461644	3.69476	0.000220096	0.00112105	OK	16.0498	52.3509
Tmem63a	Tmem63a	345.036	0.666223	0.180322	3.69462	0.000220213	0.0011213	OK	288.579	457.949
Sumo3	Sumo3	1314.44	0.428521	0.115994	3.69433	0.000220466	0.00112224	OK	1178.57	1586.18
Fgf11	Fgf11	97.1683	0.84511	0.228865	3.69261	0.000221966	0.00112881	OK	76.7845	137.936
Smyd2	Smyd2	319.284	0.652411	0.176725	3.69166	0.000222794	0.00113267	OK	268.171	421.51
Rfx7	Rfx7	912.121	0.41442	0.112314	3.68984	0.000224393	0.00114044	OK	821.049	1094.26
Elf4	Elf4	134.535	0.787199	0.213381	3.68917	0.000224984	0.00114309	OK	108.329	186.946
Irf9	Irf9	341.239	0.679543	0.184209	3.68897	0.000225162	0.00114364	OK	284.237	455.243
Gsdmc3	Gsdmc3	100.252	1.22709	0.332688	3.68841	0.000225663	0.00114583	OK	69.2833	162.188
Dopey2	Dopey2	378.145	0.604769	0.164037	3.68679	0.000227098	0.00115239	OK	322.215	490.004
Bicc1	Bicc1	3648.55	0.438563	0.118978	3.6861	0.000227718	0.0011549	OK	3262.25	4421.17
Brms1	Brms1	335.524	0.558261	0.151554	3.68357	0.000229989	0.00116561	OK	289.87	426.832
Clec2d	Clec2d	645.525	0.619306	0.168263	3.68057	0.000232709	0.00117867	OK	547.653	841.27
Ugt1a6b	Ugt1a6b	1003.59	0.719237	0.195438	3.68013	0.000233117	0.00118	OK	825.7	1359.36
Tcim	Tcim	482.913	0.596638	0.162184	3.67878	0.000234352	0.00118477	OK	412.489	623.762
Ppp4r4	Ppp4r4	150.452	0.743117	0.202023	3.67837	0.000234729	0.00118631	OK	122.859	205.639
Mroh7	Mroh7	375.622	0.689586	0.18748	3.67818	0.000234907	0.00118685	OK	311.907	503.051
Rbp1	Rbp1	156.461	0.898637	0.244347	3.67772	0.000235331	0.00118862	OK	121.466	226.451
Gna15	Gna15	16.0473	2.13722	0.581232	3.67706	0.000235942	0.00119096	OK	7.52318	33.0955
Usp53	Usp53	473.287	0.667074	0.181434	3.67669	0.000236284	0.00119232	OK	395.742	628.378
Llgl2	Llgl2	1752.99	0.53524	0.145588	3.67641	0.000236537	0.00119323	OK	1524.7	2209.57
Bmpr1b	Bmpr1b	213.492	0.611453	0.16643	3.67394	0.000238835	0.00120408	OK	181.552	277.374
Dhps	Dhps	215.196	0.622683	0.169533	3.67293	0.000239784	0.00120737	OK	182.383	280.822
Mprip	Mprip	4291.19	0.320511	0.0872623	3.67296	0.000239759	0.00120737	OK	3962.59	4948.37
Gm13648	Gm13648	104.786	1.07794	0.293493	3.67281	0.000239898	0.00120757	OK	76.467	161.424
Psmd10	Psmd10	512.603	0.726039	0.197778	3.67098	0.000241626	0.00121589	OK	420.845	696.117
Zfp53	Zfp53	111.726	0.849487	0.231531	3.669	0.000243498	0.00122456	OK	88.1613	158.854
Zfp958	Zfp958	260.331	0.568449	0.154958	3.6684	0.000244071	0.00122706	OK	224.235	332.524
C1qtnf5	C1qtnf5	101.867	1.28828	0.35121	3.66812	0.000244337	0.00122801	OK	68.7925	168.017
Elf5	Elf5	78.8069	0.993743	0.270959	3.66751	0.000244928	0.00123051	OK	59.2334	117.954
Psca	Psca	176.857	1.01808	0.277678	3.66642	0.000245969	0.00123507	OK	131.812	266.949
Plekho1	Plekho1	147.648	0.760361	0.207416	3.66588	0.000246492	0.00123694	OK	119.912	203.12
Ift74	Ift74	347.721	0.501448	0.136786	3.66594	0.000246434	0.00123694	OK	305.408	432.346
Ier3	Ier3	835.475	1.06257	0.289859	3.66579	0.000246572	0.00123696	OK	613.022	1280.38
Gins2	Gins2	42.3769	1.62053	0.442094	3.66558	0.000246781	0.00123763	OK	25.051	77.0286
Ripk4	Ripk4	477.692	0.51224	0.139806	3.66393	0.000248376	0.00124486	OK	418.262	596.551
Gm10560	Gm10560	29.4319	1.48888	0.407022	3.65799	0.000254198	0.00127169	OK	18.3692	51.5572
Tead3	Tead3	361.615	0.650976	0.177969	3.65782	0.000254374	0.00127179	OK	303.858	477.128
Clec18a	Clec18a	15.1817	2.57071	0.703131	3.65609	0.000256096	0.00127982	OK	5.73542	34.0742
Cad	Cad	293.822	0.588477	0.160969	3.65584	0.000256344	0.00128046	OK	251.585	378.297
Ppp1r12c	Ppp1r12c	615.808	0.429195	0.117417	3.6553	0.000256878	0.00128273	OK	552.049	743.325
Ccl2	Ccl2	15.0054	2.38881	0.65378	3.65385	0.000258342	0.00128965	OK	6.22007	32.5761
1110012L19Rik	1110012L19Rik	198.397	0.693593	0.189838	3.65361	0.000258582	0.00129045	OK	164.54	266.111
Cldn6	Cldn6	29.7648	1.82304	0.499096	3.65268	0.000259521	0.00129435	OK	16.1232	57.0479
Msn	Msn	3427.26	0.543231	0.148778	3.65128	0.000260937	0.00130022	OK	2973.99	4333.8
Lage3	Lage3	346.894	0.623289	0.170756	3.65017	0.000262066	0.00130504	OK	293.947	452.79
Zfp462	Zfp462	476.225	0.516169	0.141414	3.65006	0.00026218	0.00130521	OK	416.505	595.665
Rock2	Rock2	1795.87	0.417767	0.114677	3.643	0.000269477	0.00133786	OK	1615.06	2157.49
Mapk8ip3	Mapk8ip3	887.672	0.411651	0.113056	3.64111	0.000271461	0.0013473	OK	799.655	1063.71
Ppp2r5d	Ppp2r5d	582.093	0.501599	0.137807	3.63988	0.000272769	0.00135297	OK	511.238	723.802
St8sia2	St8sia2	11.2905	2.72621	0.749041	3.63959	0.000273068	0.00135369	OK	3.93072	26.0101
Sap25	Sap25	104.678	1.1525	0.317092	3.6346	0.000278411	0.00137718	OK	74.363	165.308
Plcb4	Plcb4	370.009	0.588931	0.162042	3.63444	0.000278588	0.00137764	OK	316.777	476.474
Tchh	Tchh	570.378	0.636937	0.175449	3.63033	0.000283057	0.00139889	OK	481.328	748.477
Ihh	Ihh	261.967	0.927015	0.25548	3.62852	0.000285046	0.00140829	OK	201.444	383.013
Spint2	Spint2	3700.53	0.526377	0.145241	3.62416	0.000289906	0.00143143	OK	3226.92	4647.75
Med10	Med10	308.678	0.697527	0.192511	3.62332	0.000290849	0.00143565	OK	255.689	414.657
Cbx6	Cbx6	1530.56	0.442992	0.122288	3.62254	0.000291727	0.00143912	OK	1366.81	1858.06
Apela	Apela	561.83	0.674719	0.186357	3.62058	0.000293943	0.00144917	OK	468.675	748.139
Rps15a	Rps15a	2008.7	0.49157	0.13579	3.62008	0.000294511	0.00145153	OK	1769.27	2487.55
Ackr4	Ackr4	9.12328	3.34158	0.923502	3.61838	0.000296454	0.00146023	OK	2.25505	22.8598
Il7	Il7	40.0604	1.37959	0.382153	3.61005	0.00030614	0.00150356	OK	26.1153	67.9505
Stk25	Stk25	1452.74	0.425227	0.117882	3.60722	0.000309494	0.00151849	OK	1303.77	1750.68
Lypla2	Lypla2	733.059	0.512381	0.142193	3.60343	0.000314047	0.00153944	OK	641.832	915.512
F8a	F8a	217.969	0.808395	0.224507	3.60076	0.000317294	0.00155395	OK	174.317	305.274
Tfap2b	Tfap2b	1459.87	0.672933	0.18693	3.59992	0.000318316	0.00155849	OK	1218.48	1942.64
Tapbp	Tapbp	1692.77	0.456535	0.12686	3.59873	0.000319781	0.00156425	OK	1505.91	2066.48
Colgalt1	Colgalt1	784.419	0.514551	0.143039	3.59727	0.000321572	0.00157254	OK	686.371	980.515
Scrib	Scrib	826.516	0.392363	0.109079	3.59704	0.000321855	0.00157345	OK	748.534	982.481
Irx5	Irx5	53.2037	1.16134	0.322975	3.59576	0.00032345	0.0015803	OK	37.6739	84.2634
Ifit1	Ifit1	128.822	0.815459	0.226814	3.59528	0.000324046	0.00158226	OK	102.788	180.892
Sim2	Sim2	292.478	0.586539	0.163187	3.59427	0.000325302	0.00158792	OK	250.578	376.278
Cd68	Cd68	86.307	1.03711	0.288556	3.59415	0.000325452	0.00158818	OK	63.8977	131.126
Tnfsf12	Tnfsf12	363.178	0.499337	0.138971	3.59309	0.000326774	0.00159367	OK	319.178	451.178
Gtf3c1	Gtf3c1	1941.57	0.461839	0.128627	3.59054	0.00033	0.00160844	OK	1724.67	2375.38
Pcdh8	Pcdh8	21.9005	2.08294	0.581053	3.58476	0.000337389	0.00164249	OK	10.5347	44.6321
Zfp948	Zfp948	183.675	0.693524	0.193518	3.58376	0.000338681	0.00164779	OK	152.333	246.358
Trim46	Trim46	73.6793	1.09915	0.306867	3.58184	0.000341184	0.00165849	OK	53.3614	114.315
Glb1l2	Glb1l2	3167	0.465731	0.130023	3.58191	0.000341091	0.00165849	OK	2810.1	3880.8
Ralb	Ralb	948.736	0.379918	0.106221	3.57668	0.000347992	0.00168906	OK	862.156	1121.9
Ccnf	Ccnf	19.202	1.93924	0.542414	3.57519	0.000349971	0.00169715	OK	9.87245	37.8611
Arhgap8	Arhgap8	61.0268	1.16119	0.324926	3.5737	0.000351979	0.00170638	OK	43.2159	96.6486
B3galnt2	B3galnt2	674.731	0.558235	0.156436	3.56846	0.000359088	0.00173981	OK	582.927	858.34
Hoxc9	Hoxc9	104.028	0.992498	0.278163	3.56804	0.000359661	0.00174207	OK	78.2242	155.637
Pfn2	Pfn2	1057.96	0.566456	0.158898	3.56491	0.000363984	0.00176196	OK	911.805	1350.27
Gem	Gem	162.186	1.15567	0.324439	3.56206	0.000367954	0.00178065	OK	115.083	256.392
Cracr2b	Cracr2b	135.32	0.702939	0.197381	3.56133	0.000368982	0.00178456	OK	111.902	182.156
Tmem184b	Tmem184b	589.115	0.535414	0.150421	3.55945	0.000371634	0.00179579	OK	512.369	742.606
Ptpn1	Ptpn1	925.39	0.456286	0.128216	3.55874	0.000372634	0.00180009	OK	823.3	1129.57
Tubg2	Tubg2	14.1849	2.1118	0.593529	3.55804	0.000373627	0.00180328	OK	6.73089	29.093
Ntn4	Ntn4	1490.65	0.53339	0.149942	3.5573	0.000374692	0.00180773	OK	1297.22	1877.5
Syt8	Syt8	14.7211	2.57387	0.723628	3.55689	0.000375268	0.00180959	OK	5.55231	33.0586
Ephb2	Ephb2	268.607	0.78336	0.220319	3.55558	0.00037715	0.00181759	OK	216.552	372.716
Rnh1	Rnh1	1798.91	0.493291	0.138775	3.55462	0.000378528	0.00182289	OK	1583.7	2229.31
Epb41l1	Epb41l1	1417.44	0.428726	0.120612	3.55458	0.000378586	0.00182289	OK	1270.85	1710.62
Phpt1	Phpt1	359.399	0.666378	0.187507	3.55388	0.000379597	0.00182723	OK	300.577	477.041
Ppfia3	Ppfia3	21.2034	1.97367	0.55545	3.55328	0.000380457	0.00183082	OK	10.7311	42.1481
Eif2ak2	Eif2ak2	520.848	0.476962	0.134235	3.55318	0.000380604	0.00183099	OK	460.682	641.181
Nptx1	Nptx1	9.7187	2.72517	0.767006	3.553	0.000380869	0.00183118	OK	3.38537	22.3854
Brpf1	Brpf1	568.53	0.452723	0.127418	3.55306	0.000380777	0.00183118	OK	506.317	692.956
Sin3b	Sin3b	967.816	0.474335	0.133517	3.55261	0.000381424	0.00183331	OK	856.657	1190.13
Zfpm1	Zfpm1	156.306	0.721218	0.203053	3.55188	0.000382493	0.00183682	OK	128.521	211.876
Tcf12	Tcf12	1038.21	0.345793	0.0973929	3.55049	0.000384512	0.00184598	OK	952.242	1210.16
Mmp15	Mmp15	75.2173	1.04799	0.2953	3.54892	0.000386818	0.0018565	OK	55.4747	114.703
Lpar2	Lpar2	264.342	0.649403	0.183069	3.54732	0.000389176	0.00186726	OK	222.228	348.569
Gstp3	Gstp3	9.55506	2.83436	0.799085	3.54701	0.000389633	0.00186885	OK	3.13889	22.3874
Muc20	Muc20	473.261	0.560685	0.158076	3.54694	0.000389735	0.00186885	OK	408.575	602.635
Pak4	Pak4	619.802	0.542359	0.152991	3.54504	0.000392555	0.00188126	OK	537.968	783.471
Msantd3	Msantd3	73.8983	1.07515	0.303467	3.5429	0.000395752	0.00189436	OK	53.9805	113.734
Slc2a6	Slc2a6	12.6694	2.59053	0.732466	3.53672	0.000405129	0.00193696	OK	4.73728	28.5335
Spire2	Spire2	93.7983	0.910199	0.257433	3.53567	0.000406738	0.00194352	OK	72.5374	136.32
Bcl10	Bcl10	419.757	0.499184	0.141185	3.53569	0.000406719	0.00194352	OK	368.918	521.434
Rbfox2	Rbfox2	536.368	0.499854	0.141528	3.53183	0.000412688	0.00196906	OK	471.316	666.474
F13a1	F13a1	21.6297	1.75891	0.498072	3.53144	0.000413304	0.00197142	OK	12.0512	40.7865
Sec16b	Sec16b	115.502	0.857177	0.242738	3.53129	0.000413542	0.00197198	OK	90.9112	164.685
Rpl8	Rpl8	5292.05	0.444783	0.126023	3.52938	0.000416534	0.00198502	OK	4723.48	6429.18
Slc10a6	Slc10a6	23.6912	2.06267	0.58453	3.52877	0.000417489	0.00198789	OK	11.505	48.0634
Slc38a2	Slc38a2	2122.43	0.446811	0.126731	3.52567	0.00042242	0.0020102	OK	1893.32	2580.65
Aebp2	Aebp2	1505.74	0.337471	0.0957604	3.52412	0.000424897	0.0020208	OK	1384.14	1748.92
Vgf	Vgf	4.42978	5.21069	1.47929	3.52242	0.000427621	0.00203257	OK	0.340475	12.6084
Krtcap3	Krtcap3	75.3455	1.23037	0.349311	3.52228	0.000427857	0.0020331	OK	52.007	122.023
Fcgr3	Fcgr3	98.5683	1.20121	0.341211	3.52042	0.00043086	0.00204677	OK	68.7795	158.146
Tpbg	Tpbg	44.7465	1.47517	0.419115	3.51972	0.000432001	0.00205159	OK	28.0826	78.0741
Ccdc102a	Ccdc102a	68.6175	0.994086	0.282482	3.51911	0.000432998	0.00205573	OK	51.5686	102.715
Nkx2-9	Nkx2-9	3.81604	5.78484	1.64452	3.51763	0.000435413	0.0020666	OK	0.200378	11.0474
Ufsp1	Ufsp1	138.518	0.720364	0.2048	3.5174	0.0004358	0.00206783	OK	113.926	187.704
Calm2	Calm2	2819.46	0.347053	0.0987078	3.51597	0.000438156	0.0020778	OK	2585.11	3288.16
Ano1	Ano1	192.799	0.628174	0.178699	3.51526	0.000439317	0.0020827	OK	163.131	252.136
Plin2	Plin2	1643.91	0.765085	0.217657	3.5151	0.000439582	0.00208335	OK	1333.09	2265.55
Jazf1	Jazf1	29.8176	1.94552	0.553901	3.51239	0.000444099	0.0021017	OK	15.2865	58.8797
Drap1	Drap1	1163.31	0.39386	0.112158	3.51166	0.000445317	0.00210685	OK	1053.12	1383.7
Pip5k1a	Pip5k1a	421.022	0.482901	0.13754	3.51098	0.000446461	0.00211165	OK	371.758	519.551
Gnb2	Gnb2	2535.25	0.403596	0.114965	3.51058	0.00044713	0.0021142	OK	2288.96	3027.84
Polm	Polm	170.397	0.703664	0.200471	3.51006	0.000448002	0.00211771	OK	140.877	229.438
Stk39	Stk39	802.902	0.592047	0.168693	3.50961	0.000448759	0.00212067	OK	686.753	1035.2
Ccl20	Ccl20	4.64029	5.27803	1.50652	3.50345	0.000459279	0.00216599	OK	0.341189	13.2385
Hr	Hr	43.3647	1.20721	0.344622	3.503	0.000460051	0.002169	OK	30.1919	69.7104
Arntl	Arntl	82.1514	1.52911	0.436636	3.50202	0.00046174	0.00217413	OK	50.4401	145.574
Uba52	Uba52	5892.2	0.36813	0.10512	3.50199	0.000461805	0.00217413	OK	5371.72	6933.16
Lzts2	Lzts2	659.333	0.426158	0.121882	3.49647	0.000471458	0.00221573	OK	591.568	794.861
Il17rb	Il17rb	206.99	1.01778	0.291564	3.49076	0.000481646	0.00226035	OK	154.286	312.398
Tspan12	Tspan12	862.058	0.607943	0.174178	3.49035	0.000482385	0.00226317	OK	733.857	1118.46
Dusp14	Dusp14	176.451	0.840577	0.240858	3.48993	0.000483149	0.0022661	OK	139.643	250.068
Cavin1	Cavin1	735.462	0.459696	0.131724	3.48984	0.000483313	0.00226622	OK	653.695	898.995
Hoxd9	Hoxd9	647.283	0.580235	0.166406	3.48687	0.000488711	0.00229021	OK	555.593	830.663
Rpl34-ps1	Rpl34-ps1	2112.44	0.463542	0.133011	3.48499	0.000492152	0.00230501	OK	1875.54	2586.23
2310022A10Rik	2310022A10Rik	172.787	0.692099	0.198601	3.48487	0.000492372	0.00230538	OK	143.366	231.627
Casp3	Casp3	439.006	0.472399	0.135576	3.48438	0.000493276	0.00230895	OK	388.798	539.424
Ly6e	Ly6e	7220.92	0.924954	0.265514	3.48363	0.000494665	0.00231436	OK	5556.52	10549.7
Slc35f5	Slc35f5	1079.96	0.408467	0.117396	3.47938	0.000502574	0.00234842	OK	973.736	1292.41
Dnaja2	Dnaja2	3621.68	0.348961	0.100321	3.47846	0.000504306	0.00235584	OK	3318.95	4227.15
Plxna2	Plxna2	531.25	0.564568	0.162315	3.47822	0.00050475	0.00235723	OK	458.113	677.523
Dtnb	Dtnb	606.069	0.523446	0.15053	3.47735	0.000506403	0.00236292	OK	528.951	760.306
Prc1	Prc1	33.9556	1.43534	0.412837	3.47676	0.000507505	0.00236739	OK	21.6533	58.5603
Uxs1	Uxs1	494.44	0.515121	0.148236	3.475	0.000510858	0.00238031	OK	432.566	618.187
Notch1	Notch1	630.767	0.521495	0.150103	3.47426	0.000512265	0.00238617	OK	550.817	790.666
Ptbp2	Ptbp2	428.633	0.486512	0.140037	3.47417	0.000512443	0.00238632	OK	378.088	529.722
AU015836	AU015836	4.79534	5.33007	1.5349	3.47259	0.000515457	0.00239967	OK	0.340687	13.7047
C1qc	C1qc	202.01	0.981896	0.282798	3.47208	0.00051644	0.00240356	OK	152.458	301.114
Gramd1a	Gramd1a	416.81	0.501767	0.144583	3.47045	0.000519585	0.00241682	OK	366.057	518.317
Slc16a5	Slc16a5	438.344	0.573135	0.165243	3.46845	0.000523476	0.00243284	OK	377.042	560.946
Nop56	Nop56	467.894	0.61333	0.176893	3.46723	0.000525845	0.00244245	OK	397.668	608.346
S100a13	S100a13	193.957	0.742709	0.214255	3.46647	0.000527338	0.00244799	OK	158.405	265.061
Arpc5	Arpc5	2280.86	0.484791	0.139887	3.46559	0.000529072	0.00245534	OK	2012.89	2816.8
Selenoi	Selenoi	500.55	0.420326	0.121321	3.46458	0.000531063	0.00246388	OK	449.835	601.982
Mrc1	Mrc1	122.719	1.0664	0.307928	3.46313	0.000533934	0.00247579	OK	89.9218	188.314
Rpl6	Rpl6	6125.63	0.390952	0.112905	3.46267	0.000534849	0.00247862	OK	5549.82	7277.25
Ap3m2	Ap3m2	136.893	0.717558	0.207283	3.46174	0.000536696	0.00248577	OK	112.688	185.304
Mob3a	Mob3a	161.302	0.670886	0.193848	3.46088	0.00053841	0.00249299	OK	134.716	214.475
Gm9855	Gm9855	543.802	0.402047	0.116233	3.45898	0.000542228	0.00250961	OK	491.183	649.04
Scand1	Scand1	778.824	0.581147	0.168071	3.45775	0.000544703	0.00251999	OK	668.32	999.833
Arhgap35	Arhgap35	2535.87	0.375517	0.108617	3.45724	0.000545732	0.00252403	OK	2307.22	2993.16
Med12	Med12	924.228	0.377004	0.109094	3.45578	0.000548704	0.00253633	OK	840.553	1091.58
Csrp1	Csrp1	972.356	0.475776	0.137698	3.45522	0.000549845	0.00254017	OK	860.323	1196.42
Arpc2	Arpc2	3596.28	0.455649	0.131909	3.45426	0.000551804	0.00254849	OK	3200.11	4388.63
Efcab5	Efcab5	22.9822	1.79027	0.518304	3.4541	0.000552139	0.00254932	OK	12.6303	43.6858
Tmed9	Tmed9	1355.59	0.439299	0.127194	3.45376	0.000552825	0.00255177	OK	1211.81	1643.15
Lrfn3	Lrfn3	83.3952	1.04551	0.302984	3.45071	0.000559112	0.00257786	OK	61.5599	127.066
Nudt14	Nudt14	221.431	0.728778	0.211527	3.44532	0.000570376	0.00262386	OK	181.638	301.017
Zfp850	Zfp850	56.9367	1.05068	0.305035	3.44445	0.000572228	0.00263089	OK	41.9526	86.9049
Carmil1	Carmil1	704.245	0.44482	0.129145	3.44434	0.000572464	0.00263124	OK	628.576	855.583
Spcs3	Spcs3	1699.62	0.496415	0.144136	3.44407	0.000573022	0.00263306	OK	1494.96	2108.95
Elob	Elob	1389.32	0.461303	0.133975	3.4432	0.000574879	0.0026401	OK	1234.3	1699.36
Tmem252	Tmem252	2225.18	0.719309	0.20899	3.44184	0.00057777	0.00265188	OK	1830.72	3014.09
Mbp	Mbp	296.701	0.620882	0.180548	3.43887	0.000584156	0.00267893	OK	251.596	386.909
Zfp580	Zfp580	65.282	1.20119	0.349473	3.43714	0.000587896	0.00269457	OK	45.5531	104.74
Rpusd1	Rpusd1	66.1534	0.956319	0.278553	3.43317	0.000596577	0.00273128	OK	50.3661	97.728
Cep250	Cep250	1042.03	0.340972	0.0993218	3.433	0.000596937	0.00273216	OK	956.981	1212.12
Wdhd1	Wdhd1	51.3849	1.0784	0.314147	3.43279	0.000597414	0.00273358	OK	37.4918	79.1712
Bex1	Bex1	38.8747	1.253	0.365077	3.43214	0.000598831	0.00273852	OK	26.6061	63.4119
Creld2	Creld2	350.034	0.47013	0.136991	3.43182	0.000599544	0.00274101	OK	310.201	429.701
Tnfrsf9	Tnfrsf9	4.18547	5.13094	1.4952	3.4316	0.000600039	0.00274251	OK	0.338994	11.8784
Ankrd6	Ankrd6	152.073	0.87798	0.25608	3.42854	0.000606836	0.00276969	OK	118.875	218.468
Ccdc71l	Ccdc71l	252.514	0.538964	0.157231	3.42784	0.000608407	0.00277608	OK	219.391	318.759
Parm1	Parm1	123.078	0.820877	0.239504	3.4274	0.000609396	0.00277981	OK	98.032	173.171
Atp6v0d2	Atp6v0d2	871	0.586188	0.171092	3.42615	0.000612192	0.00279101	OK	746.299	1120.4
Col4a2	Col4a2	3136.9	0.462124	0.134965	3.42402	0.000617019	0.00281144	OK	2786.23	3838.22
Nelfcd	Nelfcd	536.261	0.455141	0.132926	3.42403	0.000617006	0.00281144	OK	477.253	654.275
Slc35e3	Slc35e3	1751.46	0.413531	0.120833	3.42234	0.000620851	0.00282653	OK	1576.97	2100.44
Zfp648	Zfp648	26.5395	1.46497	0.428134	3.42175	0.000622193	0.00283027	OK	16.7246	46.1695
Klf13	Klf13	1348.05	0.644872	0.188469	3.42164	0.000622444	0.00283062	OK	1134.85	1774.46
AI413582	AI413582	107.819	0.912408	0.266828	3.41946	0.000627453	0.0028526	OK	83.3183	156.82
Prpf38a	Prpf38a	292.469	0.526299	0.154114	3.41501	0.000637806	0.00289644	OK	255.043	367.32
Adamtsl2	Adamtsl2	347.883	1.22564	0.358953	3.41449	0.000639004	0.00290026	OK	240.55	562.549
Crct1	Crct1	3.5435	5.67817	1.66329	3.41381	0.000640609	0.00290673	OK	0.199809	10.2309
Ctnnd2	Ctnnd2	12.4773	2.49475	0.731256	3.4116	0.000645834	0.002928	OK	4.90182	27.6281
Gab3	Gab3	15.2909	1.92192	0.56361	3.41003	0.000649569	0.00294231	OK	7.9237	30.0252
Kdm6b	Kdm6b	1072.73	0.391478	0.114822	3.40943	0.00065098	0.00294642	OK	971.757	1274.69
Ccdc28b	Ccdc28b	104.592	0.801831	0.235196	3.4092	0.00065154	0.00294812	OK	83.8234	146.13
Cfl1	Cfl1	4703.97	0.384041	0.112665	3.40869	0.000652763	0.00295284	OK	4269.88	5572.16
Tkt	Tkt	3671.49	0.346413	0.101662	3.40749	0.000655637	0.00296419	OK	3366.9	4280.66
Fam84a	Fam84a	314.076	0.770746	0.22649	3.403	0.000666502	0.00301164	OK	254.233	433.761
Smurf1	Smurf1	526.775	0.456953	0.134301	3.40244	0.000667863	0.00301559	OK	468.572	643.181
Klhl25	Klhl25	149.43	0.763493	0.224588	3.39953	0.000675019	0.00304169	OK	121.238	205.814
Ybx3	Ybx3	870.22	0.45698	0.134439	3.39915	0.000675944	0.00304502	OK	774.064	1062.53
Tcaf2	Tcaf2	86.3779	0.83949	0.24704	3.3982	0.000678304	0.00305396	OK	68.3836	122.367
Foxl2	Foxl2	3.69014	5.73633	1.69011	3.39406	0.000688638	0.00309621	OK	0.200153	10.6701
Inpp5k	Inpp5k	859.457	0.345584	0.101835	3.39358	0.000689855	0.00309977	OK	788.332	1001.71
Pdxk	Pdxk	2437.8	0.460982	0.135866	3.39292	0.000691526	0.00310491	OK	2165.98	2981.43
Prr13	Prr13	960.64	0.475668	0.140276	3.39095	0.0006965	0.00312294	OK	849.983	1181.95
St5	St5	630.166	0.507716	0.149802	3.38925	0.000700829	0.0031389	OK	552.487	785.525
Tmem145	Tmem145	4.29918	5.16223	1.52318	3.38912	0.000701183	0.00313962	OK	0.341127	12.2153
Mkl2	Mkl2	683.967	0.461941	0.136321	3.38863	0.000702433	0.00314362	OK	607.54	836.821
Ypel4	Ypel4	5.25039	4.69333	1.38546	3.38757	0.000705151	0.00315479	OK	0.565121	14.6209
Prpf40b	Prpf40b	453.507	0.49712	0.146798	3.38642	0.000708112	0.00316542	OK	398.817	562.888
Tuba1c	Tuba1c	954.343	0.590889	0.174517	3.38586	0.000709552	0.00317099	OK	816.568	1229.89
Rps6ka4	Rps6ka4	432.638	0.441549	0.130537	3.38256	0.000718133	0.00320319	OK	386.507	524.9
Cyb561	Cyb561	888.333	0.445118	0.131643	3.38126	0.000721536	0.00321573	OK	792.818	1079.36
Ccdc106	Ccdc106	24.7145	1.65052	0.4883	3.38013	0.000724507	0.00322748	OK	14.4263	45.2909
Mafb	Mafb	363.285	0.728639	0.215635	3.37903	0.000727414	0.00323927	OK	298.013	493.829
Oxr1	Oxr1	959.422	0.420396	0.12453	3.37587	0.000735823	0.00327314	OK	862.197	1153.87
Etnk1	Etnk1	4926.08	0.436153	0.129216	3.37539	0.000737119	0.00327801	OK	4407.48	5963.29
Mad2l2	Mad2l2	234.215	0.919919	0.272563	3.37507	0.000737979	0.00328094	OK	180.536	341.575
Zfp777	Zfp777	364.581	0.447728	0.132812	3.37114	0.000748579	0.003324	OK	325.142	443.458
Cdh1	Cdh1	3759.71	0.375379	0.111459	3.36787	0.000757514	0.00335862	OK	3420.84	4437.44
Tspyl2	Tspyl2	371.118	0.450844	0.133912	3.36672	0.000760673	0.00337171	OK	330.682	451.99
Wrap73	Wrap73	99.5643	0.776393	0.230639	3.36627	0.000761912	0.00337628	OK	80.4485	137.796
Dnajb5	Dnajb5	113.219	0.767309	0.228026	3.36501	0.000765416	0.00338997	OK	91.7469	156.162
Gm8979	Gm8979	33.6578	1.41	0.419197	3.36358	0.000769383	0.00340568	OK	21.6803	57.6127
Ddx41	Ddx41	781.934	0.519143	0.15434	3.36364	0.000769205	0.00340568	OK	683.289	979.225
Hebp2	Hebp2	62.7885	1.28038	0.380808	3.36227	0.00077304	0.00342002	OK	42.5298	103.306
Nfyb	Nfyb	358.163	0.452494	0.134633	3.36095	0.000776751	0.0034355	OK	318.99	436.508
BC029722	BC029722	558.128	0.440715	0.131145	3.36051	0.000777986	0.00344003	OK	498.733	676.919
Marveld2	Marveld2	334.2	0.527419	0.156953	3.36037	0.000778368	0.00344078	OK	291.339	419.921
Git1	Git1	972.205	0.426987	0.127085	3.35985	0.00077986	0.00344644	OK	872.083	1172.45
Med30	Med30	181.14	0.725704	0.216093	3.35829	0.000784271	0.00346312	OK	148.731	245.958
Eml2	Eml2	555.7	0.532647	0.158658	3.3572	0.000787357	0.00347486	OK	483.697	699.707
Doc2g	Doc2g	65.8436	1.17443	0.349989	3.35561	0.000791896	0.00349206	OK	46.4011	104.729
Ube2i	Ube2i	1892.8	0.391638	0.11672	3.35536	0.000792605	0.00349329	OK	1714.55	2249.29
S100a16	S100a16	574.22	0.512316	0.15275	3.35396	0.000796644	0.00351015	OK	502.77	717.12
Slc7a15	Slc7a15	5.86849	4.08426	1.21782	3.35374	0.000797271	0.00351196	OK	0.928448	15.7486
Tmem123	Tmem123	1501.52	0.479238	0.143032	3.35057	0.000806454	0.00354953	OK	1327.21	1850.14
Gstp1	Gstp1	3072.57	0.3815	0.113897	3.34952	0.000809523	0.00356016	OK	2790.97	3635.78
Aldh3b1	Aldh3b1	247.005	0.66194	0.197782	3.34681	0.00081747	0.00359219	OK	206.86	327.295
Ptbp3	Ptbp3	2625.48	0.372834	0.111405	3.34665	0.000817951	0.00359334	OK	2390.5	3095.44
Arhgap19	Arhgap19	46.5616	1.23655	0.36959	3.34574	0.000820619	0.00360215	OK	32.0647	75.5555
Gm9949	Gm9949	17.013	2.08229	0.622464	3.34523	0.000822142	0.00360689	OK	8.18618	34.6667
Gjb5	Gjb5	8.47808	2.95644	0.884284	3.34332	0.000827828	0.00363086	OK	2.60541	20.2234
P2ry6	P2ry6	37.7498	1.30118	0.389299	3.34236	0.000830701	0.0036415	OK	25.3678	62.5138
Atp8b1	Atp8b1	319.584	0.534594	0.159989	3.34145	0.00083341	0.00365043	OK	278.017	402.717
Grasp	Grasp	103.092	0.811692	0.242937	3.34117	0.000834265	0.00365319	OK	82.358	144.56
Odf2	Odf2	658.287	0.396639	0.118757	3.33992	0.000838021	0.00366668	OK	595.476	783.907
Map4k3	Map4k3	1455.23	0.37119	0.111133	3.34005	0.000837631	0.00366668	OK	1325.58	1714.53
Tmem165	Tmem165	542.104	0.469503	0.14065	3.33809	0.000843559	0.00368695	OK	480.499	665.315
Map1s	Map1s	225.386	0.57691	0.172939	3.33591	0.000850192	0.00371495	OK	193.65	288.858
Ankrd13b	Ankrd13b	268.876	0.692118	0.207631	3.3334	0.00085791	0.00374766	OK	223.094	360.442
Sertad1	Sertad1	192.696	0.764845	0.229545	3.332	0.000862234	0.00376151	OK	156.274	265.54
Btg3	Btg3	249.123	0.640101	0.192213	3.33016	0.000867956	0.00378343	OK	210.027	327.315
Ampd2	Ampd2	560.229	0.450604	0.135309	3.3302	0.000867851	0.00378343	OK	499.222	682.243
Ltbr	Ltbr	1155.79	0.388669	0.116725	3.32977	0.000869163	0.00378768	OK	1047.8	1371.76
Racgap1	Racgap1	52.6603	1.04707	0.31458	3.32848	0.000873207	0.00380327	OK	38.8509	80.279
Ncaph	Ncaph	26.7483	1.7572	0.527959	3.3283	0.000873783	0.00380476	OK	14.9142	50.4164
Prx	Prx	52.7236	1.1355	0.341492	3.32511	0.00088385	0.00384449	OK	37.6871	82.7965
Map1b	Map1b	214.134	0.761437	0.229038	3.32451	0.000885754	0.00384969	OK	173.849	294.705
Ncor2	Ncor2	1546.79	0.385188	0.115874	3.3242	0.000886711	0.00385282	OK	1403.61	1833.15
Gpatch4	Gpatch4	217.457	0.605789	0.182274	3.3235	0.000888949	0.00386048	OK	185.237	281.896
Stk17b	Stk17b	222.294	0.591187	0.177985	3.32155	0.000895184	0.00388445	OK	190.185	286.511
Srp72	Srp72	2241	0.345994	0.104287	3.3177	0.000907622	0.00393528	OK	2055.32	2612.36
Fbxo4	Fbxo4	279.83	0.52787	0.159111	3.31761	0.000907898	0.00393543	OK	243.91	351.669
Sult5a1	Sult5a1	31.1962	1.41074	0.425574	3.31491	0.000916741	0.00396954	OK	20.0889	53.4109
Foxm1	Foxm1	35.1528	1.27749	0.385423	3.31451	0.000918045	0.00397413	OK	23.8369	57.7846
Cpped1	Cpped1	1646.44	0.384864	0.116151	3.31347	0.000921458	0.00398573	OK	1494.16	1950.99
Grik5	Grik5	285.859	0.573011	0.172992	3.31236	0.000925127	0.00399947	OK	245.891	365.794
Nppc	Nppc	4.95364	4.61703	1.39396	3.31216	0.000925789	0.00400127	OK	0.559956	13.741
Tfdp1	Tfdp1	597.539	0.425896	0.128601	3.31177	0.000927074	0.00400577	OK	536.164	720.287
Psme2	Psme2	656.334	0.471337	0.142349	3.31113	0.000929184	0.00401276	OK	581.445	806.112
Tmem35a	Tmem35a	144.933	0.77795	0.234976	3.31076	0.000930414	0.004017	OK	117.048	200.702
Rab13	Rab13	148.147	0.667528	0.201681	3.30982	0.000933575	0.00402638	OK	123.857	196.728
Enah	Enah	1215.94	0.44726	0.135345	3.30458	0.000951191	0.00409802	OK	1084.55	1478.72
Pabpn1	Pabpn1	2588.96	0.434551	0.131523	3.30399	0.000953188	0.00410524	OK	2317.44	3132
Lsm14b	Lsm14b	932.371	0.403762	0.122206	3.30394	0.000953371	0.00410524	OK	841.755	1113.6
Plcxd1	Plcxd1	94.6106	0.986913	0.298746	3.30352	0.000954807	0.00411034	OK	71.2798	141.272
Ndufb6	Ndufb6	1830.07	0.361751	0.109556	3.30198	0.000960035	0.00413066	OK	1671.31	2147.6
Dtymk	Dtymk	345.689	0.563143	0.170551	3.3019	0.000960318	0.00413079	OK	298.224	440.621
Uvssa	Uvssa	780.603	0.386575	0.117133	3.3003	0.000965819	0.00415226	OK	708.075	925.657
Slc4a8	Slc4a8	254.787	0.557585	0.169085	3.29766	0.000974949	0.00418819	OK	220.162	324.035
Fdps	Fdps	348.339	0.533237	0.161711	3.29747	0.000975596	0.00418987	OK	303.152	438.713
Mettl22	Mettl22	66.2023	0.945867	0.286913	3.29671	0.000978258	0.00420019	OK	50.5831	97.4407
Nav2	Nav2	770.389	0.519937	0.157727	3.29644	0.000979192	0.0042031	OK	673.046	965.076
Fosb	Fosb	12.2926	2.60831	0.79129	3.29628	0.000979758	0.00420391	OK	4.55399	27.7697
Aoc2	Aoc2	75.1702	0.990314	0.300438	3.29624	0.000979898	0.00420391	OK	56.5669	112.377
Rps2	Rps2	5586.12	0.435149	0.132027	3.29591	0.000981029	0.00420655	OK	4999.43	6759.49
Sirt6	Sirt6	116.035	0.908823	0.275937	3.29359	0.000989173	0.00423812	OK	89.7756	168.555
Mkl1	Mkl1	311.122	0.567165	0.172345	3.29088	0.000998751	0.00427579	OK	268.085	397.197
Rbm5	Rbm5	1320.83	0.390762	0.118774	3.28996	0.001002	0.00428744	OK	1196.74	1569.02
Ino80b	Ino80b	222.991	0.544178	0.165417	3.28973	0.00100283	0.00428989	OK	193.446	282.081
Mapkapk2	Mapkapk2	1735.93	0.324798	0.0987784	3.28815	0.0010085	0.00431185	OK	1601.17	2005.45
Mfsd13a	Mfsd13a	212.462	0.59544	0.181094	3.28802	0.00100895	0.00431266	OK	181.543	274.3
Dhh	Dhh	21.0875	1.76951	0.538267	3.28742	0.00101111	0.00431964	OK	11.695	39.8725
Cdc42ep4	Cdc42ep4	368.775	0.676438	0.205785	3.28711	0.00101221	0.00432205	OK	307.467	491.391
Ly6a	Ly6a	10227.8	0.76583	0.23308	3.28569	0.00101732	0.00434275	OK	8292.02	14099.3
Rasl12	Rasl12	126.45	1.1697	0.35631	3.2828	0.00102781	0.00438544	OK	89.266	200.817
Megf8	Megf8	1114.36	0.330733	0.100768	3.28211	0.00103035	0.00439488	OK	1026.22	1290.63
Irf1	Irf1	395.708	0.628837	0.19181	3.27843	0.00104387	0.00444557	OK	334.748	517.627
Ccdc184	Ccdc184	8.26434	3.14646	0.95997	3.27767	0.00104668	0.00445524	OK	2.28405	20.2249
Elmsan1	Elmsan1	418.155	0.488237	0.14897	3.27742	0.0010476	0.004458	OK	368.664	517.136
Zwilch	Zwilch	40.4388	1.37669	0.420134	3.27679	0.00104995	0.00446563	OK	26.392	68.5325
Cryab	Cryab	2190.18	0.74977	0.228907	3.27544	0.00105497	0.00448464	OK	1784.74	3001.08
Ap2b1	Ap2b1	2263.19	0.385306	0.117741	3.2725	0.00106602	0.0045269	OK	2053.62	2682.31
Uprt	Uprt	502.612	0.466552	0.14259	3.27198	0.00106797	0.00453318	OK	445.868	616.101
Srgap2	Srgap2	613.44	0.419183	0.128187	3.2701	0.00107511	0.00456073	OK	551.461	737.397
Wnt5a	Wnt5a	326.522	0.539754	0.165226	3.26677	0.00108781	0.00461222	OK	283.626	412.314
Ctnna1	Ctnna1	6217.6	0.336427	0.102992	3.26652	0.00108879	0.00461276	OK	5717.12	7218.58
Egr2	Egr2	14.034	2.47962	0.759126	3.26641	0.00108919	0.00461326	OK	5.55618	30.9896
Hs6st1	Hs6st1	2650.15	0.410841	0.125833	3.26497	0.00109476	0.00463567	OK	2387.91	3174.64
Fam234b	Fam234b	507.239	0.571049	0.174958	3.26392	0.00109884	0.0046505	OK	436.572	648.572
Ndufa7	Ndufa7	1383.07	0.456749	0.139984	3.26286	0.00110293	0.00466662	OK	1230.33	1688.55
Plekha1	Plekha1	1592.98	0.359512	0.110189	3.2627	0.00110358	0.00466816	OK	1455.67	1867.61
Morc3	Morc3	471.329	0.396393	0.1215	3.2625	0.00110436	0.00467022	OK	426.386	561.215
Mri1	Mri1	264.536	0.609203	0.186778	3.26165	0.00110766	0.00468178	OK	225.11	343.387
Wdr35	Wdr35	653.597	0.400951	0.12295	3.2611	0.00110983	0.00468971	OK	590.532	779.726
C1qtnf4	C1qtnf4	47.1764	1.24894	0.383054	3.26047	0.00111229	0.0046989	OK	32.3372	76.8546
Cchcr1	Cchcr1	122.914	0.889578	0.272844	3.26039	0.00111258	0.00469891	OK	95.7114	177.318
Ms4a6c	Ms4a6c	59.4487	1.16771	0.358183	3.26011	0.0011137	0.00470241	OK	41.9978	94.3505
Actg1	Actg1	14879.4	0.450567	0.138245	3.25919	0.00111732	0.00471646	OK	13259.2	18119.7
Scn3b	Scn3b	6.57882	3.23051	0.991851	3.25705	0.00112578	0.00475031	OK	1.7334	16.2697
Hsd17b14	Hsd17b14	73.4694	0.925324	0.284127	3.25672	0.00112707	0.00475396	OK	56.5278	107.353
Ffar4	Ffar4	13.7293	2.44535	0.750901	3.25656	0.00112772	0.00475544	OK	5.53112	30.1258
Neurl1b	Neurl1b	551.091	0.523712	0.160859	3.25573	0.00113103	0.00476571	OK	480.932	691.411
Dmrt2	Dmrt2	122.714	1.00288	0.308054	3.25554	0.00113176	0.00476755	OK	91.9436	184.255
Nectin4	Nectin4	64.019	1.02269	0.314573	3.25105	0.0011498	0.00484106	OK	47.6366	96.7836
4933427D14Rik	4933427D14Rik	251.262	0.54997	0.169323	3.24805	0.00116197	0.00488975	OK	217.602	318.582
Adprhl2	Adprhl2	250.051	0.544105	0.167538	3.24766	0.00116358	0.00489527	OK	216.925	316.302
Stx1a	Stx1a	29.3735	1.49881	0.461669	3.2465	0.00116835	0.00491405	OK	18.2592	51.6021
Tpd52	Tpd52	3395.61	0.409736	0.126249	3.24545	0.00117264	0.00492956	OK	3060.54	4065.75
Ppp2r5b	Ppp2r5b	489.454	0.531394	0.163839	3.24339	0.00118116	0.0049622	OK	426.19	615.983
Sh3rf1	Sh3rf1	846.321	0.394499	0.121633	3.24335	0.00118132	0.0049622	OK	766.02	1006.92
Fbxo2	Fbxo2	37.2526	1.279	0.394377	3.2431	0.00118236	0.00496528	OK	25.2462	61.2654
Bcl2l11	Bcl2l11	266.914	0.551951	0.170261	3.24179	0.0011878	0.00498686	OK	231.024	338.696
Akr1c20	Akr1c20	13.8423	2.26638	0.699232	3.24125	0.00119009	0.00499506	OK	6.0969	29.3331
Map3k5	Map3k5	1286.44	0.382789	0.118102	3.24118	0.00119037	0.00499506	OK	1168.13	1523.07
Hras	Hras	786.975	0.44753	0.138099	3.24064	0.0011926	0.00500314	OK	701.883	957.16
Srgap1	Srgap1	156.588	0.733638	0.226405	3.24037	0.00119374	0.00500664	OK	128.252	213.26
Nav1	Nav1	449.111	0.566237	0.174815	3.23906	0.00119924	0.00502581	OK	387.092	573.15
Isyna1	Isyna1	693.601	0.554362	0.171148	3.23907	0.0011992	0.00502581	OK	599.911	880.98
Trmt6	Trmt6	421.353	0.450279	0.139055	3.23814	0.00120312	0.00503949	OK	375.503	513.052
Inhbb	Inhbb	76.3987	1.13156	0.349662	3.23616	0.00121149	0.00506957	OK	54.6882	119.82
Rexo1	Rexo1	558.445	0.458608	0.141724	3.23593	0.00121248	0.00507217	OK	496.511	682.313
Gm20605	Gm20605	490.422	0.658212	0.203467	3.23498	0.00121652	0.00508742	OK	411.183	648.899
Paxbp1	Paxbp1	834.331	0.39216	0.121227	3.23493	0.00121675	0.00508742	OK	755.653	991.686
Plekhn1	Plekhn1	39.6482	1.62154	0.501386	3.23411	0.00122022	0.00510065	OK	23.428	72.0886
Fn1	Fn1	815.288	0.814119	0.251785	3.2334	0.00122327	0.00511208	OK	650.803	1144.26
Pnp2	Pnp2	15.4328	1.82685	0.565085	3.23288	0.00122549	0.00512003	OK	8.34561	29.6071
Nubp1	Nubp1	491.705	0.471767	0.146043	3.23033	0.00123645	0.00516319	OK	435.548	604.021
Slc44a1	Slc44a1	637.753	0.383418	0.118714	3.22975	0.00123897	0.00517237	OK	578.999	755.262
Guca2a	Guca2a	37.3687	1.20668	0.373625	3.22967	0.00123935	0.00517262	OK	26.0224	60.0613
Armcx3	Armcx3	338.769	0.445433	0.137947	3.22902	0.00124217	0.00518176	OK	302.317	411.672
Slc31a2	Slc31a2	307.295	0.562114	0.174258	3.22576	0.0012564	0.00523844	OK	265.181	391.522
Msto1	Msto1	276.548	0.523651	0.162388	3.22469	0.00126111	0.00525674	OK	241.345	346.955
Cntf	Cntf	39.1661	1.43611	0.445379	3.22446	0.00126209	0.00525945	OK	24.9683	67.5618
Exosc9	Exosc9	380.781	0.452553	0.140396	3.22339	0.00126682	0.00527109	OK	339.129	464.085
Entpd2	Entpd2	180.437	0.681722	0.211701	3.22021	0.00128095	0.00532444	OK	150.195	240.921
Eps8l1	Eps8l1	164.856	0.844545	0.262491	3.21743	0.00129344	0.00537362	OK	130.297	233.974
Nbea	Nbea	638.789	0.426811	0.132668	3.21714	0.00129477	0.00537775	OK	573.032	770.304
Rasl11b	Rasl11b	317.503	0.745624	0.231937	3.21476	0.00130552	0.00541714	OK	259.066	434.376
Aimp1	Aimp1	497.622	0.449339	0.139773	3.21477	0.00130551	0.00541714	OK	443.59	605.685
Serpinh1	Serpinh1	1279.91	0.522747	0.162666	3.21362	0.00131072	0.0054371	OK	1117.28	1605.18
H2afj	H2afj	1401.13	0.483624	0.150501	3.21344	0.00131157	0.00543924	OK	1236.93	1729.53
Bhlhb9	Bhlhb9	187.006	0.643992	0.200454	3.21268	0.00131505	0.00545227	OK	157.472	246.073
Bicdl2	Bicdl2	48.2565	1.07117	0.333483	3.21207	0.00131782	0.00546237	OK	35.2999	74.1698
Marveld3	Marveld3	331.579	0.500842	0.155982	3.21089	0.00132325	0.00548349	OK	291.281	412.174
Podn	Podn	480.79	0.427463	0.133168	3.20994	0.00132762	0.00549741	OK	431.219	579.931
Nol3	Nol3	152.651	0.7091	0.220996	3.20866	0.00133355	0.00551916	OK	125.991	205.969
Fam89b	Fam89b	300.976	0.621684	0.19378	3.20819	0.00133573	0.00552677	OK	255.16	392.607
Cmtm3	Cmtm3	184.368	0.705368	0.219959	3.20682	0.00134212	0.0055504	OK	152.347	248.411
Leng8	Leng8	4677.02	0.408461	0.127451	3.20484	0.00135138	0.00558726	OK	4216.99	5597.09
Fam110c	Fam110c	202.535	0.672404	0.209964	3.20248	0.0013625	0.00562465	OK	169.074	269.457
Marcksl1	Marcksl1	277.178	0.496446	0.15515	3.19977	0.00137535	0.00567485	OK	243.799	343.936
Mapk4	Mapk4	758.615	0.51021	0.159471	3.19939	0.00137718	0.0056781	OK	664.625	946.597
Siglec1	Siglec1	19.4767	1.63781	0.512046	3.19856	0.00138117	0.00569166	OK	11.4301	35.5698
Ccdc125	Ccdc125	93.4098	0.848893	0.265399	3.19856	0.00138117	0.00569166	OK	73.7229	132.784
Vps37c	Vps37c	494.482	0.427241	0.133613	3.1976	0.00138578	0.00570633	OK	443.527	596.393
Mospd2	Mospd2	742.435	0.385785	0.120766	3.19447	0.00140085	0.00575821	OK	673.599	880.105
Smc2	Smc2	144.24	0.603866	0.189137	3.19274	0.0014093	0.00578866	OK	122.939	186.841
Numbl	Numbl	66.68	0.988796	0.309858	3.19113	0.00141719	0.00581947	OK	50.2042	99.6317
Khdc4	Khdc4	1468.69	0.424081	0.13296	3.18954	0.00142498	0.00584706	OK	1318.5	1769.06
Anxa9	Anxa9	68.0758	0.932983	0.292521	3.18946	0.00142541	0.00584732	OK	52.2425	99.7424
Chmp2a	Chmp2a	1442.24	0.406499	0.12747	3.18897	0.00142779	0.00585561	OK	1301.09	1724.55
B3gnt3	B3gnt3	62.4214	1.26497	0.396972	3.18655	0.00143979	0.00590038	OK	42.5288	102.206
Trappc6a	Trappc6a	272.881	0.628659	0.19731	3.18615	0.00144178	0.00590707	OK	230.855	356.932
Syngap1	Syngap1	143.909	0.651612	0.204557	3.18548	0.00144515	0.00591938	OK	120.9	189.925
Nupr1	Nupr1	298.241	0.589366	0.18503	3.18524	0.00144633	0.00592273	OK	255.3	384.121
Mlxip	Mlxip	671.446	0.419438	0.131703	3.18473	0.00144889	0.00593173	OK	603.564	807.21
Ccdc86	Ccdc86	180.832	0.596828	0.187419	3.18445	0.00145029	0.00593593	OK	154.452	233.591
Hyal1	Hyal1	359.497	0.725034	0.227741	3.1836	0.00145458	0.00595203	OK	295.239	488.013
Pla2g16	Pla2g16	473.733	0.605501	0.190262	3.18246	0.00146028	0.00597386	OK	403.577	614.045
Stx11	Stx11	29.2518	1.32969	0.417928	3.18162	0.00146452	0.0059897	OK	19.4429	48.8695
Shroom2	Shroom2	629.128	0.40996	0.128913	3.18014	0.00147205	0.00601593	OK	567.012	753.36
Pls1	Pls1	1476.31	0.340261	0.10701	3.17972	0.00147416	0.00602153	OK	1356.08	1716.77
Fxyd4	Fxyd4	447.907	0.770675	0.242439	3.17884	0.00147864	0.00603834	OK	362.573	618.574
Ankrd45	Ankrd45	74.0955	0.894161	0.281301	3.17866	0.00147958	0.00603915	OK	57.6091	107.068
Cybc1	Cybc1	287.484	0.474372	0.149255	3.17826	0.00148161	0.00604593	OK	254.462	353.528
Snhg5	Snhg5	59.9065	1.13625	0.357931	3.17449	0.00150101	0.00611743	OK	42.8099	94.0998
Zfp874a	Zfp874a	394.987	0.507764	0.160002	3.17348	0.00150623	0.00613716	OK	346.293	492.375
Crim1	Crim1	2341.22	0.313973	0.0989632	3.17262	0.00151068	0.00615066	OK	2165.71	2692.25
Arl13b	Arl13b	243.246	0.529873	0.167217	3.16877	0.00153087	0.00622665	OK	211.899	305.94
Zbtb18	Zbtb18	844.607	0.37096	0.117135	3.16695	0.00154045	0.00625938	OK	769.407	995.007
Cbr2	Cbr2	81.9636	1.23078	0.388682	3.16654	0.00154264	0.00626357	OK	56.5665	132.758
Tmem265	Tmem265	85.1845	0.791056	0.249856	3.16605	0.00154524	0.00627102	OK	68.5067	118.54
Gjb3	Gjb3	15.3198	2.13341	0.67444	3.16323	0.00156031	0.00632429	OK	7.19516	31.569
Serpina1f	Serpina1f	2950.78	0.887617	0.280693	3.16223	0.00156567	0.00634286	OK	2299.24	4253.86
Dbnl	Dbnl	841.133	0.412824	0.130599	3.161	0.00157229	0.00636495	OK	757.484	1008.43
Hoxd10	Hoxd10	304.173	0.595781	0.188488	3.16084	0.00157316	0.00636687	OK	259.881	392.756
Tfcp2l1	Tfcp2l1	8160.09	0.534685	0.169246	3.15921	0.00158198	0.00640101	OK	7098.56	10283.2
Haus5	Haus5	124.288	0.774079	0.245311	3.1555	0.00160222	0.00647323	OK	100.5	171.865
Fgfbp3	Fgfbp3	78.2505	1.07891	0.341978	3.1549	0.00160553	0.00648502	OK	57.0834	120.585
Ager	Ager	34.5108	1.33212	0.422405	3.15366	0.00161236	0.00650938	OK	22.9169	57.6985
Bola2	Bola2	245.034	0.607248	0.192731	3.15076	0.00162849	0.00657122	OK	208.637	317.827
Grk4	Grk4	84.9244	0.933734	0.296581	3.14832	0.00164211	0.00661964	OK	65.1558	124.462
Rfx5	Rfx5	369.905	0.513524	0.163154	3.14748	0.00164683	0.00663702	OK	323.765	462.185
Drc1	Drc1	7.75247	3.01892	0.959405	3.14666	0.00165148	0.00665411	OK	2.30144	18.6545
Aktip	Aktip	2520.63	0.332843	0.105865	3.14404	0.00166632	0.00671223	OK	2319.96	2921.97
Ankrd10	Ankrd10	650.963	0.362886	0.115429	3.14379	0.00166772	0.00671624	OK	594.306	764.276
Clca3a1	Clca3a1	289.731	2.18752	0.696348	3.14143	0.00168127	0.00676579	OK	132.595	604.002
Sh3bp1	Sh3bp1	163.301	0.616618	0.196484	3.13826	0.00169953	0.00683251	OK	138.654	212.595
Pkp2	Pkp2	572.193	0.413366	0.131776	3.13688	0.00170753	0.0068613	OK	515.213	686.155
Nradd	Nradd	38.4099	1.12226	0.358333	3.1319	0.00173679	0.00697712	OK	27.5875	60.0548
Pfn1	Pfn1	2773.44	0.401568	0.128295	3.13003	0.00174789	0.00701828	OK	2505.41	3309.5
Tnip1	Tnip1	285.908	0.489107	0.156331	3.12867	0.00175598	0.00704552	OK	252.006	353.71
Tubgcp2	Tubgcp2	310.098	0.496647	0.158747	3.12855	0.00175672	0.00704677	OK	272.739	384.816
Kdm1a	Kdm1a	581.51	0.407592	0.130292	3.1283	0.00175821	0.007051	OK	524.439	695.653
Agpat5	Agpat5	473.552	0.456254	0.145912	3.12692	0.00176645	0.00707885	OK	421.312	578.03
Rnf170	Rnf170	536.726	0.389744	0.124651	3.12668	0.0017679	0.00708288	OK	486.435	637.308
Gm6548	Gm6548	259.095	0.94189	0.301408	3.12497	0.00177826	0.0071174	OK	198.234	380.816
Bicdl1	Bicdl1	845.476	0.462092	0.147983	3.1226	0.00179258	0.00717121	OK	750.97	1034.49
Ccnb2	Ccnb2	31.8764	1.2746	0.408263	3.12201	0.00179622	0.00718399	OK	21.6389	52.3513
Pom121	Pom121	550.014	0.407276	0.130539	3.11995	0.00180884	0.00722737	OK	496.077	657.887
Usp54	Usp54	472.884	0.374325	0.120006	3.11923	0.00181327	0.00724154	OK	430.386	557.881
Rdh11	Rdh11	361.858	0.568659	0.182324	3.11895	0.00181494	0.00724641	OK	311.665	462.244
P2ry14	P2ry14	84.7821	0.923775	0.29626	3.11812	0.00182006	0.00726507	OK	65.266	123.814
Dok1	Dok1	73.8869	0.827936	0.265551	3.1178	0.00182206	0.00727129	OK	58.7158	104.229
Ets2	Ets2	1177.15	0.33273	0.106741	3.11717	0.00182599	0.00728339	OK	1083.47	1364.51
Cyth2	Cyth2	678.603	0.415187	0.133202	3.11696	0.00182726	0.00728668	OK	610.718	814.374
Med15	Med15	587.351	0.38875	0.124777	3.11556	0.00183593	0.00731411	OK	532.461	697.129
Rrn3	Rrn3	680.469	0.443935	0.142533	3.1146	0.00184193	0.00733621	OK	607.506	826.396
Tbce	Tbce	420.778	0.449959	0.144477	3.11441	0.00184314	0.00733921	OK	375.024	512.284
Ssu72	Ssu72	786.991	0.450613	0.144703	3.11404	0.00184541	0.00734561	OK	701.289	958.396
Gne	Gne	646.901	0.379027	0.121761	3.11287	0.0018528	0.00737228	OK	588.009	764.685
Cyp2j6	Cyp2j6	1099.84	0.396721	0.12754	3.11055	0.00186742	0.00741957	OK	994.874	1309.76
Tnfaip1	Tnfaip1	1221.97	0.312746	0.100548	3.11041	0.00186826	0.00742113	OK	1130.73	1404.44
Wnt8b	Wnt8b	6.86942	2.85327	0.917796	3.10883	0.00187831	0.0074574	OK	2.23363	16.141
C4bp	C4bp	7.51612	2.77604	0.893671	3.10633	0.00189422	0.00751079	OK	2.54792	17.4525
Tmem160	Tmem160	257.966	0.567372	0.182688	3.10569	0.00189834	0.00752225	OK	222.268	329.362
Nenf	Nenf	378.262	0.464422	0.149552	3.10541	0.00190014	0.00752575	OK	335.759	463.268
Prtn3	Prtn3	4.41527	4.45607	1.43512	3.10502	0.00190268	0.00753396	OK	0.553089	12.1396
Gata2	Gata2	384.432	0.435928	0.140481	3.10311	0.00191501	0.00757541	OK	343.982	465.332
Rpl27	Rpl27	2104.37	0.371777	0.119819	3.10283	0.00191679	0.00758063	OK	1916.58	2479.95
Scarf2	Scarf2	293.081	0.79668	0.256795	3.1024	0.00191961	0.00758811	OK	235.275	408.695
Cdkn2aipnl	Cdkn2aipnl	272.247	0.475554	0.153377	3.10055	0.00193163	0.00763005	OK	240.894	334.952
Fam199x	Fam199x	584.111	0.390632	0.126003	3.10019	0.00193398	0.00763749	OK	529.251	693.831
Slc6a6	Slc6a6	8887.45	0.412214	0.133004	3.09926	0.00194002	0.00765579	OK	8004.97	10652.4
Mpnd	Mpnd	588.36	0.454672	0.146751	3.09825	0.00194669	0.00767837	OK	523.689	717.701
Ccnl1	Ccnl1	688.572	0.382288	0.123448	3.09675	0.00195655	0.00771354	OK	625.329	815.058
Tor1b	Tor1b	736.797	0.365926	0.118194	3.09597	0.00196171	0.00772827	OK	672.116	866.161
Arpin	Arpin	388.237	0.428298	0.138378	3.09514	0.00196723	0.0077444	OK	348.127	468.456
Limk2	Limk2	542.988	0.422214	0.136452	3.09422	0.00197328	0.00776635	OK	487.716	653.531
Acap2	Acap2	962.541	0.401619	0.129833	3.09336	0.00197904	0.00778712	OK	869.506	1148.61
Acot9	Acot9	1019.1	0.570188	0.18435	3.09296	0.00198169	0.00779566	OK	877.348	1302.61
Kctd11	Kctd11	122.426	0.727556	0.235276	3.09235	0.00198579	0.00780991	OK	100.463	166.35
Polr2f	Polr2f	457.963	0.524696	0.169789	3.09028	0.00199968	0.00785886	OK	399.545	574.798
Fzd7	Fzd7	548.184	0.581294	0.188118	3.09005	0.00200126	0.00786315	OK	470.384	703.784
Stub1	Stub1	1167.33	0.412162	0.133399	3.08969	0.00200365	0.00787067	OK	1051.43	1399.12
Gdap2	Gdap2	328.639	0.424398	0.137369	3.08947	0.00200514	0.00787463	OK	295.007	395.903
Xlr3a	Xlr3a	32.1575	2.57058	0.833184	3.08524	0.00203385	0.00797773	OK	12.1495	72.1736
Trerf1	Trerf1	177.874	0.643658	0.208684	3.08436	0.00203988	0.00799756	OK	149.798	234.027
Vamp2	Vamp2	1380.18	0.331971	0.107673	3.08315	0.00204822	0.00802639	OK	1270.6	1599.35
Rpl21	Rpl21	4450.13	0.793811	0.257782	3.07939	0.00207428	0.00811874	OK	3575.7	6199
Bmyc	Bmyc	76.7397	0.910919	0.296099	3.0764	0.00209513	0.00819839	OK	59.3311	111.557
Reep4	Reep4	127.477	0.658644	0.214101	3.07632	0.00209571	0.00819868	OK	106.866	168.698
Ccnb1	Ccnb1	22.8404	1.88467	0.613242	3.07329	0.00211713	0.00828048	OK	12.0367	44.4478
Klhl14	Klhl14	203.533	0.729421	0.237403	3.0725	0.00212274	0.00830044	OK	166.922	276.753
Traf2	Traf2	308.518	0.547198	0.178117	3.07213	0.0021254	0.00830687	OK	267.405	390.744
Nfe2l3	Nfe2l3	26.6396	1.4788	0.481505	3.0712	0.00213198	0.0083266	OK	16.6944	46.5301
Mlkl	Mlkl	40.1414	1.18915	0.387187	3.07126	0.00213158	0.0083266	OK	28.1352	64.1536
Nefm	Nefm	17.7898	1.69081	0.550556	3.0711	0.00213273	0.0083275	OK	10.2076	32.9541
Itgav	Itgav	4549.4	0.444244	0.144691	3.07029	0.00213849	0.00834801	OK	4061.24	5525.73
Ifi27	Ifi27	572.071	0.532747	0.173527	3.07012	0.00213972	0.00835079	OK	497.932	720.35
Kansl2	Kansl2	726.991	0.379871	0.123765	3.0693	0.0021456	0.00836973	OK	660.656	859.662
Idua	Idua	202.169	0.578009	0.188357	3.0687	0.00214995	0.0083847	OK	173.646	259.216
Hmgn3	Hmgn3	167.429	0.697833	0.227435	3.06828	0.00215295	0.00839239	OK	138.674	224.939
Taf4b	Taf4b	139.559	0.663046	0.216093	3.06833	0.00215255	0.00839239	OK	116.837	185.002
Adam11	Adam11	226.948	0.716718	0.233623	3.06784	0.0021561	0.00840266	OK	186.868	307.107
Zfand2a	Zfand2a	303.422	0.448837	0.146309	3.06773	0.00215693	0.00840388	OK	270.515	369.237
Zfp512b	Zfp512b	1117.74	0.347945	0.113447	3.06704	0.00216192	0.00841728	OK	1024.59	1304.04
Ttc12	Ttc12	206.936	0.676628	0.220639	3.06668	0.00216452	0.00842539	OK	172.523	275.761
Irx2	Irx2	372.564	0.493385	0.160945	3.06554	0.00217276	0.00845343	OK	327.986	461.721
Klc1	Klc1	636.323	0.460348	0.150175	3.0654	0.00217379	0.0084554	OK	565.474	778.021
Noc4l	Noc4l	182.355	0.56539	0.184458	3.06515	0.00217563	0.00846057	OK	157.212	232.64
Ciz1	Ciz1	614.305	0.388704	0.126837	3.06459	0.00217966	0.0084742	OK	556.904	729.108
Agbl2	Agbl2	34.462	1.20899	0.394566	3.0641	0.00218327	0.00848214	OK	23.9777	55.4306
Lamb2	Lamb2	1150.88	0.431342	0.140798	3.06355	0.00218726	0.00849565	OK	1031.1	1390.43
Efhd1	Efhd1	1471.21	0.465033	0.151806	3.06334	0.00218878	0.00849952	OK	1305.68	1802.29
Rev3l	Rev3l	892.09	0.342739	0.111901	3.06288	0.0021922	0.00850875	OK	818.891	1038.49
Snrpg	Snrpg	281.222	0.674555	0.220252	3.06266	0.0021938	0.00851292	OK	234.605	374.455
Armc12	Armc12	26.0038	2.09813	0.685141	3.06233	0.00219621	0.00852025	OK	12.4192	53.1732
Fam173a	Fam173a	542.773	0.459918	0.150254	3.06094	0.00220643	0.00855788	OK	482.398	663.522
Csdc2	Csdc2	56.1015	0.960539	0.31384	3.06061	0.0022089	0.0085654	OK	42.6515	83.0014
Mfsd12	Mfsd12	322.432	0.486569	0.158982	3.06053	0.00220944	0.00856545	OK	284.406	398.484
Gdf11	Gdf11	186.435	0.571472	0.186772	3.05973	0.00221537	0.00858437	OK	160.442	238.423
Gpr39	Gpr39	61.6855	0.989318	0.323349	3.0596	0.00221635	0.00858611	OK	46.4354	92.1857
Akap17b	Akap17b	152.649	0.565747	0.184969	3.0586	0.00222373	0.00861061	OK	131.588	194.771
Slc4a2	Slc4a2	1040.8	0.429492	0.140572	3.05531	0.00224826	0.00869732	OK	932.958	1256.47
Rpl7	Rpl7	6254.51	0.354939	0.116187	3.0549	0.00225134	0.00870441	OK	5722.45	7318.62
Nek8	Nek8	326.039	0.596173	0.195162	3.05475	0.00225245	0.00870527	OK	278.531	421.055
Pdcd6ip	Pdcd6ip	3642.21	0.352051	0.115262	3.05437	0.00225536	0.00871443	OK	3334.97	4256.68
Foxred2	Foxred2	311.437	0.651622	0.213363	3.05406	0.0022577	0.00871936	OK	261.643	411.024
Gm20554	Gm20554	100.59	0.714129	0.233837	3.05396	0.00225845	0.00872019	OK	82.8928	135.985
Luc7l	Luc7l	981.98	0.374623	0.122676	3.05376	0.00225996	0.00872395	OK	893.657	1158.63
Tmeff1	Tmeff1	19.6616	1.75693	0.575525	3.05275	0.00226756	0.00875121	OK	10.9642	37.0565
Lsg1	Lsg1	414.789	0.423064	0.138649	3.05133	0.00227831	0.00878648	OK	372.479	499.409
Cuedc2	Cuedc2	494.859	0.486156	0.159488	3.04822	0.00230202	0.0088653	OK	436.549	611.478
Serp2	Serp2	13.6609	2.24633	0.737018	3.04787	0.00230472	0.00887361	OK	6.07624	28.8302
4930503E14Rik	4930503E14Rik	9.31324	2.51508	0.82543	3.047	0.00231139	0.008893	OK	3.62087	20.698
Fam160b2	Fam160b2	431.562	0.408598	0.134113	3.04668	0.00231385	0.00890033	OK	389.099	516.488
Wnt7a	Wnt7a	4.52879	3.82742	1.25635	3.04646	0.00231553	0.00890471	OK	0.838868	11.9086
Slc39a13	Slc39a13	563.854	0.454206	0.149167	3.04496	0.00232714	0.00894512	OK	501.943	687.676
Kcnh8	Kcnh8	3.7266	4.96651	1.63237	3.04251	0.00234615	0.00901181	OK	0.336075	10.5077
Arhgap21	Arhgap21	1078.18	0.346602	0.113978	3.04096	0.00235824	0.009054	OK	988.688	1257.18
[truncated: 645 more rows]

## Sheet: 0.3- FDR<0.05
Kap	Kap	232579	-4.84342	0.164242	-29.4896	3.92e-191	3.19e-187	OK	342897	11944
Inmt	Inmt	8058.71	-6.23692	0.216065	-28.8659	3.2e-183	1.74e-179	OK	12008.5	159.216
Lpl	Lpl	13106	-3.18586	0.124473	-25.5948	1.74e-144	4.06e-141	OK	18635.1	2047.83
Slc9a8	Slc9a8	3092.02	-2.60889	0.109168	-23.8979	3.22e-126	4.37e-123	OK	4286.68	702.695
Slc22a28	Slc22a28	2459.74	-6.24082	0.266015	-23.4604	1.04e-121	1.3e-118	OK	3665.37	48.4668
Slc22a7	Slc22a7	1903.15	-3.70489	0.177013	-20.93	2.86e-97	2.45e-94	OK	2749.31	210.834
Kl	Kl	12113.1	-1.81485	0.0916221	-19.808	2.54e-87	1.88e-84	OK	15908.8	4521.8
Oxct1	Oxct1	21705.1	-2.30215	0.120185	-19.155	8.79e-82	5.97e-79	OK	29560.7	5993.74
Cndp2	Cndp2	17302.4	-1.88683	0.102441	-18.4186	9.31e-76	6.07e-73	OK	22862.5	6182.05
Idi1	Idi1	2983.12	-2.57872	0.141299	-18.2501	2.07e-74	1.3e-71	OK	4129.1	691.166
Pth1r	Pth1r	5908.78	-1.75157	0.098343	-17.8108	5.82e-71	3.27e-68	OK	7717.25	2291.85
Agps	Agps	6817.67	-2.22628	0.127609	-17.4461	3.69e-68	1.88e-65	OK	9239.25	1974.51
Acsm1	Acsm1	2060.9	-2.85627	0.170743	-16.7285	8.12e-63	3.89e-60	OK	2891.69	399.326
Cyp51	Cyp51	3474.98	-2.20907	0.13421	-16.4598	7.13e-61	3.32e-58	OK	4703.82	1017.31
Csad	Csad	3740.1	-2.26276	0.137864	-16.4129	1.55e-60	7e-58	OK	5080.79	1058.7
Sap30	Sap30	691.929	-2.11781	0.130738	-16.1989	5.14e-59	2.15e-56	OK	930.681	214.425
Amacr	Amacr	4051.26	-2.91248	0.179905	-16.189	6.03e-59	2.46e-56	OK	5698.46	756.858
Gm853	Gm853	521.694	-3.43586	0.21299	-16.1315	1.53e-58	5.94e-56	OK	747.981	69.1185
Cyp7b1	Cyp7b1	3412.55	-2.79442	0.173548	-16.1017	2.48e-58	9.19e-56	OK	4774.7	688.243
Esm1	Esm1	534.57	-3.76785	0.234002	-16.1018	2.48e-58	9.19e-56	OK	773.464	56.7812
Slc17a3	Slc17a3	9203.15	-2.88966	0.181279	-15.9404	3.32e-57	1.18e-54	OK	12932.2	1745.01
Aadat	Aadat	4425.93	-2.25531	0.142535	-15.8228	2.17e-56	7.51e-54	OK	6009.55	1258.71
Cyp4b1	Cyp4b1	50984.8	-3.2814	0.207846	-15.7876	3.79e-56	1.26e-53	OK	72736.8	7480.93
Serpinf2	Serpinf2	3984.19	-3.70433	0.234729	-15.7813	4.18e-56	1.36e-53	OK	5755.51	441.541
Dnajc12	Dnajc12	2191.33	-2.55043	0.162045	-15.739	8.17e-56	2.56e-53	OK	3028.51	516.979
Me1	Me1	10421.1	-2.13479	0.139048	-15.3529	3.39e-53	9.51e-51	OK	14033.9	3195.52
Acss2	Acss2	4007.07	-1.90729	0.130402	-14.6262	1.91e-48	5.02e-46	OK	5303.64	1413.91
Egf	Egf	21193.6	-3.2616	0.223598	-14.5869	3.4e-48	8.66e-46	OK	30215.1	3150.54
Bdh1	Bdh1	2260.25	-1.92079	0.133824	-14.353	1.02e-46	2.44e-44	OK	2994.89	790.982
Chst7	Chst7	320.453	-2.86704	0.201228	-14.2478	4.63e-46	1.08e-43	OK	449.85	61.6597
Hsd3b2	Hsd3b2	1574.8	-3.13336	0.223096	-14.0449	8.28e-45	1.77e-42	OK	2234.86	254.691
Paqr7	Paqr7	1542.78	-2.50989	0.178908	-14.0289	1.04e-44	2.19e-42	OK	2127.41	373.508
Mep1b	Mep1b	2798.53	-2.9393	0.210888	-13.9377	3.74e-44	7.71e-42	OK	3940.91	513.782
Rab11fip3	Rab11fip3	6903.99	-1.47559	0.106212	-13.8929	7e-44	1.43e-41	OK	8777.8	3156.37
Nat8f1	Nat8f1	3551.15	-2.55093	0.184001	-13.8637	1.05e-43	2.11e-41	OK	4907.97	837.522
Ugt3a1	Ugt3a1	5087.44	-3.38221	0.247568	-13.6618	1.72e-42	3.25e-40	OK	7281.97	698.395
Pecr	Pecr	5134.3	-2.42826	0.178791	-13.5815	5.15e-42	9.43e-40	OK	7046.83	1309.23
Rnf24	Rnf24	1914.75	-2.48159	0.184158	-13.4754	2.18e-41	3.95e-39	OK	2636.14	471.991
Myo5a	Myo5a	1648.31	-2.10484	0.156539	-13.4461	3.25e-41	5.75e-39	OK	2215	514.938
Itih2	Itih2	179.456	-4.29389	0.321782	-13.3441	1.28e-40	2.2e-38	OK	262.493	13.3822
Acat1	Acat1	11815.3	-2.27176	0.170342	-13.3364	1.42e-40	2.41e-38	OK	16060.1	3325.69
Chd3	Chd3	8506.92	-1.49477	0.113001	-13.228	6.05e-40	9.96e-38	OK	10837.6	3845.58
Hba-a1	Hba-a1	3198.36	-10.5712	0.801867	-13.1832	1.1e-39	1.79e-37	OK	4795.96	3.1523
Slc18a1	Slc18a1	2875.85	-2.32177	0.177204	-13.1022	3.2e-39	5.11e-37	OK	3921.58	784.402
Kif20b	Kif20b	415.694	-2.41781	0.185635	-13.0245	8.87e-39	1.38e-36	OK	570.188	106.705
Acadm	Acadm	13133.4	-1.46864	0.112795	-13.0204	9.36e-39	1.44e-36	OK	16685.7	6028.92
Cyp2j5	Cyp2j5	24043.4	-2.05739	0.15913	-12.929	3.09e-38	4.62e-36	OK	32197.3	7735.44
Acsm5	Acsm5	1756.55	-2.49943	0.193567	-12.9124	3.83e-38	5.67e-36	OK	2420.77	428.106
C8a	C8a	505.427	-3.52421	0.273215	-12.899	4.56e-38	6.69e-36	OK	726.564	63.1511
Gnpda1	Gnpda1	1787.48	-1.37608	0.107125	-12.8455	9.11e-38	1.33e-35	OK	2248.15	866.13
Wwp1	Wwp1	5289.33	-1.1038	0.0862288	-12.8009	1.62e-37	2.34e-35	OK	6436.57	2994.86
Car4	Car4	2089.19	-2.60705	0.204336	-12.7587	2.79e-37	3.99e-35	OK	2896.1	475.349
Pde6a	Pde6a	242.33	-6.67889	0.526774	-12.6788	7.75e-37	1.1e-34	OK	361.729	3.53052
Hbb-b1	Hbb-b1	3817.46	-9.52121	0.751271	-12.6735	8.29e-37	1.17e-34	OK	5722.3	7.78754
Arsg	Arsg	721.092	-1.69196	0.133772	-12.6481	1.15e-36	1.57e-34	OK	936.684	289.909
Pank1	Pank1	7505.27	-1.96826	0.155613	-12.6485	1.14e-36	1.57e-34	OK	9982.36	2551.09
Ppt2	Ppt2	1988	-1.30293	0.103792	-12.5533	3.81e-36	5.05e-34	OK	2479.52	1004.95
Aspdh	Aspdh	635.956	-3.58621	0.285917	-12.5429	4.35e-36	5.67e-34	OK	915.808	76.2513
Crot	Crot	7880.04	-1.61692	0.128936	-12.5405	4.48e-36	5.8e-34	OK	10163.3	3313.55
D630029K05Rik	D630029K05Rik	2363.92	-2.80733	0.223882	-12.5393	4.55e-36	5.84e-34	OK	3309.49	472.792
Slc22a26	Slc22a26	342.892	-4.48965	0.360423	-12.4566	1.29e-35	1.63e-33	OK	503.14	22.396
Eci3	Eci3	2902.89	-2.27164	0.182497	-12.4476	1.44e-35	1.81e-33	OK	3945.76	817.142
Herc4	Herc4	1542.89	-1.43352	0.116636	-12.2905	1.02e-34	1.24e-32	OK	1952.84	722.994
Vps8	Vps8	809.754	-1.54613	0.126703	-12.2027	3.01e-34	3.6e-32	OK	1037.07	355.122
Atp11a	Atp11a	28365	-2.16594	0.178921	-12.1056	9.87e-34	1.17e-31	OK	38282.1	8530.65
C1qtnf3	C1qtnf3	2143.2	-3.14864	0.262363	-12.0011	3.51e-33	4.08e-31	OK	3043.22	343.161
Slc27a2	Slc27a2	66736.5	-1.38563	0.115784	-11.9674	5.27e-33	6.04e-31	OK	84025.5	32158.5
Gm10804	Gm10804	1183.38	-1.64921	0.138784	-11.8833	1.45e-32	1.61e-30	OK	1531.01	488.108
Smpdl3a	Smpdl3a	6353.87	-1.67694	0.142169	-11.7954	4.12e-32	4.48e-30	OK	8241.99	2577.64
Pvalb	Pvalb	224.992	-6.56503	0.557402	-11.7779	5.07e-32	5.47e-30	OK	335.715	3.54568
Pbld1	Pbld1	2837.05	-2.09336	0.178058	-11.7566	6.53e-32	7e-30	OK	3809.26	892.642
Selenop	Selenop	43043.3	-2.87654	0.245777	-11.7039	1.22e-31	1.3e-29	OK	60449.4	8231.27
Prok1	Prok1	303.505	-2.74346	0.235001	-11.6743	1.73e-31	1.83e-29	OK	423.629	63.2588
Hsd3b4	Hsd3b4	1234.17	-1.96275	0.168216	-11.668	1.86e-31	1.95e-29	OK	1640.79	420.926
Slc5a8	Slc5a8	7258.12	-1.72309	0.147774	-11.6603	2.03e-31	2.11e-29	OK	9455.19	2863.97
Gm15638	Gm15638	367.524	-1.87002	0.160908	-11.6216	3.2e-31	3.28e-29	OK	484.953	132.668
Cpq	Cpq	1164.86	-1.6711	0.143871	-11.6153	3.45e-31	3.51e-29	OK	1510.18	474.218
Vwa8	Vwa8	5448.28	-1.68125	0.144902	-11.6027	3.99e-31	4.04e-29	OK	7070.15	2204.56
Rnf152	Rnf152	1288.24	-1.32314	0.114285	-11.5775	5.36e-31	5.29e-29	OK	1610.53	643.671
Fut9	Fut9	10186.2	-2.11534	0.182763	-11.5742	5.57e-31	5.43e-29	OK	13698.5	3161.5
Lypla1	Lypla1	6313.98	-1.56777	0.135541	-11.5668	6.07e-31	5.88e-29	OK	8104.1	2733.75
Erc2	Erc2	403.446	-2.24887	0.195061	-11.529	9.42e-31	8.98e-29	OK	547.567	115.202
Aacs	Aacs	2365.87	-2.51774	0.218792	-11.5075	1.21e-30	1.15e-28	OK	3263.85	569.92
Tcaim	Tcaim	984.581	-1.59837	0.140113	-11.4077	3.83e-30	3.54e-28	OK	1267.56	418.612
Fmo5	Fmo5	2340.55	-2.11528	0.185424	-11.4078	3.82e-30	3.54e-28	OK	3147.59	726.465
Rgl1	Rgl1	3826.03	-1.59356	0.139777	-11.4007	4.15e-30	3.82e-28	OK	4923.35	1631.37
Tmco3	Tmco3	1471.95	-1.76033	0.154495	-11.3941	4.47e-30	4.09e-28	OK	1923.97	567.917
Arl6ip1	Arl6ip1	10337.9	-1.3514	0.118645	-11.3903	4.67e-30	4.23e-28	OK	12966.1	5081.57
Pdzk1	Pdzk1	15988.5	-1.3083	0.115384	-11.3386	8.45e-30	7.56e-28	OK	19954	8057.38
Pcca	Pcca	2380.18	-1.53787	0.135777	-11.3264	9.71e-30	8.55e-28	OK	3045.79	1048.95
Sdc2	Sdc2	2024.92	-1.45677	0.129156	-11.2791	1.66e-29	1.44e-27	OK	2569.36	936.041
Wfdc15b	Wfdc15b	1263.63	-1.64791	0.146613	-11.2399	2.6e-29	2.23e-27	OK	1634.64	521.618
Rufy3	Rufy3	2592.36	-1.24219	0.110544	-11.2371	2.68e-29	2.29e-27	OK	3210.04	1356.99
Ido2	Ido2	178.598	-2.67554	0.238528	-11.2169	3.37e-29	2.84e-27	OK	248.452	38.8889
Lrpap1	Lrpap1	6593	-1.17834	0.105389	-11.1808	5.06e-29	4.23e-27	OK	8099.98	3579.05
Sec14l3	Sec14l3	297.503	-2.98574	0.268563	-11.1175	1.03e-28	8.45e-27	OK	419.759	52.9911
Dleu7	Dleu7	240.502	-2.48487	0.224317	-11.0775	1.61e-28	1.31e-26	OK	331.173	59.1609
Slc22a12	Slc22a12	17178.8	-2.23679	0.203077	-11.0145	3.25e-28	2.59e-26	OK	23296.9	4942.64
Uqcrc2	Uqcrc2	6541.81	-0.95176	0.0867545	-10.9707	5.28e-28	4.12e-26	OK	7797.15	4031.14
Lrp2	Lrp2	47121.2	-2.0926	0.190737	-10.9711	5.26e-28	4.12e-26	OK	63265.2	14833
Slc22a2	Slc22a2	4124.08	-1.90393	0.173564	-10.9697	5.35e-28	4.15e-26	OK	5457.03	1458.19
Cpox	Cpox	2103.3	-1.07189	0.0977315	-10.9678	5.46e-28	4.22e-26	OK	2548.74	1212.42
Mcrip2	Mcrip2	962.179	-1.30147	0.118795	-10.9556	6.25e-28	4.8e-26	OK	1199.87	486.801
Mccc2	Mccc2	1507.84	-1.03236	0.0944488	-10.9304	8.25e-28	6.31e-26	OK	1817.48	888.58
Dab2	Dab2	8985.47	-1.19321	0.109998	-10.8475	2.05e-27	1.56e-25	OK	11059.8	4836.78
Acads	Acads	2579.3	-1.21124	0.111732	-10.8406	2.21e-27	1.66e-25	OK	3181.84	1374.23
Glyctk	Glyctk	3311.64	-1.59861	0.147857	-10.8119	3.02e-27	2.24e-25	OK	4263.56	1407.81
Acy3	Acy3	23309.3	-2.89394	0.26777	-10.8076	3.17e-27	2.34e-25	OK	32760.2	4407.4
Abhd14a	Abhd14a	564.911	-1.39667	0.129794	-10.7606	5.28e-27	3.84e-25	OK	712.131	270.471
Fcamr	Fcamr	217.459	-5.55961	0.516811	-10.7575	5.46e-27	3.95e-25	OK	322.766	6.84349
Gpr137b	Gpr137b	1772.72	-1.54088	0.143888	-10.7089	9.25e-27	6.58e-25	OK	2269.15	779.85
Slc22a19	Slc22a19	1403.53	-2.75733	0.25752	-10.7072	9.41e-27	6.67e-25	OK	1960.33	289.929
Btnl9	Btnl9	102.914	-4.41808	0.414403	-10.6613	1.54e-26	1.09e-24	OK	150.842	7.05584
Idh2	Idh2	5871.77	-1.00037	0.0939954	-10.6428	1.88e-26	1.32e-24	OK	7046.49	3522.33
Lactb2	Lactb2	9020.64	-1.73612	0.163524	-10.6169	2.49e-26	1.7e-24	OK	11765.2	3531.62
Slc6a15	Slc6a15	799.714	-1.54184	0.145294	-10.6118	2.63e-26	1.79e-24	OK	1023.77	351.61
Nudt19	Nudt19	12179.1	-2.72109	0.256768	-10.5975	3.06e-26	2.08e-24	OK	16981	2575.33
Fras1	Fras1	931.572	-1.87677	0.177819	-10.5544	4.85e-26	3.25e-24	OK	1229.91	334.896
Hspd1	Hspd1	10237.5	-1.34133	0.12749	-10.5211	6.91e-26	4.59e-24	OK	12825.4	5061.62
Hykk	Hykk	7510.7	-2.12315	0.202065	-10.5073	8e-26	5.3e-24	OK	10106.1	2319.82
Gm11127	Gm11127	197.009	-3.19963	0.30478	-10.4981	8.81e-26	5.76e-24	OK	280.261	30.5056
Acsm3	Acsm3	14248.7	-4.67004	0.445256	-10.4884	9.76e-26	6.36e-24	OK	20961.4	823.372
Tmem229a	Tmem229a	6761.65	-1.21365	0.115903	-10.4712	1.17e-25	7.6e-24	OK	8343.68	3597.6
Tc2n	Tc2n	277.563	-2.93476	0.281007	-10.4437	1.57e-25	1e-23	OK	390.79	51.1084
Cndp1	Cndp1	1274.59	-2.35983	0.225992	-10.4421	1.59e-25	1.02e-23	OK	1742.19	339.402
Cyp2d9	Cyp2d9	2586.61	-1.67835	0.161298	-10.4052	2.35e-25	1.48e-23	OK	3355.69	1048.45
Tyw3	Tyw3	556.947	-2.15089	0.206805	-10.4006	2.46e-25	1.55e-23	OK	750.88	169.079
Arhgef39	Arhgef39	207.421	-2.59387	0.249952	-10.3775	3.14e-25	1.97e-23	OK	287.335	47.5945
Atp5b	Atp5b	40356.8	-0.810981	0.0782673	-10.3617	3.7e-25	2.31e-23	OK	47109.2	26852
Pcbd1	Pcbd1	2771.94	-1.0325	0.0997216	-10.3538	4.02e-25	2.49e-23	OK	3341.21	1633.4
Pde4c	Pde4c	1349.52	-1.28593	0.124285	-10.3467	4.33e-25	2.66e-23	OK	1679.82	688.904
Gm15348	Gm15348	108.918	-5.68464	0.550668	-10.3232	5.54e-25	3.38e-23	OK	161.804	3.14588
Slc25a13	Slc25a13	2450.62	-1.05119	0.101852	-10.3208	5.68e-25	3.44e-23	OK	2961.39	1429.08
Ggt1	Ggt1	14130.8	-1.74852	0.169649	-10.3067	6.57e-25	3.94e-23	OK	18450.7	5491.05
Acadl	Acadl	5599.79	-0.918155	0.0891846	-10.295	7.42e-25	4.43e-23	OK	6642.2	3514.96
Phkb	Phkb	1427.59	-1.14819	0.111608	-10.2876	8.01e-25	4.75e-23	OK	1747.22	788.333
Gas2	Gas2	5018.52	-1.97245	0.191803	-10.2837	8.35e-25	4.93e-23	OK	6677.06	1701.45
Idh3g	Idh3g	3509.62	-0.940972	0.0916621	-10.2657	1.01e-24	5.92e-23	OK	4176.66	2175.55
Ugt3a2	Ugt3a2	19967.9	-2.59674	0.253423	-10.2467	1.23e-24	7.15e-23	OK	27665.1	4573.38
Slc6a20b	Slc6a20b	3542.63	-2.05589	0.201047	-10.2259	1.52e-24	8.74e-23	OK	4743.53	1140.82
Gys2	Gys2	309.48	-3.14118	0.30792	-10.2013	1.96e-24	1.12e-22	OK	439.322	49.796
Gatm	Gatm	10313.7	-2.68102	0.26296	-10.1955	2.08e-24	1.18e-22	OK	14351.6	2237.85
Gatb	Gatb	853.755	-1.57176	0.155193	-10.1278	4.16e-24	2.32e-22	OK	1096.24	368.774
Pmpcb	Pmpcb	2998.24	-1.38343	0.136737	-10.1175	4.62e-24	2.57e-22	OK	3774.05	1446.61
Proc	Proc	1999.94	-1.37879	0.136789	-10.0797	6.8e-24	3.73e-22	OK	2516.13	967.558
Ephx2	Ephx2	6360.07	-1.7461	0.173377	-10.0711	7.41e-24	4.05e-22	OK	8302.58	2475.06
Gjb2	Gjb2	1834.54	-1.74645	0.173683	-10.0554	8.7e-24	4.74e-22	OK	2394.93	713.77
Vegfa	Vegfa	3748.26	-0.963391	0.0959777	-10.0376	1.04e-23	5.64e-22	OK	4474.91	2294.96
Adhfe1	Adhfe1	5059.97	-1.78218	0.177793	-10.0239	1.2e-23	6.44e-22	OK	6626.62	1926.65
Tufm	Tufm	2149.27	-0.90942	0.0907749	-10.0184	1.27e-23	6.78e-22	OK	2546.12	1355.55
Gphn	Gphn	1248.29	-1.38416	0.138452	-9.99737	1.57e-23	8.33e-22	OK	1571.42	602.034
Hibadh	Hibadh	7439.09	-1.37596	0.137931	-9.97573	1.95e-23	1.03e-21	OK	9356.18	3604.9
Chdh	Chdh	6741.91	-0.831568	0.0839184	-9.90925	3.79e-23	1.99e-21	OK	7894.76	4436.21
Nfs1	Nfs1	1954.44	-1.03674	0.104646	-9.90719	3.87e-23	2.03e-21	OK	2357.19	1148.96
Mipep	Mipep	633.935	-1.19476	0.12087	-9.8847	4.85e-23	2.53e-21	OK	780.433	340.939
Car14	Car14	1197.3	-1.92628	0.195074	-9.87465	5.36e-23	2.79e-21	OK	1587.15	417.59
Tmem64	Tmem64	2700.45	-1.60568	0.162827	-9.86125	6.13e-23	3.17e-21	OK	3479.1	1143.17
Acsf3	Acsf3	871.431	-1.14613	0.116747	-9.81716	9.5e-23	4.9e-21	OK	1066.26	481.775
Coq8a	Coq8a	1771.19	-1.23063	0.125371	-9.81592	9.62e-23	4.94e-21	OK	2190.14	933.286
Macrod2	Macrod2	568.999	-2.36842	0.24155	-9.8051	1.07e-22	5.48e-21	OK	778.152	150.695
A1cf	A1cf	2524.41	-1.43503	0.146991	-9.76271	1.63e-22	8.26e-21	OK	3195.67	1181.89
Fmo1	Fmo1	8563.5	-1.59125	0.163185	-9.75119	1.82e-22	9.17e-21	OK	11017.1	3656.38
Ccser2	Ccser2	4144.93	-1.24702	0.127969	-9.74464	1.94e-22	9.75e-21	OK	5135.54	2163.7
Paqr9	Paqr9	964.806	-1.48535	0.153933	-9.64934	4.95e-22	2.41e-20	OK	1227.92	438.568
Mdh1	Mdh1	16407.5	-1.05118	0.109026	-9.64154	5.34e-22	2.6e-20	OK	19827.2	9568.06
Ass1	Ass1	29432.6	-1.65445	0.171744	-9.63327	5.79e-22	2.81e-20	OK	38097.9	12102.1
Aldh3a2	Aldh3a2	4208.06	-1.3541	0.140601	-9.63074	5.93e-22	2.87e-20	OK	5279.47	2065.22
Cyp2j13	Cyp2j13	6291.42	-2.62384	0.272456	-9.63031	5.95e-22	2.87e-20	OK	8729.05	1416.16
Lap3	Lap3	7360.96	-1.26149	0.131323	-9.60601	7.54e-22	3.61e-20	OK	9136.06	3810.77
Folr1	Folr1	4802.24	-1.34096	0.139675	-9.60056	7.95e-22	3.8e-20	OK	6015.93	2374.85
Cmip	Cmip	2901.27	-0.797136	0.0832428	-9.57604	1.01e-21	4.8e-20	OK	3379.47	1944.85
Fhit	Fhit	89.2156	-3.5914	0.375079	-9.57506	1.02e-21	4.84e-20	OK	128.493	10.6601
Far1	Far1	5449.67	-1.22484	0.127928	-9.57441	1.02e-21	4.85e-20	OK	6733.95	2881.1
Ace	Ace	4140.28	-2.66606	0.278865	-9.5604	1.17e-21	5.54e-20	OK	5756.91	907.035
Usp8	Usp8	3275.32	-1.08761	0.113855	-9.55255	1.27e-21	5.96e-20	OK	3977.25	1871.46
Slc16a2	Slc16a2	4758.47	-1.75225	0.183866	-9.53003	1.57e-21	7.3e-20	OK	6215.25	1844.93
Trps1	Trps1	1403.6	-1.1949	0.125467	-9.52362	1.67e-21	7.72e-20	OK	1728	754.818
Mindy2	Mindy2	2088.87	-1.18352	0.124318	-9.52009	1.73e-21	7.96e-20	OK	2567.99	1130.63
Hadh	Hadh	7008.23	-1.19604	0.125663	-9.51785	1.77e-21	8.11e-20	OK	8629.15	3766.38
Tspan13	Tspan13	383.066	-1.36781	0.144112	-9.49134	2.28e-21	1.04e-19	OK	481.344	186.51
Akr1c14	Akr1c14	3914.38	-4.15333	0.438351	-9.47488	2.67e-21	1.22e-19	OK	5711.09	320.955
Slc25a21	Slc25a21	298.085	-2.25487	0.238326	-9.46128	3.04e-21	1.38e-19	OK	404.729	84.7969
Gpr155	Gpr155	359.67	-1.66764	0.176272	-9.46058	3.06e-21	1.39e-19	OK	466.141	146.727
BC024386	BC024386	1919.5	-2.25745	0.23929	-9.43395	3.95e-21	1.78e-19	OK	2606.67	545.161
Sod1	Sod1	6202.69	-1.0705	0.113627	-9.42117	4.46e-21	2e-19	OK	7514.91	3578.25
Nxt2	Nxt2	1240.47	-1.08153	0.114808	-9.42033	4.5e-21	2.01e-19	OK	1505.1	711.203
Cyp2j11	Cyp2j11	3083.55	-1.49031	0.158595	-9.39693	5.62e-21	2.5e-19	OK	3926.53	1397.6
Slc10a5	Slc10a5	1044.87	-1.51187	0.161735	-9.34781	8.95e-21	3.92e-19	OK	1333.5	467.601
St8sia1	St8sia1	2797.39	-1.99455	0.2136	-9.33778	9.84e-21	4.27e-19	OK	3728.29	935.601
Slc22a30	Slc22a30	2576.25	-5.18063	0.559877	-9.25317	2.18e-20	9.35e-19	OK	3811.83	105.101
Xylt1	Xylt1	154.487	-3.15724	0.341228	-9.25258	2.19e-20	9.37e-19	OK	219.432	24.5968
Gpr137b-ps	Gpr137b-ps	1230.27	-1.82868	0.197701	-9.24973	2.25e-20	9.6e-19	OK	1617.7	455.418
Slitrk6	Slitrk6	150.261	-2.13965	0.231896	-9.2268	2.79e-20	1.18e-18	OK	202.423	45.9366
Pzp	Pzp	2268.9	-7.6894	0.836925	-9.18768	4.01e-20	1.68e-18	OK	3395.13	16.4481
Ndufs1	Ndufs1	5193.5	-1.14562	0.124795	-9.18004	4.31e-20	1.8e-18	OK	6354.22	2872.07
Wwox	Wwox	155.079	-2.42692	0.264733	-9.16743	4.84e-20	2.02e-18	OK	212.829	39.5782
Galnt11	Galnt11	10074	-1.78509	0.195284	-9.14098	6.19e-20	2.56e-18	OK	13196.4	3829.06
Grtp1	Grtp1	627.537	-1.30358	0.142758	-9.13137	6.76e-20	2.78e-18	OK	782.751	317.108
Slc16a7	Slc16a7	3619.46	-1.31106	0.143609	-9.12933	6.89e-20	2.83e-18	OK	4518.63	1821.12
Glyat	Glyat	7509.08	-1.54067	0.168831	-9.12552	7.14e-20	2.92e-18	OK	9611.72	3303.8
C8g	C8g	171.81	-2.29298	0.251432	-9.11966	7.54e-20	3.07e-18	OK	233.855	47.7191
Sod2	Sod2	4961.32	-1.0386	0.114457	-9.07417	1.15e-19	4.62e-18	OK	5985.19	2913.58
Prkn	Prkn	126.696	-3.18142	0.351088	-9.06161	1.29e-19	5.17e-18	OK	180.117	19.8542
Tango2	Tango2	902.397	-0.974552	0.107579	-9.05891	1.32e-19	5.28e-18	OK	1079.04	549.119
Pcyt2	Pcyt2	1891.49	-0.913232	0.10091	-9.04999	1.43e-19	5.71e-18	OK	2241.99	1190.48
Selenbp2	Selenbp2	301.515	-3.15658	0.3492	-9.03946	1.57e-19	6.26e-18	OK	428.259	48.0265
Slc47a1	Slc47a1	10192.2	-1.20601	0.133438	-9.03803	1.6e-19	6.32e-18	OK	12565	5446.49
Hrg	Hrg	132.27	-6.65227	0.736696	-9.02987	1.72e-19	6.8e-18	OK	197.424	1.96276
Etfdh	Etfdh	3207.28	-0.996268	0.110481	-9.01752	1.92e-19	7.59e-18	OK	3846.75	1928.36
Ndufs2	Ndufs2	5202.8	-0.758086	0.0840908	-9.0151	1.97e-19	7.74e-18	OK	6023.44	3561.54
Slc25a42	Slc25a42	2070.79	-1.26005	0.140116	-8.9929	2.41e-19	9.43e-18	OK	2569.71	1072.93
Slc22a6	Slc22a6	12882.2	-2.14766	0.238817	-8.99288	2.41e-19	9.43e-18	OK	17364	3918.69
Dhfr	Dhfr	1267.23	-1.40513	0.156967	-8.95175	3.5e-19	1.36e-17	OK	1598.98	603.749
Pah	Pah	17633.8	-2.50458	0.280136	-8.94056	3.87e-19	1.5e-17	OK	24308.8	4283.63
Keg1	Keg1	25921.1	-1.34351	0.150999	-8.89748	5.71e-19	2.17e-17	OK	32481.7	12799.8
Mccc1	Mccc1	3061.38	-1.31888	0.148434	-8.88528	6.38e-19	2.42e-17	OK	3825.37	1533.39
Slc16a13	Slc16a13	954.919	-1.07128	0.120665	-8.87807	6.8e-19	2.57e-17	OK	1157.06	550.641
B4galt5	B4galt5	2070.03	-1.74477	0.197424	-8.83769	9.77e-19	3.66e-17	OK	2701.94	806.205
Auh	Auh	1053.72	-1.05006	0.118986	-8.82509	1.09e-18	4.08e-17	OK	1273.15	614.866
Coq9	Coq9	2234.15	-0.899119	0.102145	-8.80236	1.34e-18	4.96e-17	OK	2642.7	1417.05
Cryzl2	Cryzl2	3823.69	-1.36015	0.154683	-8.79309	1.45e-18	5.38e-17	OK	4800.53	1870.01
Prkcz	Prkcz	1502.07	-1.06381	0.121197	-8.77752	1.67e-18	6.15e-17	OK	1818.22	869.777
Clybl	Clybl	1133.45	-0.902806	0.103156	-8.75184	2.1e-18	7.67e-17	OK	1341.44	717.464
Nat8f2	Nat8f2	1055.12	-2.36484	0.270392	-8.74597	2.21e-18	8.06e-17	OK	1442.64	280.073
Ankib1	Ankib1	3053.2	-1.1003	0.125865	-8.74194	2.29e-18	8.33e-17	OK	3713.72	1732.15
Bphl	Bphl	3568.12	-1.11109	0.12733	-8.72606	2.64e-18	9.57e-17	OK	4346.17	2012.03
Gfm2	Gfm2	1008.03	-0.921209	0.105595	-8.72401	2.69e-18	9.72e-17	OK	1196.21	631.676
Aldh8a1	Aldh8a1	4703.56	-1.38442	0.158766	-8.71988	2.79e-18	1.01e-16	OK	5921.28	2268.11
Rbpms2	Rbpms2	1831.62	-0.925071	0.10612	-8.71723	2.85e-18	1.03e-16	OK	2174.76	1145.35
Hsd17b11	Hsd17b11	4759.75	-1.94728	0.223618	-8.70807	3.09e-18	1.11e-16	OK	6320.2	1638.85
Abca13	Abca13	4579.86	-1.51109	0.173999	-8.68444	3.81e-18	1.35e-16	OK	5844.52	2050.53
Casr	Casr	1501.07	-1.09196	0.125881	-8.67458	4.15e-18	1.47e-16	OK	1823.81	855.591
Glb1	Glb1	2473.02	-0.991781	0.114408	-8.66878	4.37e-18	1.54e-16	OK	2964.24	1490.59
Bco2	Bco2	265.14	-2.41154	0.278599	-8.65596	4.89e-18	1.72e-16	OK	363.544	68.3301
Ugt2b38	Ugt2b38	12548	-3.70663	0.428781	-8.64457	5.4e-18	1.9e-16	OK	18127.8	1388.48
Acsm2	Acsm2	68525.2	-3.66036	0.423935	-8.63425	5.91e-18	2.07e-16	OK	98877.7	7820.21
Tmem86a	Tmem86a	521.155	-2.06214	0.239846	-8.5978	8.13e-18	2.81e-16	OK	698.144	167.177
Aplnr	Aplnr	104.599	-3.68713	0.428827	-8.59817	8.1e-18	2.81e-16	OK	151.035	11.7258
Ces1f	Ces1f	10464.7	-2.16694	0.252595	-8.57874	9.59e-18	3.3e-16	OK	14124.4	3145.24
Fam107a	Fam107a	1354.24	-1.29471	0.151172	-8.56443	1.09e-17	3.72e-16	OK	1687.45	687.836
Hsph1	Hsph1	1942.3	-1.14485	0.133902	-8.54995	1.23e-17	4.21e-16	OK	2376.16	1074.58
Slc33a1	Slc33a1	2781.94	-0.817128	0.0956959	-8.5388	1.36e-17	4.62e-16	OK	3250.47	1844.87
Uqcrfs1	Uqcrfs1	4943.64	-0.846057	0.0991267	-8.53511	1.4e-17	4.76e-16	OK	5801.71	3227.51
Aspg	Aspg	646.156	-2.15994	0.253182	-8.53116	1.45e-17	4.92e-16	OK	871.705	195.058
Syn3	Syn3	428.293	-2.75	0.32268	-8.52235	1.56e-17	5.29e-16	OK	597.993	88.8923
Lbr	Lbr	754.386	-1.29475	0.152039	-8.51592	1.65e-17	5.56e-16	OK	940.003	383.152
Dhrs4	Dhrs4	2954.95	-1.11347	0.130956	-8.50265	1.85e-17	6.21e-16	OK	3600.41	1664.04
Bdh2	Bdh2	2907.01	-0.955175	0.112398	-8.49815	1.93e-17	6.45e-16	OK	3466.53	1787.96
Pdha1	Pdha1	9789.25	-0.769183	0.0905443	-8.4951	1.98e-17	6.59e-16	OK	11353.1	6661.45
Fbp1	Fbp1	12808.4	-1.38186	0.162983	-8.47852	2.28e-17	7.57e-16	OK	16119.9	6185.59
Gabarapl1	Gabarapl1	10721.3	-1.05221	0.124128	-8.47682	2.31e-17	7.66e-16	OK	12957.6	6248.56
Gfm1	Gfm1	1961.77	-1.0981	0.129565	-8.47528	2.35e-17	7.74e-16	OK	2385.48	1114.34
Fbxo40	Fbxo40	821.58	-1.67678	0.197845	-8.47525	2.35e-17	7.74e-16	OK	1065.7	333.33
Etfa	Etfa	5161.03	-1.14394	0.135217	-8.46005	2.67e-17	8.74e-16	OK	6313.13	2856.83
Ugt8a	Ugt8a	1869.39	-1.826	0.216035	-8.45233	2.86e-17	9.29e-16	OK	2457.52	693.132
Rdx	Rdx	4705.43	-0.835618	0.09903	-8.43803	3.23e-17	1.05e-15	OK	5513.44	3089.42
Klk1	Klk1	19010.9	-1.31796	0.156206	-8.43733	3.25e-17	1.05e-15	OK	23752.7	9527.23
Ebp	Ebp	892.358	-1.15104	0.136745	-8.41747	3.85e-17	1.24e-15	OK	1092.55	491.974
Csgalnact1	Csgalnact1	266.482	-2.14918	0.255921	-8.39783	4.55e-17	1.46e-15	OK	359.231	80.9852
Lrrk2	Lrrk2	3821.03	-1.29615	0.154405	-8.39447	4.68e-17	1.5e-15	OK	4761.98	1939.14
Gatad1	Gatad1	2120.44	-0.741355	0.0883964	-8.38672	5e-17	1.6e-15	OK	2448.38	1464.56
Acadvl	Acadvl	4191.68	-0.727497	0.0867623	-8.38495	5.07e-17	1.62e-15	OK	4829.22	2916.61
Timp3	Timp3	33039.5	-1.51932	0.181302	-8.38002	5.29e-17	1.68e-15	OK	42198.7	14721.1
Atp5a1	Atp5a1	29285.9	-0.734772	0.0877833	-8.3703	5.75e-17	1.83e-15	OK	33779.6	20298.6
Wdr81	Wdr81	1101.83	-1.09046	0.130437	-8.3601	6.27e-17	1.98e-15	OK	1338.46	628.555
Sucnr1	Sucnr1	751.966	-2.05314	0.245577	-8.36047	6.25e-17	1.98e-15	OK	1006.67	242.565
Macrod1	Macrod1	371.249	-1.19497	0.143457	-8.32981	8.1e-17	2.54e-15	OK	457.054	199.638
Fam69a	Fam69a	476.68	-1.1089	0.133138	-8.32899	8.15e-17	2.55e-15	OK	580.457	269.127
Arhgap42	Arhgap42	1651.09	-1.00595	0.120868	-8.32275	8.59e-17	2.68e-15	OK	1982.94	987.388
Slco1a1	Slco1a1	6841.53	-6.76295	0.812789	-8.32067	8.75e-17	2.72e-15	OK	10215.3	94.0588
Hacd2	Hacd2	1324.55	-1.07364	0.129148	-8.31326	9.31e-17	2.89e-15	OK	1605.44	762.776
Ghr	Ghr	14234.8	-1.10864	0.133401	-8.31061	9.52e-17	2.94e-15	OK	17333.2	8037.91
Plekha6	Plekha6	3636.13	-1.20153	0.144638	-8.30717	9.8e-17	3.02e-15	OK	4480.18	1948.04
Dnajc13	Dnajc13	4411.78	-1.33769	0.161048	-8.30618	9.88e-17	3.04e-15	OK	5524.74	2185.88
Gna14	Gna14	247.286	-2.05723	0.247823	-8.30121	1.03e-16	3.16e-15	OK	331.145	79.5666
Ppargc1b	Ppargc1b	637.773	-1.37324	0.165804	-8.2823	1.21e-16	3.69e-15	OK	801.886	309.547
Cltrn	Cltrn	19856	-1.75868	0.212355	-8.28181	1.21e-16	3.7e-15	OK	25949.7	7668.61
Col19a1	Col19a1	78.1659	-4.49354	0.54394	-8.2611	1.44e-16	4.37e-15	OK	114.703	5.09193
Fcgrt	Fcgrt	2598	-1.37331	0.166681	-8.23916	1.73e-16	5.23e-15	OK	3266.55	1260.9
Hsd17b2	Hsd17b2	171.553	-1.91426	0.23251	-8.23305	1.83e-16	5.49e-15	OK	227.191	60.2755
Hexb	Hexb	3767.4	-1.1943	0.14521	-8.22466	1.96e-16	5.86e-15	OK	4637.76	2026.69
Mlycd	Mlycd	903.536	-0.977246	0.118842	-8.22309	1.98e-16	5.93e-15	OK	1080.81	548.994
Slc26a1	Slc26a1	2313.63	-2.40945	0.293106	-8.22041	2.03e-16	6.04e-15	OK	3171.93	597.045
Slc39a8	Slc39a8	1278.31	-1.19096	0.145184	-8.20311	2.34e-16	6.95e-15	OK	1572.98	688.984
3110045C21Rik	3110045C21Rik	147.077	-2.38642	0.291476	-8.18737	2.67e-16	7.9e-15	OK	201.359	38.5112
Cyp2a4	Cyp2a4	7037.22	-2.32315	0.283766	-8.18685	2.68e-16	7.92e-15	OK	9596.95	1917.77
Ak3	Ak3	5089.96	-0.703906	0.0860151	-8.18351	2.76e-16	8.12e-15	OK	5841.79	3586.32
Prkd3	Prkd3	1307.38	-1.18078	0.144309	-8.18229	2.79e-16	8.19e-15	OK	1606.69	708.736
Slc7a13	Slc7a13	14093.2	-6.00101	0.73379	-8.17811	2.88e-16	8.47e-15	OK	20976	327.52
Acad12	Acad12	549.999	-1.26365	0.155096	-8.14752	3.71e-16	1.08e-14	OK	682.807	284.382
Osbpl8	Osbpl8	3707.96	-1.21539	0.14924	-8.14388	3.83e-16	1.11e-14	OK	4576.49	1970.89
Atp6v1b2	Atp6v1b2	6184.04	-0.778914	0.0957554	-8.13441	4.14e-16	1.2e-14	OK	7182.93	4186.25
Apeh	Apeh	2737.08	-1.29207	0.158915	-8.13055	4.27e-16	1.23e-14	OK	3409.46	1392.31
Sucla2	Sucla2	3680.64	-0.883603	0.108847	-8.11786	4.74e-16	1.36e-14	OK	4343.77	2354.37
Idh3b	Idh3b	3853.16	-0.931851	0.114831	-8.115	4.86e-16	1.39e-14	OK	4579.49	2400.5
Pdk3	Pdk3	854.409	-1.2467	0.153693	-8.11165	4.99e-16	1.43e-14	OK	1058.57	446.091
Dcaf8	Dcaf8	3706.35	-0.800645	0.0988662	-8.09827	5.57e-16	1.58e-14	OK	4319.6	2479.85
Alas2	Alas2	117.347	-7.20613	0.890317	-8.09389	5.78e-16	1.64e-14	OK	175.427	1.18805
B3gat2	B3gat2	1055.72	-1.06931	0.132235	-8.08648	6.14e-16	1.74e-14	OK	1278.86	609.438
Hbb-b2	Hbb-b2	357.763	-11.8594	1.46819	-8.07753	6.61e-16	1.87e-14	OK	536.573	0.144411
Hbb-bt	Hbb-bt	357.197	-11.8571	1.46854	-8.07405	6.8e-16	1.92e-14	OK	535.723	0.144411
Snx29	Snx29	755.107	-1.56206	0.193753	-8.06212	7.5e-16	2.11e-14	OK	968.638	328.045
Rnf167	Rnf167	1050.45	-0.938398	0.11648	-8.05631	7.86e-16	2.2e-14	OK	1249.63	652.073
Degs2	Degs2	824.347	-1.55776	0.193746	-8.0402	8.97e-16	2.5e-14	OK	1057	359.04
Mettl7b	Mettl7b	2489.78	-1.10545	0.137685	-8.02888	9.84e-16	2.74e-14	OK	3030.46	1408.42
Fam210a	Fam210a	2942.97	-1.35545	0.169062	-8.0175	1.08e-15	3e-14	OK	3692.85	1443.21
Tbc1d13	Tbc1d13	2232.14	-0.787631	0.098317	-8.01114	1.14e-15	3.15e-14	OK	2596.23	1503.98
Tpk1	Tpk1	1863.94	-1.36488	0.170559	-8.00239	1.22e-15	3.38e-14	OK	2341.37	909.076
Tmco1	Tmco1	2315.2	-0.728054	0.0910577	-7.99552	1.29e-15	3.56e-14	OK	2667.58	1610.46
Tmem8	Tmem8	3535.9	-1.18702	0.148524	-7.99212	1.33e-15	3.65e-14	OK	4348.83	1910.04
Dgkh	Dgkh	1327.69	-0.926836	0.116324	-7.96773	1.62e-15	4.43e-14	OK	1576.82	829.424
Dld	Dld	5819.4	-0.927185	0.116386	-7.96644	1.63e-15	4.47e-14	OK	6911.72	3634.76
Fhl1	Fhl1	3636.97	-1.28641	0.162051	-7.93827	2.05e-15	5.55e-14	OK	4527.4	1856.1
Faah	Faah	897.198	-0.90372	0.114128	-7.91845	2.4e-15	6.49e-14	OK	1061.98	567.635
Rnft1	Rnft1	935.65	-1.04039	0.13142	-7.91655	2.44e-15	6.58e-14	OK	1129.01	548.922
Fut8	Fut8	1481.12	-0.997903	0.126216	-7.90631	2.65e-15	7.13e-14	OK	1776.82	889.704
Haao	Haao	1854.16	-1.86323	0.235688	-7.90549	2.67e-15	7.16e-14	OK	2445.19	672.085
Ccdc107	Ccdc107	1646.69	-1.0515	0.13309	-7.90063	2.78e-15	7.42e-14	OK	1989.99	960.102
Rab3il1	Rab3il1	346.717	-1.46718	0.1857	-7.90082	2.77e-15	7.42e-14	OK	440.427	159.297
Enpp3	Enpp3	1154.25	-1.0637	0.134765	-7.89298	2.95e-15	7.88e-14	OK	1397.17	668.413
Tgtp1	Tgtp1	248.944	-1.59007	0.201528	-7.89008	3.02e-15	8.05e-14	OK	320.233	106.367
Ddah1	Ddah1	5638.24	-0.791827	0.100417	-7.88541	3.13e-15	8.35e-14	OK	6562.17	3790.39
Tln2	Tln2	3425.75	-1.55994	0.197912	-7.88201	3.22e-15	8.56e-14	OK	4393.55	1490.13
Trap1	Trap1	3801.92	-0.786078	0.0997816	-7.87799	3.33e-15	8.83e-14	OK	4420.98	2563.81
Sms	Sms	775.115	-1.1273	0.143177	-7.8735	3.45e-15	9.14e-14	OK	946.12	433.107
Znrf2	Znrf2	1640.13	-1.10592	0.140653	-7.86278	3.76e-15	9.92e-14	OK	1996.42	927.545
Suclg2	Suclg2	7723.32	-1.03106	0.131217	-7.85766	3.91e-15	1.03e-13	OK	9307.63	4554.7
Aldh9a1	Aldh9a1	7579.93	-1.26958	0.161702	-7.85139	4.11e-15	1.08e-13	OK	9416.92	3905.95
Glt1d1	Glt1d1	189.097	-1.82139	0.232109	-7.84711	4.26e-15	1.12e-13	OK	248.491	70.3101
Osbp2	Osbp2	509.659	-2.53691	0.323471	-7.84276	4.41e-15	1.15e-13	OK	703.847	121.281
Rtn4ip1	Rtn4ip1	771.899	-0.938009	0.119625	-7.84126	4.46e-15	1.16e-13	OK	918.216	479.265
Sdhb	Sdhb	4425.77	-0.731886	0.0933475	-7.84045	4.49e-15	1.17e-13	OK	5102.51	3072.3
Galnt14	Galnt14	831.696	-1.23647	0.157721	-7.83959	4.52e-15	1.18e-13	OK	1029.15	436.784
Chrdl1	Chrdl1	211.651	-1.87303	0.238936	-7.83904	4.54e-15	1.18e-13	OK	279.345	76.2611
Gm6300	Gm6300	839.815	-11.6616	1.48951	-7.82915	4.91e-15	1.27e-13	OK	1259.53	0.388799
Dpys	Dpys	324.198	-5.2263	0.668015	-7.82362	5.13e-15	1.32e-13	OK	479.887	12.8194
Tmem26	Tmem26	288.968	-2.43608	0.312307	-7.80027	6.18e-15	1.58e-13	OK	396.792	73.321
Slc46a1	Slc46a1	501.286	-1.0151	0.130263	-7.79272	6.56e-15	1.67e-13	OK	602.799	298.261
Ppa2	Ppa2	2371.02	-0.744511	0.0956691	-7.78215	7.13e-15	1.81e-13	OK	2739.09	1634.88
Cpne4	Cpne4	213.456	-2.05965	0.26513	-7.76843	7.95e-15	2.01e-13	OK	285.895	68.579
Hmgcs1	Hmgcs1	11027.8	-1.40439	0.180842	-7.76584	8.11e-15	2.05e-13	OK	13913.6	5256.25
Lman2l	Lman2l	594.89	-0.918359	0.118423	-7.75491	8.84e-15	2.23e-13	OK	705.652	373.368
Ttc36	Ttc36	6045.12	-1.52232	0.196306	-7.75486	8.84e-15	2.23e-13	OK	7723.34	2688.68
Arhgap18	Arhgap18	1398.03	-1.07388	0.138593	-7.74844	9.3e-15	2.34e-13	OK	1694.55	804.979
Smarca2	Smarca2	4313.31	-1.18982	0.154002	-7.72602	1.11e-14	2.77e-13	OK	5306.83	2326.28
Kcnt1	Kcnt1	325.556	-2.01007	0.260274	-7.72292	1.14e-14	2.83e-13	OK	434.411	107.847
2023-03-06	2023-03-06	5648.46	-1.05144	0.136171	-7.72145	1.15e-14	2.86e-13	OK	6825.97	3293.44
Ralgps2	Ralgps2	549.922	-1.09584	0.142172	-7.70783	1.28e-14	3.16e-13	OK	668.499	312.767
Adgrg4	Adgrg4	60.1944	-3.45765	0.449733	-7.68823	1.49e-14	3.68e-13	OK	86.3613	7.86074
Gpm6a	Gpm6a	2834.41	-1.06133	0.138059	-7.68747	1.5e-14	3.69e-13	OK	3429.84	1643.55
Cideb	Cideb	2605.68	-1.30228	0.169405	-7.68736	1.5e-14	3.69e-13	OK	3249.67	1317.69
Mgat3	Mgat3	2343.7	-1.42388	0.185213	-7.68782	1.5e-14	3.69e-13	OK	2963.33	1104.46
1600014C10Rik	1600014C10Rik	830.798	-1.0133	0.131848	-7.68534	1.53e-14	3.74e-13	OK	998.79	494.813
Prdx1	Prdx1	13961.6	-0.671697	0.0874498	-7.68095	1.58e-14	3.86e-13	OK	15939.4	10006.2
Gbp10	Gbp10	62.499	-5.07639	0.661617	-7.6727	1.68e-14	4.11e-13	OK	92.3796	2.73798
Mtfr1	Mtfr1	1980.32	-0.94144	0.123144	-7.64502	2.09e-14	5.08e-13	OK	2356.86	1227.25
Uqcrc1	Uqcrc1	5434.38	-0.677241	0.0886183	-7.64223	2.13e-14	5.18e-13	OK	6209.87	3883.4
Erp44	Erp44	1352.19	-0.728026	0.0953767	-7.63316	2.29e-14	5.55e-13	OK	1557.98	940.6
D2hgdh	D2hgdh	700.788	-0.997598	0.130727	-7.63114	2.33e-14	5.62e-13	OK	840.665	421.033
Klf12	Klf12	388.777	-1.46029	0.191457	-7.62724	2.4e-14	5.78e-13	OK	493.493	179.346
Clec2h	Clec2h	1043.13	-4.17175	0.547328	-7.62203	2.5e-14	6e-13	OK	1522.45	84.474
Nit2	Nit2	1416.18	-1.05118	0.138049	-7.61452	2.65e-14	6.34e-13	OK	1711.34	825.848
Aspa	Aspa	2015.83	-1.60185	0.210504	-7.60961	2.75e-14	6.58e-13	OK	2596.1	855.295
Unkl	Unkl	801.141	-1.45718	0.191508	-7.60896	2.76e-14	6.6e-13	OK	1016.59	370.247
Ankrd13c	Ankrd13c	5605.77	-1.0816	0.14221	-7.60566	2.83e-14	6.76e-13	OK	6801.72	3213.85
Hnf4a	Hnf4a	12859.9	-0.805543	0.105929	-7.60455	2.86e-14	6.81e-13	OK	14999	8581.64
Chchd10	Chchd10	4197.47	-0.595097	0.0784106	-7.5895	3.21e-14	7.63e-13	OK	4730.44	3131.55
Gm6644	Gm6644	1543.38	-0.973887	0.128437	-7.58263	3.39e-14	8.03e-13	OK	1845.32	939.512
Upb1	Upb1	2078.25	-1.30383	0.17197	-7.58174	3.41e-14	8.06e-13	OK	2592.35	1050.03
Pcmtd2	Pcmtd2	1722.89	-0.752363	0.0992546	-7.58013	3.45e-14	8.15e-13	OK	1992.84	1183.01
Osbpl3	Osbpl3	2763.65	-0.729678	0.096274	-7.57917	3.48e-14	8.2e-13	OK	3185.1	1920.74
Fuca2	Fuca2	8732.44	-1.20272	0.158813	-7.57318	3.64e-14	8.58e-13	OK	10761.1	4675.21
Upp2	Upp2	377.515	-2.33654	0.308889	-7.56433	3.9e-14	9.15e-13	OK	515.266	102.015
Ggct	Ggct	481.745	-1.83293	0.242481	-7.55905	4.06e-14	9.52e-13	OK	633.681	177.871
Acss1	Acss1	4331.32	-1.00961	0.133621	-7.55574	4.16e-14	9.75e-13	OK	5204.5	2584.98
Cyp2e1	Cyp2e1	21342	-3.70972	0.491288	-7.551	4.32e-14	1.01e-12	OK	30834.7	2356.7
Chpt1	Chpt1	29883.4	-1.18381	0.156866	-7.54662	4.47e-14	1.04e-12	OK	36739.1	16172.1
Cluh	Cluh	3906.78	-0.779555	0.103365	-7.54176	4.64e-14	1.08e-12	OK	4538.29	2643.76
Isoc2a	Isoc2a	2034.44	-1.40336	0.186161	-7.53844	4.76e-14	1.1e-12	OK	2566.53	970.269
Phyh	Phyh	9455.02	-1.50329	0.199504	-7.53514	4.88e-14	1.13e-12	OK	12056.1	4252.78
Grhpr	Grhpr	2341.86	-0.923034	0.122566	-7.53091	5.04e-14	1.16e-12	OK	2779.77	1466.05
Cmtm6	Cmtm6	3870.87	-1.05245	0.140026	-7.51615	5.64e-14	1.3e-12	OK	4678.46	2255.71
Fcgr2b	Fcgr2b	632.149	-1.35322	0.1801	-7.51369	5.75e-14	1.32e-12	OK	793.022	310.403
Rab11fip4	Rab11fip4	395.218	-1.01583	0.135447	-7.49986	6.39e-14	1.47e-12	OK	475.299	235.056
Khdrbs3	Khdrbs3	362.492	-1.28491	0.171644	-7.48589	7.11e-14	1.63e-12	OK	451.16	185.155
Tlr12	Tlr12	378.342	-1.34183	0.179257	-7.48551	7.13e-14	1.63e-12	OK	474.01	187.007
Samd8	Samd8	1645.88	-0.985357	0.131703	-7.48168	7.34e-14	1.68e-12	OK	1971.04	995.572
Neu1	Neu1	6192.87	-0.86978	0.116312	-7.478	7.55e-14	1.72e-12	OK	7293.65	3991.31
Ahcyl2	Ahcyl2	5862.17	-0.993376	0.132913	-7.47391	7.78e-14	1.77e-12	OK	7028.14	3530.24
Cyb5a	Cyb5a	11092.4	-1.20915	0.161771	-7.47444	7.75e-14	1.77e-12	OK	13680.1	5917
Tex2	Tex2	1919.4	-1.04256	0.139534	-7.47178	7.91e-14	1.8e-12	OK	2316.75	1124.7
Fastkd2	Fastkd2	462.627	-0.928569	0.124437	-7.46214	8.51e-14	1.93e-12	OK	549.573	288.734
Pctp	Pctp	789.483	-1.05277	0.141112	-7.46056	8.62e-14	1.94e-12	OK	954.234	459.98
Gcnt1	Gcnt1	11527.9	-1.3755	0.184365	-7.46071	8.61e-14	1.94e-12	OK	14497.9	5587.78
Abhd3	Abhd3	1531.42	-1.69718	0.227477	-7.46087	8.6e-14	1.94e-12	OK	1990.24	613.769
Arhgap10	Arhgap10	878.486	-0.88058	0.118195	-7.45026	9.32e-14	2.1e-12	OK	1036.3	562.864
Atp5f1	Atp5f1	7330.38	-0.658797	0.0885084	-7.44333	9.82e-14	2.2e-12	OK	8350.83	5289.47
Lrrc3	Lrrc3	369.68	-1.28791	0.173086	-7.44089	1e-13	2.24e-12	OK	460.27	188.501
Abhd14b	Abhd14b	4406.47	-1.02776	0.138183	-7.4377	1.02e-13	2.29e-12	OK	5308	2603.42
Immt	Immt	5972.06	-0.724509	0.0974214	-7.43686	1.03e-13	2.3e-12	OK	6877.08	4162.02
Mfsd2a	Mfsd2a	513.731	-2.54	0.341692	-7.43359	1.06e-13	2.35e-12	OK	709.592	122.009
Slc34a1	Slc34a1	66874.6	-1.93771	0.260753	-7.43124	1.08e-13	2.39e-12	OK	88731.1	23161.5
Fn3k	Fn3k	293.059	-1.31883	0.177807	-7.41719	1.2e-13	2.64e-12	OK	366.193	146.792
Ldhd	Ldhd	13298.6	-1.99196	0.268618	-7.41561	1.21e-13	2.67e-12	OK	17720.4	4454.85
Acad10	Acad10	1421.99	-1.47435	0.198981	-7.40953	1.27e-13	2.79e-12	OK	1807.7	650.58
Itfg1	Itfg1	3466.23	-0.846369	0.114252	-7.40789	1.28e-13	2.82e-12	OK	4068.05	2262.58
Them7	Them7	2566.76	-1.60873	0.217284	-7.40383	1.32e-13	2.91e-12	OK	3307.84	1084.6
Ppif	Ppif	760.704	-0.828202	0.112084	-7.38915	1.48e-13	3.24e-12	OK	890.326	501.459
2500002B13Rik	2500002B13Rik	148.361	-2.2392	0.303461	-7.37888	1.6e-13	3.49e-12	OK	201.231	42.6215
Tcn2	Tcn2	19833.2	-1.41432	0.191705	-7.37756	1.61e-13	3.52e-12	OK	25050.4	9398.62
Dnajc22	Dnajc22	1122.52	-0.991254	0.13445	-7.37268	1.67e-13	3.64e-12	OK	1345.39	676.787
Ech1	Ech1	5100.72	-0.660397	0.0895993	-7.37056	1.7e-13	3.7e-12	OK	5812.33	3677.49
Cecr2	Cecr2	246.495	-1.24341	0.168731	-7.36922	1.72e-13	3.73e-12	OK	305.274	128.939
Msra	Msra	3266.8	-0.840062	0.114148	-7.3594	1.85e-13	4.01e-12	OK	3830.34	2139.7
Cmbl	Cmbl	2466.03	-1.23577	0.168177	-7.34802	2.01e-13	4.35e-12	OK	3051.24	1295.61
Ubiad1	Ubiad1	1029.78	-1.73275	0.236199	-7.33599	2.2e-13	4.76e-12	OK	1342.68	403.983
Sdhc	Sdhc	4659.1	-0.674942	0.0921051	-7.32795	2.34e-13	5.04e-12	OK	5321.93	3333.43
Stxbp5l	Stxbp5l	458.604	-2.43543	0.332781	-7.31843	2.51e-13	5.41e-12	OK	629.701	116.411
Tmbim6	Tmbim6	35401.5	-0.708109	0.0967689	-7.31753	2.53e-13	5.43e-12	OK	40658.3	24887.8
Amn	Amn	1402.1	-0.76842	0.105193	-7.30485	2.78e-13	5.95e-12	OK	1625.9	954.498
Lonp1	Lonp1	2438.36	-0.748107	0.102489	-7.29942	2.89e-13	6.18e-12	OK	2818.5	1678.09
Scpep1	Scpep1	2383.34	-0.695044	0.0952929	-7.29376	3.01e-13	6.44e-12	OK	2731.43	1687.18
Slc16a4	Slc16a4	1496.82	-1.42906	0.196079	-7.28819	3.14e-13	6.7e-12	OK	1893.62	703.239
Suox	Suox	1115.13	-1.26803	0.17409	-7.28373	3.25e-13	6.91e-12	OK	1385.13	575.144
Srr	Srr	2659.17	-0.755178	0.103839	-7.27257	3.53e-13	7.49e-12	OK	3077.18	1823.15
Shmt2	Shmt2	2886.29	-1.25167	0.172492	-7.25642	3.97e-13	8.4e-12	OK	3578.1	1502.67
Pepd	Pepd	3445.48	-1.02713	0.141621	-7.2527	4.09e-13	8.62e-12	OK	4150.04	2036.36
Reps2	Reps2	1933.82	-1.45356	0.200534	-7.24845	4.22e-13	8.84e-12	OK	2452.92	895.608
Tmtc4	Tmtc4	401.761	-1.51889	0.209758	-7.24117	4.45e-13	9.29e-12	OK	513.115	179.054
Sfrp1	Sfrp1	1986.91	-1.19071	0.164478	-7.23934	4.51e-13	9.41e-12	OK	2444.83	1071.05
Scrn3	Scrn3	1056.13	-0.912681	0.126079	-7.23894	4.52e-13	9.42e-12	OK	1251.74	664.918
Sirt3	Sirt3	1012.88	-1.01667	0.140498	-7.23619	4.61e-13	9.6e-12	OK	1218.26	602.132
Gm5512	Gm5512	516.313	-1.13372	0.15673	-7.2336	4.7e-13	9.78e-12	OK	630.742	287.454
Aifm3	Aifm3	305.949	-1.16572	0.161326	-7.22586	4.98e-13	1.03e-11	OK	375.283	167.279
Ndufa10	Ndufa10	2707.83	-0.767672	0.106271	-7.22371	5.06e-13	1.04e-11	OK	3139.68	1844.14
Dnaja1	Dnaja1	5647.97	-0.802761	0.111123	-7.22405	5.05e-13	1.04e-11	OK	6584.63	3774.65
Oxsm	Oxsm	766.31	-0.9113	0.126144	-7.2243	5.04e-13	1.04e-11	OK	908.055	482.818
Tln1	Tln1	4668	-0.748581	0.103651	-7.22215	5.12e-13	1.06e-11	OK	5396.13	3211.72
Kcng1	Kcng1	46.0233	-3.70496	0.513053	-7.2214	5.15e-13	1.06e-11	OK	66.4858	5.09828
Ctdspl	Ctdspl	1322.89	-0.879607	0.121833	-7.21975	5.21e-13	1.07e-11	OK	1560.31	848.051
Bcl6b	Bcl6b	154.707	-1.89774	0.263522	-7.20145	5.96e-13	1.22e-11	OK	204.606	54.9089
Tmem143	Tmem143	516.703	-1.0355	0.143867	-7.19763	6.13e-13	1.25e-11	OK	623.073	303.964
Ece1	Ece1	1517.99	-0.735532	0.102274	-7.19179	6.39e-13	1.3e-11	OK	1751.13	1051.72
Arsb	Arsb	3648.17	-1.2566	0.174828	-7.18765	6.59e-13	1.34e-11	OK	4525.27	1893.95
Ren1	Ren1	950.699	-2.08618	0.290357	-7.18491	6.73e-13	1.36e-11	OK	1275.82	300.459
Apool	Apool	651.334	-0.808981	0.11274	-7.17562	7.2e-13	1.45e-11	OK	760.08	433.842
Gid4	Gid4	733.448	-1.01286	0.14117	-7.17479	7.24e-13	1.46e-11	OK	881.703	436.939
Lars2	Lars2	849.842	-0.900926	0.125696	-7.16752	7.64e-13	1.53e-11	OK	1005.51	538.496
Tbxas1	Tbxas1	150.137	-2.37756	0.331832	-7.16494	7.78e-13	1.56e-11	OK	205.439	39.5336
Lrrc19	Lrrc19	4849.27	-1.46674	0.204848	-7.16014	8.06e-13	1.61e-11	OK	6159.64	2228.54
Immp2l	Immp2l	49.0014	-4.04727	0.565997	-7.15068	8.63e-13	1.72e-11	OK	71.3444	4.3153
Sipa1l1	Sipa1l1	2022.86	-0.718654	0.100663	-7.1392	9.39e-13	1.87e-11	OK	2327.21	1414.16
Acsl3	Acsl3	565.331	-0.970694	0.136007	-7.13707	9.53e-13	1.89e-11	OK	675.624	344.744
Slc35a3	Slc35a3	3477.51	-0.924304	0.129545	-7.13501	9.68e-13	1.91e-11	OK	4128.53	2175.47
Suclg1	Suclg1	4382.83	-0.721723	0.101167	-7.13397	9.75e-13	1.92e-11	OK	5044.74	3058.99
Skiv2l2	Skiv2l2	1631.3	-0.973704	0.136505	-7.13309	9.81e-13	1.93e-11	OK	1950.39	993.131
Atrnl1	Atrnl1	1996.86	-1.57363	0.220603	-7.13334	9.8e-13	1.93e-11	OK	2564.5	861.574
Atp5c1	Atp5c1	6863.89	-0.581149	0.0816114	-7.12093	1.07e-12	2.11e-11	OK	7716.77	5158.13
Cd36	Cd36	9653.86	-1.59183	0.223626	-7.11828	1.09e-12	2.15e-11	OK	12420.5	4120.51
Sdha	Sdha	13484.9	-0.842258	0.118729	-7.09394	1.3e-12	2.55e-11	OK	15816.4	8821.92
Asxl3	Asxl3	88.7666	-1.92146	0.270853	-7.09411	1.3e-12	2.55e-11	OK	117.624	31.0513
Anxa13	Anxa13	183.203	-2.2696	0.320449	-7.08257	1.42e-12	2.76e-11	OK	248.986	51.6365
Lrrc66	Lrrc66	339.668	-1.16964	0.165243	-7.07829	1.46e-12	2.84e-11	OK	416.851	185.304
Lipa	Lipa	5175.54	-1.3089	0.185082	-7.07202	1.53e-12	2.96e-11	OK	6459.66	2607.29
Mtus1	Mtus1	2593.81	-0.91312	0.129326	-7.06058	1.66e-12	3.2e-11	OK	3074.4	1632.62
Scly	Scly	1437.46	-0.731063	0.103565	-7.05901	1.68e-12	3.24e-11	OK	1657.04	998.298
B3galnt1	B3galnt1	228.637	-2.0249	0.28721	-7.05024	1.79e-12	3.43e-11	OK	305.43	75.0511
Eif4g3	Eif4g3	3987.66	-0.621855	0.0884332	-7.03192	2.04e-12	3.9e-11	OK	4514.61	2933.75
Nepn	Nepn	143.515	-2.74931	0.391055	-7.0305	2.06e-12	3.94e-11	OK	200.373	29.7998
Slc31a1	Slc31a1	3523.11	-0.703529	0.100201	-7.02114	2.2e-12	4.2e-11	OK	4043.25	2482.83
Slc22a18	Slc22a18	5535.04	-1.45932	0.207995	-7.01613	2.28e-12	4.34e-11	OK	7025.16	2554.81
Asah2	Asah2	1721.82	-0.836481	0.119308	-7.01111	2.36e-12	4.48e-11	OK	2017.75	1129.96
Timm9	Timm9	444.841	-1.19016	0.169857	-7.00683	2.44e-12	4.61e-11	OK	547.327	239.869
Mettl26	Mettl26	1920.19	-0.746751	0.106594	-7.00559	2.46e-12	4.65e-11	OK	2219.07	1322.44
Klhl9	Klhl9	2030.26	-0.814613	0.116296	-7.00467	2.48e-12	4.67e-11	OK	2371.28	1348.22
Ak4	Ak4	7108.59	-1.61042	0.229979	-7.00246	2.52e-12	4.74e-11	OK	9162.51	3000.76
Mpc1	Mpc1	4956.16	-0.81697	0.116686	-7.00145	2.53e-12	4.77e-11	OK	5790.74	3287.01
Ghitm	Ghitm	10252.1	-0.682633	0.0975842	-6.99532	2.65e-12	4.97e-11	OK	11725.5	7305.29
Aldh5a1	Aldh5a1	1760.33	-1.03633	0.148534	-6.97709	3.01e-12	5.64e-11	OK	2122.96	1035.08
Acad9	Acad9	1558.48	-1.04316	0.14955	-6.97533	3.05e-12	5.7e-11	OK	1881.27	912.908
Susd2	Susd2	3293.25	-1.7827	0.25558	-6.97511	3.06e-12	5.7e-11	OK	4313.09	1253.55
Lactb	Lactb	1150.22	-0.792345	0.113605	-6.97453	3.07e-12	5.72e-11	OK	1338.81	773.035
Glb1l	Glb1l	2495.79	-0.720183	0.103454	-6.96136	3.37e-12	6.27e-11	OK	2872	1743.36
Ift122	Ift122	1026.04	-0.927209	0.133205	-6.96076	3.38e-12	6.29e-11	OK	1218.64	640.85
Mfsd1	Mfsd1	4873.34	-0.921261	0.132466	-6.95471	3.53e-12	6.56e-11	OK	5783.13	3053.76
Kif21a	Kif21a	2421.48	-0.861025	0.12383	-6.95327	3.57e-12	6.6e-11	OK	2848.17	1568.09
Gm11992	Gm11992	560.945	-1.0879	0.156451	-6.95359	3.56e-12	6.6e-11	OK	681.187	320.462
Coasy	Coasy	2766.72	-1.47929	0.21274	-6.95355	3.56e-12	6.6e-11	OK	3519	1262.14
Fh1	Fh1	2787	-0.650144	0.0935072	-6.95288	3.58e-12	6.61e-11	OK	3170.39	2020.22
D10Jhu81e	D10Jhu81e	1896.37	-0.846573	0.121916	-6.94392	3.81e-12	7.03e-11	OK	2225.7	1237.72
Fnip2	Fnip2	2550.61	-1.07295	0.154582	-6.94099	3.89e-12	7.17e-11	OK	3091.22	1469.4
Pcx	Pcx	9260.56	-1.16651	0.168093	-6.93968	3.93e-12	7.22e-11	OK	11360.3	5061
Bnc2	Bnc2	499.549	-1.41528	0.203939	-6.93974	3.93e-12	7.22e-11	OK	631.027	236.595
Gss	Gss	4407.28	-0.672015	0.0968665	-6.93754	3.99e-12	7.32e-11	OK	5031.85	3158.14
Dbp	Dbp	1592.94	-1.53713	0.222057	-6.92223	4.45e-12	8.14e-11	OK	2038.25	702.321
Ndufa9	Ndufa9	3077.1	-0.587204	0.0848418	-6.92116	4.48e-12	8.19e-11	OK	3463.09	2305.14
Bckdha	Bckdha	3626.01	-1.09407	0.158181	-6.91656	4.63e-12	8.45e-11	OK	4406.84	2064.33
Fkbp4	Fkbp4	2893.56	-0.632571	0.0917362	-6.89554	5.37e-12	9.77e-11	OK	3281.89	2116.9
AI314278	AI314278	1082.68	-1.67974	0.243669	-6.89352	5.44e-12	9.9e-11	OK	1404.78	438.487
Aldh6a1	Aldh6a1	20153.3	-1.2049	0.174849	-6.8911	5.54e-12	1e-10	OK	24841.8	10776.4
Galc	Galc	2435.34	-0.897331	0.13052	-6.87504	6.2e-12	1.12e-10	OK	2879.92	1546.17
Aifm1	Aifm1	2255	-0.802392	0.116774	-6.87135	6.36e-12	1.15e-10	OK	2628.82	1507.36
Fdx1	Fdx1	1170.06	-0.938188	0.136608	-6.86773	6.52e-12	1.17e-10	OK	1391.89	726.41
Gabpa	Gabpa	1094.56	-0.959766	0.139738	-6.86833	6.5e-12	1.17e-10	OK	1306.09	671.513
Adtrp	Adtrp	1287.05	-1.13201	0.164892	-6.86516	6.64e-12	1.19e-10	OK	1571.94	717.247
Wipi2	Wipi2	1574.5	-0.65498	0.0954514	-6.86192	6.79e-12	1.22e-10	OK	1792.55	1138.42
Cpt2	Cpt2	2645.69	-0.855878	0.124894	-6.85285	7.24e-12	1.3e-10	OK	3109.49	1718.08
Asl	Asl	2745.31	-1.42323	0.20782	-6.84837	7.47e-12	1.33e-10	OK	3470.86	1294.2
Prdm1	Prdm1	57.3341	-2.98216	0.435639	-6.84548	7.62e-12	1.36e-10	OK	80.883	10.2362
Adk	Adk	2101.27	-0.85506	0.125018	-6.8395	7.95e-12	1.41e-10	OK	2469.33	1365.15
Klhl24	Klhl24	2745.44	-0.809732	0.118417	-6.83796	8.03e-12	1.43e-10	OK	3204.19	1827.95
Slc36a1	Slc36a1	2200.2	-1.0397	0.152138	-6.83394	8.26e-12	1.46e-10	OK	2654.65	1291.29
Acy1	Acy1	1486.17	-1.37477	0.201335	-6.82827	8.59e-12	1.52e-10	OK	1868.91	720.68
Lmbrd2	Lmbrd2	1016.9	-1.42647	0.208995	-6.82538	8.77e-12	1.55e-10	OK	1286.11	478.483
Tspan3	Tspan3	3487.58	-0.744161	0.109112	-6.82015	9.09e-12	1.6e-10	OK	4028.76	2405.23
Cux1	Cux1	3968.89	-0.659145	0.0966882	-6.81722	9.28e-12	1.63e-10	OK	4521.65	2863.35
Akr1c21	Akr1c21	16853	-1.57081	0.230664	-6.80997	9.76e-12	1.71e-10	OK	21637.7	7283.66
Tinag	Tinag	1839.26	-0.866941	0.127313	-6.80952	9.79e-12	1.72e-10	OK	2165.28	1187.24
Pkp4	Pkp4	6792.57	-0.606323	0.089111	-6.80413	1.02e-11	1.78e-10	OK	7669.82	5038.06
Gbp6	Gbp6	265.259	-1.24841	0.183553	-6.80138	1.04e-11	1.81e-10	OK	328.71	138.358
Iigp1	Iigp1	335.763	-1.68665	0.248084	-6.79872	1.06e-11	1.84e-10	OK	435.934	135.421
Perm1	Perm1	93.4049	-2.37245	0.348969	-6.79845	1.06e-11	1.84e-10	OK	127.77	24.6747
Hs6st2	Hs6st2	148.715	-1.64942	0.24264	-6.79779	1.06e-11	1.85e-10	OK	192.406	61.333
Evc	Evc	3026.08	-0.603798	0.088837	-6.79669	1.07e-11	1.86e-10	OK	3415.42	2247.41
Slc15a2	Slc15a2	1442.43	-0.735341	0.108188	-6.79686	1.07e-11	1.86e-10	OK	1663.91	999.468
Tmem70	Tmem70	1006.56	-0.864027	0.127136	-6.79606	1.08e-11	1.86e-10	OK	1184.46	650.76
Car9	Car9	269.643	-2.28707	0.336515	-6.79634	1.07e-11	1.86e-10	OK	366.879	75.1703
Akr7a5	Akr7a5	3459.25	-0.830384	0.122267	-6.79158	1.11e-11	1.91e-10	OK	4050.05	2277.66
Acot12	Acot12	3765.83	-1.35682	0.199823	-6.79009	1.12e-11	1.93e-10	OK	4726.11	1845.27
Mgam	Mgam	1853.09	-1.35835	0.200287	-6.782	1.19e-11	2.04e-10	OK	2326.02	907.217
Mthfd1	Mthfd1	3791.85	-0.75638	0.111581	-6.77878	1.21e-11	2.08e-10	OK	4388.75	2598.05
Pdp2	Pdp2	888.139	-1.27651	0.1883	-6.77911	1.21e-11	2.08e-10	OK	1104.29	455.842
Pdk2	Pdk2	3785.18	-0.933045	0.137652	-6.77831	1.22e-11	2.09e-10	OK	4499.47	2356.6
Ulk2	Ulk2	944.91	-0.766829	0.113217	-6.77312	1.26e-11	2.16e-10	OK	1095.46	643.811
Tmem150a	Tmem150a	1230.97	-1.11099	0.164089	-6.77066	1.28e-11	2.19e-10	OK	1499.37	694.172
Dennd1a	Dennd1a	1089.65	-0.752471	0.111202	-6.76673	1.32e-11	2.25e-10	OK	1260.39	748.152
Tprkb	Tprkb	1844.47	-1.05525	0.155998	-6.76452	1.34e-11	2.28e-10	OK	2230.13	1073.17
Ppm1l	Ppm1l	202.419	-1.30775	0.193503	-6.75827	1.4e-11	2.37e-10	OK	252.608	102.041
Tmem140	Tmem140	515.594	-0.892297	0.132049	-6.75731	1.41e-11	2.38e-10	OK	609.268	328.246
Mpv17l	Mpv17l	9208.35	-1.37079	0.202882	-6.75657	1.41e-11	2.39e-10	OK	11574.7	4475.69
Cubn	Cubn	11855.4	-1.27005	0.188018	-6.75492	1.43e-11	2.42e-10	OK	14729.3	6107.47
Stxbp4	Stxbp4	596.759	-0.878684	0.130142	-6.75171	1.46e-11	2.47e-10	OK	703.763	382.751
Eif4a2	Eif4a2	5606.96	-0.661535	0.0980096	-6.74969	1.48e-11	2.5e-10	OK	6390.41	4040.05
Galns	Galns	2051.72	-1.13353	0.168595	-6.72338	1.78e-11	2.97e-10	OK	2506.37	1142.41
Xylb	Xylb	7054.17	-1.12166	0.16691	-6.72014	1.82e-11	3.03e-10	OK	8604.17	3954.18
Dynll2	Dynll2	4815.55	-0.79466	0.118577	-6.70162	2.06e-11	3.43e-10	OK	5607.13	3232.39
Phyhip	Phyhip	67.278	-2.18869	0.32671	-6.6992	2.1e-11	3.48e-10	OK	90.9428	19.9483
Slc2a2	Slc2a2	2848.72	-0.84058	0.125683	-6.68809	2.26e-11	3.75e-10	OK	3340.41	1865.35
Ndfip1	Ndfip1	5716.02	-0.61502	0.0921081	-6.67715	2.44e-11	4.02e-10	OK	6463.84	4220.38
4833439L19Rik	4833439L19Rik	15215.9	-0.841356	0.125999	-6.67749	2.43e-11	4.02e-10	OK	17844.3	9959.23
Mtor	Mtor	4549.21	-1.05276	0.157705	-6.6755	2.46e-11	4.06e-10	OK	5498.54	2650.55
Gpx1	Gpx1	18291.7	-0.851809	0.12773	-6.66882	2.58e-11	4.23e-10	OK	21485.1	11904.7
Map3k7cl	Map3k7cl	415.233	-2.30544	0.345952	-6.66406	2.66e-11	4.36e-10	OK	565.636	114.427
Dlst	Dlst	6446.95	-0.743982	0.111659	-6.66296	2.68e-11	4.39e-10	OK	7447.12	4446.6
Cisd1	Cisd1	3047.54	-0.664591	0.0998475	-6.65606	2.81e-11	4.59e-10	OK	3475.14	2192.35
Mapt	Mapt	2790.03	-0.887852	0.133668	-6.64221	3.09e-11	5.03e-10	OK	3294.77	1780.55
Ccdc91	Ccdc91	937.793	-0.870734	0.131119	-6.64081	3.12e-11	5.07e-10	OK	1104.64	604.094
Zfp444	Zfp444	586.43	-0.850332	0.128087	-6.63871	3.16e-11	5.14e-10	OK	688.66	381.97
Mpp6	Mpp6	1760.84	-0.830276	0.125124	-6.63564	3.23e-11	5.24e-10	OK	2061.53	1159.45
Hspe1	Hspe1	2085.39	-0.712205	0.107349	-6.63446	3.26e-11	5.27e-10	OK	2396.65	1462.88
D630024D03Rik	D630024D03Rik	86.2194	-1.78223	0.269158	-6.62151	3.56e-11	5.75e-10	OK	112.915	32.8282
Slco1a6	Slco1a6	3986.78	-1.80844	0.27313	-6.62117	3.56e-11	5.75e-10	OK	5233.15	1494.06
Vil1	Vil1	3251.77	-0.772557	0.116757	-6.61681	3.67e-11	5.92e-10	OK	3773.26	2208.79
Acadsb	Acadsb	2946.28	-0.755452	0.114182	-6.61618	3.69e-11	5.94e-10	OK	3409.57	2019.7
Thrb	Thrb	819.264	-0.848675	0.128274	-6.61611	3.69e-11	5.94e-10	OK	961.843	534.106
Tmem174	Tmem174	8374.01	-1.12492	0.170067	-6.61456	3.73e-11	5.99e-10	OK	10218.3	4685.37
Hnf1b	Hnf1b	3905.18	-1.11283	0.168332	-6.61092	3.82e-11	6.13e-10	OK	4757.8	2199.95
Pccb	Pccb	4399.27	-0.806371	0.122098	-6.60431	3.99e-11	6.4e-10	OK	5131.7	2934.4
Dnajc28	Dnajc28	332.869	-1.07752	0.163152	-6.60438	3.99e-11	6.4e-10	OK	403.666	191.274
Mut	Mut	5316.46	-1.23766	0.187475	-6.60173	4.06e-11	6.5e-10	OK	6579.62	2790.15
2610507B11Rik	2610507B11Rik	8183.12	-0.771423	0.117233	-6.58027	4.7e-11	7.5e-10	OK	9493.77	5561.82
Slc29a3	Slc29a3	2279.85	-1.06994	0.162828	-6.57098	5e-11	7.98e-10	OK	2761.96	1315.63
Mogat1	Mogat1	1720.64	-1.7656	0.26879	-6.56869	5.08e-11	8.09e-10	OK	2250.08	661.758
Gna12	Gna12	851.643	-1.03928	0.158255	-6.56715	5.13e-11	8.16e-10	OK	1027.49	499.946
Map3k15	Map3k15	820.502	-1.23045	0.187515	-6.56189	5.31e-11	8.42e-10	OK	1014.56	432.389
Letm1	Letm1	2592.99	-0.740717	0.112937	-6.55869	5.43e-11	8.59e-10	OK	2993.71	1791.56
Tmprss9	Tmprss9	43.2125	-5.01805	0.766196	-6.54931	5.78e-11	9.12e-10	OK	63.8338	1.97
Esrrg	Esrrg	1679.36	-0.638005	0.0975081	-6.5431	6.03e-11	9.49e-10	OK	1906.48	1225.11
Entpd4b	Entpd4b	5904.76	-1.15111	0.176272	-6.53031	6.56e-11	1.03e-09	OK	7229.49	3255.29
Nlrp6	Nlrp6	2062.53	-1.00495	0.15392	-6.52908	6.62e-11	1.04e-09	OK	2476.74	1234.12
Ttbk1	Ttbk1	111.387	-1.9056	0.291852	-6.52934	6.61e-11	1.04e-09	OK	147.409	39.3442
Etv1	Etv1	690.939	-1.35692	0.207905	-6.52661	6.73e-11	1.05e-09	OK	867.136	338.544
Mto1	Mto1	412.579	-0.857216	0.131526	-6.51748	7.15e-11	1.12e-09	OK	485.004	267.73
Med14	Med14	2094.86	-0.95189	0.146112	-6.51481	7.28e-11	1.14e-09	OK	2496.9	1290.79
Npr3	Npr3	414.887	-1.58249	0.242907	-6.51478	7.28e-11	1.14e-09	OK	533.295	178.07
Abhd18	Abhd18	239.048	-1.21585	0.186895	-6.50556	7.74e-11	1.2e-09	OK	295.058	127.028
Prkaa2	Prkaa2	4811.84	-0.824519	0.126755	-6.50483	7.78e-11	1.21e-09	OK	5628.61	3178.31
Tgtp2	Tgtp2	195.02	-2.10532	0.323682	-6.50428	7.81e-11	1.21e-09	OK	262.077	60.9065
0610005C13Rik	0610005C13Rik	1577.57	-1.00885	0.155177	-6.5013	7.96e-11	1.24e-09	OK	1895.41	941.905
Bbs9	Bbs9	224.278	-1.11966	0.172322	-6.4975	8.17e-11	1.26e-09	OK	273.488	125.86
F8	F8	271.513	-1.69918	0.261526	-6.49719	8.18e-11	1.27e-09	OK	352.925	108.687
Def8	Def8	2441.71	-0.702438	0.108313	-6.48524	8.86e-11	1.36e-09	OK	2801.7	1721.74
Rnf11	Rnf11	2834.98	-0.717359	0.110759	-6.47679	9.37e-11	1.43e-09	OK	3260.83	1983.27
Grsf1	Grsf1	2896.6	-0.748543	0.115715	-6.46884	9.88e-11	1.51e-09	OK	3348.4	1992.98
Khk	Khk	6009.99	-0.853026	0.131878	-6.46828	9.91e-11	1.51e-09	OK	7060.55	3908.88
4931406C07Rik	4931406C07Rik	14372.5	-1.3448	0.208202	-6.45912	1.05e-10	1.6e-09	OK	18012.8	7091.79
Slc17a1	Slc17a1	8280.59	-1.13301	0.176082	-6.43458	1.24e-10	1.88e-09	OK	10114.9	4612.01
Gtf2h2	Gtf2h2	401.298	-0.877546	0.13645	-6.43128	1.27e-10	1.92e-09	OK	473.175	257.545
Brap	Brap	2151.19	-0.838234	0.130508	-6.42288	1.34e-10	2.02e-09	OK	2521.59	1410.4
Sypl2	Sypl2	906.646	-1.17725	0.183338	-6.42123	1.35e-10	2.04e-09	OK	1113.73	492.482
Snx27	Snx27	2087.63	-0.908234	0.141489	-6.41912	1.37e-10	2.07e-09	OK	2472.68	1317.54
Nnt	Nnt	2692.97	-1.59374	0.248435	-6.41513	1.41e-10	2.12e-09	OK	3465.39	1148.12
Mdk	Mdk	488.765	-2.30074	0.358778	-6.41271	1.43e-10	2.15e-09	OK	665.602	135.09
Dleu2	Dleu2	135.092	-1.51072	0.23568	-6.41004	1.45e-10	2.18e-09	OK	172.389	60.4977
Tulp3	Tulp3	827.609	-0.882756	0.138177	-6.38861	1.67e-10	2.5e-09	OK	976.595	529.637
Dpp7	Dpp7	772.125	-1.14255	0.178842	-6.38861	1.67e-10	2.5e-09	OK	944.319	427.737
Tmem106b	Tmem106b	8113.7	-0.656014	0.102735	-6.3855	1.71e-10	2.55e-09	OK	9238.91	5863.28
D3Ertd751e	D3Ertd751e	488.031	-0.856381	0.134168	-6.3829	1.74e-10	2.59e-09	OK	573.629	316.836
Cbs	Cbs	3104.56	-1.41232	0.221622	-6.37266	1.86e-10	2.76e-09	OK	3920.39	1472.91
Tmem56	Tmem56	904.059	-1.42998	0.224608	-6.36656	1.93e-10	2.87e-09	OK	1143.83	424.516
Serp1	Serp1	4239.3	-0.536023	0.0842189	-6.36464	1.96e-10	2.9e-09	OK	4728.43	3261.05
Bcl11b	Bcl11b	177.078	-1.30663	0.20531	-6.3642	1.96e-10	2.9e-09	OK	220.955	89.3241
Malrd1	Malrd1	253.768	-1.33765	0.210202	-6.36363	1.97e-10	2.91e-09	OK	317.784	125.736
Cat	Cat	17553.7	-1.06019	0.166649	-6.36182	1.99e-10	2.94e-09	OK	21238	10185.1
Paip2	Paip2	1813.27	-0.626913	0.0985537	-6.36113	2e-10	2.95e-09	OK	2054.65	1330.51
Pdzd2	Pdzd2	1573.17	-1.67711	0.263683	-6.36033	2.01e-10	2.97e-09	OK	2040.69	638.14
Fmo2	Fmo2	7522.51	-1.50876	0.237257	-6.35915	2.03e-10	2.99e-09	OK	9597.43	3372.67
Plscr4	Plscr4	497.263	-1.13401	0.178707	-6.34567	2.21e-10	3.25e-09	OK	607.493	276.802
Pigg	Pigg	869.234	-0.716643	0.113014	-6.3412	2.28e-10	3.35e-09	OK	999.69	608.323
Uros	Uros	316.916	-0.927786	0.146328	-6.34044	2.29e-10	3.36e-09	OK	376.435	197.879
Aph1c	Aph1c	821.223	-0.779489	0.123044	-6.33506	2.37e-10	3.47e-09	OK	953.959	555.751
Ccdc6	Ccdc6	2730.39	-1.34809	0.21283	-6.33409	2.39e-10	3.49e-09	OK	3423.24	1344.69
Echs1	Echs1	3295.91	-0.783001	0.123714	-6.32912	2.47e-10	3.6e-09	OK	3830.73	2226.26
Mcur1	Mcur1	3558.09	-0.911502	0.144087	-6.32603	2.52e-10	3.67e-09	OK	4216.36	2241.55
Gcgr	Gcgr	360.189	-0.996485	0.157629	-6.32169	2.59e-10	3.77e-09	OK	432.016	216.535
Klhl3	Klhl3	247.823	-1.21816	0.192701	-6.32149	2.59e-10	3.77e-09	OK	305.976	131.518
Prss8	Prss8	4387.28	-0.606915	0.0960723	-6.31727	2.66e-10	3.87e-09	OK	4954.4	3253.05
Dnah5	Dnah5	36.7728	-4.08996	0.647517	-6.31638	2.68e-10	3.88e-09	OK	53.5859	3.14665
Ndrg2	Ndrg2	1958.32	-0.983443	0.155756	-6.31398	2.72e-10	3.94e-09	OK	2344.57	1185.82
Map7	Map7	2215.66	-0.556394	0.0882399	-6.30547	2.87e-10	4.15e-09	OK	2480.21	1686.54
Hhatl	Hhatl	93.9534	-1.62085	0.257123	-6.30378	2.9e-10	4.18e-09	OK	121.223	39.4148
Chrna4	Chrna4	1004.59	-2.02077	0.320786	-6.29943	2.99e-10	4.3e-09	OK	1341.58	330.603
Sec62	Sec62	6602.4	-0.53999	0.0857919	-6.29419	3.09e-10	4.43e-09	OK	7369.37	5068.47
Nudt12	Nudt12	948.141	-0.974444	0.154837	-6.29336	3.11e-10	4.45e-09	OK	1133.72	576.989
Ptcd3	Ptcd3	899.561	-0.687863	0.10937	-6.28932	3.19e-10	4.57e-09	OK	1029.73	639.227
Afg3l1	Afg3l1	1484.94	-0.618914	0.0984414	-6.28714	3.23e-10	4.63e-09	OK	1680.33	1094.16
Slc22a4	Slc22a4	1116.22	-0.9889	0.157308	-6.28641	3.25e-10	4.64e-09	OK	1337.4	673.863
Lama1	Lama1	444.704	-0.817786	0.130188	-6.28158	3.35e-10	4.78e-09	OK	519.654	294.806
Treh	Treh	1887.96	-1.7339	0.276166	-6.27845	3.42e-10	4.87e-09	OK	2461.87	740.135
Hist1h2bc	Hist1h2bc	2339.33	-0.619705	0.0987688	-6.2743	3.51e-10	5e-09	OK	2647.49	1723
Tmem139	Tmem139	210.857	-1.1248	0.179346	-6.27167	3.57e-10	5.07e-09	OK	257.293	117.986
Mrpl50	Mrpl50	1430.94	-0.639283	0.101987	-6.26828	3.65e-10	5.18e-09	OK	1624.82	1043.19
Uqcc1	Uqcc1	987.626	-0.75589	0.120716	-6.26174	3.81e-10	5.4e-09	OK	1143.01	676.866
Pdpr	Pdpr	671.54	-1.11202	0.177592	-6.26167	3.81e-10	5.4e-09	OK	818.072	378.477
Gm10681	Gm10681	6738.46	-0.912503	0.145862	-6.25592	3.95e-10	5.58e-09	OK	7986.28	4242.81
Slc17a4	Slc17a4	75.8932	-2.08093	0.332795	-6.25289	4.03e-10	5.68e-09	OK	101.808	24.0636
Aqp11	Aqp11	540.057	-1.17555	0.188125	-6.24879	4.14e-10	5.82e-09	OK	663.267	293.638
Ndufaf4	Ndufaf4	997.275	-0.756065	0.121121	-6.24225	4.31e-10	6.05e-09	OK	1154.2	683.415
Scn4b	Scn4b	860.759	-0.674931	0.108213	-6.23704	4.46e-10	6.25e-09	OK	983.214	615.848
Pik3ca	Pik3ca	1934.19	-0.736966	0.118199	-6.23497	4.52e-10	6.33e-09	OK	2231.75	1339.05
Isoc2b	Isoc2b	224.48	-1.29388	0.207751	-6.22805	4.72e-10	6.61e-09	OK	279.685	114.07
Papss1	Papss1	1827.29	-0.87529	0.14075	-6.21876	5.01e-10	7e-09	OK	2153.86	1174.16
Ndufaf1	Ndufaf1	422.794	-0.869771	0.140138	-6.20653	5.42e-10	7.55e-09	OK	497.945	272.492
Mvd	Mvd	587.803	-0.893818	0.144075	-6.20384	5.51e-10	7.67e-09	OK	694.752	373.907
Hmgcl	Hmgcl	1527.9	-0.871593	0.140717	-6.19395	5.87e-10	8.15e-09	OK	1799.97	983.759
Lrpprc	Lrpprc	2340.14	-0.731868	0.118268	-6.18822	6.08e-10	8.44e-09	OK	2697.96	1624.5
Spag9	Spag9	4573.5	-0.838945	0.135581	-6.1878	6.1e-10	8.45e-09	OK	5361.55	2997.39
Mep1a	Mep1a	27585.7	-0.928239	0.150115	-6.18352	6.27e-10	8.67e-09	OK	32768.6	17219.9
Rnls	Rnls	49.4677	-2.96155	0.478946	-6.18347	6.27e-10	8.67e-09	OK	69.7259	8.95114
Ndufv1	Ndufv1	4033.64	-0.615073	0.0995868	-6.17625	6.56e-10	9.05e-09	OK	4561.39	2978.12
Slc1a1	Slc1a1	5547.41	-0.650689	0.105377	-6.17487	6.62e-10	9.12e-09	OK	6311.11	4020.03
Fads3	Fads3	2570.16	-0.647918	0.104978	-6.17195	6.75e-10	9.27e-09	OK	2922.62	1865.22
Gm4952	Gm4952	90.0524	-3.92026	0.635241	-6.17129	6.77e-10	9.3e-09	OK	130.76	8.63694
Phldb2	Phldb2	4324.57	-0.568888	0.0923461	-6.16039	7.26e-10	9.94e-09	OK	4851.55	3270.6
Dao	Dao	4160.69	-1.26918	0.206085	-6.15854	7.34e-10	1e-08	OK	5168.78	2144.5
Hspa8	Hspa8	28258.8	-0.687723	0.1117	-6.15688	7.42e-10	1.01e-08	OK	32347.2	20082.2
Apom	Apom	870.373	-2.00271	0.325348	-6.15559	7.48e-10	1.02e-08	OK	1160.74	289.64
Slc22a22	Slc22a22	1729.67	-3.80347	0.617815	-6.15632	7.45e-10	1.02e-08	OK	2504.8	179.397
Col4a3	Col4a3	5049.26	-0.735577	0.119534	-6.15372	7.57e-10	1.03e-08	OK	5824.78	3498.23
Cycs	Cycs	7228.86	-0.895728	0.145605	-6.15175	7.66e-10	1.04e-08	OK	8546.52	4593.55
Pi4ka	Pi4ka	3974.79	-1.42647	0.231885	-6.15161	7.67e-10	1.04e-08	OK	5027.05	1870.27
Hnf4aos	Hnf4aos	98.0756	-2.30277	0.374612	-6.14709	7.89e-10	1.07e-08	OK	133.577	27.0725
Stard7	Stard7	2776.47	-0.659311	0.107268	-6.14641	7.93e-10	1.08e-08	OK	3163.25	2002.91
Dnajc6	Dnajc6	648.214	-1.36924	0.222797	-6.14571	7.96e-10	1.08e-08	OK	814.648	315.345
Crat	Crat	2400.52	-0.765032	0.124506	-6.14452	8.02e-10	1.09e-08	OK	2782.2	1637.16
Dnajb6	Dnajb6	1972.16	-0.554649	0.0903707	-6.13749	8.38e-10	1.13e-08	OK	2206.96	1502.55
Egln1	Egln1	1327.48	-0.686073	0.111776	-6.13791	8.36e-10	1.13e-08	OK	1519.12	944.199
Ak2	Ak2	2527.19	-0.692515	0.112833	-6.13752	8.38e-10	1.13e-08	OK	2895.08	1791.4
Pdss1	Pdss1	344.411	-1.13688	0.185229	-6.1377	8.37e-10	1.13e-08	OK	420.913	191.407
Cmah	Cmah	1504.06	-1.41807	0.231068	-6.13699	8.41e-10	1.13e-08	OK	1900.5	711.193
Gimap4	Gimap4	450.155	-1.73717	0.283358	-6.13065	8.75e-10	1.18e-08	OK	587.17	176.126
Btbd11	Btbd11	98.4871	-1.54563	0.252596	-6.11898	9.42e-10	1.26e-08	OK	126.128	43.2048
Oxnad1	Oxnad1	799.84	-0.701003	0.114621	-6.11582	9.61e-10	1.28e-08	OK	917.548	564.425
Mtif3	Mtif3	534.55	-0.875052	0.14322	-6.10985	9.97e-10	1.33e-08	OK	630.06	343.53
Fahd1	Fahd1	1632.06	-0.891843	0.14613	-6.10306	1.04e-09	1.38e-08	OK	1928.44	1039.29
Slc25a39	Slc25a39	7865.08	-0.588597	0.0965283	-6.09766	1.08e-09	1.43e-08	OK	8853.78	5887.67
Adh1	Adh1	6818.69	-1.48595	0.243718	-6.09702	1.08e-09	1.43e-08	OK	8678.82	3098.45
Hus1	Hus1	817.917	-0.891079	0.146185	-6.09556	1.09e-09	1.44e-08	OK	966.344	521.063
Cox15	Cox15	1292.28	-0.843988	0.138581	-6.09023	1.13e-09	1.49e-08	OK	1516.11	844.629
Sgpp1	Sgpp1	2923.73	-0.962122	0.158019	-6.08866	1.14e-09	1.5e-08	OK	3489.91	1791.38
Dmgdh	Dmgdh	2234.1	-1.4289	0.234886	-6.08339	1.18e-09	1.55e-08	OK	2826.29	1049.72
Sugct	Sugct	1595.71	-3.43372	0.564728	-6.08031	1.2e-09	1.58e-08	OK	2287.71	211.713
Ogfod3	Ogfod3	303.553	-0.989862	0.163003	-6.07267	1.26e-09	1.65e-08	OK	363.751	183.158
Apln	Apln	132.552	-1.43852	0.236977	-6.07029	1.28e-09	1.67e-08	OK	167.862	61.932
Etnppl	Etnppl	310	-1.65557	0.272751	-6.0699	1.28e-09	1.67e-08	OK	401.309	127.38
Trabd2b	Trabd2b	3051.74	-0.894907	0.14749	-6.06757	1.3e-09	1.69e-08	OK	3607.57	1940.08
Nme7	Nme7	317.379	-0.987113	0.162675	-6.06799	1.3e-09	1.69e-08	OK	380.173	191.792
Rmnd1	Rmnd1	317.449	-1.11027	0.183023	-6.0663	1.31e-09	1.71e-08	OK	386.63	179.089
Dars2	Dars2	415.724	-0.843382	0.139154	-6.06079	1.35e-09	1.76e-08	OK	487.684	271.803
Calml4	Calml4	2863.97	-0.670511	0.110701	-6.05698	1.39e-09	1.8e-08	OK	3269.02	2053.87
Pex6	Pex6	869.812	-0.696384	0.115003	-6.05535	1.4e-09	1.82e-08	OK	997.065	615.306
Neurog2	Neurog2	34.5589	-4.42192	0.73077	-6.05104	1.44e-09	1.87e-08	OK	50.6568	2.36324
Ncam2	Ncam2	31.7251	-4.33182	0.716478	-6.04599	1.48e-09	1.92e-08	OK	46.4347	2.30587
Slc4a1	Slc4a1	763.976	-1.41812	0.234659	-6.04332	1.51e-09	1.95e-08	OK	965.347	361.233
Kmo	Kmo	2468.88	-1.36827	0.226532	-6.04004	1.54e-09	1.99e-08	OK	3102.44	1201.75
Tbx10	Tbx10	46.0477	-3.4721	0.575214	-6.03619	1.58e-09	2.03e-08	OK	66.0935	5.95597
Lhx1	Lhx1	509.691	-1.11367	0.184741	-6.02825	1.66e-09	2.13e-08	OK	621.039	286.993
Nadk2	Nadk2	2100.93	-1.05946	0.175827	-6.02558	1.69e-09	2.16e-08	OK	2541.64	1219.51
Nadsyn1	Nadsyn1	435.945	-0.914471	0.151796	-6.02433	1.7e-09	2.17e-08	OK	516.821	274.193
Pyroxd2	Pyroxd2	2154.75	-1.03919	0.172508	-6.02403	1.7e-09	2.18e-08	OK	2599.63	1264.98
Fam208a	Fam208a	1821.83	-0.615487	0.102382	-6.01167	1.84e-09	2.34e-08	OK	2060.35	1344.81
Ttc7b	Ttc7b	789.479	-0.92847	0.154522	-6.00865	1.87e-09	2.38e-08	OK	937.841	492.756
Acox1	Acox1	25954.7	-1.10765	0.184437	-6.00554	1.91e-09	2.42e-08	OK	31600.1	14664
Akr1a1	Akr1a1	25053.4	-0.965622	0.16111	-5.99356	2.05e-09	2.61e-08	OK	29919.8	15320.7
Smg6	Smg6	1034.34	-0.601638	0.100418	-5.99132	2.08e-09	2.64e-08	OK	1166.99	769.051
Slc12a3	Slc12a3	11256.1	-1.01661	0.169703	-5.99052	2.09e-09	2.65e-08	OK	13538.3	6691.68
Csnk1g3	Csnk1g3	1510.13	-0.699977	0.116879	-5.98891	2.11e-09	2.67e-08	OK	1732.07	1066.23
Lifr	Lifr	1918.64	-0.852621	0.142368	-5.98884	2.11e-09	2.67e-08	OK	2253.89	1248.15
Poldip2	Poldip2	1699.02	-0.54126	0.0904535	-5.98385	2.18e-09	2.75e-08	OK	1896.82	1303.44
Gclm	Gclm	4923.38	-0.500216	0.0836038	-5.98317	2.19e-09	2.76e-08	OK	5456.27	3857.59
Col6a6	Col6a6	46.0856	-6.45963	1.07972	-5.98268	2.19e-09	2.77e-08	OK	68.7379	0.781006
Mfap3l	Mfap3l	3647	-0.92102	0.154014	-5.9801	2.23e-09	2.81e-08	OK	4327.69	2285.61
Fancd2os	Fancd2os	48.2758	-2.30621	0.38614	-5.97248	2.34e-09	2.94e-08	OK	65.7651	13.2971
Ssx2ip	Ssx2ip	923.326	-0.790445	0.132627	-5.95991	2.52e-09	3.16e-08	OK	1074.4	621.181
Fabp5	Fabp5	97.9524	-1.51098	0.253531	-5.95976	2.53e-09	3.16e-08	OK	124.999	43.8588
Apoo	Apoo	1369.42	-0.589943	0.0989934	-5.95942	2.53e-09	3.17e-08	OK	1541.92	1024.41
Slc4a4	Slc4a4	21722.6	-1.02021	0.171229	-5.95815	2.55e-09	3.19e-08	OK	26139.8	12888.1
Smcp	Smcp	44.6643	-3.00336	0.504912	-5.94828	2.71e-09	3.38e-08	OK	63.0642	7.86469
Dst	Dst	7498.52	-0.667064	0.112236	-5.9434	2.79e-09	3.47e-08	OK	8554.14	5387.28
Dlec1	Dlec1	799.983	-0.752165	0.126673	-5.93783	2.89e-09	3.59e-08	OK	925.295	549.359
Dhx29	Dhx29	449.171	-0.849948	0.143263	-5.93279	2.98e-09	3.69e-08	OK	527.443	292.628
Csrp2	Csrp2	1518.85	-0.715458	0.12061	-5.93201	2.99e-09	3.71e-08	OK	1746.47	1063.62
Magt1	Magt1	2450.6	-0.70625	0.119121	-5.92885	3.05e-09	3.78e-08	OK	2813.64	1724.51
Clic4	Clic4	4301.46	-0.491739	0.0830229	-5.92293	3.16e-09	3.91e-08	OK	4759.71	3384.95
Sufu	Sufu	908.576	-0.771343	0.130231	-5.92288	3.16e-09	3.91e-08	OK	1054.08	617.558
Tpmt	Tpmt	2210.29	-0.681316	0.115041	-5.92238	3.17e-09	3.92e-08	OK	2527.39	1576.07
Cpt1a	Cpt1a	10029.1	-0.703409	0.119058	-5.90813	3.46e-09	4.26e-08	OK	11509.6	7068.26
Plekhb2	Plekhb2	5432.29	-0.822539	0.139258	-5.90661	3.49e-09	4.29e-08	OK	6352.46	3591.97
Zmynd10	Zmynd10	335.953	-1.27281	0.215493	-5.90651	3.49e-09	4.29e-08	OK	417.531	172.796
Tmem116	Tmem116	764.548	-0.701594	0.118971	-5.89718	3.7e-09	4.53e-08	OK	877.147	539.351
Ccpg1	Ccpg1	3113.88	-0.530289	0.089926	-5.89695	3.7e-09	4.54e-08	OK	3469.61	2402.42
Agtrap	Agtrap	1805.05	-0.747385	0.126808	-5.89381	3.77e-09	4.62e-08	OK	2086.22	1242.72
Slc46a3	Slc46a3	446.28	-1.62675	0.276114	-5.89159	3.83e-09	4.68e-08	OK	576.139	186.564
Osbpl1a	Osbpl1a	1537.91	-0.637183	0.108177	-5.89017	3.86e-09	4.71e-08	OK	1745.66	1122.41
Vldlr	Vldlr	2190.38	-0.600515	0.101971	-5.88905	3.88e-09	4.74e-08	OK	2470.81	1629.54
Amt	Amt	1129.48	-0.690388	0.117326	-5.88434	4e-09	4.87e-08	OK	1293.45	801.533
BC018473	BC018473	261.875	-24.7396	4.20624	-5.88163	4.06e-09	4.94e-08	OK	392.812	1.4e-05
Magi2	Magi2	219.412	-1.38996	0.236362	-5.88065	4.09e-09	4.97e-08	OK	276.387	105.462
Dcst1	Dcst1	42.8705	-2.86641	0.488094	-5.87267	4.29e-09	5.2e-08	OK	60.1796	8.25226
Mfsd4b5	Mfsd4b5	5882.16	-0.817494	0.139222	-5.87186	4.31e-09	5.22e-08	OK	6873.22	3900.05
Angpt1	Angpt1	325.691	-1.0613	0.181161	-5.8583	4.68e-09	5.66e-08	OK	394.108	188.857
Pdzrn3	Pdzrn3	585.063	-1.17527	0.20106	-5.84536	5.05e-09	6.09e-08	OK	718.515	318.16
Fahd2a	Fahd2a	755.478	-0.991299	0.169848	-5.8364	5.33e-09	6.41e-08	OK	905.478	455.478
Trdn	Trdn	37.923	-5.58211	0.95671	-5.83469	5.39e-09	6.47e-08	OK	56.2969	1.17517
Pipox	Pipox	5466.62	-0.851385	0.145969	-5.83264	5.46e-09	6.55e-08	OK	6420.61	3558.64
Hps5	Hps5	1664.53	-0.664332	0.114009	-5.82703	5.64e-09	6.76e-08	OK	1897.99	1197.6
Slc11a2	Slc11a2	1586.7	-0.732702	0.125835	-5.82272	5.79e-09	6.93e-08	OK	1829.56	1100.99
Erich4	Erich4	751.2	-1.03802	0.178314	-5.8213	5.84e-09	6.98e-08	OK	906.154	441.293
Lipo3	Lipo3	1594.55	-2.94516	0.506151	-5.81873	5.93e-09	7.08e-08	OK	2246.01	291.629
Arl8b	Arl8b	1701.19	-0.521673	0.089825	-5.80766	6.34e-09	7.54e-08	OK	1892.62	1318.33
Pole4	Pole4	519.323	-0.960129	0.165322	-5.80762	6.34e-09	7.54e-08	OK	619.714	318.54
Dnaja3	Dnaja3	2016.18	-0.609869	0.105067	-5.80456	6.45e-09	7.68e-08	OK	2277.95	1492.64
Lpgat1	Lpgat1	3413.79	-0.744558	0.128336	-5.80161	6.57e-09	7.8e-08	OK	3943.76	2353.84
Fggy	Fggy	1387.24	-0.774207	0.133606	-5.79469	6.84e-09	8.12e-08	OK	1610.13	941.46
Mrpl44	Mrpl44	550.234	-0.734425	0.126778	-5.79302	6.91e-09	8.19e-08	OK	634.628	381.448
Bckdhb	Bckdhb	747.246	-0.73523	0.126938	-5.79206	6.95e-09	8.23e-08	OK	861.968	517.803
Zdhhc2	Zdhhc2	124.613	-1.70427	0.294475	-5.7875	7.14e-09	8.44e-08	OK	162.055	49.7307
Trak2	Trak2	3811.5	-0.656373	0.113444	-5.7859	7.21e-09	8.52e-08	OK	4340.34	2753.82
Lztr1	Lztr1	2151.24	-0.866241	0.149734	-5.78522	7.24e-09	8.54e-08	OK	2532.28	1389.15
Eml5	Eml5	884.596	-0.987643	0.170726	-5.78495	7.25e-09	8.55e-08	OK	1059.69	534.404
Ush1c	Ush1c	1576.57	-0.735342	0.127167	-5.78249	7.36e-09	8.67e-08	OK	1818.64	1092.41
Clpx	Clpx	2172.82	-0.871516	0.150738	-5.78167	7.4e-09	8.7e-08	OK	2559.7	1399.06
St13	St13	2673.16	-0.572843	0.0991289	-5.77877	7.52e-09	8.82e-08	OK	3000.97	2017.53
Aco1	Aco1	6078.43	-0.795638	0.137927	-5.76855	8e-09	9.35e-08	OK	7078.68	4077.95
Tmem169	Tmem169	245.639	-1.35722	0.235524	-5.76257	8.28e-09	9.67e-08	OK	308.29	120.336
Cdadc1	Cdadc1	972.113	-0.682647	0.118496	-5.76093	8.37e-09	9.76e-08	OK	1111.82	692.69
Abcb8	Abcb8	856.363	-0.676012	0.117472	-5.75465	8.68e-09	1.01e-07	OK	978.368	612.353
Umod	Umod	45913.6	-0.625891	0.108874	-5.74875	8.99e-09	1.04e-07	OK	52016.5	33707.7
Slit2	Slit2	905.286	-0.671633	0.116857	-5.74749	9.06e-09	1.05e-07	OK	1033.51	648.834
Sardh	Sardh	3751.29	-1.44985	0.252264	-5.74736	9.06e-09	1.05e-07	OK	4756.38	1741.12
B3galt5	B3galt5	987.498	-0.944853	0.164443	-5.74577	9.15e-09	1.06e-07	OK	1175.83	610.825
Snap29	Snap29	1086.43	-0.67029	0.116697	-5.74384	9.26e-09	1.07e-07	OK	1240.04	779.218
Dlat	Dlat	2746.02	-0.701513	0.122143	-5.74336	9.28e-09	1.07e-07	OK	3150.4	1937.27
Sel1l3	Sel1l3	1219.68	-0.667101	0.116203	-5.74082	9.42e-09	1.09e-07	OK	1391.4	876.26
Gpx6	Gpx6	606.845	-1.17322	0.204369	-5.74071	9.43e-09	1.09e-07	OK	745.074	330.388
Slc22a23	Slc22a23	1660.12	-0.817663	0.142585	-5.73457	9.78e-09	1.12e-07	OK	1939.87	1100.61
Invs	Invs	458.973	-1.00393	0.17516	-5.73152	9.95e-09	1.14e-07	OK	551.068	274.784
Tmem25	Tmem25	1195.93	-0.732661	0.127915	-5.7277	1.02e-08	1.17e-07	OK	1378.97	829.855
Zfp706	Zfp706	5730.19	-0.611406	0.107004	-5.71389	1.1e-08	1.26e-07	OK	6475.86	4238.83
Slc7a9	Slc7a9	1909.85	-0.816693	0.142979	-5.71197	1.12e-08	1.27e-07	OK	2231.35	1266.83
Slc13a3	Slc13a3	10828.4	-1.01134	0.177123	-5.70981	1.13e-08	1.29e-07	OK	13014.4	6456.25
Dgkd	Dgkd	1388.64	-0.672965	0.117927	-5.70661	1.15e-08	1.31e-07	OK	1585.68	994.563
2210408I21Rik	2210408I21Rik	136.429	-1.40944	0.247347	-5.69824	1.21e-08	1.38e-07	OK	172.226	64.8357
2310081J21Rik	2310081J21Rik	31.4607	-3.25134	0.571012	-5.694	1.24e-08	1.41e-07	OK	44.8368	4.70852
Dram2	Dram2	2283.97	-0.584932	0.102787	-5.69075	1.26e-08	1.43e-07	OK	2569.45	1713
Frs3	Frs3	159.539	-1.10311	0.193998	-5.68617	1.3e-08	1.47e-07	OK	194.125	90.3675
Etfb	Etfb	4367.14	-0.464867	0.0818442	-5.6799	1.35e-08	1.52e-07	OK	4808.67	3484.06
Chchd3	Chchd3	2129.88	-0.585722	0.103105	-5.68081	1.34e-08	1.52e-07	OK	2396.43	1596.78
Slc25a34	Slc25a34	553.52	-1.0746	0.189211	-5.67935	1.35e-08	1.53e-07	OK	670.986	318.587
Il22ra1	Il22ra1	127.006	-1.34798	0.237359	-5.67907	1.35e-08	1.53e-07	OK	159.232	62.5533
Selenot	Selenot	6682.14	-0.561233	0.0989703	-5.67072	1.42e-08	1.6e-07	OK	7486.36	5073.68
Opa1	Opa1	2614	-0.662689	0.11686	-5.67082	1.42e-08	1.6e-07	OK	2979.82	1882.35
Ogdh	Ogdh	11193	-0.657152	0.115989	-5.66563	1.46e-08	1.64e-07	OK	12747.7	8083.7
Pnpo	Pnpo	1020.43	-0.810958	0.143135	-5.66568	1.46e-08	1.64e-07	OK	1191.16	678.966
Snx9	Snx9	1263.51	-0.669743	0.118323	-5.66027	1.51e-08	1.69e-07	OK	1442.02	906.483
Mmaa	Mmaa	408.863	-0.852478	0.150655	-5.65848	1.53e-08	1.71e-07	OK	480.293	266.002
Prdx5	Prdx5	12728	-0.707929	0.125186	-5.655	1.56e-08	1.74e-07	OK	14617.6	8948.84
Agpat3	Agpat3	5349.78	-0.552295	0.0977132	-5.6522	1.58e-08	1.77e-07	OK	5984.24	4080.86
Dbt	Dbt	2565.39	-0.902787	0.159767	-5.65064	1.6e-08	1.78e-07	OK	3036.14	1623.89
Bcas3	Bcas3	548.609	-0.674787	0.119581	-5.64292	1.67e-08	1.86e-07	OK	626.641	392.544
Nhsl2	Nhsl2	494.903	-0.993338	0.176167	-5.6386	1.71e-08	1.9e-07	OK	593.334	298.04
Cryz	Cryz	7336.18	-1.0205	0.181026	-5.63733	1.73e-08	1.91e-07	OK	8828.33	4351.88
Fads2	Fads2	1498.99	-0.848067	0.15049	-5.63539	1.75e-08	1.93e-07	OK	1759.7	977.564
AI464131	AI464131	815.276	-0.911779	0.161786	-5.63569	1.74e-08	1.93e-07	OK	966.147	513.535
Ctsh	Ctsh	2869.59	-0.636609	0.113084	-5.62952	1.81e-08	1.99e-07	OK	3256.92	2094.93
Nat8f7	Nat8f7	602.951	-3.02548	0.537574	-5.62803	1.82e-08	2.01e-07	OK	852.103	104.648
Ngef	Ngef	912.202	-0.602911	0.107142	-5.6272	1.83e-08	2.02e-07	OK	1029.41	677.787
Farp2	Farp2	354.765	-0.884281	0.157199	-5.62524	1.85e-08	2.04e-07	OK	418.724	226.847
Clpb	Clpb	978.572	-0.585243	0.104134	-5.62007	1.91e-08	2.1e-07	OK	1100.95	733.822
Lamp2	Lamp2	14454.9	-0.546169	0.0974042	-5.60724	2.06e-08	2.25e-07	OK	16151.7	11061.3
Tmem30a	Tmem30a	5803.14	-0.781353	0.13934	-5.60754	2.05e-08	2.25e-07	OK	6743.07	3923.26
Ahcy	Ahcy	5500.57	-1.06435	0.189817	-5.60726	2.06e-08	2.25e-07	OK	6658.78	3184.15
Txn2	Txn2	2035.72	-0.556191	0.0992545	-5.60369	2.1e-08	2.3e-07	OK	2278.71	1549.74
Parp1	Parp1	767.723	-0.59251	0.10575	-5.60295	2.11e-08	2.3e-07	OK	864.816	573.536
Tm4sf4	Tm4sf4	33.2953	-3.10711	0.554756	-5.60086	2.13e-08	2.33e-07	OK	47.2038	5.47827
Pclo	Pclo	330.157	-0.87861	0.157008	-5.59597	2.19e-08	2.39e-07	OK	389.352	211.765
Tm2d2	Tm2d2	1412.56	-0.60463	0.10807	-5.59478	2.21e-08	2.4e-07	OK	1594.53	1048.63
Gstt2	Gstt2	2249.31	-0.735568	0.131467	-5.59508	2.21e-08	2.4e-07	OK	2594.78	1558.38
M6pr	M6pr	3698.5	-0.624382	0.111663	-5.59166	2.25e-08	2.44e-07	OK	4189.04	2717.42
Hmgcr	Hmgcr	1108.42	-0.99767	0.178445	-5.59091	2.26e-08	2.45e-07	OK	1329.67	665.911
Larp4b	Larp4b	2925.7	-0.512522	0.0917196	-5.58793	2.3e-08	2.49e-07	OK	3249.58	2277.94
Sh3bp5	Sh3bp5	1688.79	-0.7579	0.135704	-5.58495	2.34e-08	2.53e-07	OK	1955.1	1156.16
Pnpla8	Pnpla8	2929.36	-0.635218	0.113756	-5.58406	2.35e-08	2.54e-07	OK	3323.98	2140.12
Dhdh	Dhdh	368.91	-0.896814	0.160688	-5.58109	2.39e-08	2.58e-07	OK	436.223	234.283
Abcg2	Abcg2	7050.04	-0.724963	0.130053	-5.57435	2.48e-08	2.68e-07	OK	8119.01	4912.1
Rars2	Rars2	764.666	-0.866102	0.155475	-5.5707	2.54e-08	2.73e-07	OK	900.092	493.815
Dram1	Dram1	148.361	-1.29495	0.232541	-5.56872	2.57e-08	2.76e-07	OK	184.87	75.3435
Ces1g	Ces1g	811.888	-4.86688	0.874092	-5.56792	2.58e-08	2.77e-07	OK	1197.32	41.0329
Zfp318	Zfp318	1038.13	-0.7687	0.138412	-5.55371	2.8e-08	3.01e-07	OK	1203.89	706.616
Dgat2	Dgat2	2569.16	-1.09315	0.196844	-5.55339	2.8e-08	3.01e-07	OK	3122.04	1463.41
Agxt2	Agxt2	1793.96	-1.46064	0.263072	-5.55225	2.82e-08	3.03e-07	OK	2277.24	827.392
Hgd	Hgd	5408.59	-0.904328	0.162915	-5.55092	2.84e-08	3.05e-07	OK	6402.52	3420.75
Skp1a	Skp1a	5210.62	-0.549975	0.0991326	-5.54788	2.89e-08	3.1e-07	OK	5826.19	3979.47
Clic5	Clic5	2446.58	-1.34094	0.241799	-5.54569	2.93e-08	3.13e-07	OK	3064.92	1209.91
Mylk3	Mylk3	34.9603	-2.94383	0.530855	-5.54545	2.93e-08	3.14e-07	OK	49.2408	6.39945
0610031O16Rik	0610031O16Rik	36.1798	-3.32704	0.600104	-5.5441	2.95e-08	3.16e-07	OK	51.6942	5.15114
Erlin1	Erlin1	1594.09	-0.789647	0.142463	-5.54281	2.98e-08	3.18e-07	OK	1854.68	1072.9
Lipo2	Lipo2	44.9456	-8.86686	1.60039	-5.54045	3.02e-08	3.22e-07	OK	67.3463	0.144252
Myct1	Myct1	85.7697	-1.88955	0.341856	-5.52733	3.25e-08	3.46e-07	OK	113.357	30.5942
Afap1l1	Afap1l1	712.865	-1.25734	0.227507	-5.52662	3.26e-08	3.47e-07	OK	884.333	369.928
Atp6v1a	Atp6v1a	11168.8	-0.589635	0.106815	-5.52016	3.39e-08	3.6e-07	OK	12575.1	8356.27
Hax1	Hax1	969.113	-0.614031	0.111255	-5.51914	3.41e-08	3.61e-07	OK	1095.72	715.907
Mtss1	Mtss1	1905.91	-0.825191	0.149583	-5.51662	3.46e-08	3.66e-07	OK	2229.64	1258.43
Bpnt1	Bpnt1	4570.46	-0.768123	0.139258	-5.51583	3.47e-08	3.68e-07	OK	5299.73	3111.9
H2-Ea-ps	H2-Ea-ps	170.979	-23.1945	4.20634	-5.51419	3.5e-08	3.71e-07	OK	256.469	2.67e-05
Exoc6	Exoc6	1335.03	-0.695486	0.126162	-5.51265	3.53e-08	3.74e-07	OK	1530.12	944.852
Fabp7	Fabp7	76.0883	-1.66555	0.302146	-5.51239	3.54e-08	3.74e-07	OK	98.5929	31.079
Pygl	Pygl	459.436	-0.858194	0.155713	-5.51138	3.56e-08	3.76e-07	OK	540.165	297.978
Acot13	Acot13	1307.3	-0.624143	0.113267	-5.51034	3.58e-08	3.78e-07	OK	1480.62	960.637
Xpr1	Xpr1	2635.58	-0.792779	0.14388	-5.51002	3.59e-08	3.78e-07	OK	3067.93	1770.9
Alb	Alb	112.698	-2.19232	0.398017	-5.50811	3.63e-08	3.82e-07	OK	152.377	33.3398
Dnase1	Dnase1	7887.22	-3.17906	0.577169	-5.50802	3.63e-08	3.82e-07	OK	11211.9	1237.9
C1qbp	C1qbp	1429.51	-0.522097	0.0948997	-5.50157	3.76e-08	3.95e-07	OK	1590.49	1107.55
Snhg11	Snhg11	3387.49	-1.00751	0.183323	-5.49585	3.89e-08	4.08e-07	OK	4069.22	2024.04
Igfbp1	Igfbp1	107.401	-1.50355	0.273583	-5.49577	3.89e-08	4.08e-07	OK	136.951	48.3004
Pigr	Pigr	2945.78	-0.844294	0.153662	-5.49449	3.92e-08	4.11e-07	OK	3456.16	1925.02
Spp2	Spp2	1724	-1.62513	0.295892	-5.49233	3.97e-08	4.16e-07	OK	2225.3	721.398
Sfxn1	Sfxn1	4558.43	-0.633567	0.115432	-5.48865	4.05e-08	4.24e-07	OK	5171.06	3333.17
Gorasp1	Gorasp1	521.58	-0.926309	0.168796	-5.48774	4.07e-08	4.25e-07	OK	619.403	325.932
Gcdh	Gcdh	5514.26	-0.992975	0.180931	-5.48815	4.06e-08	4.25e-07	OK	6610.66	3321.46
Ctbs	Ctbs	1281.52	-1.16792	0.212894	-5.48592	4.11e-08	4.29e-07	OK	1572.37	699.803
Ces1d	Ces1d	4532.75	-1.40068	0.255416	-5.48392	4.16e-08	4.33e-07	OK	5716.55	2165.15
L2hgdh	L2hgdh	2272.06	-1.42298	0.259556	-5.48237	4.2e-08	4.37e-07	OK	2872.45	1071.26
Vill	Vill	973.165	-1.11752	0.203907	-5.48055	4.24e-08	4.41e-07	OK	1186.36	546.775
Ces2h	Ces2h	40.1771	-2.49255	0.454831	-5.48017	4.25e-08	4.41e-07	OK	55.3482	9.83494
Cyp2d12	Cyp2d12	1543.57	-4.79871	0.875675	-5.48001	4.25e-08	4.41e-07	OK	2274.5	81.7205
Sdr39u1	Sdr39u1	822.481	-0.599971	0.109576	-5.47536	4.37e-08	4.53e-07	OK	927.692	612.061
Kalrn	Kalrn	329.715	-0.995074	0.18179	-5.47376	4.41e-08	4.56e-07	OK	395.388	198.37
Slc12a7	Slc12a7	2805.41	-0.800464	0.146277	-5.47226	4.44e-08	4.6e-07	OK	3269.5	1877.23
Cckar	Cckar	1529.94	-1.42736	0.260929	-5.47031	4.49e-08	4.65e-07	OK	1935.15	719.509
Asb9	Asb9	308.819	-1.12129	0.205044	-5.46852	4.54e-08	4.69e-07	OK	376.657	173.143
Fech	Fech	2600.2	-0.675924	0.123994	-5.45126	5e-08	5.15e-07	OK	2970.6	1859.39
Met	Met	4087.31	-0.838928	0.153933	-5.44994	5.04e-08	5.19e-07	OK	4791.58	2678.77
Ifrd2	Ifrd2	736.021	-1.05963	0.194467	-5.44892	5.07e-08	5.22e-07	OK	890.436	427.19
Nectin3	Nectin3	1810.15	-0.578355	0.10617	-5.44744	5.11e-08	5.25e-07	OK	2034.09	1362.28
Eps8	Eps8	2973.36	-0.608542	0.111712	-5.44742	5.11e-08	5.25e-07	OK	3358.65	2202.8
Veph1	Veph1	1105.85	-0.646111	0.118618	-5.447	5.12e-08	5.26e-07	OK	1257.12	803.303
Car12	Car12	4614.59	-0.894592	0.164377	-5.44231	5.26e-08	5.39e-07	OK	5454.81	2934.14
Slc22a1	Slc22a1	5058.49	-0.842971	0.154975	-5.4394	5.35e-08	5.48e-07	OK	5933.73	3308.02
Afm	Afm	494.519	-1.05157	0.193329	-5.43925	5.35e-08	5.48e-07	OK	597.619	288.318
Gm3716	Gm3716	212.482	-1.84724	0.339651	-5.43864	5.37e-08	5.49e-07	OK	279.837	77.7732
Hadhb	Hadhb	4021.3	-0.522979	0.0961641	-5.4384	5.38e-08	5.5e-07	OK	4474.85	3114.2
Pik3cb	Pik3cb	696.97	-0.651255	0.119825	-5.43503	5.48e-08	5.6e-07	OK	792.994	504.92
Tspan18	Tspan18	153.266	-1.34269	0.247098	-5.43384	5.52e-08	5.63e-07	OK	192.04	75.7183
Decr1	Decr1	3365.96	-0.701278	0.129111	-5.43157	5.59e-08	5.7e-07	OK	3861.48	2374.91
Zeb2os	Zeb2os	96.0448	-1.43578	0.264354	-5.4313	5.59e-08	5.7e-07	OK	121.594	44.9467
Chac2	Chac2	543.256	-0.958337	0.176476	-5.4304	5.62e-08	5.73e-07	OK	648.109	333.549
Hspa4	Hspa4	3209.18	-0.512076	0.0943891	-5.42516	5.79e-08	5.89e-07	OK	3564.15	2499.23
Wsb2	Wsb2	1912.12	-0.532305	0.0981473	-5.42354	5.84e-08	5.94e-07	OK	2131.33	1473.7
Hibch	Hibch	1160.39	-0.857035	0.158103	-5.42072	5.94e-08	6.03e-07	OK	1364.05	753.072
Echdc1	Echdc1	1173.46	-0.666419	0.123016	-5.41732	6.05e-08	6.13e-07	OK	1338.51	843.353
Fbxw11	Fbxw11	2125.69	-0.514487	0.0950913	-5.41045	6.29e-08	6.36e-07	OK	2361.85	1653.39
Tiparp	Tiparp	674.158	-0.780962	0.144407	-5.40805	6.37e-08	6.43e-07	OK	783.304	455.866
Insrr	Insrr	482.667	-1.13943	0.21069	-5.40807	6.37e-08	6.43e-07	OK	590.072	267.857
Unc5c	Unc5c	142.96	-2.04224	0.377653	-5.4077	6.38e-08	6.44e-07	OK	191.226	46.4272
BC004004	BC004004	2328.71	-0.464507	0.0859304	-5.40562	6.46e-08	6.5e-07	OK	2563.98	1858.16
Cacnb4	Cacnb4	364.161	-0.844006	0.156122	-5.40607	6.44e-08	6.5e-07	OK	427.236	238.011
Mgme1	Mgme1	213.651	-0.995272	0.184126	-5.40538	6.47e-08	6.5e-07	OK	256.212	128.527
Dll4	Dll4	162.138	-1.23914	0.229346	-5.40291	6.56e-08	6.58e-07	OK	200.697	85.0207
Ryr2	Ryr2	27.9906	-3.51025	0.650145	-5.39918	6.69e-08	6.71e-07	OK	40.2209	3.52989
Slc44a4	Slc44a4	1693.38	-0.637524	0.118082	-5.39897	6.7e-08	6.72e-07	OK	1922.25	1235.65
Cables1	Cables1	174.486	-1.11737	0.207199	-5.39274	6.94e-08	6.95e-07	OK	212.707	98.0438
Slc5a12	Slc5a12	10040.3	-1.23622	0.229279	-5.39176	6.98e-08	6.98e-07	OK	12423.6	5273.63
Paics	Paics	4540.99	-0.460275	0.0855645	-5.37927	7.48e-08	7.47e-07	OK	4995.87	3631.23
Aco2	Aco2	13646.2	-0.69745	0.129673	-5.37854	7.51e-08	7.49e-07	OK	15645.3	9647.86
Cyba	Cyba	3266.54	-0.508241	0.0946756	-5.36824	7.95e-08	7.89e-07	OK	3625.35	2548.91
Abcb10	Abcb10	640.427	-0.697045	0.129867	-5.36739	7.99e-08	7.92e-07	OK	734.2	452.88
Jmjd8	Jmjd8	1179.46	-0.569377	0.106133	-5.36477	8.11e-08	8.03e-07	OK	1323.3	891.784
Mecr	Mecr	470.873	-0.690964	0.12886	-5.36211	8.23e-08	8.14e-07	OK	539.282	334.053
Nr1d1	Nr1d1	1399.22	-0.843107	0.157273	-5.36079	8.29e-08	8.2e-07	OK	1641.35	914.957
Pdia5	Pdia5	217.459	-1.01964	0.190465	-5.35345	8.63e-08	8.53e-07	OK	261.658	129.06
Bach2	Bach2	149.19	-1.61747	0.302343	-5.34979	8.81e-08	8.69e-07	OK	192.429	62.7137
Rtp3	Rtp3	62.1882	-2.74934	0.515283	-5.3356	9.52e-08	9.34e-07	OK	86.8259	12.9126
Ndufb5	Ndufb5	1997.02	-0.515288	0.0966235	-5.33295	9.66e-08	9.46e-07	OK	2219.19	1552.66
Slc22a5	Slc22a5	4605.57	-0.902009	0.16919	-5.33135	9.75e-08	9.54e-07	OK	5450.07	2916.56
Chordc1	Chordc1	808.511	-0.591846	0.11103	-5.33051	9.79e-08	9.58e-07	OK	910.658	604.216
Larp1b	Larp1b	950.502	-0.696706	0.130712	-5.33008	9.82e-08	9.59e-07	OK	1089.62	672.272
Ugp2	Ugp2	3424.12	-0.682178	0.128007	-5.32921	9.86e-08	9.62e-07	OK	3915.93	2440.5
Nus1	Nus1	7361.51	-0.88297	0.165706	-5.32855	9.9e-08	9.64e-07	OK	8687	4710.53
Tfb2m	Tfb2m	970.677	-0.666423	0.125081	-5.32793	9.93e-08	9.66e-07	OK	1107.21	697.615
Clcn3	Clcn3	3438.74	-0.718987	0.135008	-5.3255	1.01e-07	9.78e-07	OK	3956.33	2403.56
Pink1	Pink1	4312.99	-0.7826	0.146995	-5.32398	1.02e-07	9.86e-07	OK	5012.54	2913.88
Acox3	Acox3	4981.15	-0.988002	0.185597	-5.32336	1.02e-07	9.89e-07	OK	5967.41	3008.62
Ntn1	Ntn1	1632.78	-0.724062	0.136032	-5.32274	1.02e-07	9.91e-07	OK	1880.08	1138.18
Eif4g2	Eif4g2	18740	-0.42446	0.0798947	-5.31275	1.08e-07	1.04e-06	OK	20480	15260
Gpc4	Gpc4	3083.43	-0.738945	0.139072	-5.31341	1.08e-07	1.04e-06	OK	3558.92	2132.43
Cntnap5a	Cntnap5a	39.6814	-5.63909	1.06174	-5.3112	1.09e-07	1.05e-06	OK	58.9308	1.18251
Rdh5	Rdh5	108.799	-1.58566	0.298622	-5.30992	1.1e-07	1.06e-06	OK	139.894	46.6089
Lyrm4	Lyrm4	311.24	-0.844355	0.159071	-5.30803	1.11e-07	1.07e-06	OK	365.168	203.384
Tent4a	Tent4a	487.64	-0.720696	0.135828	-5.30595	1.12e-07	1.08e-06	OK	561.193	340.535
Pik3c2g	Pik3c2g	161.316	-1.74123	0.328311	-5.30359	1.14e-07	1.09e-06	OK	210.493	62.9616
Tmem183a	Tmem183a	1484.21	-0.54721	0.103251	-5.29978	1.16e-07	1.11e-06	OK	1658.74	1135.15
Ehhadh	Ehhadh	12499.3	-0.996421	0.18807	-5.29815	1.17e-07	1.12e-06	OK	14991.7	7514.45
Serpinc1	Serpinc1	45.6477	-2.58015	0.486922	-5.29889	1.17e-07	1.12e-06	OK	63.1883	10.5666
Zdhhc9	Zdhhc9	1749.34	-0.545165	0.102918	-5.29706	1.18e-07	1.13e-06	OK	1954.34	1339.33
Mmp13	Mmp13	28.7287	-3.38636	0.639357	-5.29651	1.18e-07	1.13e-06	OK	41.1266	3.93302
Mapk14	Mapk14	2347.69	-0.494084	0.0933592	-5.2923	1.21e-07	1.15e-06	OK	2598.9	1845.25
Slc35f1	Slc35f1	74.5406	-1.96642	0.371536	-5.29268	1.21e-07	1.15e-06	OK	99.1281	25.3656
Thnsl2	Thnsl2	3065.63	-1.0447	0.197554	-5.28816	1.24e-07	1.18e-06	OK	3701.33	1794.21
Mrps2	Mrps2	692.724	-0.656718	0.124311	-5.28288	1.27e-07	1.21e-06	OK	788.884	500.404
Lhx1os	Lhx1os	115.335	-1.15932	0.21956	-5.28019	1.29e-07	1.22e-06	OK	141.358	63.2894
Igfbp3	Igfbp3	3542.76	-2.7059	0.512355	-5.2813	1.28e-07	1.22e-06	OK	4935.89	756.497
Slc5a6	Slc5a6	527.212	-1.02108	0.193485	-5.27729	1.31e-07	1.24e-06	OK	634.495	312.646
Smurf2	Smurf2	1245.31	-0.6877	0.130389	-5.2742	1.33e-07	1.26e-06	OK	1425.46	884.99
Stard4	Stard4	1595.1	-0.740814	0.140474	-5.27367	1.34e-07	1.27e-06	OK	1841.63	1102.03
Gtf2i	Gtf2i	3783.21	-0.473698	0.0898674	-5.27108	1.36e-07	1.28e-06	OK	4172.48	3004.67
Echdc3	Echdc3	500.714	-0.848144	0.160888	-5.27163	1.35e-07	1.28e-06	OK	587.807	326.526
Dio1	Dio1	158.603	-1.24578	0.236345	-5.27103	1.36e-07	1.28e-06	OK	196.479	82.8514
Neurl4	Neurl4	1804.69	-0.537711	0.102093	-5.26687	1.39e-07	1.31e-06	OK	2013.51	1387.04
Lpar3	Lpar3	502.817	-1.05631	0.200617	-5.26529	1.4e-07	1.32e-06	OK	608.035	292.381
Slc2a5	Slc2a5	1367.56	-0.614564	0.116806	-5.26139	1.43e-07	1.34e-06	OK	1546.36	1009.97
Ddt	Ddt	1800.05	-0.74739	0.142177	-5.25676	1.47e-07	1.38e-06	OK	2080.44	1239.28
Ptpn4	Ptpn4	339.062	-0.909025	0.172989	-5.25481	1.48e-07	1.39e-06	OK	401.646	213.895
Slc51a	Slc51a	1429.47	-3.1918	0.607462	-5.25432	1.49e-07	1.39e-06	OK	2032.97	222.486
Isoc1	Isoc1	1378.67	-0.624986	0.11898	-5.25286	1.5e-07	1.4e-06	OK	1561.69	1012.64
Galm	Galm	1752.33	-0.703022	0.133905	-5.25013	1.52e-07	1.42e-06	OK	2010.87	1235.25
Ivd	Ivd	6288.39	-1.12391	0.214156	-5.2481	1.54e-07	1.44e-06	OK	7672.36	3520.45
Crocc	Crocc	944.738	-0.577308	0.110101	-5.24342	1.58e-07	1.47e-06	OK	1061.42	711.377
Smad7	Smad7	492.482	-0.66703	0.127192	-5.24426	1.57e-07	1.47e-06	OK	561.808	353.828
Armc1	Armc1	1266.68	-0.592769	0.113112	-5.24055	1.6e-07	1.49e-06	OK	1426.94	946.163
Enpp6	Enpp6	2906.8	-1.18186	0.225679	-5.2369	1.63e-07	1.52e-06	OK	3572.79	1574.83
Rnf10	Rnf10	3980.93	-0.430481	0.0822618	-5.23307	1.67e-07	1.55e-06	OK	4355.48	3231.83
Wdr55	Wdr55	496.581	-0.686656	0.131225	-5.23264	1.67e-07	1.55e-06	OK	568.324	353.095
Dhcr7	Dhcr7	318.604	-0.840102	0.160579	-5.23169	1.68e-07	1.56e-06	OK	373.568	208.677
Hcar1	Hcar1	65.8789	-1.80667	0.345709	-5.22598	1.73e-07	1.61e-06	OK	86.461	24.7149
Ces1e	Ces1e	1080.83	-3.06176	0.585877	-5.22594	1.73e-07	1.61e-06	OK	1529.65	183.194
Zfp101	Zfp101	255.379	-1.00988	0.193296	-5.22453	1.75e-07	1.62e-06	OK	306.873	152.389
Nox4	Nox4	7895.9	-1.09373	0.20973	-5.21494	1.84e-07	1.7e-06	OK	9595.8	4496.11
Slc16a10	Slc16a10	877.447	-0.67404	0.129274	-5.21405	1.85e-07	1.71e-06	OK	1002.13	628.083
Tsga10	Tsga10	83.4612	-1.70098	0.326225	-5.21413	1.85e-07	1.71e-06	OK	108.505	33.3737
Mlxipl	Mlxipl	2759.64	-0.53118	0.101956	-5.20988	1.89e-07	1.74e-06	OK	3075.4	2128.14
Aldh4a1	Aldh4a1	8325.95	-0.928933	0.178287	-5.21032	1.89e-07	1.74e-06	OK	9891.26	5195.35
Agtr1a	Agtr1a	758.17	-0.944667	0.181308	-5.21028	1.89e-07	1.74e-06	OK	902.745	469.021
Stbd1	Stbd1	197.088	-1.43119	0.274812	-5.2079	1.91e-07	1.76e-06	OK	249.392	92.4805
Ctnna2	Ctnna2	25.9288	-8.07744	1.55116	-5.20734	1.92e-07	1.76e-06	OK	38.8213	0.143721
Ptgr2	Ptgr2	3179.99	-0.69443	0.13339	-5.206	1.93e-07	1.78e-06	OK	3644.05	2251.86
Nap1l1	Nap1l1	3218.96	-0.4581	0.0880185	-5.20458	1.94e-07	1.79e-06	OK	3539.98	2576.91
Tm9sf3	Tm9sf3	6895.95	-0.614669	0.118157	-5.20212	1.97e-07	1.81e-06	OK	7797.67	5092.5
Gmfb	Gmfb	3200.02	-0.534742	0.102953	-5.19402	2.06e-07	1.88e-06	OK	3568.42	2463.22
Fam102b	Fam102b	739.864	-0.895404	0.172408	-5.19351	2.06e-07	1.89e-06	OK	874.682	470.227
Akr1d1	Akr1d1	595.561	-1.60083	0.30827	-5.19294	2.07e-07	1.89e-06	OK	766.92	252.844
Iah1	Iah1	2041.02	-0.672934	0.129673	-5.18948	2.11e-07	1.92e-06	OK	2330.61	1461.83
Zbtb44	Zbtb44	1360.19	-0.589765	0.113839	-5.18072	2.21e-07	2.01e-06	OK	1531.48	1017.59
Atg10	Atg10	208.433	-1.06531	0.205635	-5.1806	2.21e-07	2.01e-06	OK	252.354	120.592
Smpd2	Smpd2	841.522	-0.712534	0.137599	-5.17832	2.24e-07	2.04e-06	OK	967.175	590.216
Phb	Phb	2613.11	-0.518656	0.100177	-5.17741	2.25e-07	2.05e-06	OK	2905.59	2028.16
Ksr2	Ksr2	147.657	-1.65652	0.320686	-5.16557	2.4e-07	2.17e-06	OK	191.166	60.6384
9030025P20Rik	9030025P20Rik	154.141	-2.05769	0.398416	-5.16469	2.41e-07	2.18e-06	OK	206.421	49.5822
Sepsecs	Sepsecs	1241.64	-0.646617	0.125352	-5.1584	2.49e-07	2.25e-06	OK	1411.61	901.702
Snx30	Snx30	586.054	-0.64252	0.124623	-5.15569	2.53e-07	2.28e-06	OK	665.821	426.52
Ascc1	Ascc1	922.482	-0.705944	0.136906	-5.15643	2.52e-07	2.28e-06	OK	1059.09	649.266
Gsap	Gsap	359.499	-1.34336	0.260581	-5.15523	2.53e-07	2.29e-06	OK	450.48	177.535
Eif4b	Eif4b	5818.86	-0.621138	0.120605	-5.15018	2.6e-07	2.35e-06	OK	6587	4282.59
Txnrd2	Txnrd2	351.258	-0.75331	0.146297	-5.14917	2.62e-07	2.36e-06	OK	406.355	241.066
Olfm3	Olfm3	357.285	-1.36631	0.265386	-5.14838	2.63e-07	2.37e-06	OK	448.873	174.11
Fgd4	Fgd4	998.528	-0.711644	0.138327	-5.14466	2.68e-07	2.41e-06	OK	1147.46	700.666
Erlin2	Erlin2	2764.44	-0.438585	0.0853431	-5.13908	2.76e-07	2.48e-06	OK	3029.13	2235.07
Kansl1l	Kansl1l	1390.91	-0.566536	0.110236	-5.13931	2.76e-07	2.48e-06	OK	1559.76	1053.2
Cul2	Cul2	832.933	-0.569951	0.110944	-5.13731	2.79e-07	2.5e-06	OK	934.606	629.588
Kidins220	Kidins220	6246.45	-0.678576	0.132159	-5.13456	2.83e-07	2.53e-06	OK	7139.4	4460.56
Fgfr4	Fgfr4	620.257	-0.789097	0.153696	-5.13414	2.83e-07	2.54e-06	OK	721.591	417.589
Mlec	Mlec	14452.2	-0.90276	0.175839	-5.13403	2.84e-07	2.54e-06	OK	17104.1	9148.34
Fabp3	Fabp3	875.451	-0.58686	0.114362	-5.1316	2.87e-07	2.57e-06	OK	985.206	655.94
Nubpl	Nubpl	304.451	-0.858646	0.16732	-5.13175	2.87e-07	2.57e-06	OK	357.971	197.41
Slc30a2	Slc30a2	1174.99	-1.48938	0.290257	-5.13124	2.88e-07	2.57e-06	OK	1496.06	532.847
Rhov	Rhov	122.13	-1.68707	0.328938	-5.12885	2.92e-07	2.6e-06	OK	158.572	49.2454
Dmac2	Dmac2	857.895	-0.6391	0.124684	-5.12578	2.96e-07	2.64e-06	OK	974.101	625.483
Mov10	Mov10	397.02	-0.78331	0.15282	-5.1257	2.96e-07	2.64e-06	OK	461.466	268.127
Wipi1	Wipi1	457.347	-0.687432	0.134274	-5.11964	3.06e-07	2.72e-06	OK	523.488	325.064
Cyc1	Cyc1	4446.5	-0.444395	0.0868198	-5.11858	3.08e-07	2.74e-06	OK	4877.52	3584.46
Dele1	Dele1	932.892	-0.592077	0.115741	-5.11555	3.13e-07	2.78e-06	OK	1050.8	697.085
3110099E03Rik	3110099E03Rik	37.856	-2.41244	0.471755	-5.11375	3.16e-07	2.8e-06	OK	51.9088	9.75042
Pdhb	Pdhb	2320.2	-0.527728	0.103216	-5.11286	3.17e-07	2.81e-06	OK	2584.08	1792.44
Fam213a	Fam213a	2919.57	-0.5427	0.106221	-5.10918	3.24e-07	2.87e-06	OK	3260.28	2238.13
Edem1	Edem1	2168.81	-0.870142	0.170343	-5.10819	3.25e-07	2.88e-06	OK	2554.45	1397.52
Egfl6	Egfl6	319.781	-1.13399	0.222076	-5.10633	3.28e-07	2.91e-06	OK	390.667	178.009
Acaa1a	Acaa1a	1790.32	-0.571855	0.112097	-5.10141	3.37e-07	2.98e-06	OK	2009.52	1351.91
Cyb5b	Cyb5b	9464.09	-0.514108	0.100867	-5.0969	3.45e-07	3.05e-06	OK	10514.8	7362.72
Qprt	Qprt	696.831	-0.761302	0.149363	-5.09698	3.45e-07	3.05e-06	OK	807.152	476.19
Syn2	Syn2	118.352	-1.11648	0.219059	-5.09672	3.46e-07	3.05e-06	OK	144.26	66.5351
Add3	Add3	2304.06	-0.772229	0.15153	-5.09623	3.46e-07	3.06e-06	OK	2673.42	1565.32
Dhrs3	Dhrs3	1765.06	-0.746618	0.146644	-5.09137	3.55e-07	3.13e-06	OK	2039.74	1215.68
Tnfsf10	Tnfsf10	1268.05	-1.20587	0.236989	-5.08828	3.61e-07	3.18e-06	OK	1563.24	677.68
Secisbp2l	Secisbp2l	2748.31	-0.754939	0.148518	-5.08314	3.71e-07	3.26e-06	OK	3180.21	1884.5
Hpn	Hpn	4996.78	-0.599955	0.118076	-5.08109	3.75e-07	3.29e-06	OK	5635.94	3718.45
Slc25a51	Slc25a51	3832.76	-0.545308	0.107356	-5.07946	3.79e-07	3.31e-06	OK	4282.02	2934.24
Amigo1	Amigo1	340.824	-0.739432	0.145586	-5.079	3.79e-07	3.32e-06	OK	393.414	235.645
Zc3h12c	Zc3h12c	763.251	-0.957549	0.188597	-5.07723	3.83e-07	3.35e-06	OK	910.464	468.826
Mkks	Mkks	629.214	-0.597462	0.117884	-5.06823	4.02e-07	3.5e-06	OK	709.396	468.851
Mettl8	Mettl8	274.012	-0.923583	0.182359	-5.06463	4.09e-07	3.56e-06	OK	325.276	171.485
[truncated: 1,771 more rows]
