# Supplementary material for: Polyamine Catabolism and Its Role in Renal Injury and Fibrosis in Mice Subjected to Repeated Low-Dose Cisplatin Treatment
Source: Biomedicines. 2024 Mar 13;12(3):640. doi: 10.3390/biomedicines12030640 (PMC10968664; doi:10.3390/biomedicines12030640)
Supplement: Supplementary file 1 [file biomedicines-12-00640-s001.zip › Datasets S1-S10/RNAseq D35 Datasets S3-S4/Dataset S3 RLDC Day35vsControl_DEG.xlsx]

## Sheet: Day35vsControl_DEG
Gene_ID	Cis9	Cis10	Cis11	Cis12	Cont1	Cont2	Cont3	Cont4	Day35	Control	log2FoldChange	pvalue	padj	GeneName	gene_chr	gene_start	gene_end	gene_strand	gene_length	gene_biotype	gene_description	tf_family	Cis9_count	Cis10_count	Cis11_count	Cis12_count	Cont1_count	Cont2_count	Cont3_count	Cont4_count	Cis9_fpkm	Cis10_fpkm	Cis11_fpkm	Cis12_fpkm	Cont1_fpkm	Cont2_fpkm	Cont3_fpkm	Cont4_fpkm
ENSMUSG00000090171	3269.33	349.063	51.3743	379.998	6.46526	11.9568	3.05178	10.1412	1012.44	7.90377	7.00167	1.18e-09	1.91e-07	Ugt1a2	1	88200601	88218997	+	2211	protein_coding	UDP glucuronosyltransferase 1 family, polypeptide A2 [Source:MGI Symbol;Acc:MGI:3576049]	-	4349	290	63	429	5	10	3	11	74.2022	7.92899	1.16614	8.5869	0.146144	0.272152	0.0695445	0.229433
ENSMUSG00000036198	110.506	38.5172	23.6485	54.9181	1.29305	1.19568	0	0	56.8975	0.622183	6.69557	1.75e-09	2.68e-07	Arhgap36	X	49463945	49500244	+	3421	protein_coding	Rho GTPase activating protein 36 [Source:MGI Symbol;Acc:MGI:1922654]	-	147	32	29	62	1	1	0	0	1.62099	0.565465	0.346932	0.802059	0.0188906	0.0175892	0	0
ENSMUSG00000026984	48.1116	10.833	3.26186	17.7155	0	0	0	0	19.9805	0	6.63618	5.28e-07	3.17e-05	Il1f6	2	24215418	24225702	+	883	protein_coding	interleukin 1 family, member 6 [Source:MGI Symbol;Acc:MGI:1859324]	-	64	9	4	20	0	0	0	0	2.73423	0.616155	0.185395	1.00239	0	0	0	0
ENSMUSG00000026166	18.7936	13.2403	7.33919	15.944	0	0	0	0	13.8293	0	6.10049	1.87e-07	1.35e-05	Ccl20	1	83116766	83119167	+	1421	protein_coding	chemokine (C-C motif) ligand 20 [Source:MGI Symbol;Acc:MGI:1329031]	-	25	11	9	18	0	0	0	0	0.663685	0.467958	0.259208	0.560591	0	0	0	0
ENSMUSG00000058427	36.8354	28.8879	8.15465	31.8879	0	2.39136	0	0	26.4415	0.597841	5.58228	9.59e-07	5.14e-05	Cxcl2	5	90903871	90905938	+	2068	protein_coding	chemokine (C-X-C motif) ligand 2 [Source:MGI Symbol;Acc:MGI:1340094]	-	49	24	10	36	0	2	0	0	0.893844	0.701567	0.197902	0.770406	0	0.0581942	0	0
ENSMUSG00000035811	52.622	2.40733	0	1.77155	1.29305	0	0	0	14.2002	0.323263	5.4182	NA	1	Ugt2b35	5	87000860	87013275	+	3359	protein_coding	UDP glucuronosyltransferase 2 family, polypeptide B35 [Source:MGI Symbol;Acc:MGI:3576100]	-	70	2	0	2	1	0	0	0	0.786148	0.0359939	0	0.0263504	0.0192393	0	0	0
ENSMUSG00000025431	0	3.61099	1.63093	27.459	0	0	0	0	8.17524	0	5.33958	0.00319297	1	Crisp1	17	40293758	40319207	-	1416	protein_coding	cysteine-rich secretory protein 1 [Source:MGI Symbol;Acc:MGI:102553]	-	0	3	2	31	0	0	0	0	0	0.128076	0.0578051	0.968872	0	0	0	0
ENSMUSG00000037033	12.7796	6.01832	5.70826	7.0862	0	0	0	0	7.8981	0	5.30142	2.14e-05	1	Clca3b	3	144822623	144849357	-	3361	protein_coding	chloride channel accessory 3B [Source:MGI Symbol;Acc:MGI:2181989]	-	17	5	7	8	0	0	0	0	0.190808	0.0899311	0.0852372	0.105339	0	0	0	0
ENSMUSG00000113079	21.8006	14.444	1.63093	13.2866	1.29305	0	0	0	12.7905	0.323263	5.26409	4.98e-05	0.00125361	Gm48709	12	84881824	84889276	+	1263	lincRNA	predicted gene, 48709 [Source:MGI Symbol;Acc:MGI:6098353]	-	29	12	2	15	1	0	0	0	0.866185	0.574363	0.0648077	0.525601	0.0511678	0	0	0
ENSMUSG00000035580	4.51046	3.61099	5.70826	14.1724	0	0	0	0	7.00053	0	5.12181	0.000114066	1	Kcnh8	17	52602709	52979194	+	4557	protein_coding	potassium voltage-gated channel, subfamily H (eag-related), member 8 [Source:MGI Symbol;Acc:MGI:2445160]	-	6	3	7	16	0	0	0	0	0.0496693	0.039797	0.0628664	0.155385	0	0	0	0
ENSMUSG00000018865	66.9052	22.8696	21.2021	27.459	1.29305	0	3.05178	0	34.609	1.08621	4.99822	2.26e-08	2.31e-06	Sult4a1	15	84076097	84105754	-	2512	protein_coding	sulfotransferase family 4A, member 1 [Source:MGI Symbol;Acc:MGI:1888971]	-	89	19	26	31	1	0	3	0	1.33655	0.457238	0.423598	0.546148	0.0257265	0	0.0612114	0
ENSMUSG00000050635	13.5314	4.81466	7.33919	10.6293	1.29305	0	0	0	9.07863	0.323263	4.78629	7.9e-05	0.00179692	Sprr2f	3	92365187	92366442	+	609	protein_coding	small proline-rich protein 2F [Source:MGI Symbol;Acc:MGI:1330349]	-	18	4	9	12	1	0	0	0	1.11499	0.397055	0.604818	0.872031	0.106116	0	0	0
ENSMUSG00000115050	9.02092	2.40733	1.63093	8.85775	0	0	0	0	5.47923	0	4.77532	0.000909539	1	Gm21154	14	43646251	43673065	+	1232	lincRNA	predicted gene, 21154 [Source:MGI Symbol;Acc:MGI:5434509]	-	12	2	2	10	0	0	0	0	0.36744	0.0981359	0.0664384	0.359217	0	0	0	0
ENSMUSG00000076518	0	7.22198	6.52372	7.0862	0	0	0	0	5.20798	0	4.67957	0.00450657	1	Igkv2-112	6	68219981	68220706	+	361	IG_V_gene	immunoglobulin kappa variable 2-112 [Source:MGI Symbol;Acc:MGI:3644894]	-	0	6	8	8	0	0	0	0	0	1.00474	0.906948	0.980733	0	0	0	0
ENSMUSG00000021381	9.77267	3.61099	2.4464	4.42888	0	0	0	0	5.06473	0	4.66233	0.000815044	1	Barx1	13	48662998	48666507	+	1399	protein_coding	BarH-like homeobox 1 [Source:MGI Symbol;Acc:MGI:103124]	Homeobox	13	3	3	5	0	0	0	0	0.350543	0.129632	0.0877613	0.158169	0	0	0	0
ENSMUSG00000097421	9.77267	7.22198	1.63093	1.77155	0	0	0	0	5.09928	0	4.65605	0.00162162	1	D630011A20Rik	8	12554272	12573320	-	500	bidirectional_promoter_lncRNA	RIKEN cDNA D630011A20 gene [Source:MGI Symbol;Acc:MGI:3642132]	-	13	6	2	2	0	0	0	0	0.98082	0.72542	0.163704	0.177022	0	0	0	0
ENSMUSG00000090165	1410.27	666.83	142.706	653.702	50.429	40.6532	10.1726	15.6728	718.377	29.2319	4.62575	2.39e-09	3.48e-07	Ugt1a10	1	88055388	88219004	+	2267	protein_coding	UDP glycosyltransferase 1 family, polypeptide A10 [Source:MGI Symbol;Acc:MGI:3580642]	-	1876	554	175	738	39	34	10	17	31.2175	14.7729	3.15927	14.407	1.11177	0.902459	0.226089	0.345819
ENSMUSG00000115536	13.5314	1.20366	0.815465	3.5431	0	0	0	0	4.7734	0	4.58238	0.00517515	1	Gm32857	14	44226217	44315511	-	1427	lincRNA	predicted gene, 32857 [Source:MGI Symbol;Acc:MGI:5592016]	-	18	1	1	4	0	0	0	0	0.475844	0.0423628	0.0286798	0.124052	0	0	0	0
ENSMUSG00000026981	39.8424	22.8696	9.78558	31.0021	2.5861	1.19568	1.01726	0	25.8749	1.19976	4.5457	3.14e-07	2.05e-05	Il1rn	2	24336853	24351494	+	5535	protein_coding	interleukin 1 receptor antagonist [Source:MGI Symbol;Acc:MGI:96547]	-	53	19	12	35	2	1	1	0	0.361222	0.207513	0.0887285	0.279846	0.0233514	0.0108713	0.00926004	0
ENSMUSG00000090175	12.7796	1.20366	0.815465	3.5431	0	0	0	0	4.58547	0	4.52474	0.00575395	1	Ugt1a9	1	88070800	88218997	+	2190	protein_coding	UDP glucuronosyltransferase 1 family, polypeptide A9 [Source:MGI Symbol;Acc:MGI:3576092]	-	17	1	1	4	0	0	0	0	0.292834	0.0276035	0.0186877	0.0808321	0	0	0	0
ENSMUSG00000033854	12.7796	0	0.815465	2.65733	0	0	0	0	4.06311	0	4.34983	0.0216488	1	Kcnk10	12	98429437	98578310	-	8774	protein_coding	potassium channel, subfamily K, member 10 [Source:MGI Symbol;Acc:MGI:1919508]	-	17	0	1	3	0	0	0	0	0.0730916	0	0.00466447	0.0151318	0	0	0	0
ENSMUSG00000098276	13.5314	7.22198	0.815465	5.31465	1.29305	0	0	0	6.72087	0.323263	4.33903	0.00191836	1	Mir6358	18	76170552	76170652	+	101	miRNA	microRNA 6358 [Source:MGI Symbol;Acc:MGI:5531212]	-	18	6	1	6	1	0	0	0	6.72306	3.59119	0.405208	2.62904	0.639851	0	0	0
ENSMUSG00000044689	4.51046	6.01832	3.26186	2.65733	0	0	0	0	4.11199	0	4.3357	0.00179842	1	Gm13749	1	63964727	63968999	+	1432	lincRNA	predicted gene 13749 [Source:MGI Symbol;Acc:MGI:3649721]	-	6	5	4	3	0	0	0	0	0.158061	0.211074	0.114319	0.0927142	0	0	0	0
ENSMUSG00000076532	9.77267	197.401	30.9877	5.31465	5.17221	2.39136	1.01726	3.68772	60.869	3.06714	4.316	0.000393234	0.00618932	Igkv4-91	6	68768555	68769103	-	358	IG_V_gene	immunoglobulin kappa chain variable 4-91 [Source:MGI Symbol;Acc:MGI:3642277]	-	13	164	38	6	4	2	1	4	1.36986	27.693	4.3441	0.741714	0.722066	0.336161	0.143168	0.515262
ENSMUSG00000074417	1.50349	4.81466	0	9.74353	0	0	0	0	4.01542	0	4.30555	0.0177405	1	Gm14548	7	3884242	3898120	-	2128	protein_coding	predicted gene 14548 [Source:MGI Symbol;Acc:MGI:3709645]	-	2	4	0	11	0	0	0	0	0.0354548	0.113631	0	0.228765	0	0	0	0
ENSMUSG00000047155	6.76569	1.20366	1.63093	5.31465	0	0	0	0	3.72873	0	4.2263	0.00594735	1	Cyp4x1	4	115106323	115134281	-	4187	protein_coding	cytochrome P450, family 4, subfamily x, polypeptide 1 [Source:MGI Symbol;Acc:MGI:1932403]	-	9	1	2	6	0	0	0	0	0.0810878	0.0144379	0.0195491	0.0634185	0	0	0	0
ENSMUSG00000049758	49.6151	22.8696	10.601	20.3728	2.5861	2.39136	0	0.921931	25.8646	1.47485	4.22336	7.17e-07	4.08e-05	Olfr1318	2	112154198	112159157	+	4520	protein_coding	olfactory receptor 1318 [Source:MGI Symbol;Acc:MGI:3031152]	-	66	19	13	23	2	2	0	1	0.550835	0.254111	0.117708	0.225194	0.0285951	0.0266251	0	0.0102027
ENSMUSG00000094652	3.00697	3.61099	6.52372	169.183	6.46526	3.58704	0	0	45.5812	2.51308	4.20697	NA	1	Ighv1-42	12	114937113	114937544	-	351	IG_V_gene	immunoglobulin heavy variable V1-42 [Source:MGI Symbol;Acc:MGI:3704123]	-	4	3	8	191	5	3	0	0	0.429902	0.516681	0.932787	24.0821	0.920583	0.514297	0	0
ENSMUSG00000060188	35.3319	3.61099	1.63093	12.4009	0	0	0	2.76579	13.2437	0.691448	4.12669	0.0020848	0.0218881	Cxcl17	7	25400053	25412886	-	761	protein_coding	chemokine (C-X-C motif) ligand 17 [Source:MGI Symbol;Acc:MGI:2387642]	-	47	3	2	14	0	0	0	3	2.32986	0.238312	0.107559	0.814163	0	0	0	0.181798
ENSMUSG00000022996	9.02092	3.61099	2.4464	7.0862	0	0	0	0.921931	5.54113	0.230483	4.07026	0.00209628	1	Wnt10b	15	98770712	98778150	-	3401	protein_coding	wingless-type MMTV integration site family, member 10B [Source:MGI Symbol;Acc:MGI:108061]	-	12	3	3	8	0	0	0	1	0.133104	0.053324	0.0361006	0.1041	0	0	0	0.0135595
ENSMUSG00000111709	88.7057	3.61099	3.26186	6.20043	6.46526	0	0	0	25.4448	1.61632	4.0206	NA	1	Gm3776	9	78257129	78269166	+	874	protein_coding	predicted gene 3776 [Source:MGI Symbol;Acc:MGI:3826440]	-	118	3	4	7	5	0	0	0	5.09315	0.2075	0.187305	0.35445	0.369708	0	0	0
ENSMUSG00000111283	3.75872	4.81466	2.4464	1.77155	0	0	0	0	3.19783	0	3.97284	0.00747456	1	E230034D01Rik	9	43993984	44000673	+	3488	processed_transcript	RIKEN cDNA E230034D01 gene [Source:MGI Symbol;Acc:MGI:2445211]	-	5	4	3	2	0	0	0	0	0.0540766	0.0693253	0.0352001	0.0253759	0	0	0	0
ENSMUSG00000026163	4.51046	0	3.26186	4.42888	0	0	0	0	3.0503	0	3.93888	0.0233401	1	Sphkap	1	83254139	83408200	-	9602	protein_coding	SPHK1 interactor, AKAP domain containing [Source:MGI Symbol;Acc:MGI:1924879]	-	6	0	4	5	0	0	0	0	0.0235725	0	0.017049	0.023045	0	0	0	0
ENSMUSG00000097289	3.75872	1.20366	4.07733	2.65733	0	0	0	0	2.92426	0	3.87761	0.0114339	1	2010300F17Rik	11	96712982	96747436	-	2832	lincRNA	RIKEN cDNA 2010300F17 gene [Source:MGI Symbol;Acc:MGI:1917134]	-	5	1	5	3	0	0	0	0	0.0666029	0.0213459	0.0722564	0.0468809	0	0	0	0
ENSMUSG00000096446	15.7866	4.81466	3.26186	7.97198	0	2.39136	0	0	7.95878	0.597841	3.85273	0.00262589	0.0260809	Gm8104	14	43100601	43115190	+	1761	protein_coding	predicted gene 8104 [Source:MGI Symbol;Acc:MGI:3649000]	-	21	4	4	9	0	2	0	0	0.449859	0.137312	0.0929609	0.226178	0	0.0683393	0	0
ENSMUSG00000052565	3.75872	8.42565	14.6784	47.8319	0	1.19568	2.03452	1.84386	18.6737	1.26851	3.81926	0.000163285	0.00320315	Hist1h1d	13	23553262	23560686	+	7425	protein_coding	histone cluster 1, H1d [Source:MGI Symbol;Acc:MGI:107502]	-	5	7	18	54	0	1	2	2	0.0254033	0.0569915	0.0992146	0.321859	0	0.00810408	0.0138059	0.0124218
ENSMUSG00000060311	3.75872	2.40733	1.63093	3.5431	0	0	0	0	2.83502	0	3.8175	0.0121247	1	Mucl1	15	103751919	103755469	-	797	protein_coding	mucin-like 1 [Source:MGI Symbol;Acc:MGI:98393]	-	5	2	2	4	0	0	0	0	0.236662	0.151698	0.1027	0.222111	0	0	0	0
ENSMUSG00000100600	6.01395	3.61099	0.815465	0.885775	0	0	0	0	2.83155	0	3.8117	0.0239306	1	A230077H06Rik	7	40818476	40900937	-	5229	antisense	RIKEN cDNA A230077H06 gene [Source:MGI Symbol;Acc:MGI:2443592]	-	8	3	1	1	0	0	0	0	0.0577148	0.0346826	0.00782674	0.00846349	0	0	0	0
ENSMUSG00000060807	24.0558	3.61099	0	2.65733	0	0	2.03452	0	7.58103	0.508629	3.80589	0.0228087	1	Serpina6	12	103646630	103657212	-	1761	protein_coding	serine (or cysteine) peptidase inhibitor, clade A, member 6 [Source:MGI Symbol;Acc:MGI:88278]	-	32	3	0	3	0	0	2	0	0.685499	0.102984	0	0.0753928	0	0	0.0582105	0
ENSMUSG00000051716	2.25523	4.81466	1.63093	2.65733	0	0	0	0	2.83954	0	3.78995	0.0134981	1	Apon	10	128254096	128255896	+	1801	protein_coding	apolipoprotein N [Source:MGI Symbol;Acc:MGI:88931]	-	3	4	2	3	0	0	0	0	0.0628382	0.134262	0.0454481	0.0737183	0	0	0	0
ENSMUSG00000045761	5.2622	2.40733	2.4464	0.885775	0	0	0	0	2.75043	0	3.7806	0.0188535	1	Togaram2	17	71673261	71729669	+	5624	protein_coding	TOG array regulator of axonemal microtubules 2 [Source:MGI Symbol;Acc:MGI:2443498]	-	7	2	3	1	0	0	0	0	0.0469536	0.0214978	0.0218311	0.00786906	0	0	0	0
ENSMUSG00000044303	18.7936	6.01832	7.33919	12.4009	1.29305	1.19568	1.01726	0	11.138	0.876498	3.76682	0.000243739	0.00432948	Cdkn2a	4	89274471	89294653	-	1172	protein_coding	cyclin dependent kinase inhibitor 2A [Source:MGI Symbol;Acc:MGI:104738]	-	25	5	9	14	1	1	1	0	0.80469	0.2579	0.314278	0.52865	0.0551407	0.051342	0.0437323	0
ENSMUSG00000030775	5.2622	6.01832	3.26186	3.5431	0	0	1.01726	0	4.52137	0.254315	3.75397	0.00417917	1	Trat1	16	48730774	48772021	-	4665	protein_coding	T cell receptor associated transmembrane adaptor 1 [Source:MGI Symbol;Acc:MGI:1924897]	-	7	5	4	4	0	0	1	0	0.056606	0.0647928	0.035092	0.0379469	0	0	0.010987	0
ENSMUSG00000074655	1.50349	3.61099	4.07733	1.77155	0	0	0	0	2.74084	0	3.75239	0.0159312	1	Gm1527	3	28892617	28926724	+	2120	protein_coding	predicted gene 1527 [Source:MGI Symbol;Acc:MGI:2686373]	-	2	3	5	2	0	0	0	0	0.0355885	0.0855448	0.0965237	0.0417505	0	0	0	0
ENSMUSG00000091355	1.50349	3.61099	4.07733	1.77155	0	0	0	0	2.74084	0	3.75239	0.0159312	1	Gm17142	12	103714549	103716697	-	645	unprocessed_pseudogene	predicted gene 17142 [Source:MGI Symbol;Acc:MGI:4937969]	-	2	3	5	2	0	0	0	0	0.116973	0.281171	0.317256	0.137227	0	0	0	0
ENSMUSG00000076580	4.51046	185.364	8.15465	7.0862	5.17221	8.36977	1.01726	0.921931	51.2789	3.87029	3.74136	NA	1	Igkv8-27	6	70171809	70172270	-	360	IG_V_gene	immunoglobulin kappa chain variable 8-27 [Source:MGI Symbol;Acc:MGI:4439868]	-	6	154	10	8	4	7	1	1	0.628731	25.8599	1.13683	0.983457	0.718055	1.17003	0.142373	0.1281
ENSMUSG00000066176	2.25523	3.61099	4.07733	0.885775	0	0	0	0	2.70733	0	3.7383	0.0188339	1	Gm12511	4	55563265	55599296	+	1603	lincRNA	predicted gene 12511 [Source:MGI Symbol;Acc:MGI:3651363]	-	3	3	5	1	0	0	0	0	0.0705999	0.113135	0.127655	0.027608	0	0	0	0
ENSMUSG00000029371	56.3808	30.0916	4.89279	28.3448	3.87916	3.58704	2.03452	0	29.9275	2.37518	3.72245	9.35e-06	0.000327276	Cxcl5	5	90759360	90761624	+	1863	protein_coding	chemokine (C-X-C motif) ligand 5 [Source:MGI Symbol;Acc:MGI:1096868]	-	75	25	6	32	3	3	2	0	1.51867	0.811214	0.131807	0.76016	0.104066	0.0968966	0.0550234	0
ENSMUSG00000117050	13.5314	16.8513	7.33919	19.4871	0	2.39136	0	1.84386	14.3022	1.05881	3.71695	4.11e-05	0.00108545	AC167363.2	17	29093416	29094461	-	1046	TEC	TEC	-	18	14	9	22	0	2	0	2	0.649168	0.809105	0.352136	0.930806	0	0.115053	0	0.0881759
ENSMUSG00000096638	1.50349	9.62931	4.07733	2.65733	0	0	1.01726	0	4.46686	0.254315	3.71015	0.00867208	1	Ighv2-9	12	113879096	113879541	-	362	IG_V_gene	immunoglobulin heavy variable 2-9 [Source:MGI Symbol;Acc:MGI:4439624]	-	2	8	5	3	0	0	1	0	0.208419	1.33595	0.565277	0.366759	0	0	0.141586	0
ENSMUSG00000085912	6.01395	8.42565	4.07733	9.74353	0	0	0	1.84386	7.06511	0.460965	3.70712	0.00249956	1	Trp53cor1	17	29057430	29079179	-	3732	lincRNA	tumor protein p53 pathway corepressor 1 [Source:MGI Symbol;Acc:MGI:3801771]	-	8	7	5	11	0	0	0	2	0.0808657	0.113387	0.0548312	0.130442	0	0	0	0.0247138
ENSMUSG00000046610	5.2622	7.22198	2.4464	2.65733	0	1.19568	0	0	4.39698	0.29892	3.70489	0.00611708	1	Oacyl	18	65698268	65751601	+	3591	protein_coding	O-acyltransferase like [Source:MGI Symbol;Acc:MGI:2442915]	-	7	6	3	3	0	1	0	0	0.0735358	0.101005	0.0341905	0.0369721	0	0.0167566	0	0
ENSMUSG00000027560	3.75872	9.62931	1.63093	2.65733	1.29305	0	0	0	4.41907	0.323263	3.69592	0.00864554	1	Dok5	2	170731807	170879769	+	1768	protein_coding	docking protein 5 [Source:MGI Symbol;Acc:MGI:1924079]	-	5	8	2	3	1	0	0	0	0.106685	0.273537	0.0462964	0.0750943	0.0365526	0	0	0
ENSMUSG00000015852	82.6918	62.5905	39.9578	95.6637	12.9305	1.19568	2.03452	6.45351	70.226	5.65356	3.66859	4.66e-12	1.54e-09	Fcrls	3	87250758	87263738	-	2334	protein_coding	Fc receptor-like S, scavenger receptor [Source:MGI Symbol;Acc:MGI:1933397]	-	110	52	49	108	10	1	2	7	1.7779	1.34682	0.859201	2.04782	0.276885	0.025781	0.0439197	0.138308
ENSMUSG00000028753	3.75872	8.42565	2.4464	2.65733	0	1.19568	0	0	4.32202	0.29892	3.66764	0.00741505	1	Vwa5b1	4	138565360	138635884	-	7805	protein_coding	von Willebrand factor A domain containing 5B1 [Source:MGI Symbol;Acc:MGI:1922968]	-	5	7	3	3	0	1	0	0	0.0241665	0.0542168	0.0157307	0.0170105	0	0.00770952	0	0
ENSMUSG00000100586	3.00697	7.22198	3.26186	3.5431	0	0	1.01726	0	4.25848	0.254315	3.65027	0.00651377	1	Vmn1r90	7	14555474	14563506	-	7796	protein_coding	vomeronasal 1 receptor 90 [Source:MGI Symbol;Acc:MGI:3612342]	-	4	6	4	4	0	0	1	0	0.0193555	0.0465252	0.0209985	0.0227068	0	0	0.00657444	0
ENSMUSG00000029711	6.01395	0	3.26186	7.0862	0	0	0	0.921931	4.0905	0.230483	3.64133	0.0185162	1	Epo	5	137483020	137533242	-	855	protein_coding	erythropoietin [Source:MGI Symbol;Acc:MGI:95407]	-	8	0	4	8	0	0	0	1	0.352972	0	0.191467	0.414087	0	0	0	0.0539368
ENSMUSG00000092805	3.00697	1.20366	5.70826	0	0	0	0	0	2.47972	0	3.633	0.0624632	1	Gm26461	9	88553236	88553525	+	290	misc_RNA	predicted gene, 26461 [Source:MGI Symbol;Acc:MGI:5456238]	-	4	1	7	0	0	0	0	0	0.520329	0.208454	0.98787	0	0	0	0	0
ENSMUSG00000034457	193.95	170.92	42.4042	197.528	12.9305	21.5223	7.12081	8.29737	151.201	12.4677	3.6176	5.56e-13	2.51e-10	Eda2r	X	97333840	97377216	-	5891	protein_coding	ectodysplasin A2 receptor [Source:MGI Symbol;Acc:MGI:2442860]	-	258	142	52	223	10	18	7	9	1.65214	1.45716	0.361255	1.67527	0.109701	0.183858	0.0609031	0.0704539
ENSMUSG00000092627	6.76569	1.20366	0.815465	0.885775	0	0	0	0	2.41765	0	3.60457	0.0457515	1	D130058E05Rik	1	89930234	89933290	+	3057	processed_transcript	RIKEN cDNA D130058E05 gene [Source:MGI Symbol;Acc:MGI:2444614]	-	9	1	1	1	0	0	0	0	0.111061	0.0197748	0.0133876	0.0144768	0	0	0	0
ENSMUSG00000091698	3.00697	2.40733	2.4464	1.77155	0	0	0	0	2.40806	0	3.58004	0.0223712	1	Gm6526	14	43747866	43755948	+	1723	protein_coding	predicted gene 6526 [Source:MGI Symbol;Acc:MGI:3648758]	-	4	2	3	2	0	0	0	0	0.0875772	0.0701703	0.0712583	0.0513704	0	0	0	0
ENSMUSG00000053522	6.76569	4.81466	1.63093	2.65733	0	0	0	0.921931	3.96715	0.230483	3.57478	0.0105995	1	Lgals7	7	28863853	28866284	+	927	protein_coding	lectin, galactose binding, soluble 7 [Source:MGI Symbol;Acc:MGI:1316742]	-	9	4	2	3	0	0	0	1	0.366251	0.260849	0.0882978	0.143222	0	0	0	0.0497476
ENSMUSG00000042262	3.75872	1.20366	0	4.42888	0	0	0	0	2.34781	0	3.54841	0.0708159	1	Ccr8	9	120092114	120094906	+	1175	protein_coding	chemokine (C-C motif) receptor 8 [Source:MGI Symbol;Acc:MGI:1201402]	-	5	1	0	5	0	0	0	0	0.160527	0.0514482	0	0.188322	0	0	0	0
ENSMUSG00000053141	3.00697	6.01832	4.89279	1.77155	0	0	0	0.921931	3.92241	0.230483	3.54189	0.0101593	1	Ptprt	2	161521990	162661147	-	12611	protein_coding	protein tyrosine phosphatase, receptor type, T [Source:MGI Symbol;Acc:MGI:1321152]	-	4	5	6	2	0	0	0	1	0.0119654	0.0239678	0.0194716	0.00701857	0	0	0	0.00365681
ENSMUSG00000090103	0.751743	3.61099	1.63093	3.5431	0	0	0	0	2.38419	0	3.53932	0.0331525	1	Gm16094	1	85599286	85599839	+	427	antisense	predicted gene 16094 [Source:MGI Symbol;Acc:MGI:3801967]	-	1	3	2	4	0	0	0	0	0.0883463	0.424719	0.191691	0.414572	0	0	0	0
ENSMUSG00000010435	21.0488	6.01832	5.70826	2.65733	0	0	0	2.76579	8.85818	0.691448	3.53446	0.00476153	0.0402534	Spaca7	8	12573029	12600744	+	979	protein_coding	sperm acrosome associated 7 [Source:MGI Symbol;Acc:MGI:1925884]	-	28	5	7	3	0	0	0	3	1.07893	0.308742	0.292627	0.135615	0	0	0	0.141316
ENSMUSG00000089616	8.26918	0	0	0.885775	0	0	0	0	2.28874	0	3.52084	0.159941	1	Gm23775	6	141983247	141983495	-	249	misc_RNA	predicted gene, 23775 [Source:MGI Symbol;Acc:MGI:5453552]	-	11	0	0	1	0	0	0	0	1.66652	0	0	0.177733	0	0	0	0
ENSMUSG00000101389	12.0279	8.42565	4.07733	12.4009	1.29305	0	0	1.84386	9.23293	0.784228	3.51722	0.000919729	0.0118549	Ms4a4a	19	11375523	11392790	+	836	protein_coding	membrane-spanning 4-domains, subfamily A, member 4A [Source:MGI Symbol;Acc:MGI:3643932]	-	16	7	5	14	1	0	0	2	0.721988	0.506174	0.244773	0.741122	0.0773025	0	0	0.110325
ENSMUSG00000026822	1178.73	375.543	279.705	510.207	115.082	32.2834	29.5005	30.4237	586.047	51.8223	3.5046	1.5e-07	1.1e-05	Lcn2	2	32384633	32388252	-	2623	protein_coding	lipocalin 2 [Source:MGI Symbol;Acc:MGI:96757]	-	1568	312	343	576	89	27	29	33	22.5509	7.19059	5.35175	9.71834	2.19276	0.619392	0.56667	0.580186
ENSMUSG00000109783	7.51743	1.20366	1.63093	4.42888	0	0	1.01726	0	3.69523	0.254315	3.49739	0.017255	1	Gm45338	16	23520210	23560081	+	5216	processed_transcript	predicted gene 45338 [Source:MGI Symbol;Acc:MGI:5791174]	-	10	1	2	5	0	0	1	0	0.0723233	0.0115897	0.0156925	0.0424229	0	0	0.00982636	0
ENSMUSG00000025938	3.75872	12.0366	3.26186	5.31465	1.29305	0	0	0.921931	6.09297	0.553746	3.44909	0.00616194	1	Slco5a1	1	12866549	12992650	-	13137	protein_coding	solute carrier organic anion transporter family, member 5A1 [Source:MGI Symbol;Acc:MGI:2443431]	-	5	10	4	6	1	0	0	1	0.0143579	0.0460164	0.0124613	0.0202126	0.0049193	0	0	0.00351039
ENSMUSG00000053121	3.75872	2.40733	0.815465	1.77155	0	0	0	0	2.18827	0	3.44061	0.0408269	1	Gm5129	5	29735637	29735936	-	300	protein_coding	predicted gene 5129 [Source:MGI Symbol;Acc:MGI:3648499]	-	5	2	1	2	0	0	0	0	0.628731	0.403011	0.13642	0.295037	0	0	0	0
ENSMUSG00000038094	19.5453	1.20366	0	3.5431	2.5861	0	0	0	6.07302	0.646526	3.42318	0.0497039	1	Atp13a4	16	29395853	29544864	-	6230	protein_coding	ATPase type 13A4 [Source:MGI Symbol;Acc:MGI:1924456]	-	26	1	0	4	2	0	0	0	0.157435	0.00970332	0	0.0284145	0.0207464	0	0	0
ENSMUSG00000020159	53.3738	51.7576	40.7733	101.864	3.87916	11.9568	3.05178	4.60965	61.9422	5.87435	3.42114	1.07e-11	3.08e-09	Gabrp	11	33550781	33578959	-	3377	protein_coding	gamma-aminobutyric acid (GABA) A receptor, pi [Source:MGI Symbol;Acc:MGI:2387597]	-	71	43	50	115	3	10	3	5	0.793128	0.769743	0.605953	1.50707	0.0574103	0.178184	0.0455324	0.0682795
ENSMUSG00000077457	5.2622	2.40733	0	0.885775	0	0	0	0	2.13883	0	3.4102	0.0959609	1	Snord65	11	62604515	62604586	+	72	snoRNA	small nucleolar RNA, C/D box 65 [Source:MGI Symbol;Acc:MGI:3819547]	-	7	2	0	1	0	0	0	0	3.6676	1.67921	0	0.614661	0	0	0	0
ENSMUSG00000105871	0.751743	3.61099	0.815465	3.5431	0	0	0	0	2.18033	0	3.40677	0.0510882	1	Gm43147	5	96912700	96913241	-	542	TEC	predicted gene 43147 [Source:MGI Symbol;Acc:MGI:5663284]	-	1	3	1	4	0	0	0	0	0.0696012	0.334603	0.0755093	0.326609	0	0	0	0
ENSMUSG00000095859	2.25523	0	0	6.20043	0	0	0	0	2.11391	0	3.3971	0.163458	1	Ighv1-43	12	114945950	114946383	-	351	IG_V_gene	immunoglobulin heavy variable V1-43 [Source:MGI Symbol;Acc:MGI:3704124]	-	3	0	0	7	0	0	0	0	0.322426	0	0	0.88259	0	0	0	0
ENSMUSG00000071553	2.25523	3.61099	0	2.65733	0	0	0	0	2.13089	0	3.38346	0.0814927	1	Cpa2	6	30541582	30564476	+	3212	protein_coding	carboxypeptidase A2, pancreatic [Source:MGI Symbol;Acc:MGI:3617840]	-	3	3	0	3	0	0	0	0	0.035234	0.0564617	0	0.0413346	0	0	0	0
ENSMUSG00000021090	0.751743	16.8513	1.63093	4.42888	0	1.19568	1.01726	0	5.91571	0.553235	3.38079	0.0205163	1	Lrrc9	12	72441866	72530750	+	7666	protein_coding	leucine rich repeat containing 9 [Source:MGI Symbol;Acc:MGI:1925507]	-	1	14	2	5	0	1	1	0	0.00492093	0.1104	0.0106773	0.0288648	0	0.00784931	0.00668593	0
ENSMUSG00000061947	702.128	185.364	110.088	255.989	41.3777	16.7395	24.4142	38.7211	313.392	30.3131	3.37085	3.28e-11	7.91e-09	Serpina10	12	103614786	103631444	-	3498	protein_coding	serine (or cysteine) peptidase inhibitor, clade A (alpha-1 antiproteinase, antitrypsin), member 10 [Source:MGI Symbol;Acc:MGI:2667725]	-	934	154	135	289	32	14	24	42	10.0726	2.6614	1.57948	3.65634	0.591194	0.240829	0.351659	0.553708
ENSMUSG00000064010	8.26918	0	0	0	0	0	0	0	2.06729	0	3.36932	0.281842	1	Dppa1	11	46607772	46629261	-	1575	protein_coding	developmental pluripotency associated 1 [Source:MGI Symbol;Acc:MGI:2157522]	-	11	0	0	0	0	0	0	0	0.263468	0	0	0	0	0	0	0
ENSMUSG00000031138	3.75872	0	0.815465	3.5431	0	0	0	0	2.02932	0	3.35112	0.0943258	1	F9	X	59999464	60030759	+	2734	protein_coding	coagulation factor IX [Source:MGI Symbol;Acc:MGI:88384]	-	5	0	1	4	0	0	0	0	0.0689902	0	0.0149693	0.0647485	0	0	0	0
ENSMUSG00000023067	1931.23	988.208	347.388	1089.5	156.459	133.916	68.1563	70.0667	1089.08	107.15	3.34924	1.79e-14	1.77e-11	Cdkn1a	17	29090976	29100727	+	3553	protein_coding	cyclin-dependent kinase inhibitor 1A (P21) [Source:MGI Symbol;Acc:MGI:104556]	-	2569	821	426	1230	121	112	67	76	27.2763	13.9687	4.90698	15.3207	2.20085	1.89681	0.966518	0.986438
ENSMUSG00000061809	3.00697	1.20366	7.33919	1.77155	1.29305	0	0	0	3.33034	0.323263	3.34543	0.0240113	1	Tbpl2	2	24071721	24096595	-	1379	protein_coding	TATA box binding protein like 2 [Source:MGI Symbol;Acc:MGI:2684058]	-	4	1	9	2	1	0	0	0	0.109424	0.0438373	0.267102	0.064185	0.0468636	0	0	0
ENSMUSG00000111726	1.50349	6.01832	0	0.885775	0	0	0	0	2.1019	0	3.34461	0.10838	1	Gm40513	9	41886512	41890604	-	411	lincRNA	predicted gene, 40513 [Source:MGI Symbol;Acc:MGI:5623398]	-	2	5	0	1	0	0	0	0	0.183571	0.735422	0	0.107678	0	0	0	0
ENSMUSG00000034394	115.017	68.6088	28.5413	108.95	9.05137	8.36977	8.13807	6.45351	80.2793	8.00318	3.3377	1.08e-11	3.08e-09	Lif	11	4257557	4272514	+	4350	protein_coding	leukemia inhibitory factor [Source:MGI Symbol;Acc:MGI:96787]	-	153	57	35	123	7	7	8	7	1.32684	0.792126	0.32929	1.25136	0.103994	0.0968298	0.0942608	0.0742096
ENSMUSG00000043843	12.7796	6.01832	2.4464	0.885775	1.29305	0	1.01726	0	5.53253	0.577578	3.33304	0.0165424	1	Tmem145	7	25306106	25316195	+	2739	protein_coding	transmembrane protein 145 [Source:MGI Symbol;Acc:MGI:3607779]	-	17	5	3	1	1	0	1	0	0.234139	0.110354	0.0448259	0.0161576	0.0235943	0	0.0187128	0
ENSMUSG00000022947	1598.96	266.01	82.362	197.528	93.0998	44.2402	34.5868	42.4088	536.215	53.5839	3.32482	0.000295672	0.00501043	Cbr3	16	93683215	93690990	+	1254	protein_coding	carbonyl reductase 3 [Source:MGI Symbol;Acc:MGI:1309992]	-	2127	221	101	223	72	37	34	46	63.9862	10.6538	3.29628	7.87001	3.71052	1.77543	1.38967	1.69166
ENSMUSG00000115009	40.5941	22.8696	8.97012	38.0883	2.5861	5.97841	0	2.76579	27.6306	2.83258	3.32224	5.48e-06	0.000216082	G930009F23Rik	15	38436225	38455134	-	2819	lincRNA	RIKEN cDNA G930009F23 gene [Source:MGI Symbol;Acc:MGI:3642701]	-	54	19	11	43	2	5	0	3	0.722628	0.407443	0.159697	0.675058	0.0458495	0.106727	0	0.049077
ENSMUSG00000031374	4.51046	7.22198	0	1.77155	0	0	0	0.921931	3.376	0.230483	3.32041	0.0473006	1	Zfp92	X	73411096	73428385	+	6744	protein_coding	zinc finger protein 92 [Source:MGI Symbol;Acc:MGI:108094]	zf-C2H2	6	6	0	2	0	0	0	1	0.0335622	0.0537826	0	0.0131244	0	0	0	0.00683808
ENSMUSG00000001131	141.328	66.2015	34.2495	113.379	23.2749	3.58704	5.08629	4.60965	88.7895	9.13948	3.31855	2.73e-08	2.68e-06	Timp1	X	20870166	20874735	+	888	protein_coding	tissue inhibitor of metalloproteinase 1 [Source:MGI Symbol;Acc:MGI:98752]	-	188	55	42	128	18	3	5	5	7.98658	3.74419	1.93569	6.37918	1.30996	0.203286	0.288594	0.259662
ENSMUSG00000037716	6.76569	4.81466	2.4464	7.97198	1.29305	1.19568	0	0	5.49968	0.622183	3.31266	0.008105	1	Ccdc33	9	58028677	58118823	-	5342	protein_coding	coiled-coil domain containing 33 [Source:MGI Symbol;Acc:MGI:1922464]	-	9	4	3	9	1	1	0	0	0.0635557	0.0452652	0.0229835	0.0745601	0.0120975	0.0112641	0	0
ENSMUSG00000098558	1.50349	1.20366	2.4464	7.97198	0	0	1.01726	0	3.28138	0.254315	3.30935	0.0292744	1	Mir7049	7	28560925	28560984	-	60	miRNA	microRNA 7049 [Source:MGI Symbol;Acc:MGI:5530659]	-	2	1	3	9	0	0	1	0	1.25746	1.00753	2.0463	6.63834	0	0	0.854238	0
ENSMUSG00000116433	0	3.61099	0	4.42888	0	0	0	0	2.00997	0	3.29978	0.184291	1	Gm49553	15	80640458	80642408	+	1951	TEC	predicted gene, 49553 [Source:MGI Symbol;Acc:MGI:6155262]	-	0	3	0	5	0	0	0	0	0	0.0929549	0	0.113418	0	0	0	0
ENSMUSG00000110341	8.26918	7.22198	8.15465	7.97198	1.29305	1.19568	0	0.921931	7.90445	0.852666	3.27087	0.001186	0.0145581	Gm45424	8	85599832	85603131	+	3300	TEC	predicted gene 45424 [Source:MGI Symbol;Acc:MGI:5791260]	-	11	6	10	9	1	1	0	1	0.125746	0.109912	0.124018	0.120697	0.0195833	0.0182342	0	0.0139745
ENSMUSG00000032087	63.8982	89.0711	47.297	79.7198	15.5166	5.97841	4.06903	4.60965	69.9965	7.54343	3.26501	8.04e-14	5.81e-11	Dscaml1	9	45426628	45753712	+	8909	protein_coding	DS cell adhesion molecule like 1 [Source:MGI Symbol;Acc:MGI:2150309]	-	85	74	58	90	12	5	4	5	0.35992	0.502124	0.26644	0.447076	0.0870467	0.0337708	0.0230124	0.0258817
ENSMUSG00000085682	3.00697	1.20366	0.815465	2.65733	0	0	0	0	1.92086	0	3.26322	0.0613147	1	Gm14267	2	166500036	166522373	-	3153	transcribed_processed_pseudogene	predicted gene 14267 [Source:MGI Symbol;Acc:MGI:3649851]	-	4	1	1	3	0	0	0	0	0.0478577	0.0191728	0.01298	0.0421081	0	0	0	0
ENSMUSG00000102375	7.51743	0	4.07733	0.885775	1.29305	0	0	0	3.12013	0.323263	3.25887	0.0566276	1	A930036K24Rik	9	107680082	107681281	+	1200	TEC	RIKEN cDNA A930036K24 gene [Source:MGI Symbol;Acc:MGI:1925079]	-	10	0	5	1	1	0	0	0	0.314365	0	0.170525	0.0368796	0.0538541	0	0	0
ENSMUSG00000116793	4.51046	1.20366	0	1.77155	0	0	0	0	1.87142	0	3.22576	0.121033	1	AC161376.2	16	31590196	31593220	-	1615	lincRNA	novel transcript	-	6	1	0	2	0	0	0	0	0.140151	0.0374314	0	0.0548057	0	0	0	0
ENSMUSG00000027871	3.00697	1.20366	3.26186	0	0	0	0	0	1.86812	0	3.22474	0.113554	1	Hsd3b1	3	98852194	98859794	-	1855	protein_coding	hydroxy-delta-5-steroid dehydrogenase, 3 beta- and steroid delta-isomerase 1 [Source:MGI Symbol;Acc:MGI:96233]	-	4	1	4	0	0	0	0	0	0.0813452	0.0325885	0.0882502	0	0	0	0	0
ENSMUSG00000116504	2.25523	3.61099	0	1.77155	0	0	0	0	1.90944	0	3.22214	0.108283	1	I730030J21Rik	15	100730481	100732737	-	2156	processed_transcript	RIKEN cDNA I730030J21 gene [Source:MGI Symbol;Acc:MGI:3588279]	-	3	3	0	2	0	0	0	0	0.0524915	0.0841165	0	0.0410534	0	0	0	0
ENSMUSG00000108109	1.50349	1.20366	0.815465	8.85775	0	0	1.01726	0	3.09509	0.254315	3.22152	0.046432	1	Gm44287	6	83122520	83124397	+	290	antisense	predicted gene, 44287 [Source:MGI Symbol;Acc:MGI:5690679]	-	2	1	1	10	0	0	1	0	0.260165	0.208454	0.141124	1.52605	0	0	0.176739	0
ENSMUSG00000025475	81.1883	61.3869	45.666	49.6034	11.6375	7.17409	5.08629	2.76579	59.4612	6.66591	3.21759	2.61e-13	1.4e-10	Adgra1	7	139834174	139878088	+	5386	protein_coding	adhesion G protein-coupled receptor A1 [Source:MGI Symbol;Acc:MGI:1277167]	-	108	51	56	56	9	6	5	3	0.756438	0.572417	0.425521	0.46014	0.107988	0.0670324	0.0475811	0.0256866
ENSMUSG00000021872	1.50349	0	4.07733	1.77155	0	0	0	0	1.83809	0	3.20946	0.109456	1	Rnase10	14	51007751	51010758	+	1665	protein_coding	ribonuclease, RNase A family, 10 (non-active) [Source:MGI Symbol;Acc:MGI:1922269]	-	2	0	5	2	0	0	0	0	0.0453139	0	0.122901	0.0531598	0	0	0	0
ENSMUSG00000024598	48.8633	56.5722	18.7557	89.4633	10.3444	1.19568	8.13807	3.68772	53.4136	5.84147	3.20568	7.75e-08	6.33e-06	Fbn2	18	58008623	58209926	-	10480	protein_coding	fibrillin 2 [Source:MGI Symbol;Acc:MGI:95490]	-	65	47	23	101	8	1	8	4	0.233974	0.27111	0.0898186	0.426509	0.049332	0.00574168	0.0391254	0.0176015
ENSMUSG00000107622	0	2.40733	2.4464	2.65733	0	0	0	0	1.87776	0	3.20508	0.110649	1	4930512J16Rik	6	89269511	89285725	-	1974	lincRNA	RIKEN cDNA 4930512J16 gene [Source:MGI Symbol;Acc:MGI:1922381]	-	0	2	3	3	0	0	0	0	0	0.0612479	0.0621976	0.0672577	0	0	0	0
ENSMUSG00000103925	3.00697	0	1.63093	2.65733	0	0	0	0	1.82381	0	3.20042	0.105244	1	B230112G18Rik	8	23208512	23209362	+	851	TEC	RIKEN cDNA B230112G18 gene [Source:MGI Symbol;Acc:MGI:1925092]	-	4	0	2	3	0	0	0	0	0.177315	0	0.0961834	0.156013	0	0	0	0
ENSMUSG00000110665	6.01395	0	3.26186	2.65733	1.29305	0	0	0	2.98328	0.323263	3.1961	0.0475667	1	Gm31786	8	47744712	47750134	-	1082	lincRNA	predicted gene, 31786 [Source:MGI Symbol;Acc:MGI:5590945]	-	8	0	4	3	1	0	0	0	0.278919	0	0.151298	0.122705	0.0597273	0	0	0
ENSMUSG00000076508	7.51743	36.1099	1.63093	4.42888	0	1.19568	4.06903	0	12.4218	1.31618	3.19194	0.00823778	0.0598888	Igkv17-127	6	67861153	67861659	+	359	IG_V_gene	immunoglobulin kappa variable 17-127 [Source:MGI Symbol;Acc:MGI:3646891]	-	10	30	2	5	0	1	4	0	1.0508	5.05167	0.228	0.616373	0	0.167612	0.571079	0
ENSMUSG00000116775	3.75872	0	0	3.5431	0	0	0	0	1.82545	0	3.19128	0.199378	1	AC124739.2	12	19434529	19435161	+	633	lincRNA	novel transcript	-	5	0	0	4	0	0	0	0	0.297977	0	0	0.279656	0	0	0	0
ENSMUSG00000097166	0	4.81466	0	2.65733	0	0	0	0	1.868	0	3.18464	0.208452	1	9330179D12Rik	6	127149389	127212411	+	1486	antisense	RIKEN cDNA 9330179D12 gene [Source:MGI Symbol;Acc:MGI:1924808]	-	0	4	0	3	0	0	0	0	0	0.162723	0	0.089345	0	0	0	0
ENSMUSG00000034645	0	1.20366	8.15465	2.65733	0	0	1.01726	0	3.00391	0.254315	3.18339	0.072371	1	Zyg11a	4	108181738	108218048	-	2597	protein_coding	zyg-11 family member A, cell cycle regulator [Source:MGI Symbol;Acc:MGI:2446208]	-	0	1	10	3	0	0	1	0	0	0.0232775	0.15759	0.0511231	0	0	0.019736	0
ENSMUSG00000108200	1.50349	2.40733	0.815465	2.65733	0	0	0	0	1.8459	0	3.17852	0.0672889	1	Gm43931	6	145947076	145949945	+	2870	TEC	predicted gene, 43931 [Source:MGI Symbol;Acc:MGI:5690323]	-	2	2	1	3	0	0	0	0	0.0262884	0.0421266	0.0142599	0.0462602	0	0	0	0
ENSMUSG00000076536	0.751743	1.20366	0	5.31465	0	0	0	0	1.81752	0	3.16808	0.145361	1	Igkv4-86	6	68910411	68910973	-	378	IG_V_gene	immunoglobulin kappa variable 4-86 [Source:MGI Symbol;Acc:MGI:2685305]	-	1	1	0	6	0	0	0	0	0.0997986	0.159925	0	0.702469	0	0	0	0
ENSMUSG00000111977	2.25523	2.40733	0.815465	1.77155	0	0	0	0	1.81239	0	3.15695	0.0690758	1	Gm47163	10	79637856	79639520	+	1665	bidirectional_promoter_lncRNA	predicted gene, 47163 [Source:MGI Symbol;Acc:MGI:6095939]	-	3	2	1	2	0	0	0	0	0.0679709	0.0726146	0.0245802	0.0531598	0	0	0	0
ENSMUSG00000098268	1.50349	2.40733	2.4464	0.885775	0	0	0	0	1.81075	0	3.15627	0.0691503	1	Gm27514	6	129189015	129189124	-	110	miRNA	predicted gene, 27514 [Source:MGI Symbol;Acc:MGI:5530896]	-	2	2	3	1	0	0	0	0	0.685888	1.09912	1.11616	0.402323	0	0	0	0
ENSMUSG00000031027	1.50349	2.40733	2.4464	0.885775	0	0	0	0	1.81075	0	3.15627	0.0691503	1	Stk33	7	109279223	109439081	-	2654	protein_coding	serine/threonine kinase 33 [Source:MGI Symbol;Acc:MGI:2152419]	-	2	2	3	1	0	0	0	0	0.0284279	0.0455552	0.0462615	0.016675	0	0	0	0
ENSMUSG00000067215	0.751743	1.20366	0.815465	4.42888	0	0	0	0	1.79994	0	3.15498	0.090024	1	Usp51	X	153006469	153009416	+	2204	protein_coding	ubiquitin specific protease 51 [Source:MGI Symbol;Acc:MGI:3588217]	-	1	1	1	5	0	0	0	0	0.0171161	0.0274282	0.018569	0.100398	0	0	0	0
ENSMUSG00000085675	0.751743	4.81466	0	1.77155	0	0	0	0	1.83449	0	3.14714	0.138446	1	Gm12022	11	18467479	18493255	-	1340	lincRNA	predicted gene 12022 [Source:MGI Symbol;Acc:MGI:3650976]	-	1	4	0	2	0	0	0	0	0.0281521	0.180453	0	0.0660531	0	0	0	0
ENSMUSG00000022208	0.751743	1.20366	1.63093	3.5431	0	0	0	0	1.78236	0	3.14331	0.0801251	1	Jph4	14	55106826	55116935	-	7064	protein_coding	junctophilin 4 [Source:MGI Symbol;Acc:MGI:2443113]	-	1	1	2	4	0	0	0	0	0.0053403	0.00855771	0.0115872	0.0250598	0	0	0	0
ENSMUSG00000095700	4.51046	109.533	2.4464	2.65733	10.3444	2.39136	0	0.921931	29.7869	3.41443	3.14241	NA	1	Ighv10-3	12	114523441	114523905	-	377	IG_V_gene	immunoglobulin heavy variable V10-3 [Source:MGI Symbol;Acc:MGI:3648785]	-	6	91	3	3	8	2	0	1	0.60038	14.5918	0.325671	0.352166	1.37135	0.319219	0	0.122324
ENSMUSG00000067702	0	7.22198	0	0	0	0	0	0	1.8055	0	3.13627	0.33609	1	Tuba3a	6	125278274	125286042	-	1509	protein_coding	tubulin, alpha 3A [Source:MGI Symbol;Acc:MGI:1095406]	-	0	6	0	0	0	0	0	0	0	0.240365	0	0	0	0	0	0
ENSMUSG00000076754	2.25523	2.40733	2.4464	0	0	0	0	0	1.77724	0	3.13552	0.119576	1	Trgv2	13	19336573	19337167	-	491	TR_V_gene	T cell receptor gamma variable 2 [Source:MGI Symbol;Acc:MGI:98632]	-	3	2	3	0	0	0	0	0	0.230492	0.246239	0.250057	0	0	0	0	0
ENSMUSG00000090191	17.2901	0	0.815465	1.77155	2.5861	0	0	0	4.96928	0.646526	3.13474	0.0817357	1	9230105E05Rik	10	120389523	120392793	+	2250	antisense	RIKEN cDNA 9230105E05 gene [Source:MGI Symbol;Acc:MGI:2444388]	-	23	0	1	2	2	0	0	0	0.385622	0	0.0181893	0.0393383	0.0574444	0	0	0
ENSMUSG00000027612	6.01395	4.81466	2.4464	6.20043	0	2.39136	0	0	4.86886	0.597841	3.12991	0.0159056	1	Mmp24	2	155775342	155818366	+	4683	protein_coding	matrix metallopeptidase 24 [Source:MGI Symbol;Acc:MGI:1341867]	-	8	4	3	7	0	2	0	0	0.0644439	0.051635	0.0262178	0.0661518	0	0.0256984	0	0
ENSMUSG00000103151	0	1.20366	4.07733	1.77155	0	0	0	0	1.76314	0	3.12986	0.137671	1	Gm38292	9	32477333	32480377	-	3045	TEC	predicted gene, 38292 [Source:MGI Symbol;Acc:MGI:5611520]	-	0	1	5	2	0	0	0	0	0	0.0198528	0.067202	0.0290677	0	0	0	0
ENSMUSG00000086541	4.51046	3.61099	0	3.5431	1.29305	0	0	0	2.91614	0.323263	3.12656	0.0568747	1	Has2os	15	56689944	56778399	+	1628	processed_transcript	hyaluronan synthase 2, opposite strand [Source:MGI Symbol;Acc:MGI:3643465]	-	6	3	0	4	1	0	0	0	0.139031	0.111397	0	0.108736	0.0396959	0	0	0
ENSMUSG00000074281	3.00697	2.40733	1.63093	0	0	0	0	0	1.76131	0	3.12413	0.124637	1	Gm12522	3	108379277	108383741	-	2439	processed_transcript	predicted gene 12522 [Source:MGI Symbol;Acc:MGI:3651334]	-	4	2	2	0	0	0	0	0	0.0618677	0.0495709	0.0335597	0	0	0	0	0
ENSMUSG00000087541	0.751743	4.81466	0.815465	0.885775	0	0	0	0	1.81691	0	3.12167	0.0968947	1	Hopxos	5	77094532	77102303	+	1661	antisense	HOP homeobox, opposite strand [Source:MGI Symbol;Acc:MGI:3801917]	-	1	4	1	1	0	0	0	0	0.0227115	0.145579	0.0246394	0.0266439	0	0	0	0
ENSMUSG00000024306	1.50349	2.40733	4.89279	2.65733	0	0	0	0.921931	2.86523	0.230483	3.10925	0.0331122	1	Ccdc178	18	21810897	22171396	-	3465	protein_coding	coiled coil domain containing 178 [Source:MGI Symbol;Acc:MGI:1918200]	-	2	2	6	3	0	0	0	1	0.0217742	0.0348928	0.0708676	0.0383165	0	0	0	0.0133091
ENSMUSG00000068744	187.184	60.1832	27.7258	92.1206	21.9819	8.36977	7.12081	6.45351	91.8034	10.9815	3.09036	1.31e-07	9.82e-06	Psrc1	3	108383839	108388231	+	3364	protein_coding	proline/serine-rich coiled-coil 1 [Source:MGI Symbol;Acc:MGI:1913099]	-	249	50	34	104	17	7	7	7	2.79228	0.898509	0.41364	1.36819	0.326582	0.125211	0.106653	0.0959607
ENSMUSG00000087575	7.51743	6.01832	3.26186	1.77155	0	0	2.03452	0	4.64229	0.508629	3.08554	0.0226596	1	Gm12976	4	129261965	129265010	+	607	lincRNA	predicted gene 12976 [Source:MGI Symbol;Acc:MGI:3650499]	-	10	5	4	2	0	0	2	0	0.62148	0.497955	0.269694	0.145817	0	0	0.168877	0
ENSMUSG00000096893	3.00697	1.20366	1.63093	0.885775	0	0	0	0	1.68184	0	3.07586	0.086966	1	Mir344d-2	7	61685272	61685351	-	80	miRNA	microRNA 344d-2 [Source:MGI Symbol;Acc:MGI:4834229]	-	4	1	2	1	0	0	0	0	1.88619	0.755646	1.02315	0.553195	0	0	0	0
ENSMUSG00000042265	3.00697	1.20366	1.63093	0.885775	0	0	0	0	1.68184	0	3.07586	0.086966	1	Trem1	17	48232768	48246924	+	2996	protein_coding	triggering receptor expressed on myeloid cells 1 [Source:MGI Symbol;Acc:MGI:1930005]	-	4	1	2	1	0	0	0	0	0.0503656	0.0201775	0.0273205	0.0147716	0	0	0	0
ENSMUSG00000116083	3.00697	2.40733	5.70826	0	0	0	1.01726	0	2.78064	0.254315	3.07151	0.0673802	1	Gm5469	15	41922076	41923151	+	1076	processed_pseudogene	predicted gene 5469 [Source:MGI Symbol;Acc:MGI:3645122]	-	4	2	7	0	0	0	1	0	0.140237	0.112364	0.266247	0	0	0	0.0476341	0
ENSMUSG00000116223	3.00697	1.20366	3.26186	3.5431	0	0	0	0.921931	2.7539	0.230483	3.06926	0.0351663	1	Gm41396	15	98934325	98940553	+	1525	antisense	predicted gene, 41396 [Source:MGI Symbol;Acc:MGI:5624281]	-	4	1	4	4	0	0	0	1	0.0989478	0.0396405	0.107347	0.11608	0	0	0	0.03024
ENSMUSG00000098284	1.50349	3.61099	0	1.77155	0	0	0	0	1.72151	0	3.06555	0.139082	1	A330093E20Rik	18	45683487	45896509	-	2366	antisense	RIKEN cDNA A330093E20 gene [Source:MGI Symbol;Acc:MGI:2147325]	-	2	3	0	2	0	0	0	0	0.0318883	0.0766505	0	0.0374096	0	0	0	0
ENSMUSG00000053395	9.02092	9.62931	2.4464	6.20043	0	1.19568	1.01726	0.921931	6.82426	0.783718	3.06429	0.00501706	1	Cacng8	7	3390683	3415648	+	2345	protein_coding	calcium channel, voltage-dependent, gamma subunit 8 [Source:MGI Symbol;Acc:MGI:1932376]	-	12	8	3	7	0	1	1	1	0.193043	0.206232	0.0523574	0.132106	0	0.02566	0.0218568	0.0196657
ENSMUSG00000034227	130.052	52.9612	33.4341	60.2327	9.05137	4.78272	6.10355	12.907	69.1699	8.21117	3.06378	2.18e-09	3.23e-07	Foxj1	11	116330704	116335399	-	2623	protein_coding	forkhead box J1 [Source:MGI Symbol;Acc:MGI:1347474]	Fork	173	44	41	68	7	4	6	14	2.48808	1.01406	0.639713	1.1473	0.172464	0.0917618	0.117242	0.246139
ENSMUSG00000045608	3.75872	1.20366	0.815465	0.885775	0	0	0	0	1.66591	0	3.06304	0.100371	1	Dbx2	15	95623563	95655960	-	3469	protein_coding	developing brain homeobox 2 [Source:MGI Symbol;Acc:MGI:107445]	Homeobox	5	1	1	1	0	0	0	0	0.0543728	0.0174263	0.0117976	0.0127574	0	0	0	0
ENSMUSG00000113796	4.51046	1.20366	0.815465	4.42888	1.29305	0	0	0	2.73962	0.323263	3.05977	0.0470904	1	Gm36426	13	70676716	70681966	-	1795	lincRNA	predicted gene, 36426 [Source:MGI Symbol;Acc:MGI:5595585]	-	6	1	1	5	1	0	0	0	0.126096	0.0336778	0.0228	0.123275	0.0360027	0	0	0
ENSMUSG00000076587	6.01395	66.2015	3.26186	0.885775	2.5861	3.58704	3.05178	0	19.0908	2.30623	3.05743	NA	1	Igkv6-20	6	70335841	70336507	-	375	IG_V_gene	immunoglobulin kappa variable 6-20 [Source:MGI Symbol;Acc:MGI:1330836]	-	8	55	4	1	2	3	3	0	0.804776	8.86625	0.436544	0.118015	0.344666	0.481382	0.410034	0
ENSMUSG00000022780	24.0558	18.055	7.33919	14.1724	1.29305	3.58704	1.01726	1.84386	15.9056	1.9353	3.05492	4.91e-05	0.00124145	Meltf	16	31878810	31899020	+	4133	protein_coding	melanotransferrin [Source:MGI Symbol;Acc:MGI:1353421]	-	32	15	9	16	1	3	1	2	0.292079	0.219399	0.0891203	0.171326	0.0156363	0.0436773	0.0124012	0.022316
ENSMUSG00000035385	115.768	90.2748	33.4341	111.608	16.8097	10.7611	8.13807	7.37544	87.7713	10.7711	3.05137	3.08e-11	7.51e-09	Ccl2	11	82035571	82037453	+	1138	protein_coding	chemokine (C-C motif) ligand 2 [Source:MGI Symbol;Acc:MGI:98259]	-	154	75	41	126	13	9	8	8	5.10499	3.98407	1.47449	4.9	0.738246	0.475883	0.360311	0.32419
ENSMUSG00000053368	5.2622	1.20366	12.232	0	0	2.39136	0	0	4.67446	0.597841	3.0505	0.0719925	1	Rxfp2	5	150018675	150082184	+	5690	protein_coding	relaxin/insulin-like family peptide receptor 2 [Source:MGI Symbol;Acc:MGI:2153463]	-	7	1	15	0	0	2	0	0	0.046409	0.0106242	0.107889	0	0	0.0211504	0	0
ENSMUSG00000039710	1537.32	996.634	623.831	1232.11	63.3596	259.463	17.2934	189.918	1097.47	132.508	3.04999	7.3e-05	0.00169536	Slc7a12	3	14480697	14505830	+	1741	protein_coding	solute carrier family 7 (cationic amino acid transporter, y+ system), member 12 [Source:MGI Symbol;Acc:MGI:2156159]	-	2045	828	765	1391	49	217	17	206	44.3109	28.7501	17.983	35.3587	1.81885	7.5	0.500473	5.45657
ENSMUSG00000084593	0	6.01832	0.815465	0	0	0	0	0	1.70845	0	3.04724	0.253823	1	Gm22345	4	108537491	108537597	-	107	snRNA	predicted gene, 22345 [Source:MGI Symbol;Acc:MGI:5452122]	-	0	5	1	0	0	0	0	0	0	2.82485	0.382486	0	0	0	0	0
ENSMUSG00000116799	3.75872	4.81466	0.815465	1.77155	0	1.19568	0	0	2.7901	0.29892	3.04651	0.043772	1	AC164425.1	16	86236171	86269150	+	475	lincRNA	novel transcript	-	5	4	1	2	0	1	0	0	0.397093	0.509067	0.0861601	0.186339	0	0.12668	0	0
ENSMUSG00000097339	1.50349	3.61099	0.815465	0.885775	0	0	0	0	1.70393	0	3.04327	0.0958669	1	Gm26671	3	57612697	57625824	-	1609	lincRNA	predicted gene, 26671 [Source:MGI Symbol;Acc:MGI:5477165]	-	2	3	1	1	0	0	0	0	0.0468911	0.112713	0.0254357	0.027505	0	0	0	0
ENSMUSG00000109570	0	6.01832	1.63093	3.5431	0	0	1.01726	0	2.79809	0.254315	3.03721	0.0769116	1	Gm44624	7	131396258	131398535	+	2278	TEC	predicted gene 44624 [Source:MGI Symbol;Acc:MGI:5753200]	-	0	5	2	4	0	0	1	0	0	0.132686	0.0359316	0.0777095	0	0	0.0224997	0
ENSMUSG00000037868	85.6988	48.1466	28.5413	77.9482	10.3444	10.7611	8.13807	0.921931	60.0837	7.54139	3.0344	2.15e-08	2.25e-06	Egr2	10	67535475	67542188	+	3398	protein_coding	early growth response 2 [Source:MGI Symbol;Acc:MGI:95296]	zf-C2H2	114	40	35	88	8	9	8	1	1.2656	0.711615	0.421545	1.14611	0.152148	0.159375	0.120669	0.0135715
ENSMUSG00000021078	0	2.40733	1.63093	2.65733	0	0	0	0	1.6739	0	3.03436	0.144109	1	Tomm20l	12	71111428	71123221	+	720	protein_coding	translocase of outer mitochondrial membrane 20-like [Source:MGI Symbol;Acc:MGI:1922516]	-	0	2	2	3	0	0	0	0	0	0.167921	0.113683	0.184398	0	0	0	0
ENSMUSG00000050625	2.25523	0	2.4464	1.77155	0	0	0	0	1.61829	0	3.02958	0.135365	1	Ccdc121	1	181509633	181511451	-	1819	protein_coding	coiled-coil domain containing 121 [Source:MGI Symbol;Acc:MGI:2685601]	-	3	0	3	2	0	0	0	0	0.0622164	0	0.0674976	0.0486592	0	0	0	0
ENSMUSG00000089776	5.2622	7.22198	4.07733	9.74353	0	1.19568	0	1.84386	6.57626	0.759886	3.02555	0.00556862	1	Gm15684	8	120036194	120045287	-	1814	antisense	predicted gene 15684 [Source:MGI Symbol;Acc:MGI:3783126]	-	7	6	5	11	0	1	0	2	0.145572	0.19995	0.112806	0.268363	0	0.0331713	0	0.0508445
ENSMUSG00000029375	0.751743	2.40733	0.815465	2.65733	0	0	0	0	1.65797	0	3.01596	0.0992568	1	Cxcl15	5	90794534	90803067	+	2127	protein_coding	chemokine (C-X-C motif) ligand 15 [Source:MGI Symbol;Acc:MGI:1339941]	-	1	2	1	3	0	0	0	0	0.0177357	0.0568422	0.0192412	0.0624197	0	0	0	0
ENSMUSG00000102970	1.50349	2.40733	0	2.65733	0	0	0	0	1.64204	0	3.00957	0.147913	1	Gm37349	1	191597647	191598270	+	624	TEC	predicted gene, 37349 [Source:MGI Symbol;Acc:MGI:5610577]	-	2	2	0	3	0	0	0	0	0.12091	0.193755	0	0.212767	0	0	0	0
ENSMUSG00000009646	25.5593	40.9246	7.33919	25.6875	5.17221	4.78272	0	2.76579	24.8776	3.18018	3.00512	3.49e-05	0.00094787	Pla2g12b	10	59403660	59421976	+	1182	protein_coding	phospholipase A2, group XIIB [Source:MGI Symbol;Acc:MGI:1917086]	-	34	34	9	29	4	4	0	3	1.08512	1.73888	0.31162	1.0858	0.218697	0.20363	0	0.117046
ENSMUSG00000097960	6.01395	6.01832	6.52372	7.97198	2.5861	0	0	0.921931	6.63199	0.877009	3.005	0.00446531	1	A330074K22Rik	8	120204434	120228230	-	2489	lincRNA	RIKEN cDNA A330074K22 gene [Source:MGI Symbol;Acc:MGI:3045392]	-	8	5	8	9	2	0	0	1	0.12125	0.121438	0.131542	0.160024	0.0519284	0	0	0.0185279
ENSMUSG00000108175	0.751743	2.40733	1.63093	1.77155	0	0	0	0	1.64039	0	3.0022	0.0933396	1	Gm16499	6	53818743	53868183	+	2065	antisense	predicted gene 16499 [Source:MGI Symbol;Acc:MGI:3704267]	-	1	2	2	2	0	0	0	0	0.0182682	0.0585489	0.0396378	0.0428625	0	0	0	0
ENSMUSG00000094862	10.5244	0	0	0	0	0	1.01726	0	2.6311	0.254315	2.99949	0.234819	1	Ighv1-56	12	115242802	115243235	-	351	IG_V_gene	immunoglobulin heavy variable 1-56 [Source:MGI Symbol;Acc:MGI:4439715]	-	14	0	0	0	0	0	1	0	1.50466	0	0	0	0	0	0.146024	0
ENSMUSG00000109366	0.751743	2.40733	6.52372	0.885775	0	0	0	0.921931	2.64214	0.230483	2.99168	0.0646317	1	Gm44698	7	19333129	19337655	+	384	lincRNA	predicted gene 44698 [Source:MGI Symbol;Acc:MGI:5753274]	-	1	2	8	1	0	0	0	1	0.0982392	0.314853	0.852626	0.115249	0	0	0	0.120094
ENSMUSG00000089223	2.25523	2.40733	4.07733	1.77155	0	0	1.01726	0	2.62786	0.254315	2.98619	0.0410751	1	Gm25048	11	98423290	98423380	-	91	snRNA	predicted gene, 25048 [Source:MGI Symbol;Acc:MGI:5454825]	-	3	2	5	2	0	0	1	0	1.24364	1.32861	2.24868	0.97265	0	0	0.563234	0
ENSMUSG00000028602	3.00697	2.40733	3.26186	1.77155	0	0	1.01726	0	2.61193	0.254315	2.9796	0.0401101	1	Tnfrsf8	4	145267137	145315164	-	3459	protein_coding	tumor necrosis factor receptor superfamily, member 8 [Source:MGI Symbol;Acc:MGI:99908]	-	4	2	4	2	0	0	1	0	0.043624	0.0349533	0.047327	0.0255887	0	0	0.0148177	0
ENSMUSG00000097850	1.50349	2.40733	2.4464	0	0	0	0	0	1.5893	0	2.96883	0.154447	1	4631405K08Rik	1	193507238	193510174	-	2112	lincRNA	RIKEN cDNA 4631405K08 gene [Source:MGI Symbol;Acc:MGI:1918050]	-	2	2	3	0	0	0	0	0	0.0357234	0.0572459	0.0581336	0	0	0	0	0
ENSMUSG00000045912	1.50349	2.40733	2.4464	0	0	0	0	0	1.5893	0	2.96883	0.154447	1	C2cd4c	10	79606854	79614025	-	6754	protein_coding	C2 calcium-dependent domain containing 4C [Source:MGI Symbol;Acc:MGI:2685084]	-	2	2	3	0	0	0	0	0	0.0111708	0.017901	0.0181786	0	0	0	0	0
ENSMUSG00000023945	0	1.20366	2.4464	2.65733	0	0	0	0	1.57685	0	2.96403	0.164723	1	Slc5a7	17	54273590	54299034	-	5644	protein_coding	solute carrier family 5 (choline transporter), member 7 [Source:MGI Symbol;Acc:MGI:1927126]	-	0	1	3	3	0	0	0	0	0	0.0107108	0.0217537	0.0235235	0	0	0	0
ENSMUSG00000074505	6.01395	7.22198	16.3093	12.4009	0	1.19568	4.06903	0	10.4865	1.31618	2.96396	0.00161288	0.0182706	Fat3	9	15910189	16501285	-	21478	protein_coding	FAT atypical cadherin 3 [Source:MGI Symbol;Acc:MGI:2444314]	-	8	6	20	14	0	1	4	0	0.0140512	0.0168875	0.0381097	0.0288471	0	0.0028016	0.00954545	0
ENSMUSG00000043873	3.00697	1.20366	1.63093	4.42888	0	1.19568	0	0	2.56761	0.29892	2.9637	0.0481151	1	Chil5	3	106016919	106032814	-	1509	protein_coding	chitinase-like 5 [Source:MGI Symbol;Acc:MGI:2676649]	-	4	1	2	5	0	1	0	0	0.099997	0.0400608	0.0542426	0.146639	0	0.0398759	0	0
ENSMUSG00000068547	1.50349	1.20366	0	3.5431	0	0	0	0	1.56256	0	2.95214	0.170238	1	Clca4a	3	144952480	144975045	-	3004	protein_coding	chloride channel accessory 4A [Source:MGI Symbol;Acc:MGI:2139744]	-	2	1	0	4	0	0	0	0	0.0251158	0.0201237	0	0.0589289	0	0	0	0
ENSMUSG00000086573	0	1.20366	3.26186	1.77155	0	0	0	0	1.55927	0	2.95012	0.170645	1	Gm15384	X	75551117	75551824	+	486	antisense	predicted gene 15384 [Source:MGI Symbol;Acc:MGI:3705249]	-	0	1	4	2	0	0	0	0	0	0.124386	0.33684	0.182122	0	0	0	0
ENSMUSG00000110427	2.25523	1.20366	4.89279	1.77155	1.29305	0	0	0	2.53081	0.323263	2.94802	0.0509449	1	4933406B17Rik	8	95496430	95503718	+	4333	lincRNA	RIKEN cDNA 4933406B17 gene [Source:MGI Symbol;Acc:MGI:1918290]	-	3	1	6	2	1	0	0	0	0.0261185	0.0139515	0.0566712	0.0204272	0.0149146	0	0	0
ENSMUSG00000037379	7.51743	6.01832	12.232	7.0862	1.29305	0	1.01726	1.84386	8.21348	1.03854	2.94349	0.00172216	0.0190268	Spon2	5	33198184	33218455	-	2947	protein_coding	spondin 2, extracellular matrix protein [Source:MGI Symbol;Acc:MGI:1923724]	-	10	5	15	8	1	0	1	2	0.128008	0.102565	0.20831	0.120137	0.021929	0	0.017392	0.0312969
ENSMUSG00000080408	1.50349	4.81466	0	0	0	0	0	0	1.57954	0	2.94029	0.265366	1	Gm23654	15	37371322	37371447	-	126	miRNA	predicted gene, 23654 [Source:MGI Symbol;Acc:MGI:5453431]	-	2	4	0	0	0	0	0	0	0.598791	1.9191	0	0	0	0	0	0
ENSMUSG00000102999	9.02092	0	0	7.0862	0	0	1.01726	0.921931	4.02678	0.484797	2.92779	0.0960109	1	Gm37762	14	69209569	69213129	-	3561	TEC	predicted gene, 37762 [Source:MGI Symbol;Acc:MGI:5610990]	-	12	0	0	8	0	0	1	1	0.127123	0	0	0.0994228	0	0	0.0143932	0.0129503
ENSMUSG00000097120	1.50349	3.61099	1.63093	3.5431	0	0	0	0.921931	2.57213	0.230483	2.92775	0.0486475	1	Gm26887	8	84192774	84197667	-	547	lincRNA	predicted gene, 26887 [Source:MGI Symbol;Acc:MGI:5477381]	-	2	3	2	4	0	0	0	1	0.13793	0.331545	0.149638	0.323624	0	0	0	0.0843071
ENSMUSG00000105082	1.50349	1.20366	1.63093	1.77155	0	0	0	0	1.52741	0	2.9262	0.102536	1	Aqp10-ps	3	89964709	89968658	-	835	unprocessed_pseudogene	aquaporin 10, pseudogene [Source:MGI Symbol;Acc:MGI:4356425]	-	2	1	2	2	0	0	0	0	0.0903565	0.0723972	0.0980264	0.106001	0	0	0	0
ENSMUSG00000082031	1.50349	1.20366	1.63093	1.77155	0	0	0	0	1.52741	0	2.9262	0.102536	1	Gm8097	X	140445554	140446382	-	829	processed_pseudogene	predicted gene 8097 [Source:MGI Symbol;Acc:MGI:3645746]	-	2	1	2	2	0	0	0	0	0.0910105	0.0729212	0.0987359	0.106769	0	0	0	0
ENSMUSG00000037428	11.2762	1.20366	0.815465	2.65733	0	0	1.01726	0.921931	3.98815	0.484797	2.9176	0.0508255	1	Vgf	5	137026392	137033351	+	2973	protein_coding	VGF nerve growth factor inducible [Source:MGI Symbol;Acc:MGI:1343180]	-	15	1	1	3	0	0	1	1	0.190332	0.0203336	0.0137659	0.0446575	0	0	0.0172399	0.0155116
ENSMUSG00000072574	2.25523	1.20366	0.815465	1.77155	0	0	0	0	1.51148	0	2.91361	0.11226	1	Gm17184	14	44472516	44535359	-	1590	transcribed_unprocessed_pseudogene	predicted gene 17184 [Source:MGI Symbol;Acc:MGI:4938011]	-	3	1	1	2	0	0	0	0	0.0711771	0.0380199	0.0257396	0.0556674	0	0	0	0
ENSMUSG00000050830	6.01395	2.40733	2.4464	5.31465	1.29305	0	0	0.921931	4.04558	0.553746	2.91139	0.0253715	1	Vwc2	11	11114223	11268931	+	6041	protein_coding	von Willebrand factor C domain containing 2 [Source:MGI Symbol;Acc:MGI:2442987]	-	8	2	3	6	1	0	0	1	0.0499571	0.0200138	0.0203241	0.0439552	0.0106977	0	0	0.00763383
ENSMUSG00000097459	2.25523	1.20366	1.63093	0.885775	0	0	0	0	1.4939	0	2.90052	0.114019	1	Gm26895	4	11980669	11988471	+	619	lincRNA	predicted gene, 26895 [Source:MGI Symbol;Acc:MGI:5477389]	-	3	1	2	1	0	0	0	0	0.18283	0.0976602	0.132233	0.0714953	0	0	0	0
ENSMUSG00000062082	6.01395	2.40733	2.4464	5.31465	1.29305	0	1.01726	0	4.04558	0.577578	2.89483	0.0261679	1	Cd200r4	16	44811733	44839150	+	2045	protein_coding	CD200 receptor 4 [Source:MGI Symbol;Acc:MGI:3036289]	-	8	2	3	6	1	0	1	0	0.147575	0.0591215	0.0600382	0.129845	0.0316014	0	0.0250632	0
ENSMUSG00000079563	17.2901	26.4806	27.7258	25.6875	2.5861	3.58704	3.05178	3.68772	24.296	3.22816	2.89382	1.25e-07	9.41e-06	Pglyrp2	17	32413100	32424167	-	2238	protein_coding	peptidoglycan recognition protein 2 [Source:MGI Symbol;Acc:MGI:1928099]	-	23	22	34	29	2	3	3	4	0.387689	0.594253	0.621754	0.573464	0.0577524	0.0806606	0.0687055	0.0824236
ENSMUSG00000000567	178.163	89.0711	38.3269	122.237	20.6888	10.7611	8.13807	18.4386	106.95	14.5067	2.88788	1.64e-09	2.53e-07	Sox9	11	112782224	112787760	+	4135	protein_coding	SRY (sex determining region Y)-box 9 [Source:MGI Symbol;Acc:MGI:98371]	HMG	237	74	47	138	16	9	8	20	2.16217	1.08184	0.465181	1.47697	0.25006	0.130969	0.0991619	0.223052
ENSMUSG00000090235	9.02092	6.01832	2.4464	6.20043	0	0	3.05178	0	5.92152	0.762944	2.88753	0.0163294	1	Gm16244	19	42779032	42781454	+	2327	processed_transcript	predicted gene 16244 [Source:MGI Symbol;Acc:MGI:3802128]	-	12	5	3	7	0	0	3	0	0.194536	0.129892	0.0527624	0.133128	0	0	0.0660778	0
ENSMUSG00000096515	3.00697	1.20366	0.815465	0.885775	0	0	0	0	1.47797	0	2.88694	0.127546	1	Igkv14-100	6	68519012	68519477	+	353	IG_V_gene	immunoglobulin kappa chain variable 14-100 [Source:MGI Symbol;Acc:MGI:4439559]	-	4	1	1	1	0	0	0	0	0.427466	0.171251	0.115938	0.12537	0	0	0	0
ENSMUSG00000108968	7.51743	34.9063	42.4042	55.8039	0	7.17409	4.06903	7.37544	35.1579	4.65464	2.88481	4.36e-05	0.0011354	Gm45011	7	28226358	28228654	+	2297	TEC	predicted gene 45011 [Source:MGI Symbol;Acc:MGI:5753587]	-	10	29	52	63	0	6	4	8	0.164231	0.763212	0.926493	1.2138	0	0.157177	0.0892543	0.160613
ENSMUSG00000027022	3.00697	7.22198	6.52372	8.85775	3.87916	0	0	0	6.40261	0.969789	2.88192	0.013637	1	Xirp2	2	67446002	67526614	+	11979	protein_coding	xin actin-binding repeat containing 2 [Source:MGI Symbol;Acc:MGI:2685198]	-	4	6	8	10	3	0	0	0	0.0125967	0.0302788	0.0273319	0.0369443	0.0161845	0	0	0
ENSMUSG00000063632	59.3877	26.4806	19.5712	38.9741	12.9305	3.58704	4.06903	0	36.1034	5.14665	2.87706	2.19e-05	0.000652346	Sox11	12	27334264	27342574	-	8311	protein_coding	SRY (sex determining region Y)-box 11 [Source:MGI Symbol;Acc:MGI:98359]	HMG	79	22	24	44	10	3	4	0	0.358583	0.160021	0.118184	0.234297	0.0777583	0.0217204	0.0246682	0
ENSMUSG00000044220	3.75872	1.20366	0	0.885775	0	0	0	0	1.46204	0	2.86845	0.199487	1	Nkx2-3	19	43612325	43615892	+	2112	protein_coding	NK2 homeobox 3 [Source:MGI Symbol;Acc:MGI:97348]	Homeobox	5	1	0	1	0	0	0	0	0.0893084	0.028623	0	0.0209543	0	0	0	0
ENSMUSG00000022181	53.3738	49.3502	20.3866	46.0603	6.46526	8.36977	5.08629	3.68772	42.2927	5.90226	2.86604	4.96e-09	6.38e-07	C6	15	4727175	4814967	+	3556	protein_coding	complement component 6 [Source:MGI Symbol;Acc:MGI:88233]	-	71	41	25	52	5	7	5	4	0.753204	0.696996	0.287725	0.647157	0.0908674	0.11845	0.0720674	0.051874
ENSMUSG00000087693	1.50349	3.61099	0	0.885775	0	0	0	0	1.50006	0	2.8621	0.191398	1	Gm16191	17	28925463	28937125	+	745	antisense	predicted gene 16191 [Source:MGI Symbol;Acc:MGI:3801759]	-	2	3	0	1	0	0	0	0	0.101272	0.24343	0	0.0594035	0	0	0	0
ENSMUSG00000084009	0.751743	3.61099	1.63093	0	0	0	0	0	1.49842	0	2.86102	0.191625	1	Rhox7-ps1	X	38296868	38306028	+	806	unprocessed_pseudogene	reproductive homeobox 7, pseudogene 1 [Source:MGI Symbol;Acc:MGI:3643148]	-	1	3	2	0	0	0	0	0	0.0468038	0.225006	0.101553	0	0	0	0	0
ENSMUSG00000078964	2.25523	0	0	3.5431	0	0	0	0	1.44958	0	2.85718	0.277884	1	Ces1b	8	93056728	93080017	-	1964	protein_coding	carboxylesterase 1B [Source:MGI Symbol;Acc:MGI:3779470]	-	3	0	0	4	0	0	0	0	0.057623	0	0	0.0901335	0	0	0	0
ENSMUSG00000097100	0	0	1.63093	7.97198	0	0	0	0.921931	2.40073	0.230483	2.85715	0.176312	1	9230104M06Rik	12	112999964	113001926	+	1963	antisense	RIKEN cDNA 9230104M06 gene [Source:MGI Symbol;Acc:MGI:3642845]	-	0	0	2	9	0	0	0	1	0	0	0.0416974	0.202904	0	0	0	0.0234926
ENSMUSG00000076534	5.2622	0	3.26186	0.885775	0	0	1.01726	0	2.35246	0.254315	2.85607	0.103537	1	Igkv12-89	6	68834846	68835307	-	338	IG_V_gene	immunoglobulin kappa chain variable 12-89 [Source:MGI Symbol;Acc:MGI:4439829]	-	7	0	4	1	0	0	1	0	0.781263	0	0.484332	0.130934	0	0	0.15164	0
ENSMUSG00000090555	19.5453	7.22198	6.52372	22.1444	2.5861	2.39136	2.03452	0.921931	13.8589	1.98348	2.85511	0.000321437	0.00535055	Gm8893	12	103817856	103822243	-	1242	unprocessed_pseudogene	predicted gene 8893 [Source:MGI Symbol;Acc:MGI:3779818]	-	26	6	8	25	2	2	2	1	0.78971	0.292037	0.263614	0.890813	0.104066	0.0968966	0.0825351	0.0371304
ENSMUSG00000026167	139.073	79.4418	56.2671	90.3491	14.2236	17.9352	6.10355	12.907	91.2826	12.7923	2.85294	8.29e-13	3.4e-10	Wnt10a	1	74791516	74804179	+	2468	protein_coding	wingless-type MMTV integration site family, member 10A [Source:MGI Symbol;Acc:MGI:108071]	-	185	66	69	102	11	15	6	14	2.82776	1.61662	1.1442	1.82904	0.288036	0.365718	0.124605	0.261598
ENSMUSG00000021403	4.51046	2.40733	0	2.65733	0	0	1.01726	0	2.39378	0.254315	2.85028	0.0968171	1	Serpinb9b	13	33027416	33041884	+	3351	protein_coding	serine (or cysteine) peptidase inhibitor, clade B, member 9b [Source:MGI Symbol;Acc:MGI:894668]	-	6	2	0	3	0	0	1	0	0.067545	0.0360798	0	0.03962	0	0	0.0152952	0
ENSMUSG00000029409	1.50349	0	2.4464	1.77155	0	0	0	0	1.43036	0	2.84982	0.176031	1	U90926	5	92209893	92215408	-	800	protein_coding	cDNA sequence U90926 [Source:MGI Symbol;Acc:MGI:1930915]	-	2	0	3	2	0	0	0	0	0.0943096	0	0.153473	0.110639	0	0	0	0
ENSMUSG00000092509	6.01395	4.81466	3.26186	1.77155	0	1.19568	1.01726	0	3.9655	0.553235	2.84815	0.0296218	1	Gm20394	11	100349696	100350889	-	942	processed_transcript	predicted gene 20394 [Source:MGI Symbol;Acc:MGI:5141859]	-	8	4	4	2	0	1	1	0	0.320372	0.256695	0.173784	0.0939609	0	0.0638777	0.0544101	0
ENSMUSG00000065460	0.751743	0	4.07733	0.885775	0	0	0	0	1.42871	0	2.8455	0.204484	1	Mir133a-2	2	180398379	180398482	+	104	miRNA	microRNA 133a-2 [Source:MGI Symbol;Acc:MGI:3618718]	-	1	0	5	1	0	0	0	0	0.362729	0	1.9676	0.425534	0	0	0	0
ENSMUSG00000104777	2.25523	1.20366	2.4464	3.5431	1.29305	0	0	0	2.3621	0.323263	2.84309	0.0571791	1	Gm4865	5	27999998	28001306	-	1309	processed_pseudogene	predicted gene 4865 [Source:MGI Symbol;Acc:MGI:3647137]	-	3	1	3	4	1	0	0	0	0.0864565	0.0461816	0.0937954	0.135235	0.0493697	0	0	0
ENSMUSG00000115480	2.25523	1.20366	2.4464	3.5431	0	1.19568	0	0	2.3621	0.29892	2.84303	0.0575335	1	Gm49249	15	8512327	8532794	+	1762	lincRNA	predicted gene, 49249 [Source:MGI Symbol;Acc:MGI:6118719]	-	3	1	3	4	0	1	0	0	0.064229	0.0343086	0.0696811	0.100467	0	0.0341503	0	0
ENSMUSG00000096672	0	2.40733	0.815465	2.65733	0	0	0	0	1.47003	0	2.84136	0.195714	1	Ighv1-63	12	115495625	115496058	-	351	IG_V_gene	immunoglobulin heavy variable V1-63 [Source:MGI Symbol;Acc:MGI:3642755]	-	0	2	1	3	0	0	0	0	0	0.344454	0.116598	0.378253	0	0	0	0
ENSMUSG00000075517	55.629	9.62931	17.9402	14.1724	10.3444	0	1.01726	2.76579	24.3427	3.53187	2.8393	0.000908756	0.0117606	Cyp2d37-ps	15	82688750	82693148	-	2010	transcribed_unprocessed_pseudogene	cytochrome P450, family 2, subfamily d, polypeptide 37, pseudogene [Source:MGI Symbol;Acc:MGI:3721937]	-	74	8	22	16	8	0	1	3	1.38884	0.240604	0.447947	0.352283	0.257214	0	0.0254997	0.0688298
ENSMUSG00000074183	302.953	52.9612	16.3093	43.403	18.1027	15.5439	7.12081	17.5167	103.907	14.571	2.83747	0.00181164	0.0198058	Gsta1	9	78230656	78242684	+	956	protein_coding	glutathione S-transferase, alpha 1 (Ya) [Source:MGI Symbol;Acc:MGI:1095417]	-	403	44	20	49	14	13	7	19	15.9024	2.7823	0.856193	2.26833	0.94639	0.818249	0.375293	0.916531
ENSMUSG00000109790	2.25523	0	1.63093	1.77155	0	0	0	0	1.41443	0	2.83623	0.178546	1	Gm45594	8	85414275	85414515	-	241	processed_pseudogene	predicted gene 45594 [Source:MGI Symbol;Acc:MGI:5791430]	-	3	0	2	2	0	0	0	0	0.469592	0	0.339635	0.367266	0	0	0	0
ENSMUSG00000017204	4.51046	1.20366	0	0	0	0	0	0	1.42853	0	2.83367	0.299779	1	Gsdma	11	98664351	98677708	+	2726	protein_coding	gasdermin A [Source:MGI Symbol;Acc:MGI:1889509]	-	6	1	0	0	0	0	0	0	0.0830312	0.022176	0	0	0	0	0	0
ENSMUSG00000098552	3.00697	0	0	2.65733	0	0	0	0	1.41608	0	2.82679	0.28494	1	Gm27217	17	52592981	52602660	-	882	antisense	predicted gene 27217 [Source:MGI Symbol;Acc:MGI:5521060]	-	4	0	0	3	0	0	0	0	0.171083	0	0	0.150529	0	0	0	0
ENSMUSG00000103106	3.00697	0	0	2.65733	0	0	0	0	1.41608	0	2.82679	0.28494	1	Gm37047	1	42491813	42495663	+	533	TEC	predicted gene, 37047 [Source:MGI Symbol;Acc:MGI:5610275]	-	4	0	0	3	0	0	0	0	0.283106	0	0	0.249093	0	0	0	0
ENSMUSG00000074491	0	2.40733	1.63093	1.77155	0	0	0	0	1.45245	0	2.82503	0.189594	1	Clec4g	8	3707064	3720651	-	2462	protein_coding	C-type lectin domain family 4, member g [Source:MGI Symbol;Acc:MGI:1923113]	-	0	2	2	2	0	0	0	0	0	0.0491078	0.0332462	0.0359509	0	0	0	0
ENSMUSG00000065315	0	2.40733	1.63093	1.77155	0	0	0	0	1.45245	0	2.82503	0.189594	1	Gm26064	13	43425742	43425850	-	109	snRNA	predicted gene, 26064 [Source:MGI Symbol;Acc:MGI:5455841]	-	0	2	2	2	0	0	0	0	0	1.10921	0.750936	0.812029	0	0	0	0
ENSMUSG00000076674	0	15.6476	0	0	0	0	2.03452	0	3.91191	0.508629	2.82093	0.252225	1	Ighv3-8	12	114322327	114322801	-	394	IG_V_gene	immunoglobulin heavy variable V3-8 [Source:MGI Symbol;Acc:MGI:3645298]	-	0	13	0	0	0	0	2	0	0	1.9946	0	0	0	0	0.260174	0
ENSMUSG00000055691	3.00697	0	0.815465	1.77155	0	0	0	0	1.3985	0	2.82053	0.195058	1	Gja6	X	160902116	160907052	-	2017	protein_coding	gap junction protein, alpha 6 [Source:MGI Symbol;Acc:MGI:95717]	-	4	0	1	2	0	0	0	0	0.0748118	0	0.0202905	0.0438826	0	0	0	0
ENSMUSG00000098363	3.00697	0	0.815465	1.77155	0	0	0	0	1.3985	0	2.82053	0.195058	1	Mir6993	19	10191375	10191439	+	65	miRNA	microRNA 6993 [Source:MGI Symbol;Acc:MGI:5531024]	-	4	0	1	2	0	0	0	0	2.32147	0	0.629631	1.36171	0	0	0	0
ENSMUSG00000024164	4388.68	2906.85	1117.19	3305.71	500.411	318.051	258.384	597.411	2929.61	418.564	2.80702	9.4e-14	6.54e-11	C3	17	57203970	57228136	-	5143	protein_coding	complement component 3 [Source:MGI Symbol;Acc:MGI:88227]	-	5838	2415	1370	3732	387	266	254	648	42.8217	28.3863	10.9019	32.1139	4.86289	3.11218	2.53132	5.81045
ENSMUSG00000029816	39.0907	55.3685	79.1001	38.0883	15.5166	7.17409	3.05178	5.53158	52.9119	7.81852	2.80501	4.47e-09	5.96e-07	Gpnmb	6	49036546	49070929	+	6514	protein_coding	glycoprotein (transmembrane) nmb [Source:MGI Symbol;Acc:MGI:1934765]	-	52	46	97	43	12	6	3	6	0.301142	0.426892	0.60943	0.292138	0.119051	0.0554247	0.023605	0.0424771
ENSMUSG00000074274	0.751743	2.40733	0.815465	1.77155	0	0	0	0	1.43652	0	2.80305	0.137172	1	D930028M14Rik	7	25152457	25156627	+	1071	lincRNA	RIKEN cDNA D930028M14 gene [Source:MGI Symbol;Acc:MGI:3687343]	-	1	2	1	2	0	0	0	0	0.035223	0.112888	0.0382129	0.0826435	0	0	0	0
ENSMUSG00000109149	0.751743	2.40733	0.815465	1.77155	0	0	0	0	1.43652	0	2.80305	0.137172	1	Gm19656	7	98720057	98728760	-	4610	lincRNA	predicted gene, 19656 [Source:MGI Symbol;Acc:MGI:5011841]	-	1	2	1	2	0	0	0	0	0.00818305	0.0262263	0.00887767	0.0191998	0	0	0	0
ENSMUSG00000076666	0	49.3502	0	0	1.29305	4.78272	1.01726	0	12.3376	1.77326	2.80223	NA	1	Ighv14-4	12	114176438	114176867	-	351	IG_V_gene	immunoglobulin heavy variable 14-4 [Source:MGI Symbol;Acc:MGI:4439765]	-	0	41	0	0	1	4	1	0	0	7.06131	0	0	0.184117	0.68573	0.146024	0
ENSMUSG00000076525	2.25523	7.22198	0	0	0	1.19568	0	0	2.3693	0.29892	2.79897	0.180606	1	Igkv1-99	6	68541644	68542422	+	376	IG_V_gene	immunoglobulin kappa variable 1-99 [Source:MGI Symbol;Acc:MGI:4439724]	-	3	6	0	0	0	1	0	0	0.300988	0.964655	0	0	0	0.160034	0	0
ENSMUSG00000044863	22.5523	7.22198	4.07733	6.20043	3.87916	2.39136	0	0	10.013	1.56763	2.798	0.00674326	0.0515776	Defb36	2	152604327	152612729	+	468	protein_coding	defensin beta 36 [Source:MGI Symbol;Acc:MGI:2385956]	-	30	6	5	7	3	2	0	0	2.4182	0.775022	0.437244	0.661942	0.414262	0.257149	0	0
ENSMUSG00000112021	1.50349	2.40733	0	1.77155	0	0	0	0	1.42059	0	2.7965	0.194968	1	Gm30346	10	78591713	78593411	+	1699	TEC	predicted gene, 30346 [Source:MGI Symbol;Acc:MGI:5589505]	-	2	2	0	2	0	0	0	0	0.0444071	0.0711615	0	0.052096	0	0	0	0
ENSMUSG00000041681	1.50349	2.40733	0	1.77155	0	0	0	0	1.42059	0	2.7965	0.194968	1	Iapp	6	142298423	142303961	+	974	protein_coding	islet amyloid polypeptide [Source:MGI Symbol;Acc:MGI:96382]	-	2	2	0	2	0	0	0	0	0.0774617	0.124131	0	0.0908739	0	0	0	0
ENSMUSG00000115724	0	1.20366	0	4.42888	0	0	0	0	1.40814	0	2.7961	0.310163	1	Gm49087	14	43979713	43987466	-	2947	lincRNA	predicted gene, 49087 [Source:MGI Symbol;Acc:MGI:6118476]	-	0	1	0	5	0	0	0	0	0	0.020513	0	0.0750858	0	0	0	0
ENSMUSG00000039814	3.75872	0	0	1.77155	0	0	0	0	1.38257	0	2.79543	0.296775	1	Xkr5	8	18932729	18950975	-	4141	protein_coding	X-linked Kx blood group related 5 [Source:MGI Symbol;Acc:MGI:2442327]	-	5	0	0	2	0	0	0	0	0.0455492	0	0	0.0213743	0	0	0	0
ENSMUSG00000110887	3.75872	0	0.815465	0.885775	0	0	0	0	1.36499	0	2.78903	0.215878	1	Cbx3-ps8	9	7723147	7723694	+	548	processed_pseudogene	chromobox 3, pseudogene 8 [Source:MGI Symbol;Acc:MGI:3648352]	-	5	0	1	1	0	0	0	0	0.344196	0	0.0746826	0.0807583	0	0	0	0
ENSMUSG00000082711	0	4.81466	0	0.885775	0	0	0	0	1.42511	0	2.78265	0.314674	1	Gm12987	4	136584172	136584660	-	489	processed_pseudogene	predicted gene 12987 [Source:MGI Symbol;Acc:MGI:3649751]	-	0	4	0	1	0	0	0	0	0	0.494492	0	0.0905022	0	0	0	0
ENSMUSG00000043498	0.751743	2.40733	2.4464	0	0	0	0	0	1.40137	0	2.78061	0.207528	1	9330132A10Rik	18	89293502	89297229	-	3727	pseudogene	RIKEN cDNA 9330132A10 gene [Source:MGI Symbol;Acc:MGI:2442380]	-	1	2	3	0	0	0	0	0	0.0101218	0.0324399	0.0329429	0	0	0	0	0
ENSMUSG00000093278	0.751743	2.40733	2.4464	0	0	0	0	0	1.40137	0	2.78061	0.207528	1	Mir5110	11	85760616	85760702	-	87	miRNA	microRNA 5110 [Source:MGI Symbol;Acc:MGI:4950430]	-	1	2	3	0	0	0	0	0	0.433608	1.38969	1.41124	0	0	0	0	0
ENSMUSG00000055976	27.8145	15.6476	10.601	12.4009	1.29305	3.58704	1.01726	3.68772	16.616	2.39627	2.78029	6.9e-05	0.00161986	Cldn23	8	35824712	35826559	-	1848	protein_coding	claudin 23 [Source:MGI Symbol;Acc:MGI:1919158]	-	37	13	13	14	1	3	1	4	0.755294	0.425255	0.2879	0.335269	0.0349702	0.0976831	0.027735	0.0998182
ENSMUSG00000107906	1.50349	2.40733	0.815465	0.885775	0	0	0	0	1.40301	0	2.77498	0.141499	1	Gm5580	6	116551141	116552502	+	1362	protein_coding	predicted pseudogene 5580 [Source:MGI Symbol;Acc:MGI:3646594]	-	2	2	1	1	0	0	0	0	0.0553948	0.088769	0.0300485	0.0324931	0	0	0	0
ENSMUSG00000021198	1.50349	2.40733	0.815465	0.885775	0	0	0	0	1.40301	0	2.77498	0.141499	1	Unc79	12	102948859	103184065	+	14265	protein_coding	unc-79 homolog [Source:MGI Symbol;Acc:MGI:2684729]	-	2	2	1	1	0	0	0	0	0.00528901	0.00847553	0.00286898	0.00310239	0	0	0	0
ENSMUSG00000056966	2.25523	3.61099	3.26186	0	0	0	1.01726	0	2.28202	0.254315	2.76599	0.104769	1	Gjc3	5	137953461	137963098	-	4356	protein_coding	gap junction protein, gamma 3 [Source:MGI Symbol;Acc:MGI:2153041]	-	3	3	4	0	0	0	1	0	0.0259806	0.0416334	0.0375813	0	0	0	0.0117664	0
ENSMUSG00000084760	1.50349	2.40733	1.63093	0	0	0	0	0	1.38544	0	2.76532	0.201062	1	Gm15472	3	103863166	103864423	+	847	sense_intronic	predicted gene 15472 [Source:MGI Symbol;Acc:MGI:3707328]	-	2	2	2	0	0	0	0	0	0.0890764	0.142743	0.0966376	0	0	0	0	0
ENSMUSG00000062608	7.51743	3.61099	3.26186	7.97198	1.29305	1.19568	1.01726	0	5.59057	0.876498	2.76339	0.0118635	1	Olfr195	16	59147046	59150777	+	2081	protein_coding	olfactory receptor 195 [Source:MGI Symbol;Acc:MGI:3030029]	-	10	3	4	9	1	1	1	0	0.181278	0.087148	0.0786661	0.191398	0.0310547	0.0289153	0.0246297	0
ENSMUSG00000027720	4.51046	0	0	0.885775	0	0	0	0	1.34906	0	2.76253	0.317017	1	Il2	3	37120523	37125959	-	1144	protein_coding	interleukin 2 [Source:MGI Symbol;Acc:MGI:96548]	-	6	0	0	1	0	0	0	0	0.197852	0	0	0.0386849	0	0	0	0
ENSMUSG00000005268	1835.01	1718.83	926.368	1479.25	94.3928	376.64	93.5878	313.456	1489.86	219.519	2.76204	8.43e-11	1.78e-08	Prlr	15	10177238	10349180	+	15339	protein_coding	prolactin receptor [Source:MGI Symbol;Acc:MGI:97763]	-	2441	1428	1136	1670	73	315	92	340	6.00326	5.62781	3.03097	4.81823	0.307557	1.2357	0.307412	1.02219
ENSMUSG00000102825	0	1.20366	1.63093	2.65733	0	0	0	0	1.37298	0	2.76024	0.212097	1	Gm36990	3	32371578	32372989	-	1412	TEC	predicted gene, 36990 [Source:MGI Symbol;Acc:MGI:5610218]	-	0	1	2	3	0	0	0	0	0	0.0428128	0.0579689	0.0940274	0	0	0	0
ENSMUSG00000039252	108.251	38.5172	22.833	47.8319	6.46526	5.97841	12.2071	7.37544	54.3583	8.00655	2.75728	3.68e-07	2.35e-05	Lgi2	5	52533517	52566462	-	6528	protein_coding	leucine-rich repeat LGI family, member 2 [Source:MGI Symbol;Acc:MGI:2180196]	-	144	32	28	54	5	5	12	8	0.832144	0.296332	0.175541	0.366085	0.0494982	0.0460882	0.0942175	0.0565147
ENSMUSG00000086575	0.751743	4.81466	0	0	0	0	0	0	1.3916	0	2.74981	0.322329	1	Gm14104	2	132845999	132847256	-	356	antisense	predicted gene 14104 [Source:MGI Symbol;Acc:MGI:3651500]	-	1	4	0	0	0	0	0	0	0.105966	0.679232	0	0	0	0	0	0
ENSMUSG00000112099	4.51046	0	0.815465	0	0	0	0	0	1.33148	0	2.74568	0.321113	1	Gm8960	10	115599026	115600328	-	788	processed_pseudogene	predicted gene 8960 [Source:MGI Symbol;Acc:MGI:3642929]	-	6	0	1	0	0	0	0	0	0.287238	0	0.0519366	0	0	0	0	0
ENSMUSG00000013974	12.0279	10.833	13.8629	15.0582	5.17221	0	2.03452	0.921931	12.9455	2.03216	2.74541	0.000202169	0.00376246	Mcemp1	8	3665754	3669259	+	1494	protein_coding	mast cell expressed membrane protein 1 [Source:MGI Symbol;Acc:MGI:1916439]	-	16	9	17	17	4	0	2	1	0.404004	0.364167	0.465691	0.503577	0.173025	0	0.0686135	0.0308675
ENSMUSG00000020007	0	1.20366	2.4464	1.77155	0	0	0	0	1.3554	0	2.74431	0.21537	1	Il20ra	10	19712570	19760053	+	2428	protein_coding	interleukin 20 receptor, alpha [Source:MGI Symbol;Acc:MGI:3605069]	-	0	1	3	2	0	0	0	0	0	0.0248977	0.0505676	0.0364543	0	0	0	0
ENSMUSG00000044216	3.00697	2.40733	0	0	0	0	0	0	1.35358	0	2.7394	0.311887	1	Kcnj4	15	79483714	79505241	-	2152	protein_coding	potassium inwardly-rectifying channel, subfamily J, member 4 [Source:MGI Symbol;Acc:MGI:104743]	-	4	2	0	0	0	0	0	0	0.0701187	0.0561819	0	0	0	0	0	0
ENSMUSG00000044288	15.7866	15.6476	6.52372	13.2866	1.29305	3.58704	1.01726	1.84386	12.8111	1.9353	2.73697	0.0002523	0.00443987	Cnr1	4	33924593	33948831	+	6444	protein_coding	cannabinoid receptor 1 (brain) [Source:MGI Symbol;Acc:MGI:104615]	-	21	13	8	15	1	3	1	2	0.122936	0.121954	0.0508082	0.103016	0.0100287	0.0280134	0.0079538	0.0143128
ENSMUSG00000086564	6.76569	12.0366	10.601	14.1724	1.29305	2.39136	0	2.76579	10.8939	1.61255	2.73586	0.000654111	0.00913956	Cd101	3	100993529	101029556	-	3330	protein_coding	CD101 antigen [Source:MGI Symbol;Acc:MGI:2685862]	-	9	10	13	16	1	2	0	3	0.101956	0.181537	0.159771	0.212639	0.0194069	0.0361398	0	0.0415459
ENSMUSG00000002020	137.569	157.68	97.0404	248.903	25.861	16.7395	15.2589	37.7992	160.298	23.9147	2.73513	2.44e-13	1.35e-10	Ltbp2	12	84783212	84876532	-	8184	protein_coding	latent transforming growth factor beta binding protein 2 [Source:MGI Symbol;Acc:MGI:99502]	-	183	131	119	281	20	14	15	41	0.843532	0.967641	0.595088	1.51953	0.15793	0.102935	0.0939412	0.231031
ENSMUSG00000029811	900.589	658.404	389.792	896.405	115.082	88.4804	121.054	104.178	711.297	107.198	2.73	5.11e-24	3.2e-20	Aoc1	6	48872896	48909188	+	3256	protein_coding	amine oxidase, copper-containing 1 [Source:MGI Symbol;Acc:MGI:1923757]	-	1198	547	478	1012	89	74	119	113	13.88	10.1557	6.00818	13.7551	1.76647	1.36756	1.87324	1.60046
ENSMUSG00000081382	6.01395	0	0.815465	1.77155	0	0	1.01726	0	2.15024	0.254315	2.72613	0.134384	1	Rpl18-ps1	1	60900898	60901422	+	525	processed_pseudogene	ribosomal protein L18, pseudogene 1 [Source:MGI Symbol;Acc:MGI:98018]	-	8	0	1	2	0	0	1	0	0.57484	0	0.0779544	0.168593	0	0	0.0976273	0
ENSMUSG00000026807	3.75872	3.61099	4.89279	1.77155	0	0	0	1.84386	3.50851	0.460965	2.72148	0.0488616	1	Ak8	2	28700164	28813165	+	1873	protein_coding	adenylate kinase 8 [Source:MGI Symbol;Acc:MGI:1916120]	-	5	3	6	2	0	0	0	2	0.100704	0.096826	0.131103	0.0472564	0	0	0	0.0492429
ENSMUSG00000107216	3.00697	2.40733	2.4464	0.885775	0	1.19568	0	0	2.18662	0.29892	2.71964	0.0761913	1	2210412B16Rik	5	130131327	130131824	+	498	TEC	RIKEN cDNA 2210412B16 gene [Source:MGI Symbol;Acc:MGI:1919625]	-	4	2	3	1	0	1	0	0	0.303003	0.242778	0.246542	0.0888666	0	0.120829	0	0
ENSMUSG00000108929	1.50349	1.20366	0.815465	1.77155	0	0	0	0	1.32354	0	2.71485	0.151794	1	Cc2d2b	19	40748753	40827743	+	4918	protein_coding	coiled-coil and C2 domain containing 2B [Source:MGI Symbol;Acc:MGI:3645359]	-	2	1	1	2	0	0	0	0	0.0153411	0.0122919	0.00832168	0.0179974	0	0	0	0
ENSMUSG00000069475	5.2622	2.40733	3.26186	3.5431	0	2.39136	0	0	3.61862	0.597841	2.71321	0.0454343	1	Gm6020	19	61183890	61183955	+	66	protein_coding	predicted gene 6020 [Source:MGI Symbol;Acc:MGI:3643428]	zf-C2H2	7	2	4	4	0	2	0	0	4.00102	1.83187	2.48037	2.68216	0	1.82342	0	0
ENSMUSG00000072723	3.75872	4.81466	4.89279	0.885775	0	0	2.03452	0	3.58798	0.508629	2.70986	0.0572533	1	Gm10044	14	7744063	7791651	-	2634	processed_transcript	predicted gene 10044 [Source:MGI Symbol;Acc:MGI:3641749]	-	5	4	6	1	0	0	2	0	0.0716095	0.0918021	0.0932256	0.0168017	0	0	0.0389175	0
ENSMUSG00000029188	863.002	370.729	254.425	523.493	42.6707	92.0675	72.2254	100.49	502.912	76.8635	2.70689	4.87e-13	2.29e-10	Slc34a2	5	53038081	53071664	+	5013	protein_coding	solute carrier family 34 (sodium phosphate), member 2 [Source:MGI Symbol;Acc:MGI:1342284]	-	1148	308	312	591	33	77	71	109	8.63894	3.71417	2.54716	5.21744	0.425418	0.924258	0.725924	1.00272
ENSMUSG00000082795	3.00697	1.20366	0	4.42888	1.29305	0	0	0	2.15988	0.323263	2.70686	0.127091	1	Gm13193	2	4956069	4956293	-	225	processed_pseudogene	predicted gene 13193 [Source:MGI Symbol;Acc:MGI:3651271]	-	4	1	0	5	1	0	0	0	0.670646	0.268674	0	0.983457	0.287222	0	0	0
ENSMUSG00000110118	0	0	0.815465	4.42888	0	0	0	0	1.31109	0	2.70523	0.332286	1	Gm5609	8	39455910	39457176	+	1267	processed_pseudogene	predicted gene 5609 [Source:MGI Symbol;Acc:MGI:3643259]	-	0	0	1	5	0	0	0	0	0	0	0.0323015	0.174647	0	0	0	0
ENSMUSG00000114822	10.5244	7.22198	4.89279	5.31465	0	1.19568	2.03452	0.921931	6.98846	1.03803	2.70276	0.00528164	1	Gm4813	13	81029103	81029901	-	799	processed_pseudogene	predicted gene 4813 [Source:MGI Symbol;Acc:MGI:3648783]	-	14	6	6	6	0	1	2	1	0.660994	0.453955	0.307329	0.332332	0	0.0753101	0.128296	0.0577171
ENSMUSG00000111324	1.50349	1.20366	4.07733	1.77155	0	0	0	0.921931	2.13901	0.230483	2.70048	0.0841668	1	Gm31410	9	116218802	116249753	+	4048	lincRNA	predicted gene, 31410 [Source:MGI Symbol;Acc:MGI:5590569]	-	2	1	5	2	0	0	0	1	0.0186383	0.0149337	0.0505509	0.0218654	0	0	0	0.0113923
ENSMUSG00000107887	1.50349	1.20366	1.63093	0.885775	0	0	0	0	1.30596	0	2.69992	0.154355	1	Gm43950	6	101028022	101081205	+	996	lincRNA	predicted gene, 43950 [Source:MGI Symbol;Acc:MGI:5690342]	-	2	1	2	1	0	0	0	0	0.0757507	0.0606945	0.0821808	0.0444333	0	0	0	0
ENSMUSG00000048938	1.50349	1.20366	1.63093	0.885775	0	0	0	0	1.30596	0	2.69992	0.154355	1	Nr1h5	3	102939658	102964133	-	2835	protein_coding	nuclear receptor subfamily 1, group H, member 5 [Source:MGI Symbol;Acc:MGI:3026618]	THR-like	2	1	2	1	0	0	0	0	0.026613	0.0213233	0.028872	0.0156104	0	0	0	0
ENSMUSG00000104082	2.25523	1.20366	0	1.77155	0	0	0	0	1.30761	0	2.69914	0.224773	1	Gm7115	3	83811471	83832219	+	832	unprocessed_pseudogene	predicted gene 7115 [Source:MGI Symbol;Acc:MGI:3646388]	-	3	1	0	2	0	0	0	0	0.136024	0.0726583	0	0.106384	0	0	0	0
ENSMUSG00000089735	2.25523	1.20366	0	1.77155	0	0	0	0	1.30761	0	2.69914	0.224773	1	Gm8428	6	8377596	8379379	-	1784	processed_pseudogene	predicted gene 8428 [Source:MGI Symbol;Acc:MGI:3648643]	-	3	1	0	2	0	0	0	0	0.063437	0.0338855	0	0.0496139	0	0	0	0
ENSMUSG00000077349	0.751743	1.20366	3.26186	0	0	0	0	0	1.30432	0	2.69654	0.23809	1	Gm24867	17	13675376	13675482	+	107	snRNA	predicted gene, 24867 [Source:MGI Symbol;Acc:MGI:5454644]	-	1	1	4	0	0	0	0	0	0.352559	0.564969	1.52995	0	0	0	0	0
ENSMUSG00000079263	407.445	243.14	38.3269	232.959	15.5166	33.4791	45.7766	47.0185	230.468	35.4477	2.69438	8.16e-07	4.51e-05	Gm6614	6	141971845	142011414	-	2450	protein_coding	predicted gene 6614 [Source:MGI Symbol;Acc:MGI:3647159]	-	542	202	47	263	12	28	45	51	8.34544	4.98418	0.785112	4.7507	0.31653	0.687689	0.941406	0.959966
ENSMUSG00000085439	2.25523	1.20366	3.26186	1.77155	0	1.19568	0	0	2.12308	0.29892	2.69332	0.0786187	1	Rapgef4os1	2	72097603	72148796	-	638	antisense	Rap guanine nucleotide exchange factor (GEF) 4, opposite strand 1 [Source:MGI Symbol;Acc:MGI:3649714]	-	3	1	4	2	0	1	0	0	0.177385	0.0947519	0.25659	0.138732	0	0.0943147	0	0
ENSMUSG00000076606	0	7.22198	1.63093	0	1.29305	0	0	0	2.21323	0.323263	2.6932	0.207136	1	Igkj3	6	70723223	70723260	+	38	IG_J_gene	immunoglobulin kappa joining 3 [Source:MGI Symbol;Acc:MGI:1316691]	-	0	6	2	0	1	0	0	0	0	9.545	2.154	0	1.70066	0	0	0
ENSMUSG00000025930	2.25523	7.22198	1.63093	3.5431	0	1.19568	1.01726	0	3.66281	0.553235	2.69136	0.046636	1	Msc	1	14753346	14755992	-	2546	protein_coding	musculin [Source:MGI Symbol;Acc:MGI:1333884]	bHLH	3	6	2	4	0	1	1	0	0.0444507	0.142463	0.0321493	0.0695296	0	0.0236342	0.0201313	0
ENSMUSG00000097240	6.01395	4.81466	4.07733	6.20043	0	2.39136	0	0.921931	5.27659	0.828323	2.69064	0.0147777	1	Gm26614	9	117873144	117881202	+	3909	lincRNA	predicted gene, 26614 [Source:MGI Symbol;Acc:MGI:5477108]	-	8	4	5	7	0	2	0	1	0.0772041	0.061859	0.0523485	0.0792502	0	0.0307868	0	0.0117974
ENSMUSG00000084511	0.751743	0	0	4.42888	0	0	0	0	1.29516	0	2.68904	0.336241	1	Gm22481	16	22595029	22595220	+	192	misc_RNA	predicted gene, 22481 [Source:MGI Symbol;Acc:MGI:5452258]	-	1	0	0	5	0	0	0	0	0.196478	0	0	1.15249	0	0	0	0
ENSMUSG00000035775	158.618	61.3869	44.0351	63.7758	14.2236	7.17409	6.10355	23.0483	81.9539	12.6374	2.68835	1.99e-07	1.41e-05	Krt20	11	99428403	99438150	-	1927	protein_coding	keratin 20 [Source:MGI Symbol;Acc:MGI:1914059]	-	211	51	54	72	11	6	6	25	4.13064	1.59991	1.14686	1.65356	0.368902	0.187357	0.159588	0.598287
ENSMUSG00000106538	2.25523	1.20366	0.815465	0.885775	0	0	0	0	1.29003	0	2.68528	0.165997	1	Gm30301	5	52982037	52995753	+	652	lincRNA	predicted gene, 30301 [Source:MGI Symbol;Acc:MGI:5589460]	-	3	1	1	1	0	0	0	0	0.173576	0.0927173	0.06277	0.0678766	0	0	0	0
ENSMUSG00000115715	1.50349	1.20366	2.4464	0	0	0	0	0	1.28839	0	2.6815	0.228618	1	Gm33936	15	36341217	36367117	-	2135	processed_transcript	predicted gene, 33936 [Source:MGI Symbol;Acc:MGI:5593095]	-	2	1	3	0	0	0	0	0	0.0353385	0.0283146	0.0575073	0	0	0	0	0
ENSMUSG00000116648	3.00697	4.81466	0	0.885775	0	1.19568	0	0	2.17685	0.29892	2.6814	0.13632	1	Rpl31-ps12	16	16819749	16820123	-	375	processed_pseudogene	ribosomal protein L31, pseudogene 1 2 [Source:NCBI gene;Acc:665562]	-	4	4	0	1	0	1	0	0	0.402388	0.644818	0	0.118015	0	0.160461	0	0
ENSMUSG00000033255	0.751743	3.61099	0.815465	3.5431	0	0	1.01726	0	2.18033	0.254315	2.67889	0.097268	1	Gm5134	10	75954514	76009591	+	3128	protein_coding	predicted gene 5134 [Source:MGI Symbol;Acc:MGI:3646667]	-	1	3	1	4	0	0	1	0	0.0120601	0.057978	0.0130838	0.0565928	0	0	0.0163856	0
ENSMUSG00000055730	1.50349	0	2.4464	4.42888	0	0	1.01726	0	2.09469	0.254315	2.67606	0.121493	1	Ces2a	8	104734003	104741634	+	2359	protein_coding	carboxylesterase 2A [Source:MGI Symbol;Acc:MGI:2142491]	-	2	0	3	5	0	0	1	0	0.0319829	0	0.0520467	0.0938016	0	0	0.0217271	0
ENSMUSG00000096670	0	10.833	0.815465	2.65733	0	0	2.03452	0	3.57644	0.508629	2.67488	0.137016	1	Ighv2-6	12	113716670	113717103	-	350	IG_V_gene	immunoglobulin heavy variable 2-6 [Source:MGI Symbol;Acc:MGI:4439518]	-	0	9	1	3	0	0	2	0	0	1.55447	0.116932	0.379333	0	0	0.292882	0
ENSMUSG00000059854	0.751743	0	4.07733	3.5431	0	1.19568	0	0	2.09304	0.29892	2.67392	0.13238	1	Hydin	8	110266977	110610253	+	18037	protein_coding	HYDIN, axonemal central pair apparatus protein [Source:MGI Symbol;Acc:MGI:2389007]	-	1	0	5	4	0	1	0	0	0.00209147	0	0.011345	0.0098144	0	0.00333607	0	0
ENSMUSG00000037855	38.3389	21.666	5.70826	29.2306	1.29305	3.58704	5.08629	4.60965	23.7359	3.64401	2.67316	0.000101648	0.00219571	Zfp365	10	67886103	67912662	-	5205	protein_coding	zinc finger protein 365 [Source:MGI Symbol;Acc:MGI:2143676]	-	51	18	7	33	1	3	5	5	0.369629	0.209055	0.0550398	0.280583	0.0124159	0.0346817	0.0492356	0.0442997
ENSMUSG00000025064	12.0279	13.2403	8.97012	23.0302	3.87916	3.58704	2.03452	0	14.3171	2.37518	2.67133	0.000302539	0.0050992	Col17a1	19	47646344	47692094	-	5765	protein_coding	collagen, type XVII, alpha 1 [Source:MGI Symbol;Acc:MGI:88450]	-	16	11	11	26	3	3	2	0	0.104698	0.115346	0.0780896	0.199591	0.0336296	0.0313128	0.0177812	0
ENSMUSG00000074385	0	3.61099	1.63093	0	0	0	0	0	1.31048	0	2.67054	0.331938	1	Gm10684	9	45107176	45135606	-	2300	lincRNA	predicted gene 10684 [Source:MGI Symbol;Acc:MGI:3641851]	-	0	3	2	0	0	0	0	0	0	0.07885	0.0355879	0	0	0	0	0
ENSMUSG00000086118	0	3.61099	1.63093	0	0	0	0	0	1.31048	0	2.67054	0.331938	1	Gm14169	2	156609206	156613422	-	2519	processed_transcript	predicted gene 14169 [Source:MGI Symbol;Acc:MGI:3651156]	-	0	3	2	0	0	0	0	0	0	0.0719949	0.0324939	0	0	0	0	0
ENSMUSG00000064263	0	3.61099	1.63093	0	0	0	0	0	1.31048	0	2.67054	0.331938	1	Platr26	2	71719417	71730966	+	641	lincRNA	pluripotency associated transcript 26 [Source:MGI Symbol;Acc:MGI:2686477]	-	0	3	2	0	0	0	0	0	0	0.282925	0.127694	0	0	0	0	0
ENSMUSG00000029307	0	0	2.4464	2.65733	0	0	0	0	1.27593	0	2.67042	0.326842	1	Dmp1	5	104202613	104214102	+	2764	protein_coding	dentin matrix protein 1 [Source:MGI Symbol;Acc:MGI:94910]	-	0	0	3	3	0	0	0	0	0	0	0.0444204	0.0480343	0	0	0	0
ENSMUSG00000022935	1.50349	0	3.26186	3.5431	0	0	1.01726	0	2.07711	0.254315	2.66681	0.120504	1	Grik1	16	87895900	88290265	-	6721	protein_coding	glutamate receptor, ionotropic, kainate 1 [Source:MGI Symbol;Acc:MGI:95814]	-	2	0	4	4	0	0	1	0	0.0112257	0	0.0243571	0.0263387	0	0	0.00762599	0
ENSMUSG00000034486	3.00697	1.20366	0	0.885775	0	0	0	0	1.2741	0	2.66665	0.244584	1	Gbx2	1	89927956	89931179	-	2177	protein_coding	gastrulation brain homeobox 2 [Source:MGI Symbol;Acc:MGI:95668]	Homeobox	4	1	0	1	0	0	0	0	0.0693135	0.0277683	0	0.0203287	0	0	0	0
ENSMUSG00000090681	3.00697	1.20366	0	0.885775	0	0	0	0	1.2741	0	2.66665	0.244584	1	Gm3221	14	43593005	43595276	-	440	unprocessed_pseudogene	predicted gene 3221 [Source:MGI Symbol;Acc:MGI:3781400]	-	4	1	0	1	0	0	0	0	0.342944	0.13739	0	0.100581	0	0	0	0
ENSMUSG00000071113	2.25523	1.20366	1.63093	0	0	0	0	0	1.27246	0	2.66604	0.231961	1	Mboat4	8	34115030	34125182	+	1836	protein_coding	membrane bound O-acyltransferase domain containing 4 [Source:MGI Symbol;Acc:MGI:2685017]	-	3	1	2	0	0	0	0	0	0.0616403	0.0329258	0.0445817	0	0	0	0	0
ENSMUSG00000095197	3.75872	1.20366	2.4464	0.885775	0	1.19568	0	0	2.07364	0.29892	2.66563	0.0925054	1	Ighv1-59	12	115335082	115335514	-	351	IG_V_gene	immunoglobulin heavy variable V1-59 [Source:MGI Symbol;Acc:MGI:3644474]	-	5	1	3	1	0	1	0	0	0.537377	0.172227	0.349795	0.126084	0	0.171432	0	0
ENSMUSG00000079259	25.5593	8.42565	3.26186	5.31465	5.17221	0	0	1.84386	10.6404	1.75402	2.6625	0.0118045	0.0770286	Trim71	9	114507133	114564369	-	9332	protein_coding	tripartite motif-containing 71 [Source:MGI Symbol;Acc:MGI:2685973]	-	34	7	4	6	4	0	0	2	0.137442	0.0453452	0.0175422	0.0284541	0.0277003	0	0	0.00988341
ENSMUSG00000061100	23.304	40.9246	5.70826	42.5172	9.05137	1.19568	3.05178	4.60965	28.1135	4.47712	2.66205	0.000185845	0.00356022	Retnla	16	48842551	48844461	+	599	protein_coding	resistin like alpha [Source:MGI Symbol;Acc:MGI:1888504]	-	31	34	7	48	7	1	3	5	1.95232	3.43131	0.478268	3.54636	0.755216	0.100455	0.256699	0.384941
ENSMUSG00000110588	4.51046	3.61099	2.4464	3.5431	2.5861	0	0	0	3.52774	0.646526	2.6618	0.0498035	1	Gm45774	8	94170748	94173412	-	2665	antisense	predicted gene 45774 [Source:MGI Symbol;Acc:MGI:5804889]	-	6	3	3	4	2	0	0	0	0.0849318	0.0680507	0.0460706	0.0664249	0.048499	0	0	0
ENSMUSG00000097925	1.50349	7.22198	4.07733	0.885775	0	0	0	1.84386	3.42214	0.460965	2.65917	0.0775981	1	Gm26574	1	189833141	189836620	-	2141	antisense	predicted gene, 26574 [Source:MGI Symbol;Acc:MGI:5477068]	-	2	6	5	1	0	0	0	2	0.0352395	0.169412	0.0955769	0.0206705	0	0	0	0.0430789
ENSMUSG00000111792	9.02092	6.01832	8.15465	4.42888	0	3.58704	0	0.921931	6.90569	1.12724	2.65892	0.00820941	1	Gm33858	9	120068996	120070622	+	1411	antisense	predicted gene, 33858 [Source:MGI Symbol;Acc:MGI:5593017]	-	12	5	10	5	0	3	0	1	0.320827	0.214216	0.29005	0.156823	0	0.127936	0	0.0326832
ENSMUSG00000065734	3.00697	0	0.815465	4.42888	0	1.19568	0	0	2.06283	0.29892	2.65628	0.134731	1	Snord49a	11	62603450	62603521	+	72	snoRNA	small nucleolar RNA, C/D box 49A [Source:MGI Symbol;Acc:MGI:3819538]	-	4	0	1	5	0	1	0	0	2.09577	0	0.568417	3.0733	0	0.835733	0	0
ENSMUSG00000033730	6.76569	24.0733	25.2794	29.2306	5.17221	5.97841	1.01726	1.84386	21.3372	3.50293	2.6553	0.000114058	0.00240798	Egr3	14	70077203	70082614	+	4406	protein_coding	early growth response 3 [Source:MGI Symbol;Acc:MGI:1306780]	zf-C2H2	9	20	31	33	4	5	1	2	0.0770574	0.274406	0.28795	0.331465	0.0586699	0.068285	0.0116328	0.0209333
ENSMUSG00000041165	1.50349	0	0	3.5431	0	0	0	0	1.26165	0	2.65524	0.333399	1	Spem1	11	69820876	69822180	-	1041	protein_coding	sperm maturation 1 [Source:MGI Symbol;Acc:MGI:1921538]	-	2	0	0	4	0	0	0	0	0.0724762	0	0	0.17005	0	0	0	0
ENSMUSG00000090691	0	2.40733	1.63093	4.42888	0	0	0	0.921931	2.11678	0.230483	2.65418	0.136409	1	Gm3667	14	6868502	6889962	-	2053	protein_coding	predicted gene 3667 [Source:MGI Symbol;Acc:MGI:3781843]	-	0	2	2	5	0	0	0	1	0	0.0588911	0.0398695	0.107783	0	0	0	0.0224627
ENSMUSG00000089959	0	0	3.26186	1.77155	0	0	0	0	1.25835	0	2.65239	0.334172	1	Gm16268	10	86839094	86874954	+	1157	antisense	predicted gene 16268 [Source:MGI Symbol;Acc:MGI:3826557]	-	0	0	4	2	0	0	0	0	0	0	0.14149	0.0765006	0	0	0	0
ENSMUSG00000064495	0	0	3.26186	1.77155	0	0	0	0	1.25835	0	2.65239	0.334172	1	Gm24313	11	6619808	6619940	-	133	snoRNA	predicted gene, 24313 [Source:MGI Symbol;Acc:MGI:5454090]	-	0	0	4	2	0	0	0	0	0	0	1.23086	0.665497	0	0	0	0
ENSMUSG00000086902	3.00697	1.20366	0.815465	0	0	0	0	0	1.25653	0	2.64969	0.248396	1	Gm11728	11	117035078	117040193	-	1003	lincRNA	predicted gene 11728 [Source:MGI Symbol;Acc:MGI:3650943]	-	4	1	1	0	0	0	0	0	0.150444	0.0602709	0.0408036	0	0	0	0	0
ENSMUSG00000077271	3.00697	0	2.4464	2.65733	0	0	0	0.921931	2.02767	0.230483	2.6399	0.120711	1	Gm22781	4	3796447	3796583	-	137	snoRNA	predicted gene, 22781 [Source:MGI Symbol;Acc:MGI:5452558]	-	4	0	3	3	0	0	0	1	1.10143	0	0.896191	0.9691	0	0	0	0.336613
ENSMUSG00000091418	2.25523	3.61099	0.815465	1.77155	0	0	1.01726	0	2.11331	0.254315	2.63975	0.091772	1	Gm3164	14	4415448	4443839	+	1945	protein_coding	predicted gene 3164 [Source:MGI Symbol;Acc:MGI:3781343]	-	3	3	1	2	0	0	1	0	0.0581859	0.0932417	0.0210417	0.045507	0	0	0.0263518	0
ENSMUSG00000031786	1.50349	3.61099	0	0	0	0	0	0	1.27862	0	2.63692	0.340149	1	Drc7	8	95055103	95078141	+	2988	protein_coding	dynein regulatory complex subunit 7 [Source:MGI Symbol;Acc:MGI:2685616]	-	2	3	0	0	0	0	0	0	0.0252502	0.0606945	0	0	0	0	0	0
ENSMUSG00000044243	2.25523	3.61099	1.63093	0.885775	0	0	0	0.921931	2.09573	0.230483	2.63052	0.0932216	1	Bhlha9	11	76672470	76673676	+	1207	protein_coding	basic helix-loop-helix family, member a9 [Source:MGI Symbol;Acc:MGI:2444198]	bHLH	3	3	2	1	0	0	0	1	0.0937627	0.150253	0.0678145	0.0366658	0	0	0	0.0382071
ENSMUSG00000099848	3.75872	0	1.63093	2.65733	0	0	1.01726	0	2.01174	0.254315	2.62961	0.127435	1	Gm29337	1	88868475	88875410	-	284	lincRNA	predicted gene 29337 [Source:MGI Symbol;Acc:MGI:5580043]	-	5	0	2	3	0	0	1	0	0.664152	0	0.288212	0.467488	0	0	0.180473	0
ENSMUSG00000112975	1.50349	0	1.63093	1.77155	0	0	0	0	1.22649	0	2.62879	0.230961	1	Gm21297	12	24252056	24252181	-	126	processed_pseudogene	predicted gene, 21297 [Source:MGI Symbol;Acc:MGI:5434652]	-	2	0	2	2	0	0	0	0	0.598791	0	0.64962	0.702469	0	0	0	0
ENSMUSG00000079278	2.25523	3.61099	2.4464	0	0	1.19568	0	0	2.07815	0.29892	2.62606	0.128183	1	Tmem233	5	116038755	116083244	-	2477	protein_coding	transmembrane protein 233 [Source:MGI Symbol;Acc:MGI:3651514]	-	3	3	3	0	0	1	0	0	0.045689	0.0732156	0.0495673	0	0	0.0242926	0	0
ENSMUSG00000035246	3.75872	10.833	2.4464	4.42888	1.29305	2.39136	0	0	5.36674	0.921104	2.62431	0.0258782	1	Pcyt1b	X	93654863	93749951	+	5357	protein_coding	phosphate cytidylyltransferase 1, choline, beta isoform [Source:MGI Symbol;Acc:MGI:2147987]	-	5	9	3	5	1	2	0	0	0.0352099	0.101562	0.0229192	0.0413063	0.0120636	0.0224651	0	0
ENSMUSG00000051537	2.25523	0	0	2.65733	0	0	0	0	1.22814	0	2.62053	0.339369	1	Gm5124	X	21360865	21364622	+	2742	transcribed_processed_pseudogene	predicted pseudogene 5124 [Source:MGI Symbol;Acc:MGI:3643622]	-	3	0	0	3	0	0	0	0	0.0412734	0	0	0.0484197	0	0	0	0
ENSMUSG00000104876	4.51046	1.20366	2.4464	5.31465	1.29305	1.19568	0	0	3.36879	0.622183	2.61738	0.0540778	1	Trdc	14	54142851	54148868	+	3865	TR_C_gene	T cell receptor delta, constant region [Source:MGI Symbol;Acc:MGI:98612]	-	6	1	3	6	1	1	0	0	0.0585623	0.0156408	0.0317667	0.0687021	0.0167205	0.0155686	0	0
ENSMUSG00000103476	3.00697	3.61099	1.63093	0	0	0	0	0.921931	2.06222	0.230483	2.61716	0.135439	1	Gm34302	3	63481112	63483879	-	243	protein_coding	predicted gene, 34302 [Source:MGI Symbol;Acc:MGI:5593461]	-	4	3	2	0	0	0	0	1	0.620969	0.746317	0.33684	0	0	0	0	0.189778
ENSMUSG00000060727	6.01395	2.40733	1.63093	3.5431	0	2.39136	0	0	3.39883	0.597841	2.616	0.0648331	1	Gm12571	11	78149196	78149438	-	243	processed_pseudogene	predicted gene 12571 [Source:MGI Symbol;Acc:MGI:3649675]	-	8	2	2	4	0	2	0	0	1.24194	0.497545	0.33684	0.728487	0	0.495249	0	0
ENSMUSG00000102175	2.25523	0	0.815465	1.77155	0	0	0	0	1.21056	0	2.61174	0.24475	1	Gm6119	1	4692219	4693424	-	1206	processed_pseudogene	predicted gene 6119 [Source:MGI Symbol;Acc:MGI:3644547]	-	3	0	1	2	0	0	0	0	0.0938404	0	0.0339354	0.0733923	0	0	0	0
ENSMUSG00000094124	3.00697	6.01832	4.89279	0	1.29305	1.19568	0	0	3.47952	0.622183	2.61168	0.0816047	1	Ighv1-74	12	115802648	115803080	-	351	IG_V_gene	immunoglobulin heavy variable V1-74 [Source:MGI Symbol;Acc:MGI:4439634]	-	4	5	6	0	1	1	0	0	0.429902	0.861135	0.69959	0	0.184117	0.171432	0	0
ENSMUSG00000114722	0	0	4.89279	0	0	0	0	0	1.2232	0	2.60987	0.448018	1	Gm31392	14	24044343	24075908	-	2700	lincRNA	predicted gene, 31392 [Source:MGI Symbol;Acc:MGI:5590551]	-	0	0	6	0	0	0	0	0	0	0	0.0909468	0	0	0	0	0
ENSMUSG00000076572	0	0	4.89279	0	0	0	0	0	1.2232	0	2.60987	0.448018	1	Igkv18-36	6	69992465	69992977	-	344	IG_V_gene	immunoglobulin kappa chain variable 18-36 [Source:MGI Symbol;Acc:MGI:4439613]	-	0	0	6	0	0	0	0	0	0	0	0.713826	0	0	0	0	0
ENSMUSG00000047104	4.51046	0	1.63093	1.77155	1.29305	0	0	0	1.97824	0.323263	2.60938	0.135286	1	Pbp2	6	135309127	135310405	-	1279	protein_coding	phosphatidylethanolamine binding protein 2 [Source:MGI Symbol;Acc:MGI:1923650]	-	6	0	2	2	1	0	0	0	0.176969	0	0.0639969	0.0692034	0.0505277	0	0	0
ENSMUSG00000029348	1.50349	3.61099	3.26186	5.31465	0	2.39136	0	0	3.42275	0.597841	2.6036	0.0629145	1	Asphd2	5	112384354	112394866	-	4010	protein_coding	aspartate beta-hydroxylase domain containing 2 [Source:MGI Symbol;Acc:MGI:1920148]	-	2	3	4	6	0	2	0	0	0.0188149	0.0452257	0.040824	0.0662178	0	0.0300114	0	0
ENSMUSG00000022432	2.25523	6.01832	0	0	0	0	1.01726	0	2.06839	0.254315	2.60322	0.220531	1	Smc1b	15	85064689	85131964	-	4047	protein_coding	structural maintenance of chromosomes 1B [Source:MGI Symbol;Acc:MGI:2154049]	-	3	5	0	0	0	0	1	0	0.0279643	0.074687	0	0	0	0	0.0126648	0
ENSMUSG00000013584	561.552	355.081	242.193	435.802	90.5137	58.5884	63.07	51.6281	398.657	65.95	2.60302	1.25e-19	3.91e-16	Aldh1a2	9	71215789	71296243	+	2264	protein_coding	aldehyde dehydrogenase family 1, subfamily A2 [Source:MGI Symbol;Acc:MGI:107928]	-	747	295	297	492	70	49	62	56	12.4469	7.87688	5.36883	9.61738	1.99812	1.30233	1.40361	1.14068
ENSMUSG00000097074	7.51743	15.6476	3.26186	8.85775	2.5861	3.58704	0	0	8.82117	1.54329	2.6015	0.00839973	0.0607241	4833428L15Rik	9	45416626	45431730	-	1812	antisense	RIKEN cDNA 4833428L15 gene [Source:MGI Symbol;Acc:MGI:1921852]	-	10	13	4	10	2	3	0	0	0.208189	0.433704	0.0903445	0.244236	0.0713299	0.0996238	0	0
ENSMUSG00000112960	0	2.40733	0.815465	1.77155	0	0	0	0	1.24859	0	2.59871	0.254868	1	Gm47254	13	65264677	65264878	-	202	unprocessed_pseudogene	predicted gene, 47254 [Source:MGI Symbol;Acc:MGI:6096084]	-	0	2	1	2	0	0	0	0	0	0.598532	0.202604	0.438174	0	0	0	0
ENSMUSG00000094546	10.5244	169.717	8.97012	15.0582	16.8097	13.1525	3.05178	0.921931	51.0673	8.48397	2.5978	NA	1	Ighv1-26	12	114788372	114788805	-	351	IG_V_gene	immunoglobulin heavy variable 1-26 [Source:MGI Symbol;Acc:MGI:4439641]	-	14	141	11	17	13	11	3	1	1.50466	24.284	1.28258	2.14343	2.39352	1.88576	0.438071	0.131385
ENSMUSG00000056943	2.25523	0	1.63093	0.885775	0	0	0	0	1.19298	0	2.59449	0.248759	1	Gm10015	8	61364019	61364483	-	465	processed_pseudogene	predicted gene 10015 [Source:MGI Symbol;Acc:MGI:3809114]	-	3	0	2	1	0	0	0	0	0.24338	0	0.176026	0.0951733	0	0	0	0
ENSMUSG00000029659	18.0418	10.833	8.97012	14.1724	2.5861	1.19568	2.03452	2.76579	13.0043	2.14552	2.59447	0.000200925	0.00375346	Medag	5	149411749	149431723	+	3956	protein_coding	mesenteric estrogen dependent adipogenesis [Source:MGI Symbol;Acc:MGI:1917967]	-	24	9	11	16	2	1	2	3	0.228861	0.137529	0.113798	0.178991	0.0326718	0.0152105	0.0259122	0.0349717
ENSMUSG00000117309	1.50349	2.40733	3.26186	0.885775	0	0	0	0.921931	2.01461	0.230483	2.59251	0.100657	1	CT010583.2	16	10861755	10938364	-	7292	transcribed_unitary_pseudogene	novel lipoprotein amino terminal region containing protein pseudogene	-	2	2	4	1	0	0	0	1	0.0103466	0.0165803	0.0224498	0.00606906	0	0	0	0.00632419
ENSMUSG00000099397	0	1.20366	3.26186	3.5431	0	0	0	0.921931	2.00216	0.230483	2.59086	0.152083	1	Gm7809	17	21967501	21968242	-	742	processed_pseudogene	predicted gene 7809 [Source:MGI Symbol;Acc:MGI:3643362]	-	0	1	4	4	0	0	0	1	0	0.0814713	0.220626	0.238575	0	0	0	0.0621509
ENSMUSG00000091754	17.2901	6.01832	7.33919	7.97198	1.29305	2.39136	0	2.76579	9.6549	1.61255	2.58966	0.00261909	0.0260555	Gm3636	14	6735685	6742332	-	1746	protein_coding	predicted gene 3636 [Source:MGI Symbol;Acc:MGI:3781812]	-	23	5	9	9	1	2	0	3	0.496935	0.173115	0.210959	0.228122	0.0370131	0.0689264	0	0.0792371
ENSMUSG00000027962	1780.13	1127.83	560.225	1545.68	276.713	235.549	158.692	165.026	1253.47	208.995	2.58664	5.35e-15	6.29e-12	Vcam1	3	116109949	116129688	-	8870	protein_coding	vascular cell adhesion molecule 1 [Source:MGI Symbol;Acc:MGI:98926]	-	2368	937	687	1745	214	197	156	179	10.071	6.38593	3.16981	8.70642	1.55916	1.33642	0.901429	0.930638
ENSMUSG00000076604	0	0	0	7.97198	0	0	1.01726	0	1.99299	0.254315	2.58545	0.324646	1	Igkj1	6	70722562	70722599	+	38	IG_J_gene	immunoglobulin kappa joining 1 [Source:MGI Symbol;Acc:MGI:1316689]	-	0	0	0	9	0	0	1	0	0	0	0	10.4816	0	0	1.3488	0
ENSMUSG00000104316	3.00697	0	0	1.77155	0	0	0	0	1.19463	0	2.58467	0.351352	1	Gm37909	1	36473952	36476110	+	2159	TEC	predicted gene, 37909 [Source:MGI Symbol;Acc:MGI:5611137]	-	4	0	0	2	0	0	0	0	0.0698914	0	0	0.0409964	0	0	0	0
ENSMUSG00000030361	3.00697	0	0	1.77155	0	0	0	0	1.19463	0	2.58467	0.351352	1	Klrb1a	6	128609227	128623533	-	1595	protein_coding	killer cell lectin-like receptor subfamily B member 1A [Source:MGI Symbol;Acc:MGI:107540]	-	4	0	0	2	0	0	0	0	0.0946053	0	0	0.0554929	0	0	0	0
ENSMUSG00000033510	3.00697	0	0	1.77155	0	0	0	0	1.19463	0	2.58467	0.351352	1	Otud7a	7	63444751	63759028	+	3619	protein_coding	OTU domain containing 7A [Source:MGI Symbol;Acc:MGI:2158505]	-	4	0	0	2	0	0	0	0	0.0416953	0	0	0.0244573	0	0	0	0
ENSMUSG00000102692	0.751743	7.22198	2.4464	2.65733	0	0	0	1.84386	3.26936	0.460965	2.58439	0.0869578	1	Dchs2	3	83127948	83357209	+	10783	protein_coding	dachsous cadherin related 2 [Source:MGI Symbol;Acc:MGI:2685263]	-	1	6	3	3	0	0	0	2	0.00349846	0.0336372	0.0113863	0.0123126	0	0	0	0.00855346
ENSMUSG00000036264	3.00697	2.40733	0.815465	1.77155	0	0	0	0.921931	2.00033	0.230483	2.58406	0.101592	1	Fstl4	11	52764634	53188538	+	4380	protein_coding	follistatin-like 4 [Source:MGI Symbol;Acc:MGI:2443199]	-	4	2	1	2	0	0	0	1	0.034451	0.0276035	0.00934384	0.020208	0	0	0	0.0105288
ENSMUSG00000094930	3.75872	15.6476	9.78558	4.42888	2.5861	0	3.05178	0	8.4052	1.40947	2.58368	0.0102133	0.0696054	Igkv6-25	6	70215400	70215957	+	380	IG_V_gene	immunoglobulin kappa chain variable 6-25 [Source:MGI Symbol;Acc:MGI:4439867]	-	5	13	12	5	2	0	3	0	0.496367	2.06808	1.2924	0.58231	0.340131	0	0.404639	0
ENSMUSG00000067771	0.751743	2.40733	0	1.77155	0	0	0	0	1.23266	0	2.58205	0.258618	1	Gm14685	X	73117047	73129262	+	2864	protein_coding	predicted gene 14685 [Source:MGI Symbol;Acc:MGI:3710618]	-	1	2	0	2	0	0	0	0	0.0131717	0.0422149	0	0.0309047	0	0	0	0
ENSMUSG00000027737	8.26918	6.01832	8.15465	3.5431	1.29305	1.19568	1.01726	0.921931	6.49631	1.10698	2.58182	0.0070699	1	Slc7a11	3	49892526	50443614	-	13922	protein_coding	solute carrier family 7 (cationic amino acid transporter, y+ system), member 11 [Source:MGI Symbol;Acc:MGI:1347355]	-	11	5	10	4	1	1	1	1	0.0298062	0.0217109	0.0293967	0.0127153	0.00464193	0.00432214	0.00368153	0.00331246
ENSMUSG00000068085	1.50349	0	3.26186	0	0	0	0	0	1.19134	0	2.58171	0.352182	1	Cyp2d11	15	82389154	82394022	-	1590	protein_coding	cytochrome P450, family 2, subfamily d, polypeptide 11 [Source:MGI Symbol;Acc:MGI:88603]	-	2	0	4	0	0	0	0	0	0.0474514	0	0.102959	0	0	0	0	0
ENSMUSG00000000094	1.50349	0	3.26186	0	0	0	0	0	1.19134	0	2.58171	0.352182	1	Tbx4	11	85886422	85916097	+	3401	protein_coding	T-box 4 [Source:MGI Symbol;Acc:MGI:102556]	T-box	2	0	4	0	0	0	0	0	0.022184	0	0.0481341	0	0	0	0	0
ENSMUSG00000018620	0	2.40733	1.63093	0.885775	0	0	0	0	1.23101	0	2.58079	0.258945	1	Mmp20	9	7628231	7674979	+	3287	protein_coding	matrix metallopeptidase 20 (enamelysin) [Source:MGI Symbol;Acc:MGI:1353466]	-	0	2	2	1	0	0	0	0	0	0.0367823	0.0249018	0.0134638	0	0	0	0
ENSMUSG00000027233	0	2.40733	1.63093	0.885775	0	0	0	0	1.23101	0	2.58079	0.258945	1	Patl2	2	122120108	122186189	-	2434	protein_coding	protein associated with topoisomerase II homolog 2 (yeast) [Source:MGI Symbol;Acc:MGI:1914828]	-	0	2	2	1	0	0	0	0	0	0.0496727	0.0336286	0.0181822	0	0	0	0
ENSMUSG00000025789	13.5314	10.833	13.8629	13.2866	3.87916	0	1.01726	3.68772	12.8785	2.14603	2.57957	0.000252317	0.00443987	St8sia2	7	73939119	74013690	-	5384	protein_coding	ST8 alpha-N-acetyl-neuraminide alpha-2,8-sialyltransferase 2 [Source:MGI Symbol;Acc:MGI:106020]	-	18	9	17	15	3	0	1	4	0.12612	0.101052	0.129224	0.123297	0.0360094	0	0.00951975	0.0342615
ENSMUSG00000053279	2229.67	1500.97	444.429	1336.64	259.904	344.356	142.416	179.776	1377.93	231.613	2.57406	3.92e-10	7.24e-08	Aldh1a1	19	20492715	20643462	+	4934	protein_coding	aldehyde dehydrogenase family 1, subfamily A1 [Source:MGI Symbol;Acc:MGI:1353450]	-	2966	1247	545	1509	201	288	140	195	22.6771	15.2783	4.52061	13.535	2.63267	3.51231	1.45432	1.82258
ENSMUSG00000114485	0	2.40733	2.4464	0	0	0	0	0	1.21343	0	2.57159	0.356993	1	Gm47330	13	118589732	118590257	+	526	processed_pseudogene	predicted gene, 47330 [Source:MGI Symbol;Acc:MGI:6096218]	-	0	2	3	0	0	0	0	0	0	0.229854	0.233418	0	0	0	0	0
ENSMUSG00000090186	3.00697	7.22198	1.63093	1.77155	1.29305	1.19568	0	0	3.40786	0.622183	2.56809	0.062919	1	Gm7592	1	85526690	85550577	+	627	transcribed_unprocessed_pseudogene	predicted gene 7592 [Source:MGI Symbol;Acc:MGI:3644077]	-	4	6	2	2	1	1	0	0	0.240663	0.578485	0.130546	0.141166	0.10307	0.0959693	0	0
ENSMUSG00000112860	2.25523	6.01832	2.4464	2.65733	1.29305	0	1.01726	0	3.34432	0.577578	2.56577	0.055321	1	Gm47439	12	98259060	98260307	+	1248	antisense	predicted gene, 47439 [Source:MGI Symbol;Acc:MGI:6096392]	-	3	5	3	3	1	0	1	0	0.0906824	0.242194	0.0983799	0.106384	0.0517828	0	0.0410692	0
ENSMUSG00000030074	172.149	150.458	65.2372	184.241	31.0333	27.5007	22.3797	16.5947	143.021	24.3771	2.56516	1.78e-12	6.68e-10	Gxylt2	6	100704734	100810913	+	8510	protein_coding	glucoside xylosyltransferase 2 [Source:MGI Symbol;Acc:MGI:2682940]	-	229	125	80	208	24	23	22	18	1.01513	0.887951	0.384734	1.08169	0.182256	0.162629	0.132502	0.0975426
ENSMUSG00000065709	3.00697	2.40733	2.4464	0	0	0	0	0.921931	1.96517	0.230483	2.56405	0.143086	1	Gm22341	3	99113155	99113283	-	129	snoRNA	predicted gene, 22341 [Source:MGI Symbol;Acc:MGI:5452118]	-	4	2	3	0	0	0	0	1	1.16973	0.937235	0.951768	0	0	0	0	0.357488
ENSMUSG00000092130	2.25523	1.20366	0.815465	3.5431	1.29305	0	0	0	1.95437	0.323263	2.56401	0.108813	1	D030025P21Rik	12	84875769	84879755	+	3987	antisense	RIKEN cDNA D030025P21 gene [Source:MGI Symbol;Acc:MGI:3698049]	-	3	1	1	4	1	0	0	0	0.0283851	0.0151622	0.0102649	0.0443999	0.0162089	0	0	0
ENSMUSG00000090713	6.76569	0	2.4464	3.5431	0	1.19568	1.01726	0	3.1888	0.553235	2.56311	0.0874481	1	Gm8127	14	43288312	43293832	-	1427	protein_coding	predicted gene 8127 [Source:MGI Symbol;Acc:MGI:3646865]	-	9	0	3	4	0	1	1	0	0.237922	0	0.0860393	0.124052	0	0.0421673	0.0359175	0
ENSMUSG00000046203	11.2762	4.81466	3.26186	12.4009	0	2.39136	2.03452	0.921931	7.93838	1.33695	2.56306	0.00691122	0.052499	Sprr2g	3	92373915	92375229	+	651	polymorphic_pseudogene	small proline-rich protein 2G [Source:MGI Symbol;Acc:MGI:1330348]	-	15	4	4	14	0	2	2	1	0.869213	0.371439	0.251466	0.951733	0	0.184863	0.157463	0.0708387
ENSMUSG00000006143	10.5244	9.62931	6.52372	0	2.5861	1.19568	0	0.921931	6.66936	1.17593	2.56237	0.0325393	1	Upk3bl	5	136054492	136064326	+	1303	protein_coding	uroplakin 3B-like [Source:MGI Symbol;Acc:MGI:1916915]	-	14	8	8	0	2	1	0	1	0.405322	0.371154	0.251273	0	0.099194	0.0461802	0	0.0353922
ENSMUSG00000002057	6.01395	8.42565	4.07733	1.77155	1.29305	2.39136	0	0	5.07212	0.921104	2.56055	0.029682	1	Foxn1	11	78357577	78386558	-	3214	protein_coding	forkhead box N1 [Source:MGI Symbol;Acc:MGI:102949]	Fork	8	7	5	2	1	2	0	0	0.0938988	0.131662	0.0636684	0.0275392	0.0201073	0.0374442	0	0
ENSMUSG00000050776	5.2622	2.40733	1.63093	3.5431	1.29305	0	1.01726	0	3.21089	0.577578	2.55743	0.0586232	1	Olfr1317	2	112140329	112144054	+	2578	protein_coding	olfactory receptor 1317 [Source:MGI Symbol;Acc:MGI:3031151]	-	7	2	2	4	1	0	1	0	0.102431	0.0468981	0.0317502	0.0686665	0.0250678	0	0.0198814	0
ENSMUSG00000099398	27.8145	36.1099	23.6485	54.0323	5.17221	7.17409	7.12081	4.60965	35.4013	6.01919	2.5565	7.8e-08	6.34e-06	Ms4a14	19	11301249	11314454	-	4065	protein_coding	membrane-spanning 4-domains, subfamily A, member 14 [Source:MGI Symbol;Acc:MGI:2686122]	-	37	30	29	61	4	6	7	5	0.343366	0.446138	0.291969	0.664106	0.0635915	0.0888159	0.0882608	0.0567232
ENSMUSG00000097125	2.25523	1.20366	1.63093	2.65733	1.29305	0	0	0	1.93679	0.323263	2.55552	0.099353	1	Gm26885	17	29461896	29491925	-	1688	lincRNA	predicted gene, 26885 [Source:MGI Symbol;Acc:MGI:5477379]	-	3	1	2	3	1	0	0	0	0.0670448	0.0358126	0.0484906	0.0786533	0.0382849	0	0	0
ENSMUSG00000110123	3.75872	2.40733	0.815465	6.20043	2.5861	0	0	0	3.29548	0.646526	2.55492	0.0847766	1	Gm18562	13	13323364	13350427	+	915	unprocessed_pseudogene	predicted gene, 18562 [Source:MGI Symbol;Acc:MGI:5010747]	-	5	2	1	7	2	0	0	0	0.206141	0.132135	0.0447279	0.338567	0.141257	0	0	0
ENSMUSG00000015854	0.751743	2.40733	0.815465	0.885775	0	0	0	0	1.21508	0	2.55416	0.199408	1	Cd5l	3	87357881	87371073	+	2036	protein_coding	CD5 antigen-like [Source:MGI Symbol;Acc:MGI:1334419]	-	1	2	1	1	0	0	0	0	0.0185284	0.0593828	0.0201012	0.0217365	0	0	0	0
ENSMUSG00000113353	0.751743	2.40733	0.815465	0.885775	0	0	0	0	1.21508	0	2.55416	0.199408	1	Gm18878	13	12879755	12881197	-	1443	processed_pseudogene	predicted gene, 18878 [Source:MGI Symbol;Acc:MGI:5011063]	-	1	2	1	1	0	0	0	0	0.0261427	0.0837861	0.0283618	0.0306691	0	0	0	0
ENSMUSG00000082535	0.751743	2.40733	0.815465	0.885775	0	0	0	0	1.21508	0	2.55416	0.199408	1	Gm7860	16	91539182	91540060	-	879	processed_pseudogene	predicted gene 7860 [Source:MGI Symbol;Acc:MGI:3644843]	-	1	2	1	1	0	0	0	0	0.0429168	0.137547	0.0465598	0.0503476	0	0	0	0
ENSMUSG00000028362	6.01395	28.8879	8.15465	26.5733	1.29305	4.78272	0	5.53158	17.4074	2.90184	2.55203	0.002163	0.0225704	Tnfsf8	4	63831308	63861347	-	3807	protein_coding	tumor necrosis factor (ligand) superfamily, member 8 [Source:MGI Symbol;Acc:MGI:88328]	-	8	24	10	30	1	4	0	6	0.0792726	0.381098	0.107502	0.348744	0.0169753	0.0632233	0	0.0726808
ENSMUSG00000089960	41.3459	33.7026	4.89279	28.3448	2.5861	8.36977	1.01726	6.45351	27.0715	4.60666	2.5512	0.000445002	0.0068661	Ugt1a1	1	88211959	88218997	+	2224	protein_coding	UDP glucuronosyltransferase 1 family, polypeptide A1 [Source:MGI Symbol;Acc:MGI:98898]	-	55	28	6	32	2	7	1	7	0.932919	0.761082	0.110412	0.636771	0.0581159	0.189393	0.023046	0.145149
ENSMUSG00000060508	0.751743	4.81466	1.63093	0.885775	1.29305	0	0	0	2.02078	0.323263	2.54969	0.121033	1	Nlrp9b	7	19991465	20073306	+	3724	protein_coding	NLR family, pyrin domain containing 9B [Source:MGI Symbol;Acc:MGI:2675377]	-	1	4	2	1	1	0	0	0	0.0101299	0.064932	0.0219796	0.0118839	0.0173536	0	0	0
ENSMUSG00000097384	0	7.22198	0.815465	0	0	0	0	0.921931	2.00936	0.230483	2.54867	0.254977	1	Gm26815	8	121256747	121356836	-	3366	lincRNA	predicted gene, 26815 [Source:MGI Symbol;Acc:MGI:5477309]	-	0	6	1	0	0	0	0	1	0	0.107757	0.0121587	0	0	0	0	0.0137005
ENSMUSG00000103739	1.50349	2.40733	0	0.885775	0	0	0	0	1.19915	0	2.54698	0.266693	1	Gm37653	1	160915324	160918901	+	3578	TEC	predicted gene, 37653 [Source:MGI Symbol;Acc:MGI:5610881]	-	2	2	0	1	0	0	0	0	0.0210866	0.0337908	0	0.0123688	0	0	0	0
ENSMUSG00000113987	0	1.20366	0	3.5431	0	0	0	0	1.18669	0	2.54661	0.373315	1	4930453C13Rik	13	45936040	45936904	+	765	antisense	RIKEN cDNA 4930453C13 gene [Source:MGI Symbol;Acc:MGI:1922143]	-	0	1	0	4	0	0	0	0	0	0.0790218	0	0.231402	0	0	0	0
ENSMUSG00000028008	0.751743	2.40733	1.63093	0	0	0	0	0	1.1975	0	2.54571	0.267034	1	Asic5	3	81982290	82021233	+	2307	protein_coding	acid-sensing (proton-gated) ion channel family member 5 [Source:MGI Symbol;Acc:MGI:1929259]	-	1	2	2	0	0	0	0	0	0.0163519	0.0524072	0.0354799	0	0	0	0	0
ENSMUSG00000114619	0.751743	2.40733	1.63093	0	0	0	0	0	1.1975	0	2.54571	0.267034	1	Gm49141	14	43168628	43178007	+	1496	transcribed_processed_pseudogene	predicted gene, 49141 [Source:MGI Symbol;Acc:MGI:6118553]	-	1	2	2	0	0	0	0	0	0.0252165	0.0808178	0.054714	0	0	0	0	0
ENSMUSG00000106969	1.50349	1.20366	4.07733	0.885775	0	1.19568	0	0	1.91756	0.29892	2.54343	0.117297	1	Gm42882	5	134455990	134458030	+	506	antisense	predicted gene 42882 [Source:MGI Symbol;Acc:MGI:5663019]	-	2	1	5	1	0	1	0	0	0.149106	0.11947	0.404407	0.0874616	0	0.118919	0	0
ENSMUSG00000111839	0	4.81466	0	0	0	0	0	0	1.20366	0	2.54325	0.460033	1	Gm39383	9	83008603	83042603	+	1009	lincRNA	predicted gene, 39383 [Source:MGI Symbol;Acc:MGI:5622268]	-	0	4	0	0	0	0	0	0	0	0.23965	0	0	0	0	0	0
ENSMUSG00000113814	0	4.81466	0	0	0	0	0	0	1.20366	0	2.54325	0.460033	1	Gm9255	12	19329058	19334616	+	581	unprocessed_pseudogene	predicted pseudogene 9255 [Source:MGI Symbol;Acc:MGI:3648979]	-	0	4	0	0	0	0	0	0	0	0.416191	0	0	0	0	0	0
ENSMUSG00000069310	0.751743	3.61099	0	3.5431	0	0	0	0.921931	1.97646	0.230483	2.53939	0.167404	1	Hist1h3c	13	23744973	23745602	-	630	protein_coding	histone cluster 1, H3c [Source:MGI Symbol;Acc:MGI:2448320]	-	1	3	0	4	0	0	0	1	0.0598791	0.287865	0	0.280988	0	0	0	0.0732
ENSMUSG00000082229	1.50349	2.40733	2.4464	6.20043	0	0	1.01726	0.921931	3.13941	0.484797	2.53831	0.0668331	1	Nap1l2	X	103184176	103186640	-	2465	protein_coding	nucleosome assembly protein 1-like 2 [Source:MGI Symbol;Acc:MGI:106654]	-	2	2	3	7	0	0	1	1	0.0306076	0.049048	0.0498086	0.125675	0	0	0.0207928	0.0187083
ENSMUSG00000090071	1.50349	2.40733	0.815465	0	0	0	0	0	1.18157	0	2.52855	0.271037	1	Cdk5r2	1	74854934	74857732	+	2799	protein_coding	cyclin-dependent kinase 5, regulatory subunit 2 (p39) [Source:MGI Symbol;Acc:MGI:1330828]	-	2	2	1	0	0	0	0	0	0.0269552	0.0431952	0.0146217	0	0	0	0	0
ENSMUSG00000101849	1.50349	2.40733	0.815465	0	0	0	0	0	1.18157	0	2.52855	0.271037	1	Gm28386	1	77515280	77517128	+	1849	lincRNA	predicted gene 28386 [Source:MGI Symbol;Acc:MGI:5579092]	-	2	2	1	0	0	0	0	0	0.0408046	0.0653885	0.0221341	0	0	0	0	0
ENSMUSG00000082180	0	3.61099	2.4464	1.77155	0	0	0	0.921931	1.95723	0.230483	2.52513	0.1571	1	Gm12230	11	54947435	54947888	+	454	processed_pseudogene	predicted gene 12230 [Source:MGI Symbol;Acc:MGI:3649746]	-	0	3	3	2	0	0	0	1	0	0.399461	0.270436	0.194958	0	0	0	0.101577
ENSMUSG00000085409	2.25523	2.40733	0	0	0	0	0	0	1.16564	0	2.51765	0.370764	1	Gm16155	10	94408891	94410732	+	338	sense_intronic	predicted gene 16155 [Source:MGI Symbol;Acc:MGI:3801971]	-	3	2	0	0	0	0	0	0	0.334827	0.357702	0	0	0	0	0	0
ENSMUSG00000087670	0	3.61099	3.26186	0.885775	0	1.19568	0	0	1.93966	0.29892	2.51586	0.168627	1	9530036M11Rik	6	54146887	54150937	-	1996	antisense	RIKEN cDNA 9530036M11 gene [Source:MGI Symbol;Acc:MGI:1925866]	-	0	3	4	1	0	1	0	0	0	0.0908593	0.0820161	0.0221721	0	0.0301467	0	0
ENSMUSG00000090141	3.75872	1.20366	1.63093	0.885775	0	1.19568	0	0	1.86977	0.29892	2.51553	0.120918	1	Gm614	X	101261376	101263992	-	774	protein_coding	predicted gene 614 [Source:MGI Symbol;Acc:MGI:2685460]	-	5	1	2	1	0	1	0	0	0.243694	0.078103	0.105752	0.0571777	0	0.0777426	0	0
ENSMUSG00000079543	0	3.61099	4.07733	0	0	0	1.01726	0	1.92208	0.254315	2.5127	0.238424	1	Igkv13-85	6	68930269	68930734	-	347	IG_V_gene	immunoglobulin kappa chain variable 13-85 [Source:MGI Symbol;Acc:MGI:4439827]	-	0	3	5	0	0	0	1	0	0	0.522637	0.589712	0	0	0	0.147707	0
ENSMUSG00000069515	26.311	20.4623	13.0474	23.0302	9.05137	2.39136	1.01726	2.76579	20.7127	3.80644	2.51188	4.18e-05	0.00109737	Lyz1	10	117287797	117292868	-	1263	protein_coding	lysozyme 1 [Source:MGI Symbol;Acc:MGI:96902]	-	35	17	16	26	7	2	1	3	1.0454	0.813681	0.518461	0.911041	0.358174	0.0952855	0.0405814	0.109539
ENSMUSG00000031132	4.51046	2.40733	5.70826	5.31465	0	0	2.03452	0.921931	4.48517	0.739112	2.51161	0.029681	1	Cd40lg	X	57212143	57224042	+	1250	protein_coding	CD40 ligand [Source:MGI Symbol;Acc:MGI:88337]	-	6	2	7	6	0	0	2	1	0.181075	0.0967227	0.229186	0.212427	0	0	0.0820069	0.0368928
ENSMUSG00000094694	32.325	15.6476	0.815465	6.20043	0	3.58704	5.08629	0.921931	13.7471	2.39882	2.50748	0.0171903	0.100049	Ighv1-9	12	114583569	114584002	-	351	IG_V_gene	immunoglobulin heavy variable V1-9 [Source:MGI Symbol;Acc:MGI:4439621]	-	43	13	1	7	0	3	5	1	4.62144	2.23895	0.116598	0.88259	0	0.514297	0.730118	0.131385
ENSMUSG00000086804	0.751743	3.61099	1.63093	1.77155	0	0	0	0.921931	1.9413	0.230483	2.50489	0.118805	1	Gm43154	6	31605190	31798053	+	6805	lincRNA	predicted gene 43154 [Source:MGI Symbol;Acc:MGI:5663291]	-	1	3	2	2	0	0	0	1	0.00554355	0.0266503	0.0120282	0.0130068	0	0	0	0.00677678
ENSMUSG00000061852	0.751743	3.61099	1.63093	1.77155	0	0	0	0.921931	1.9413	0.230483	2.50489	0.118805	1	Gm7582	1	85027954	85041958	-	603	unprocessed_pseudogene	predicted gene 7582 [Source:MGI Symbol;Acc:MGI:3643856]	-	1	3	2	2	0	0	0	1	0.0625603	0.300755	0.135741	0.146785	0	0	0	0.0764776
ENSMUSG00000030093	17.2901	2.40733	4.89279	4.42888	0	1.19568	1.01726	2.76579	7.25477	1.24468	2.49268	0.0174731	0.101168	Wnt7a	6	91363981	91411363	-	3172	protein_coding	wingless-type MMTV integration site family, member 7A [Source:MGI Symbol;Acc:MGI:98961]	-	23	2	6	5	0	1	1	3	0.273534	0.0381158	0.0774137	0.0697597	0	0.01897	0.0161584	0.0436154
ENSMUSG00000103439	4.51046	2.40733	0.815465	4.42888	0	1.19568	0	0.921931	3.04053	0.529403	2.49151	0.0752944	1	Gm7019	12	115244185	115244553	-	369	processed_pseudogene	predicted pseudogene 7019 [Source:MGI Symbol;Acc:MGI:3645821]	-	6	2	1	5	0	1	0	1	0.613396	0.327651	0.110911	0.599669	0	0.16307	0	0.124976
ENSMUSG00000045521	0.751743	0	5.70826	0.885775	0	1.19568	0	0	1.83644	0.29892	2.49022	0.191408	1	Tssk2	16	17898637	17900024	+	1388	protein_coding	testis-specific serine kinase 2 [Source:MGI Symbol;Acc:MGI:1347559]	-	1	0	7	1	0	1	0	0	0.0271786	0	0.206399	0.0318844	0	0.0433521	0	0
ENSMUSG00000102353	5.2622	0	2.4464	4.42888	0	1.19568	1.01726	0	3.03437	0.553235	2.48992	0.0945192	1	Gm38345	19	37432909	37434656	-	1748	TEC	predicted gene, 38345 [Source:MGI Symbol;Acc:MGI:5611573]	-	7	0	3	5	0	1	1	0	0.151068	0	0.0702392	0.126589	0	0.0344238	0.0293217	0
ENSMUSG00000027419	8.26918	3.61099	1.63093	3.5431	0	0	0	2.76579	4.26355	0.691448	2.48511	0.0604395	1	Pcsk2	2	143546156	143816285	+	7910	protein_coding	proprotein convertase subtilisin/kexin type 2 [Source:MGI Symbol;Acc:MGI:97512]	-	11	3	2	4	0	0	0	3	0.0524605	0.0229273	0.0103479	0.0223796	0	0	0	0.0174903
ENSMUSG00000102260	0	1.20366	2.4464	0.885775	0	0	0	0	1.13396	0	2.48503	0.291342	1	D330025C20Rik	18	80362781	80365826	+	3046	TEC	RIKEN cDNA D330025C20 gene [Source:MGI Symbol;Acc:MGI:3588219]	-	0	1	3	1	0	0	0	0	0	0.0198463	0.040308	0.0145291	0	0	0	0
ENSMUSG00000115702	0	1.20366	2.4464	0.885775	0	0	0	0	1.13396	0	2.48503	0.291342	1	Gm5206	14	45546408	45558330	-	786	transcribed_processed_pseudogene	predicted pseudogene 5206 [Source:MGI Symbol;Acc:MGI:3645516]	-	0	1	3	1	0	0	0	0	0	0.0769105	0.156206	0.0563048	0	0	0	0
ENSMUSG00000110538	0.751743	1.20366	0.815465	1.77155	0	0	0	0	1.13561	0	2.4837	0.214757	1	Gm33178	8	69225536	69225792	-	257	processed_pseudogene	predicted gene, 33178 [Source:MGI Symbol;Acc:MGI:5592337]	-	1	1	1	2	0	0	0	0	0.146785	0.235221	0.159245	0.344401	0	0	0	0
ENSMUSG00000093956	1.50349	0	4.89279	0.885775	0	1.19568	0	0	1.82051	0.29892	2.48237	0.176458	1	Gm24497	1	72244213	72244403	+	191	snRNA	predicted gene, 24497 [Source:MGI Symbol;Acc:MGI:5454274]	-	2	0	6	1	0	1	0	0	0.395014	0	1.28563	0.231705	0	0.315041	0	0
ENSMUSG00000060487	241.31	154.069	99.4867	247.131	21.9819	34.6748	26.4487	48.8623	185.499	32.9919	2.48197	2.75e-12	9.75e-10	Samd5	10	9622936	9675208	-	6922	protein_coding	sterile alpha motif domain containing 5 [Source:MGI Symbol;Acc:MGI:2444815]	-	321	128	122	279	17	29	26	53	1.7494	1.11786	0.72132	1.78378	0.158715	0.252096	0.192518	0.353098
ENSMUSG00000100121	1.50349	4.81466	2.4464	3.5431	0	0	1.01726	0.921931	3.07691	0.484797	2.47972	0.0686039	1	1700025N23Rik	6	39063878	39067598	-	915	antisense	RIKEN cDNA 1700025N23 gene [Source:MGI Symbol;Acc:MGI:1917236]	-	2	4	3	4	0	0	1	1	0.0824565	0.26427	0.134184	0.193467	0	0	0.0560156	0.0504
ENSMUSG00000086917	0.751743	4.81466	4.07733	2.65733	0	1.19568	0	0.921931	3.07526	0.529403	2.47216	0.0776077	1	Gm11630	11	97884594	97893811	+	382	lincRNA	predicted gene 11630 [Source:MGI Symbol;Acc:MGI:3650475]	-	1	4	5	3	0	1	0	1	0.0987536	0.633002	0.535681	0.347557	0	0.15752	0	0.120722
ENSMUSG00000086187	2.25523	3.61099	1.63093	0	0	1.19568	0	0	1.87429	0.29892	2.47123	0.162783	1	Gm12860	4	120615840	120622682	+	957	lincRNA	predicted gene 12860 [Source:MGI Symbol;Acc:MGI:3651651]	-	3	3	2	0	0	1	0	0	0.118257	0.189504	0.0855299	0	0	0.0628765	0	0
ENSMUSG00000018623	30.0697	12.0366	4.89279	17.7155	10.3444	0	1.01726	0.921931	16.1787	3.0709	2.46888	0.00800439	0.0586916	Mmp7	9	7692090	7699585	+	1068	protein_coding	matrix metallopeptidase 7 [Source:MGI Symbol;Acc:MGI:103189]	-	40	10	6	20	8	0	1	1	1.41288	0.566027	0.229922	0.828756	0.484082	0	0.0479909	0.0431798
ENSMUSG00000110930	1.50349	1.20366	0	1.77155	0	0	0	0	1.11968	0	2.46842	0.286211	1	Gm19936	9	56932431	56933268	-	838	processed_pseudogene	predicted gene, 19936 [Source:MGI Symbol;Acc:MGI:5012121]	-	2	1	0	2	0	0	0	0	0.0900331	0.0721381	0	0.105622	0	0	0	0
ENSMUSG00000115483	257.096	93.8858	37.5114	138.181	40.0846	34.6748	13.2244	8.29737	131.669	24.0703	2.46765	1.9e-05	0.000581105	Gm9732	14	43275036	43306011	+	2661	protein_coding	predicted gene 9732 [Source:MGI Symbol;Acc:MGI:3796514]	-	342	78	46	156	31	29	13	9	4.84839	1.77198	0.707478	2.59446	0.752864	0.655772	0.250397	0.155973
ENSMUSG00000083489	2.25523	4.81466	4.07733	7.0862	0	2.39136	0	0.921931	4.55835	0.828323	2.46472	0.035099	1	Gm11784	4	3386846	3388691	+	474	unprocessed_pseudogene	predicted gene 11784 [Source:MGI Symbol;Acc:MGI:3649457]	-	3	4	5	8	0	2	0	1	0.238759	0.510141	0.431709	0.746929	0	0.253894	0	0.0972911
ENSMUSG00000058145	16.5384	3.61099	5.70826	8.85775	0	2.39136	1.01726	2.76579	8.67884	1.5436	2.46248	0.00686129	0.0522253	Adamts17	7	66839735	67153171	+	7764	protein_coding	a disintegrin-like and metallopeptidase (reprolysin type) with thrombospondin type 1 motif, 17 [Source:MGI Symbol;Acc:MGI:3588195]	-	22	3	7	10	0	2	1	3	0.106894	0.0233585	0.0368988	0.057001	0	0.0155005	0.00660153	0.0178192
ENSMUSG00000026405	18.7936	8.42565	3.26186	11.5151	2.5861	2.39136	1.01726	1.84386	10.499	1.95965	2.45786	0.00318545	0.0301735	C4bp	1	130634773	130661632	-	6730	protein_coding	complement component 4 binding protein [Source:MGI Symbol;Acc:MGI:88229]	-	25	7	4	13	2	2	1	2	0.140133	0.0628769	0.0243245	0.0854862	0.019205	0.017882	0.0076158	0.0137046
ENSMUSG00000105907	5.2622	9.62931	11.4165	5.31465	3.87916	2.39136	0	0	7.90567	1.56763	2.45676	0.00972547	0.0672557	Gm34333	5	146586645	146600102	-	669	lincRNA	predicted gene, 34333 [Source:MGI Symbol;Acc:MGI:5593492]	-	7	8	14	6	3	2	0	0	0.394719	0.72289	0.856449	0.396911	0.289798	0.179889	0	0
ENSMUSG00000050663	6.01395	1.20366	0	0	0	0	1.01726	0	1.8044	0.254315	2.45606	0.269684	1	Trhde	10	114398823	114802307	-	8065	protein_coding	TRH-degrading enzyme [Source:MGI Symbol;Acc:MGI:2384311]	-	8	1	0	0	0	0	1	0	0.0374198	0.00749556	0	0	0	0	0.00635515	0
ENSMUSG00000080530	1.50349	2.40733	0.815465	2.65733	0	1.19568	0	0	1.8459	0.29892	2.45331	0.123787	1	Gm25540	11	109466311	109466431	-	121	miRNA	predicted gene, 25540 [Source:MGI Symbol;Acc:MGI:5455317]	-	2	2	1	3	0	1	0	0	0.623535	0.999201	0.338232	1.09725	0	0.497296	0	0
ENSMUSG00000022949	68.4087	40.9246	9.78558	52.2608	23.2749	5.97841	2.03452	0.921931	42.8449	8.05245	2.45104	0.00203684	0.0215652	Clic6	16	92485736	92541243	+	3914	protein_coding	chloride intracellular channel 6 [Source:MGI Symbol;Acc:MGI:2146607]	-	91	34	12	59	18	5	2	1	0.877075	0.52513	0.125476	0.667113	0.297202	0.0768686	0.0261902	0.0117823
ENSMUSG00000108103	1.50349	1.20366	0.815465	0.885775	0	0	0	0	1.1021	0	2.44945	0.222262	1	Gm44081	6	112947037	112949330	+	643	lincRNA	predicted gene, 44081 [Source:MGI Symbol;Acc:MGI:5690473]	-	2	1	1	1	0	0	0	0	0.117337	0.0940151	0.0636486	0.0688267	0	0	0	0
ENSMUSG00000109358	1.50349	1.20366	0.815465	0.885775	0	0	0	0	1.1021	0	2.44945	0.222262	1	Gm44716	8	11290558	11291267	-	710	TEC	predicted gene 44716 [Source:MGI Symbol;Acc:MGI:5753292]	-	2	1	1	1	0	0	0	0	0.106264	0.0851432	0.0576423	0.0623318	0	0	0	0
ENSMUSG00000027301	1.50349	1.20366	0.815465	0.885775	0	0	0	0	1.1021	0	2.44945	0.222262	1	Oxt	2	130576173	130577054	+	537	protein_coding	oxytocin [Source:MGI Symbol;Acc:MGI:97453]	-	2	1	1	1	0	0	0	0	0.140499	0.112573	0.0762124	0.0824126	0	0	0	0
ENSMUSG00000006724	1226.09	293.694	198.158	348.996	72.4109	86.089	133.261	86.6615	516.735	94.6056	2.44922	7.34e-05	0.00170038	Cyp27b1	10	127048250	127053006	+	2574	protein_coding	cytochrome P450, family 27, subfamily b, polypeptide 1 [Source:MGI Symbol;Acc:MGI:1098274]	-	1631	244	243	394	56	72	131	94	23.9035	5.73046	3.86365	6.77416	1.40598	1.68315	2.60851	1.68411
ENSMUSG00000087604	0.751743	1.20366	2.4464	0	0	0	0	0	1.10045	0	2.44784	0.300569	1	Cdrt4os1	11	62990453	63004134	-	2866	antisense	CMT1A duplicated region transcript 4, opposite strand 1 [Source:MGI Symbol;Acc:MGI:1922134]	-	1	1	3	0	0	0	0	0	0.0131625	0.0210927	0.0428395	0	0	0	0	0
ENSMUSG00000025909	10.5244	8.42565	4.07733	12.4009	2.5861	0	2.03452	1.84386	8.85706	1.61612	2.44595	0.00386346	0.0348028	Sntg1	1	8361475	9299878	-	10908	protein_coding	syntrophin, gamma 1 [Source:MGI Symbol;Acc:MGI:1918346]	-	14	7	5	14	2	0	2	2	0.0484171	0.0387937	0.0187596	0.0568003	0.0118491	0	0.00939756	0.00845544
ENSMUSG00000083603	0	1.20366	1.63093	4.42888	0	1.19568	0	0	1.81587	0.29892	2.44443	0.186976	1	Gm14810	X	98544397	98544882	-	486	processed_pseudogene	predicted gene 14810 [Source:MGI Symbol;Acc:MGI:3705403]	-	0	1	2	5	0	1	0	0	0	0.124386	0.16842	0.455304	0	0.123812	0	0
ENSMUSG00000084372	1.50349	2.40733	1.63093	1.77155	0	1.19568	0	0	1.82832	0.29892	2.44212	0.117759	1	Gm13988	2	123273924	123274211	+	288	processed_pseudogene	predicted gene 13988 [Source:MGI Symbol;Acc:MGI:3651685]	-	2	2	2	2	0	1	0	0	0.261971	0.419803	0.284209	0.30733	0	0.208933	0	0
ENSMUSG00000103669	0	0	0.815465	3.5431	0	0	0	0	1.08964	0	2.43918	0.401741	1	2900042K21Rik	1	189210361	189211013	-	653	sense_overlapping	RIKEN cDNA 2900042K21 gene [Source:MGI Symbol;Acc:MGI:1920203]	-	0	0	1	4	0	0	0	0	0	0	0.0626739	0.271091	0	0	0	0
ENSMUSG00000106801	0	0	0.815465	3.5431	0	0	0	0	1.08964	0	2.43918	0.401741	1	Gm42852	6	17747522	17748900	-	1379	TEC	predicted gene 42852 [Source:MGI Symbol;Acc:MGI:5662989]	-	0	0	1	4	0	0	0	0	0	0	0.0296781	0.12837	0	0	0	0
ENSMUSG00000102009	0	3.61099	0	0.885775	0	0	0	0	1.12419	0	2.43834	0.402831	1	4933400F21Rik	1	89650529	89683908	-	3393	processed_transcript	RIKEN cDNA 4933400F21 gene [Source:MGI Symbol;Acc:MGI:1921653]	-	0	3	0	1	0	0	0	0	0	0.0534498	0	0.0130432	0	0	0	0
ENSMUSG00000103655	0	3.61099	0	0.885775	0	0	0	0	1.12419	0	2.43834	0.402831	1	Gm37202	3	52134047	52221997	-	361	lincRNA	predicted gene, 37202 [Source:MGI Symbol;Acc:MGI:5610430]	-	0	3	0	1	0	0	0	0	0	0.502369	0	0.122592	0	0	0	0
ENSMUSG00000030117	13.5314	8.42565	0	3.5431	2.5861	2.39136	0	0	6.37503	1.24437	2.43828	0.0700253	1	Gdf3	6	122605403	122610087	-	2423	protein_coding	growth differentiation factor 3 [Source:MGI Symbol;Acc:MGI:95686]	-	18	7	0	4	2	2	0	0	0.280243	0.174644	0	0.0730591	0.0533429	0.049668	0	0
ENSMUSG00000089951	0.751743	2.40733	4.07733	0	0	0	1.01726	0	1.8091	0.254315	2.43555	0.190126	1	Gm14435	2	176423594	176435761	+	1508	protein_coding	predicted gene 14435 [Source:MGI Symbol;Acc:MGI:3702420]	-	1	2	5	0	0	0	1	0	0.0250158	0.0801747	0.135696	0	0	0	0.0339883	0
ENSMUSG00000097833	1.50349	2.40733	2.4464	0.885775	0	0	1.01726	0	1.81075	0.254315	2.43274	0.127848	1	Gm5976	1	52503234	52504229	-	996	processed_pseudogene	predicted gene 5976 [Source:MGI Symbol;Acc:MGI:3646538]	-	2	2	3	1	0	0	1	0	0.0757507	0.121389	0.123271	0.0444333	0	0	0.0514602	0
ENSMUSG00000100215	20.2971	14.444	6.52372	7.0862	6.46526	0	1.01726	1.84386	12.0877	2.3316	2.43181	0.0037115	0.0338926	Gm8292	1	55335401	55335796	+	396	processed_pseudogene	predicted gene 8292 [Source:MGI Symbol;Acc:MGI:3648460]	-	27	12	8	8	5	0	1	2	2.57208	1.83187	0.826789	0.894052	0.815971	0	0.12943	0.232909
ENSMUSG00000045392	109.003	84.2565	113.35	116.922	29.7402	49.0229	0	0	105.883	19.6908	2.43102	0.113071	0.339663	Olfr1033	2	86020633	86045171	+	4261	protein_coding	olfactory receptor 1033 [Source:MGI Symbol;Acc:MGI:3030867]	-	145	70	139	132	23	41	0	0	1.28373	0.993104	1.33507	1.37098	0.348832	0.578992	0	0
ENSMUSG00000110416	2.25523	1.20366	0	0.885775	0	0	0	0	1.08617	0	2.431	0.30474	1	Gm19248	7	46967248	46967357	+	110	processed_pseudogene	predicted gene, 19248 [Source:MGI Symbol;Acc:MGI:5011433]	-	3	1	0	1	0	0	0	0	1.02883	0.549561	0	0.402323	0	0	0	0
ENSMUSG00000111985	2.25523	1.20366	0	0.885775	0	0	0	0	1.08617	0	2.431	0.30474	1	Gm8290	10	82008379	82008855	+	477	processed_pseudogene	predicted gene 8290 [Source:MGI Symbol;Acc:MGI:3648461]	-	3	1	0	1	0	0	0	0	0.237257	0.126733	0	0.092779	0	0	0	0
ENSMUSG00000030206	2.25523	1.20366	0	0.885775	0	0	0	0	1.08617	0	2.431	0.30474	1	Gsg1	6	135237326	135254351	-	1586	protein_coding	germ cell associated 1 [Source:MGI Symbol;Acc:MGI:1194499]	-	3	1	0	1	0	0	0	0	0.0713566	0.0381158	0	0.0279039	0	0	0	0
ENSMUSG00000109801	2.25523	1.20366	0	0.885775	0	0	0	0	1.08617	0	2.431	0.30474	1	Olfr1316	2	112126996	112134977	-	4184	protein_coding	olfactory receptor 1316 [Source:MGI Symbol;Acc:MGI:3031150]	-	3	1	0	1	0	0	0	0	0.0270487	0.0144483	0	0.0105773	0	0	0	0
ENSMUSG00000035431	2.25523	1.20366	0	0.885775	0	0	0	0	1.08617	0	2.431	0.30474	1	Sstr1	12	58211772	58214444	+	2046	protein_coding	somatostatin receptor 1 [Source:MGI Symbol;Acc:MGI:98327]	-	3	1	0	1	0	0	0	0	0.0553136	0.0295463	0	0.0216303	0	0	0	0
ENSMUSG00000085427	1.50349	1.20366	1.63093	0	0	0	0	0	1.08452	0	2.42981	0.295901	1	6430710C18Rik	2	72745846	72813717	-	2270	lincRNA	RIKEN cDNA 6430710C18 gene [Source:MGI Symbol;Acc:MGI:1923468]	-	2	1	2	0	0	0	0	0	0.0332369	0.0266307	0.0360582	0	0	0	0	0
ENSMUSG00000100908	1.50349	1.20366	1.63093	0	0	0	0	0	1.08452	0	2.42981	0.295901	1	Gm28888	1	88459683	88465558	+	316	lincRNA	predicted gene 28888 [Source:MGI Symbol;Acc:MGI:5579594]	-	2	1	2	0	0	0	0	0	0.238759	0.191303	0.259026	0	0	0	0	0
ENSMUSG00000112677	1.50349	1.20366	1.63093	0	0	0	0	0	1.08452	0	2.42981	0.295901	1	Gm48868	10	95116379	95117731	+	1353	TEC	predicted gene, 48868 [Source:MGI Symbol;Acc:MGI:6098613]	-	2	1	2	0	0	0	0	0	0.0557633	0.0446797	0.0604967	0	0	0	0	0
ENSMUSG00000067795	4.51046	4.81466	1.63093	0.885775	1.29305	0	0	0.921931	2.96046	0.553746	2.42954	0.0864917	1	4930444P10Rik	1	16065979	16093325	-	2063	protein_coding	RIKEN cDNA 4930444P10 gene [Source:MGI Symbol;Acc:MGI:1923049]	-	6	4	2	1	1	0	0	1	0.109716	0.117211	0.0396762	0.021452	0.0313257	0	0	0.0223539
ENSMUSG00000100632	2.25523	1.20366	7.33919	0.885775	0	1.19568	1.01726	0	2.92096	0.553235	2.42521	0.10121	1	9430060I03Rik	1	92933526	92950590	-	1689	antisense	RIKEN cDNA 9430060I03 gene [Source:MGI Symbol;Acc:MGI:3702484]	-	3	1	9	1	0	1	1	0	0.0670051	0.0357914	0.218078	0.0262022	0	0.0356263	0.030346	0
ENSMUSG00000085811	0	3.61099	0.815465	0	0	0	0	0	1.10661	0	2.41697	0.408384	1	Cep112it	11	108820333	108826942	+	4813	sense_intronic	centrosomal protein 112, intronic transcript [Source:MGI Symbol;Acc:MGI:3649867]	-	0	3	1	0	0	0	0	0	0	0.0376803	0.00850323	0	0	0	0	0
ENSMUSG00000070501	1.50349	1.20366	0	8.85775	1.29305	0	0	0.921931	2.89123	0.553746	2.41654	0.14854	1	Ifi214	1	173519717	173535957	-	8107	protein_coding	interferon activated gene 214 [Source:MGI Symbol;Acc:MGI:3584522]	-	2	1	0	10	1	0	0	1	0.00930649	0.00745673	0	0.0545893	0.0079715	0	0	0.00568842
ENSMUSG00000076619	2.25523	1.20366	9.78558	8.85775	0	0	3.05178	0.921931	5.52556	0.993427	2.41147	0.0454138	1	Ighj3	12	113429085	113429132	-	48	IG_J_gene	immunoglobulin heavy joining 3 [Source:MGI Symbol;Acc:MGI:4439767]	-	3	1	12	10	0	0	3	1	2.35774	1.25941	10.2315	9.21991	0	0	3.20339	0.96075
ENSMUSG00000100120	0.751743	1.20366	2.4464	2.65733	0	1.19568	0	0	1.76478	0.29892	2.41134	0.137615	1	Gm553	1	52522902	52582679	+	701	lincRNA	predicted gene 553 [Source:MGI Symbol;Acc:MGI:2685399]	-	1	1	3	3	0	1	0	0	0.0538143	0.0862364	0.175147	0.189396	0	0.0858385	0	0
ENSMUSG00000116961	2.25523	1.20366	0.815465	0	0	0	0	0	1.06859	0	2.41123	0.309801	1	AC117662.4	16	36569145	36598497	-	1172	lincRNA	novel transcript	-	3	1	1	0	0	0	0	0	0.0965628	0.0515799	0.0349198	0	0	0	0	0
ENSMUSG00000084942	1.50349	1.20366	1.63093	2.65733	0	1.19568	0	0	1.74885	0.29892	2.4017	0.131082	1	7330404K18Rik	14	20398359	20398930	+	487	antisense	RIKEN cDNA 7330404K18 gene [Source:MGI Symbol;Acc:MGI:1925395]	-	2	1	2	3	0	1	0	0	0.154923	0.124131	0.168074	0.272622	0	0.123558	0	0
ENSMUSG00000094102	0	7.22198	0	0	1.29305	0	0	0	1.8055	0.323263	2.4006	0.366605	1	Ighv9-2	12	114109001	114109430	-	351	IG_V_gene	immunoglobulin heavy variable V9-2 [Source:MGI Symbol;Acc:MGI:3643816]	-	0	6	0	0	1	0	0	0	0	1.03336	0	0	0.184117	0	0	0
ENSMUSG00000038670	48.1116	50.5539	17.1248	47.8319	12.9305	4.78272	8.13807	5.53158	40.9055	7.84573	2.39905	1.14e-06	5.9e-05	Mybpc2	7	44501699	44524656	-	3611	protein_coding	myosin binding protein C, fast-type [Source:MGI Symbol;Acc:MGI:1336170]	-	64	42	21	54	10	4	8	6	0.668603	0.703121	0.238008	0.661811	0.178967	0.066655	0.113552	0.0766259
ENSMUSG00000102526	0.751743	0	4.89279	5.31465	0	0	0	1.84386	2.7398	0.460965	2.3978	0.169557	1	Gm37785	1	185329451	185331858	+	2408	TEC	predicted gene, 37785 [Source:MGI Symbol;Acc:MGI:5611013]	-	1	0	6	6	0	0	0	2	0.0156661	0	0.101975	0.110271	0	0	0	0.0383023
ENSMUSG00000050468	0	0	2.4464	1.77155	0	0	0	0	1.05449	0	2.39735	0.403776	1	Astl	2	127338639	127357651	+	2560	protein_coding	astacin-like metalloendopeptidase (M12 family) [Source:MGI Symbol;Acc:MGI:3046414]	-	0	0	3	2	0	0	0	0	0	0	0.0479602	0.0345747	0	0	0	0
ENSMUSG00000089476	0	0	2.4464	1.77155	0	0	0	0	1.05449	0	2.39735	0.403776	1	Gm25364	11	115601656	115601762	+	107	snRNA	predicted gene, 25364 [Source:MGI Symbol;Acc:MGI:5455141]	-	0	0	3	2	0	0	0	0	0	0	1.14746	0.827207	0	0	0	0
ENSMUSG00000109935	0	0	2.4464	1.77155	0	0	0	0	1.05449	0	2.39735	0.403776	1	Gm7619	8	65131033	65132314	-	1282	processed_pseudogene	predicted gene 7619 [Source:MGI Symbol;Acc:MGI:3644741]	-	0	0	3	2	0	0	0	0	0	0	0.0957708	0.0690415	0	0	0	0
ENSMUSG00000085097	0.751743	3.61099	0	0	0	0	0	0	1.09068	0	2.39702	0.413567	1	Gm13049	4	150825733	150839575	+	757	lincRNA	predicted gene 13049 [Source:MGI Symbol;Acc:MGI:3650887]	-	1	3	0	0	0	0	0	0	0.0498334	0.239571	0	0	0	0	0	0
ENSMUSG00000101476	0.751743	3.61099	0	0	0	0	0	0	1.09068	0	2.39702	0.413567	1	Gm29570	1	13376070	13388413	+	681	antisense	predicted gene 29570 [Source:MGI Symbol;Acc:MGI:5580276]	-	1	3	0	0	0	0	0	0	0.0553948	0.266307	0	0	0	0	0	0
ENSMUSG00000070577	0.751743	3.61099	0	0	0	0	0	0	1.09068	0	2.39702	0.413567	1	Gm572	4	148643317	148671572	+	1385	protein_coding	predicted gene 572 [Source:MGI Symbol;Acc:MGI:2685418]	-	1	3	0	0	0	0	0	0	0.0272374	0.130942	0	0	0	0	0	0
ENSMUSG00000047013	3.75872	2.40733	0.815465	0	1.29305	0	0	0	1.74538	0.323263	2.39161	0.195045	1	Fbxo41	6	85469574	85502994	-	6680	protein_coding	F-box protein 41 [Source:MGI Symbol;Acc:MGI:1261912]	-	5	2	1	0	1	0	0	0	0.0282364	0.0180993	0.00612665	0	0.00967439	0	0	0
ENSMUSG00000086428	3.00697	1.20366	0	0	0	0	0	0	1.05266	0	2.38888	0.414587	1	Gm15199	10	42740539	42758660	-	542	antisense	predicted gene 15199 [Source:MGI Symbol;Acc:MGI:3705141]	-	4	1	0	0	0	0	0	0	0.278405	0.111534	0	0	0	0	0	0
ENSMUSG00000107029	3.00697	1.20366	0	0	0	0	0	0	1.05266	0	2.38888	0.414587	1	Gm43123	5	135613829	135617299	-	3471	TEC	predicted gene 43123 [Source:MGI Symbol;Acc:MGI:5663260]	-	4	1	0	0	0	0	0	0	0.0434732	0.0174162	0	0	0	0	0	0
ENSMUSG00000089837	3.00697	1.20366	0	0	0	0	0	0	1.05266	0	2.38888	0.414587	1	Npcd	15	79789675	79834237	-	1453	protein_coding	neuronal pentraxin chromo domain [Source:MGI Symbol;Acc:MGI:3845555]	-	4	1	0	0	0	0	0	0	0.103851	0.0416047	0	0	0	0	0	0
ENSMUSG00000076488	0.751743	4.81466	0.815465	0.885775	0	0	0	0.921931	1.81691	0.230483	2.38763	0.165623	1	Trbj1-6	6	41535554	41535606	+	53	TR_J_gene	T cell receptor beta joining 1-6 [Source:MGI Symbol;Acc:MGI:4439575]	-	1	4	1	1	0	0	0	1	0.711771	4.56239	0.772189	0.835011	0	0	0	0.870113
ENSMUSG00000029005	0.751743	4.81466	0.815465	0.885775	0	0	1.01726	0	1.81691	0.254315	2.38732	0.164901	1	Draxin	4	148098437	148130698	-	5200	protein_coding	dorsal inhibitory axon guidance protein [Source:MGI Symbol;Acc:MGI:1917683]	-	1	4	1	1	0	0	1	0	0.00725459	0.0465013	0.00787039	0.00851069	0	0	0.0098566	0
ENSMUSG00000104667	0.751743	4.81466	0.815465	0.885775	0	1.19568	0	0	1.81691	0.29892	2.38676	0.163578	1	Gm4961	5	30092940	30097686	+	2249	lincRNA	predicted pseudogene 4961 [Source:MGI Symbol;Acc:MGI:3645260]	-	1	4	1	1	0	1	0	0	0.0167736	0.107517	0.0181974	0.0196779	0	0.0267553	0	0
ENSMUSG00000035352	22.5523	7.22198	8.15465	19.4871	5.17221	1.19568	4.06903	0.921931	14.354	2.83971	2.38667	0.00124966	0.0151028	Ccl12	11	82101845	82103400	+	537	protein_coding	chemokine (C-C motif) ligand 12 [Source:MGI Symbol;Acc:MGI:108224]	-	30	6	10	22	4	1	4	1	2.10748	0.675438	0.762124	1.81308	0.481377	0.112054	0.381783	0.0858771
ENSMUSG00000105562	0.751743	0	1.63093	1.77155	0	0	0	0	1.03856	0	2.38523	0.308174	1	Gm43287	3	123163873	123164472	-	600	TEC	predicted gene 43287 [Source:MGI Symbol;Acc:MGI:5663424]	-	1	0	2	2	0	0	0	0	0.0628731	0	0.13642	0.147519	0	0	0	0
ENSMUSG00000059301	0.751743	0	1.63093	1.77155	0	0	0	0	1.03856	0	2.38523	0.308174	1	Gm5434	12	36090379	36091829	+	1451	transcribed_processed_pseudogene	predicted gene 5434 [Source:MGI Symbol;Acc:MGI:3646221]	-	1	0	2	2	0	0	0	0	0.0259985	0	0.0564108	0.0610001	0	0	0	0
ENSMUSG00000101361	0.751743	0	1.63093	1.77155	0	0	0	0	1.03856	0	2.38523	0.308174	1	Gm7356	17	14057225	14059531	-	1603	protein_coding	predicted gene 7356 [Source:MGI Symbol;Acc:MGI:3646178]	-	1	0	2	2	0	0	0	0	0.0235333	0	0.0510618	0.0552159	0	0	0	0
ENSMUSG00000036790	0	2.40733	2.4464	7.0862	0	2.39136	0	0	2.98498	0.597841	2.38368	0.164304	1	Slitrk2	X	66649318	66661393	+	8080	protein_coding	SLIT and NTRK-like family, member 2 [Source:MGI Symbol;Acc:MGI:2679449]	-	0	2	3	8	0	2	0	0	0	0.0149633	0.0151953	0.0438174	0	0.0148943	0	0
ENSMUSG00000109502	14.2831	18.055	12.232	23.9159	10.3444	3.58704	0	0	17.1215	3.48287	2.38361	0.00432912	0.0375784	Gm18672	7	28235651	28235920	-	270	processed_pseudogene	predicted gene, 18672 [Source:MGI Symbol;Acc:MGI:5010857]	-	19	15	15	27	8	3	0	0	2.65464	3.35843	2.27367	4.42556	1.91481	0.668586	0	0
ENSMUSG00000076538	15.7866	3.61099	1.63093	1.77155	1.29305	1.19568	2.03452	0	5.70002	1.13081	2.38153	0.0475455	1	Igkv13-84	6	68939602	68940067	+	347	IG_V_gene	immunoglobulin kappa chain variable 13-84 [Source:MGI Symbol;Acc:MGI:96514]	-	21	3	2	2	1	1	2	0	2.283	0.522637	0.235885	0.255075	0.186239	0.173409	0.295414	0
ENSMUSG00000042200	2.25523	1.20366	1.63093	1.77155	0	0	1.01726	0	1.71534	0.254315	2.38134	0.135406	1	Cdrt4	11	62951193	62993095	+	723	protein_coding	CMT1A duplicated region transcript 4 [Source:MGI Symbol;Acc:MGI:1913588]	-	3	1	2	2	0	0	1	0	0.156531	0.0836123	0.113212	0.122422	0	0	0.0708912	0
ENSMUSG00000108668	1.50349	0	0	2.65733	0	0	0	0	1.0402	0	2.37925	0.408632	1	Gm32816	7	128462068	128475571	+	1539	processed_transcript	predicted gene, 32816 [Source:MGI Symbol;Acc:MGI:5591975]	-	2	0	0	3	0	0	0	0	0.0490239	0	0	0.0862682	0	0	0	0
ENSMUSG00000107044	1.50349	0	0	2.65733	0	0	0	0	1.0402	0	2.37925	0.408632	1	Gm43086	5	90832328	90835951	+	2657	lincRNA	predicted gene 43086 [Source:MGI Symbol;Acc:MGI:5663223]	-	2	0	0	3	0	0	0	0	0.0283958	0	0	0.0499687	0	0	0	0
ENSMUSG00000076839	1.50349	0	0	2.65733	0	0	0	0	1.0402	0	2.37925	0.408632	1	Trav13-1	14	53545014	53545525	+	331	TR_V_gene	T cell receptor alpha variable 13-1 [Source:MGI Symbol;Acc:MGI:4439904]	-	2	0	0	3	0	0	0	0	0.227939	0	0	0.401108	0	0	0	0
ENSMUSG00000091834	2.25523	4.81466	0	0	0	0	1.01726	0	1.76747	0.254315	2.37752	0.271099	1	Gm17177	13	3082188	3123373	+	997	transcribed_unprocessed_pseudogene	predicted gene 17177 [Source:MGI Symbol;Acc:MGI:4938004]	-	3	4	0	0	0	0	1	0	0.113512	0.242534	0	0	0	0	0.0514085	0
ENSMUSG00000022375	3.00697	1.20366	0	2.65733	0	0	0	0.921931	1.71699	0.230483	2.37734	0.19589	1	Lrrc6	15	66379858	66500910	-	2084	protein_coding	leucine rich repeat containing 6 (testis) [Source:MGI Symbol;Acc:MGI:1859553]	-	4	1	0	3	0	0	0	1	0.0724066	0.0290075	0	0.0637076	0	0	0	0.0221286
ENSMUSG00000103098	0	0	3.26186	0.885775	0	0	0	0	1.03691	0	2.37531	0.41886	1	Gm37559	1	165613059	165613890	-	832	processed_pseudogene	predicted gene, 37559 [Source:MGI Symbol;Acc:MGI:5610787]	-	0	0	4	1	0	0	0	0	0	0	0.19676	0.0531918	0	0	0	0
ENSMUSG00000102563	0	0	3.26186	0.885775	0	0	0	0	1.03691	0	2.37531	0.41886	1	Gm37695	11	44610837	44617016	-	530	TEC	predicted gene, 37695 [Source:MGI Symbol;Acc:MGI:5610923]	-	0	0	4	1	0	0	0	0	0	0	0.308876	0.0835011	0	0	0	0
ENSMUSG00000090159	0	0	3.26186	0.885775	0	0	0	0	1.03691	0	2.37531	0.41886	1	Gm8580	10	93665383	93665846	-	464	processed_pseudogene	predicted gene 8580 [Source:MGI Symbol;Acc:MGI:3647055]	-	0	0	4	1	0	0	0	0	0	0	0.352811	0.0953784	0	0	0	0
ENSMUSG00000078497	0	0	3.26186	0.885775	0	0	0	0	1.03691	0	2.37531	0.41886	1	Zfp978	4	147361303	147391004	+	1287	protein_coding	zinc finger protein 978 [Source:MGI Symbol;Acc:MGI:3701123]	zf-C2H2	0	0	4	1	0	0	0	0	0	0	0.127198	0.0343866	0	0	0	0
ENSMUSG00000040495	0	3.61099	0.815465	2.65733	1.29305	0	0	0	1.77095	0.323263	2.3712	0.200361	1	Chrm4	2	91927249	91928688	+	1440	protein_coding	cholinergic receptor, muscarinic 4 [Source:MGI Symbol;Acc:MGI:88399]	-	0	3	1	3	1	0	0	0	0	0.125941	0.0284209	0.0921991	0.0448784	0	0	0
ENSMUSG00000057818	3.00697	1.20366	0.815465	1.77155	0	0	1.01726	0	1.69941	0.254315	2.36994	0.14911	1	1600029O15Rik	9	58202897	58208808	+	1809	transcribed_processed_pseudogene	RIKEN cDNA 1600029O15 gene [Source:MGI Symbol;Acc:MGI:3045362]	-	4	1	1	2	0	0	1	0	0.0834137	0.0334172	0.0226236	0.0489282	0	0	0.028333	0
ENSMUSG00000038045	4.51046	4.81466	12.232	11.5151	0	2.39136	2.03452	1.84386	8.26804	1.56744	2.36808	0.0066098	0.0508673	Sult6b1	17	78883938	78906992	-	2125	protein_coding	sulfotransferase family, cytosolic, 6B, member 1 [Source:MGI Symbol;Acc:MGI:1920921]	-	6	4	15	13	0	2	2	2	0.106514	0.113791	0.28889	0.27074	0	0.0566332	0.0482394	0.0434033
ENSMUSG00000020738	1038.91	109.533	821.989	790.112	149.994	92.0675	187.176	106.022	690.136	133.815	2.36709	0.000223362	0.00405548	Sumo2	11	115523102	115536276	-	1736	protein_coding	small ubiquitin-like modifier 2 [Source:MGI Symbol;Acc:MGI:2158813]	-	1382	91	1008	892	116	77	184	115	30.0313	3.16884	23.7635	22.7396	4.31825	2.66895	5.43248	3.05492
ENSMUSG00000074996	1.50349	0	0.815465	1.77155	0	0	0	0	1.02263	0	2.36655	0.313056	1	Olfr199	16	59214134	59219767	-	2728	protein_coding	olfactory receptor 199 [Source:MGI Symbol;Acc:MGI:3030033]	-	2	0	1	2	0	0	0	0	0.0276568	0	0.0150022	0.0324454	0	0	0	0
ENSMUSG00000049160	2.25523	2.40733	0	6.20043	0	0	0	1.84386	2.71575	0.460965	2.36426	0.169734	1	Tex50	1	161154558	161159314	-	1192	protein_coding	testis expressed 50 [Source:MGI Symbol;Acc:MGI:1922183]	-	3	2	0	7	0	0	0	2	0.0949426	0.101429	0	0.25989	0	0	0	0.0773758
ENSMUSG00000074196	0.751743	0	2.4464	0.885775	0	0	0	0	1.02098	0	2.36413	0.322909	1	Clca4c-ps	3	144861826	144896011	-	3037	transcribed_unprocessed_pseudogene	chloride channel accessory 4C, pseudogene [Source:MGI Symbol;Acc:MGI:3643218]	-	1	0	3	1	0	0	0	0	0.0124214	0	0.0404274	0.0145721	0	0	0	0
ENSMUSG00000106621	0.751743	0	2.4464	0.885775	0	0	0	0	1.02098	0	2.36413	0.322909	1	Gm42752	3	37838468	37839573	+	1106	TEC	predicted gene 42752 [Source:MGI Symbol;Acc:MGI:5662889]	-	1	0	3	1	0	0	0	0	0.0341084	0	0.111011	0.0400141	0	0	0	0
ENSMUSG00000076269	0.751743	0	2.4464	0.885775	0	0	0	0	1.02098	0	2.36413	0.322909	1	Mir374b	X	103573060	103573154	-	95	miRNA	microRNA 374b [Source:MGI Symbol;Acc:MGI:3629958]	-	1	0	3	1	0	0	0	0	0.397093	0	1.2924	0.465848	0	0	0	0
ENSMUSG00000116864	0.751743	0	2.4464	3.5431	1.29305	0	0	0	1.68531	0.323263	2.36196	0.194848	1	AC154306.1	17	16669156	16670186	-	1031	processed_pseudogene	myeloblastosis oncogene-like 2 (Mybl2), pseudogene	-	1	0	3	4	1	0	0	0	0.0365896	0	0.119086	0.1717	0.0626818	0	0	0
ENSMUSG00000098210	0.751743	0	2.4464	3.5431	0	0	0	0.921931	1.68531	0.230483	2.36148	0.199255	1	Gm5224	17	22734963	22735380	+	350	processed_pseudogene	predicted pseudogene 5224 [Source:MGI Symbol;Acc:MGI:3647439]	-	1	0	3	4	0	0	0	1	0.107782	0	0.350795	0.505778	0	0	0	0.13176
ENSMUSG00000065219	0.751743	3.61099	0	2.65733	0	0	1.01726	0	1.75502	0.254315	2.3603	0.205355	1	Snord32a	7	45127382	45127464	-	83	snoRNA	small nucleolar RNA, C/D box 32A [Source:MGI Symbol;Acc:MGI:1351324]	-	1	3	0	3	0	0	1	0	0.454504	2.185	0	1.5996	0	0	0.617522	0
ENSMUSG00000113368	3.00697	1.20366	1.63093	0.885775	1.29305	0	0	0	1.68184	0.323263	2.35946	0.14843	1	Gm10054	12	17233612	17234042	+	431	processed_pseudogene	predicted gene 10054 [Source:MGI Symbol;Acc:MGI:3708564]	-	4	1	2	1	1	0	0	0	0.350105	0.140259	0.189912	0.102681	0.149942	0	0	0
ENSMUSG00000094151	22.5523	16.8513	7.33919	15.0582	1.29305	7.17409	0	3.68772	15.4502	3.03872	2.3579	0.00146263	0.0169725	Gm7233	14	43179867	43187988	+	1761	protein_coding	predicted gene 7233 [Source:MGI Symbol;Acc:MGI:3648176]	-	30	14	9	17	1	6	0	4	0.642655	0.480593	0.209162	0.427226	0.0366978	0.205018	0	0.10475
ENSMUSG00000110476	6.76569	1.20366	2.4464	5.31465	0	0	1.01726	1.84386	3.9326	0.71528	2.35743	0.0601103	1	4930422C21Rik	8	116181451	116187369	-	2362	lincRNA	RIKEN cDNA 4930422C21 gene [Source:MGI Symbol;Acc:MGI:1923031]	-	9	1	3	6	0	0	1	2	0.14374	0.0255934	0.0519806	0.112419	0	0	0.0216995	0.0390483
ENSMUSG00000110737	0	3.61099	1.63093	1.77155	0	1.19568	0	0	1.75337	0.29892	2.35693	0.19469	1	4930444F02Rik	10	18796806	18831930	-	6871	lincRNA	RIKEN cDNA 4930444F02 gene [Source:MGI Symbol;Acc:MGI:1921218]	-	0	3	2	2	0	1	0	0	0	0.0263943	0.0119127	0.0128818	0	0.0087575	0	0
ENSMUSG00000086251	0	3.61099	1.63093	1.77155	0	1.19568	0	0	1.75337	0.29892	2.35693	0.19469	1	Gm12694	4	94979203	95028544	+	748	antisense	predicted gene 12694 [Source:MGI Symbol;Acc:MGI:3651291]	-	0	3	2	2	0	1	0	0	0	0.242453	0.109428	0.11833	0	0.0804449	0	0
ENSMUSG00000092083	7.51743	9.62931	8.15465	14.1724	3.87916	1.19568	1.01726	1.84386	9.86845	1.98399	2.35377	0.00197873	0.0211061	Kcnb2	1	15287254	15723750	+	15165	protein_coding	potassium voltage gated channel, Shab-related subfamily, member 2 [Source:MGI Symbol;Acc:MGI:99632]	-	10	8	10	16	3	1	1	2	0.0248756	0.0318901	0.0269872	0.0466923	0.0127844	0.00396787	0.00337978	0.0060819
ENSMUSG00000044678	2.25523	1.20366	3.26186	0	1.29305	0	0	0	1.68019	0.323263	2.3532	0.196121	1	Ly6k	15	74796874	74799986	-	829	protein_coding	lymphocyte antigen 6 complex, locus K [Source:MGI Symbol;Acc:MGI:1923736]	-	3	1	4	0	1	0	0	0	0.136516	0.0729212	0.197472	0	0.0779553	0	0	0
ENSMUSG00000054757	102.989	13.2403	14.6784	24.8017	7.75831	3.58704	7.12081	11.9851	38.9273	7.61282	2.34994	0.000863958	0.0112909	Akr1c20	13	4486849	4523345	-	1859	protein_coding	aldo-keto reductase family 1, member C20 [Source:MGI Symbol;Acc:MGI:2151104]	-	137	11	18	28	6	3	7	13	2.78008	0.357702	0.396271	0.666571	0.20858	0.0971051	0.192996	0.322489
ENSMUSG00000040405	2105.63	724.606	375.114	992.954	60.7735	33.4791	316.367	413.025	1049.58	205.911	2.34879	0.00840814	0.0607241	Havcr1	11	46735080	46779578	+	2311	protein_coding	hepatitis A virus cellular receptor 1 [Source:MGI Symbol;Acc:MGI:2159680]	-	2801	602	460	1121	47	28	311	448	45.7224	15.7473	8.14625	21.4671	1.31431	0.729051	6.89749	8.93984
ENSMUSG00000028715	14017	7094.4	4378.23	7810.77	3533.91	2206.03	148.52	658.258	8325.1	1636.68	2.34682	0.0076516	0.0567469	Cyp4a14	4	115486200	115496142	-	2601	protein_coding	cytochrome P450, family 4, subfamily a, polypeptide 14 [Source:MGI Symbol;Acc:MGI:1096550]	-	18646	5894	5369	8818	2733	1845	146	714	270.434	136.987	84.4798	150.037	67.9046	42.6831	2.87702	12.6593
ENSMUSG00000097857	1.50349	0	1.63093	0.885775	0	0	0	0	1.00505	0	2.34627	0.318481	1	Gm26603	2	52859723	52863516	-	2861	lincRNA	predicted gene, 26603 [Source:MGI Symbol;Acc:MGI:5477097]	-	2	0	2	1	0	0	0	0	0.0263711	0	0.0286096	0.0154686	0	0	0	0
ENSMUSG00000087242	0	3.61099	3.26186	8.85775	0	0	1.01726	1.84386	3.93265	0.71528	2.34544	0.105844	1	C78197	11	68192193	68196153	-	3417	antisense	expressed sequence C78197 [Source:MGI Symbol;Acc:MGI:2144636]	-	0	3	4	10	0	0	1	2	0	0.0530744	0.0479087	0.129516	0	0	0.0149998	0.0269921
ENSMUSG00000079014	7.51743	1.20366	0.815465	1.77155	2.5861	0	0	0	2.82703	0.646526	2.34514	0.144474	1	Serpina3i	12	104263122	104269372	+	2224	protein_coding	serine (or cysteine) peptidase inhibitor, clade A, member 3I [Source:MGI Symbol;Acc:MGI:2182841]	-	10	1	1	2	2	0	0	0	0.169622	0.0271815	0.018402	0.0397982	0.0581159	0	0	0
ENSMUSG00000108229	0	2.40733	0	1.77155	0	0	0	0	1.04472	0	2.34336	0.421771	1	1700102F20Rik	6	140309071	140309740	+	670	TEC	RIKEN cDNA 1700102F20 gene [Source:MGI Symbol;Acc:MGI:1920827]	-	0	2	0	2	0	0	0	0	0	0.180453	0	0.132106	0	0	0	0
ENSMUSG00000102599	0	2.40733	0	1.77155	0	0	0	0	1.04472	0	2.34336	0.421771	1	Gm38386	2	6479690	6483110	+	3421	TEC	predicted gene, 38386 [Source:MGI Symbol;Acc:MGI:5611614]	-	0	2	0	2	0	0	0	0	0	0.0353415	0	0.0258729	0	0	0	0
ENSMUSG00000105941	0	2.40733	0	1.77155	0	0	0	0	1.04472	0	2.34336	0.421771	1	Gm42809	3	89912916	89914053	+	1138	antisense	predicted gene 42809 [Source:MGI Symbol;Acc:MGI:5662946]	-	0	2	0	2	0	0	0	0	0	0.106242	0	0.0777778	0	0	0	0
ENSMUSG00000076668	0	2.40733	0	1.77155	0	0	0	0	1.04472	0	2.34336	0.421771	1	Ighv7-4	12	114222788	114223328	-	437	IG_V_gene	immunoglobulin heavy variable 7-4 [Source:MGI Symbol;Acc:MGI:4439763]	-	0	2	0	2	0	0	0	0	0	0.276667	0	0.202543	0	0	0	0
ENSMUSG00000074092	1.50349	0	2.4464	2.65733	1.29305	0	0	0	1.6518	0.323263	2.34125	0.184377	1	Gm6181	7	52755465	52755728	+	264	processed_pseudogene	predicted pseudogene 6181 [Source:MGI Symbol;Acc:MGI:3646422]	-	2	0	3	3	1	0	0	0	0.285787	0	0.465069	0.502904	0.244791	0	0	0
ENSMUSG00000086824	5.2622	3.61099	1.63093	0.885775	2.5861	0	0	0	2.84748	0.646526	2.33882	0.122513	1	4930448D08Rik	18	69969677	69972366	+	1247	antisense	RIKEN cDNA 4930448D08 gene [Source:MGI Symbol;Acc:MGI:1921921]	-	7	3	2	1	2	0	0	0	0.211762	0.145433	0.0656392	0.0354896	0.103649	0	0	0
ENSMUSG00000087455	2.25523	0	0	1.77155	0	0	0	0	1.0067	0	2.33725	0.420138	1	5330411J11Rik	2	59382502	59387471	-	1813	processed_transcript	RIKEN cDNA 5330411J11 gene [Source:MGI Symbol;Acc:MGI:1923926]	-	3	0	0	2	0	0	0	0	0.0624223	0	0	0.0488203	0	0	0	0
ENSMUSG00000037346	2.25523	0	0	1.77155	0	0	0	0	1.0067	0	2.33725	0.420138	1	Hrh4	18	13006990	13022882	+	1537	protein_coding	histamine receptor H4 [Source:MGI Symbol;Acc:MGI:2429635]	-	3	0	0	2	0	0	0	0	0.0736315	0	0	0.057587	0	0	0	0
ENSMUSG00000051599	0.751743	0	3.26186	0	0	0	0	0	1.0034	0	2.33302	0.43033	1	Pcdhb2	18	37294812	37297624	+	2813	protein_coding	protocadherin beta 2 [Source:MGI Symbol;Acc:MGI:2136735]	-	1	0	4	0	0	0	0	0	0.0134105	0	0.0581956	0	0	0	0	0
ENSMUSG00000026069	36.8354	67.4052	44.0351	52.2608	9.05137	14.3482	10.1726	6.45351	50.1341	10.0064	2.33121	1.19e-09	1.91e-07	Il1rl1	1	40429570	40465415	+	6894	protein_coding	interleukin 1 receptor-like 1 [Source:MGI Symbol;Acc:MGI:98427]	-	49	56	54	59	7	12	10	7	0.268127	0.491049	0.320569	0.378747	0.0656186	0.104739	0.0743463	0.0468251
ENSMUSG00000085573	3.00697	4.81466	4.89279	12.4009	0	0	0	4.60965	6.27882	1.15241	2.32189	0.0496516	1	Gm15418	8	11187755	11204503	+	677	antisense	predicted gene 15418 [Source:MGI Symbol;Acc:MGI:3705275]	-	4	4	6	14	0	0	0	5	0.222888	0.357174	0.362712	0.915182	0	0	0	0.340591
ENSMUSG00000109675	3.75872	4.81466	5.70826	2.65733	0	3.58704	0	0	4.23474	0.896761	2.3191	0.062398	1	Nxpe1-ps	9	48418321	48431959	+	1806	transcribed_unprocessed_pseudogene	neurexophilin and PC-esterase domain family, member 1, pseudogene [Source:MGI Symbol;Acc:MGI:3646632]	-	5	4	7	3	0	3	0	0	0.10444	0.133891	0.158628	0.0735142	0	0.0999548	0	0
ENSMUSG00000041703	1.50349	1.20366	0	7.97198	0	0	1.01726	0.921931	2.66978	0.484797	2.3182	0.167299	1	Zic5	14	122456795	122465677	-	4889	protein_coding	zinc finger protein of the cerebellum 5 [Source:MGI Symbol;Acc:MGI:1929518]	zf-C2H2	2	1	0	9	0	0	1	1	0.0154321	0.0123648	0	0.0814686	0	0	0.0104836	0.0094326
ENSMUSG00000074361	15.7866	30.0916	13.8629	29.2306	6.46526	4.78272	4.06903	2.76579	22.2429	4.5207	2.31803	2.8e-05	0.000793299	C5ar2	7	16234585	16244154	-	3561	protein_coding	complement component 5a receptor 2 [Source:MGI Symbol;Acc:MGI:2442013]	-	21	25	17	33	5	4	4	3	0.222466	0.424401	0.195378	0.410119	0.0907398	0.0675909	0.0575729	0.0388509
ENSMUSG00000101502	3.00697	0	0.815465	2.65733	0	1.19568	0	0	1.61994	0.29892	2.31645	0.204531	1	Rpl7a-ps10	9	97179179	97179976	+	798	processed_pseudogene	ribosomal protein L7A, pseudogene 10 [Source:MGI Symbol;Acc:MGI:3647131]	-	4	0	1	3	0	1	0	0	0.189092	0	0.0512858	0.166374	0	0.0754045	0	0
ENSMUSG00000099061	1.50349	0	2.4464	0	0	0	0	0	0.987471	0	2.31322	0.426849	1	Gm28050	5	106500894	106574718	-	984	lincRNA	predicted gene, 28050 [Source:MGI Symbol;Acc:MGI:5547786]	-	2	0	3	0	0	0	0	0	0.0766745	0	0.124775	0	0	0	0	0
ENSMUSG00000074179	571.325	228.696	95.4094	185.127	45.2568	63.3711	51.8802	57.1597	270.139	54.417	2.31197	2.25e-07	1.56e-05	Gm10639	9	78289923	78305525	+	1074	protein_coding	predicted gene 10639 [Source:MGI Symbol;Acc:MGI:3704339]	-	760	190	117	209	35	53	51	62	26.6947	10.6944	4.45842	8.61212	2.10603	2.96942	2.43386	2.66219
ENSMUSG00000039079	3.00697	0	1.63093	1.77155	1.29305	0	0	0	1.60236	0.323263	2.30672	0.19516	1	Trhr2	8	122356967	122360746	-	1340	protein_coding	thyrotropin releasing hormone receptor 2 [Source:MGI Symbol;Acc:MGI:2177284]	-	4	0	2	2	1	0	0	0	0.112609	0	0.0610836	0.0660531	0.0482275	0	0	0
ENSMUSG00000095583	16.5384	13.2403	4.07733	4.42888	2.5861	1.19568	4.06903	0	9.57122	1.96271	2.30432	0.0115738	0.0758898	Ighv14-2	12	113994469	113994898	-	351	IG_V_gene	immunoglobulin heavy variable 14-2 [Source:MGI Symbol;Acc:MGI:4439607]	-	22	11	5	5	2	1	4	0	2.36446	1.8945	0.582992	0.630421	0.368233	0.171432	0.584095	0
ENSMUSG00000048458	135.314	90.2748	40.7733	96.5495	19.3958	16.7395	16.2761	21.2044	90.7279	18.404	2.30048	2.52e-09	3.61e-07	Inka2	3	105704599	105720842	+	4781	protein_coding	inka box actin regulator 2 [Source:MGI Symbol;Acc:MGI:1923497]	-	180	75	50	109	15	14	16	23	1.42027	0.948311	0.428007	1.00896	0.202755	0.176201	0.171527	0.221851
ENSMUSG00000028965	15.0349	7.22198	7.33919	7.97198	3.87916	1.19568	1.01726	1.84386	9.392	1.98399	2.30016	0.00326598	0.0307195	Tnfrsf9	4	150914562	150946102	+	2722	protein_coding	tumor necrosis factor receptor superfamily, member 9 [Source:MGI Symbol;Acc:MGI:1101059]	-	20	6	9	9	3	1	1	2	0.277178	0.133251	0.135318	0.146326	0.0712251	0.0221061	0.0188297	0.0338839
ENSMUSG00000026247	2.25523	3.61099	0.815465	0	1.29305	0	0	0	1.67042	0.323263	2.2985	0.213963	1	Ecel1	1	87147655	87156521	-	3500	protein_coding	endothelin converting enzyme-like 1 [Source:MGI Symbol;Acc:MGI:1343461]	-	3	3	1	0	1	0	0	0	0.0323347	0.0518157	0.0116932	0	0.0184643	0	0	0
ENSMUSG00000076749	2.25523	1.20366	5.70826	6.20043	0	0	2.03452	0.921931	3.84189	0.739112	2.29825	0.0675817	1	Tcrg-C1	13	19214103	19217024	+	924	TR_C_gene	T cell receptor gamma, constant 1 [Source:MGI Symbol;Acc:MGI:98625]	-	3	1	7	7	0	0	2	1	0.12248	0.0654239	0.310046	0.335269	0	0	0.11094	0.0499091
ENSMUSG00000062638	0	2.40733	1.63093	0	0	0	0	0	1.00956	0	2.29788	0.434041	1	Btnl1	17	34377132	34385776	+	1861	protein_coding	butyrophilin-like 1 [Source:MGI Symbol;Acc:MGI:1932027]	-	0	2	2	0	0	0	0	0	0	0.0649669	0.0439828	0	0	0	0	0
ENSMUSG00000047034	3.00697	0	0	0.885775	0	0	0	0	0.973187	0	2.29315	0.441179	1	Ankrd33	15	101115755	101120040	+	1836	protein_coding	ankyrin repeat domain 33 [Source:MGI Symbol;Acc:MGI:2443398]	-	4	0	0	1	0	0	0	0	0.0821871	0	0	0.0241043	0	0	0	0
ENSMUSG00000067231	3.00697	0	0	0.885775	0	0	0	0	0.973187	0	2.29315	0.441179	1	Cyp2c65	19	39061015	39093944	+	1928	protein_coding	cytochrome P450, family 2, subfamily c, polypeptide 65 [Source:MGI Symbol;Acc:MGI:1919553]	-	4	0	0	1	0	0	0	0	0.0782653	0	0	0.0229541	0	0	0	0
ENSMUSG00000093342	3.00697	0	0	0.885775	0	0	0	0	0.973187	0	2.29315	0.441179	1	Gm26119	18	8698253	8698356	-	104	miRNA	predicted gene, 26119 [Source:MGI Symbol;Acc:MGI:5455896]	-	4	0	0	1	0	0	0	0	1.45092	0	0	0.425534	0	0	0	0
ENSMUSG00000113074	3.00697	0	0	0.885775	0	0	0	0	0.973187	0	2.29315	0.441179	1	Gm3772	13	70021959	70119949	+	1887	lincRNA	predicted gene 3772 [Source:MGI Symbol;Acc:MGI:3781946]	-	4	0	0	1	0	0	0	0	0.0799658	0	0	0.0234529	0	0	0	0
ENSMUSG00000085295	2.25523	0	1.63093	0	0	0	0	0	0.97154	0	2.29236	0.432632	1	4930430E12Rik	4	6352105	6357530	-	1135	antisense	RIKEN cDNA 4930430E12 gene [Source:MGI Symbol;Acc:MGI:1918889]	-	3	0	2	0	0	0	0	0	0.0997106	0	0.0721164	0	0	0	0	0
ENSMUSG00000085398	2.25523	0	1.63093	0	0	0	0	0	0.97154	0	2.29236	0.432632	1	4931406G06Rik	16	91044656	91056677	+	1252	antisense	RIKEN cDNA 4931406G06 gene [Source:MGI Symbol;Acc:MGI:1918228]	-	3	0	2	0	0	0	0	0	0.0903926	0	0.0653771	0	0	0	0	0
ENSMUSG00000086913	2.25523	0	1.63093	0	0	0	0	0	0.97154	0	2.29236	0.432632	1	Gm14019	2	121865781	121866717	-	403	antisense	predicted gene 14019 [Source:MGI Symbol;Acc:MGI:3651448]	-	3	0	2	0	0	0	0	0	0.280823	0	0.203107	0	0	0	0	0
ENSMUSG00000096766	2.25523	0	1.63093	0	0	0	0	0	0.97154	0	2.29236	0.432632	1	Gm23793	10	130557348	130557464	-	117	snRNA	predicted gene, 23793 [Source:MGI Symbol;Acc:MGI:5453570]	-	3	0	2	0	0	0	0	0	0.967278	0	0.69959	0	0	0	0	0
ENSMUSG00000111362	2.25523	0	1.63093	0	0	0	0	0	0.97154	0	2.29236	0.432632	1	Gm47389	10	44715558	44717165	+	646	lincRNA	predicted gene, 47389 [Source:MGI Symbol;Acc:MGI:6096310]	-	3	0	2	0	0	0	0	0	0.175188	0	0.126706	0	0	0	0	0
ENSMUSG00000086015	7.51743	6.01832	3.26186	3.5431	0	0	1.01726	2.76579	5.08518	0.945763	2.28788	0.034355	1	4833417C18Rik	11	95858865	95861044	+	1269	processed_transcript	RIKEN cDNA 4833417C18 gene [Source:MGI Symbol;Acc:MGI:1921156]	-	10	5	4	4	0	0	1	3	0.297272	0.238186	0.129002	0.139497	0	0	0.0403895	0.109021
ENSMUSG00000081044	0.751743	2.40733	0	0.885775	0	0	0	0	1.01121	0	2.28708	0.347696	1	AU015836	X	93968659	93975470	+	3335	protein_coding	expressed sequence AU015836 [Source:MGI Symbol;Acc:MGI:2147954]	-	1	2	0	1	0	0	0	0	0.0113115	0.0362529	0	0.01327	0	0	0	0
ENSMUSG00000112242	0.751743	2.40733	0	0.885775	0	0	0	0	1.01121	0	2.28708	0.347696	1	Gm10747	10	117043746	117045101	+	1014	lincRNA	predicted gene 10747 [Source:MGI Symbol;Acc:MGI:3641810]	-	1	2	0	1	0	0	0	0	0.037203	0.119234	0	0.0436445	0	0	0	0
ENSMUSG00000086096	0.751743	2.40733	0	0.885775	0	0	0	0	1.01121	0	2.28708	0.347696	1	Gm12688	4	99653607	99654983	-	701	lincRNA	predicted gene 12688 [Source:MGI Symbol;Acc:MGI:3650434]	-	1	2	0	1	0	0	0	0	0.0538143	0.172473	0	0.0631321	0	0	0	0
ENSMUSG00000105954	35.3319	31.2953	23.6485	52.2608	3.87916	10.7611	7.12081	7.37544	35.6341	7.28414	2.2839	4.28e-07	2.65e-05	Gm42793	5	104435121	104436372	+	1252	TEC	predicted gene 42793 [Source:MGI Symbol;Acc:MGI:5662930]	-	47	26	29	59	3	9	7	8	1.41615	1.25539	0.947967	2.08553	0.154852	0.432552	0.286566	0.294671
ENSMUSG00000065089	0	2.40733	3.26186	0.885775	0	1.19568	0	0	1.63874	0.29892	2.28227	0.222703	1	Gm26493	8	95746060	95746195	-	136	snoRNA	predicted gene, 26493 [Source:MGI Symbol;Acc:MGI:5456270]	-	0	2	4	1	0	1	0	0	0	0.888995	1.20371	0.325409	0	0.442447	0	0
ENSMUSG00000106157	4.51046	2.40733	7.33919	1.77155	2.5861	0	0	0.921931	4.00713	0.877009	2.28209	0.063678	1	4930555A03Rik	3	151294126	151296641	+	1933	lincRNA	RIKEN cDNA 4930555A03 gene [Source:MGI Symbol;Acc:MGI:1922587]	-	6	2	9	2	2	0	0	1	0.117094	0.062547	0.190551	0.0457895	0.0668649	0	0	0.0238572
ENSMUSG00000074300	2.25523	1.20366	4.07733	7.0862	0	0	0	2.76579	3.65561	0.691448	2.27214	0.0988719	1	BC030870	8	65085613	65129563	-	1507	protein_coding	cDNA sequence BC030870 [Source:MGI Symbol;Acc:MGI:3039572]	-	3	1	5	8	0	0	0	3	0.0750973	0.0401139	0.135786	0.234933	0	0	0	0.0918036
ENSMUSG00000047884	1.50349	1.20366	4.89279	2.65733	0	0	1.01726	0.921931	2.56432	0.484797	2.26886	0.112904	1	Klk9	7	43791891	43796757	+	1476	protein_coding	kallikrein related-peptidase 9 [Source:MGI Symbol;Acc:MGI:1921082]	-	2	1	6	3	0	0	1	1	0.0511163	0.0409564	0.166366	0.0899504	0	0	0.0347251	0.0312439
ENSMUSG00000085113	0.751743	2.40733	0.815465	0	0	0	0	0	0.993634	0	2.26501	0.353598	1	B130011K05Rik	11	63413169	63417888	+	3270	lincRNA	RIKEN cDNA B130011K05 gene [Source:MGI Symbol;Acc:MGI:2443995]	-	1	2	1	0	0	0	0	0	0.0115363	0.0369735	0.0125156	0	0	0	0	0
ENSMUSG00000051095	0.751743	2.40733	0.815465	0	0	0	0	0	0.993634	0	2.26501	0.353598	1	Olfr986	9	40180920	40190134	+	3487	protein_coding	olfactory receptor 986 [Source:MGI Symbol;Acc:MGI:3030820]	-	1	2	1	0	0	0	0	0	0.0108184	0.0346726	0.0117367	0	0	0	0	0
ENSMUSG00000076925	0.751743	2.40733	0.815465	0	0	0	0	0	0.993634	0	2.26501	0.353598	1	Traj3	14	54217292	54217357	+	66	TR_J_gene	T cell receptor alpha joining 3 [Source:MGI Symbol;Acc:MGI:4439840]	-	1	2	1	0	0	0	0	0	0.571574	1.83187	0.620091	0	0	0	0	0
ENSMUSG00000090303	0.751743	2.40733	0.815465	0	0	0	0	0	0.993634	0	2.26501	0.353598	1	Vmn2r-ps3	3	64053031	64055610	-	1101	unprocessed_pseudogene	vomeronasal 2, receptor, pseudogene 3 [Source:MGI Symbol;Acc:MGI:3757653]	-	1	2	1	0	0	0	0	0	0.0342633	0.109812	0.0371717	0	0	0	0	0
ENSMUSG00000112564	1.50349	2.40733	0.815465	1.77155	0	0	0	0.921931	1.62446	0.230483	2.26447	0.16699	1	Gm47419	10	112213787	112231141	-	625	antisense	predicted gene, 47419 [Source:MGI Symbol;Acc:MGI:6096359]	-	2	2	1	2	0	0	0	1	0.120716	0.193445	0.0654817	0.141618	0	0	0	0.0737856
ENSMUSG00000091725	4.51046	0	0.815465	0.885775	1.29305	0	0	0	1.55293	0.323263	2.26431	0.237348	1	Gm8220	14	44285580	44291068	+	1473	protein_coding	predicted gene 8220 [Source:MGI Symbol;Acc:MGI:3643828]	-	6	0	1	1	1	0	0	0	0.153661	0	0.0277841	0.0300445	0.043873	0	0	0
ENSMUSG00000103525	1.50349	2.40733	0.815465	1.77155	0	1.19568	0	0	1.62446	0.29892	2.26411	0.164542	1	Gm37262	1	80326177	80327994	-	1818	TEC	predicted gene, 37262 [Source:MGI Symbol;Acc:MGI:5610490]	-	2	2	1	2	0	1	0	0	0.0415004	0.0665035	0.0225116	0.048686	0	0.0330983	0	0
ENSMUSG00000058250	0	4.81466	0	1.77155	0	0	1.01726	0	1.64655	0.254315	2.26094	0.306969	1	Tas2r138	6	40612315	40613310	-	996	protein_coding	taste receptor, type 2, member 138 [Source:MGI Symbol;Acc:MGI:2681306]	-	0	4	0	2	0	0	1	0	0	0.242778	0	0.0888666	0	0	0.0514602	0
ENSMUSG00000022667	6.76569	30.0916	13.0474	24.8017	6.46526	2.39136	3.05178	3.68772	18.6766	3.89903	2.26003	0.000619853	0.00878386	Cd200r1	16	44765736	44794978	+	3348	protein_coding	CD200 receptor 1 [Source:MGI Symbol;Acc:MGI:1889024]	-	9	25	16	28	5	2	3	4	0.101408	0.451402	0.195584	0.370118	0.0965127	0.0359455	0.0459268	0.0550968
ENSMUSG00000108491	2.25523	2.40733	0	1.77155	0	0	0	0.921931	1.60853	0.230483	2.25816	0.216957	1	Gm44523	7	42507600	42509334	-	417	processed_pseudogene	predicted gene 44523 [Source:MGI Symbol;Acc:MGI:5753099]	-	3	2	0	2	0	0	0	1	0.271395	0.289936	0	0.212257	0	0	0	0.11059
ENSMUSG00000094559	7.51743	0	0.815465	1.77155	0	1.19568	0	0.921931	2.52611	0.529403	2.25755	0.173954	1	Cyp2d34	15	82615965	82620946	-	2776	protein_coding	cytochrome P450, family 2, subfamily d, polypeptide 34 [Source:MGI Symbol;Acc:MGI:2385022]	-	10	0	1	2	0	1	0	1	0.135893	0	0.0147428	0.0318844	0	0.0216761	0	0.0166124
ENSMUSG00000019122	144.335	128.792	60.3444	135.524	33.6194	19.1309	27.466	18.4386	117.249	24.6637	2.25726	6.26e-11	1.37e-08	Ccl9	11	83572919	83578636	-	3045	protein_coding	chemokine (C-C motif) ligand 9 [Source:MGI Symbol;Acc:MGI:104533]	-	192	107	74	153	26	16	27	20	2.37865	2.12425	0.99459	2.22368	0.551805	0.316179	0.454472	0.302896
ENSMUSG00000088575	1.50349	2.40733	0	0	0	0	0	0	0.977704	0	2.25475	0.44573	1	Gm24537	7	4738832	4738933	+	102	snRNA	predicted gene, 24537 [Source:MGI Symbol;Acc:MGI:5454314]	-	2	2	0	0	0	0	0	0	0.739684	1.18533	0	0	0	0	0	0
ENSMUSG00000112760	1.50349	2.40733	0	0	0	0	0	0	0.977704	0	2.25475	0.44573	1	Gm47539	10	81876151	81876667	-	337	processed_pseudogene	predicted gene, 47539 [Source:MGI Symbol;Acc:MGI:6096547]	-	2	2	0	0	0	0	0	0	0.22388	0.358764	0	0	0	0	0	0
ENSMUSG00000099648	1.50349	2.40733	0	0	0	0	0	0	0.977704	0	2.25475	0.44573	1	Gm5975	1	52287697	52289095	-	1399	processed_pseudogene	predicted gene 5975 [Source:MGI Symbol;Acc:MGI:3646539]	-	2	2	0	0	0	0	0	0	0.0539297	0.0864213	0	0	0	0	0	0
ENSMUSG00000098832	1.50349	2.40733	0	0	0	0	0	0	0.977704	0	2.25475	0.44573	1	Kdm4dl	9	14450836	14452022	-	1187	unprocessed_pseudogene	lysine (K)-specific demethylase 4D-like [Source:MGI Symbol;Acc:MGI:3644125]	-	2	2	0	0	0	0	0	0	0.0635617	0.101856	0	0	0	0	0	0
ENSMUSG00000078875	5.2622	8.42565	3.26186	0	2.5861	1.19568	0	0	4.23743	0.945447	2.25437	0.108065	1	Gm14419	2	177000956	177012787	+	2680	protein_coding	predicted gene 14419 [Source:MGI Symbol;Acc:MGI:3702410]	zf-C2H2	7	7	4	0	2	1	0	0	0.0985325	0.157896	0.0610836	0	0.0482275	0.0224525	0	0
ENSMUSG00000082570	1.50349	2.40733	1.63093	0.885775	0	0	1.01726	0	1.60688	0.254315	2.25273	0.168134	1	Gm15711	16	43312594	43313128	+	535	processed_pseudogene	predicted gene 15711 [Source:MGI Symbol;Acc:MGI:3783153]	-	2	2	2	1	0	0	1	0	0.141024	0.225988	0.152995	0.0827207	0	0	0.0958024	0
ENSMUSG00000108841	4.51046	9.62931	4.89279	6.20043	0	1.19568	0	3.68772	6.30825	1.22085	2.24947	0.0241691	1	Frmpd2	14	33471696	33575269	+	6438	protein_coding	FERM and PDZ domain containing 2 [Source:MGI Symbol;Acc:MGI:2685472]	-	6	8	6	7	0	1	0	4	0.0351574	0.0751186	0.0381417	0.0481188	0	0.0093465	0	0.0286524
ENSMUSG00000061928	0	1.20366	0	2.65733	0	0	0	0	0.965248	0	2.24443	0.455393	1	Dsg1b	18	20376729	20410196	+	3965	protein_coding	desmoglein 1 beta [Source:MGI Symbol;Acc:MGI:2664357]	-	0	1	0	3	0	0	0	0	0	0.0152463	0	0.0334847	0	0	0	0
ENSMUSG00000026919	0	1.20366	0	2.65733	0	0	0	0	0.965248	0	2.24443	0.455393	1	Lcn4	2	26667674	26671282	-	774	protein_coding	lipocalin 4 [Source:MGI Symbol;Acc:MGI:102668]	-	0	1	0	3	0	0	0	0	0	0.078103	0	0.171533	0	0	0	0
ENSMUSG00000109215	0	1.20366	2.4464	2.65733	0	0	0	0.921931	1.57685	0.230483	2.24182	0.230657	1	4930453L07Rik	8	9144669	9149050	+	1439	lincRNA	RIKEN cDNA 4930453L07 gene [Source:MGI Symbol;Acc:MGI:1921938]	-	0	1	3	3	0	0	0	1	0	0.0420095	0.0853218	0.0922632	0	0	0	0.0320472
ENSMUSG00000065643	3.00697	2.40733	8.15465	6.20043	0	0	3.05178	0.921931	4.94235	0.993427	2.24131	0.0454937	1	Gm25897	15	99803020	99803126	-	107	snRNA	predicted gene, 25897 [Source:MGI Symbol;Acc:MGI:5455674]	-	4	2	10	7	0	0	3	1	1.41024	1.12994	3.82486	2.89522	0	0	1.43704	0.430991
ENSMUSG00000107164	3.75872	0	0	0	0	0	0	0	0.939679	0	2.2411	0.516687	1	4933425D22Rik	5	149441861	149443581	+	1721	sense_intronic	RIKEN cDNA 4933425D22 gene [Source:MGI Symbol;Acc:MGI:1914009]	-	5	0	0	0	0	0	0	0	0.109599	0	0	0	0	0	0	0
ENSMUSG00000089890	3.75872	0	0	0	0	0	0	0	0.939679	0	2.2411	0.516687	1	Gm16055	6	8354056	8364136	-	626	antisense	predicted gene 16055 [Source:MGI Symbol;Acc:MGI:3801818]	-	5	0	0	0	0	0	0	0	0.301309	0	0	0	0	0	0	0
ENSMUSG00000030641	77.4296	61.3869	22.0176	54.0323	6.46526	23.9136	7.12081	8.29737	53.7166	11.4493	2.24072	1.35e-05	0.000440467	Ddias	7	92857525	92874247	-	3702	protein_coding	DNA damage-induced apoptosis suppressor [Source:MGI Symbol;Acc:MGI:1921291]	-	103	51	27	61	5	20	7	9	1.04958	0.832803	0.298488	0.729225	0.0872838	0.325083	0.0969152	0.112113
ENSMUSG00000082626	4.51046	0	1.63093	0	1.29305	0	0	0	1.53535	0.323263	2.24024	0.301363	1	Rps13-ps5	11	61205720	61206175	-	456	processed_pseudogene	ribosomal protein S13, pseudogene 5 [Source:MGI Symbol;Acc:MGI:3650602]	-	6	0	2	0	1	0	0	0	0.496367	0	0.1795	0	0.141721	0	0	0
ENSMUSG00000102863	6.76569	3.61099	4.07733	5.31465	0	1.19568	0	2.76579	4.94217	0.990368	2.23999	0.0355942	1	Gm37639	17	71366052	71368836	-	2785	TEC	predicted gene, 37639 [Source:MGI Symbol;Acc:MGI:5610867]	-	9	3	5	6	0	1	0	3	0.121908	0.0651185	0.0734758	0.0953441	0	0.021606	0	0.0496761
ENSMUSG00000082985	3.00697	1.20366	4.07733	1.77155	1.29305	0	0	0.921931	2.51488	0.553746	2.23682	0.112457	1	Gm14042	2	130400437	130401269	+	833	processed_pseudogene	predicted gene 14042 [Source:MGI Symbol;Acc:MGI:3650956]	-	4	1	5	2	1	0	0	1	0.181147	0.0725711	0.245654	0.106256	0.0775809	0	0	0.0553613
ENSMUSG00000005696	2.25523	6.01832	3.26186	4.42888	2.5861	0	0	0.921931	3.99107	0.877009	2.23556	0.0593998	1	Sh2d1a	X	42502453	42529330	+	5505	protein_coding	SH2 domain containing 1A [Source:MGI Symbol;Acc:MGI:1328352]	-	3	5	4	5	2	0	0	1	0.020558	0.0549062	0.0297374	0.0401958	0.0234786	0	0	0.00837711
ENSMUSG00000107079	0	4.81466	0.815465	0.885775	0	0	0	0.921931	1.62897	0.230483	2.23143	0.25624	1	Gm35648	5	147868074	147868548	-	475	processed_pseudogene	predicted gene, 35648 [Source:MGI Symbol;Acc:MGI:5594807]	-	0	4	1	1	0	0	0	1	0	0.509067	0.0861601	0.0931696	0	0	0	0.0970863
ENSMUSG00000082008	0	4.81466	0.815465	0.885775	0	1.19568	0	0	1.62897	0.29892	2.23036	0.253154	1	Gm12390	4	40716595	40716991	-	397	processed_pseudogene	predicted gene 12390 [Source:MGI Symbol;Acc:MGI:3650810]	-	0	4	1	1	0	1	0	0	0	0.609085	0.103088	0.111475	0	0.151569	0	0
ENSMUSG00000085228	2.25523	3.61099	2.4464	1.77155	0	0	0	1.84386	2.52104	0.460965	2.22963	0.126878	1	Gm14376	7	144469533	144469993	-	297	sense_intronic	predicted gene 14376 [Source:MGI Symbol;Acc:MGI:3651797]	-	3	3	3	2	0	0	0	2	0.381049	0.610623	0.413394	0.298017	0	0	0	0.310545
ENSMUSG00000047109	12.0279	3.61099	2.4464	7.0862	1.29305	1.19568	2.03452	0.921931	6.29287	1.3613	2.22954	0.0216848	1	Cldn14	16	93919031	94008837	-	2129	protein_coding	claudin 14 [Source:MGI Symbol;Acc:MGI:1860425]	-	16	3	3	8	1	1	2	1	0.283505	0.0851832	0.0576694	0.166296	0.0303546	0.0282634	0.0481487	0.0216609
ENSMUSG00000090777	0	1.20366	3.26186	1.77155	0	1.19568	0	0	1.55927	0.29892	2.22881	0.233967	1	Ccdc188	16	18217879	18220348	+	1619	protein_coding	coiled-coil domain containing 188 [Source:MGI Symbol;Acc:MGI:3647803]	-	0	1	4	2	0	1	0	0	0	0.0373389	0.101114	0.0546703	0	0.0371666	0	0
ENSMUSG00000107455	3.75872	2.40733	1.63093	7.97198	2.5861	0	1.01726	0	3.94224	0.900841	2.22657	0.0747434	1	Gm43868	6	113044035	113046148	-	2114	TEC	predicted gene, 43868 [Source:MGI Symbol;Acc:MGI:5690260]	-	5	2	2	9	2	0	1	0	0.0892239	0.0571918	0.0387191	0.188411	0.0611399	0	0.0242452	0
ENSMUSG00000087684	3.75872	2.40733	5.70826	2.65733	0	0	1.01726	1.84386	3.63291	0.71528	2.22636	0.0657832	1	1200007C13Rik	2	167827693	167833646	-	2455	lincRNA	RIKEN cDNA 1200007C13 gene [Source:MGI Symbol;Acc:MGI:1921369]	-	5	2	7	3	0	0	1	2	0.0768307	0.0492478	0.116693	0.0540801	0	0	0.0208775	0.037569
ENSMUSG00000054779	0	2.40733	1.63093	6.20043	0	1.19568	0	0.921931	2.55967	0.529403	2.22552	0.168577	1	Fgf2os	3	37335332	37349740	-	1441	antisense	fibroblast growth factor 2, opposite strand [Source:MGI Symbol;Acc:MGI:3649376]	-	0	2	2	7	0	1	0	1	0	0.0839024	0.0568023	0.214982	0	0.0417577	0	0.0320028
ENSMUSG00000071179	5.2622	0	0.815465	0	1.29305	0	0	0	1.51942	0.323263	2.22487	0.320824	1	Serpina16	12	103668808	103676139	-	1582	protein_coding	serine (or cysteine) peptidase inhibitor, clade A (alpha-1 antiproteinase, antitrypsin), member 16 [Source:MGI Symbol;Acc:MGI:2684892]	-	7	0	1	0	1	0	0	0	0.16692	0	0.0258698	0	0.0408501	0	0	0
ENSMUSG00000037014	1.50349	2.40733	5.70826	0.885775	2.5861	0	0	0	2.62621	0.646526	2.22296	0.151709	1	Sstr4	2	148395344	148396767	+	1424	protein_coding	somatostatin receptor 4 [Source:MGI Symbol;Acc:MGI:105372]	-	2	2	7	1	2	0	0	0	0.0529829	0.0849041	0.201181	0.0310784	0.0907653	0	0	0
ENSMUSG00000032323	0.751743	3.61099	5.70826	5.31465	0	2.39136	0	0.921931	3.84641	0.828323	2.22254	0.0809207	1	Cyp11a1	9	58006411	58027023	+	4804	protein_coding	cytochrome P450, family 11, subfamily a, polypeptide 1 [Source:MGI Symbol;Acc:MGI:88582]	-	1	3	7	6	0	2	0	1	0.00785259	0.0377508	0.0596341	0.0552734	0	0.0250511	0	0.0095995
ENSMUSG00000027073	9.02092	16.8513	9.78558	12.4009	5.17221	4.78272	0	0.921931	12.0147	2.71922	2.21983	0.00286937	0.0279255	Prg2	2	84980461	84983632	+	838	protein_coding	proteoglycan 2, bone marrow [Source:MGI Symbol;Acc:MGI:103294]	-	12	14	12	14	4	4	0	1	0.540198	1.00993	0.586053	0.739353	0.308472	0.287221	0	0.055031
ENSMUSG00000091507	6.01395	8.42565	6.52372	9.74353	2.5861	1.19568	1.01726	1.84386	7.67671	1.66073	2.21918	0.00625338	0.0489258	Gm17194	12	79168486	79168833	+	348	processed_pseudogene	predicted gene 17194 [Source:MGI Symbol;Acc:MGI:4938021]	-	8	7	8	11	2	1	1	2	0.867215	1.21598	0.940828	1.39888	0.371408	0.17291	0.147283	0.265034
ENSMUSG00000003665	1.50349	1.20366	0.815465	2.65733	0	0	0	0.921931	1.54499	0.230483	2.21801	0.184431	1	Has1	17	17843323	17855205	-	4518	protein_coding	hyaluronan synthase 1 [Source:MGI Symbol;Acc:MGI:106590]	-	2	1	1	3	0	0	0	1	0.0166994	0.0133802	0.00905844	0.0293862	0	0	0	0.0102072
ENSMUSG00000087009	0.751743	1.20366	2.4464	1.77155	1.29305	0	0	0	1.54334	0.323263	2.21746	0.180847	1	Nphs1os	7	30462164	30465591	-	1339	antisense	nephrosis 1 homolog, nephrin, opposite strand [Source:MGI Symbol;Acc:MGI:2675468]	-	1	1	3	2	1	0	0	0	0.0281732	0.0451469	0.0916939	0.0661024	0.0482636	0	0	0
ENSMUSG00000111165	0	1.20366	0.815465	1.77155	0	0	0	0	0.94767	0	2.2143	0.368196	1	4930553I21Rik	10	8860864	8861443	-	580	TEC	RIKEN cDNA 4930553I21 gene [Source:MGI Symbol;Acc:MGI:1922603]	-	0	1	1	2	0	0	0	0	0	0.104227	0.0705621	0.152605	0	0	0	0
ENSMUSG00000108362	0	1.20366	0.815465	1.77155	0	0	0	0	0.94767	0	2.2143	0.368196	1	Gm18561	7	127155069	127156006	+	804	processed_pseudogene	predicted gene, 18561 [Source:MGI Symbol;Acc:MGI:5010746]	-	0	1	1	2	0	0	0	0	0	0.0751887	0.050903	0.110088	0	0	0	0
ENSMUSG00000113119	0	1.20366	0.815465	1.77155	0	0	0	0	0.94767	0	2.2143	0.368196	1	Gm48883	13	31832905	31834736	-	1832	TEC	predicted gene, 48883 [Source:MGI Symbol;Acc:MGI:6098639]	-	0	1	1	2	0	0	0	0	0	0.0329976	0.0223395	0.0483139	0	0	0	0
ENSMUSG00000076121	0	1.20366	0.815465	1.77155	0	0	0	0	0.94767	0	2.2143	0.368196	1	Mir687	14	73206763	73206851	-	89	miRNA	microRNA 687 [Source:MGI Symbol;Acc:MGI:3629916]	-	0	1	1	2	0	0	0	0	0	0.679232	0.459843	0.994507	0	0	0	0
ENSMUSG00000023992	80.4366	57.7759	39.9578	46.0603	20.6888	13.1525	11.1898	4.60965	56.0576	12.4102	2.21289	2.11e-07	1.48e-05	Trem2	17	48346401	48354147	+	4946	protein_coding	triggering receptor expressed on myeloid cells 2 [Source:MGI Symbol;Acc:MGI:1913150]	-	107	48	49	52	16	11	11	5	0.816105	0.586672	0.405454	0.465283	0.209058	0.133825	0.113991	0.0466195
ENSMUSG00000005087	327.008	321.378	154.123	387.97	80.1692	64.5668	55.9492	57.1597	297.62	64.4612	2.21116	2.94e-14	2.52e-11	Cd44	2	102811141	102901665	-	6776	protein_coding	CD44 antigen [Source:MGI Symbol;Acc:MGI:88338]	-	435	267	189	438	62	54	55	62	2.42176	2.38202	1.14153	2.86068	0.591314	0.479535	0.416025	0.421959
ENSMUSG00000096326	0	0	0.815465	5.31465	1.29305	0	0	0	1.53253	0.323263	2.21073	0.326297	1	Ighv1-78	12	115868773	115869227	-	376	IG_V_gene	immunoglobulin heavy variable 1-78 [Source:MGI Symbol;Acc:MGI:4439736]	-	0	0	1	6	1	0	0	0	0	0	0.108846	0.706206	0.171875	0	0	0
ENSMUSG00000108294	0	0	0.815465	5.31465	0	0	1.01726	0	1.53253	0.254315	2.2106	0.330453	1	Gm44429	6	102937353	102937538	-	186	processed_pseudogene	predicted gene, 44429 [Source:MGI Symbol;Acc:MGI:5690821]	-	0	0	1	6	0	0	1	0	0	0	0.220032	1.4276	0	0	0.275561	0
ENSMUSG00000031397	1.50349	1.20366	1.63093	1.77155	0	0	1.01726	0	1.52741	0.254315	2.2065	0.176766	1	Tktl1	X	74177259	74208500	+	2473	protein_coding	transketolase-like 1 [Source:MGI Symbol;Acc:MGI:1933244]	-	2	1	2	2	0	0	1	0	0.0305086	0.0244447	0.0330983	0.035791	0	0	0.0207256	0
ENSMUSG00000112684	3.75872	2.40733	0	3.5431	0	0	0	1.84386	2.42729	0.460965	2.20588	0.196984	1	Gm47958	10	118163985	118165162	-	541	antisense	predicted gene, 47958 [Source:MGI Symbol;Acc:MGI:6097232]	-	5	2	0	4	0	0	0	2	0.348649	0.223481	0	0.327213	0	0	0	0.170484
ENSMUSG00000083121	2.25523	1.20366	0	2.65733	1.29305	0	0	0	1.52906	0.323263	2.20519	0.233409	1	Gm6341	7	101154645	101155055	-	411	processed_pseudogene	predicted pseudogene 6341 [Source:MGI Symbol;Acc:MGI:3643600]	-	3	1	0	3	1	0	0	0	0.275357	0.147084	0	0.323033	0.157238	0	0	0
ENSMUSG00000091491	3.00697	7.22198	3.26186	2.65733	2.5861	1.19568	0	0	4.03704	0.945447	2.20488	0.0648365	1	Vmn2r97	17	18914300	18958087	+	14819	protein_coding	vomeronasal 2, receptor 97 [Source:MGI Symbol;Acc:MGI:3645271]	-	4	6	4	3	2	1	0	0	0.0101826	0.024476	0.0110469	0.00895922	0.0087219	0.00406051	0	0
ENSMUSG00000076470	0.751743	4.81466	0.815465	0	1.29305	0	0	0	1.59547	0.323263	2.20295	0.257787	1	Trbv13-3	6	41130147	41130585	+	340	TR_V_gene	T cell receptor beta, variable 13-3 [Source:MGI Symbol;Acc:MGI:98607]	-	1	4	1	0	1	0	0	0	0.110953	0.711196	0.120371	0	0.190073	0	0	0
ENSMUSG00000025746	0	0	1.63093	4.42888	0	0	1.01726	0	1.51495	0.254315	2.19678	0.319191	1	Il6	5	30013114	30019981	+	2428	protein_coding	interleukin 6 [Source:MGI Symbol;Acc:MGI:96559]	-	0	0	2	5	0	0	1	0	0	0	0.0337117	0.0911359	0	0	0.0211097	0
ENSMUSG00000009356	71.4156	30.0916	7.33919	29.2306	14.2236	4.78272	6.10355	5.53158	34.5193	7.66036	2.19509	0.000833264	0.0109969	Lpo	11	87806428	87828289	-	3135	protein_coding	lactoperoxidase [Source:MGI Symbol;Acc:MGI:1923363]	-	95	25	9	33	11	4	6	6	1.14315	0.482071	0.117491	0.465848	0.226754	0.0767755	0.0980944	0.0882603
ENSMUSG00000106258	2.25523	1.20366	0.815465	1.77155	1.29305	0	0	0	1.51148	0.323263	2.19495	0.184989	1	Rpl7a-ps7	3	129461972	129462747	+	776	processed_pseudogene	ribosomal protein L7A, pseudogene 7 [Source:MGI Symbol;Acc:MGI:3645560]	-	3	1	1	2	1	0	0	0	0.14584	0.0779017	0.0527397	0.114061	0.0832795	0	0	0
ENSMUSG00000051257	2.25523	1.20366	0.815465	1.77155	0	0	1.01726	0	1.51148	0.254315	2.19476	0.187846	1	Trap1a	X	139333683	139338169	+	1178	protein_coding	tumor rejection antigen P1A [Source:MGI Symbol;Acc:MGI:98818]	-	3	1	1	2	0	0	1	0	0.0960709	0.0513172	0.034742	0.0751368	0	0	0.0435096	0
ENSMUSG00000082676	1.50349	1.20366	2.4464	0.885775	0	0	0	0.921931	1.50983	0.230483	2.19407	0.189019	1	Gm11843	4	12131551	12131975	-	425	processed_pseudogene	predicted gene 11843 [Source:MGI Symbol;Acc:MGI:3651166]	-	2	1	3	1	0	0	0	1	0.177524	0.142239	0.28889	0.104131	0	0	0	0.108508
ENSMUSG00000039372	0.751743	1.20366	0	1.77155	0	0	0	0	0.93174	0	2.19294	0.374073	1	2023-03-04	1	72427112	72536930	-	4553	protein_coding	membrane-associated ring finger (C3HC4) 4 [Source:MGI Symbol;Acc:MGI:2683550]	-	1	1	0	2	0	0	0	0	0.0082855	0.0132773	0	0.0194402	0	0	0	0
ENSMUSG00000104076	0.751743	1.20366	0	1.77155	0	0	0	0	0.93174	0	2.19294	0.374073	1	Gm37026	2	70523042	70523767	-	535	TEC	predicted gene, 37026 [Source:MGI Symbol;Acc:MGI:5610254]	-	1	1	0	2	0	0	0	0	0.0705119	0.112994	0	0.165441	0	0	0	0
ENSMUSG00000108649	0.751743	1.20366	0	1.77155	0	0	0	0	0.93174	0	2.19294	0.374073	1	Gm44855	7	126749555	126749916	+	362	processed_pseudogene	predicted gene 44855 [Source:MGI Symbol;Acc:MGI:5753431]	-	1	1	0	2	0	0	0	0	0.10421	0.166994	0	0.244506	0	0	0	0
ENSMUSG00000095574	0.751743	1.20366	0	1.77155	0	0	0	0	0.93174	0	2.19294	0.374073	1	Trbv12-1	6	41113550	41114067	+	389	TR_V_gene	T cell receptor beta, variable 12-1 [Source:MGI Symbol;Acc:MGI:98602]	-	1	1	0	2	0	0	0	0	0.0969765	0.155403	0	0.227535	0	0	0	0
ENSMUSG00000001021	3.00697	2.40733	0	4.42888	0	0	1.01726	0.921931	2.46079	0.484797	2.19203	0.162714	1	S100a3	3	90560578	90602702	+	5660	protein_coding	S100 calcium binding protein A3 [Source:MGI Symbol;Acc:MGI:1338849]	-	4	2	0	5	0	0	1	1	0.02666	0.021361	0	0.039095	0	0	0.00905553	0.0081477
ENSMUSG00000109119	2.25523	2.40733	3.26186	1.77155	0	0	0	1.84386	2.42399	0.460965	2.19183	0.135921	1	Gm44752	7	66309195	66312499	+	3305	antisense	predicted gene 44752 [Source:MGI Symbol;Acc:MGI:5753328]	-	3	2	4	2	0	0	0	2	0.0342425	0.036582	0.0495323	0.026781	0	0	0	0.0279068
ENSMUSG00000012777	0	1.20366	1.63093	0.885775	0	0	0	0	0.930092	0	2.19137	0.37457	1	Acp4	7	44252148	44257378	-	1749	protein_coding	acid phosphatase 4 [Source:MGI Symbol;Acc:MGI:3644563]	-	0	1	2	1	0	0	0	0	0	0.0345636	0.0467994	0.0253034	0	0	0	0
ENSMUSG00000074939	0	1.20366	1.63093	0.885775	0	0	0	0	0.930092	0	2.19137	0.37457	1	Chrm5	2	112479171	112480769	-	1599	protein_coding	cholinergic receptor, muscarinic 5 [Source:MGI Symbol;Acc:MGI:109248]	-	0	1	2	1	0	0	0	0	0	0.0378059	0.0511895	0.027677	0	0	0	0
ENSMUSG00000097817	0	1.20366	1.63093	0.885775	0	0	0	0	0.930092	0	2.19137	0.37457	1	Gm26810	7	30193954	30200889	+	1256	antisense	predicted gene, 26810 [Source:MGI Symbol;Acc:MGI:5477304]	-	0	1	2	1	0	0	0	0	0	0.0481303	0.0651689	0.0352353	0	0	0	0
ENSMUSG00000101299	0	1.20366	1.63093	0.885775	0	0	0	0	0.930092	0	2.19137	0.37457	1	Gm28175	1	42261855	42304412	+	1734	lincRNA	predicted gene 28175 [Source:MGI Symbol;Acc:MGI:5578881]	-	0	1	2	1	0	0	0	0	0	0.0348626	0.0472042	0.0255222	0	0	0	0
ENSMUSG00000114883	0	1.20366	1.63093	0.885775	0	0	0	0	0.930092	0	2.19137	0.37457	1	Gm48860	14	14328004	14347264	-	1104	antisense	predicted gene, 48860 [Source:MGI Symbol;Acc:MGI:6098601]	-	0	1	2	1	0	0	0	0	0	0.054757	0.0741414	0.0400866	0	0	0	0
ENSMUSG00000115264	0	1.20366	1.63093	0.885775	0	0	0	0	0.930092	0	2.19137	0.37457	1	Gm49260	14	122686316	122688378	+	2063	TEC	predicted gene, 49260 [Source:MGI Symbol;Acc:MGI:6118734]	-	0	1	2	1	0	0	0	0	0	0.0293028	0.0396762	0.021452	0	0	0	0
ENSMUSG00000031326	4.51046	1.20366	3.26186	0.885775	0	1.19568	1.01726	0	2.46544	0.553235	2.19051	0.133052	1	Cdx4	X	103321398	103330592	+	1963	protein_coding	caudal type homeobox 4 [Source:MGI Symbol;Acc:MGI:88362]	Homeobox	6	1	4	1	0	1	1	0	0.115305	0.0307956	0.0833949	0.0225449	0	0.0306535	0.0261102	0
ENSMUSG00000108688	2.25523	1.20366	1.63093	0.885775	0	1.19568	0	0	1.4939	0.29892	2.18297	0.188262	1	Gm44985	7	122167029	122168044	-	1016	TEC	predicted gene 44985 [Source:MGI Symbol;Acc:MGI:5753561]	-	3	1	2	1	0	1	0	0	0.111389	0.0594997	0.0805631	0.0435586	0	0.0592252	0	0
ENSMUSG00000093897	0	0	2.4464	3.5431	0	0	1.01726	0	1.49737	0.254315	2.18272	0.316927	1	Gm26268	16	10965724	10965849	+	126	miRNA	predicted gene, 26268 [Source:MGI Symbol;Acc:MGI:5456045]	-	0	0	3	4	0	0	1	0	0	0	0.974429	1.40494	0	0	0.40678	0
ENSMUSG00000074067	7.51743	6.01832	7.33919	2.65733	0	1.19568	0	3.68772	5.88307	1.22085	2.17806	0.0349874	1	Gm10619	7	73781429	73816503	-	5495	lincRNA	predicted gene 10619 [Source:MGI Symbol;Acc:MGI:3708756]	-	10	5	9	3	0	1	0	4	0.0686512	0.0550061	0.0670308	0.0241614	0	0.0109505	0	0.0335694
ENSMUSG00000073242	0.751743	6.01832	2.4464	0.885775	0	0	1.01726	0.921931	2.52556	0.484797	2.17707	0.149423	1	Dnmt3aos	12	3859293	3862244	-	1385	antisense	DNA methyltransferase 3A, opposite strand [Source:MGI Symbol;Acc:MGI:3641689]	-	1	5	3	1	0	0	1	1	0.0272374	0.218237	0.0886485	0.0319535	0	0	0.0370067	0.0332967
ENSMUSG00000116494	4.51046	1.20366	3.26186	5.31465	1.29305	0	0	1.84386	3.57266	0.784228	2.1769	0.0782421	1	Gm49449	15	98942550	98943665	+	1116	TEC	predicted gene, 49449 [Source:MGI Symbol;Acc:MGI:6155099]	-	6	1	4	6	1	0	0	2	0.202816	0.0541682	0.146688	0.237933	0.0579076	0	0	0.0826451
ENSMUSG00000109618	4.51046	6.01832	17.1248	8.85775	0	0	2.03452	5.53158	9.12783	1.89153	2.17392	0.0214511	0.116142	Gm45527	7	102685446	102686219	-	774	TEC	predicted gene 45527 [Source:MGI Symbol;Acc:MGI:5791363]	-	6	5	21	10	0	0	2	6	0.292433	0.390515	1.1104	0.571777	0	0	0.13244	0.357488
ENSMUSG00000115439	0	1.20366	2.4464	0	0	0	0	0	0.912515	0	2.17113	0.47556	1	Gm36107	14	106265292	106271248	+	426	lincRNA	predicted gene, 36107 [Source:MGI Symbol;Acc:MGI:5595266]	-	0	1	3	0	0	0	0	0	0	0.141905	0.288212	0	0	0	0	0
ENSMUSG00000096410	9.02092	7.22198	7.33919	1.77155	3.87916	0	2.03452	0	6.33841	1.47842	2.17074	0.0373697	1	Ighv1-19	12	114708648	114709135	-	405	IG_V_gene	immunoglobulin heavy variable V1-19 [Source:MGI Symbol;Acc:MGI:4439779]	-	12	6	9	2	3	0	2	0	1.11774	0.895581	0.909468	0.218546	0.478703	0	0.253108	0
ENSMUSG00000004654	48.1116	33.7026	77.4692	35.431	16.8097	13.1525	6.10355	8.29737	48.6786	11.0908	2.17006	7.04e-07	4.03e-05	Ghrhr	6	55376295	55388530	+	3487	protein_coding	growth hormone releasing hormone receptor [Source:MGI Symbol;Acc:MGI:95710]	-	64	28	95	40	13	11	6	9	0.692379	0.485416	1.11499	0.507664	0.24093	0.189819	0.0881921	0.119026
ENSMUSG00000028730	4.51046	3.61099	2.4464	3.5431	0	0	1.01726	1.84386	3.52774	0.71528	2.16632	0.0706279	1	Cfap57	4	118554551	118620777	-	4020	protein_coding	cilia and flagella associated protein 57 [Source:MGI Symbol;Acc:MGI:2686209]	-	6	3	3	4	0	0	1	2	0.0563043	0.0451132	0.0305418	0.0440354	0	0	0.0127498	0.0229433
ENSMUSG00000103642	0.751743	1.20366	0.815465	0.885775	0	0	0	0	0.914162	0	2.1661	0.308868	1	Gm37769	1	68711037	68713405	-	2369	TEC	predicted gene, 37769 [Source:MGI Symbol;Acc:MGI:5610997]	-	1	1	1	1	0	0	0	0	0.015924	0.0255178	0.0172757	0.0186811	0	0	0	0
ENSMUSG00000115354	0.751743	1.20366	0.815465	0.885775	0	0	0	0	0.914162	0	2.1661	0.308868	1	Gm49083	14	43804696	43812383	-	2385	lincRNA	predicted gene, 49083 [Source:MGI Symbol;Acc:MGI:6118469]	-	1	1	1	1	0	0	0	0	0.0158171	0.0253466	0.0171598	0.0185558	0	0	0	0
ENSMUSG00000021541	0.751743	1.20366	0.815465	0.885775	0	0	0	0	0.914162	0	2.1661	0.308868	1	Trpc7	13	56773113	56895993	-	3879	protein_coding	transient receptor potential cation channel, subfamily C, member 7 [Source:MGI Symbol;Acc:MGI:1349470]	-	1	1	1	1	0	0	0	0	0.00972515	0.0155843	0.0105507	0.011409	0	0	0	0
ENSMUSG00000066009	0.751743	1.20366	0.815465	0.885775	0	0	0	0	0.914162	0	2.1661	0.308868	1	Zfp987	4	146097298	146126621	+	3039	protein_coding	zinc finger protein 987 [Source:MGI Symbol;Acc:MGI:3702694]	zf-C2H2	1	1	1	1	0	0	0	0	0.0124132	0.019892	0.0134669	0.0145625	0	0	0	0
ENSMUSG00000109965	0.751743	2.40733	4.89279	6.20043	0	0	3.05178	0	3.56307	0.762944	2.16575	0.126257	1	Gm45274	8	15046212	15050770	+	647	lincRNA	predicted gene 45274 [Source:MGI Symbol;Acc:MGI:5791110]	-	1	2	6	7	0	0	3	0	0.0583058	0.186868	0.37953	0.478808	0	0	0.237655	0
ENSMUSG00000116935	0.751743	3.61099	0	1.77155	0	0	0	0.921931	1.53357	0.230483	2.15637	0.260099	1	AC117241.2	17	7314888	7315846	-	959	processed_pseudogene	G protein-coupled receptor 31, D17Leh66b region (Gpr31b) pseudogene	-	1	3	0	2	0	0	0	1	0.0393367	0.189109	0	0.0922953	0	0	0	0.0480876
ENSMUSG00000098158	4.51046	4.81466	17.1248	7.97198	0	5.97841	1.01726	0.921931	8.60547	1.9794	2.15571	0.0225917	0.120458	Gm4804	12	15606412	15729095	+	1644	transcribed_processed_pseudogene	predicted gene 4804 [Source:MGI Symbol;Acc:MGI:3646648]	-	6	4	21	9	0	5	1	1	0.137678	0.147084	0.522778	0.242275	0	0.183007	0.0311766	0.0280511
ENSMUSG00000088763	0	3.61099	1.63093	0.885775	0	0	1.01726	0	1.53192	0.254315	2.15515	0.259104	1	Gm24391	6	120524897	120524998	+	102	snRNA	predicted gene, 24391 [Source:MGI Symbol;Acc:MGI:5454168]	-	0	3	2	1	0	0	1	0	0	1.77799	0.802471	0.433878	0	0	0.502493	0
ENSMUSG00000055763	3.00697	3.61099	2.4464	5.31465	1.29305	0	0	1.84386	3.59475	0.784228	2.1539	0.072912	1	Rybp-ps	13	66007737	66008417	+	681	processed_pseudogene	RING1 and YY1 binding protein, pseudogene [Source:MGI Symbol;Acc:MGI:3648043]	-	4	3	3	6	1	0	0	2	0.221579	0.266307	0.180291	0.389917	0.0948971	0	0	0.135436
ENSMUSG00000111785	0	3.61099	2.4464	0	0	1.19568	0	0	1.51435	0.29892	2.15382	0.326447	1	Gm39464	9	122047088	122052647	+	2169	lincRNA	predicted gene, 39464 [Source:MGI Symbol;Acc:MGI:5622349]	-	0	3	3	0	0	1	0	0	0	0.0836123	0.0566059	0	0	0.0277422	0	0
ENSMUSG00000105226	0	0	4.07733	1.77155	1.29305	0	0	0	1.46222	0.323263	2.15365	0.325284	1	A930028O11Rik	3	58697561	58698668	+	1108	TEC	RIKEN cDNA A930028O11 gene [Source:MGI Symbol;Acc:MGI:1925070]	-	0	0	5	2	1	0	0	0	0	0	0.184684	0.0798837	0.0583257	0	0	0
ENSMUSG00000095836	1.50349	6.01832	0	2.65733	0	1.19568	1.01726	0	2.54478	0.553235	2.15355	0.17855	1	Gm21960	3	96412910	96413361	-	452	processed_pseudogene	predicted gene, 21960 [Source:MGI Symbol;Acc:MGI:5439429]	-	2	5	0	3	0	1	1	0	0.16692	0.668713	0	0.293732	0	0.133126	0.113394	0
ENSMUSG00000110486	0	0	4.07733	1.77155	0	0	0	0.921931	1.46222	0.230483	2.15315	0.331576	1	Gm45877	8	104362602	104363668	-	564	sense_intronic	predicted gene 45877 [Source:MGI Symbol;Acc:MGI:5804992]	-	0	0	5	2	0	0	0	1	0	0	0.362819	0.156935	0	0	0	0.0817659
ENSMUSG00000087784	1.50349	0	1.63093	2.65733	0	1.19568	0	0	1.44794	0.29892	2.15155	0.236306	1	Gm23171	5	124257763	124258026	+	264	misc_RNA	predicted gene, 23171 [Source:MGI Symbol;Acc:MGI:5452948]	-	2	0	2	3	0	1	0	0	0.285787	0	0.310046	0.502904	0	0.227927	0	0
ENSMUSG00000024518	5.2622	1.20366	4.07733	3.5431	1.29305	0	1.01726	0.921931	3.52157	0.80806	2.14837	0.0702297	1	Rax	18	65934639	65939089	-	1669	protein_coding	retina and anterior neural fold homeobox [Source:MGI Symbol;Acc:MGI:109632]	Homeobox	7	1	5	4	1	0	1	1	0.158219	0.0362203	0.122606	0.106065	0.0387207	0	0.0307096	0.0276309
ENSMUSG00000109445	1.50349	1.20366	0	0.885775	0	0	0	0	0.898232	0	2.14783	0.386734	1	4930560O18Rik	7	120101611	120103205	-	1595	TEC	RIKEN cDNA 4930560O18 gene [Source:MGI Symbol;Acc:MGI:1923088]	-	2	1	0	1	0	0	0	0	0.0473026	0.0379007	0	0.0277464	0	0	0	0
ENSMUSG00000110426	1.50349	1.20366	0	0.885775	0	0	0	0	0.898232	0	2.14783	0.386734	1	Gm45757	8	95045981	95047460	+	1480	TEC	predicted gene 45757 [Source:MGI Symbol;Acc:MGI:5804872]	-	2	1	0	1	0	0	0	0	0.0509782	0.0408457	0	0.0299024	0	0	0	0
ENSMUSG00000110681	1.50349	1.20366	0	0.885775	0	0	0	0	0.898232	0	2.14783	0.386734	1	Gm45796	8	21935351	21935824	+	114	unprocessed_pseudogene	predicted gene 45796 [Source:MGI Symbol;Acc:MGI:5804911]	-	2	1	0	1	0	0	0	0	0.661822	0.530278	0	0.388207	0	0	0	0
ENSMUSG00000103780	0.751743	1.20366	1.63093	0	0	0	0	0	0.896584	0	2.14623	0.387253	1	Gm37524	1	168335980	168337671	-	1692	TEC	predicted gene, 37524 [Source:MGI Symbol;Acc:MGI:5610752]	-	1	1	2	0	0	0	0	0	0.0222954	0.0357279	0.0483759	0	0	0	0	0
ENSMUSG00000037974	0.751743	1.20366	1.63093	0	0	0	0	0	0.896584	0	2.14623	0.387253	1	Muc5ac	7	141788972	141819231	+	10752	protein_coding	mucin 5, subtypes A and C, tracheobronchial/gastric [Source:MGI Symbol;Acc:MGI:104697]	-	1	1	2	0	0	0	0	0	0.00350854	0.00562237	0.00761273	0	0	0	0	0
ENSMUSG00000095519	0	6.01832	0.815465	3.5431	2.5861	0	0	0	2.59422	0.646526	2.14483	0.233531	1	Ighv1-66	12	115593110	115593591	-	399	IG_V_gene	immunoglobulin heavy variable 1-66 [Source:MGI Symbol;Acc:MGI:4439825]	-	0	5	1	4	2	0	0	0	0	0.75754	0.102572	0.443665	0.323934	0	0	0
ENSMUSG00000020808	17.2901	22.8696	8.15465	31.0021	6.46526	5.97841	4.06903	1.84386	19.8291	4.58914	2.14389	0.000477512	0.00724285	Pimreg	11	72042032	72047370	+	2529	protein_coding	PICALM interacting mitotic regulator [Source:MGI Symbol;Acc:MGI:1924434]	-	23	19	10	35	5	5	4	2	0.34308	0.454165	0.161827	0.612473	0.127768	0.118966	0.0810665	0.0364697
ENSMUSG00000074252	2.25523	7.22198	0	0.885775	1.29305	1.19568	0	0	2.59075	0.622183	2.14165	0.19768	1	Gm10654	8	70931405	70933037	+	1633	TEC	predicted gene 10654 [Source:MGI Symbol;Acc:MGI:3643366]	-	3	6	0	1	1	1	0	0	0.0693029	0.222113	0	0.0271008	0.0395743	0.036848	0	0
ENSMUSG00000073407	3.00697	1.20366	4.89279	8.85775	0	0	1.01726	2.76579	4.4903	0.945763	2.14097	0.0719931	1	Gm6034	17	36042961	36058645	+	1633	protein_coding	predicted gene 6034 [Source:MGI Symbol;Acc:MGI:3646212]	-	4	1	6	10	0	0	1	3	0.0924038	0.0370188	0.150371	0.271008	0	0	0.0313866	0.0847201
ENSMUSG00000057182	6.01395	4.81466	3.26186	5.31465	1.29305	1.19568	2.03452	0	4.85128	1.13081	2.14078	0.0345529	1	Scn3a	2	65457118	65567627	-	12459	protein_coding	sodium channel, voltage-gated, type III, alpha [Source:MGI Symbol;Acc:MGI:98249]	-	8	4	4	6	1	1	2	0	0.0242227	0.0194082	0.0131394	0.0213126	0.00518701	0.00482966	0.00822768	0
ENSMUSG00000074736	12.0279	0	3.26186	1.77155	0	0	0	3.68772	4.26533	0.921931	2.14013	0.182482	1	Syndig1	2	149829211	150004392	+	2463	protein_coding	synapse differentiation inducing 1 [Source:MGI Symbol;Acc:MGI:3702158]	-	16	0	4	2	0	0	0	4	0.24506	0	0.0664653	0.0359363	0	0	0	0.074894
ENSMUSG00000109321	1.50349	0	1.63093	6.20043	0	0	1.01726	0.921931	2.33371	0.484797	2.13957	0.184556	1	A330076H08Rik	7	61930137	61982358	-	4448	processed_transcript	RIKEN cDNA A330076H08 gene [Source:MGI Symbol;Acc:MGI:2443193]	-	2	0	2	7	0	0	1	1	0.0169622	0	0.018402	0.0696468	0	0	0.011523	0.0103678
ENSMUSG00000026301	2.25523	2.40733	3.26186	1.77155	1.29305	0	1.01726	0	2.42399	0.577578	2.13884	0.123274	1	Iqca	1	90042132	90153401	-	4278	protein_coding	IQ motif containing with AAA domain [Source:MGI Symbol;Acc:MGI:1922168]	-	3	2	4	2	1	0	1	0	0.0264543	0.0282617	0.0382665	0.0206898	0.0151063	0	0.0119809	0
ENSMUSG00000114554	3.75872	1.20366	0.815465	0	1.29305	0	0	0	1.44446	0.323263	2.13833	0.268327	1	5430425K12Rik	13	80940411	80948597	+	1526	lincRNA	RIKEN cDNA 5430425K12 gene [Source:MGI Symbol;Acc:MGI:1918666]	-	5	1	1	0	1	0	0	0	0.123604	0.0396145	0.0268192	0	0.0423492	0	0	0
ENSMUSG00000100457	0	0	0	3.5431	0	0	0	0	0.885775	0	2.13742	0.5369	1	D830032E09Rik	1	107917259	108028337	+	3629	lincRNA	RIKEN cDNA D830032E09 gene [Source:MGI Symbol;Acc:MGI:2442347]	-	0	0	0	4	0	0	0	0	0	0	0	0.0487799	0	0	0	0
ENSMUSG00000081431	0	0	0	3.5431	0	0	0	0	0.885775	0	2.13742	0.5369	1	Gm15483	7	133738479	133738934	-	456	processed_pseudogene	predicted gene 15483 [Source:MGI Symbol;Acc:MGI:3705631]	-	0	0	0	4	0	0	0	0	0	0	0	0.388207	0	0	0	0
ENSMUSG00000111241	0	0	0	3.5431	0	0	0	0	0.885775	0	2.13742	0.5369	1	Gm19121	9	44955715	44956736	+	1022	unprocessed_pseudogene	predicted gene, 19121 [Source:MGI Symbol;Acc:MGI:5011306]	-	0	0	0	4	0	0	0	0	0	0	0	0.173212	0	0	0	0
ENSMUSG00000084706	0	0	0	3.5431	0	0	0	0	0.885775	0	2.13742	0.5369	1	Gm22987	9	121242342	121242587	+	246	misc_RNA	predicted gene, 22987 [Source:MGI Symbol;Acc:MGI:5452764]	-	0	0	0	4	0	0	0	0	0	0	0	0.719603	0	0	0	0
ENSMUSG00000088062	0	0	0	3.5431	0	0	0	0	0.885775	0	2.13742	0.5369	1	Gm24476	15	33589606	33589736	-	131	rRNA	predicted gene, 24476 [Source:MGI Symbol;Acc:MGI:5454253]	-	0	0	0	4	0	0	0	0	0	0	0	1.35132	0	0	0	0
ENSMUSG00000093155	0	0	0	3.5431	0	0	0	0	0.885775	0	2.13742	0.5369	1	Gm25035	1	74586896	74586972	-	77	miRNA	predicted gene, 25035 [Source:MGI Symbol;Acc:MGI:5454812]	-	0	0	0	4	0	0	0	0	0	0	0	2.29899	0	0	0	0
ENSMUSG00000110628	0	0	0	3.5431	0	0	0	0	0.885775	0	2.13742	0.5369	1	Gm37797	18	44116263	44119567	+	815	protein_coding	predicted gene, 37797 [Source:MGI Symbol;Acc:MGI:5611025]	-	0	0	0	4	0	0	0	0	0	0	0	0.217205	0	0	0	0
ENSMUSG00000110903	0	0	0	3.5431	0	0	0	0	0.885775	0	2.13742	0.5369	1	Gm47857	10	43363010	43366888	+	3879	TEC	predicted gene, 47857 [Source:MGI Symbol;Acc:MGI:6097069]	-	0	0	0	4	0	0	0	0	0	0	0	0.0456361	0	0	0	0
ENSMUSG00000073028	0	0	0	3.5431	0	0	0	0	0.885775	0	2.13742	0.5369	1	Igkv4-71	6	69243158	69243688	-	354	IG_V_gene	immunoglobulin kappa chain variable 4-71 [Source:MGI Symbol;Acc:MGI:4439654]	-	0	0	0	4	0	0	0	0	0	0	0	0.500063	0	0	0	0
ENSMUSG00000046699	60.8912	57.7759	12.232	60.2327	16.8097	15.5439	8.13807	3.68772	47.7829	11.0448	2.13725	0.000196415	0.00368386	Slitrk4	X	64264885	64276996	-	8743	protein_coding	SLIT and NTRK-like family, member 4 [Source:MGI Symbol;Acc:MGI:2442509]	-	81	48	15	68	13	13	8	4	0.349495	0.331886	0.0702151	0.344204	0.096091	0.0894711	0.0468986	0.0210985
ENSMUSG00000001985	0.751743	2.40733	7.33919	3.5431	1.29305	0	0	1.84386	3.51034	0.784228	2.13658	0.106205	1	Grik3	4	125490700	125714173	+	8973	protein_coding	glutamate receptor, ionotropic, kainate 3 [Source:MGI Symbol;Acc:MGI:95816]	-	1	2	9	4	1	0	0	2	0.00420415	0.0134741	0.0410492	0.0197283	0.00720215	0	0	0.0102788
ENSMUSG00000075269	0	2.40733	0	3.5431	0	1.19568	0	0	1.48761	0.29892	2.1357	0.334647	1	Bex6	16	32179823	32186972	+	1020	protein_coding	brain expressed family member 6 [Source:MGI Symbol;Acc:MGI:3588247]	-	0	2	0	4	0	1	0	0	0	0.118533	0	0.173551	0	0.0589929	0	0
ENSMUSG00000108897	1.50349	3.61099	4.89279	8.85775	0	1.19568	2.03452	0.921931	4.71626	1.03803	2.1351	0.0518213	1	Gm44861	7	90042697	90043916	+	1220	TEC	predicted gene 44861 [Source:MGI Symbol;Acc:MGI:5753437]	-	2	3	6	10	0	1	2	1	0.0618424	0.148652	0.201276	0.362751	0	0.0493219	0.0840235	0.0378
ENSMUSG00000104481	0	2.40733	4.07733	3.5431	0	2.39136	0	0	2.50694	0.597841	2.13286	0.211454	1	Gm38063	10	63098349	63098690	+	342	TEC	predicted gene, 38063 [Source:MGI Symbol;Acc:MGI:5611291]	-	0	2	5	4	0	2	0	0	0	0.353519	0.598334	0.517609	0	0.351888	0	0
ENSMUSG00000106565	0	6.01832	0	0	0	1.19568	0	0	1.50458	0.29892	2.13275	0.435019	1	Gm43582	3	104634315	104634657	-	343	processed_pseudogene	predicted gene 43582 [Source:MGI Symbol;Acc:MGI:5663719]	-	0	5	0	0	0	1	0	0	0	0.88122	0	0	0	0.175431	0	0
ENSMUSG00000087063	0.751743	0	4.07733	0.885775	0	0	1.01726	0	1.42871	0.254315	2.13231	0.274054	1	Gm15857	5	123293638	123310324	-	789	antisense	predicted gene 15857 [Source:MGI Symbol;Acc:MGI:3801821]	-	1	0	5	1	0	0	1	0	0.0478122	0	0.259354	0.0560907	0	0	0.0649611	0
ENSMUSG00000086273	0.751743	3.61099	0.815465	0.885775	1.29305	0	0	0	1.51599	0.323263	2.12864	0.218294	1	Rbm46os	3	82876705	82943638	+	3445	antisense	RNA binding motif protein 46, opposite strand [Source:MGI Symbol;Acc:MGI:1925462]	-	1	3	1	1	1	0	0	0	0.0109503	0.052643	0.0118798	0.0128463	0.018759	0	0	0
ENSMUSG00000085058	0.751743	3.61099	1.63093	0	0	0	1.01726	0	1.49842	0.254315	2.12757	0.265301	1	8030453O22Rik	6	39527513	39544486	+	2383	processed_transcript	RIKEN cDNA 8030453O22 gene [Source:MGI Symbol;Acc:MGI:1924459]	-	1	3	2	0	0	0	1	0	0.0158304	0.0761037	0.0343483	0	0	0	0.0215083	0
ENSMUSG00000104914	3.00697	1.20366	3.26186	1.77155	0	0	1.01726	0.921931	2.31101	0.484797	2.12645	0.135464	1	Mir7061	7	130908268	130908335	+	68	miRNA	microRNA 7061 [Source:MGI Symbol;Acc:MGI:5562779]	-	4	1	4	2	0	0	1	1	2.21905	0.888995	2.40741	1.30163	0	0	0.75374	0.678176
ENSMUSG00000087011	2.25523	0	1.63093	1.77155	1.29305	0	0	0	1.41443	0.323263	2.12632	0.240414	1	Gm12930	4	124957647	124987009	-	676	antisense	predicted gene 12930 [Source:MGI Symbol;Acc:MGI:3650529]	-	3	0	2	2	1	0	0	0	0.167414	0	0.121083	0.130934	0.095599	0	0	0
ENSMUSG00000116941	1.50349	1.20366	0.815465	0	0	0	0	0	0.880654	0	2.12403	0.393549	1	AC110534.4	17	3130158	3130512	-	355	processed_pseudogene	ribosomal protein L34 (Rpl34) pseudogene	-	2	1	1	0	0	0	0	0	0.212529	0.170286	0.115285	0	0	0	0	0
ENSMUSG00000092762	1.50349	1.20366	0.815465	0	0	0	0	0	0.880654	0	2.12403	0.393549	1	Gm27626	11	101140454	101140509	-	56	miRNA	predicted gene, 27626 [Source:MGI Symbol;Acc:MGI:5531008]	-	2	1	1	0	0	0	0	0	1.34728	1.07949	0.730822	0	0	0	0	0
ENSMUSG00000030041	5.2622	8.42565	3.26186	7.97198	3.87916	1.19568	1.01726	0	6.23042	1.52302	2.12065	0.0265099	1	M1ap	6	82946902	83030309	+	2212	protein_coding	meiosis 1 associated protein [Source:MGI Symbol;Acc:MGI:1315200]	-	7	7	4	9	3	1	1	0	0.119379	0.191303	0.0740073	0.180063	0.0876468	0.0272029	0.023171	0
ENSMUSG00000047631	0	3.61099	0	0	0	0	0	0	0.902748	0	2.11808	0.540711	1	Apof	10	128268671	128270153	+	1258	protein_coding	apolipoprotein F [Source:MGI Symbol;Acc:MGI:104539]	-	0	3	0	0	0	0	0	0	0	0.144161	0	0	0	0	0	0
ENSMUSG00000086139	0	3.61099	0	0	0	0	0	0	0.902748	0	2.11808	0.540711	1	Gm11211	4	62723516	62727537	-	359	lincRNA	predicted gene 11211 [Source:MGI Symbol;Acc:MGI:3651244]	-	0	3	0	0	0	0	0	0	0	0.505167	0	0	0	0	0	0
ENSMUSG00000085245	0	3.61099	0	0	0	0	0	0	0.902748	0	2.11808	0.540711	1	Gm11713	11	107410390	107413549	+	523	antisense	predicted gene 11713 [Source:MGI Symbol;Acc:MGI:3652139]	-	0	3	0	0	0	0	0	0	0	0.346759	0	0	0	0	0	0
ENSMUSG00000064948	0	3.61099	0	0	0	0	0	0	0.902748	0	2.11808	0.540711	1	Gm23241	10	128299419	128299524	-	106	snRNA	predicted gene, 23241 [Source:MGI Symbol;Acc:MGI:5453018]	-	0	3	0	0	0	0	0	0	0	1.7109	0	0	0	0	0	0
ENSMUSG00000088602	0	3.61099	0	0	0	0	0	0	0.902748	0	2.11808	0.540711	1	Gm24191	5	106669999	106670120	+	122	snRNA	predicted gene, 24191 [Source:MGI Symbol;Acc:MGI:5453968]	-	0	3	0	0	0	0	0	0	0	1.48652	0	0	0	0	0	0
ENSMUSG00000103970	0	3.61099	0	0	0	0	0	0	0.902748	0	2.11808	0.540711	1	Gm37678	9	108544214	108545359	+	1146	TEC	predicted gene, 37678 [Source:MGI Symbol;Acc:MGI:5610906]	-	0	3	0	0	0	0	0	0	0	0.15825	0	0	0	0	0	0
ENSMUSG00000105335	0	3.61099	0	0	0	0	0	0	0.902748	0	2.11808	0.540711	1	Gm42423	5	139895809	139902734	+	670	lincRNA	predicted gene 42423 [Source:MGI Symbol;Acc:MGI:5662560]	-	0	3	0	0	0	0	0	0	0	0.270679	0	0	0	0	0	0
ENSMUSG00000105293	0	3.61099	0	0	0	0	0	0	0.902748	0	2.11808	0.540711	1	Gm42843	3	56163954	56167569	-	3616	TEC	predicted gene 42843 [Source:MGI Symbol;Acc:MGI:5662980]	-	0	3	0	0	0	0	0	0	0	0.0501535	0	0	0	0	0	0
ENSMUSG00000111366	0	3.61099	0	0	0	0	0	0	0.902748	0	2.11808	0.540711	1	Gm47156	10	93618862	93634323	+	953	lincRNA	predicted gene, 47156 [Source:MGI Symbol;Acc:MGI:6095926]	-	0	3	0	0	0	0	0	0	0	0.190299	0	0	0	0	0	0
ENSMUSG00000113325	0	3.61099	0	0	0	0	0	0	0.902748	0	2.11808	0.540711	1	Gm48080	12	28886230	28886382	-	153	processed_pseudogene	predicted gene, 48080 [Source:MGI Symbol;Acc:MGI:6097418]	-	0	3	0	0	0	0	0	0	0	1.18533	0	0	0	0	0	0
ENSMUSG00000084472	0	3.61099	0	0	0	0	0	0	0.902748	0	2.11808	0.540711	1	n-R5s23	18	24686168	24686282	-	115	rRNA	nuclear encoded rRNA 5S 23 [Source:MGI Symbol;Acc:MGI:4421758]	-	0	3	0	0	0	0	0	0	0	1.577	0	0	0	0	0	0
ENSMUSG00000021553	0	3.61099	0	0	0	0	0	0	0.902748	0	2.11808	0.540711	1	Slc28a3	13	58545399	58610877	-	7902	protein_coding	solute carrier family 28 (sodium-coupled nucleoside transporter), member 3 [Source:MGI Symbol;Acc:MGI:2137361]	-	0	3	0	0	0	0	0	0	0	0.0229505	0	0	0	0	0	0
ENSMUSG00000009900	0	3.61099	0	0	0	0	0	0	0.902748	0	2.11808	0.540711	1	Wnt3a	11	59248033	59290752	-	2761	protein_coding	wingless-type MMTV integration site family, member 3A [Source:MGI Symbol;Acc:MGI:98956]	-	0	3	0	0	0	0	0	0	0	0.0656846	0	0	0	0	0	0
ENSMUSG00000086147	0	3.61099	0	0	0	0	0	0	0.902748	0	2.11808	0.540711	1	Zfp989	4	146971976	146990755	+	2395	protein_coding	zinc finger protein 989 [Source:MGI Symbol;Acc:MGI:3651739]	zf-C2H2	0	3	0	0	0	0	0	0	0	0.0757224	0	0	0	0	0	0
ENSMUSG00000024734	0	3.61099	0	0	0	0	0	0	0.902748	0	2.11808	0.540711	1	Zp1	19	10914287	10920632	-	1981	protein_coding	zona pellucida glycoprotein 1 [Source:MGI Symbol;Acc:MGI:103073]	-	0	3	0	0	0	0	0	0	0	0.0915472	0	0	0	0	0	0
ENSMUSG00000093156	1.50349	3.61099	0.815465	0	0	1.19568	0	0	1.48249	0.29892	2.11358	0.265992	1	Mir3076	14	30572149	30572208	+	60	miRNA	microRNA 3076 [Source:MGI Symbol;Acc:MGI:4834249]	-	2	3	1	0	0	1	0	0	1.25746	3.02258	0.682101	0	0	1.00288	0	0
ENSMUSG00000066129	3.00697	0	0	2.65733	0	0	0	0.921931	1.41608	0.230483	2.11355	0.336004	1	Kndc1	7	139894696	139941537	+	10709	protein_coding	kinase non-catalytic C-lobe domain (KIND) containing 1 [Source:MGI Symbol;Acc:MGI:1923734]	-	4	0	0	3	0	0	0	1	0.0140905	0	0	0.0123977	0	0	0	0.00430628
ENSMUSG00000050926	1.50349	3.61099	0.815465	0	1.29305	0	0	0	1.48249	0.323263	2.1133	0.264739	1	Dcaf12l2	X	44365458	44368342	-	2885	protein_coding	DDB1 and CUL4 associated factor 12-like 2 [Source:MGI Symbol;Acc:MGI:2445178]	-	2	3	1	0	1	0	0	0	0.0261517	0.0628614	0.0141858	0	0.0224003	0	0	0
ENSMUSG00000031142	3.00697	0	3.26186	2.65733	0	0	0	1.84386	2.23154	0.460965	2.11306	0.206775	1	Cacna1f	X	7607083	7635196	+	9089	protein_coding	calcium channel, voltage-dependent, alpha 1F subunit [Source:MGI Symbol;Acc:MGI:1859639]	-	4	0	4	3	0	0	0	2	0.016602	0	0.0180112	0.0146074	0	0	0	0.0101476
ENSMUSG00000023918	6.01395	2.40733	6.52372	8.85775	0	4.78272	0	0.921931	5.95069	1.42616	2.11279	0.0445858	1	Adgrf4	17	42656891	42692284	-	3060	protein_coding	adhesion G protein-coupled receptor F4 [Source:MGI Symbol;Acc:MGI:1925499]	-	8	2	8	10	0	4	0	1	0.0986245	0.0395109	0.106996	0.144626	0	0.0786572	0	0.0150706
ENSMUSG00000086124	0	0	0.815465	2.65733	0	0	0	0	0.868198	0	2.11266	0.492433	1	A530076I17Rik	14	45660770	45668498	-	3743	lincRNA	RIKEN cDNA A530076I17 gene [Source:MGI Symbol;Acc:MGI:2443897]	-	0	0	1	3	0	0	0	0	0	0	0.010934	0.0354707	0	0	0	0
ENSMUSG00000086083	0	0	0.815465	2.65733	0	0	0	0	0.868198	0	2.11266	0.492433	1	Gm15829	16	33966239	33967312	+	869	antisense	predicted gene 15829 [Source:MGI Symbol;Acc:MGI:3801893]	-	0	0	1	3	0	0	0	0	0	0	0.0470956	0.152781	0	0	0	0
ENSMUSG00000110151	0	0	0.815465	2.65733	0	0	0	0	0.868198	0	2.11266	0.492433	1	Gm38416	8	117681622	117693198	+	3780	lincRNA	predicted gene, 38416 [Source:MGI Symbol;Acc:MGI:5621301]	-	0	0	1	3	0	0	0	0	0	0	0.010827	0.0351235	0	0	0	0
ENSMUSG00000106580	0	0	0.815465	2.65733	0	0	0	0	0.868198	0	2.11266	0.492433	1	Mir7231	6	122831377	122831437	+	61	miRNA	microRNA 7231 [Source:MGI Symbol;Acc:MGI:5562772]	-	0	0	1	3	0	0	0	0	0	0	0.670919	2.1765	0	0	0	0
ENSMUSG00000035914	88.7057	71.0162	53.0052	97.4353	21.9819	16.7395	10.1726	23.0483	77.5406	17.9856	2.11183	3.82e-10	7.17e-08	Cd276	9	58524298	58555437	-	3658	protein_coding	CD276 antigen [Source:MGI Symbol;Acc:MGI:2183926]	-	118	59	65	110	17	14	10	25	1.2169	0.975027	0.727226	1.33081	0.300334	0.230295	0.140116	0.315172
ENSMUSG00000101224	0	2.40733	0.815465	2.65733	0	0	1.01726	0	1.47003	0.254315	2.11067	0.269529	1	Gm28209	1	119903130	119906897	+	775	lincRNA	predicted gene 28209 [Source:MGI Symbol;Acc:MGI:5578915]	-	0	2	1	3	0	0	1	0	0	0.156004	0.0528078	0.171312	0	0	0.0661346	0
ENSMUSG00000110692	2.25523	0	2.4464	0.885775	0	0	0	0.921931	1.39685	0.230483	2.10976	0.260347	1	Gm33460	9	118485559	118489099	-	536	antisense	predicted gene, 33460 [Source:MGI Symbol;Acc:MGI:5592619]	-	3	0	3	1	0	0	0	1	0.211141	0	0.229064	0.0825664	0	0	0	0.0860373
ENSMUSG00000085562	2.25523	1.20366	0	0	0	0	0	0	0.864724	0	2.10039	0.495154	1	2610028E06Rik	4	125887851	125922417	-	4441	lincRNA	RIKEN cDNA 2610028E06 gene [Source:MGI Symbol;Acc:MGI:1919645]	-	3	1	0	0	0	0	0	0	0.0254834	0.0136122	0	0	0	0	0	0
ENSMUSG00000101549	2.25523	1.20366	0	0	0	0	0	0	0.864724	0	2.10039	0.495154	1	Gm29630	1	132274716	132280411	-	359	lincRNA	predicted gene 29630 [Source:MGI Symbol;Acc:MGI:5580336]	-	3	1	0	0	0	0	0	0	0.315241	0.168389	0	0	0	0	0	0
ENSMUSG00000104801	2.25523	1.20366	0	0	0	0	0	0	0.864724	0	2.10039	0.495154	1	Gm43834	3	18299310	18304139	+	4830	TEC	predicted gene 43834 [Source:MGI Symbol;Acc:MGI:5663971]	-	3	1	0	0	0	0	0	0	0.023431	0.0125159	0	0	0	0	0	0
ENSMUSG00000050808	2.25523	1.20366	0	0	0	0	0	0	0.864724	0	2.10039	0.495154	1	Muc15	2	110721340	110739527	+	3569	protein_coding	mucin 15 [Source:MGI Symbol;Acc:MGI:2442110]	-	3	1	0	0	0	0	0	0	0.0317096	0.016938	0	0	0	0	0	0
ENSMUSG00000089849	2.25523	1.20366	0	0	0	0	0	0	0.864724	0	2.10039	0.495154	1	Runx2os2	17	44710222	44713925	+	818	antisense	runt related transcription factor 2, opposite strand 2 [Source:MGI Symbol;Acc:MGI:1926132]	-	3	1	0	0	0	0	0	0	0.138352	0.0739018	0	0	0	0	0	0
ENSMUSG00000017767	2.25523	1.20366	0	0	0	0	0	0	0.864724	0	2.10039	0.495154	1	Spata25	2	164826389	164828537	-	1138	protein_coding	spermatogenesis associated 25 [Source:MGI Symbol;Acc:MGI:1922892]	-	3	1	0	0	0	0	0	0	0.0994478	0.053121	0	0	0	0	0	0
ENSMUSG00000000983	2.25523	1.20366	0	0	0	0	0	0	0.864724	0	2.10039	0.495154	1	Wfdc18	11	83709015	83711348	+	1220	protein_coding	WAP four-disulfide core domain 18 [Source:MGI Symbol;Acc:MGI:107506]	-	3	1	0	0	0	0	0	0	0.0927636	0.0495506	0	0	0	0	0	0
ENSMUSG00000072595	5.2622	6.01832	1.63093	1.77155	2.5861	0	1.01726	0	3.67075	0.900841	2.10021	0.0945	1	4930503E14Rik	14	44163169	44213254	-	1938	protein_coding	RIKEN cDNA 4930503E14 gene [Source:MGI Symbol;Acc:MGI:1922204]	-	7	5	2	2	2	0	1	0	0.136257	0.155964	0.0422353	0.0456714	0.0666924	0	0.026447	0
ENSMUSG00000076672	33.0767	81.8491	6.52372	15.0582	5.17221	15.5439	11.1898	0	34.1269	7.97648	2.09924	0.0158027	0.094107	Ighv3-6	12	114288152	114288582	-	350	IG_V_gene	immunoglobulin heavy variable 3-6 [Source:MGI Symbol;Acc:MGI:4439856]	-	44	68	8	17	4	13	11	0	4.74243	11.7449	0.935452	2.14956	0.73857	2.23499	1.61085	0
ENSMUSG00000091457	0.751743	2.40733	0	2.65733	0	0	1.01726	0	1.4541	0.254315	2.09715	0.27263	1	Gm17171	2	20300817	20324670	-	534	antisense	predicted gene 17171 [Source:MGI Symbol;Acc:MGI:4937998]	-	1	2	0	3	0	0	1	0	0.0706439	0.226411	0	0.248627	0	0	0.0959819	0
ENSMUSG00000107950	3.00697	0	1.63093	0.885775	0	0	1.01726	0	1.38092	0.254315	2.09632	0.266384	1	Gm6375	6	133761445	133763062	-	1145	processed_pseudogene	predicted gene 6375 [Source:MGI Symbol;Acc:MGI:3644303]	-	4	0	2	1	0	0	1	0	0.131786	0	0.0714865	0.0386512	0	0	0.0447636	0
ENSMUSG00000025808	0.751743	0	0	2.65733	0	0	0	0	0.852267	0	2.08859	0.499155	1	Ccdc7a	8	128734235	129065517	-	6578	protein_coding	coiled-coil domain containing 7A [Source:MGI Symbol;Acc:MGI:1921953]	-	1	0	0	3	0	0	0	0	0.00573485	0	0	0.0201834	0	0	0	0
ENSMUSG00000097072	0.751743	0	0	2.65733	0	0	0	0	0.852267	0	2.08859	0.499155	1	Foxl2os	9	98949781	98955299	-	3315	processed_transcript	forkhead box L2, opposite strand [Source:MGI Symbol;Acc:MGI:3614944]	-	1	0	0	3	0	0	0	0	0.0113797	0	0	0.0400503	0	0	0	0
ENSMUSG00000111825	0.751743	0	0	2.65733	0	0	0	0	0.852267	0	2.08859	0.499155	1	Gm10646	9	67102300	67109601	+	3293	lincRNA	predicted gene 10646 [Source:MGI Symbol;Acc:MGI:3642039]	-	1	0	0	3	0	0	0	0	0.0114558	0	0	0.0403179	0	0	0	0
ENSMUSG00000082931	0.751743	0	0	2.65733	0	0	0	0	0.852267	0	2.08859	0.499155	1	Gm13586	2	38622801	38623264	+	464	processed_pseudogene	predicted gene 13586 [Source:MGI Symbol;Acc:MGI:3649994]	-	1	0	0	3	0	0	0	0	0.0813014	0	0	0.286135	0	0	0	0
ENSMUSG00000077387	0.751743	0	0	2.65733	0	0	0	0	0.852267	0	2.08859	0.499155	1	Gm22656	5	25510865	25511035	+	171	snRNA	predicted gene, 22656 [Source:MGI Symbol;Acc:MGI:5452433]	-	1	0	0	3	0	0	0	0	0.220607	0	0	0.776414	0	0	0	0
ENSMUSG00000077611	0.751743	0	0	2.65733	0	0	0	0	0.852267	0	2.08859	0.499155	1	Gm23946	14	32191854	32192050	-	197	snoRNA	predicted gene, 23946 [Source:MGI Symbol;Acc:MGI:5453723]	-	1	0	0	3	0	0	0	0	0.191492	0	0	0.673943	0	0	0	0
ENSMUSG00000098946	0.751743	0	0	2.65733	0	0	0	0	0.852267	0	2.08859	0.499155	1	Gm27636	2	105123062	105123183	-	122	misc_RNA	predicted gene, 27636 [Source:MGI Symbol;Acc:MGI:5531018]	-	1	0	0	3	0	0	0	0	0.309212	0	0	1.08825	0	0	0	0
ENSMUSG00000082508	0.751743	0	0	2.65733	0	0	0	0	0.852267	0	2.08859	0.499155	1	Rpl15-ps4	2	38777736	38778341	+	606	processed_pseudogene	ribosomal protein L15, pseudogene 4 [Source:MGI Symbol;Acc:MGI:3650246]	-	1	0	0	3	0	0	0	0	0.0622506	0	0	0.219087	0	0	0	0
ENSMUSG00000041754	0.751743	0	0	2.65733	0	0	0	0	0.852267	0	2.08859	0.499155	1	Trem3	17	48247777	48258841	+	994	protein_coding	triggering receptor expressed on myeloid cells 3 [Source:MGI Symbol;Acc:MGI:1930003]	-	1	0	0	3	0	0	0	0	0.0379516	0	0	0.133568	0	0	0	0
ENSMUSG00000108487	0	0	1.63093	1.77155	0	0	0	0	0.85062	0	2.08686	0.493947	1	Cyp2a21-ps	7	26917381	26952346	+	1471	unprocessed_pseudogene	cytochrome P450, family 2, subfamily a, polypeptide 21, pseudogene [Source:MGI Symbol;Acc:MGI:3647278]	-	0	0	2	2	0	0	0	0	0	0	0.0556438	0.0601707	0	0	0	0
ENSMUSG00000113634	0	0	1.63093	1.77155	0	0	0	0	0.85062	0	2.08686	0.493947	1	Gm36756	12	100986623	101014822	+	2379	antisense	predicted gene, 36756 [Source:MGI Symbol;Acc:MGI:5595915]	-	0	0	2	2	0	0	0	0	0	0	0.0344061	0.0372052	0	0	0	0
ENSMUSG00000108289	0	0	1.63093	1.77155	0	0	0	0	0.85062	0	2.08686	0.493947	1	Gm44174	6	71353035	71373284	+	141	lincRNA	predicted gene, 44174 [Source:MGI Symbol;Acc:MGI:5690566]	-	0	0	2	2	0	0	0	0	0	0	0.580511	0.627739	0	0	0	0
ENSMUSG00000045609	0	0	1.63093	1.77155	0	0	0	0	0.85062	0	2.08686	0.493947	1	Gm5455	13	110304777	110305491	-	715	processed_pseudogene	predicted pseudogene 5455 [Source:MGI Symbol;Acc:MGI:3646920]	-	0	0	2	2	0	0	0	0	0	0	0.114478	0.123792	0	0	0	0
ENSMUSG00000035373	21.8006	7.22198	0.815465	18.6013	3.87916	5.97841	1.01726	0.921931	12.1098	2.94919	2.08666	0.0287339	0.14102	Ccl7	11	82045712	82047525	+	801	protein_coding	chemokine (C-C motif) ligand 7 [Source:MGI Symbol;Acc:MGI:99512]	-	29	6	1	21	3	5	1	1	1.36578	0.452822	0.0510937	1.16026	0.242041	0.37561	0.0639879	0.057573
ENSMUSG00000024600	8.26918	2.40733	2.4464	4.42888	0	1.19568	0	2.76579	4.38794	0.990368	2.08609	0.0713576	1	Slc27a6	18	58556257	58612773	+	2485	protein_coding	solute carrier family 27 (fatty acid transporter), member 6 [Source:MGI Symbol;Acc:MGI:3036230]	-	11	2	3	5	0	1	0	3	0.166987	0.0486533	0.0494077	0.0890454	0	0.0242144	0	0.0556732
ENSMUSG00000028262	127.796	73.4235	55.4516	65.5474	12.9305	17.9352	23.3969	21.2044	80.5547	18.8668	2.08441	6.6e-09	8.06e-07	Clca3a2	3	144796559	144819494	-	3974	protein_coding	chloride channel accessory 3A2 [Source:MGI Symbol;Acc:MGI:1931471]	-	170	61	68	74	10	15	23	23	1.61375	0.92792	0.700295	0.824085	0.162619	0.227124	0.29664	0.266902
ENSMUSG00000090796	5.2622	0	0	4.42888	2.5861	0	0	0	2.42277	0.646526	2.08333	0.306541	1	Gm3141	14	43147487	43149893	-	499	unprocessed_pseudogene	predicted gene 3141 [Source:MGI Symbol;Acc:MGI:3781320]	-	7	0	0	5	2	0	0	0	0.529192	0	0	0.443443	0.259018	0	0	0
ENSMUSG00000103366	2.25523	0	3.26186	0	0	0	0	0.921931	1.37927	0.230483	2.08238	0.34407	1	C630004L07Rik	4	141238179	141239453	-	1275	TEC	RIKEN cDNA C630004L07 gene [Source:MGI Symbol;Acc:MGI:3641643]	-	3	0	4	0	0	0	0	1	0.088762	0	0.128395	0	0	0	0	0.0361694
ENSMUSG00000084370	0	2.40733	2.4464	0.885775	0	0	1.01726	0	1.43487	0.254315	2.08175	0.276257	1	Gm15442	3	78486808	78488637	-	1527	processed_pseudogene	predicted gene 15442 [Source:MGI Symbol;Acc:MGI:3705708]	-	0	2	3	1	0	0	1	0	0	0.0791771	0.0804048	0.028982	0	0	0.0335654	0
ENSMUSG00000094392	27.0628	21.666	17.1248	19.4871	10.3444	5.97841	2.03452	2.76579	21.3351	5.28078	2.08152	0.000102318	0.00220766	Gm3788	3	86672033	86672168	-	136	processed_pseudogene	predicted gene 3788 [Source:MGI Symbol;Acc:MGI:3781961]	-	36	18	21	22	8	5	2	3	9.98573	8.00096	6.31946	7.15899	3.80147	2.21223	0.75374	1.01726
ENSMUSG00000058281	0	2.40733	2.4464	0.885775	1.29305	0	0	0	1.43487	0.323263	2.08121	0.272447	1	Gm10038	2	103099155	103099601	+	441	pseudogene	predicted gene 10038 [Source:MGI Symbol;Acc:MGI:3708662]	-	0	2	3	1	1	0	0	0	0	0.274157	0.278408	0.100353	0.146542	0	0	0
ENSMUSG00000088456	3.75872	0	0.815465	0.885775	1.29305	0	0	0	1.36499	0.323263	2.08067	0.282302	1	Gm26372	14	21263624	21263859	+	236	misc_RNA	predicted gene, 26372 [Source:MGI Symbol;Acc:MGI:5456149]	-	5	0	1	1	1	0	0	0	0.799234	0	0.173415	0.187524	0.273834	0	0	0
ENSMUSG00000085786	8.26918	9.62931	4.07733	15.0582	2.5861	2.39136	1.01726	2.76579	9.2585	2.19013	2.07992	0.00739905	0.0553324	Gm15987	6	128951204	128975029	-	2231	antisense	predicted gene 15987 [Source:MGI Symbol;Acc:MGI:3801849]	-	11	8	5	17	2	2	1	3	0.185998	0.21677	0.0917213	0.337223	0.0579336	0.0539424	0.0229737	0.0620116
ENSMUSG00000055421	36.0837	21.666	14.6784	27.459	7.75831	3.58704	4.06903	8.29737	24.9718	5.92794	2.07441	4.9e-05	0.00124145	Pcdh9	14	93013410	93890679	-	6783	protein_coding	protocadherin 9 [Source:MGI Symbol;Acc:MGI:1306801]	-	48	18	18	31	6	3	4	9	0.266953	0.16042	0.108605	0.202259	0.0571649	0.0266133	0.0302252	0.0611888
ENSMUSG00000076576	9.77267	38.5172	8.15465	6.20043	1.29305	1.19568	7.12081	4.60965	15.6612	3.5548	2.07384	0.0107161	0.0717191	Igkv6-32	6	70074024	70074603	-	366	IG_V_gene	immunoglobulin kappa variable 6-32 [Source:MGI Symbol;Acc:MGI:3641634]	-	13	32	10	7	1	1	7	5	1.33992	5.28539	1.1182	0.846418	0.176571	0.164406	0.980274	0.63
ENSMUSG00000100911	0.751743	0	0.815465	1.77155	0	0	0	0	0.83469	0	2.06947	0.410405	1	1700027F09Rik	5	64454813	64467943	-	767	lincRNA	RIKEN cDNA 1700027F09 gene [Source:MGI Symbol;Acc:MGI:1917249]	-	1	0	1	2	0	0	0	0	0.0491836	0	0.0533586	0.115399	0	0	0	0
ENSMUSG00000113302	0.751743	0	0.815465	1.77155	0	0	0	0	0.83469	0	2.06947	0.410405	1	Gm32219	12	70522598	70544587	+	1819	lincRNA	predicted gene, 32219 [Source:MGI Symbol;Acc:MGI:5591378]	-	1	0	1	2	0	0	0	0	0.0207388	0	0.0224992	0.0486592	0	0	0	0
ENSMUSG00000112429	0.751743	0	0.815465	1.77155	0	0	0	0	0.83469	0	2.06947	0.410405	1	Gm47093	10	128789429	128801393	-	1736	antisense	predicted gene, 47093 [Source:MGI Symbol;Acc:MGI:6095824]	-	1	0	1	2	0	0	0	0	0.0217303	0	0.0235749	0.0509857	0	0	0	0
ENSMUSG00000020419	0.751743	0	0.815465	1.77155	0	0	0	0	0.83469	0	2.06947	0.410405	1	Hormad2	11	4345814	4441105	-	2734	protein_coding	HORMA domain containing 2 [Source:MGI Symbol;Acc:MGI:1923078]	-	1	0	1	2	0	0	0	0	0.013798	0	0.0149693	0.0323742	0	0	0	0
ENSMUSG00000097929	0.751743	0	0.815465	1.77155	0	0	0	0	0.83469	0	2.06947	0.410405	1	Tunar	12	105333870	105383932	+	6157	protein_coding	Tcl1 upstream neural differentiation associated RNA [Source:MGI Symbol;Acc:MGI:1917202]	-	1	0	1	2	0	0	0	0	0.00612699	0	0.00664707	0.0143757	0	0	0	0
ENSMUSG00000017316	3.00697	0	2.4464	0	0	0	1.01726	0	1.36334	0.254315	2.06853	0.345876	1	Ppy	11	102099930	102101319	-	500	protein_coding	pancreatic polypeptide [Source:MGI Symbol;Acc:MGI:97753]	-	4	0	3	0	0	0	1	0	0.301791	0	0.245556	0	0	0	0.102509	0
ENSMUSG00000029875	17.2901	6.01832	8.97012	8.85775	5.17221	1.19568	2.03452	1.84386	10.2841	2.56157	2.06795	0.00519623	0.0428677	Ccdc184	15	98167158	98170134	+	2977	protein_coding	coiled-coil domain containing 184 [Source:MGI Symbol;Acc:MGI:2146066]	-	23	5	11	10	4	1	2	2	0.291451	0.101531	0.151222	0.148658	0.0868323	0.0202126	0.0344335	0.0309815
ENSMUSG00000106149	1.50349	2.40733	0	1.77155	0	0	0	0.921931	1.42059	0.230483	2.06786	0.270812	1	Gm43430	3	135650670	135654566	-	3897	TEC	predicted gene 43430 [Source:MGI Symbol;Acc:MGI:5663567]	-	2	2	0	2	0	0	0	1	0.0193605	0.0310247	0	0.0227126	0	0	0	0.0118337
ENSMUSG00000082112	1.50349	2.40733	0	1.77155	1.29305	0	0	0	1.42059	0.323263	2.06712	0.265512	1	Gm14445	2	175038121	175041036	+	1484	unprocessed_pseudogene	predicted gene 14445 [Source:MGI Symbol;Acc:MGI:3652317]	-	2	2	0	2	1	0	0	0	0.0508408	0.0814713	0	0.0596436	0.0435478	0	0	0
ENSMUSG00000113605	3.00697	2.40733	0.815465	2.65733	0	0	0	1.84386	2.22177	0.460965	2.06605	0.179164	1	4930425K24Rik	12	110236492	110238634	+	2143	TEC	RIKEN cDNA 4930425K24 gene [Source:MGI Symbol;Acc:MGI:1926166]	-	4	2	1	3	0	0	0	2	0.0704132	0.0564178	0.0190975	0.0619537	0	0	0	0.0430387
ENSMUSG00000117275	7.51743	4.81466	2.4464	3.5431	0	2.39136	2.03452	0	4.5804	1.10647	2.06593	0.0597306	1	CT010429.1	17	71608723	71608942	-	220	processed_pseudogene	ribosomal protein S27 (Rps27) pseudogene	-	10	4	3	4	0	2	2	0	1.71472	1.09912	0.558082	0.804647	0	0.547025	0.465948	0
ENSMUSG00000028246	9.77267	9.62931	4.89279	15.0582	0	1.19568	3.05178	4.60965	9.83824	2.21428	2.0616	0.00899938	0.0636288	Faxc	4	21931329	21996839	+	8362	protein_coding	failed axon connections homolog [Source:MGI Symbol;Acc:MGI:1923382]	-	13	8	6	17	0	1	3	5	0.0586475	0.0578347	0.0293657	0.0899719	0	0.00719598	0.0183883	0.0275747
ENSMUSG00000046145	0	0	2.4464	0.885775	0	0	0	0	0.833043	0	2.06002	0.50726	1	1700018M17Rik	4	59549154	59549625	+	456	pseudogene	RIKEN cDNA 1700018M17 gene [Source:MGI Symbol;Acc:MGI:1919495]	-	0	0	3	1	0	0	0	0	0	0	0.26925	0.0970517	0	0	0	0
ENSMUSG00000115843	0	0	2.4464	0.885775	0	0	0	0	0.833043	0	2.06002	0.50726	1	Gm17873	15	3929985	3930560	+	576	processed_pseudogene	predicted gene, 17873 [Source:MGI Symbol;Acc:MGI:5010058]	-	0	0	3	1	0	0	0	0	0	0	0.213156	0.0768326	0	0	0	0
ENSMUSG00000109342	0	0	2.4464	0.885775	0	0	0	0	0.833043	0	2.06002	0.50726	1	Gm32983	7	67593659	67594163	+	505	processed_pseudogene	predicted gene, 32983 [Source:MGI Symbol;Acc:MGI:5592142]	-	0	0	3	1	0	0	0	0	0	0	0.243125	0.0876348	0	0	0	0
ENSMUSG00000110840	0	0	2.4464	0.885775	0	0	0	0	0.833043	0	2.06002	0.50726	1	Gm47496	9	32078281	32078765	+	485	processed_pseudogene	predicted gene, 47496 [Source:MGI Symbol;Acc:MGI:6096479]	-	0	0	3	1	0	0	0	0	0	0	0.253151	0.0912486	0	0	0	0
ENSMUSG00000036334	56.3808	77.0345	72.5764	77.0625	16.8097	23.9136	8.13807	19.3605	70.7635	17.0555	2.05808	1.46e-10	3.01e-08	Igsf10	3	59316735	59344394	-	10150	protein_coding	immunoglobulin superfamily, member 10 [Source:MGI Symbol;Acc:MGI:1923481]	-	75	64	89	87	13	20	8	21	0.278748	0.381173	0.358859	0.379333	0.0827708	0.118567	0.0403975	0.0954124
ENSMUSG00000031364	0.751743	2.40733	2.4464	0	0	1.19568	0	0	1.40137	0.29892	2.05314	0.280348	1	Grpr	X	163513904	163549677	-	2523	protein_coding	gastrin releasing peptide receptor [Source:MGI Symbol;Acc:MGI:95836]	-	1	2	3	0	0	1	0	0	0.014952	0.0479205	0.0486635	0	0	0.0238497	0	0
ENSMUSG00000108195	0	1.20366	0.815465	3.5431	0	1.19568	0	0	1.39056	0.29892	2.0517	0.294779	1	Gm44415	6	87138741	87140852	-	2112	TEC	predicted gene, 44415 [Source:MGI Symbol;Acc:MGI:5690807]	-	0	1	1	4	0	1	0	0	0	0.028623	0.0193779	0.0838174	0	0.0284909	0	0
ENSMUSG00000116187	0	4.81466	0.815465	3.5431	0	0	1.01726	0.921931	2.29331	0.484797	2.05136	0.216806	1	Gm49456	16	10238166	10238516	+	351	processed_pseudogene	predicted gene, 49456 [Source:MGI Symbol;Acc:MGI:6155112]	-	0	4	1	4	0	0	1	1	0	0.688908	0.116598	0.504337	0	0	0.146024	0.131385
ENSMUSG00000109294	6.01395	0	0	2.65733	0	0	1.01726	0.921931	2.16782	0.484797	2.04906	0.269341	1	Gm44808	7	70638610	70639917	+	264	lincRNA	predicted gene 44808 [Source:MGI Symbol;Acc:MGI:5753384]	-	8	0	0	3	0	0	1	1	1.14315	0	0	0.502904	0	0	0.194145	0.174682
ENSMUSG00000046490	3.00697	4.81466	0	1.77155	0	2.39136	0	0	2.3983	0.597841	2.04879	0.235174	1	Rnf222	11	68888553	68895777	+	3463	protein_coding	ring finger protein 222 [Source:MGI Symbol;Acc:MGI:2443227]	-	4	4	0	2	0	2	0	0	0.0435736	0.0698258	0	0.0255591	0	0.0347518	0	0
ENSMUSG00000032338	0.751743	2.40733	5.70826	0	0	0	1.01726	0.921931	2.21683	0.484797	2.04707	0.223154	1	Hcn4	9	58823412	58863175	+	6118	protein_coding	hyperpolarization-activated, cyclic nucleotide-gated K+ 4 [Source:MGI Symbol;Acc:MGI:1298209]	-	1	2	7	0	0	0	1	1	0.00616604	0.0197619	0.0468261	0	0	0	0.00837762	0.00753776
ENSMUSG00000086556	0.751743	0	1.63093	0.885775	0	0	0	0	0.817112	0	2.04464	0.417785	1	Gm15444	3	96209627	96220168	-	388	antisense	predicted gene 15444 [Source:MGI Symbol;Acc:MGI:3705796]	-	1	0	2	1	0	0	0	0	0.0972264	0	0.210959	0.114061	0	0	0	0
ENSMUSG00000112566	0.751743	0	1.63093	0.885775	0	0	0	0	0.817112	0	2.04464	0.417785	1	Gm32025	10	71148160	71148466	+	307	processed_pseudogene	predicted gene, 32025 [Source:MGI Symbol;Acc:MGI:5591184]	-	1	0	2	1	0	0	0	0	0.122879	0	0.266619	0.144155	0	0	0	0
ENSMUSG00000070331	3.75872	3.61099	2.4464	3.5431	0	1.19568	1.01726	0.921931	3.3398	0.783718	2.04386	0.0785167	1	Qrich2	11	116441325	116466241	-	7513	protein_coding	glutamine rich 2 [Source:MGI Symbol;Acc:MGI:2684912]	-	5	3	3	4	0	1	1	1	0.0251057	0.0241388	0.0163421	0.0235621	0	0.00800915	0.00682208	0.00613816
ENSMUSG00000084659	1.50349	2.40733	1.63093	0	0	0	0	0.921931	1.38544	0.230483	2.0388	0.277721	1	Gm22720	9	105673465	105673551	-	87	snRNA	predicted gene, 22720 [Source:MGI Symbol;Acc:MGI:5452497]	-	2	2	2	0	0	0	0	1	0.867215	1.38969	0.940828	0	0	0	0	0.530069
ENSMUSG00000116702	0.751743	1.20366	0	3.5431	0	0	0	0.921931	1.37463	0.230483	2.03791	0.302194	1	AC241886.2	17	7429287	7430242	-	956	processed_pseudogene	G protein-coupled receptor 31, D17Leh66b region (Gpr31b) pseudogene	-	1	1	0	4	0	0	0	1	0.0394601	0.063234	0	0.18517	0	0	0	0.0482385
ENSMUSG00000032057	1.50349	0	0	1.77155	0	0	0	0	0.818759	0	2.03768	0.507912	1	4833427G06Rik	9	51081115	51102078	-	973	protein_coding	RIKEN cDNA 4833427G06 gene [Source:MGI Symbol;Acc:MGI:1921013]	-	2	0	0	2	0	0	0	0	0.0775413	0	0	0.0909673	0	0	0	0
ENSMUSG00000081325	1.50349	0	0	1.77155	0	0	0	0	0.818759	0	2.03768	0.507912	1	Gm12599	11	11436984	11437775	+	792	processed_pseudogene	predicted gene 12599 [Source:MGI Symbol;Acc:MGI:3651469]	-	2	0	0	2	0	0	0	0	0.0952623	0	0	0.111756	0	0	0	0
ENSMUSG00000093147	1.50349	0	0	1.77155	0	0	0	0	0.818759	0	2.03768	0.507912	1	Gm23369	2	32593469	32593573	-	105	snRNA	predicted gene, 23369 [Source:MGI Symbol;Acc:MGI:5453146]	-	2	0	0	2	0	0	0	0	0.71855	0	0	0.842963	0	0	0	0
ENSMUSG00000097834	1.50349	0	0	1.77155	0	0	0	0	0.818759	0	2.03768	0.507912	1	Gm26911	6	101198569	101220141	+	2404	antisense	predicted gene, 26911 [Source:MGI Symbol;Acc:MGI:5477405]	-	2	0	0	2	0	0	0	0	0.0313842	0	0	0.0368183	0	0	0	0
ENSMUSG00000104088	1.50349	0	0	1.77155	0	0	0	0	0.818759	0	2.03768	0.507912	1	Gm38275	19	11582826	11584357	-	1532	TEC	predicted gene, 38275 [Source:MGI Symbol;Acc:MGI:5611503]	-	2	0	0	2	0	0	0	0	0.0492479	0	0	0.0577749	0	0	0	0
ENSMUSG00000111439	1.50349	0	0	1.77155	0	0	0	0	0.818759	0	2.03768	0.507912	1	Gm47633	9	37264093	37264659	-	567	lincRNA	predicted gene, 47633 [Source:MGI Symbol;Acc:MGI:6096704]	-	2	0	0	2	0	0	0	0	0.133065	0	0	0.156104	0	0	0	0
ENSMUSG00000114869	1.50349	0	0	1.77155	0	0	0	0	0.818759	0	2.03768	0.507912	1	Gm48876	13	112424222	112426340	-	1841	lincRNA	predicted gene, 48876 [Source:MGI Symbol;Acc:MGI:6098626]	-	2	0	0	2	0	0	0	0	0.0409819	0	0	0.0480778	0	0	0	0
ENSMUSG00000025922	1.50349	0	0	1.77155	0	0	0	0	0.818759	0	2.03768	0.507912	1	Gm5045	15	59210908	59211717	+	810	processed_pseudogene	predicted gene 5045 [Source:MGI Symbol;Acc:MGI:3647181]	-	2	0	0	2	0	0	0	0	0.0931453	0	0	0.109273	0	0	0	0
ENSMUSG00000093042	1.50349	0	0	1.77155	0	0	0	0	0.818759	0	2.03768	0.507912	1	Mir3109	9	69456944	69457031	+	88	miRNA	microRNA 3109 [Source:MGI Symbol;Acc:MGI:4834328]	-	2	0	0	2	0	0	0	0	0.85736	0	0	1.00581	0	0	0	0
ENSMUSG00000058816	1.50349	0	0	1.77155	0	0	0	0	0.818759	0	2.03768	0.507912	1	Ppp1r2-ps3	19	30538928	30539554	-	627	processed_pseudogene	protein phosphatase 1, regulatory (inhibitor) subunit 2, pseudogene 3 [Source:MGI Symbol;Acc:MGI:3645534]	-	2	0	0	2	0	0	0	0	0.120331	0	0	0.141166	0	0	0	0
ENSMUSG00000065878	1.50349	0	0	1.77155	0	0	0	0	0.818759	0	2.03768	0.507912	1	Snord34	7	45126601	45126670	-	70	snoRNA	small nucleolar RNA, C/D box 34 [Source:MGI Symbol;Acc:MGI:1351325]	-	2	0	0	2	0	0	0	0	1.07782	0	0	1.26444	0	0	0	0
ENSMUSG00000024034	1.50349	0	0	1.77155	0	0	0	0	0.818759	0	2.03768	0.507912	1	Tmprss3	17	31179272	31198975	-	2879	protein_coding	transmembrane protease, serine 3 [Source:MGI Symbol;Acc:MGI:2155445]	-	2	0	0	2	0	0	0	0	0.0262062	0	0	0.0307437	0	0	0	0
ENSMUSG00000040229	45.8564	36.1099	25.2794	38.9741	3.87916	11.9568	11.1898	8.29737	36.555	8.8308	2.03638	8.32e-07	4.57e-05	Gpr34	X	13632089	13640858	+	2090	protein_coding	G protein-coupled receptor 34 [Source:MGI Symbol;Acc:MGI:1346334]	-	61	30	31	44	3	10	11	9	1.10103	0.867728	0.607037	0.931696	0.092763	0.287908	0.26976	0.198586
ENSMUSG00000087674	0	1.20366	1.63093	2.65733	0	0	0	0.921931	1.37298	0.230483	2.03635	0.288999	1	4930447M23Rik	2	19344317	19351050	+	1776	lincRNA	RIKEN cDNA 4930447M23 gene [Source:MGI Symbol;Acc:MGI:1918902]	-	0	1	2	3	0	0	0	1	0	0.0340381	0.0460879	0.074756	0	0	0	0.0259662
ENSMUSG00000058400	0	2.40733	4.07733	2.65733	1.29305	0	1.01726	0	2.2855	0.577578	2.03627	0.199321	1	Qrfpr	3	36179424	36222313	-	2192	protein_coding	pyroglutamylated RFamide peptide receptor [Source:MGI Symbol;Acc:MGI:2677633]	-	0	2	5	3	1	0	1	0	0	0.0551567	0.0933532	0.0605688	0.0294822	0	0.0233824	0
ENSMUSG00000067768	3.75872	15.6476	8.15465	7.97198	1.29305	2.39136	0	4.60965	8.88324	2.07352	2.03618	0.0183357	0.104546	Xlr4b	X	73214333	73222453	+	2560	protein_coding	X-linked lymphocyte-regulated 4B [Source:MGI Symbol;Acc:MGI:1350975]	-	5	13	10	9	1	2	0	5	0.0736794	0.306981	0.159867	0.155586	0.0252441	0.04701	0	0.0900703
ENSMUSG00000026043	2579.98	3192.12	2832.11	3945.24	978.841	729.366	626.631	728.325	3137.36	765.791	2.03539	6.18e-27	5.81e-23	Col3a1	1	45311538	45349706	+	9816	protein_coding	collagen, type III, alpha 1 [Source:MGI Symbol;Acc:MGI:88453]	-	3432	2652	3473	4454	757	610	616	790	13.1895	16.3323	14.48	20.0809	4.98381	3.73934	3.21645	3.71145
ENSMUSG00000036962	1.50349	0	3.26186	4.42888	2.5861	0	0	0	2.29856	0.646526	2.0351	0.232145	1	Cfap221	1	119923341	119997234	-	2915	protein_coding	cilia and flagella associated protein 221 [Source:MGI Symbol;Acc:MGI:2684947]	-	2	0	4	5	2	0	0	0	0.0258826	0	0.0561592	0.0759101	0.0443396	0	0	0
ENSMUSG00000025002	1.50349	3.61099	2.4464	1.77155	1.29305	1.19568	0	0	2.33311	0.622183	2.03389	0.149785	1	Cyp2c55	19	39007019	39042693	+	1995	protein_coding	cytochrome P450, family 2, subfamily c, polypeptide 55 [Source:MGI Symbol;Acc:MGI:1919332]	-	2	3	3	2	1	1	0	0	0.0378184	0.0909048	0.0615429	0.0443665	0.0323934	0.0301618	0	0
ENSMUSG00000076550	0	55.3685	0	0	7.75831	4.78272	1.01726	0	13.8421	3.38957	2.03284	NA	1	Igkv4-63	6	69377944	69378472	-	352	IG_V_gene	immunoglobulin kappa variable 4-63 [Source:MGI Symbol;Acc:MGI:3645235]	-	0	46	0	0	6	4	1	0	0	7.89994	0	0	1.10156	0.683782	0.145609	0
ENSMUSG00000091618	0.751743	6.01832	1.63093	0.885775	1.29305	0	0	0.921931	2.32169	0.553746	2.0318	0.185129	1	H60c	10	3256208	3267771	-	2817	protein_coding	histocompatibility 60c [Source:MGI Symbol;Acc:MGI:3774845]	-	1	5	2	1	1	0	0	1	0.0133915	0.107298	0.0290565	0.0157102	0.022941	0	0	0.0163706
ENSMUSG00000113601	2.25523	2.40733	3.26186	5.31465	1.29305	0	1.01726	0.921931	3.30977	0.80806	2.02957	0.0862094	1	Gm48735	13	62681192	62682501	-	1310	TEC	predicted gene, 48735 [Source:MGI Symbol;Acc:MGI:6098399]	-	3	2	4	6	1	0	1	1	0.0863905	0.0922927	0.124965	0.202697	0.049332	0	0.0391254	0.035203
ENSMUSG00000079192	0	0	3.26186	0	0	0	0	0	0.815465	0	2.02949	0.558334	1	AC125149.1	GL456210.1	123792	124928	+	255	protein_coding		-	0	0	4	0	0	0	0	0	0	0	0.641977	0	0	0	0	0
ENSMUSG00000104262	0	0	3.26186	0	0	0	0	0	0.815465	0	2.02949	0.558334	1	Gm37747	2	68989381	68993383	+	4003	TEC	predicted gene, 37747 [Source:MGI Symbol;Acc:MGI:5610975]	-	0	0	4	0	0	0	0	0	0	0	0.0408954	0	0	0	0	0
ENSMUSG00000051209	0	0	3.26186	0	0	0	0	0	0.815465	0	2.02949	0.558334	1	Gpr119	X	48667979	48674478	-	2269	protein_coding	G-protein coupled receptor 119 [Source:MGI Symbol;Acc:MGI:2668412]	-	0	0	4	0	0	0	0	0	0	0	0.0721481	0	0	0	0	0
ENSMUSG00000029671	27.0628	20.4623	29.3567	32.7737	2.5861	10.7611	5.08629	8.29737	27.4139	6.68273	2.0283	8.48e-06	0.000303399	Wnt16	6	22288227	22298522	+	4360	protein_coding	wingless-type MMTV integration site family, member 16 [Source:MGI Symbol;Acc:MGI:2136018]	-	36	17	36	37	2	9	5	9	0.311481	0.235706	0.337921	0.375563	0.0296445	0.12421	0.0587779	0.0951936
ENSMUSG00000089491	0	4.81466	0.815465	0	0	0	1.01726	0	1.40753	0.254315	2.02576	0.381521	1	Gm26363	5	100056909	100056991	-	83	snoRNA	predicted gene, 26363 [Source:MGI Symbol;Acc:MGI:5456140]	-	0	4	1	0	0	0	1	0	0	2.91333	0.493085	0	0	0	0.617522	0
ENSMUSG00000105167	0	4.81466	0.815465	0	0	0	1.01726	0	1.40753	0.254315	2.02576	0.381521	1	Snord43	15	80082847	80082954	-	108	miRNA	small nucleolar RNA, C/D box 43 [Source:MGI Symbol;Acc:MGI:3819534]	-	0	4	1	0	0	0	1	0	0	2.23895	0.378945	0	0	0	0.474577	0
ENSMUSG00000087059	2.25523	2.40733	0.815465	0	0	0	0	0.921931	1.36951	0.230483	2.02575	0.291061	1	Gm12339	11	75794768	75825241	+	881	processed_transcript	predicted gene 12339 [Source:MGI Symbol;Acc:MGI:3650628]	-	3	2	1	0	0	0	0	1	0.128458	0.137234	0.0464541	0	0	0	0	0.0523451
ENSMUSG00000082962	2.25523	2.40733	0.815465	0	0	0	1.01726	0	1.36951	0.254315	2.02565	0.289595	1	Gm10601	4	41809083	41810504	+	1422	unprocessed_pseudogene	predicted pseudogene 10601 [Source:MGI Symbol;Acc:MGI:3708690]	-	3	2	1	0	0	0	1	0	0.0795862	0.0850235	0.0287806	0	0	0	0.0360438	0
ENSMUSG00000087794	2.25523	1.20366	0.815465	4.42888	0	0	1.01726	0.921931	2.17581	0.484797	2.02545	0.174958	1	Gm25966	2	61798180	61798296	+	117	rRNA	predicted gene, 25966 [Source:MGI Symbol;Acc:MGI:5455743]	-	3	1	1	5	0	0	1	1	0.967278	0.516681	0.349795	1.89126	0	0	0.438071	0.394154
ENSMUSG00000036598	12.0279	3.61099	2.4464	3.5431	1.29305	1.19568	1.01726	1.84386	5.4071	1.33746	2.02427	0.0442763	1	Ccdc113	8	95534085	95558890	+	1288	protein_coding	coiled-coil domain containing 113 [Source:MGI Symbol;Acc:MGI:3606076]	-	16	3	3	4	1	1	1	2	0.468619	0.140804	0.0953246	0.13744	0.0501746	0.046718	0.0397937	0.0716087
ENSMUSG00000019865	0	1.20366	2.4464	1.77155	0	0	0	0.921931	1.3554	0.230483	2.02152	0.292624	1	Nmbr	10	14705591	14770850	+	3228	protein_coding	neuromedin B receptor [Source:MGI Symbol;Acc:MGI:1100525]	-	0	1	3	2	0	0	0	1	0	0.0187273	0.0380354	0.0274198	0	0	0	0.0142862
ENSMUSG00000083371	0	1.20366	2.4464	1.77155	0	1.19568	0	0	1.3554	0.29892	2.02141	0.288404	1	Gm11422	11	82728000	82729102	+	1103	processed_pseudogene	predicted gene 11422 [Source:MGI Symbol;Acc:MGI:3651333]	-	0	1	3	2	0	1	0	0	0	0.0548066	0.111313	0.0802458	0	0.0545537	0	0
ENSMUSG00000096946	1.50349	0	0.815465	0.885775	0	0	0	0	0.801182	0	2.02115	0.42476	1	Fmr1os	X	68667514	68678399	-	2743	lincRNA	fragile X mental retardation 1, opposite strand [Source:MGI Symbol;Acc:MGI:3642368]	-	2	0	1	1	0	0	0	0	0.0275055	0	0.0149202	0.016134	0	0	0	0
ENSMUSG00000080747	1.50349	0	0.815465	0.885775	0	0	0	0	0.801182	0	2.02115	0.42476	1	Gm14016	2	118594079	118594564	+	486	processed_pseudogene	predicted gene 14016 [Source:MGI Symbol;Acc:MGI:3650953]	-	2	0	1	1	0	0	0	0	0.155242	0	0.08421	0.0910608	0	0	0	0
ENSMUSG00000097015	1.50349	0	0.815465	0.885775	0	0	0	0	0.801182	0	2.02115	0.42476	1	Gm26705	7	99260481	99267218	-	1457	lincRNA	predicted gene, 26705 [Source:MGI Symbol;Acc:MGI:5477199]	-	2	0	1	1	0	0	0	0	0.0517829	0	0.0280893	0.0303744	0	0	0	0
ENSMUSG00000094248	1.50349	0	0.815465	0.885775	0	0	0	0	0.801182	0	2.02115	0.42476	1	Hist1h2ao	13	21810465	21810944	+	480	protein_coding	histone cluster 1, H2ao [Source:MGI Symbol;Acc:MGI:2448302]	-	2	0	1	1	0	0	0	0	0.157183	0	0.0852626	0.0921991	0	0	0	0
ENSMUSG00000080877	1.50349	0	0.815465	0.885775	0	0	0	0	0.801182	0	2.02115	0.42476	1	Rpl22-ps1	X	8038611	8038996	-	386	processed_pseudogene	ribosomal protein L22, pseudogene 1 [Source:MGI Symbol;Acc:MGI:3644276]	-	2	0	1	1	0	0	0	0	0.19546	0	0.106026	0.114652	0	0	0	0
ENSMUSG00000113724	0.751743	1.20366	0.815465	2.65733	0	0	0	0.921931	1.35705	0.230483	2.02076	0.246888	1	Gm48398	12	18610384	18610600	+	217	processed_pseudogene	predicted gene, 48398 [Source:MGI Symbol;Acc:MGI:6097885]	-	1	1	1	3	0	0	0	1	0.173843	0.278579	0.188599	0.611828	0	0	0	0.212516
ENSMUSG00000094433	33.0767	28.8879	27.7258	0.885775	14.2236	4.78272	2.03452	1.84386	22.6441	5.72117	2.01953	0.0217708	0.117332	Igkv5-43	6	69823355	69823943	-	379	IG_V_gene	immunoglobulin kappa chain variable 5-43 [Source:MGI Symbol;Acc:MGI:4943320]	-	44	24	34	1	11	4	2	2	4.37955	3.82808	3.67147	0.116769	1.87566	0.635069	0.270471	0.243356
ENSMUSG00000079652	3.00697	2.40733	3.26186	0	0	0	1.01726	0.921931	2.16904	0.484797	2.01899	0.200498	1	Fam71f2	6	29279593	29290680	+	1276	protein_coding	family with sequence similarity 71, member F2 [Source:MGI Symbol;Acc:MGI:2141439]	-	4	2	4	0	0	0	1	1	0.118257	0.0947519	0.128295	0	0	0	0.040168	0.0361411
ENSMUSG00000116757	166.135	86.6638	93.7785	127.552	49.136	15.5439	39.6731	13.829	118.532	29.5455	2.01742	6.94e-07	3.99e-05	AC121151.1	17	16557246	16558043	+	798	processed_pseudogene	ribosomal protein L7A (Rpl7a) pseudogene	-	221	72	115	144	38	13	39	15	10.4473	5.45429	5.89786	7.98597	3.07738	0.980258	2.50491	0.866842
ENSMUSG00000036362	15.7866	1.20366	5.70826	10.6293	1.29305	1.19568	1.01726	4.60965	8.33196	2.02891	2.01283	0.0310605	0.149136	P2ry13	3	59207892	59210882	-	2528	protein_coding	purinergic receptor P2Y, G-protein coupled 13 [Source:MGI Symbol;Acc:MGI:1921441]	-	21	1	7	12	1	1	1	5	0.313371	0.0239129	0.113324	0.210074	0.0255637	0.0238025	0.0202746	0.0912104
ENSMUSG00000087075	1.50349	3.61099	2.4464	5.31465	0	0	2.03452	0.921931	3.21888	0.739112	2.0095	0.110548	1	Lbhd2	12	111406809	111412090	+	670	protein_coding	LBH domain containing 2 [Source:MGI Symbol;Acc:MGI:2685744]	-	2	3	3	6	0	0	2	1	0.112609	0.270679	0.183251	0.396319	0	0	0.152998	0.0688298
ENSMUSG00000097547	1.50349	1.20366	0	2.65733	0	0	0	0.921931	1.34112	0.230483	2.00843	0.295819	1	B230110C06Rik	14	15437623	15452445	+	3361	processed_transcript	RIKEN cDNA B230110C06 gene [Source:MGI Symbol;Acc:MGI:1925231]	-	2	1	0	3	0	0	0	1	0.022448	0.0179862	0	0.0395021	0	0	0	0.0137209
ENSMUSG00000092748	1.50349	1.20366	0	2.65733	0	0	1.01726	0	1.34112	0.254315	2.00841	0.294301	1	Gm22175	12	113425150	113425227	-	78	miRNA	predicted gene, 22175 [Source:MGI Symbol;Acc:MGI:5451952]	-	2	1	0	3	0	0	1	0	0.967278	0.775022	0	1.70214	0	0	0.657107	0
ENSMUSG00000082534	0.751743	0	2.4464	0	0	0	0	0	0.799535	0	2.00771	0.522056	1	Gm13712	2	85156101	85158642	-	2295	unprocessed_pseudogene	predicted gene 13712 [Source:MGI Symbol;Acc:MGI:3650489]	-	1	0	3	0	0	0	0	0	0.0164374	0	0.0534981	0	0	0	0	0
ENSMUSG00000104854	0.751743	0	2.4464	0	0	0	0	0	0.799535	0	2.00771	0.522056	1	Mir7116	11	100478411	100478480	-	70	miRNA	microRNA 7116 [Source:MGI Symbol;Acc:MGI:5562735]	-	1	0	3	0	0	0	0	0	0.538912	0	1.75397	0	0	0	0	0
ENSMUSG00000113794	1.50349	0	0.815465	6.20043	0	0	1.01726	0.921931	2.12985	0.484797	2.00758	0.23174	1	Gm36607	13	70706233	70733207	+	1087	antisense	predicted gene, 36607 [Source:MGI Symbol;Acc:MGI:5595766]	-	2	0	1	7	0	0	1	1	0.0694091	0	0.0376504	0.284994	0	0	0.0471521	0.042425
ENSMUSG00000087593	15.0349	2.40733	13.0474	16.8297	2.5861	3.58704	3.05178	2.76579	11.8298	2.99768	2.00565	0.00542747	0.0442126	Gm16174	7	19816553	19818625	+	402	antisense	predicted gene 16174 [Source:MGI Symbol;Acc:MGI:3801857]	-	20	2	16	19	2	3	3	3	1.87681	0.300755	1.6289	2.09168	0.321517	0.449051	0.382495	0.344149
ENSMUSG00000099320	3.00697	2.40733	2.4464	0.885775	0	0	2.03452	0	2.18662	0.508629	2.00516	0.189754	1	Mir7664	2	25059811	25059873	+	63	miRNA	microRNA 7664 [Source:MGI Symbol;Acc:MGI:5531397]	-	4	2	3	1	0	0	2	0	2.39517	1.9191	1.94886	0.702469	0	0	1.62712	0
ENSMUSG00000110038	2.25523	1.20366	0.815465	4.42888	0	0	2.03452	0	2.17581	0.508629	2.00361	0.206786	1	Gm45570	8	25594454	25595106	-	495	sense_intronic	predicted gene 45570 [Source:MGI Symbol;Acc:MGI:5791406]	-	3	1	1	5	0	0	2	0	0.228629	0.122125	0.0826789	0.447026	0	0	0.207088	0
ENSMUSG00000043557	27.0628	20.4623	8.97012	15.944	3.87916	2.39136	3.05178	8.29737	18.1098	4.40492	2.00253	0.000945407	0.0121442	Mdga1	17	29827956	29970087	-	9395	protein_coding	MAM domain containing glycosylphosphatidylinositol anchor 1 [Source:MGI Symbol;Acc:MGI:1922012]	-	36	17	11	18	3	2	3	9	0.144551	0.109386	0.0479177	0.0847898	0.0206359	0.0128095	0.0163665	0.0441771
ENSMUSG00000079965	0	0	0	5.31465	1.29305	0	0	0	1.32866	0.323263	2.00141	0.4663	1	Gm14853	X	105844465	105845013	-	549	processed_pseudogene	predicted gene 14853 [Source:MGI Symbol;Acc:MGI:3708095]	-	0	0	0	6	1	0	0	0	0	0	0	0.483667	0.117714	0	0	0
ENSMUSG00000105935	0	0	0	5.31465	0	0	0	0.921931	1.32866	0.230483	2.00129	0.47301	1	Gm43628	5	65307808	65308994	-	1187	TEC	predicted gene 43628 [Source:MGI Symbol;Acc:MGI:5663765]	-	0	0	0	6	0	0	0	1	0	0	0	0.223701	0	0	0	0.0388509
ENSMUSG00000115232	0	0	0	5.31465	0	0	0	0.921931	1.32866	0.230483	2.00129	0.47301	1	Gm49378	14	55629076	55637895	-	3275	protein_coding	predicted gene, 49378 [Source:MGI Symbol;Acc:MGI:6121598]	-	0	0	0	6	0	0	0	1	0	0	0	0.0810789	0	0	0	0.0140812
ENSMUSG00000032356	1.50349	1.20366	4.89279	0.885775	0	0	1.01726	0.921931	2.12143	0.484797	1.99955	0.187307	1	Rasgrf1	9	89909908	90026977	+	11063	protein_coding	RAS protein-specific guanine nucleotide-releasing factor 1 [Source:MGI Symbol;Acc:MGI:99694]	-	2	1	6	1	0	0	1	1	0.00681982	0.00546431	0.0221962	0.00400032	0	0	0.00463295	0.00416849
ENSMUSG00000073514	3.75872	1.20366	2.4464	0.885775	0	0	0	1.84386	2.07364	0.460965	1.99681	0.208505	1	Dok6	18	89301082	89769528	-	5146	protein_coding	docking protein 6 [Source:MGI Symbol;Acc:MGI:3639495]	-	5	1	3	1	0	0	0	2	0.0366536	0.0117473	0.0238589	0.00859999	0	0	0	0.017923
ENSMUSG00000095028	4.51046	3.61099	3.26186	10.6293	3.87916	0	0	1.84386	5.50315	1.43075	1.99322	0.0583498	1	Sirpb1b	3	15495751	15575065	-	2877	protein_coding	signal-regulatory protein beta 1B [Source:MGI Symbol;Acc:MGI:3779828]	-	6	3	4	12	3	0	0	2	0.0786733	0.0630362	0.056901	0.184591	0.0673878	0	0	0.0320584
ENSMUSG00000028661	0.751743	1.20366	2.4464	0.885775	0	0	0	0.921931	1.32189	0.230483	1.99315	0.25345	1	Epha8	4	136929419	136956816	-	4713	protein_coding	Eph receptor A8 [Source:MGI Symbol;Acc:MGI:109378]	-	1	1	3	1	0	0	0	1	0.00800421	0.0128266	0.0260509	0.00939011	0	0	0	0.00978485
ENSMUSG00000097027	8.26918	4.81466	8.97012	11.5151	1.29305	1.19568	2.03452	3.68772	8.39226	2.05274	1.99042	0.00900702	0.0636588	Gm26559	13	99516629	99521760	+	2481	bidirectional_promoter_lncRNA	predicted gene, 26559 [Source:MGI Symbol;Acc:MGI:5477053]	-	11	4	11	13	1	1	2	4	0.167256	0.0974634	0.181454	0.231891	0.0260479	0.0242534	0.0413175	0.0743507
ENSMUSG00000113660	34.5802	15.6476	5.70826	11.5151	2.5861	3.58704	5.08629	5.53158	16.8628	4.19776	1.98909	0.00378788	0.0343228	Gm5626	13	74533526	74534583	+	1058	processed_pseudogene	predicted gene 5626 [Source:MGI Symbol;Acc:MGI:3779505]	-	46	13	7	13	2	3	5	6	1.64017	0.74279	0.270777	0.543783	0.122164	0.170622	0.242223	0.261527
ENSMUSG00000082812	2.25523	2.40733	0	4.42888	0	2.39136	0	0	2.27286	0.597841	1.98902	0.250365	1	Gm14860	X	103514922	103515350	+	429	processed_pseudogene	predicted gene 14860 [Source:MGI Symbol;Acc:MGI:3801974]	-	3	2	0	5	0	2	0	0	0.263803	0.281826	0	0.515799	0	0.280526	0	0
ENSMUSG00000053228	12.0279	6.01832	2.4464	1.77155	2.5861	2.39136	0	0.921931	5.56604	1.47485	1.98846	0.0633127	1	Ceacam3	7	17150282	17164253	+	3261	protein_coding	carcinoembryonic antigen-related cell adhesion molecule 3 [Source:MGI Symbol;Acc:MGI:3646296]	-	16	5	3	2	2	2	0	1	0.185091	0.0926889	0.0376504	0.0271423	0.039635	0.0369045	0	0.0141417
ENSMUSG00000085109	0	2.40733	0	0.885775	0	0	0	0	0.823276	0	1.98807	0.528029	1	Gm15356	8	66439455	66442809	-	2741	antisense	predicted gene 15356 [Source:MGI Symbol;Acc:MGI:3705102]	-	0	2	0	1	0	0	0	0	0	0.0441092	0	0.0161458	0	0	0	0
ENSMUSG00000116270	0	2.40733	0	0.885775	0	0	0	0	0.823276	0	1.98807	0.528029	1	Gm1600	16	10324105	10347591	-	4727	lincRNA	predicted gene 1600 [Source:MGI Symbol;Acc:MGI:2686446]	-	0	2	0	1	0	0	0	0	0	0.0255772	0	0.0093623	0	0	0	0
ENSMUSG00000086932	0	2.40733	0	0.885775	0	0	0	0	0.823276	0	1.98807	0.528029	1	Gm22000	11	104557922	104565661	-	730	processed_transcript	predicted gene 22000 [Source:MGI Symbol;Acc:MGI:5440235]	-	0	2	0	1	0	0	0	0	0	0.165621	0	0.0606241	0	0	0	0
ENSMUSG00000088637	0	2.40733	0	0.885775	0	0	0	0	0.823276	0	1.98807	0.528029	1	Gm22316	2	156386107	156386322	+	216	misc_RNA	predicted gene, 22316 [Source:MGI Symbol;Acc:MGI:5452093]	-	0	2	0	1	0	0	0	0	0	0.559738	0	0.204887	0	0	0	0
ENSMUSG00000088891	0	2.40733	0	0.885775	0	0	0	0	0.823276	0	1.98807	0.528029	1	Gm22516	2	31189691	31189814	+	124	snoRNA	predicted gene, 22516 [Source:MGI Symbol;Acc:MGI:5452293]	-	0	2	0	1	0	0	0	0	0	0.975027	0	0.3569	0	0	0	0
ENSMUSG00000110230	0	2.40733	0	0.885775	0	0	0	0	0.823276	0	1.98807	0.528029	1	Gm45846	7	123031374	123169678	+	446	lincRNA	predicted gene 45846 [Source:MGI Symbol;Acc:MGI:5804961]	-	0	2	0	1	0	0	0	0	0	0.271084	0	0.0992277	0	0	0	0
ENSMUSG00000114067	0	2.40733	0	0.885775	0	0	0	0	0.823276	0	1.98807	0.528029	1	Gm47065	13	34087137	34089027	-	451	transcribed_unprocessed_pseudogene	predicted gene, 47065 [Source:MGI Symbol;Acc:MGI:6095778]	-	0	2	0	1	0	0	0	0	0	0.268078	0	0.0981277	0	0	0	0
ENSMUSG00000112243	0	2.40733	0	0.885775	0	0	0	0	0.823276	0	1.98807	0.528029	1	Gm47342	10	119523838	119524458	+	621	TEC	predicted gene, 47342 [Source:MGI Symbol;Acc:MGI:6096236]	-	0	2	0	1	0	0	0	0	0	0.194691	0	0.071265	0	0	0	0
ENSMUSG00000093539	0	2.40733	0	0.885775	0	0	0	0	0.823276	0	1.98807	0.528029	1	Mir5621	11	115795824	115795886	+	63	miRNA	microRNA 5621 [Source:MGI Symbol;Acc:MGI:5452341]	-	0	2	0	1	0	0	0	0	0	1.9191	0	0.702469	0	0	0	0
ENSMUSG00000098726	0	2.40733	0	0.885775	0	0	0	0	0.823276	0	1.98807	0.528029	1	Mir6417	5	52135902	52136017	-	116	miRNA	microRNA 6417 [Source:MGI Symbol;Acc:MGI:5530716]	-	0	2	0	1	0	0	0	0	0	1.04227	0	0.381514	0	0	0	0
ENSMUSG00000070564	0	2.40733	0	0.885775	0	0	0	0	0.823276	0	1.98807	0.528029	1	Ntn5	7	45684022	45694556	+	2216	protein_coding	netrin 5 [Source:MGI Symbol;Acc:MGI:2685330]	-	0	2	0	1	0	0	0	0	0	0.0545593	0	0.0199709	0	0	0	0
ENSMUSG00000094018	0	2.40733	0	0.885775	0	0	0	0	0.823276	0	1.98807	0.528029	1	S100a2	3	90590247	90591508	+	315	protein_coding	S100 calcium binding protein A2 [Source:MGI Symbol;Acc:MGI:3510999]	-	0	2	0	1	0	0	0	0	0	0.38382	0	0.140494	0	0	0	0
ENSMUSG00000049692	0	2.40733	0	0.885775	0	0	0	0	0.823276	0	1.98807	0.528029	1	Tmem239	2	130406478	130407902	+	1291	protein_coding	transmembrane 239 [Source:MGI Symbol;Acc:MGI:1914016]	-	0	2	0	1	0	0	0	0	0	0.093651	0	0.0342801	0	0	0	0
ENSMUSG00000110058	0	3.61099	2.4464	2.65733	0	0	1.01726	0.921931	2.17868	0.484797	1.98728	0.212709	1	Gm5907	8	13986090	14003561	+	721	lincRNA	predicted gene 5907 [Source:MGI Symbol;Acc:MGI:3643437]	-	0	3	3	3	0	0	1	1	0	0.251533	0.170289	0.184142	0	0	0.0710878	0.0639612
ENSMUSG00000088171	0	0	0.815465	4.42888	0	0	0	0.921931	1.31109	0.230483	1.98647	0.391721	1	Gm25220	2	25339651	25339745	+	95	snRNA	predicted gene, 25220 [Source:MGI Symbol;Acc:MGI:5454997]	-	0	0	1	5	0	0	0	1	0	0	0.4308	2.32924	0	0	0	0.485431
ENSMUSG00000032131	4.51046	13.2403	7.33919	9.74353	1.29305	2.39136	2.03452	2.76579	8.70837	2.12118	1.98557	0.0092718	0.0649437	Abcg4	9	44273188	44288615	-	5211	protein_coding	ATP binding cassette subfamily G member 4 [Source:MGI Symbol;Acc:MGI:1890594]	-	6	11	9	11	1	2	2	3	0.0434356	0.127609	0.070684	0.0934199	0.0124016	0.0230945	0.0196716	0.0265492
ENSMUSG00000114317	2.25523	0	0	0.885775	0	0	0	0	0.785251	0	1.98413	0.528678	1	AC133517.1	14	43089445	43109217	+	829	transcribed_processed_pseudogene	cyclin-dependent kinase 6 (Cdk6) pseudogene	-	3	0	0	1	0	0	0	0	0.136516	0	0	0.0533843	0	0	0	0
ENSMUSG00000084348	2.25523	0	0	0.885775	0	0	0	0	0.785251	0	1.98413	0.528678	1	Gm14608	X	47586018	47587570	+	1553	processed_pseudogene	predicted gene 14608 [Source:MGI Symbol;Acc:MGI:3705697]	-	3	0	0	1	0	0	0	0	0.0728729	0	0	0.0284968	0	0	0	0
ENSMUSG00000102659	2.25523	0	0	0.885775	0	0	0	0	0.785251	0	1.98413	0.528678	1	Gm37077	1	25755343	25759033	-	3691	TEC	predicted gene, 37077 [Source:MGI Symbol;Acc:MGI:5610305]	-	3	0	0	1	0	0	0	0	0.0306615	0	0	0.0119901	0	0	0	0
ENSMUSG00000113619	2.25523	0	0	0.885775	0	0	0	0	0.785251	0	1.98413	0.528678	1	Gm47118	13	42302298	42304991	-	400	antisense	predicted gene, 47118 [Source:MGI Symbol;Acc:MGI:6095863]	-	3	0	0	1	0	0	0	0	0.282929	0	0	0.110639	0	0	0	0
ENSMUSG00000084601	1.50349	0	1.63093	0	0	0	0	0	0.783604	0	1.98265	0.523759	1	Gm23111	17	33959663	33959767	+	105	snRNA	predicted gene, 23111 [Source:MGI Symbol;Acc:MGI:5452888]	-	2	0	2	0	0	0	0	0	0.71855	0	0.779544	0	0	0	0	0
ENSMUSG00000102067	1.50349	0	1.63093	0	0	0	0	0	0.783604	0	1.98265	0.523759	1	Gm29230	3	51058910	51074856	-	412	lincRNA	predicted gene 29230 [Source:MGI Symbol;Acc:MGI:5579936]	-	2	0	2	0	0	0	0	0	0.183126	0	0.19867	0	0	0	0	0
ENSMUSG00000112234	1.50349	0	1.63093	0	0	0	0	0	0.783604	0	1.98265	0.523759	1	Gm48427	10	96309345	96320725	+	1425	lincRNA	predicted gene, 48427 [Source:MGI Symbol;Acc:MGI:6097926]	-	2	0	2	0	0	0	0	0	0.0529458	0	0.0574401	0	0	0	0	0
ENSMUSG00000020545	1.50349	0	1.63093	0	0	0	0	0	0.783604	0	1.98265	0.523759	1	Lrrc72	12	36208345	36253398	-	1982	protein_coding	leucine rich repeat containing 72 [Source:MGI Symbol;Acc:MGI:1920830]	-	2	0	2	0	0	0	0	0	0.0380665	0	0.0412977	0	0	0	0	0
ENSMUSG00000109528	1.50349	0	1.63093	0	0	0	0	0	0.783604	0	1.98265	0.523759	1	Olfr1309	2	111979857	111990281	-	5528	protein_coding	olfactory receptor 1309 [Source:MGI Symbol;Acc:MGI:3031143]	-	2	0	2	0	0	0	0	0	0.0136483	0	0.0148068	0	0	0	0	0
ENSMUSG00000051054	0	3.61099	1.63093	3.5431	0	1.19568	0	0.921931	2.19626	0.529403	1.98223	0.216651	1	1700014D04Rik	13	59740842	59746752	-	3281	protein_coding	RIKEN cDNA 1700014D04 gene [Source:MGI Symbol;Acc:MGI:1921474]	-	0	3	2	4	0	1	0	1	0	0.0552743	0.0249473	0.0539538	0	0.0183398	0	0.0140555
ENSMUSG00000114967	1.50349	1.20366	1.63093	0.885775	0	1.19568	0	0	1.30596	0.29892	1.98052	0.243621	1	Gm7473	14	22775018	22775244	-	227	processed_pseudogene	predicted gene 7473 [Source:MGI Symbol;Acc:MGI:3645547]	-	2	1	2	1	0	1	0	0	0.332369	0.266307	0.360582	0.194958	0	0.265078	0	0
ENSMUSG00000103408	2.25523	1.20366	0	1.77155	0	1.19568	0	0	1.30761	0.29892	1.9794	0.298697	1	Gm37933	3	86142757	86145545	+	981	lincRNA	predicted gene, 37933 [Source:MGI Symbol;Acc:MGI:5611161]	-	3	1	0	2	0	1	0	0	0.115363	0.0616225	0	0.0902254	0	0.0613382	0	0
ENSMUSG00000026272	2.25523	1.20366	0	1.77155	0	0	1.01726	0	1.30761	0.254315	1.97932	0.301579	1	Agxt	1	93135240	93145421	+	1697	protein_coding	alanine-glyoxylate aminotransferase [Source:MGI Symbol;Acc:MGI:1329033]	-	3	1	0	2	0	0	1	0	0.0666892	0.0356227	0	0.0521574	0	0	0.0302029	0
ENSMUSG00000081251	2.25523	1.20366	0	1.77155	0	0	1.01726	0	1.30761	0.254315	1.97932	0.301579	1	Gm12164	11	45829319	45829869	+	551	processed_pseudogene	predicted gene 12164 [Source:MGI Symbol;Acc:MGI:3650637]	-	3	1	0	2	0	0	1	0	0.205393	0.109713	0	0.160637	0	0	0.0930205	0
ENSMUSG00000090642	11.2762	1.20366	3.26186	5.31465	0	3.58704	0	1.84386	5.26408	1.35773	1.97929	0.0828878	1	Gm17182	5	53047687	53049188	-	860	antisense	predicted gene 17182 [Source:MGI Symbol;Acc:MGI:4938009]	-	15	1	4	6	0	3	0	2	0.657974	0.0702927	0.190354	0.30876	0	0.209905	0	0.107246
ENSMUSG00000104535	0.751743	1.20366	3.26186	0	1.29305	0	0	0	1.30432	0.323263	1.97719	0.311769	1	Gm42686	5	8731661	8735768	-	4108	TEC	predicted gene 42686 [Source:MGI Symbol;Acc:MGI:5662823]	-	1	1	4	0	1	0	0	0	0.00918302	0.0147156	0.0398501	0	0.0157315	0	0	0
ENSMUSG00000107667	0.751743	1.20366	3.26186	0	0	0	1.01726	0	1.30432	0.254315	1.97705	0.316078	1	C530044C16Rik	6	50776115	50815033	+	1810	lincRNA	RIKEN cDNA C530044C16 gene [Source:MGI Symbol;Acc:MGI:2443109]	-	1	1	4	0	0	0	1	0	0.0208419	0.0333987	0.0904443	0	0	0	0.0283173	0
ENSMUSG00000099746	0.751743	1.20366	3.26186	0	0	0	1.01726	0	1.30432	0.254315	1.97705	0.316078	1	Ppnr	19	55841672	55845897	+	3525	sense_intronic	per-pentamer repeat gene [Source:MGI Symbol;Acc:MGI:1349458]	-	1	1	4	0	0	0	1	0	0.0107018	0.0171494	0.0464409	0	0	0	0.0145402	0
ENSMUSG00000113334	3.75872	1.20366	4.07733	3.5431	0	1.19568	2.03452	0	3.1457	0.80755	1.97475	0.113759	1	D030007L05Rik	13	70650144	70655979	+	1871	lincRNA	RIKEN cDNA D030007L05 gene [Source:MGI Symbol;Acc:MGI:3026977]	-	5	1	5	4	0	1	2	0	0.100812	0.0323098	0.109369	0.0946137	0	0.0321608	0.0547881	0
ENSMUSG00000043740	8.26918	8.42565	7.33919	14.1724	0	4.78272	2.03452	2.76579	9.5516	2.39576	1.97418	0.0076775	0.0568692	B430306N03Rik	17	48316141	48327024	+	5256	protein_coding	RIKEN cDNA B430306N03 gene [Source:MGI Symbol;Acc:MGI:2443478]	-	11	7	9	16	0	4	2	3	0.0789502	0.0805102	0.0700788	0.13472	0	0.0457936	0.0195032	0.0263219
ENSMUSG00000105594	0	0	1.63093	3.5431	1.29305	0	0	0	1.29351	0.323263	1.97087	0.375726	1	Gm43398	5	143395503	143398244	+	2742	TEC	predicted gene 43398 [Source:MGI Symbol;Acc:MGI:5663535]	-	0	0	2	4	1	0	0	0	0	0	0.0298512	0.0645596	0.0235685	0	0	0
ENSMUSG00000081185	3.00697	1.20366	3.26186	0.885775	0	1.19568	0	0.921931	2.08957	0.529403	1.97083	0.181563	1	Gm4852	1	47365644	47366372	-	729	processed_pseudogene	predicted pseudogene 4852 [Source:MGI Symbol;Acc:MGI:3643039]	-	4	1	4	1	0	1	0	1	0.20699	0.0829241	0.22456	0.0607072	0	0.0825415	0	0.0632592
ENSMUSG00000088490	3.00697	1.20366	2.4464	1.77155	0	0	2.03452	0	2.10715	0.508629	1.97022	0.196371	1	Gm24400	19	43857245	43857351	-	107	snRNA	predicted gene, 24400 [Source:MGI Symbol;Acc:MGI:5454177]	-	4	1	3	2	0	0	2	0	1.41024	0.564969	1.14746	0.827207	0	0	0.958024	0
ENSMUSG00000026475	45.1046	27.6843	34.2495	34.5452	15.5166	7.17409	7.12081	7.37544	35.3959	9.29674	1.96912	9.7e-07	5.18e-05	Rgs16	1	153740349	153745468	+	2339	protein_coding	regulator of G-protein signaling 16 [Source:MGI Symbol;Acc:MGI:108407]	-	60	23	42	39	12	6	7	8	0.967692	0.594437	0.734884	0.737908	0.331551	0.154355	0.15339	0.157729
ENSMUSG00000103303	0	3.61099	0	1.77155	0	0	0	0.921931	1.34564	0.230483	1.96875	0.387132	1	Gm37802	1	156856217	156858859	-	2643	TEC	predicted gene, 37802 [Source:MGI Symbol;Acc:MGI:5611030]	-	0	3	0	2	0	0	0	1	0	0.0686171	0	0.0334889	0	0	0	0.0174484
ENSMUSG00000053916	9.77267	19.2586	24.464	41.6314	6.46526	7.17409	8.13807	2.76579	23.7817	6.1358	1.96869	0.000721178	0.00988475	Nanp	2	151029685	151039398	-	1488	protein_coding	N-acetylneuraminic acid phosphatase [Source:MGI Symbol;Acc:MGI:1914561]	-	13	16	30	47	5	6	8	3	0.329577	0.650018	0.825122	1.39786	0.217154	0.242632	0.275561	0.0929758
ENSMUSG00000106422	0	3.61099	0	1.77155	0	0	1.01726	0	1.34564	0.254315	1.96836	0.385518	1	Gm42812	3	85544316	85553389	-	337	lincRNA	predicted gene 42812 [Source:MGI Symbol;Acc:MGI:5662949]	-	0	3	0	2	0	0	1	0	0	0.538146	0	0.262644	0	0	0.15209	0
ENSMUSG00000106654	0	3.61099	0	1.77155	1.29305	0	0	0	1.34564	0.323263	1.96722	0.381007	1	Gm2623	5	32838129	32838414	+	286	processed_pseudogene	predicted gene 2623 [Source:MGI Symbol;Acc:MGI:3780791]	-	0	3	0	2	1	0	0	0	0	0.634109	0	0.30948	0.225961	0	0	0
ENSMUSG00000111293	4.51046	1.20366	0	2.65733	1.29305	0	0	0.921931	2.09286	0.553746	1.96701	0.229385	1	Gm34006	10	42861382	42864699	-	2204	antisense	predicted gene, 34006 [Source:MGI Symbol;Acc:MGI:5593165]	-	6	1	0	3	1	0	0	1	0.102697	0.0274282	0	0.060239	0.0293216	0	0	0.0209238
ENSMUSG00000087008	5.2622	18.055	6.52372	4.42888	1.29305	2.39136	1.01726	3.68772	8.56744	2.09735	1.96374	0.0195674	0.109216	Gm5530	1	81741985	81742969	-	985	processed_pseudogene	predicted gene 5530 [Source:MGI Symbol;Acc:MGI:3646374]	-	7	15	8	5	1	2	1	4	0.268088	0.920584	0.332394	0.224648	0.065609	0.122178	0.0520348	0.187273
ENSMUSG00000095595	3.75872	2.40733	2.4464	4.42888	2.5861	0	1.01726	0	3.26033	0.900841	1.96082	0.107115	1	Fam177a	12	55124469	55142104	+	3922	protein_coding	family with sequence similarity 177, member A [Source:MGI Symbol;Acc:MGI:1920635]	-	5	2	3	5	2	0	1	0	0.0480926	0.030827	0.031305	0.0564196	0.0329551	0	0.0130684	0
ENSMUSG00000062464	0.751743	0	0.815465	3.5431	0	1.19568	0	0	1.27758	0.29892	1.96007	0.318128	1	Cyp4f37	17	32621319	32636184	+	2642	protein_coding	cytochrome P450, family 4, subfamily f, polypeptide 37 [Source:MGI Symbol;Acc:MGI:3780112]	-	1	0	1	4	0	1	0	0	0.0142785	0	0.0154906	0.0670031	0	0.0227755	0	0
ENSMUSG00000021534	5.2622	7.22198	3.26186	1.77155	1.29305	2.39136	0	0.921931	4.3794	1.15159	1.95999	0.0691739	1	1700001L19Rik	13	68597421	68614231	+	1826	protein_coding	RIKEN cDNA 1700001L19 gene [Source:MGI Symbol;Acc:MGI:1916565]	-	7	6	4	2	1	2	0	1	0.144615	0.198636	0.0896518	0.0484727	0.0353915	0.0659067	0	0.0252552
ENSMUSG00000093765	0.751743	0	0.815465	3.5431	0	0	1.01726	0	1.27758	0.254315	1.95983	0.321042	1	Gm20658	12	116102769	116138648	-	2768	antisense	predicted gene 20658 [Source:MGI Symbol;Acc:MGI:5313105]	-	1	0	1	4	0	0	1	0	0.0136286	0	0.0147854	0.0639531	0	0	0.0185167	0
ENSMUSG00000047898	3.00697	1.20366	3.26186	0.885775	0	0	2.03452	0	2.08957	0.508629	1.95952	0.212798	1	Ccr4	9	114490316	114504916	-	3093	protein_coding	chemokine (C-C motif) receptor 4 [Source:MGI Symbol;Acc:MGI:107824]	-	4	1	4	1	0	0	2	0	0.0487861	0.0195447	0.0529273	0.0143083	0	0	0.0331421	0
ENSMUSG00000039963	15.7866	9.62931	10.601	18.6013	1.29305	5.97841	4.06903	2.76579	13.6546	3.52657	1.95936	0.00146626	0.0169885	Ccdc40	11	119228572	119265236	+	6031	protein_coding	coiled-coil domain containing 40 [Source:MGI Symbol;Acc:MGI:2443893]	-	21	8	13	21	1	5	4	3	0.131355	0.0801879	0.0882173	0.154098	0.0107155	0.0498862	0.0339939	0.0229395
ENSMUSG00000110001	0	2.40733	0.815465	0	0	0	0	0	0.805698	0	1.95928	0.536008	1	C86187	7	46967711	46975911	-	2415	lincRNA	expressed sequence C86187 [Source:MGI Symbol;Acc:MGI:2142361]	-	0	2	1	0	0	0	0	0	0	0.0500635	0.0169466	0	0	0	0	0
ENSMUSG00000081665	0	2.40733	0.815465	0	0	0	0	0	0.805698	0	1.95928	0.536008	1	Gm15922	7	3731630	3739889	-	3462	polymorphic_pseudogene	predicted gene 15922 [Source:MGI Symbol;Acc:MGI:3802148]	-	0	2	1	0	0	0	0	0	0	0.034923	0.0118215	0	0	0	0	0
ENSMUSG00000090709	0	2.40733	0.815465	0	0	0	0	0	0.805698	0	1.95928	0.536008	1	Gm17173	14	44972268	45006900	-	3113	antisense	predicted gene 17173 [Source:MGI Symbol;Acc:MGI:4938000]	-	0	2	1	0	0	0	0	0	0	0.0388382	0.0131468	0	0	0	0	0
ENSMUSG00000092394	0	2.40733	0.815465	0	0	0	0	0	0.805698	0	1.95928	0.536008	1	Gm20445	6	65882779	65883343	+	565	processed_pseudogene	predicted gene 20445 [Source:MGI Symbol;Acc:MGI:5141910]	-	0	2	1	0	0	0	0	0	0	0.213988	0.0724355	0	0	0	0	0
ENSMUSG00000103433	0	2.40733	0.815465	0	0	0	0	0	0.805698	0	1.95928	0.536008	1	Gm2272	1	191407666	191408247	+	582	processed_pseudogene	predicted gene 2272 [Source:MGI Symbol;Acc:MGI:3780442]	-	0	2	1	0	0	0	0	0	0	0.207738	0.0703197	0	0	0	0	0
ENSMUSG00000109717	0	2.40733	0.815465	0	0	0	0	0	0.805698	0	1.95928	0.536008	1	Gm34368	8	34967274	34979874	-	1111	lincRNA	predicted gene, 34368 [Source:MGI Symbol;Acc:MGI:5593527]	-	0	2	1	0	0	0	0	0	0	0.108824	0.0368371	0	0	0	0	0
ENSMUSG00000110141	0	2.40733	0.815465	0	0	0	0	0	0.805698	0	1.95928	0.536008	1	Gm45684	7	105885296	105886866	-	1571	TEC	predicted gene 45684 [Source:MGI Symbol;Acc:MGI:5791520]	-	0	2	1	0	0	0	0	0	0	0.0769595	0.0260509	0	0	0	0	0
ENSMUSG00000113007	0	2.40733	0.815465	0	0	0	0	0	0.805698	0	1.95928	0.536008	1	Gm8700	13	50099026	50104045	-	3054	processed_pseudogene	predicted gene 8700 [Source:MGI Symbol;Acc:MGI:3779809]	-	0	2	1	0	0	0	0	0	0	0.0395885	0.0134008	0	0	0	0	0
ENSMUSG00000090675	0	2.40733	0.815465	0	0	0	0	0	0.805698	0	1.95928	0.536008	1	Olfr111	17	37508030	37532449	+	2643	protein_coding	olfactory receptor 111 [Source:MGI Symbol;Acc:MGI:2177494]	-	0	2	1	0	0	0	0	0	0	0.0457448	0.0154847	0	0	0	0	0
ENSMUSG00000043463	0	2.40733	0.815465	0	0	0	0	0	0.805698	0	1.95928	0.536008	1	Rab9b	X	136858147	136868755	-	3980	protein_coding	RAB9B, member RAS oncogene family [Source:MGI Symbol;Acc:MGI:2442454]	-	0	2	1	0	0	0	0	0	0	0.0303777	0.0102829	0	0	0	0	0
ENSMUSG00000078184	0	2.40733	0.815465	0	0	0	0	0	0.805698	0	1.95928	0.536008	1	Rbm8a2	1	175977777	175979114	-	1338	protein_coding	RNA binding motif protein 8A2 [Source:MGI Symbol;Acc:MGI:3612447]	-	0	2	1	0	0	0	0	0	0	0.0903613	0.0305875	0	0	0	0	0
ENSMUSG00000086860	3.00697	1.20366	2.4464	1.77155	0	1.19568	1.01726	0	2.10715	0.553235	1.95907	0.172619	1	Gm1720	X	166662025	166689812	+	1503	lincRNA	predicted gene 1720 [Source:MGI Symbol;Acc:MGI:2686566]	-	4	1	3	2	0	1	1	0	0.100396	0.0402207	0.0816887	0.0588897	0	0.0400351	0.0341013	0
ENSMUSG00000042254	11.2762	10.833	21.2021	11.5151	3.87916	3.58704	4.06903	2.76579	13.7066	3.57526	1.95782	0.00115313	0.014201	Cilp	9	65265180	65280605	+	4252	protein_coding	cartilage intermediate layer protein, nucleotide pyrophosphohydrolase [Source:MGI Symbol;Acc:MGI:2444507]	-	15	9	26	13	3	3	4	3	0.13308	0.127955	0.250253	0.135306	0.0455961	0.0424549	0.0482167	0.0325372
ENSMUSG00000039013	5.2622	2.40733	1.63093	3.5431	2.5861	0	0	0.921931	3.21089	0.877009	1.95709	0.117861	1	Siglecf	7	43351341	43359531	+	2790	protein_coding	sialic acid binding Ig-like lectin F [Source:MGI Symbol;Acc:MGI:2681107]	-	7	2	2	4	2	0	0	1	0.0946477	0.0433345	0.0293377	0.0634489	0.0463261	0	0	0.016529
ENSMUSG00000016942	26.311	4.81466	10.601	8.85775	3.87916	4.78272	2.03452	2.76579	12.6461	3.36555	1.95658	0.00721957	0.0543144	Tmprss6	15	78439667	78468634	-	3359	protein_coding	transmembrane serine protease 6 [Source:MGI Symbol;Acc:MGI:1919003]	-	35	4	13	10	3	4	2	3	0.393074	0.0719877	0.158392	0.131752	0.057718	0.0716556	0.0305176	0.0411873
ENSMUSG00000001865	2.25523	0	0.815465	0	0	0	0	0	0.767674	0	1.95581	0.536772	1	Cpa3	3	20215620	20242181	-	1517	protein_coding	carboxypeptidase A3, mast cell [Source:MGI Symbol;Acc:MGI:88479]	-	3	0	1	0	0	0	0	0	0.0746022	0	0.0269783	0	0	0	0	0
ENSMUSG00000102300	2.25523	0	0.815465	0	0	0	0	0	0.767674	0	1.95581	0.536772	1	Gm34106	9	107547569	107550768	-	503	antisense	predicted gene, 34106 [Source:MGI Symbol;Acc:MGI:5593265]	-	3	0	1	0	0	0	0	0	0.224993	0	0.0813639	0	0	0	0	0
ENSMUSG00000105744	2.25523	0	0.815465	0	0	0	0	0	0.767674	0	1.95581	0.536772	1	Gm43141	5	25532158	25532431	-	274	processed_pseudogene	predicted gene 43141 [Source:MGI Symbol;Acc:MGI:5663278]	-	3	0	1	0	0	0	0	0	0.413035	0	0.149365	0	0	0	0	0
ENSMUSG00000105641	2.25523	0	0.815465	0	0	0	0	0	0.767674	0	1.95581	0.536772	1	Gm5853	3	98579767	98580398	-	632	processed_pseudogene	predicted gene 5853 [Source:MGI Symbol;Acc:MGI:3648707]	-	3	0	1	0	0	0	0	0	0.179069	0	0.0647564	0	0	0	0	0
ENSMUSG00000034677	2.25523	0	0.815465	0	0	0	0	0	0.767674	0	1.95581	0.536772	1	Gpr142	11	114798924	114806745	+	1116	protein_coding	G protein-coupled receptor 142 [Source:MGI Symbol;Acc:MGI:2668437]	-	3	0	1	0	0	0	0	0	0.101408	0	0.0366721	0	0	0	0	0
ENSMUSG00000063780	2.25523	0	0.815465	0	0	0	0	0	0.767674	0	1.95581	0.536772	1	Olfr282	15	98431225	98438638	+	1587	protein_coding	olfactory receptor 282 [Source:MGI Symbol;Acc:MGI:3030116]	-	3	0	1	0	0	0	0	0	0.0713116	0	0.0257883	0	0	0	0	0
ENSMUSG00000078452	2.25523	0	0.815465	0	0	0	0	0	0.767674	0	1.95581	0.536772	1	Raet1d	10	22360552	22374139	+	1441	protein_coding	retinoic acid early transcript delta [Source:MGI Symbol;Acc:MGI:1861032]	-	3	0	1	0	0	0	0	0	0.0785368	0	0.0284011	0	0	0	0	0
ENSMUSG00000027849	2.25523	0	0.815465	0	0	0	0	0	0.767674	0	1.95581	0.536772	1	Syt6	3	103575231	103645569	+	5828	protein_coding	synaptotagmin VI [Source:MGI Symbol;Acc:MGI:1859544]	-	3	0	1	0	0	0	0	0	0.0194186	0	0.00702231	0	0	0	0	0
ENSMUSG00000024401	25.5593	25.2769	7.33919	14.1724	5.17221	4.78272	4.06903	4.60965	18.087	4.65841	1.95476	0.000979155	0.0124839	Tnf	17	35199381	35202007	-	1639	protein_coding	tumor necrosis factor [Source:MGI Symbol;Acc:MGI:104798]	-	34	21	9	16	4	4	4	5	0.782557	0.774549	0.224731	0.432025	0.157718	0.146852	0.125087	0.140683
ENSMUSG00000084840	3.00697	4.81466	2.4464	2.65733	1.29305	0	2.03452	0	3.23134	0.831892	1.9541	0.109174	1	Gm11468	2	166273908	166294831	+	383	lincRNA	predicted gene 11468 [Source:MGI Symbol;Acc:MGI:3649218]	-	4	4	3	3	1	0	2	0	0.393983	0.631349	0.320569	0.346649	0.168733	0	0.267647	0
ENSMUSG00000051435	20.2971	9.62931	10.601	18.6013	6.46526	3.58704	1.01726	4.60965	14.7822	3.9198	1.95401	0.00165071	0.0185161	Fhad1	4	141890438	142015082	-	6141	protein_coding	forkhead-associated (FHA) phosphopeptide binding domain 1 [Source:MGI Symbol;Acc:MGI:1920323]	-	27	8	13	21	5	3	1	5	0.16586	0.0787516	0.0866371	0.151338	0.0526176	0.0293956	0.00834625	0.0375476
ENSMUSG00000051951	3.75872	0	3.26186	4.42888	0	0	0	2.76579	2.86236	0.691448	1.95387	0.210875	1	Xkr4	1	3205901	3671498	-	6094	protein_coding	X-linked Kx blood group related 4 [Source:MGI Symbol;Acc:MGI:3528744]	-	5	0	4	5	0	0	0	3	0.0309516	0	0.0268632	0.0363108	0	0	0	0.0227023
ENSMUSG00000007030	39.0907	46.9429	32.6186	34.5452	5.17221	5.97841	14.2416	12.907	38.2994	9.57482	1.95141	7.55e-07	4.2e-05	Vwa7	17	35016579	35026741	+	4313	protein_coding	von Willebrand factor A domain containing 7 [Source:MGI Symbol;Acc:MGI:1306798]	-	52	39	40	39	4	5	14	14	0.45482	0.54663	0.37956	0.400178	0.059935	0.0697574	0.166372	0.149693
ENSMUSG00000098934	2.25523	1.20366	1.63093	0	1.29305	0	0	0	1.27246	0.323263	1.94932	0.304764	1	Gm18853	7	106186404	106189999	-	3596	unprocessed_pseudogene	predicted gene, 18853 [Source:MGI Symbol;Acc:MGI:5011038]	-	3	1	2	0	1	0	0	0	0.0314715	0.0168108	0.022762	0	0.0179713	0	0	0
ENSMUSG00000092305	2.25523	1.20366	1.63093	0	1.29305	0	0	0	1.27246	0.323263	1.94932	0.304764	1	Prps1l1	12	34984761	34986436	+	1676	protein_coding	phosphoribosyl pyrophosphate synthetase 1-like 1 [Source:MGI Symbol;Acc:MGI:1922706]	-	3	1	2	0	1	0	0	0	0.0675248	0.036069	0.0488378	0	0.038559	0	0	0
ENSMUSG00000102564	2.25523	1.20366	1.63093	0	0	0	1.01726	0	1.27246	0.254315	1.94899	0.309369	1	Gm37035	3	61001639	61003786	-	2148	antisense	predicted gene, 37035 [Source:MGI Symbol;Acc:MGI:5610263]	-	3	1	2	0	0	0	1	0	0.052687	0.0281432	0.0381062	0	0	0	0.0238614	0
ENSMUSG00000025221	278.145	105.922	53.8207	52.2608	60.7735	22.7179	22.3797	22.1263	122.537	31.9994	1.94722	0.000428618	0.00667359	Kcnip2	19	45791839	45816061	-	3476	protein_coding	Kv channel-interacting protein 2 [Source:MGI Symbol;Acc:MGI:2135916]	-	370	88	66	59	47	19	22	24	4.01549	1.53042	0.777077	0.751173	0.873812	0.328908	0.324394	0.318407
ENSMUSG00000085990	0.751743	0	1.63093	2.65733	0	0	0	0.921931	1.26	0.230483	1.94568	0.312434	1	Gm16731	4	46535901	46539802	+	922	processed_transcript	predicted gene, 16731 [Source:MGI Symbol;Acc:MGI:4439655]	-	1	0	2	3	0	0	0	1	0.0409152	0	0.0887767	0.143999	0	0	0	0.0500173
ENSMUSG00000054909	4.51046	1.20366	1.63093	4.42888	0	0	1.01726	1.84386	2.94348	0.71528	1.94075	0.135989	1	Wbscr25	5	134987433	135001350	-	2118	antisense	Williams Beuren syndrome chromosome region 25 (human) [Source:MGI Symbol;Acc:MGI:1918554]	-	6	1	2	5	0	0	1	2	0.106866	0.0285419	0.0386459	0.104475	0	0	0.0241994	0.0435467
ENSMUSG00000067235	185.681	116.755	116.612	101.864	38.7916	47.8272	14.2416	35.9553	130.228	34.2039	1.93963	1.76e-08	1.86e-06	H2-Q10	17	35470089	35474563	+	4348	protein_coding	histocompatibility 2, Q region locus 10 [Source:MGI Symbol;Acc:MGI:95929]	-	247	97	143	115	30	40	14	39	2.14301	1.34862	1.346	1.17051	0.445894	0.553567	0.165032	0.413644
ENSMUSG00000053588	0	0	3.26186	1.77155	1.29305	0	0	0	1.25835	0.323263	1.93779	0.38457	1	A730061H03Rik	14	55559942	55560406	-	465	protein_coding	RIKEN cDNA A730061H03 gene [Source:MGI Symbol;Acc:MGI:2445099]	-	0	0	4	2	1	0	0	0	0	0	0.352052	0.190347	0.138978	0	0	0
ENSMUSG00000040838	0	0	3.26186	1.77155	0	0	1.01726	0	1.25835	0.254315	1.93735	0.389899	1	Gm11639	11	104685707	105117394	+	17907	protein_coding	predicted gene 11639 [Source:MGI Symbol;Acc:MGI:3651790]	-	0	0	4	2	0	0	1	0	0	0	0.00914191	0.00494282	0	0	0.00286225	0
ENSMUSG00000097991	0	0	3.26186	1.77155	0	0	1.01726	0	1.25835	0.254315	1.93735	0.389899	1	Gm7656	7	70490848	70491851	+	1004	processed_pseudogene	predicted gene 7656 [Source:MGI Symbol;Acc:MGI:3648032]	-	0	0	4	2	0	0	1	0	0	0	0.163052	0.0881585	0	0	0.0510501	0
ENSMUSG00000109696	0	0	3.26186	1.77155	0	0	0	0.921931	1.25835	0.230483	1.9372	0.3918	1	Gm36670	8	91974095	91991947	-	1739	lincRNA	predicted gene, 36670 [Source:MGI Symbol;Acc:MGI:5595829]	-	0	0	4	2	0	0	0	1	0	0	0.0941369	0.0508977	0	0	0	0.0265187
ENSMUSG00000021010	10.5244	2.40733	1.63093	1.77155	0	2.39136	1.01726	0.921931	4.08355	1.08264	1.93576	0.105825	1	Npas3	12	53248677	54072175	+	6007	protein_coding	neuronal PAS domain protein 3 [Source:MGI Symbol;Acc:MGI:1351610]	-	14	2	2	2	0	2	1	1	0.0879198	0.0201271	0.0136261	0.0147347	0	0.0200342	0.00853243	0.00767704
ENSMUSG00000028480	170.646	114.348	93.7785	131.095	54.3082	35.8704	15.2589	29.5018	127.467	33.7348	1.93534	2.47e-08	2.47e-06	Glipr2	4	43957401	43979118	+	2320	protein_coding	GLI pathogenesis-related 2 [Source:MGI Symbol;Acc:MGI:1917770]	-	227	95	115	148	42	30	15	32	3.69108	2.47539	2.02866	2.8232	1.16993	0.778096	0.331386	0.636083
ENSMUSG00000115342	3.00697	1.20366	0.815465	0	0	0	1.01726	0	1.25653	0.254315	1.93337	0.327419	1	Gm49095	15	5951444	5952359	+	916	processed_pseudogene	predicted gene, 49095 [Source:MGI Symbol;Acc:MGI:6118487]	-	4	1	1	0	0	0	1	0	0.164733	0.0659953	0.0446791	0	0	0	0.0559545	0
ENSMUSG00000104466	3.00697	1.20366	0.815465	0	0	0	0	0.921931	1.25653	0.230483	1.93324	0.329048	1	Gm10513	17	11725878	11732345	-	6468	TEC	predicted gene 10513 [Source:MGI Symbol;Acc:MGI:3641888]	-	4	1	1	0	0	0	0	1	0.0233295	0.00934627	0.00632746	0	0	0	0	0.00712987
ENSMUSG00000000560	0.751743	2.40733	0	0	0	0	0	0	0.789768	0	1.93224	0.543483	1	Gabra2	5	70957597	71095849	-	7640	protein_coding	gamma-aminobutyric acid (GABA) A receptor, subunit alpha 2 [Source:MGI Symbol;Acc:MGI:95614]	-	1	2	0	0	0	0	0	0	0.00493768	0.0158251	0	0	0	0	0	0
ENSMUSG00000093740	0.751743	2.40733	0	0	0	0	0	0	0.789768	0	1.93224	0.543483	1	Gm18417	17	55850482	55851129	-	648	unprocessed_pseudogene	predicted gene, 18417 [Source:MGI Symbol;Acc:MGI:5010602]	-	1	2	0	0	0	0	0	0	0.0582158	0.186579	0	0	0	0	0	0
ENSMUSG00000089381	0.751743	2.40733	0	0	0	0	0	0	0.789768	0	1.93224	0.543483	1	Gm24678	4	120903460	120903563	+	104	snRNA	predicted gene, 24678 [Source:MGI Symbol;Acc:MGI:5454455]	-	1	2	0	0	0	0	0	0	0.362729	1.16253	0	0	0	0	0	0
ENSMUSG00000089624	0.751743	2.40733	0	0	0	0	0	0	0.789768	0	1.93224	0.543483	1	Gm25444	13	14628619	14628731	-	113	snRNA	predicted gene, 25444 [Source:MGI Symbol;Acc:MGI:5455221]	-	1	2	0	0	0	0	0	0	0.333839	1.06994	0	0	0	0	0	0
ENSMUSG00000109277	0.751743	2.40733	0	0	0	0	0	0	0.789768	0	1.93224	0.543483	1	Gm39121	8	3672430	3672954	+	525	lincRNA	predicted gene, 39121 [Source:MGI Symbol;Acc:MGI:5622006]	-	1	2	0	0	0	0	0	0	0.071855	0.230292	0	0	0	0	0	0
ENSMUSG00000107045	0.751743	2.40733	0	0	0	0	0	0	0.789768	0	1.93224	0.543483	1	Gm43636	6	127318341	127320575	+	2235	TEC	predicted gene 43636 [Source:MGI Symbol;Acc:MGI:5663773]	-	1	2	0	0	0	0	0	0	0.0168787	0.0540955	0	0	0	0	0	0
ENSMUSG00000109460	0.751743	2.40733	0	0	0	0	0	0	0.789768	0	1.93224	0.543483	1	Gm45591	7	99321200	99322455	+	843	sense_intronic	predicted gene 45591 [Source:MGI Symbol;Acc:MGI:5791427]	-	1	2	0	0	0	0	0	0	0.0447495	0.14342	0	0	0	0	0	0
ENSMUSG00000108367	0.751743	2.40733	0	0	0	0	0	0	0.789768	0	1.93224	0.543483	1	Gm4881	7	24927445	24944494	-	1152	protein_coding	predicted gene 4881 [Source:MGI Symbol;Acc:MGI:3642958]	-	1	2	0	0	0	0	0	0	0.0327464	0.104951	0	0	0	0	0	0
ENSMUSG00000025400	0.751743	2.40733	0	0	0	0	0	0	0.789768	0	1.93224	0.543483	1	Tac2	10	127724478	127731768	+	1378	protein_coding	tachykinin 2 [Source:MGI Symbol;Acc:MGI:98476]	-	1	2	0	0	0	0	0	0	0.0273758	0.0877383	0	0	0	0	0	0
ENSMUSG00000076462	0.751743	2.40733	0	0	0	0	0	0	0.789768	0	1.93224	0.543483	1	Trbv2	6	41047340	41047995	+	560	TR_V_gene	T cell receptor beta, variable 2 [Source:MGI Symbol;Acc:MGI:98599]	-	1	2	0	0	0	0	0	0	0.067364	0.215899	0	0	0	0	0	0
ENSMUSG00000104502	0.751743	0	2.4464	1.77155	1.29305	0	0	0	1.24242	0.323263	1.93124	0.30998	1	Gm37737	1	59447865	59449502	-	1638	TEC	predicted gene, 37737 [Source:MGI Symbol;Acc:MGI:5610965]	-	1	0	3	2	1	0	0	0	0.0230304	0	0.0749561	0.0540361	0.0394535	0	0	0
ENSMUSG00000106709	0.751743	4.81466	3.26186	3.5431	0	1.19568	0	1.84386	3.09284	0.759886	1.93062	0.13729	1	Gm30270	6	21852418	21853483	+	524	antisense	predicted gene, 30270 [Source:MGI Symbol;Acc:MGI:5589429]	-	1	4	4	4	0	1	0	2	0.0719921	0.461463	0.312413	0.337829	0	0.114834	0	0.176015
ENSMUSG00000090955	0.751743	0	2.4464	1.77155	0	0	1.01726	0	1.24242	0.254315	1.9306	0.314768	1	Gm17097	17	67850126	67851063	-	714	processed_pseudogene	predicted gene 17097 [Source:MGI Symbol;Acc:MGI:4937924]	-	1	0	3	2	0	0	1	0	0.0528345	0	0.171958	0.123965	0	0	0.0717847	0
ENSMUSG00000102091	14.2831	12.0366	12.232	15.0582	6.46526	8.36977	0	0	13.4025	3.70876	1.92717	0.0185646	0.10553	Olfr1034	2	86045861	86050742	+	4882	protein_coding	olfactory receptor 1034 [Source:MGI Symbol;Acc:MGI:3030868]	-	19	10	15	17	5	7	0	0	0.146816	0.123826	0.125746	0.154106	0.0661869	0.086278	0	0
ENSMUSG00000076621	0	3.61099	4.07733	0.885775	0	1.19568	1.01726	0	2.14352	0.553235	1.92642	0.244849	1	Ighj1	12	113429781	113429833	-	53	IG_J_gene	immunoglobulin heavy joining 1 [Source:MGI Symbol;Acc:MGI:4439802]	-	0	3	5	1	0	1	1	0	0	3.42179	3.86095	0.835011	0	1.13534	0.967062	0
ENSMUSG00000095612	1.50349	4.81466	1.63093	0.885775	2.5861	0	0	0	2.20871	0.646526	1.92563	0.222734	1	Ighv5-4	12	113597446	113597977	-	425	IG_V_gene	immunoglobulin heavy variable 5-4 [Source:MGI Symbol;Acc:MGI:4439895]	-	2	4	2	1	2	0	0	0	0.177524	0.568957	0.192593	0.104131	0.304117	0	0	0
ENSMUSG00000110577	3.00697	0	0	0	0	0	0	0	0.751743	0	1.92399	0.579654	1	1700112L15Rik	8	95551793	95552302	+	510	TEC	RIKEN cDNA 1700112L15 gene [Source:MGI Symbol;Acc:MGI:1920844]	-	4	0	0	0	0	0	0	0	0.295873	0	0	0	0	0	0	0
ENSMUSG00000015787	3.00697	0	0	0	0	0	0	0	0.751743	0	1.92399	0.579654	1	Abo	2	26842503	26864979	-	1920	protein_coding	ABO blood group (transferase A, alpha 1-3-N-acetylgalactosaminyltransferase, transferase B, alpha 1-3-galactosyltransferase) [Source:MGI Symbol;Acc:MGI:2135738]	-	4	0	0	0	0	0	0	0	0.0785914	0	0	0	0	0	0	0
ENSMUSG00000108145	3.00697	0	0	0	0	0	0	0	0.751743	0	1.92399	0.579654	1	Gm38811	6	51694309	51711081	-	3478	lincRNA	predicted gene, 38811 [Source:MGI Symbol;Acc:MGI:5621696]	-	4	0	0	0	0	0	0	0	0.0433857	0	0	0	0	0	0	0
ENSMUSG00000089371	3.00697	0	0	0	0	0	0	0	0.751743	0	1.92399	0.579654	1	Mir1938	12	40222712	40222811	-	100	miRNA	microRNA 1938 [Source:MGI Symbol;Acc:MGI:3836976]	-	4	0	0	0	0	0	0	0	1.50895	0	0	0	0	0	0	0
ENSMUSG00000026039	9.77267	13.2403	5.70826	17.7155	5.17221	2.39136	3.05178	1.84386	11.6092	3.1148	1.92356	0.00488433	0.0410149	Sgo2a	1	57995971	58025899	+	7007	protein_coding	shugoshin 2A [Source:MGI Symbol;Acc:MGI:1098767]	-	13	11	7	20	4	2	3	2	0.0699886	0.0949006	0.0408852	0.126318	0.0368916	0.017175	0.0219442	0.0131628
ENSMUSG00000072596	18.0418	34.9063	17.1248	50.4892	20.6888	7.17409	2.03452	2.76579	30.1405	8.16581	1.92336	0.00407135	0.0359891	Ear2	14	44102654	44103534	+	719	protein_coding	eosinophil-associated, ribonuclease A family, member 2 [Source:MGI Symbol;Acc:MGI:108020]	-	24	29	21	57	16	6	2	3	1.25921	2.43825	1.19534	3.50844	1.43811	0.502137	0.142571	0.192417
ENSMUSG00000097635	8.26918	7.22198	2.4464	2.65733	1.29305	0	4.06903	0	5.14872	1.34052	1.92179	0.084594	1	Gm26826	6	122813619	122820614	-	1395	antisense	predicted gene, 26826 [Source:MGI Symbol;Acc:MGI:5477320]	-	11	6	3	3	1	0	4	0	0.297464	0.260007	0.088013	0.0951733	0.0463261	0	0.146966	0
ENSMUSG00000031886	1923.71	1188.02	530.052	1175.42	378.864	331.204	286.867	275.657	1204.3	318.148	1.92139	1.84e-09	2.79e-07	Ces2e	8	104926260	104934672	+	2699	protein_coding	carboxylesterase 2E [Source:MGI Symbol;Acc:MGI:2443170]	-	2559	987	650	1327	293	277	282	299	35.7671	22.1066	9.85622	21.7589	7.0156	6.17557	5.35521	5.10881
ENSMUSG00000083220	6.01395	1.20366	0.815465	0	1.29305	0	0	0.921931	2.00827	0.553746	1.91754	0.267117	1	Gm12919	4	10853843	10855436	+	1594	processed_pseudogene	predicted gene 12919 [Source:MGI Symbol;Acc:MGI:3652001]	-	8	1	1	0	1	0	0	1	0.189329	0.0379245	0.0256751	0	0.0405426	0	0	0.028931
ENSMUSG00000020865	490.888	311.749	172.879	302.935	81.4623	58.5884	81.3807	117.085	319.613	84.6291	1.9135	2.85e-09	4.03e-07	Abcc3	11	94343295	94392997	-	5698	protein_coding	ATP-binding cassette, sub-family C (CFTR/MRP), member 3 [Source:MGI Symbol;Acc:MGI:1923658]	-	653	259	212	342	63	49	80	127	4.32322	2.7478	1.5227	2.65627	0.714526	0.517456	0.719611	1.02786
ENSMUSG00000048337	0.751743	0	3.26186	0.885775	0	0	1.01726	0	1.22484	0.254315	1.91304	0.333467	1	Npy4r	14	34143992	34152489	-	3627	protein_coding	neuropeptide Y receptor Y4 [Source:MGI Symbol;Acc:MGI:105374]	-	1	0	4	1	0	0	1	0	0.0104008	0	0.0451349	0.0122017	0	0	0.0141313	0
ENSMUSG00000024771	3.75872	1.20366	0	0	0	0	0	0.921931	1.2406	0.230483	1.91204	0.411482	1	Lipk	19	34008290	34047835	+	2198	protein_coding	lipase, family member K [Source:MGI Symbol;Acc:MGI:2679259]	-	5	1	0	0	0	0	0	1	0.0858141	0.027503	0	0	0	0	0	0.0209809
ENSMUSG00000053024	31.5732	20.4623	4.89279	15.0582	1.29305	4.78272	8.13807	4.60965	17.9966	4.70587	1.91007	0.00547918	0.0444796	Cntn2	1	132509427	132543256	-	9304	protein_coding	contactin 2 [Source:MGI Symbol;Acc:MGI:104518]	-	42	17	6	17	1	4	8	5	0.170293	0.110456	0.0263925	0.0808625	0.00694593	0.0258696	0.0440708	0.0247829
ENSMUSG00000020799	7.51743	3.61099	4.89279	3.5431	0	1.19568	1.01726	2.76579	4.89108	1.24468	1.90745	0.0521167	1	Tekt1	11	72344722	72362442	-	1622	protein_coding	tektin 1 [Source:MGI Symbol;Acc:MGI:1333819]	-	10	3	6	4	0	1	1	3	0.232576	0.11181	0.151391	0.109138	0	0.0370979	0.0315995	0.0852947
ENSMUSG00000057719	9.02092	10.833	4.89279	7.0862	0	1.19568	3.05178	3.68772	7.95822	1.98379	1.90515	0.0172773	0.100369	Sh3rf2	18	42053667	42158960	+	5307	protein_coding	SH3 domain containing ring finger 2 [Source:MGI Symbol;Acc:MGI:2444628]	-	12	9	6	8	0	1	3	4	0.0852999	0.102518	0.0462703	0.0667128	0	0.0113384	0.0289736	0.0347586
ENSMUSG00000021795	10.5244	8.42565	4.89279	4.42888	2.5861	1.19568	0	3.68772	7.06793	1.86738	1.905	0.0282296	0.139317	Sftpd	14	41172214	41185149	-	2417	protein_coding	surfactant associated protein D [Source:MGI Symbol;Acc:MGI:109515]	-	14	7	6	5	2	1	0	4	0.218508	0.175077	0.101595	0.0915506	0.0534753	0.0248956	0	0.0763194
ENSMUSG00000026070	78.1813	71.0162	70.9455	83.2629	28.4472	14.3482	5.08629	33.1895	75.8515	20.2678	1.90379	5.29e-06	0.000209693	Il18r1	1	40465552	40500854	+	4817	protein_coding	interleukin 18 receptor 1 [Source:MGI Symbol;Acc:MGI:105383]	-	104	59	87	94	22	12	5	36	0.814466	0.74043	0.739167	0.863613	0.295152	0.149901	0.0532015	0.344649
ENSMUSG00000103175	2.25523	0	0.815465	1.77155	1.29305	0	0	0	1.21056	0.323263	1.90251	0.317441	1	Gm37169	2	32487988	32492148	+	4161	TEC	predicted gene, 37169 [Source:MGI Symbol;Acc:MGI:5610397]	-	3	0	1	2	1	0	0	0	0.0271982	0	0.00983563	0.0212716	0.0155311	0	0	0
ENSMUSG00000104621	6.76569	10.833	16.3093	12.4009	6.46526	3.58704	2.03452	0.921931	11.5772	3.25219	1.90192	0.00580441	0.0463752	Gm43185	3	152250029	152252803	-	2775	TEC	predicted gene 43185 [Source:MGI Symbol;Acc:MGI:5663322]	-	9	9	20	14	5	3	2	1	0.122348	0.19606	0.294962	0.223271	0.116441	0.0650516	0.03694	0.0166184
ENSMUSG00000026241	2.25523	0	0.815465	1.77155	0	0	0	0.921931	1.21056	0.230483	1.90134	0.324204	1	Nppc	1	86666291	86670571	-	1042	protein_coding	natriuretic peptide type C [Source:MGI Symbol;Acc:MGI:97369]	-	3	0	1	2	0	0	0	1	0.10861	0	0.0392764	0.0849435	0	0	0	0.0442572
ENSMUSG00000085595	0.751743	2.40733	3.26186	1.77155	1.29305	0	0	0.921931	2.04812	0.553746	1.90116	0.196879	1	Gm16090	18	20597964	20665260	-	1704	antisense	predicted gene 16090 [Source:MGI Symbol;Acc:MGI:3801885]	-	1	2	4	2	1	0	0	1	0.0221384	0.0709527	0.0960705	0.0519432	0.0379254	0	0	0.0270634
ENSMUSG00000104877	1.50349	3.61099	0	0	0	1.19568	0	0	1.27862	0.29892	1.90062	0.400298	1	Gm42651	5	123682130	123683468	-	1339	TEC	predicted gene 42651 [Source:MGI Symbol;Acc:MGI:5662788]	-	2	3	0	0	0	1	0	0	0.0563463	0.135441	0	0	0	0.0449386	0	0
ENSMUSG00000096156	1.50349	0	2.4464	0.885775	0	0	0	0.921931	1.20891	0.230483	1.90041	0.324498	1	Gm9242	16	97490047	97491120	+	1074	processed_pseudogene	predicted pseudogene 9242 [Source:MGI Symbol;Acc:MGI:3645172]	-	2	0	3	1	0	0	0	1	0.0702493	0	0.114319	0.0412063	0	0	0	0.0429385
ENSMUSG00000110712	1.50349	3.61099	0	0	1.29305	0	0	0	1.27862	0.323263	1.90027	0.398637	1	Gm39662	1	72641188	72642963	+	1282	antisense	predicted gene, 39662 [Source:MGI Symbol;Acc:MGI:5622547]	-	2	3	0	0	1	0	0	0	0.0588516	0.141463	0	0	0.0504094	0	0	0
ENSMUSG00000113216	1.50349	2.40733	1.63093	2.65733	1.29305	0	0	0.921931	2.04977	0.553746	1.89988	0.185472	1	Gm40841	13	28394453	28420066	-	4254	lincRNA	predicted gene, 40841 [Source:MGI Symbol;Acc:MGI:5623726]	-	2	2	2	3	1	0	0	1	0.0177357	0.0284211	0.0192412	0.0312099	0.0151916	0	0	0.0108406
ENSMUSG00000091733	5.2622	0	0.815465	1.77155	1.29305	0	0	0.921931	1.96231	0.553746	1.89897	0.253747	1	Gm8094	14	43071142	43076643	-	1408	protein_coding	predicted gene 8094 [Source:MGI Symbol;Acc:MGI:3645750]	-	7	0	1	2	1	0	0	1	0.187548	0	0.0290668	0.062863	0.0458984	0	0	0.0327528
ENSMUSG00000049093	4.51046	3.61099	0	0	0	1.19568	0	0.921931	2.03036	0.529403	1.89631	0.309828	1	Il23r	6	67422932	67491855	-	2488	protein_coding	interleukin 23 receptor [Source:MGI Symbol;Acc:MGI:2181693]	-	6	3	0	0	0	1	0	1	0.0909739	0.0728919	0	0	0	0.0241852	0	0.0185354
ENSMUSG00000049687	31.5732	20.4623	26.9104	10.6293	7.75831	7.17409	4.06903	5.53158	22.3938	6.13325	1.89627	0.000290026	0.00493701	Pheta2	15	82338942	82345743	+	3311	protein_coding	PH domain containing endocytic trafficking adaptor 2 [Source:MGI Symbol;Acc:MGI:2443609]	-	42	17	33	12	6	6	4	6	0.478527	0.310383	0.407901	0.160395	0.117109	0.109042	0.06192	0.0835687
ENSMUSG00000029304	89540.2	35209.6	18304.7	42612	19863.9	12035.7	8306.93	9685.8	46416.6	12473.1	1.89584	0.000712279	0.00978499	Spp1	5	104435118	104441050	+	1648	protein_coding	secreted phosphoprotein 1 [Source:MGI Symbol;Acc:MGI:98389]	-	119110	29252	22447	48107	15362	10066	8166	10506	2726.51	1073.02	557.443	1291.87	602.408	367.536	253.97	293.989
ENSMUSG00000051243	83.4435	85.4601	50.5588	68.2047	19.3958	29.892	10.1726	18.4386	71.9168	19.4748	1.89543	3.22e-08	3.05e-06	Islr2	9	58196297	58204319	-	5921	protein_coding	immunoglobulin superfamily containing leucine-rich repeat 2 [Source:MGI Symbol;Acc:MGI:2444277]	-	111	71	62	77	15	25	10	20	0.707203	0.724889	0.428545	0.575524	0.163718	0.254065	0.0865636	0.155771
ENSMUSG00000096559	0	2.40733	0	2.65733	0	0	1.01726	0	1.26616	0.254315	1.89509	0.405511	1	Gm23567	9	72969602	72969708	+	107	snRNA	predicted gene, 23567 [Source:MGI Symbol;Acc:MGI:5453344]	-	0	2	0	3	0	0	1	0	0	1.12994	0	1.24081	0	0	0.479012	0
ENSMUSG00000099241	2.25523	1.20366	2.4464	5.31465	0	0	0	2.76579	2.80499	0.691448	1.89397	0.182086	1	Gm18852	7	105925000	105928592	-	3593	processed_pseudogene	predicted gene, 18852 [Source:MGI Symbol;Acc:MGI:5011037]	-	3	1	3	6	0	0	0	3	0.0314978	0.0168249	0.0341715	0.073903	0	0	0	0.0385049
ENSMUSG00000035910	1167.46	751.086	500.696	891.09	224.991	233.158	183.107	251.687	827.582	223.236	1.8907	4.29e-14	3.51e-11	Dcdc2a	13	25056004	25210706	+	8284	protein_coding	doublecortin domain containing 2a [Source:MGI Symbol;Acc:MGI:2652818]	-	1553	624	614	1006	174	195	180	273	7.07209	4.55358	3.03339	5.37435	1.3574	1.41643	1.11369	1.51976
ENSMUSG00000035818	21.0488	19.2586	12.232	7.0862	10.3444	1.19568	5.08629	0	14.9064	4.1566	1.8884	0.0170155	0.099339	Plekhs1	19	56461640	56486752	+	3628	protein_coding	pleckstrin homology domain containing, family S member 1 [Source:MGI Symbol;Acc:MGI:2443041]	-	28	16	15	8	8	1	5	0	0.291143	0.266601	0.169209	0.0975867	0.142503	0.0165857	0.0706371	0
ENSMUSG00000098544	0.751743	1.20366	4.89279	0.885775	0	0	0	1.84386	1.93349	0.460965	1.88814	0.263604	1	Mir7211	10	94586137	94586199	-	63	miRNA	microRNA 7211 [Source:MGI Symbol;Acc:MGI:5530918]	-	1	1	6	1	0	0	0	2	0.598791	0.959551	3.89772	0.702469	0	0	0	1.464
ENSMUSG00000106484	3.00697	3.61099	4.07733	0.885775	0	0	1.01726	1.84386	2.89527	0.71528	1.8874	0.144832	1	Gm17833	5	114108926	114109990	+	1065	processed_pseudogene	predicted gene, 17833 [Source:MGI Symbol;Acc:MGI:5010018]	-	4	3	5	1	0	0	1	2	0.141686	0.170286	0.192141	0.0415545	0	0	0.0481261	0.0866028
ENSMUSG00000069265	2.25523	0	1.63093	0.885775	1.29305	0	0	0	1.19298	0.323263	1.88713	0.321542	1	Hist1h3a	13	23761853	23762386	-	534	protein_coding	histone cluster 1, H3a [Source:MGI Symbol;Acc:MGI:2668828]	-	3	0	2	1	1	0	0	0	0.211932	0	0.153281	0.0828756	0.12102	0	0	0
ENSMUSG00000082515	0	6.01832	5.70826	0	0	1.19568	0	1.84386	2.93164	0.759886	1.88685	0.282762	1	Gm12902	4	123926234	123926555	+	322	processed_pseudogene	predicted gene 12902 [Source:MGI Symbol;Acc:MGI:3650399]	-	0	5	7	0	0	1	0	2	0	0.938691	0.889696	0	0	0.186872	0	0.286435
ENSMUSG00000090062	2.25523	0	1.63093	0.885775	0	1.19568	0	0	1.19298	0.29892	1.88678	0.323308	1	Galnt6os	15	100695773	100704896	+	1968	antisense	polypeptide N-acetylgalactosaminyltransferase 6, opposite strand [Source:MGI Symbol;Acc:MGI:1916281]	-	3	0	2	1	0	1	0	0	0.0575059	0	0.0415915	0.0224876	0	0.0305756	0	0
ENSMUSG00000052854	0.751743	0	4.07733	0	0	0	1.01726	0	1.20727	0.254315	1.8859	0.417404	1	Nrk	X	138914430	139010532	+	9210	protein_coding	Nik related kinase [Source:MGI Symbol;Acc:MGI:1351326]	-	1	0	5	0	0	0	1	0	0.00409597	0	0.0222183	0	0	0	0.00556507	0
ENSMUSG00000016283	21.0488	27.6843	10.601	31.8879	18.1027	3.58704	2.03452	1.84386	22.8055	6.39204	1.88354	0.00750977	0.0559822	H2-M2	17	37480851	37483552	-	1551	protein_coding	histocompatibility 2, M region locus 2 [Source:MGI Symbol;Acc:MGI:95914]	-	28	23	13	36	14	3	2	2	0.681024	0.896447	0.343029	1.02721	0.583333	0.116388	0.066092	0.0594661
ENSMUSG00000104719	5.2622	7.22198	6.52372	0.885775	0	1.19568	4.06903	0	4.97342	1.31618	1.88166	0.104547	1	4933437G19Rik	5	121847667	121848844	-	1178	TEC	RIKEN cDNA 4933437G19 gene [Source:MGI Symbol;Acc:MGI:1918553]	-	7	6	8	1	0	1	4	0	0.224166	0.307903	0.277936	0.0375684	0	0.0510805	0.174038	0
ENSMUSG00000077639	5.2622	2.40733	1.63093	6.20043	0	1.19568	1.01726	1.84386	3.87522	1.0142	1.88114	0.089696	1	Gm22772	11	77052947	77053067	+	121	snoRNA	predicted gene, 22772 [Source:MGI Symbol;Acc:MGI:5452549]	-	7	2	2	7	0	1	1	2	2.18237	0.999201	0.676463	2.56024	0	0.497296	0.423589	0.762248
ENSMUSG00000087790	1.50349	2.40733	1.63093	2.65733	0	1.19568	1.01726	0	2.04977	0.553235	1.87886	0.19056	1	Gm25970	12	65056573	65056658	+	86	snoRNA	predicted gene, 25970 [Source:MGI Symbol;Acc:MGI:5455747]	-	2	2	2	3	0	1	1	0	0.877299	1.40585	0.951768	1.5438	0	0.699683	0.59598	0
ENSMUSG00000051378	18.7936	14.444	11.4165	21.2586	1.29305	3.58704	4.06903	8.29737	16.4782	4.31163	1.87822	0.00115714	0.0142411	Kif18b	11	102905529	102925124	-	3572	protein_coding	kinesin family member 18B [Source:MGI Symbol;Acc:MGI:2446979]	-	25	12	14	24	1	3	4	9	0.264025	0.203085	0.160404	0.29735	0.0180921	0.050537	0.0573956	0.116194
ENSMUSG00000095682	13.5314	0	1.63093	1.77155	3.87916	0	1.01726	0	4.23347	1.2241	1.87772	0.213865	1	Igkv3-1	6	70703578	70704177	+	359	IG_V_gene	immunoglobulin kappa variable 3-1 [Source:MGI Symbol;Acc:MGI:1330851]	-	18	0	2	2	3	0	1	0	1.89145	0	0.228	0.246549	0.540041	0	0.14277	0
ENSMUSG00000094088	17.2901	37.3136	5.70826	7.97198	7.75831	7.17409	3.05178	0.921931	17.071	4.72653	1.87585	0.0149182	0.0909486	Ighv1-64	12	115507545	115508031	-	405	IG_V_gene	immunoglobulin heavy variable 1-64 [Source:MGI Symbol;Acc:MGI:4439789]	-	23	31	7	9	6	6	3	1	2.14234	4.62717	0.707364	0.983457	0.957406	0.891449	0.379662	0.113867
ENSMUSG00000087666	0	2.40733	1.63093	4.42888	2.5861	0	0	0	2.11678	0.646526	1.87506	0.292041	1	B230359F08Rik	14	53795357	53795963	+	426	TR_V_gene	RIKEN cDNA B230359F08 gene [Source:MGI Symbol;Acc:MGI:3026946]	-	0	2	2	5	2	0	0	0	0	0.283811	0.192141	0.519432	0.303403	0	0	0
ENSMUSG00000096977	1.50349	4.81466	2.4464	2.65733	0	0	0	2.76579	2.85547	0.691448	1.87404	0.175781	1	Gm10827	10	18235053	18246019	+	2895	lincRNA	predicted gene 10827 [Source:MGI Symbol;Acc:MGI:3642321]	-	2	4	3	3	0	0	0	3	0.0260614	0.0835257	0.0424104	0.0458607	0	0	0	0.0477886
ENSMUSG00000058952	713.405	368.321	219.36	426.058	140.943	131.525	88.5015	112.476	431.786	118.361	1.87018	9.83e-09	1.13e-06	Cfi	3	129835884	129875332	+	2220	protein_coding	complement component factor i [Source:MGI Symbol;Acc:MGI:105937]	-	949	306	269	481	109	110	87	122	16.1261	8.33253	4.95906	9.58871	3.17302	2.98153	2.00861	2.5343
ENSMUSG00000087538	2.25523	2.40733	3.26186	0	0	1.19568	0	0.921931	1.9811	0.529403	1.86783	0.24075	1	Gm16341	1	86275509	86301375	-	377	antisense	predicted gene 16341 [Source:MGI Symbol;Acc:MGI:3840137]	-	3	2	4	0	0	1	0	1	0.30019	0.320699	0.434229	0	0	0.159609	0	0.122324
ENSMUSG00000027797	58.636	43.3319	61.1599	53.1465	20.6888	17.9352	8.13807	13.829	54.0686	15.1478	1.86782	1.64e-08	1.76e-06	Dclk1	3	55242364	55539068	+	15296	protein_coding	doublecortin-like kinase 1 [Source:MGI Symbol;Acc:MGI:1330861]	-	78	36	75	60	16	15	8	15	0.192368	0.142276	0.20067	0.173597	0.0675993	0.0590083	0.0268066	0.0452236
ENSMUSG00000114456	6.01395	4.81466	1.63093	3.5431	1.29305	1.19568	1.01726	0.921931	4.00066	1.10698	1.86701	0.0760795	1	Hist1h2bh	13	23541714	23543392	-	1679	protein_coding	histone cluster 1, H2bh [Source:MGI Symbol;Acc:MGI:2448387]	-	8	4	2	4	1	1	1	1	0.179744	0.144018	0.0487505	0.105433	0.0384901	0.0358385	0.0305267	0.0274663
ENSMUSG00000116639	0	2.40733	0.815465	1.77155	0	0	0	0.921931	1.24859	0.230483	1.86466	0.343486	1	AC129574.2	16	35866179	35867951	-	1773	TEC	TEC	-	0	2	1	2	0	0	0	1	0	0.0681914	0.0230829	0.0499217	0	0	0	0.0260101
ENSMUSG00000086409	0	2.40733	0.815465	1.77155	0	0	0	0.921931	1.24859	0.230483	1.86466	0.343486	1	Gm13898	6	17710598	17711207	-	610	processed_pseudogene	predicted gene 13898 [Source:MGI Symbol;Acc:MGI:3652332]	-	0	2	1	2	0	0	0	1	0	0.198202	0.0670919	0.1451	0	0	0	0.0756
ENSMUSG00000117011	0	2.40733	0.815465	1.77155	0	0	1.01726	0	1.24859	0.254315	1.86431	0.341966	1	CT486005.1	17	43146041	43158291	-	5078	lincRNA	novel transcript	-	0	2	1	2	0	0	1	0	0	0.0238093	0.00805948	0.0174303	0	0	0.0100934	0
ENSMUSG00000079915	6.01395	8.42565	5.70826	0	0	3.58704	1.01726	0.921931	5.03696	1.38156	1.86345	0.116208	1	Gm16073	9	65838167	65838683	+	517	processed_pseudogene	predicted gene 16073 [Source:MGI Symbol;Acc:MGI:3802177]	-	8	7	7	0	0	3	1	1	0.583735	0.818495	0.554124	0	0	0.349165	0.0991379	0.0891992
ENSMUSG00000102850	0.751743	6.01832	1.63093	0	1.29305	0	1.01726	0	2.10025	0.577578	1.86227	0.271806	1	Gm37082	9	32535251	32537177	-	1927	TEC	predicted gene, 37082 [Source:MGI Symbol;Acc:MGI:5610310]	-	1	5	2	0	1	0	1	0	0.0195765	0.156854	0.0424764	0	0.0335365	0	0.026598	0
ENSMUSG00000035131	0	1.20366	0	1.77155	0	0	0	0	0.743804	0	1.86116	0.564013	1	Brinp3	1	146494760	146902472	+	7003	protein_coding	bone morphogenetic protein/retinoic acid inducible neural specific 3 [Source:MGI Symbol;Acc:MGI:2443035]	-	0	1	0	2	0	0	0	0	0	0.00863226	0	0.012639	0	0	0	0
ENSMUSG00000006546	0	1.20366	0	1.77155	0	0	0	0	0.743804	0	1.86116	0.564013	1	Cryba2	1	74889934	74893143	-	1193	protein_coding	crystallin, beta A2 [Source:MGI Symbol;Acc:MGI:104336]	-	0	1	0	2	0	0	0	0	0	0.050672	0	0.0741921	0	0	0	0
ENSMUSG00000028546	0	1.20366	0	1.77155	0	0	0	0	0.743804	0	1.86116	0.564013	1	Elavl4	4	110203722	110351909	-	5387	protein_coding	ELAV like RNA binding protein 4 [Source:MGI Symbol;Acc:MGI:107427]	-	0	1	0	2	0	0	0	0	0	0.0112218	0	0.0164305	0	0	0	0
ENSMUSG00000100255	0	1.20366	0	1.77155	0	0	0	0	0.743804	0	1.86116	0.564013	1	Gm28196	2	129948568	129949207	+	640	lincRNA	predicted gene 28196 [Source:MGI Symbol;Acc:MGI:5578902]	-	0	1	0	2	0	0	0	0	0	0.0944558	0	0.138299	0	0	0	0
ENSMUSG00000100383	0	1.20366	0	1.77155	0	0	0	0	0.743804	0	1.86116	0.564013	1	Gm28688	9	96809756	96810023	+	268	processed_pseudogene	predicted gene 28688 [Source:MGI Symbol;Acc:MGI:5579394]	-	0	1	0	2	0	0	0	0	0	0.225566	0	0.330265	0	0	0	0
ENSMUSG00000108767	0	1.20366	0	1.77155	0	0	0	0	0.743804	0	1.86116	0.564013	1	Gm29763	7	25792228	25792843	-	616	processed_pseudogene	predicted gene, 29763 [Source:MGI Symbol;Acc:MGI:5588922]	-	0	1	0	2	0	0	0	0	0	0.0981359	0	0.143687	0	0	0	0
ENSMUSG00000110677	0	1.20366	0	1.77155	0	0	0	0	0.743804	0	1.86116	0.564013	1	Gm45777	12	103368772	103372467	+	301	unitary_pseudogene	predicted gene 45777 [Source:MGI Symbol;Acc:MGI:5804892]	-	0	1	0	2	0	0	0	0	0	0.200836	0	0.294057	0	0	0	0
ENSMUSG00000113370	0	1.20366	0	1.77155	0	0	0	0	0.743804	0	1.86116	0.564013	1	Gm46348	12	41918708	42016756	-	2151	lincRNA	predicted gene, 46348 [Source:MGI Symbol;Acc:MGI:5825985]	-	0	1	0	2	0	0	0	0	0	0.028104	0	0.0411488	0	0	0	0
ENSMUSG00000111844	0	1.20366	0	1.77155	0	0	0	0	0.743804	0	1.86116	0.564013	1	Gm47097	9	121629891	121631370	-	1480	TEC	predicted gene, 47097 [Source:MGI Symbol;Acc:MGI:6095831]	-	0	1	0	2	0	0	0	0	0	0.0408457	0	0.0598048	0	0	0	0
ENSMUSG00000106563	0	1.20366	0	1.77155	0	0	0	0	0.743804	0	1.86116	0.564013	1	Mir6962	15	101193869	101193931	+	63	miRNA	microRNA 6962 [Source:MGI Symbol;Acc:MGI:5562745]	-	0	1	0	2	0	0	0	0	0	0.959551	0	1.40494	0	0	0	0
ENSMUSG00000096422	60.8912	10.833	16.3093	7.0862	5.17221	16.7395	3.05178	1.84386	23.7799	6.70185	1.85825	0.0228116	0.121307	Igkv12-44	6	69814631	69815154	-	401	IG_V_gene	immunoglobulin kappa variable 12-44 [Source:MGI Symbol;Acc:MGI:4439775]	-	81	9	20	8	4	14	3	2	7.62003	1.35677	2.0412	0.882904	0.644637	2.1008	0.383449	0.230005
ENSMUSG00000028068	54.1255	74.6272	30.9877	69.9763	5.17221	16.7395	15.2589	24.8921	57.4292	15.5157	1.8579	1.86e-05	0.000572577	Iqgap3	3	88081971	88121048	+	11384	protein_coding	IQ motif containing GTPase activating protein 3 [Source:MGI Symbol;Acc:MGI:3028642]	-	72	62	38	79	4	14	15	27	0.238591	0.329234	0.136612	0.307114	0.0227073	0.0740002	0.0675347	0.109376
ENSMUSG00000081854	2.25523	0	2.4464	0	0	1.19568	0	0	1.17541	0.29892	1.85655	0.405147	1	Gm11447	2	160845613	160846470	+	858	processed_pseudogene	predicted gene 11447 [Source:MGI Symbol;Acc:MGI:3651506]	-	3	0	3	0	0	1	0	0	0.131902	0	0.143098	0	0	0.0701314	0	0
ENSMUSG00000095457	1.50349	3.61099	5.70826	8.85775	0	3.58704	0	1.84386	4.92012	1.35773	1.85523	0.0938455	1	Gm8989	7	106323414	106330688	-	7275	unprocessed_pseudogene	predicted gene 8989 [Source:MGI Symbol;Acc:MGI:3704114]	-	2	3	7	10	0	3	0	2	0.0103708	0.0249285	0.039379	0.0608324	0	0.0248135	0	0.0126779
ENSMUSG00000057729	20.2971	6.01832	10.601	21.2586	7.75831	0	2.03452	6.45351	14.5438	4.06159	1.85284	0.0123117	0.0791024	Prtn3	10	79874476	79883174	+	1732	protein_coding	proteinase 3 [Source:MGI Symbol;Acc:MGI:893580]	-	27	5	13	24	6	0	2	7	0.588074	0.174514	0.307182	0.613241	0.223874	0	0.0591851	0.186381
ENSMUSG00000078307	3.75872	8.42565	2.4464	0.885775	1.29305	0	0	2.76579	3.87913	1.01471	1.84955	0.139052	1	AI593442	9	52673042	52679780	-	5823	protein_coding	expressed sequence AI593442 [Source:MGI Symbol;Acc:MGI:2143099]	-	5	7	3	1	1	0	0	3	0.0323921	0.0726708	0.021085	0.00760013	0.0110982	0	0	0.0237589
ENSMUSG00000101268	0.751743	2.40733	0	1.77155	0	0	0	0.921931	1.23266	0.230483	1.84886	0.347738	1	2010310C07Rik	6	42370671	42381215	+	2398	antisense	RIKEN cDNA 2010310C07 gene [Source:MGI Symbol;Acc:MGI:1919381]	-	1	2	0	2	0	0	0	1	0.0157314	0.0504184	0	0.0369104	0	0	0	0.019231
ENSMUSG00000114733	0.751743	2.40733	0	1.77155	0	0	0	0.921931	1.23266	0.230483	1.84886	0.347738	1	Gm4815	13	98613501	98614494	+	994	processed_pseudogene	predicted gene 4815 [Source:MGI Symbol;Acc:MGI:3643439]	-	1	2	0	2	0	0	0	1	0.0379516	0.121633	0	0.0890454	0	0	0	0.0463944
ENSMUSG00000115057	0.751743	2.40733	0	1.77155	0	0	0	0.921931	1.23266	0.230483	1.84886	0.347738	1	Gm8705	15	38243364	38244248	-	885	processed_pseudogene	predicted gene 8705 [Source:MGI Symbol;Acc:MGI:3643204]	-	1	2	0	2	0	0	0	1	0.0426258	0.136614	0	0.100013	0	0	0	0.0521085
ENSMUSG00000031837	1.50349	4.81466	0	1.77155	0	0	2.03452	0	2.02242	0.508629	1.84883	0.302944	1	Necab2	8	119446719	119472640	+	2096	protein_coding	N-terminal EF-hand calcium binding protein 2 [Source:MGI Symbol;Acc:MGI:2152211]	-	2	4	0	2	0	0	2	0	0.035996	0.115366	0	0.0422286	0	0	0.0489068	0
ENSMUSG00000098293	0.751743	2.40733	0	1.77155	0	0	1.01726	0	1.23266	0.254315	1.84853	0.34619	1	Mir6991	19	7422573	7422642	+	70	miRNA	microRNA 6991 [Source:MGI Symbol;Acc:MGI:5531348]	-	1	2	0	2	0	0	1	0	0.538912	1.72719	0	1.26444	0	0	0.732204	0
ENSMUSG00000111258	16.5384	12.0366	7.33919	15.0582	3.87916	3.58704	4.06903	2.76579	12.7431	3.57526	1.84711	0.00242777	0.0246622	Gm34397	9	100384202	100391907	-	1302	lincRNA	predicted gene, 34397 [Source:MGI Symbol;Acc:MGI:5593556]	-	22	10	9	17	3	3	4	3	0.637423	0.464299	0.282899	0.577838	0.148905	0.138647	0.157463	0.106258
ENSMUSG00000022755	0	2.40733	2.4464	0	0	1.19568	0	0	1.21343	0.29892	1.84081	0.417023	1	Adgrg7	16	56724609	56795855	-	2698	protein_coding	adhesion G protein-coupled receptor G7 [Source:MGI Symbol;Acc:MGI:2441732]	-	0	2	3	0	0	1	0	0	0	0.0448122	0.0455071	0	0	0.0223027	0	0
ENSMUSG00000091423	0	2.40733	2.4464	0	0	1.19568	0	0	1.21343	0.29892	1.84081	0.417023	1	Gm17509	13	117218701	117221075	-	2375	protein_coding	predicted gene, 17509 [Source:MGI Symbol;Acc:MGI:4937143]	-	0	2	3	0	0	1	0	0	0	0.0509067	0.051696	0	0	0.0253359	0	0
ENSMUSG00000074034	4.51046	2.40733	0.815465	0	0	1.19568	0	0.921931	1.93331	0.529403	1.83996	0.271827	1	Gm5921	9	115437700	115438581	-	882	processed_pseudogene	predicted gene 5921 [Source:MGI Symbol;Acc:MGI:3648968]	-	6	2	1	0	0	1	0	1	0.256625	0.137079	0.0464014	0	0	0.0682231	0	0.0522857
ENSMUSG00000096854	3.00697	0	1.63093	0	0	1.19568	0	0	1.15948	0.29892	1.8397	0.413405	1	Ifnz	4	88782131	88783592	+	1462	protein_coding	interferon zeta [Source:MGI Symbol;Acc:MGI:2448469]	-	4	0	2	0	0	1	0	0	0.103212	0	0.0559864	0	0	0.0411578	0	0
ENSMUSG00000113571	3.00697	4.81466	3.26186	4.42888	1.29305	0	1.01726	1.84386	3.87809	1.03854	1.8393	0.0804782	1	Gm48137	12	35140892	35143130	+	2239	TEC	predicted gene, 48137 [Source:MGI Symbol;Acc:MGI:6097500]	-	4	4	4	5	1	0	1	2	0.0673941	0.107998	0.0731149	0.0988289	0.0288633	0	0.0228916	0.0411934
ENSMUSG00000039257	38.3389	22.8696	26.9104	32.7737	11.6375	8.36977	8.13807	6.45351	30.2231	8.64971	1.83877	6.22e-06	0.000237726	Vstm2b	7	40898328	40930594	+	2747	protein_coding	V-set and transmembrane domain containing 2B [Source:MGI Symbol;Acc:MGI:1914525]	-	51	19	33	37	9	7	8	7	0.70037	0.418122	0.491649	0.596089	0.211731	0.153334	0.149266	0.117514
ENSMUSG00000068762	150.349	77.0345	60.3444	77.0625	28.4472	20.3266	30.5178	23.0483	91.1975	25.5849	1.83848	1.42e-07	1.05e-05	Gstm6	3	107938847	107943749	-	1989	protein_coding	glutathione S-transferase, mu 6 [Source:MGI Symbol;Acc:MGI:1309467]	-	200	64	74	87	22	17	30	25	3.79325	1.94515	1.52264	1.93576	0.714805	0.514297	0.773067	0.579638
ENSMUSG00000097709	21.0488	9.62931	8.15465	15.0582	0	2.39136	1.01726	11.0632	13.4727	3.61795	1.83807	0.0265676	0.134096	2810429I04Rik	13	3478230	3501393	+	8789	lincRNA	RIKEN cDNA 2810429I04 gene [Source:MGI Symbol;Acc:MGI:1924187]	-	28	8	10	17	0	2	1	12	0.120181	0.0550249	0.0465651	0.0856007	0	0.0136927	0.00583164	0.0629641
ENSMUSG00000035540	4725.46	1952.34	836.667	1878.73	933.584	597.841	533.044	568.831	2348.3	658.325	1.83525	8.84e-06	0.000313516	Gc	5	89417522	89457898	-	1845	protein_coding	vitamin D binding protein [Source:MGI Symbol;Acc:MGI:95669]	-	6286	1622	1026	2121	722	500	524	617	128.527	53.1451	22.7589	50.8759	25.2895	16.307	14.5568	15.422
ENSMUSG00000029096	115.768	67.4052	75.0228	93.0064	37.4985	26.305	8.13807	27.6579	87.8007	24.8999	1.83445	1.23e-06	6.32e-05	Htra3	5	35652023	35679782	-	4439	protein_coding	HtrA serine peptidase 3 [Source:MGI Symbol;Acc:MGI:1925808]	-	154	56	92	105	29	22	8	30	1.30873	0.762626	0.848208	1.04682	0.422195	0.298221	0.0923709	0.311665
ENSMUSG00000032514	5.2622	6.01832	1.63093	2.65733	1.29305	0	2.03452	0.921931	3.8922	1.06238	1.83235	0.0960096	1	Ttc21a	9	119937606	119967793	+	5388	protein_coding	tetratricopeptide repeat domain 21A [Source:MGI Symbol;Acc:MGI:1921302]	-	7	5	2	3	1	0	2	1	0.0490102	0.0560985	0.0151916	0.0246412	0.0119942	0	0.0190254	0.00855902
ENSMUSG00000032268	6.76569	3.61099	4.89279	3.5431	1.29305	0	2.03452	1.84386	4.70314	1.29286	1.83115	0.0576993	1	Tmprss5	9	49081260	49117587	+	3058	protein_coding	transmembrane protease, serine 5 (spinesin) [Source:MGI Symbol;Acc:MGI:1933407]	-	9	3	6	4	1	0	2	2	0.111025	0.0593051	0.0802996	0.0578883	0.0211331	0	0.0335215	0.0301609
ENSMUSG00000023349	16.5384	14.444	4.07733	3.5431	0	4.78272	5.08629	0.921931	9.65069	2.69774	1.82505	0.0428371	0.184051	Clec4n	6	123229843	123247021	+	1420	protein_coding	C-type lectin domain family 4, member n [Source:MGI Symbol;Acc:MGI:1861231]	-	22	12	5	4	0	4	5	1	0.584454	0.510859	0.144106	0.124664	0	0.169501	0.180473	0.032476
ENSMUSG00000040950	262.358	285.268	220.991	294.963	120.254	71.7409	61.0355	49.7842	265.895	75.7036	1.8239	4.49e-12	1.51e-09	Mgl2	11	70130329	70137550	+	2094	protein_coding	macrophage galactose N-acetyl-galactosamine specific lectin 2 [Source:MGI Symbol;Acc:MGI:2385729]	-	349	237	271	333	93	60	60	54	6.28731	6.84195	5.29654	7.03778	2.87016	1.72415	1.4686	1.18924
ENSMUSG00000065883	0	3.61099	1.63093	2.65733	0	0	2.03452	0	1.97481	0.508629	1.82272	0.305116	1	Gm22865	2	121004089	121004302	+	214	snoRNA	predicted gene, 22865 [Source:MGI Symbol;Acc:MGI:5452642]	-	0	3	2	3	0	0	2	0	0	0.847454	0.382486	0.620405	0	0	0.479012	0
ENSMUSG00000048153	2.25523	0	0	5.31465	1.29305	0	0	0.921931	1.89247	0.553746	1.82241	0.32836	1	Olfr49	14	54278253	54284939	-	5717	protein_coding	olfactory receptor 49 [Source:MGI Symbol;Acc:MGI:1333764]	-	3	0	0	6	1	0	0	1	0.0197956	0	0	0.0464463	0.011304	0	0	0.00806647
ENSMUSG00000085941	0	1.20366	5.70826	0.885775	1.29305	0	1.01726	0	1.94942	0.577578	1.82232	0.293934	1	Gm11201	11	79023597	79031057	+	701	antisense	predicted gene 11201 [Source:MGI Symbol;Acc:MGI:3649951]	-	0	1	7	1	1	0	1	0	0	0.0862364	0.408677	0.0631321	0.0921896	0	0.073116	0
ENSMUSG00000084892	0.751743	2.40733	0.815465	0.885775	0	1.19568	0	0	1.21508	0.29892	1.82133	0.30385	1	Gm14471	2	30306067	30323986	-	2358	processed_transcript	predicted gene 14471 [Source:MGI Symbol;Acc:MGI:3650368]	-	1	2	1	1	0	1	0	0	0.0159982	0.0512737	0.0173563	0.0187683	0	0.0255186	0	0
ENSMUSG00000108434	0.751743	2.40733	0.815465	0.885775	0	1.19568	0	0	1.21508	0.29892	1.82133	0.30385	1	Gm45768	7	37317899	37321100	-	3202	lincRNA	predicted gene 45768 [Source:MGI Symbol;Acc:MGI:5804883]	-	1	2	1	1	0	1	0	0	0.0117813	0.0377587	0.0127814	0.0138212	0	0.0187922	0	0
ENSMUSG00000064338	0.751743	2.40733	0.815465	0.885775	0	1.19568	0	0	1.21508	0.29892	1.82133	0.30385	1	mt-Tv	MT	1025	1093	+	69	Mt_tRNA	mitochondrially encoded tRNA valine [Source:MGI Symbol;Acc:MGI:102472]	-	1	2	1	1	0	1	0	0	0.546723	1.75222	0.593131	0.641385	0	0.872069	0	0
ENSMUSG00000116690	0	1.20366	0.815465	0.885775	0	0	0	0	0.726226	0	1.82116	0.493431	1	AC125371.2	16	31412467	31416491	+	1533	lincRNA	novel transcript	-	0	1	1	1	0	0	0	0	0	0.0394336	0.0266967	0.0288686	0	0	0	0
ENSMUSG00000117301	0	1.20366	0.815465	0.885775	0	0	0	0	0.726226	0	1.82116	0.493431	1	AC140278.2	17	28822143	28822757	-	615	antisense	novel transcript, antisense to Brpf3	-	0	1	1	1	0	0	0	0	0	0.0982954	0.0665464	0.0719603	0	0	0	0
ENSMUSG00000097881	0	1.20366	0.815465	0.885775	0	0	0	0	0.726226	0	1.82116	0.493431	1	Celrr	1	121087405	121178441	+	3876	lincRNA	cerebellum expressed regulatory RNA [Source:MGI Symbol;Acc:MGI:2685664]	-	0	1	1	1	0	0	0	0	0	0.0155964	0.0105588	0.0114178	0	0	0	0
ENSMUSG00000109572	0	1.20366	0.815465	0.885775	0	0	0	0	0.726226	0	1.82116	0.493431	1	Cfap99	5	34288600	34327327	+	2123	protein_coding	cilia and flagella associated protein 99 [Source:MGI Symbol;Acc:MGI:5434801]	-	0	1	1	1	0	0	0	0	0	0.0284747	0.0192775	0.0208458	0	0	0	0
ENSMUSG00000026253	0	1.20366	0.815465	0.885775	0	0	0	0	0.726226	0	1.82116	0.493431	1	Chrng	1	87204657	87212694	+	4163	protein_coding	cholinergic receptor, nicotinic, gamma polypeptide [Source:MGI Symbol;Acc:MGI:87895]	-	0	1	1	1	0	0	0	0	0	0.0145212	0.0098309	0.0106307	0	0	0	0
ENSMUSG00000083801	0	1.20366	0.815465	0.885775	0	0	0	0	0.726226	0	1.82116	0.493431	1	Cyp2j7-ps2	4	96170207	96170385	-	179	unprocessed_pseudogene	cytochrome P450, family 2, subfamily j, polypeptide 7, pseudogene 2 [Source:MGI Symbol;Acc:MGI:3651264]	-	0	1	1	1	0	0	0	0	0	0.337719	0.228637	0.247238	0	0	0	0
ENSMUSG00000075611	0	1.20366	0.815465	0.885775	0	0	0	0	0.726226	0	1.82116	0.493431	1	Gm11545	11	94756976	94757763	-	375	unprocessed_pseudogene	predicted gene 11545 [Source:MGI Symbol;Acc:MGI:2144683]	-	0	1	1	1	0	0	0	0	0	0.161205	0.109136	0.118015	0	0	0	0
ENSMUSG00000103845	0	1.20366	0.815465	0.885775	0	0	0	0	0.726226	0	1.82116	0.493431	1	Gm19026	1	6429655	6441296	-	4530	processed_pseudogene	predicted gene, 19026 [Source:MGI Symbol;Acc:MGI:5011211]	-	0	1	1	1	0	0	0	0	0	0.0133447	0.00903445	0.00976944	0	0	0	0
ENSMUSG00000096851	0	1.20366	0.815465	0.885775	0	0	0	0	0.726226	0	1.82116	0.493431	1	Gm22756	1	151062004	151062110	-	107	snRNA	predicted gene, 22756 [Source:MGI Symbol;Acc:MGI:5452533]	-	0	1	1	1	0	0	0	0	0	0.564969	0.382486	0.413603	0	0	0	0
ENSMUSG00000112976	0	1.20366	0.815465	0.885775	0	0	0	0	0.726226	0	1.82116	0.493431	1	Gm2654	13	50786144	50787735	+	1592	processed_pseudogene	predicted gene 2654 [Source:MGI Symbol;Acc:MGI:3780822]	-	0	1	1	1	0	0	0	0	0	0.0379722	0.0257073	0.0277987	0	0	0	0
ENSMUSG00000102608	0	1.20366	0.815465	0.885775	0	0	0	0	0.726226	0	1.82116	0.493431	1	Gm37267	1	180508778	180519727	-	681	lincRNA	predicted gene, 37267 [Source:MGI Symbol;Acc:MGI:5610495]	-	0	1	1	1	0	0	0	0	0	0.088769	0.060097	0.0649862	0	0	0	0
ENSMUSG00000098127	0	1.20366	0.815465	0.885775	0	0	0	0	0.726226	0	1.82116	0.493431	1	Gm4665	9	115180404	115186058	-	561	antisense	predicted gene 4665 [Source:MGI Symbol;Acc:MGI:3782847]	-	0	1	1	1	0	0	0	0	0	0.107757	0.0729519	0.0788869	0	0	0	0
ENSMUSG00000115641	0	1.20366	0.815465	0.885775	0	0	0	0	0.726226	0	1.82116	0.493431	1	Gm9891	15	27856307	27857113	+	807	TEC	predicted gene 9891 [Source:MGI Symbol;Acc:MGI:3642023]	-	0	1	1	1	0	0	0	0	0	0.0749092	0.0507138	0.0548396	0	0	0	0
ENSMUSG00000098338	0	1.20366	0.815465	0.885775	0	0	0	0	0.726226	0	1.82116	0.493431	1	Mir6941	12	112920483	112920541	-	59	miRNA	microRNA 6941 [Source:MGI Symbol;Acc:MGI:5531305]	-	0	1	1	1	0	0	0	0	0	1.0246	0.693662	0.750094	0	0	0	0
ENSMUSG00000059334	0	1.20366	0.815465	0.885775	0	0	0	0	0.726226	0	1.82116	0.493431	1	Zfp36l3	X	53774048	53776394	-	2347	protein_coding	zinc finger protein 36, C3H type-like 3 [Source:MGI Symbol;Acc:MGI:3525151]	-	0	1	1	1	0	0	0	0	0	0.025757	0.0174376	0.0188562	0	0	0	0
ENSMUSG00000080873	3.75872	0	0.815465	0	1.29305	0	0	0	1.14355	0.323263	1.82105	0.430237	1	Rpl30-ps3	2	90747616	90747963	-	348	processed_pseudogene	ribosomal protein L30, pseudogene 3 [Source:MGI Symbol;Acc:MGI:1321401]	-	5	0	1	0	1	0	0	0	0.542009	0	0.117604	0	0.185704	0	0	0
ENSMUSG00000030162	3.75872	7.22198	3.26186	4.42888	0	1.19568	0	3.68772	4.66786	1.22085	1.8207	0.0871104	1	Olr1	6	129485244	129507165	-	3572	protein_coding	oxidized low density lipoprotein (lectin-like) receptor 1 [Source:MGI Symbol;Acc:MGI:1261434]	-	5	6	4	5	0	1	0	4	0.052805	0.101543	0.0458298	0.0619479	0	0.0168457	0	0.0516416
ENSMUSG00000087202	0	2.40733	2.4464	2.65733	0	0	0	1.84386	1.87776	0.460965	1.82058	0.306969	1	Gm15813	13	43117673	43125717	-	2541	antisense	predicted gene 15813 [Source:MGI Symbol;Acc:MGI:3801815]	-	0	2	3	3	0	0	0	2	0	0.047581	0.0483188	0.0522498	0	0	0	0.0362975
ENSMUSG00000098569	0	2.40733	2.4464	2.65733	0	0	0	1.84386	1.87776	0.460965	1.82058	0.306969	1	Mir7020	4	139644042	139644111	+	70	miRNA	microRNA 7020 [Source:MGI Symbol;Acc:MGI:5531141]	-	0	2	3	3	0	0	0	2	0	1.72719	1.75397	1.89667	0	0	0	1.3176
ENSMUSG00000107567	0.751743	0	4.89279	1.77155	0	0	1.01726	0.921931	1.85402	0.484797	1.82049	0.278786	1	4930480K02Rik	6	137145876	137146929	-	1054	TEC	RIKEN cDNA 4930480K02 gene [Source:MGI Symbol;Acc:MGI:1922185]	-	1	0	6	2	0	0	1	1	0.0357911	0	0.232976	0.0839764	0	0	0.0486284	0.0437533
ENSMUSG00000100160	3.75872	0	0.815465	0	0	0	1.01726	0	1.14355	0.254315	1.82004	0.435864	1	Gm28527	1	46896583	46896879	-	297	processed_pseudogene	predicted gene 28527 [Source:MGI Symbol;Acc:MGI:5579233]	-	5	0	1	0	0	0	1	0	0.635082	0	0.137798	0	0	0	0.172573	0
ENSMUSG00000087457	3.75872	0	0.815465	0	0	0	1.01726	0	1.14355	0.254315	1.82004	0.435864	1	Gm7799	3	37959612	37960087	-	476	processed_pseudogene	predicted gene 7799 [Source:MGI Symbol;Acc:MGI:3643378]	-	5	0	1	0	0	0	1	0	0.396259	0	0.0859791	0	0	0	0.107677	0
ENSMUSG00000088357	1.50349	2.40733	0	0.885775	0	0	1.01726	0	1.19915	0.254315	1.81565	0.355127	1	Gm24011	15	86149584	86149851	+	268	misc_RNA	predicted gene, 24011 [Source:MGI Symbol;Acc:MGI:5453788]	-	2	2	0	1	0	0	1	0	0.281521	0.451132	0	0.165133	0	0	0.191247	0
ENSMUSG00000097442	1.50349	2.40733	0	0.885775	0	0	1.01726	0	1.19915	0.254315	1.81565	0.355127	1	Gm26632	8	33813203	33833094	+	1400	antisense	predicted gene, 26632 [Source:MGI Symbol;Acc:MGI:5477126]	-	2	2	0	1	0	0	1	0	0.0538912	0.0863596	0	0.0316111	0	0	0.0366102	0
ENSMUSG00000049109	15.0349	2.40733	13.8629	11.5151	2.5861	7.17409	2.03452	0.921931	10.705	3.17916	1.81383	0.0216763	0.116958	Themis	10	28668360	28883818	+	11682	protein_coding	thymocyte selection associated [Source:MGI Symbol;Acc:MGI:2443552]	-	20	2	17	13	2	6	2	1	0.0645846	0.0103495	0.0595568	0.0492486	0.011064	0.0309054	0.00877492	0.00394761
ENSMUSG00000046006	7.51743	7.22198	3.26186	14.1724	6.46526	0	3.05178	0	8.04342	2.37926	1.81231	0.0624333	0.233486	Gapt	13	110352616	110357199	-	2081	protein_coding	Grb2-binding adaptor, transmembrane [Source:MGI Symbol;Acc:MGI:3608341]	-	10	6	4	16	5	0	3	0	0.181278	0.174296	0.0786661	0.340264	0.155274	0	0.073889	0
ENSMUSG00000102323	3.75872	2.40733	3.26186	5.31465	1.29305	0	0	2.76579	3.68564	1.01471	1.81135	0.111332	1	Gm37790	2	156846370	156849715	-	3346	TEC	predicted gene, 37790 [Source:MGI Symbol;Acc:MGI:5611018]	-	5	2	4	6	1	0	0	3	0.0563716	0.0361337	0.0489253	0.0793585	0.0193141	0	0	0.0413473
ENSMUSG00000095178	0	3.61099	0	7.0862	0	0	1.01726	1.84386	2.6743	0.71528	1.80761	0.313014	1	Gm22716	5	110677124	110677230	-	107	snRNA	predicted gene, 22716 [Source:MGI Symbol;Acc:MGI:5452493]	-	0	3	0	8	0	0	1	2	0	1.69491	0	3.30883	0	0	0.479012	0.861981
ENSMUSG00000099024	2.25523	2.40733	3.26186	3.5431	1.29305	0	2.03452	0	2.86688	0.831892	1.80579	0.145725	1	Gm27457	18	42574209	42574364	+	156	misc_RNA	predicted gene, 27457 [Source:MGI Symbol;Acc:MGI:5530839]	-	3	2	4	4	1	0	2	0	0.725459	0.775022	1.04939	1.13476	0.414262	0	0.657107	0
ENSMUSG00000027322	37.5872	49.3502	28.5413	59.347	14.2236	9.56545	10.1726	15.6728	43.7064	12.4086	1.8049	2.24e-06	0.000104872	Siglec1	2	131069220	131086765	-	7143	protein_coding	sialic acid binding Ig-like lectin 1, sialoadhesin [Source:MGI Symbol;Acc:MGI:99668]	-	50	41	35	67	11	8	10	17	0.264062	0.346986	0.200534	0.415109	0.0995204	0.0673922	0.0717546	0.109754
ENSMUSG00000028970	859.995	566.926	355.543	572.211	102.151	202.07	191.245	177.933	588.669	168.35	1.80438	5.76e-10	1.01e-07	Abcb1b	5	8798147	8866315	+	7990	protein_coding	ATP-binding cassette, sub-family B (MDR/TAP), member 1B [Source:MGI Symbol;Acc:MGI:97568]	-	1144	471	436	646	79	169	188	193	5.40126	3.56355	2.23326	3.57811	0.63897	1.27274	1.20598	1.11394
ENSMUSG00000073535	0.751743	7.22198	0	2.65733	0	0	0	2.76579	2.65776	0.691448	1.80277	0.308833	1	Gm5532	1	155520173	155527143	-	2206	lincRNA	predicted gene 5532 [Source:MGI Symbol;Acc:MGI:3646828]	-	1	6	0	3	0	0	0	3	0.0171006	0.16442	0	0.0601844	0	0	0	0.0627144
ENSMUSG00000079620	28.5663	42.1282	39.9578	38.0883	7.75831	14.3482	10.1726	10.1412	37.1852	10.6051	1.80207	7.2e-07	4.08e-05	Muc4	16	32735886	32782391	+	11757	protein_coding	mucin 4 [Source:MGI Symbol;Acc:MGI:2153525]	-	38	35	49	43	6	12	10	11	0.121928	0.179962	0.170569	0.16186	0.0329803	0.0614165	0.0435947	0.0431467
ENSMUSG00000069516	2397.31	2391.68	1250.11	2292.39	1018.93	581.101	387.576	404.728	2082.87	598.082	1.80137	2.68e-08	2.65e-06	Lyz2	10	117277331	117282321	-	1316	protein_coding	lysozyme 2 [Source:MGI Symbol;Acc:MGI:96897]	-	3189	1987	1533	2588	788	486	381	439	91.4144	91.2747	47.6745	87.0315	38.6964	22.2219	14.8388	15.3837
ENSMUSG00000112139	0.751743	0	4.07733	2.65733	0	0	2.03452	0	1.8716	0.508629	1.80112	0.319035	1	Gm47431	12	52401359	52448125	-	2409	lincRNA	predicted gene, 47431 [Source:MGI Symbol;Acc:MGI:6096379]	-	1	0	5	3	0	0	2	0	0.0156596	0	0.084944	0.0551128	0	0	0.0425524	0
ENSMUSG00000040797	12.0279	10.833	8.97012	17.7155	2.5861	5.97841	3.05178	2.76579	12.3866	3.59552	1.80087	0.00329947	0.030988	Iqsec3	6	121372933	121473678	-	13577	protein_coding	IQ motif and Sec7 domain 3 [Source:MGI Symbol;Acc:MGI:2677208]	-	16	9	11	20	2	5	3	3	0.0444562	0.0400726	0.033158	0.065192	0.00951976	0.0221598	0.0113253	0.0101899
ENSMUSG00000115681	9.02092	7.22198	6.52372	10.6293	1.29305	2.39136	1.01726	4.60965	8.34898	2.32783	1.80051	0.0148267	0.0907023	Gm2682	15	60120540	60187408	-	2068	lincRNA	predicted gene 2682 [Source:MGI Symbol;Acc:MGI:3780851]	-	12	6	8	12	1	2	1	5	0.218901	0.175392	0.158321	0.256802	0.03125	0.0581942	0.0247845	0.111499
ENSMUSG00000115848	1.50349	2.40733	0.815465	0	0	0	0	0.921931	1.18157	0.230483	1.79879	0.361521	1	Gm9509	15	37171058	37172404	-	1347	processed_pseudogene	predicted gene 9509 [Source:MGI Symbol;Acc:MGI:3779919]	-	2	2	1	0	0	0	0	1	0.0560117	0.0897575	0.0303831	0	0	0	0	0.0342361
ENSMUSG00000115548	3.00697	1.20366	2.4464	0.885775	0	1.19568	1.01726	0	1.8857	0.553235	1.79865	0.227952	1	5430440P10Rik	14	105427559	105437716	+	1016	lincRNA	RIKEN cDNA 5430440P10 gene [Source:MGI Symbol;Acc:MGI:1918612]	-	4	1	3	1	0	1	1	0	0.148519	0.0594997	0.120845	0.0435586	0	0.0592252	0.0504472	0
ENSMUSG00000080962	0	1.20366	1.63093	0	0	0	0	0	0.708649	0	1.79832	0.58164	1	Gm11453	2	162982255	162983261	-	1007	processed_pseudogene	predicted gene 11453 [Source:MGI Symbol;Acc:MGI:3650734]	-	0	1	2	0	0	0	0	0	0	0.0600315	0.0812831	0	0	0	0	0
ENSMUSG00000105522	0	1.20366	1.63093	0	0	0	0	0	0.708649	0	1.79832	0.58164	1	Gm15235	3	94589466	94589659	+	194	processed_pseudogene	predicted gene 15235 [Source:MGI Symbol;Acc:MGI:3705756]	-	0	1	2	0	0	0	0	0	0	0.311607	0.421918	0	0	0	0	0
ENSMUSG00000086258	0	1.20366	1.63093	0	0	0	0	0	0.708649	0	1.79832	0.58164	1	Gm15239	X	167361455	167364421	+	603	antisense	predicted gene 15239 [Source:MGI Symbol;Acc:MGI:3705189]	-	0	1	2	0	0	0	0	0	0	0.100252	0.135741	0	0	0	0	0
ENSMUSG00000088997	0	1.20366	1.63093	0	0	0	0	0	0.708649	0	1.79832	0.58164	1	Gm22766	12	21354354	21354452	+	99	snRNA	predicted gene, 22766 [Source:MGI Symbol;Acc:MGI:5452543]	-	0	1	2	0	0	0	0	0	0	0.610623	0.826789	0	0	0	0	0
ENSMUSG00000064644	0	1.20366	1.63093	0	0	0	0	0	0.708649	0	1.79832	0.58164	1	Gm23302	14	118585039	118585138	+	100	snRNA	predicted gene, 23302 [Source:MGI Symbol;Acc:MGI:5453079]	-	0	1	2	0	0	0	0	0	0	0.604517	0.818521	0	0	0	0	0
ENSMUSG00000104069	0	1.20366	1.63093	0	0	0	0	0	0.708649	0	1.79832	0.58164	1	Gm37198	1	60779352	60781461	+	2110	TEC	predicted gene, 37198 [Source:MGI Symbol;Acc:MGI:5610426]	-	0	1	2	0	0	0	0	0	0	0.0286501	0.0387925	0	0	0	0	0
ENSMUSG00000108333	0	1.20366	1.63093	0	0	0	0	0	0.708649	0	1.79832	0.58164	1	Gm45095	7	35056027	35056379	+	254	antisense	predicted gene 45095 [Source:MGI Symbol;Acc:MGI:5753671]	-	0	1	2	0	0	0	0	0	0	0.237999	0.322252	0	0	0	0	0
ENSMUSG00000116499	0	1.20366	1.63093	0	0	0	0	0	0.708649	0	1.79832	0.58164	1	Gm7318	15	78820810	78821402	+	593	processed_pseudogene	predicted gene 7318 [Source:MGI Symbol;Acc:MGI:3648501]	-	0	1	2	0	0	0	0	0	0	0.101942	0.13803	0	0	0	0	0
ENSMUSG00000098235	0	1.20366	1.63093	0	0	0	0	0	0.708649	0	1.79832	0.58164	1	Gm7497	18	9748722	9749724	+	1003	processed_pseudogene	predicted gene 7497 [Source:MGI Symbol;Acc:MGI:3646548]	-	0	1	2	0	0	0	0	0	0	0.0602709	0.0816073	0	0	0	0	0
ENSMUSG00000072423	0	1.20366	1.63093	0	0	0	0	0	0.708649	0	1.79832	0.58164	1	Psmb11	14	54621433	54629556	+	4791	protein_coding	proteasome (prosome, macropain) subunit, beta type, 11 [Source:MGI Symbol;Acc:MGI:1921152]	-	0	1	2	0	0	0	0	0	0	0.0126178	0.0170845	0	0	0	0	0
ENSMUSG00000090007	0	1.20366	1.63093	0	0	0	0	0	0.708649	0	1.79832	0.58164	1	Rpl30-ps2	8	22230902	22231192	-	291	processed_pseudogene	ribosomal protein L30, pseudogene 2 [Source:MGI Symbol;Acc:MGI:1321400]	-	0	1	2	0	0	0	0	0	0	0.207738	0.281279	0	0	0	0	0
ENSMUSG00000076497	0	1.20366	1.63093	0	0	0	0	0	0.708649	0	1.79832	0.58164	1	Trbj2-7	6	41543810	41543856	+	47	TR_J_gene	T cell receptor beta joining 2-7 [Source:MGI Symbol;Acc:MGI:4439731]	-	0	1	2	0	0	0	0	0	0	1.28621	1.74153	0	0	0	0	0
ENSMUSG00000047751	0	1.20366	1.63093	0	0	0	0	0	0.708649	0	1.79832	0.58164	1	Utf1	7	139943789	139945112	+	1227	protein_coding	undifferentiated embryonic cell transcription factor 1 [Source:MGI Symbol;Acc:MGI:1276125]	-	0	1	2	0	0	0	0	0	0	0.0492679	0.0667091	0	0	0	0	0
ENSMUSG00000057751	42.0976	34.9063	26.0949	47.8319	1.29305	10.7611	8.13807	22.1263	37.7327	10.5796	1.79801	0.000615249	0.00873291	Megf6	4	154170730	154275713	+	7877	protein_coding	multiple EGF-like-domains 6 [Source:MGI Symbol;Acc:MGI:1919351]	-	56	29	32	54	1	9	8	24	0.26819	0.222559	0.16626	0.30339	0.00820425	0.0687514	0.0520547	0.140508
ENSMUSG00000112481	0.751743	2.40733	1.63093	2.65733	0	0	0	1.84386	1.86183	0.460965	1.79557	0.260769	1	Gm29684	10	95120582	95145825	-	1982	lincRNA	predicted gene, 29684 [Source:MGI Symbol;Acc:MGI:5588843]	-	1	2	2	3	0	0	0	2	0.0190332	0.0610007	0.0412977	0.0669862	0	0	0	0.0465348
ENSMUSG00000078591	5.2622	0	0	2.65733	2.5861	0	0	0	1.97988	0.646526	1.79458	0.391769	1	Hs3st4	7	123982869	124398989	+	3189	protein_coding	heparan sulfate (glucosamine) 3-O-sulfotransferase 4 [Source:MGI Symbol;Acc:MGI:1333792]	-	7	0	0	3	2	0	0	0	0.0828056	0	0	0.0416327	0.0405299	0	0	0
ENSMUSG00000074619	0.751743	1.20366	0	0.885775	0	0	0	0	0.710296	0	1.79341	0.50179	1	1700034I23Rik	3	40900196	40902543	-	2348	protein_coding	RIKEN cDNA 1700034I23 gene [Source:MGI Symbol;Acc:MGI:1920547]	-	1	1	0	1	0	0	0	0	0.0160664	0.025746	0	0.0188482	0	0	0	0
ENSMUSG00000086494	0.751743	1.20366	0	0.885775	0	0	0	0	0.710296	0	1.79341	0.50179	1	2210417A02Rik	5	148741840	148743139	+	550	lincRNA	RIKEN cDNA 2210417A02 gene [Source:MGI Symbol;Acc:MGI:1917388]	-	1	1	0	1	0	0	0	0	0.0685888	0.109912	0	0.0804647	0	0	0	0
ENSMUSG00000022860	0.751743	1.20366	0	0.885775	0	0	0	0	0.710296	0	1.79341	0.50179	1	Chodl	16	78930948	78951733	+	5491	protein_coding	chondrolectin [Source:MGI Symbol;Acc:MGI:2179069]	-	1	1	0	1	0	0	0	0	0.00687013	0.0110092	0	0.00805966	0	0	0	0
ENSMUSG00000085897	0.751743	1.20366	0	0.885775	0	0	0	0	0.710296	0	1.79341	0.50179	1	Gm11604	11	98185366	98186107	+	742	processed_pseudogene	predicted gene 11604 [Source:MGI Symbol;Acc:MGI:3651795]	-	1	1	0	1	0	0	0	0	0.0508408	0.0814713	0	0.0596436	0	0	0	0
ENSMUSG00000097575	0.751743	1.20366	0	0.885775	0	0	0	0	0.710296	0	1.79341	0.50179	1	Gm26796	12	80758406	80762793	+	2276	antisense	predicted gene, 26796 [Source:MGI Symbol;Acc:MGI:5477290]	-	1	1	0	1	0	0	0	0	0.0165746	0.0265605	0	0.0194445	0	0	0	0
ENSMUSG00000111774	0.751743	1.20366	0	0.885775	0	0	0	0	0.710296	0	1.79341	0.50179	1	Gm38398	9	83098224	83106330	+	584	lincRNA	predicted gene, 38398 [Source:MGI Symbol;Acc:MGI:5618692]	-	1	1	0	1	0	0	0	0	0.0645956	0.103513	0	0.0757801	0	0	0	0
ENSMUSG00000101784	0.751743	1.20366	0	0.885775	0	0	0	0	0.710296	0	1.79341	0.50179	1	Gm7553	1	83003482	83004907	-	1426	processed_pseudogene	predicted gene 7553 [Source:MGI Symbol;Acc:MGI:3826364]	-	1	1	0	1	0	0	0	0	0.0264543	0.0423925	0	0.0310348	0	0	0	0
ENSMUSG00000094430	0.751743	1.20366	0	0.885775	0	0	0	0	0.710296	0	1.79341	0.50179	1	Smbd1	16	32804760	32810477	-	679	protein_coding	somatomedin B domain containing 1 [Source:MGI Symbol;Acc:MGI:2685779]	-	1	1	0	1	0	0	0	0	0.055558	0.0890305	0	0.0651776	0	0	0	0
ENSMUSG00000026866	748.736	497.113	287.859	447.317	222.405	138.699	95.6223	117.085	495.256	143.453	1.7918	3.73e-08	3.45e-06	Kynu	2	43555329	43682715	+	6149	protein_coding	kynureninase (L-kynurenine hydrolase) [Source:MGI Symbol;Acc:MGI:1918039]	-	996	413	353	505	172	116	94	127	6.11042	4.06026	2.34947	3.63459	1.80769	1.13515	0.783527	0.952469
ENSMUSG00000026580	10.5244	9.62931	9.78558	7.97198	3.87916	3.58704	0	3.68772	9.47782	2.78848	1.7914	0.0104332	0.0706311	Selp	1	164115264	164150026	+	4413	protein_coding	selectin, platelet [Source:MGI Symbol;Acc:MGI:98280]	-	14	8	12	9	3	3	0	4	0.119677	0.109588	0.111288	0.0902561	0.0439326	0.040906	0	0.0418001
ENSMUSG00000001506	2281.54	2246.04	1820.12	2780.45	676.266	747.301	566.613	648.117	2282.04	659.574	1.79134	2.73e-28	5.13e-24	Col1a1	11	94936224	94953042	+	6563	protein_coding	collagen, type I, alpha 1 [Source:MGI Symbol;Acc:MGI:88467]	-	3035	1866	2232	3139	523	625	557	703	17.4451	17.1877	13.9185	21.1669	5.14991	5.7303	4.34994	4.93974
ENSMUSG00000111151	2.25523	2.40733	0	0	0	1.19568	0	0	1.16564	0.29892	1.7894	0.43127	1	Gm5120	9	26960146	26962559	-	2414	processed_pseudogene	predicted gene 5120 [Source:MGI Symbol;Acc:MGI:3646745]	-	3	2	0	0	0	1	0	0	0.0468813	0.0500842	0	0	0	0.0249266	0	0
ENSMUSG00000091569	4.51046	0	0	0	0	1.19568	0	0	1.12762	0.29892	1.78936	0.524483	1	Gm8232	14	44433635	44439086	+	1402	protein_coding	predicted gene 8232 [Source:MGI Symbol;Acc:MGI:3648583]	-	6	0	0	0	0	1	0	0	0.161443	0	0	0	0	0.0429192	0	0
ENSMUSG00000024105	4.51046	0	0	0	0	1.19568	0	0	1.12762	0.29892	1.78936	0.524483	1	Themis3	17	66554505	66594621	-	2544	protein_coding	thymocyte selection associated family member 3 [Source:MGI Symbol;Acc:MGI:1921806]	-	6	0	0	0	0	1	0	0	0.0889714	0	0	0	0	0.0236528	0	0
ENSMUSG00000006570	20.2971	1.20366	7.33919	8.85775	3.87916	3.58704	2.03452	1.84386	9.42442	2.83614	1.78906	0.0343508	0.159043	Defb2	8	21839926	21843482	+	305	protein_coding	defensin beta 2 [Source:MGI Symbol;Acc:MGI:1338754]	-	27	1	9	10	3	3	2	2	3.33949	0.198202	1.20765	1.451	0.635655	0.591863	0.336094	0.3024
ENSMUSG00000097513	0	1.20366	1.63093	4.42888	0	0	0	1.84386	1.81587	0.460965	1.78882	0.336601	1	Gm26696	6	4593804	4596651	-	2848	TEC	predicted gene, 26696 [Source:MGI Symbol;Acc:MGI:5477190]	-	0	1	2	5	0	0	0	2	0	0.021226	0.0287402	0.0776959	0	0	0	0.0323848
ENSMUSG00000031595	31.5732	14.444	18.7557	16.8297	6.46526	4.78272	7.12081	5.53158	20.4007	5.9751	1.78652	0.000351434	0.00573805	Pdgfrl	8	40926212	40990785	+	3126	protein_coding	platelet-derived growth factor receptor-like [Source:MGI Symbol;Acc:MGI:1916047]	-	42	12	23	19	5	4	7	6	0.506846	0.23206	0.301119	0.268988	0.103367	0.0769965	0.114773	0.0885144
ENSMUSG00000089281	1.50349	2.40733	0.815465	2.65733	0	0	0	1.84386	1.8459	0.460965	1.7856	0.263072	1	Scarna6	1	87784556	87784820	+	265	scaRNA	small Cajal body-specific RNA 6 [Source:MGI Symbol;Acc:MGI:3819487]	-	2	2	1	3	0	0	0	2	0.284708	0.456239	0.154438	0.501006	0	0	0	0.348045
ENSMUSG00000089968	0.751743	12.0366	10.601	9.74353	1.29305	1.19568	3.05178	3.68772	8.28324	2.30706	1.78479	0.0476463	0.197098	Nckap5los	15	99427701	99435313	+	1712	antisense	NCK-associated protein 5-like, opposite strand [Source:MGI Symbol;Acc:MGI:1918162]	-	1	10	13	11	1	1	3	4	0.022035	0.353106	0.31077	0.284352	0.0377482	0.0351476	0.0898148	0.107748
ENSMUSG00000108579	0	3.61099	3.26186	3.5431	0	0	0	2.76579	2.60399	0.691448	1.7847	0.277796	1	Gm29918	7	25577074	25577798	-	258	lincRNA	predicted gene, 29918 [Source:MGI Symbol;Acc:MGI:5589077]	-	0	3	4	4	0	0	0	3	0	0.702927	0.634512	0.686133	0	0	0	0.536232
ENSMUSG00000090704	9.77267	4.81466	8.15465	7.0862	2.5861	2.39136	3.05178	0.921931	7.45704	2.23779	1.78289	0.0187016	0.105957	Trp53-ps	17	54419680	54420841	+	1162	processed_pseudogene	transformation related protein 53, pseudogene [Source:MGI Symbol;Acc:MGI:98835]	-	13	4	10	8	2	2	3	1	0.42204	0.208095	0.352203	0.304686	0.11123	0.103568	0.132326	0.0396867
ENSMUSG00000039126	86.4505	49.3502	54.6362	106.293	15.5166	22.7179	15.2589	32.2676	74.1825	21.4403	1.78265	1.43e-06	7.23e-05	Prune2	19	16956118	17223932	+	20297	protein_coding	prune homolog 2 [Source:MGI Symbol;Acc:MGI:1925004]	-	115	41	67	120	12	19	15	35	0.213738	0.122113	0.135096	0.261648	0.0382076	0.0563277	0.0378782	0.0795221
ENSMUSG00000115353	2.25523	3.61099	0	1.77155	0	0	2.03452	0	1.90944	0.508629	1.78045	0.315564	1	Gm48968	14	76832821	76853299	+	295	lincRNA	predicted gene, 48968 [Source:MGI Symbol;Acc:MGI:6118306]	-	3	3	0	2	0	0	2	0	0.383632	0.614763	0	0.300038	0	0	0.347487	0
ENSMUSG00000021743	0.751743	1.20366	0	2.65733	0	0	1.01726	0	1.15318	0.254315	1.77992	0.375242	1	Fezf2	14	12342094	12348189	-	3047	protein_coding	Fez family zinc finger 2 [Source:MGI Symbol;Acc:MGI:1859823]	zf-C2H2	1	1	0	3	0	0	1	0	0.0123807	0.0198397	0	0.0435729	0	0	0.0168212	0
ENSMUSG00000103986	3.00697	1.20366	3.26186	0	0	1.19568	1.01726	0	1.86812	0.553235	1.7784	0.276943	1	Gm5539	3	59767275	59768240	+	966	processed_pseudogene	predicted gene 5539 [Source:MGI Symbol;Acc:MGI:3644451]	-	4	1	4	0	0	1	1	0	0.156206	0.0625794	0.169466	0	0	0.0622907	0.0530583	0
ENSMUSG00000004031	1.50349	10.833	4.07733	5.31465	0	0	3.05178	2.76579	5.43211	1.45439	1.77836	0.0971358	1	Brinp2	1	158245269	158356326	-	8767	protein_coding	bone morphogenic protein/retinoic acid inducible neural-specific 2 [Source:MGI Symbol;Acc:MGI:2443333]	-	2	9	5	6	0	0	3	3	0.00860588	0.0620583	0.023341	0.0302878	0	0	0.0175388	0.0157805
ENSMUSG00000067341	7.51743	12.0366	4.07733	3.5431	1.29305	4.78272	1.01726	0.921931	6.79363	2.00374	1.77827	0.0442684	0.187838	H2-Eb2	17	34325665	34340229	+	2209	protein_coding	histocompatibility 2, class II antigen E beta2 [Source:MGI Symbol;Acc:MGI:95902]	-	10	10	5	4	1	4	1	1	0.170773	0.273661	0.0926348	0.0801368	0.0292553	0.108959	0.0232025	0.0208764
ENSMUSG00000078144	0	1.20366	1.63093	1.77155	0	0	1.01726	0	1.15154	0.254315	1.77827	0.366174	1	Capns2	8	92901407	92902411	+	1005	protein_coding	calpain, small subunit 2 [Source:MGI Symbol;Acc:MGI:1916793]	-	0	1	2	2	0	0	1	0	0	0.0601509	0.0814449	0.0880708	0	0	0.0509993	0
ENSMUSG00000014602	63.1465	68.6088	43.2197	60.2327	14.2236	9.56545	21.3624	22.1263	58.8019	16.8194	1.77684	7.7e-08	6.32e-06	Kif1a	1	93015464	93101951	-	9330	protein_coding	kinesin family member 1A [Source:MGI Symbol;Acc:MGI:108391]	-	84	57	53	68	11	8	21	24	0.339636	0.369319	0.232484	0.322549	0.0761923	0.0515951	0.115363	0.118626
ENSMUSG00000053113	369.106	237.122	184.295	286.105	104.737	78.915	64.0873	68.2229	269.157	78.9906	1.77676	9.99e-12	2.93e-09	Socs3	11	117966079	117970047	-	2891	protein_coding	suppressor of cytokine signaling 3 [Source:MGI Symbol;Acc:MGI:1201791]	-	491	197	226	323	81	66	63	74	6.40692	4.11933	3.19934	4.9445	1.81066	1.37371	1.11692	1.18042
ENSMUSG00000039232	111.258	117.959	70.9455	164.754	33.6194	35.8704	26.4487	39.643	116.229	33.8954	1.77526	4.54e-09	5.97e-07	Stx11	10	12938209	12964298	-	4209	protein_coding	syntaxin 11 [Source:MGI Symbol;Acc:MGI:1921982]	-	148	98	87	186	26	30	26	43	1.32647	1.40752	0.845941	1.9557	0.399204	0.428886	0.31661	0.47113
ENSMUSG00000029380	142.831	51.7576	29.3567	99.2069	11.6375	15.5439	43.7421	23.0483	80.7881	23.4929	1.77452	0.000742805	0.0100864	Cxcl1	5	90891241	90893115	+	1875	protein_coding	chemokine (C-X-C motif) ligand 1 [Source:MGI Symbol;Acc:MGI:108068]	-	190	43	36	112	9	13	43	25	3.82268	1.38636	0.78578	2.64353	0.3102	0.417198	1.17543	0.61488
ENSMUSG00000111769	3.00697	7.22198	3.26186	1.77155	0	2.39136	1.01726	0.921931	3.81559	1.08264	1.77399	0.108453	1	Gm36278	9	83921709	83925022	-	918	lincRNA	predicted gene, 36278 [Source:MGI Symbol;Acc:MGI:5595437]	-	4	6	4	2	0	2	1	1	0.164374	0.395109	0.178327	0.0964174	0	0.131095	0.0558326	0.0502353
ENSMUSG00000110127	0	3.61099	4.07733	3.5431	1.29305	0	1.01726	0.921931	2.80785	0.80806	1.77006	0.193308	1	6430710M23Rik	8	25744390	25745580	-	1191	TEC	RIKEN cDNA 6430710M23 gene [Source:MGI Symbol;Acc:MGI:1923464]	-	0	3	5	4	1	0	1	1	0	0.152271	0.171814	0.148633	0.054261	0	0.0430347	0.0387204
ENSMUSG00000051483	7664.78	1840.4	858.685	1523.53	1419.77	829.803	582.889	654.571	2971.85	871.759	1.76958	0.0150162	0.0913563	Cbr1	16	93605853	93610505	+	2554	protein_coding	carbonyl reductase 1 [Source:MGI Symbol;Acc:MGI:88284]	-	10196	1529	1053	1720	1098	694	573	710	150.6	36.1905	16.8736	29.8041	27.7831	16.3508	11.4991	12.82
ENSMUSG00000076552	0.751743	24.0733	2.4464	3.5431	3.87916	1.19568	1.01726	2.76579	7.70363	2.21447	1.7682	0.106942	0.328606	Igkv4-61	6	69416893	69417455	-	382	IG_V_gene	immunoglobulin kappa chain variable 4-61 [Source:MGI Symbol;Acc:MGI:4439819]	-	1	20	3	4	3	1	1	3	0.0987536	3.16501	0.321409	0.463409	0.507525	0.15752	0.134174	0.362167
ENSMUSG00000080365	1.50349	2.40733	2.4464	0.885775	0	0	0	1.84386	1.81075	0.460965	1.76453	0.26814	1	Gm25776	12	91573430	91573572	-	143	snoRNA	predicted gene, 25776 [Source:MGI Symbol;Acc:MGI:5455553]	-	2	2	3	1	0	0	0	2	0.527606	0.845478	0.858588	0.30948	0	0	0	0.644979
ENSMUSG00000111820	9.77267	6.01832	6.52372	10.6293	2.5861	2.39136	2.03452	2.76579	8.236	2.44444	1.76372	0.013213	0.0832012	Gm36120	9	83678081	83687525	-	1734	lincRNA	predicted gene, 36120 [Source:MGI Symbol;Acc:MGI:5595279]	-	13	5	8	12	2	2	2	3	0.28282	0.174313	0.188817	0.306267	0.0745385	0.0694034	0.0591169	0.0797855
ENSMUSG00000029138	0.751743	1.20366	0.815465	0	0	0	0	0	0.692718	0	1.76321	0.511026	1	4930548H24Rik	5	31485740	31488476	+	2737	protein_coding	RIKEN cDNA 4930548H24 gene [Source:MGI Symbol;Acc:MGI:1914906]	-	1	1	1	0	0	0	0	0	0.0137829	0.0220868	0.0149529	0	0	0	0	0
ENSMUSG00000117116	0.751743	1.20366	0.815465	0	0	0	0	0	0.692718	0	1.76321	0.511026	1	CT025867.2	17	28946571	28947195	-	625	processed_pseudogene	histocompatibility 2, Q region protein pseudogene	-	1	1	1	0	0	0	0	0	0.0603582	0.0967227	0.0654817	0	0	0	0	0
ENSMUSG00000084773	0.751743	1.20366	0.815465	0	0	0	0	0	0.692718	0	1.76321	0.511026	1	Gm12159	11	45102866	45116928	-	1447	lincRNA	predicted gene 12159 [Source:MGI Symbol;Acc:MGI:3649482]	-	1	1	1	0	0	0	0	0	0.0260704	0.0417773	0.0282834	0	0	0	0	0
ENSMUSG00000088498	0.751743	1.20366	0.815465	0	0	0	0	0	0.692718	0	1.76321	0.511026	1	Gm24402	1	151260824	151260914	-	91	snRNA	predicted gene, 24402 [Source:MGI Symbol;Acc:MGI:5454179]	-	1	1	1	0	0	0	0	0	0.414548	0.664304	0.449737	0	0	0	0	0
ENSMUSG00000114083	0.751743	1.20366	0.815465	0	0	0	0	0	0.692718	0	1.76321	0.511026	1	Gm47860	12	27262540	27266567	-	4028	transcribed_processed_pseudogene	predicted gene, 47860 [Source:MGI Symbol;Acc:MGI:6097075]	-	1	1	1	0	0	0	0	0	0.00936541	0.0150079	0.0101604	0	0	0	0	0
ENSMUSG00000044084	0.751743	1.20366	0.815465	0	0	0	0	0	0.692718	0	1.76321	0.511026	1	Spem2	11	69816566	69818465	-	1640	protein_coding	SPEM family member 2 [Source:MGI Symbol;Acc:MGI:1918293]	-	1	1	1	0	0	0	0	0	0.0230024	0.0368608	0.0249549	0	0	0	0	0
ENSMUSG00000030584	3.75872	1.20366	2.4464	3.5431	0	2.39136	0	0.921931	2.73797	0.828323	1.76286	0.168552	1	Dpf1	7	29303951	29318243	+	5376	protein_coding	D4, zinc and double PHD fingers family 1 [Source:MGI Symbol;Acc:MGI:1352748]	-	5	1	3	4	0	2	0	1	0.0350854	0.0112447	0.0228382	0.0329283	0	0.0223857	0	0.00857812
ENSMUSG00000111116	3.00697	7.22198	3.26186	1.77155	1.29305	1.19568	1.01726	0.921931	3.81559	1.10698	1.76158	0.0993307	1	Gm48065	10	44597889	44602174	-	4129	lincRNA	predicted gene, 48065 [Source:MGI Symbol;Acc:MGI:6097392]	-	4	6	4	2	1	1	1	1	0.0365453	0.0878445	0.0396474	0.0214365	0.0156515	0.0145732	0.0124133	0.0111688
ENSMUSG00000084087	0	1.20366	2.4464	0.885775	0	0	0	0.921931	1.13396	0.230483	1.76144	0.382295	1	Gm13650	2	77255991	77256423	-	433	processed_pseudogene	predicted gene 13650 [Source:MGI Symbol;Acc:MGI:3649525]	-	0	1	3	1	0	0	0	1	0	0.139611	0.283552	0.102207	0	0	0	0.106503
ENSMUSG00000097250	0	1.20366	2.4464	0.885775	0	0	0	0.921931	1.13396	0.230483	1.76144	0.382295	1	Gm26771	3	83773853	83789956	-	1082	antisense	predicted gene, 26771 [Source:MGI Symbol;Acc:MGI:5477265]	-	0	1	3	1	0	0	0	1	0	0.0558703	0.113473	0.0409016	0	0	0	0.0426211
ENSMUSG00000035296	0.751743	1.20366	0.815465	1.77155	0	0	0	0.921931	1.13561	0.230483	1.75961	0.325252	1	Sgcg	14	61219115	61258490	-	3822	protein_coding	sarcoglycan, gamma (dystrophin-associated glycoprotein) [Source:MGI Symbol;Acc:MGI:1346524]	-	1	1	1	2	0	0	0	1	0.00987019	0.0158168	0.010708	0.0231583	0	0	0	0.0120659
ENSMUSG00000062694	8.26918	10.833	3.26186	4.42888	3.87916	1.19568	3.05178	0	6.69822	2.03165	1.75479	0.0515718	0.207891	Cav3	6	112459505	112472872	+	1157	protein_coding	caveolin 3 [Source:MGI Symbol;Acc:MGI:107570]	-	11	9	4	5	3	1	3	0	0.358654	0.470238	0.14149	0.191251	0.167567	0.0520076	0.132898	0
ENSMUSG00000113844	0.751743	7.22198	1.63093	1.77155	0	1.19568	1.01726	0.921931	2.84405	0.783718	1.75436	0.185773	1	Gm47943	12	84023808	84024087	+	280	processed_pseudogene	predicted gene, 47943 [Source:MGI Symbol;Acc:MGI:6097209]	-	1	6	2	2	0	1	1	1	0.134728	1.29539	0.292329	0.316111	0	0.214903	0.183051	0.1647
ENSMUSG00000102813	199.212	169.717	113.35	190.442	53.0151	82.502	31.535	34.1114	168.18	50.2909	1.75225	6.99e-08	5.81e-06	Gm37795	4	150068539	150070997	+	2459	TEC	predicted gene, 37795 [Source:MGI Symbol;Acc:MGI:5611023]	-	265	141	139	215	41	69	31	37	4.0654	3.46632	2.31343	3.86944	1.07752	1.68846	0.64615	0.693897
ENSMUSG00000089512	3.75872	1.20366	0	2.65733	2.5861	0	0	0	1.90493	0.646526	1.74888	0.333619	1	Gm26287	1	59704258	59704338	+	81	snoRNA	predicted gene, 26287 [Source:MGI Symbol;Acc:MGI:5456064]	-	5	1	0	3	2	0	0	0	2.32863	0.746317	0	1.6391	1.59568	0	0	0
ENSMUSG00000074934	22.5523	61.3869	48.9279	35.431	29.7402	4.78272	5.08629	11.0632	42.0745	12.6681	1.74847	0.00186217	0.0201938	Grem1	2	113746164	113758646	-	4148	protein_coding	gremlin 1, DAN family BMP antagonist [Source:MGI Symbol;Acc:MGI:1344337]	-	30	51	60	40	23	4	5	12	0.272834	0.743258	0.591987	0.426765	0.358335	0.0580258	0.061782	0.133412
ENSMUSG00000048776	4.51046	2.40733	0	3.5431	0	0	2.03452	0.921931	2.61522	0.739112	1.74776	0.235497	1	Pthlh	6	147252101	147264183	-	1619	protein_coding	parathyroid hormone-like peptide [Source:MGI Symbol;Acc:MGI:97800]	-	6	2	0	4	0	0	2	1	0.139804	0.0746778	0	0.109341	0	0	0.063316	0.0284842
ENSMUSG00000026712	249.579	287.676	181.849	310.021	53.0151	90.8718	77.3117	83.8957	257.281	76.2736	1.74766	1.43e-13	9.29e-11	Mrc1	2	14229392	14332057	+	6371	protein_coding	mannose receptor, C type 1 [Source:MGI Symbol;Acc:MGI:97142]	-	332	239	223	350	41	76	76	91	1.96583	2.26777	1.43251	2.43124	0.415888	0.717804	0.611415	0.658696
ENSMUSG00000085256	1.50349	1.20366	0	1.77155	0	0	0	0.921931	1.11968	0.230483	1.74567	0.377228	1	Dmrta2os	4	109976738	109977813	-	848	antisense	doublesex and mab-3 related transcription factor like family A2, opposite strand [Source:MGI Symbol;Acc:MGI:1924703]	-	2	1	0	2	0	0	0	1	0.0889714	0.0712874	0	0.104376	0	0	0	0.0543821
ENSMUSG00000090117	1.50349	1.20366	0	1.77155	0	0	1.01726	0	1.11968	0.254315	1.74562	0.375449	1	Gm16541	19	42536850	42563108	-	737	antisense	predicted gene 16541 [Source:MGI Symbol;Acc:MGI:4414961]	-	2	1	0	2	0	0	1	0	0.102371	0.082024	0	0.120097	0	0	0.0695445	0
ENSMUSG00000064039	0	1.20366	3.26186	0	0	0	0	0.921931	1.11638	0.230483	1.74452	0.461221	1	Ccr1l1	9	123977243	123978408	-	1166	protein_coding	chemokine (C-C motif) receptor 1-like 1 [Source:MGI Symbol;Acc:MGI:104617]	-	0	1	4	0	0	0	0	1	0	0.0518454	0.140398	0	0	0	0	0.0395506
ENSMUSG00000115969	0.751743	1.20366	1.63093	0.885775	0	0	0	0.921931	1.11803	0.230483	1.74368	0.329816	1	Gm46519	15	75631969	75635910	-	2847	lincRNA	predicted gene, 46519 [Source:MGI Symbol;Acc:MGI:5826156]	-	1	1	2	1	0	0	0	1	0.0132504	0.0212335	0.0287503	0.0155446	0	0	0	0.0161981
ENSMUSG00000090625	0.751743	1.20366	1.63093	0.885775	0	0	1.01726	0	1.11803	0.254315	1.74364	0.328435	1	Gm20721	2	174330319	174346712	-	1484	protein_coding	predicted gene, 20721 [Source:MGI Symbol;Acc:MGI:5313030]	-	1	1	2	1	0	0	1	0	0.0254204	0.0407356	0.0551564	0.0298218	0	0	0.0345379	0
ENSMUSG00000035226	0	1.20366	4.89279	0.885775	0	0	0	1.84386	1.74556	0.460965	1.74358	0.365207	1	Rims4	2	163859751	163918683	-	4962	protein_coding	regulating synaptic membrane exocytosis 4 [Source:MGI Symbol;Acc:MGI:2674366]	-	0	1	6	1	0	0	0	2	0	0.0121829	0.0494873	0.0089189	0	0	0	0.0185877
ENSMUSG00000091002	29.318	13.2403	35.8805	30.1164	18.1027	10.7611	1.01726	3.68772	27.1388	8.39221	1.74354	0.00606692	0.0478655	Tcerg1l	7	138208974	138397730	-	3856	protein_coding	transcription elongation regulator 1-like [Source:MGI Symbol;Acc:MGI:1917821]	-	39	11	44	34	14	9	1	4	0.381543	0.17245	0.466998	0.39022	0.234634	0.140445	0.0132921	0.0478382
ENSMUSG00000113917	0.751743	2.40733	2.4464	1.77155	1.29305	0	0	0.921931	1.84425	0.553746	1.74207	0.241906	1	Gm48382	12	100366078	100369752	-	3675	TEC	predicted gene, 48382 [Source:MGI Symbol;Acc:MGI:6097861]	-	1	2	3	2	1	0	0	1	0.010265	0.0328989	0.033409	0.0240847	0.017585	0	0	0.0125486
ENSMUSG00000106961	4.51046	6.01832	13.8629	7.97198	1.29305	2.39136	4.06903	1.84386	8.09092	2.39933	1.7419	0.0239675	0.125081	Gm43128	2	35280390	35282010	+	1621	TEC	predicted gene 43128 [Source:MGI Symbol;Acc:MGI:5663265]	-	6	5	17	9	1	2	4	2	0.139632	0.186464	0.429206	0.245713	0.0398673	0.0742415	0.126476	0.0568982
ENSMUSG00000024672	112.01	123.977	39.9578	139.067	46.5499	23.9136	26.4487	27.6579	103.753	31.1425	1.74118	1.13e-05	0.000382472	Ms4a7	19	11321039	11336146	-	4453	protein_coding	membrane-spanning 4-domains, subfamily A, member 7 [Source:MGI Symbol;Acc:MGI:1918846]	-	149	103	49	157	36	20	26	30	1.26226	1.39828	0.450343	1.56032	0.522456	0.270257	0.299262	0.310685
ENSMUSG00000053111	9.77267	2.40733	5.70826	4.42888	1.29305	4.78272	1.01726	0	5.57928	1.77326	1.74028	0.079138	1	Fank1	7	133776861	133881532	+	2299	protein_coding	fibronectin type 3 and ankyrin repeat domains 1 [Source:MGI Symbol;Acc:MGI:1914180]	-	13	2	7	5	1	4	1	0	0.213315	0.0525896	0.124612	0.0962496	0.02811	0.104694	0.0222942	0
ENSMUSG00000091890	3.75872	8.42565	6.52372	9.74353	0	3.58704	0	4.60965	7.1129	2.04917	1.74	0.056536	0.22034	A830073O21Rik	7	73737929	73741024	-	3096	TEC	RIKEN cDNA A830073O21 gene [Source:MGI Symbol;Acc:MGI:2443692]	-	5	7	8	11	0	3	0	5	0.0609235	0.13668	0.105752	0.157239	0	0.058307	0	0.0744767
ENSMUSG00000023403	0	0	0	4.42888	0	1.19568	0	0	1.10722	0.29892	1.73877	0.539089	1	Stk31	6	49395604	49469501	+	3237	protein_coding	serine threonine kinase 31 [Source:MGI Symbol;Acc:MGI:1924735]	-	0	0	0	5	0	1	0	0	0	0	0	0.0683589	0	0.0185891	0	0
ENSMUSG00000101135	0	0	0	4.42888	0	0	0	0.921931	1.10722	0.230483	1.73866	0.54459	1	Gm17981	7	16514400	16515138	-	739	processed_pseudogene	predicted gene, 17981 [Source:MGI Symbol;Acc:MGI:5010166]	-	0	0	0	5	0	0	0	1	0	0	0	0.299429	0	0	0	0.0624032
ENSMUSG00000108378	0	0	0	4.42888	0	0	0	0.921931	1.10722	0.230483	1.73866	0.54459	1	Gm44641	7	27252176	27262252	+	323	processed_transcript	predicted gene 44641 [Source:MGI Symbol;Acc:MGI:5753217]	-	0	0	0	5	0	0	0	1	0	0	0	0.685071	0	0	0	0.142774
ENSMUSG00000097901	0	4.81466	0	2.65733	0	0	2.03452	0	1.868	0.508629	1.73855	0.418242	1	Gm26680	14	6684255	6783942	+	2874	processed_transcript	predicted gene, 26680 [Source:MGI Symbol;Acc:MGI:5477174]	-	0	4	0	3	0	0	2	0	0	0.084136	0	0.0461958	0	0	0.0356676	0
ENSMUSG00000116936	1.50349	1.20366	0	0	0	0	0	0	0.676788	0	1.73796	0.598502	1	AC087802.4	16	17734169	17734686	+	518	processed_pseudogene	biorientation of chromosomes in cell division 1 (Bos1) pseudogene	-	2	1	0	0	0	0	0	0	0.145652	0.116702	0	0	0	0	0	0
ENSMUSG00000079889	1.50349	1.20366	0	0	0	0	0	0	0.676788	0	1.73796	0.598502	1	Gm11951	11	3633012	3633442	-	431	processed_pseudogene	predicted gene 11951 [Source:MGI Symbol;Acc:MGI:3650315]	-	2	1	0	0	0	0	0	0	0.175053	0.140259	0	0	0	0	0	0
ENSMUSG00000077545	1.50349	1.20366	0	0	0	0	0	0	0.676788	0	1.73796	0.598502	1	Gm22018	8	68010340	68010470	+	131	snoRNA	predicted gene, 22018 [Source:MGI Symbol;Acc:MGI:5451795]	-	2	1	0	0	0	0	0	0	0.575937	0.461463	0	0	0	0	0	0
ENSMUSG00000084745	1.50349	1.20366	0	0	0	0	0	0	0.676788	0	1.73796	0.598502	1	Gm25290	5	92193322	92193465	+	144	snoRNA	predicted gene, 25290 [Source:MGI Symbol;Acc:MGI:5455067]	-	2	1	0	0	0	0	0	0	0.523942	0.419803	0	0	0	0	0	0
ENSMUSG00000105720	1.50349	1.20366	0	0	0	0	0	0	0.676788	0	1.73796	0.598502	1	Gm42440	5	131932396	131934679	-	2284	TEC	predicted gene 42440 [Source:MGI Symbol;Acc:MGI:5662577]	-	2	1	0	0	0	0	0	0	0.0330332	0.0264675	0	0	0	0	0	0
ENSMUSG00000114458	1.50349	1.20366	0	0	0	0	0	0	0.676788	0	1.73796	0.598502	1	Gm47551	13	98801172	98803736	+	165	antisense	predicted gene, 47551 [Source:MGI Symbol;Acc:MGI:6096569]	-	2	1	0	0	0	0	0	0	0.457259	0.366374	0	0	0	0	0	0
ENSMUSG00000086898	1.50349	1.20366	0	0	0	0	0	0	0.676788	0	1.73796	0.598502	1	Itpr3os	17	27099658	27101440	-	794	antisense	inositol 1,4,5-triphosphate receptor 3, opposite strand [Source:MGI Symbol;Acc:MGI:3704472]	-	2	1	0	0	0	0	0	0	0.0950223	0.0761356	0	0	0	0	0	0
ENSMUSG00000097398	1.50349	1.20366	0	0	0	0	0	0	0.676788	0	1.73796	0.598502	1	Platr5	1	88754890	88755736	+	572	lincRNA	pluripotency associated transcript 5 [Source:MGI Symbol;Acc:MGI:1925900]	-	2	1	0	0	0	0	0	0	0.131902	0.105685	0	0	0	0	0	0
ENSMUSG00000024171	1.50349	1.20366	0	0	0	0	0	0	0.676788	0	1.73796	0.598502	1	Prss28	17	25308646	25311876	+	1190	protein_coding	protease, serine 28 [Source:MGI Symbol;Acc:MGI:2149951]	-	2	1	0	0	0	0	0	0	0.0634014	0.0507997	0	0	0	0	0	0
ENSMUSG00000086620	1.50349	1.20366	0	0	0	0	0	0	0.676788	0	1.73796	0.598502	1	Rspo4os	2	151865315	151866960	-	1281	antisense	R-spondin 4, opposite strand [Source:MGI Symbol;Acc:MGI:3709348]	-	2	1	0	0	0	0	0	0	0.0588975	0.047191	0	0	0	0	0	0
ENSMUSG00000026679	18.7936	8.42565	13.8629	23.9159	7.75831	3.58704	3.05178	5.53158	16.2495	4.98218	1.73597	0.00228258	0.0235696	Enkur	2	21180731	21205365	-	1561	protein_coding	enkurin, TRPC channel interacting protein [Source:MGI Symbol;Acc:MGI:1918483]	-	25	7	17	27	6	3	3	6	0.604162	0.271084	0.445703	0.765471	0.248398	0.115643	0.0985028	0.177256
ENSMUSG00000092622	4.51046	0	2.4464	3.5431	1.29305	0	1.01726	0.921931	2.62499	0.80806	1.73541	0.191829	1	Khdc3	9	73101836	73104438	+	2050	protein_coding	KH domain containing 3, subcortical maternal complex member [Source:MGI Symbol;Acc:MGI:1914241]	-	6	0	3	4	1	0	1	1	0.110411	0	0.0598918	0.0863523	0.0315243	0	0.0250021	0.0224956
ENSMUSG00000085340	3.75872	0	3.26186	0	1.29305	0	0	0.921931	1.75514	0.553746	1.73506	0.34773	1	Gm16335	13	100770464	100770772	+	309	processed_pseudogene	predicted gene 16335 [Source:MGI Symbol;Acc:MGI:3840152]	-	5	0	4	0	1	0	0	1	0.610418	0	0.529787	0	0.209142	0	0	0.149243
ENSMUSG00000031673	706.639	689.699	628.724	788.34	164.218	291.746	193.279	196.371	703.351	211.404	1.73488	9.74e-20	3.66e-16	Cdh11	8	102632095	102785642	-	8904	protein_coding	cadherin 11 [Source:MGI Symbol;Acc:MGI:99217]	-	940	573	771	890	127	244	190	213	3.98253	3.89025	3.5438	4.42357	0.921761	1.64894	1.0937	1.10318
ENSMUSG00000073179	6.76569	2.40733	6.52372	15.944	1.29305	2.39136	2.03452	3.68772	7.91017	2.35166	1.7344	0.0353674	0.162112	Gm10478	12	20896239	20896638	-	396	pseudogene	predicted gene 10478 [Source:MGI Symbol;Acc:MGI:3714531]	-	9	2	8	18	1	2	2	4	0.85736	0.305312	0.826789	2.01162	0.163194	0.303903	0.25886	0.465818
ENSMUSG00000113842	2.25523	2.40733	0	2.65733	0	0	2.03452	0	1.82997	0.508629	1.7338	0.32775	1	Gm48138	13	96556232	96559111	+	2880	TEC	predicted gene, 48138 [Source:MGI Symbol;Acc:MGI:6097502]	-	3	2	0	3	0	0	2	0	0.0392957	0.0419803	0	0.0460996	0	0	0.0355933	0
ENSMUSG00000006403	84.947	68.6088	92.1476	79.7198	25.861	29.892	19.3279	23.9702	81.3558	24.7628	1.73176	9.63e-12	2.87e-09	Adamts4	1	171250421	171260637	+	4810	protein_coding	a disintegrin-like and metallopeptidase (reprolysin type) with thrombospondin type 1 motif, 4 [Source:MGI Symbol;Acc:MGI:1339949]	-	113	57	113	90	20	25	19	26	0.886236	0.716371	0.961464	0.828067	0.268711	0.312748	0.20246	0.249276
ENSMUSG00000052631	4.51046	8.42565	4.07733	4.42888	0	1.19568	2.03452	2.76579	5.36058	1.499	1.73086	0.0576092	1	Sh2d6	6	72513644	72521634	-	1737	protein_coding	SH2 domain containing 6 [Source:MGI Symbol;Acc:MGI:1918380]	-	6	7	5	5	0	1	2	3	0.130307	0.243616	0.117807	0.127391	0	0.0346418	0.0590147	0.0796477
ENSMUSG00000111058	4.51046	1.20366	0.815465	4.42888	1.29305	1.19568	1.01726	0	2.73962	0.876498	1.73047	0.179782	1	Gm36033	9	63926655	63937121	-	938	lincRNA	predicted gene, 36033 [Source:MGI Symbol;Acc:MGI:5595192]	-	6	1	1	5	1	1	1	0	0.241304	0.0644474	0.0436312	0.235904	0.0688965	0.0641501	0.0546421	0
ENSMUSG00000113569	1.50349	1.20366	0.815465	0.885775	0	1.19568	0	0	1.1021	0.29892	1.72846	0.330067	1	Gm48035	12	22725142	22726590	-	1449	processed_pseudogene	predicted gene, 48035 [Source:MGI Symbol;Acc:MGI:6097350]	-	2	1	1	1	0	1	0	0	0.0520688	0.0417196	0.0282443	0.0305421	0	0.0415271	0	0
ENSMUSG00000046242	1.50349	1.20366	0.815465	0.885775	0	0	1.01726	0	1.1021	0.254315	1.72844	0.332764	1	Nme9	9	99451475	99474751	+	1662	protein_coding	NME/NM23 family member 9 [Source:MGI Symbol;Acc:MGI:4359686]	-	2	1	1	1	0	0	1	0	0.0453957	0.0363729	0.0246246	0.0266279	0	0	0.0308389	0
ENSMUSG00000110446	1.50349	1.20366	0.815465	0.885775	0	0	0	0.921931	1.1021	0.230483	1.72843	0.334251	1	Gm18646	8	72515358	72516420	+	1063	processed_pseudogene	predicted gene, 18646 [Source:MGI Symbol;Acc:MGI:5010831]	-	2	1	1	1	0	0	0	1	0.0709762	0.0568689	0.0385005	0.0416327	0	0	0	0.0433829
ENSMUSG00000106558	1.50349	1.20366	0.815465	0.885775	0	0	0	0.921931	1.1021	0.230483	1.72843	0.334251	1	Gm5552	5	29794523	29795037	-	515	processed_pseudogene	predicted gene 5552 [Source:MGI Symbol;Acc:MGI:3643001]	-	2	1	1	1	0	0	0	1	0.1465	0.117382	0.079468	0.0859332	0	0	0	0.0895456
ENSMUSG00000109295	1.50349	1.20366	0.815465	0.885775	0	0	0	0.921931	1.1021	0.230483	1.72843	0.334251	1	Gm5739	8	5079294	5080996	+	1703	processed_pseudogene	predicted gene 5739 [Source:MGI Symbol;Acc:MGI:3645094]	-	2	1	1	1	0	0	0	1	0.0443028	0.0354972	0.0240317	0.0259868	0	0	0	0.0270793
ENSMUSG00000096140	4.51046	4.81466	0.815465	1.77155	3.87916	0	0	0	2.97803	0.969789	1.72799	0.232969	1	Ankrd66	17	43534188	43543639	-	1307	protein_coding	ankyrin repeat domain 66 [Source:MGI Symbol;Acc:MGI:1925106]	-	6	4	1	2	3	0	0	0	0.173178	0.185009	0.031313	0.0677208	0.148336	0	0	0
ENSMUSG00000041247	2.25523	2.40733	1.63093	0.885775	0	0	1.01726	0.921931	1.79482	0.484797	1.72711	0.247185	1	Lamp3	16	19653378	19706375	-	3356	protein_coding	lysosomal-associated membrane protein 3 [Source:MGI Symbol;Acc:MGI:2441659]	-	3	2	2	1	0	0	1	1	0.0337222	0.036026	0.0243898	0.013187	0	0	0.0152724	0.0137414
ENSMUSG00000056699	0.751743	1.20366	2.4464	0	1.29305	0	0	0	1.10045	0.323263	1.7271	0.38553	1	Gm5533	1	181851574	181853189	-	1343	lincRNA	predicted gene 5533 [Source:MGI Symbol;Acc:MGI:3647595]	-	1	1	3	0	1	0	0	0	0.0280892	0.0450124	0.0914208	0	0.0481198	0	0	0
ENSMUSG00000105170	0.751743	1.20366	2.4464	0	0	0	0	0.921931	1.10045	0.230483	1.72704	0.392279	1	Gm19166	3	142664444	142665506	-	1063	processed_pseudogene	predicted gene, 19166 [Source:MGI Symbol;Acc:MGI:5011351]	-	1	1	3	0	0	0	0	1	0.0354881	0.0568689	0.115502	0	0	0	0	0.0433829
ENSMUSG00000069962	0.751743	1.20366	2.4464	0	0	0	0	0.921931	1.10045	0.230483	1.72704	0.392279	1	Gm5356	8	89186946	89187560	-	615	processed_pseudogene	predicted pseudogene 5356 [Source:MGI Symbol;Acc:MGI:3643649]	-	1	1	3	0	0	0	0	1	0.0613396	0.0982954	0.199639	0	0	0	0	0.0749854
ENSMUSG00000049872	49.6151	31.2953	44.8506	46.0603	11.6375	16.7395	12.2071	11.9851	42.9553	13.1423	1.7254	2.99e-07	1.97e-05	Calhm5	10	34087815	34096519	-	5323	protein_coding	calcium homeostasis modulator family member 5 [Source:MGI Symbol;Acc:MGI:2143897]	-	66	26	55	52	9	14	12	13	0.467739	0.295274	0.422869	0.432329	0.109266	0.15826	0.115546	0.112626
ENSMUSG00000085976	0	3.61099	4.89279	2.65733	0	2.39136	1.01726	0	2.79028	0.852155	1.72492	0.240463	1	Gm13816	2	92742230	92759208	+	715	lincRNA	predicted gene 13816 [Source:MGI Symbol;Acc:MGI:3649317]	-	0	3	6	3	0	2	1	0	0	0.253643	0.343435	0.185688	0	0.168315	0.0716843	0
ENSMUSG00000112140	2.25523	2.40733	0.815465	1.77155	0	1.19568	0	0.921931	1.81239	0.529403	1.72362	0.246714	1	Gm5780	10	90132984	90134817	-	1834	processed_pseudogene	predicted gene 5780 [Source:MGI Symbol;Acc:MGI:3645288]	-	3	2	1	2	0	1	0	1	0.0617075	0.0659233	0.0223152	0.0482613	0	0.0328096	0	0.025145
ENSMUSG00000020940	3.00697	4.81466	3.26186	6.20043	0	0	2.03452	2.76579	4.32098	1.20008	1.72342	0.0982537	1	1700023F06Rik	11	103198944	103208558	-	1452	protein_coding	RIKEN cDNA 1700023F06 gene [Source:MGI Symbol;Acc:MGI:1916691]	-	4	4	4	7	0	0	2	3	0.103922	0.166534	0.112744	0.213353	0	0	0.0705982	0.095281
ENSMUSG00000064299	0	0	0	2.65733	0	0	0	0	0.664332	0	1.72332	0.621137	1	4921528I07Rik	9	114237697	114317028	-	3954	processed_transcript	RIKEN cDNA 4921528I07 gene [Source:MGI Symbol;Acc:MGI:1924299]	-	0	0	0	3	0	0	0	0	0	0	0	0.0335778	0	0	0	0
ENSMUSG00000103935	0	0	0	2.65733	0	0	0	0	0.664332	0	1.72332	0.621137	1	AY702102	2	169962015	169963187	-	1173	TEC	cDNA sequence AY702102 [Source:MGI Symbol;Acc:MGI:3525150]	-	0	0	0	3	0	0	0	0	0	0	0	0.113186	0	0	0	0
ENSMUSG00000046585	0	0	0	2.65733	0	0	0	0	0.664332	0	1.72332	0.621137	1	Cfap58	19	47937712	48035379	+	3345	protein_coding	cilia and flagella associated protein 58 [Source:MGI Symbol;Acc:MGI:2685815]	-	0	0	0	3	0	0	0	0	0	0	0	0.0396911	0	0	0	0
ENSMUSG00000081270	0	0	0	2.65733	0	0	0	0	0.664332	0	1.72332	0.621137	1	Gm11653	11	105875905	105876913	+	1009	processed_pseudogene	predicted gene 11653 [Source:MGI Symbol;Acc:MGI:3651873]	-	0	0	0	3	0	0	0	0	0	0	0	0.131582	0	0	0	0
ENSMUSG00000082310	0	0	0	2.65733	0	0	0	0	0.664332	0	1.72332	0.621137	1	Gm12904	4	123838104	123839502	+	1399	processed_pseudogene	predicted gene 12904 [Source:MGI Symbol;Acc:MGI:3650403]	-	0	0	0	3	0	0	0	0	0	0	0	0.0949012	0	0	0	0
ENSMUSG00000085635	0	0	0	2.65733	0	0	0	0	0.664332	0	1.72332	0.621137	1	Gm14565	X	38705481	38737762	-	2494	lincRNA	predicted gene 14565 [Source:MGI Symbol;Acc:MGI:3705304]	-	0	0	0	3	0	0	0	0	0	0	0	0.0532345	0	0	0	0
ENSMUSG00000088591	0	0	0	2.65733	0	0	0	0	0.664332	0	1.72332	0.621137	1	Gm23964	17	94764825	94764931	+	107	rRNA	predicted gene, 23964 [Source:MGI Symbol;Acc:MGI:5453741]	-	0	0	0	3	0	0	0	0	0	0	0	1.24081	0	0	0	0
ENSMUSG00000108513	0	0	0	2.65733	0	0	0	0	0.664332	0	1.72332	0.621137	1	Gm30075	7	73202775	73238531	-	3005	lincRNA	predicted gene, 30075 [Source:MGI Symbol;Acc:MGI:5589234]	-	0	0	0	3	0	0	0	0	0	0	0	0.0441819	0	0	0	0
ENSMUSG00000092571	0	0	0	2.65733	0	0	0	0	0.664332	0	1.72332	0.621137	1	Gm4134	17	33861302	33864228	-	563	unprocessed_pseudogene	predicted gene 4134 [Source:MGI Symbol;Acc:MGI:3782310]	-	0	0	0	3	0	0	0	0	0	0	0	0.23582	0	0	0	0
ENSMUSG00000105560	0	0	0	2.65733	0	0	0	0	0.664332	0	1.72332	0.621137	1	Gm42744	5	4784753	4799094	-	2147	lincRNA	predicted gene 42744 [Source:MGI Symbol;Acc:MGI:5662881]	-	0	0	0	3	0	0	0	0	0	0	0	0.0618382	0	0	0	0
ENSMUSG00000106845	0	0	0	2.65733	0	0	0	0	0.664332	0	1.72332	0.621137	1	Gm43156	5	147745516	147749176	+	2127	lincRNA	predicted gene 43156 [Source:MGI Symbol;Acc:MGI:5663293]	-	0	0	0	3	0	0	0	0	0	0	0	0.0624197	0	0	0	0
ENSMUSG00000112656	0	0	0	2.65733	0	0	0	0	0.664332	0	1.72332	0.621137	1	Gm47929	10	33714892	33715387	+	496	unprocessed_pseudogene	predicted gene, 47929 [Source:MGI Symbol;Acc:MGI:6097190]	-	0	0	0	3	0	0	0	0	0	0	0	0.267675	0	0	0	0
ENSMUSG00000094733	0	0	0	2.65733	0	0	0	0	0.664332	0	1.72332	0.621137	1	Gm5416	16	36210403	36217788	+	294	protein_coding	predicted gene 5416 [Source:MGI Symbol;Acc:MGI:3644688]	-	0	0	0	3	0	0	0	0	0	0	0	0.451587	0	0	0	0
ENSMUSG00000076688	0	0	0	2.65733	0	0	0	0	0.664332	0	1.72332	0.621137	1	Ighv15-2	12	114564578	114565012	-	357	IG_V_gene	immunoglobulin heavy variable V15-2 [Source:MGI Symbol;Acc:MGI:4947963]	-	0	0	0	3	0	0	0	0	0	0	0	0.371896	0	0	0	0
ENSMUSG00000047562	0	0	0	2.65733	0	0	0	0	0.664332	0	1.72332	0.621137	1	Mmp10	9	7502352	7510240	+	1722	protein_coding	matrix metallopeptidase 10 [Source:MGI Symbol;Acc:MGI:97007]	-	0	0	0	3	0	0	0	0	0	0	0	0.0771003	0	0	0	0
ENSMUSG00000044287	0	0	0	2.65733	0	0	0	0	0.664332	0	1.72332	0.621137	1	Nrn1l	8	105893567	105895023	+	617	protein_coding	neuritin 1-like [Source:MGI Symbol;Acc:MGI:2443642]	-	0	0	0	3	0	0	0	0	0	0	0	0.215181	0	0	0	0
ENSMUSG00000095205	0	0	0	2.65733	0	0	0	0	0.664332	0	1.72332	0.621137	1	Snord93	5	23852210	23852280	+	71	snoRNA	small nucleolar RNA, C/D box 93 [Source:MGI Symbol;Acc:MGI:3819566]	-	0	0	0	3	0	0	0	0	0	0	0	1.86995	0	0	0	0
ENSMUSG00000053475	2.25523	0	2.4464	2.65733	2.5861	0	0	0	1.83974	0.646526	1.72316	0.317404	1	Tnfaip6	2	52038009	52056686	+	1710	protein_coding	tumor necrosis factor alpha induced protein 6 [Source:MGI Symbol;Acc:MGI:1195266]	-	3	0	3	3	2	0	0	0	0.0661822	0	0.0718001	0.0776414	0.0755847	0	0	0
ENSMUSG00000020914	206.729	134.81	86.4393	256.875	24.568	52.61	50.8629	78.3641	171.214	51.6012	1.72277	1.15e-05	0.000385716	Top2a	11	98992943	99024189	-	9013	protein_coding	topoisomerase (DNA) II alpha [Source:MGI Symbol;Acc:MGI:98790]	-	275	112	106	290	19	44	50	85	1.15101	0.751203	0.481323	1.42396	0.136234	0.293754	0.284335	0.434912
ENSMUSG00000053388	3.00697	3.61099	0.815465	0	0	1.19568	1.01726	0	1.85836	0.553235	1.72221	0.300347	1	Trim50	5	135353295	135368005	+	1807	protein_coding	tripartite motif-containing 50 [Source:MGI Symbol;Acc:MGI:2664992]	-	4	3	1	0	0	1	1	0	0.0835061	0.100363	0.0226486	0	0	0.0332998	0.0283643	0
ENSMUSG00000092349	0	0	0.815465	3.5431	0	0	1.01726	0	1.08964	0.254315	1.72115	0.466474	1	Platr17	17	33905135	33906675	+	807	protein_coding	pluripotency associated transcript 17 [Source:MGI Symbol;Acc:MGI:3054967]	-	0	0	1	4	0	0	1	0	0	0	0.0507138	0.219358	0	0	0.0635122	0
ENSMUSG00000065987	0	0	0.815465	3.5431	0	0	0	0.921931	1.08964	0.230483	1.72106	0.468443	1	Cd209b	8	3917655	3926844	-	2115	protein_coding	CD209b antigen [Source:MGI Symbol;Acc:MGI:1916415]	-	0	0	1	4	0	0	0	1	0	0	0.0193504	0.0836985	0	0	0	0.0218043
ENSMUSG00000026442	29.318	10.833	8.15465	31.8879	11.6375	4.78272	2.03452	6.45351	20.0484	6.22706	1.7187	0.0082199	0.0598051	Nfasc	1	132564690	132741797	-	14145	protein_coding	neurofascin [Source:MGI Symbol;Acc:MGI:104753]	-	39	9	10	36	9	4	2	7	0.104011	0.0384634	0.0289332	0.112633	0.0411187	0.017016	0.00724699	0.0228216
ENSMUSG00000043903	7.51743	7.22198	8.15465	12.4009	2.5861	1.19568	3.05178	3.68772	8.82373	2.63032	1.7181	0.013156	0.0829943	Zfp469	8	122269569	122272650	+	3082	lincRNA	zinc finger protein 469 [Source:MGI Symbol;Acc:MGI:2684868]	zf-C2H2	10	6	10	14	2	1	3	4	0.122401	0.117687	0.132791	0.201031	0.041937	0.0195239	0.0498906	0.059852
ENSMUSG00000058743	1.50349	4.81466	3.26186	0.885775	0	0	1.01726	1.84386	2.61644	0.71528	1.7175	0.202097	1	Kcnj14	7	45816460	45824782	-	2717	protein_coding	potassium inwardly-rectifying channel, subfamily J, member 14 [Source:MGI Symbol;Acc:MGI:2384820]	-	2	4	4	1	0	0	1	2	0.0277688	0.0889977	0.0602518	0.0162884	0	0	0.0188643	0.0339463
ENSMUSG00000097847	2.25523	3.61099	0	1.77155	0	2.39136	0	0	1.90944	0.597841	1.71609	0.332537	1	4930478K11Rik	12	108313779	108328030	-	715	antisense	RIKEN cDNA 4930478K11 gene [Source:MGI Symbol;Acc:MGI:1925261]	-	3	3	0	2	0	2	0	0	0.158282	0.253643	0	0.123792	0	0.168315	0	0
ENSMUSG00000062296	36.0837	12.0366	8.15465	26.5733	6.46526	2.39136	5.08629	11.0632	20.7121	6.25152	1.71563	0.00701911	0.0531039	Trank1	9	111311739	111395775	+	13123	protein_coding	tetratricopeptide repeat and ankyrin repeat containing 1 [Source:MGI Symbol;Acc:MGI:1341834]	-	48	10	10	30	5	2	5	12	0.137983	0.0460655	0.0311865	0.101171	0.0246228	0.00917058	0.0195284	0.0421696
ENSMUSG00000058571	61.643	104.719	136.998	121.351	6.46526	38.2618	34.5868	48.8623	106.178	32.044	1.71497	0.00012005	0.00249569	Gpc6	14	116925315	117976544	+	6425	protein_coding	glypican 6 [Source:MGI Symbol;Acc:MGI:1346322]	-	82	87	168	137	5	32	34	53	0.481456	0.818568	1.07013	0.94366	0.0502918	0.299693	0.271229	0.380412
ENSMUSG00000044966	3.00697	10.833	7.33919	7.0862	0	2.39136	2.03452	3.68772	7.06633	2.0284	1.71433	0.0413903	0.18035	Fbxo48	11	16951375	16954772	+	2247	protein_coding	F-box protein 48 [Source:MGI Symbol;Acc:MGI:2442569]	-	4	9	9	8	0	2	2	4	0.0671542	0.24213	0.163923	0.157563	0	0.0535583	0.0456202	0.0820934
ENSMUSG00000087479	5.2622	2.40733	7.33919	2.65733	2.5861	0	2.03452	0.921931	4.41651	1.38564	1.71403	0.0906838	1	Gm16835	14	119098965	119115074	+	2809	processed_transcript	predicted gene, 16835 [Source:MGI Symbol;Acc:MGI:4439759]	-	7	2	9	3	2	0	2	1	0.0940075	0.0430414	0.131127	0.0472648	0.0460128	0	0.0364929	0.0164172
ENSMUSG00000024501	989.294	714.976	524.344	804.284	177.148	264.246	239.056	243.39	758.225	230.96	1.71398	5.91e-15	6.54e-12	Dpysl3	18	43320979	43438286	-	6265	protein_coding	dihydropyrimidinase-like 3 [Source:MGI Symbol;Acc:MGI:1349762]	-	1316	594	643	908	137	221	235	264	7.92412	5.73157	4.20039	6.41406	1.41319	2.12262	1.92255	1.94328
ENSMUSG00000090024	5.2622	3.61099	0	0.885775	0	0	0	2.76579	2.43974	0.691448	1.71348	0.327238	1	Gm16350	8	14961066	14961586	-	446	antisense	predicted gene 16350 [Source:MGI Symbol;Acc:MGI:3840133]	-	7	3	0	1	0	0	0	3	0.592079	0.406626	0	0.0992277	0	0	0	0.310197
ENSMUSG00000114601	0.751743	0	0	6.20043	0	0	1.01726	0.921931	1.73804	0.484797	1.71236	0.38797	1	Gm48188	13	40911504	40912207	-	704	processed_pseudogene	predicted gene, 48188 [Source:MGI Symbol;Acc:MGI:6097568]	-	1	0	0	7	0	0	1	1	0.053585	0	0	0.440041	0	0	0.0728044	0.0655057
ENSMUSG00000113781	3.00697	2.40733	0	1.77155	0	0	2.03452	0	1.79646	0.508629	1.7119	0.338162	1	Gm35558	12	110597156	110597359	-	204	lincRNA	predicted gene, 35558 [Source:MGI Symbol;Acc:MGI:5594717]	-	4	2	0	2	0	0	2	0	0.739684	0.592664	0	0.433878	0	0	0.502493	0
ENSMUSG00000112881	2.25523	1.20366	0	0.885775	0	1.19568	0	0	1.08617	0.29892	1.71138	0.391749	1	Gm49344	10	116566782	116568031	+	1250	TEC	predicted gene, 49344 [Source:MGI Symbol;Acc:MGI:6121539]	-	3	1	0	1	0	1	0	0	0.0905373	0.0483614	0	0.0354045	0	0.0481382	0	0
ENSMUSG00000068855	2.25523	1.20366	0	0.885775	0	1.19568	0	0	1.08617	0.29892	1.71138	0.391749	1	Hist2h2ac	3	96220361	96220880	-	520	protein_coding	histone cluster 2, H2ac [Source:MGI Symbol;Acc:MGI:2448316]	-	3	1	0	1	0	1	0	0	0.217638	0.116253	0	0.0851069	0	0.115717	0	0
ENSMUSG00000084985	2.25523	3.61099	0.815465	0.885775	0	2.39136	0	0	1.89187	0.597841	1.71137	0.290636	1	Gm16135	10	62998779	62999689	+	568	antisense	predicted gene 16135 [Source:MGI Symbol;Acc:MGI:3802138]	-	3	3	1	1	0	2	0	0	0.199246	0.319287	0.0720529	0.0779147	0	0.211876	0	0
ENSMUSG00000095766	1.50349	1.20366	1.63093	0	0	1.19568	0	0	1.08452	0.29892	1.71067	0.382324	1	Gm21182	8	20556693	20557486	-	794	processed_pseudogene	predicted gene, 21182 [Source:MGI Symbol;Acc:MGI:5434537]	-	2	1	2	0	0	1	0	0	0.0950223	0.0761356	0.103088	0	0	0.0757844	0	0
ENSMUSG00000087430	1.50349	1.20366	1.63093	0	0	0	0	0.921931	1.08452	0.230483	1.71049	0.387565	1	Gm13405	2	31209470	31211347	-	708	antisense	predicted gene 13405 [Source:MGI Symbol;Acc:MGI:3649515]	-	2	1	2	0	0	0	0	1	0.106565	0.0853837	0.11561	0	0	0	0	0.0651356
ENSMUSG00000056203	1.50349	1.20366	1.63093	0	0	0	0	0.921931	1.08452	0.230483	1.71049	0.387565	1	Tas2r135	6	42405434	42406526	+	1093	protein_coding	taste receptor, type 2, member 135 [Source:MGI Symbol;Acc:MGI:2681302]	-	2	1	2	0	0	0	0	1	0.0690281	0.055308	0.0748875	0	0	0	0	0.0421921
ENSMUSG00000028360	2.25523	2.40733	0	2.65733	0	1.19568	1.01726	0	1.82997	0.553235	1.71014	0.289606	1	Slc44a5	3	153973436	154271722	+	7143	protein_coding	solute carrier family 44, member 5 [Source:MGI Symbol;Acc:MGI:3035141]	-	3	2	0	3	0	1	1	0	0.0158437	0.0169261	0	0.018587	0	0.00842402	0.00717546	0
ENSMUSG00000038768	4.51046	2.40733	1.63093	1.77155	0	0	3.05178	0	2.58007	0.762944	1.70776	0.229284	1	9130409I23Rik	1	181051237	181060667	+	1898	protein_coding	RIKEN cDNA 9130409I23 gene [Source:MGI Symbol;Acc:MGI:3588271]	-	6	2	2	2	0	0	3	0	0.119254	0.0637004	0.0431254	0.0466339	0	0	0.0810131	0
ENSMUSG00000053161	8.26918	7.22198	5.70826	10.6293	3.87916	1.19568	1.01726	3.68772	7.95718	2.44495	1.705	0.0214268	0.116142	Daw1	1	83159752	83210574	+	2140	protein_coding	dynein assembly factor with WDR repeat domains 1 [Source:MGI Symbol;Acc:MGI:1923089]	-	11	6	7	12	3	1	1	4	0.193908	0.169491	0.13387	0.248162	0.0905957	0.0281181	0.0239506	0.0861981
ENSMUSG00000045551	5.2622	1.20366	0.815465	0	1.29305	1.19568	0	0	1.82033	0.622183	1.7044	0.325996	1	Fpr1	17	17876471	17883940	-	1324	protein_coding	formyl peptide receptor 1 [Source:MGI Symbol;Acc:MGI:107443]	-	7	1	1	0	1	1	0	0	0.199446	0.0456584	0.0309109	0	0.0488104	0.0454477	0	0
ENSMUSG00000055704	0.751743	0	0	3.5431	1.29305	0	0	0	1.07371	0.323263	1.70328	0.466152	1	Gm9978	10	78484570	78487842	-	3273	TEC	predicted gene 9978 [Source:MGI Symbol;Acc:MGI:3641806]	-	1	0	0	4	1	0	0	0	0.0115258	0	0	0.0540856	0.0197449	0	0	0
ENSMUSG00000044576	0	0	1.63093	2.65733	1.29305	0	0	0	1.07206	0.323263	1.70267	0.45514	1	Garem2	5	30105161	30118378	+	3865	protein_coding	GRB2 associated regulator of MAPK1 subtype 2 [Source:MGI Symbol;Acc:MGI:2685290]	-	0	0	2	3	1	0	0	0	0	0	0.0211778	0.034351	0.0167205	0	0	0
ENSMUSG00000039913	0	0	1.63093	2.65733	0	0	1.01726	0	1.07206	0.254315	1.70229	0.461011	1	Pak7	2	136081104	136387967	-	6505	protein_coding	p21 (RAC1) activated kinase 7 [Source:MGI Symbol;Acc:MGI:1920334]	-	0	0	2	3	0	0	1	0	0	0	0.0125829	0.0204099	0	0	0.00787922	0
ENSMUSG00000115727	0	0	1.63093	2.65733	0	0	0	0.921931	1.07206	0.230483	1.70215	0.463112	1	4930432J09Rik	14	103977628	104027142	-	3301	lincRNA	RIKEN cDNA 4930432J09 gene [Source:MGI Symbol;Acc:MGI:1921127]	-	0	0	2	3	0	0	0	1	0	0	0.0247961	0.0402202	0	0	0	0.0139703
ENSMUSG00000112980	20.2971	22.8696	14.6784	22.1444	1.29305	8.36977	4.06903	10.1412	19.9974	5.96827	1.70184	0.00112541	0.0139266	D430020J02Rik	12	116401947	116405210	-	2941	bidirectional_promoter_lncRNA	RIKEN cDNA D430020J02 gene [Source:MGI Symbol;Acc:MGI:2442237]	-	27	19	18	25	1	7	4	11	0.346326	0.390541	0.250482	0.376195	0.0219738	0.14322	0.06971	0.172484
ENSMUSG00000031298	84.947	85.4601	42.4042	95.6637	7.75831	13.1525	34.5868	37.7992	77.1188	23.3242	1.70165	0.000191991	0.0036267	Adgrg2	X	160390690	160498070	+	5278	protein_coding	adhesion G protein-coupled receptor G2 [Source:MGI Symbol;Acc:MGI:2446854]	-	113	71	52	108	6	11	34	41	0.807654	0.8132	0.403212	0.905571	0.0734652	0.125407	0.330172	0.358233
ENSMUSG00000040136	10.5244	25.2769	10.601	10.6293	2.5861	3.58704	6.10355	4.60965	14.2579	4.22159	1.70152	0.00493715	0.041354	Abcc8	7	46104523	46180033	-	8090	protein_coding	ATP-binding cassette, sub-family C (CFTR/MRP), member 8 [Source:MGI Symbol;Acc:MGI:1352629]	-	14	21	13	12	2	3	6	5	0.0652823	0.15692	0.065765	0.0656449	0.0159765	0.0223138	0.0380131	0.0285018
ENSMUSG00000116498	6.76569	0	0	3.5431	1.29305	0	1.01726	0.921931	2.5772	0.80806	1.69998	0.286291	1	Gm38563	15	61157869	61165735	+	715	lincRNA	predicted gene, 38563 [Source:MGI Symbol;Acc:MGI:5621448]	-	9	0	0	4	1	0	1	1	0.474846	0	0	0.247584	0.0903845	0	0.0716843	0.0644979
ENSMUSG00000032849	5280.25	5132.42	2483.09	3526.27	1144.35	1525.69	1111.86	1274.11	4105.51	1264	1.6995	2.64e-12	9.54e-10	Abcc4	14	118482692	118706219	-	6389	protein_coding	ATP-binding cassette, sub-family C (CFTR/MRP), member 4 [Source:MGI Symbol;Acc:MGI:2443111]	-	7024	4264	3045	3981	885	1276	1093	1382	41.4732	40.3453	19.5054	27.5757	8.9518	12.0176	8.76835	9.97532
ENSMUSG00000110388	0.751743	0	0.815465	5.31465	0	0	1.01726	0.921931	1.72047	0.484797	1.69948	0.331639	1	Gm30329	8	79225930	79233224	+	3077	antisense	predicted gene, 30329 [Source:MGI Symbol;Acc:MGI:5589488]	-	1	0	1	6	0	0	1	1	0.0122599	0	0.0133006	0.0862962	0	0	0.0166572	0.0149873
ENSMUSG00000108248	0.751743	2.40733	4.07733	0	0	1.19568	1.01726	0	1.8091	0.553235	1.69761	0.313775	1	Gm34391	6	135171199	135172105	-	907	processed_pseudogene	predicted gene, 34391 [Source:MGI Symbol;Acc:MGI:5593550]	-	1	2	5	0	0	1	1	0	0.0415919	0.1333	0.225612	0	0	0.0663426	0.0565097	0
ENSMUSG00000090628	1.50349	4.81466	2.4464	1.77155	0	0	3.05178	0	2.63402	0.762944	1.69708	0.231723	1	Gm17083	13	34006966	34008331	-	1366	processed_pseudogene	predicted gene 17083 [Source:MGI Symbol;Acc:MGI:4937910]	-	2	4	3	2	0	0	3	0	0.0552326	0.177018	0.0898815	0.0647959	0	0	0.112564	0
ENSMUSG00000080626	0	2.40733	3.26186	7.0862	0	0	0	3.68772	3.18885	0.921931	1.69656	0.298779	1	Mir1192	19	23149431	23149551	+	121	miRNA	microRNA 1192 [Source:MGI Symbol;Acc:MGI:3783365]	-	0	2	4	8	0	0	0	4	0	0.999201	1.35293	2.92599	0	0	0	1.5245
ENSMUSG00000110266	0	3.61099	0	0.885775	0	0	0	0.921931	1.12419	0.230483	1.69497	0.478162	1	Gm32742	9	51130307	51165517	-	8516	protein_coding	predicted gene, 32742 [Source:MGI Symbol;Acc:MGI:5591901]	-	0	3	0	1	0	0	0	1	0	0.0212958	0	0.00519676	0	0	0	0.00541522
ENSMUSG00000023484	5.2622	8.42565	4.89279	13.2866	3.87916	0	4.06903	1.84386	7.96682	2.44801	1.69363	0.0357715	0.163342	Prph	15	99055174	99058978	+	1999	protein_coding	peripherin [Source:MGI Symbol;Acc:MGI:97774]	-	7	7	6	15	3	0	4	2	0.1321	0.211687	0.12284	0.332083	0.0969859	0	0.10256	0.0461391
ENSMUSG00000078141	3.00697	6.01832	3.26186	7.0862	0	0	0	5.53158	4.84334	1.3829	1.69184	0.160006	1	Gm2399	13	12702362	12702586	+	225	unprocessed_pseudogene	predicted gene 2399 [Source:MGI Symbol;Acc:MGI:3780567]	-	4	5	4	8	0	0	0	6	0.670646	1.34337	0.727574	1.57353	0	0	0	1.22976
ENSMUSG00000095130	11.2762	18.055	13.0474	0	6.46526	5.97841	1.01726	0	10.5946	3.36523	1.69009	0.127328	0.364878	Ighv1-39	12	114914599	114915032	-	351	IG_V_gene	immunoglobulin heavy variable 1-39 [Source:MGI Symbol;Acc:MGI:4439888]	-	15	15	16	0	5	5	1	0	1.61213	2.58341	1.86557	0	0.920583	0.857162	0.146024	0
ENSMUSG00000092216	0.751743	0	0.815465	2.65733	0	0	1.01726	0	1.05613	0.254315	1.68994	0.402045	1	Gm19345	7	19852003	19858350	+	993	protein_coding	predicted gene, 19345 [Source:MGI Symbol;Acc:MGI:5011530]	-	1	0	1	3	0	0	1	0	0.0379898	0	0.0412145	0.133703	0	0	0.0516156	0
ENSMUSG00000038572	0	0	0.815465	1.77155	0	0	0	0	0.646754	0	1.68985	0.612879	1	Bpifb5	2	154223742	154240902	+	1637	protein_coding	BPI fold containing family B, member 5 [Source:MGI Symbol;Acc:MGI:2385160]	-	0	0	1	2	0	0	0	0	0	0	0.0250006	0.0540691	0	0	0	0
ENSMUSG00000055197	0	0	0.815465	1.77155	0	0	0	0	0.646754	0	1.68985	0.612879	1	Fev	1	74881509	74885419	-	1617	protein_coding	FEV (ETS oncogene family) [Source:MGI Symbol;Acc:MGI:2449712]	ETS	0	0	1	2	0	0	0	0	0	0	0.0253099	0.0547379	0	0	0	0
ENSMUSG00000084071	0	0	0.815465	1.77155	0	0	0	0	0.646754	0	1.68985	0.612879	1	Gm13378	2	21244105	21244440	+	336	processed_pseudogene	predicted gene 13378 [Source:MGI Symbol;Acc:MGI:3650302]	-	0	0	1	2	0	0	0	0	0	0	0.121804	0.263426	0	0	0	0
ENSMUSG00000085199	0	0	0.815465	1.77155	0	0	0	0	0.646754	0	1.68985	0.612879	1	Gm15346	8	22686265	22695646	+	475	antisense	predicted gene 15346 [Source:MGI Symbol;Acc:MGI:3705174]	-	0	0	1	2	0	0	0	0	0	0	0.0861601	0.186339	0	0	0	0
ENSMUSG00000086992	0	0	0.815465	1.77155	0	0	0	0	0.646754	0	1.68985	0.612879	1	Gm15941	15	37421134	37433414	-	2841	antisense	predicted gene 15941 [Source:MGI Symbol;Acc:MGI:3802081]	-	0	0	1	2	0	0	0	0	0	0	0.0144055	0.0311549	0	0	0	0
ENSMUSG00000089908	0	0	0.815465	1.77155	0	0	0	0	0.646754	0	1.68985	0.612879	1	Gm16558	18	25391801	25392332	+	532	processed_pseudogene	predicted gene 16558 [Source:MGI Symbol;Acc:MGI:4414978]	-	0	0	1	2	0	0	0	0	0	0	0.0769286	0.166374	0	0	0	0
ENSMUSG00000084425	0	0	0.815465	1.77155	0	0	0	0	0.646754	0	1.68985	0.612879	1	Gm25104	17	37267076	37267238	-	163	snRNA	predicted gene, 25104 [Source:MGI Symbol;Acc:MGI:5454881]	-	0	0	1	2	0	0	0	0	0	0	0.25108	0.543013	0	0	0	0
ENSMUSG00000107125	0	0	0.815465	1.77155	0	0	0	0	0.646754	0	1.68985	0.612879	1	Gm3822	5	66214747	66217681	+	2935	TEC	predicted gene 3822 [Source:MGI Symbol;Acc:MGI:3781994]	-	0	0	1	2	0	0	0	0	0	0	0.0139441	0.0301571	0	0	0	0
ENSMUSG00000104649	0	0	0.815465	1.77155	0	0	0	0	0.646754	0	1.68985	0.612879	1	Gm43712	3	90126767	90127057	+	291	unprocessed_pseudogene	predicted gene 43712 [Source:MGI Symbol;Acc:MGI:5663849]	-	0	0	1	2	0	0	0	0	0	0	0.140639	0.304162	0	0	0	0
ENSMUSG00000114431	0	0	0.815465	1.77155	0	0	0	0	0.646754	0	1.68985	0.612879	1	Gm48601	14	11867594	11870625	+	3032	TEC	predicted gene, 48601 [Source:MGI Symbol;Acc:MGI:6098180]	-	0	0	1	2	0	0	0	0	0	0	0.013498	0.0291923	0	0	0	0
ENSMUSG00000031224	0	0	0.815465	1.77155	0	0	0	0	0.646754	0	1.68985	0.612879	1	Magee2	X	104854952	104857267	-	2316	protein_coding	melanoma antigen, family E, 2 [Source:MGI Symbol;Acc:MGI:2148316]	-	0	0	1	2	0	0	0	0	0	0	0.017671	0.0382172	0	0	0	0
ENSMUSG00000081076	0	0	0.815465	1.77155	0	0	0	0	0.646754	0	1.68985	0.612879	1	Rpsa-ps4	11	33038816	33039703	-	888	processed_pseudogene	ribosomal protein S4, pseudogene 4 [Source:MGI Symbol;Acc:MGI:3651545]	-	0	0	1	2	0	0	0	0	0	0	0.0460879	0.0996747	0	0	0	0
ENSMUSG00000091679	0	0	0.815465	1.77155	0	0	0	0	0.646754	0	1.68985	0.612879	1	Vmn2r96	17	18573151	18616003	+	6894	protein_coding	vomeronasal 2, receptor 96 [Source:MGI Symbol;Acc:MGI:3644514]	-	0	0	1	2	0	0	0	0	0	0	0.00593647	0.0128389	0	0	0	0
ENSMUSG00000104171	0.751743	0	0.815465	2.65733	0	0	0	0.921931	1.05613	0.230483	1.68975	0.403937	1	Gm18296	3	93420646	93421428	-	783	processed_pseudogene	predicted gene, 18296 [Source:MGI Symbol;Acc:MGI:5010481]	-	1	0	1	3	0	0	0	1	0.0481786	0	0.0522682	0.169562	0	0	0	0.0588965
ENSMUSG00000115262	11.2762	3.61099	1.63093	6.20043	5.17221	2.39136	0	0	5.67963	1.89089	1.68895	0.130762	1	Gm49135	14	43131404	43146687	+	690	lincRNA	predicted gene, 49135 [Source:MGI Symbol;Acc:MGI:6118546]	-	15	3	2	7	4	2	0	0	0.820084	0.262833	0.118626	0.44897	0.374637	0.174414	0	0
ENSMUSG00000084265	1.50349	1.20366	0	4.42888	1.29305	0	1.01726	0	1.78401	0.577578	1.68643	0.316437	1	Gm14541	X	36839137	36839293	-	157	processed_pseudogene	predicted gene 14541 [Source:MGI Symbol;Acc:MGI:3709642]	-	2	1	0	5	1	0	1	0	0.480559	0.385043	0	1.40941	0.411624	0	0.326461	0
ENSMUSG00000090363	1.50349	1.20366	0	4.42888	1.29305	0	1.01726	0	1.78401	0.577578	1.68643	0.316437	1	Gm3512	14	7153511	7174533	-	1861	protein_coding	predicted gene 3512 [Source:MGI Symbol;Acc:MGI:3781689]	-	2	1	0	5	1	0	1	0	0.0405415	0.0324834	0	0.118903	0.0347259	0	0.0275413	0
ENSMUSG00000085184	14.2831	12.0366	14.6784	7.97198	3.87916	5.97841	0	5.53158	12.2425	3.84729	1.68354	0.0106345	0.0713253	4933439K11Rik	1	172538133	172558129	-	2946	processed_transcript	RIKEN cDNA 4933439K11 gene [Source:MGI Symbol;Acc:MGI:1918569]	-	19	10	18	9	3	5	0	6	0.243297	0.205199	0.250057	0.1352	0.0658095	0.102126	0	0.0939226
ENSMUSG00000027171	96.2232	201.012	189.188	246.246	25.861	95.6545	41.7076	64.5351	183.167	56.9396	1.68269	1.72e-05	0.000543542	Prrg4	2	104830741	104849876	-	3165	protein_coding	proline rich Gla (G-carboxyglutamic acid) 4 (transmembrane) [Source:MGI Symbol;Acc:MGI:2442211]	-	128	167	232	278	20	80	41	70	1.52564	3.18971	2.99995	3.88722	0.408372	1.52095	0.663958	1.01994
ENSMUSG00000116608	0	0	2.4464	1.77155	0	0	0	0.921931	1.05449	0.230483	1.68258	0.468917	1	AC144408.1	16	92154247	92156291	+	720	lincRNA	novel transcript	-	0	0	3	2	0	0	0	1	0	0	0.170525	0.122932	0	0	0	0.06405
ENSMUSG00000110631	5581.7	3626.64	3225.16	5778.8	1241.33	2106.79	762.944	1563.59	4553.07	1418.66	1.68249	3.31e-08	3.12e-06	Gm42047	8	121833247	121841178	+	5647	lincRNA	predicted gene, 42047 [Source:MGI Symbol;Acc:MGI:5624932]	-	7425	3013	3955	6524	960	1762	750	1696	49.6015	32.2545	28.6634	51.1286	10.9863	18.7754	6.80728	13.8503
ENSMUSG00000086813	15.0349	6.01832	2.4464	5.31465	1.29305	5.97841	2.03452	0	7.20356	2.32649	1.68084	0.0832429	0.280773	Gm13657	2	75777188	75782306	+	1939	processed_transcript	predicted gene 13657 [Source:MGI Symbol;Acc:MGI:3650031]	-	20	5	3	6	1	5	2	0	0.389106	0.155884	0.0633203	0.136943	0.033329	0.155164	0.0528667	0
ENSMUSG00000039385	369.858	320.175	140.26	418.086	59.4804	101.633	94.605	132.758	312.095	97.1191	1.6797	9.5e-07	5.12e-05	Cdh6	15	13028701	13173675	-	9024	protein_coding	cadherin 6 [Source:MGI Symbol;Acc:MGI:107435]	-	492	266	172	472	46	85	93	144	2.05675	1.78193	0.780062	2.31479	0.329427	0.566787	0.528219	0.735893
ENSMUSG00000117007	1.50349	3.61099	0	1.77155	0	0	0	1.84386	1.72151	0.460965	1.67743	0.358002	1	AC167363.1	17	29053336	29060167	+	2434	lincRNA	novel transcript	-	2	3	0	2	0	0	0	2	0.0309974	0.0745091	0	0.0363645	0	0	0	0.0378932
ENSMUSG00000087206	2.25523	6.01832	0.815465	1.77155	0	2.39136	0	0.921931	2.71514	0.828323	1.67735	0.216551	1	Gm16175	7	19809609	19811872	+	248	antisense	predicted gene 16175 [Source:MGI Symbol;Acc:MGI:3801805]	-	3	5	1	2	0	2	0	1	0.456337	1.21878	0.165024	0.3569	0	0.485264	0	0.185952
ENSMUSG00000086712	7.51743	4.81466	8.15465	3.5431	1.29305	2.39136	2.03452	1.84386	6.00746	1.8907	1.67686	0.0417807	1	AI427809	4	53261356	53270232	-	2369	lincRNA	expressed sequence AI427809 [Source:MGI Symbol;Acc:MGI:2140270]	-	10	4	10	4	1	2	2	2	0.15924	0.102071	0.172757	0.0747245	0.0272794	0.0508001	0.0432708	0.0389329
ENSMUSG00000089924	0.751743	0	1.63093	1.77155	1.29305	0	0	0	1.03856	0.323263	1.67393	0.39203	1	Gm15689	3	141662889	141682900	-	1159	antisense	predicted gene 15689 [Source:MGI Symbol;Acc:MGI:3783130]	-	1	0	2	2	1	0	0	0	0.0325486	0	0.070623	0.0763685	0.0557592	0	0	0
ENSMUSG00000091230	0.751743	0	1.63093	1.77155	0	1.19568	0	0	1.03856	0.29892	1.67367	0.393942	1	Gm6970	19	47170469	47171134	-	666	protein_coding	predicted gene 6970 [Source:MGI Symbol;Acc:MGI:3645322]	-	1	0	2	2	0	1	0	0	0.0566424	0	0.122901	0.1329	0	0.0903495	0	0
ENSMUSG00000059830	0.751743	0	1.63093	1.77155	0	0	1.01726	0	1.03856	0.254315	1.67318	0.397548	1	Gm16380	9	53884084	53884561	+	478	processed_pseudogene	predicted pseudogene 16380 [Source:MGI Symbol;Acc:MGI:3643564]	-	1	0	2	2	0	0	1	0	0.0789202	0	0.171239	0.18517	0	0	0.107227	0
ENSMUSG00000042638	0.751743	0	1.63093	1.77155	0	0	1.01726	0	1.03856	0.254315	1.67318	0.397548	1	Gucy2c	6	136697284	136781765	-	3959	protein_coding	guanylate cyclase 2c [Source:MGI Symbol;Acc:MGI:106903]	-	1	0	2	2	0	0	1	0	0.00952863	0	0.0206749	0.0223569	0	0	0.0129463	0
ENSMUSG00000106052	0	3.61099	0.815465	0	0	1.19568	0	0	1.10661	0.29892	1.67266	0.479268	1	Gm43614	3	143107948	143157903	+	517	lincRNA	predicted gene 43614 [Source:MGI Symbol;Acc:MGI:5663751]	-	0	3	1	0	0	1	0	0	0	0.350783	0.0791606	0	0	0.116388	0	0
ENSMUSG00000032530	0	3.61099	0.815465	0	0	1.19568	0	0	1.10661	0.29892	1.67266	0.479268	1	Lyzl4	9	121577843	121642096	-	1402	protein_coding	lysozyme-like 4 [Source:MGI Symbol;Acc:MGI:1916282]	-	0	3	1	0	0	1	0	0	0	0.129355	0.0291912	0	0	0.0429192	0	0
ENSMUSG00000113036	1.50349	1.20366	1.63093	2.65733	0	1.19568	1.01726	0	1.74885	0.553235	1.67221	0.260243	1	Gm47021	13	12259793	12260270	-	478	processed_pseudogene	predicted gene, 47021 [Source:MGI Symbol;Acc:MGI:6095708]	-	2	1	2	3	0	1	1	0	0.15784	0.126468	0.171239	0.277755	0	0.125884	0.107227	0
ENSMUSG00000031780	22.5523	25.2769	13.0474	19.4871	7.75831	3.58704	9.15533	4.60965	20.0909	6.27758	1.67212	0.000703546	0.00968722	Ccl17	8	94810453	94812036	+	514	protein_coding	chemokine (C-C motif) ligand 17 [Source:MGI Symbol;Acc:MGI:1329039]	-	30	21	16	22	6	3	9	5	2.20178	2.46982	1.27396	1.89421	0.754376	0.351203	0.897449	0.448599
ENSMUSG00000098414	3.00697	1.20366	0	0	0	0	1.01726	0	1.05266	0.254315	1.6714	0.480441	1	Mir6909	10	79531029	79531090	-	62	miRNA	microRNA 6909 [Source:MGI Symbol;Acc:MGI:5531109]	-	4	1	0	0	0	0	1	0	2.4338	0.975027	0	0	0	0	0.826682	0
ENSMUSG00000053007	69.9121	62.5905	39.9578	66.4332	15.5166	23.9136	16.2761	19.3605	59.7234	18.7667	1.66889	1.2e-07	9.17e-06	Creb5	6	53287270	53700376	+	25021	protein_coding	cAMP responsive element binding protein 5 [Source:MGI Symbol;Acc:MGI:2443973]	TF_bZIP	93	52	49	75	12	20	16	21	0.140215	0.125634	0.0801477	0.132655	0.0309939	0.0480978	0.0327752	0.0387049
ENSMUSG00000030653	4.51046	7.22198	0.815465	5.31465	2.5861	0	3.05178	0	4.46564	1.40947	1.66841	0.146018	1	Gm45837	7	101410886	101512819	+	4139	protein_coding	predicted gene 45837 [Source:MGI Symbol;Acc:MGI:5804952]	-	6	6	1	6	2	0	3	0	0.0546855	0.0876323	0.00988791	0.064154	0.0312273	0	0.0371498	0
ENSMUSG00000026193	1378.7	1915.03	1732.05	2585.58	656.871	601.428	528.974	607.552	1902.84	598.706	1.66841	4.02e-17	8.4e-14	Fn1	1	71585520	71653200	-	11685	protein_coding	fibronectin 1 [Source:MGI Symbol;Acc:MGI:95566]	-	1834	1591	2124	2919	508	503	520	659	5.92089	8.23095	7.43919	11.0554	2.80954	2.59024	2.28089	2.60081
ENSMUSG00000020303	260.855	150.458	124.766	162.097	60.7735	55.0013	51.8802	53.472	174.544	55.2817	1.6643	3.93e-10	7.24e-08	Stc2	11	31357307	31370074	-	5175	protein_coding	stanniocalcin 2 [Source:MGI Symbol;Acc:MGI:1316731]	-	347	125	153	183	47	46	51	58	2.5295	1.46019	1.20999	1.56498	0.586932	0.534869	0.505115	0.516856
ENSMUSG00000058216	30.0697	20.4623	6.52372	9.74353	1.29305	14.3482	1.01726	4.60965	16.6998	5.31703	1.66229	0.0369681	0.167118	Gstp3	19	4057477	4059446	-	709	protein_coding	glutathione S-transferase pi 3 [Source:MGI Symbol;Acc:MGI:2385078]	-	40	17	8	11	1	12	1	5	2.12829	1.44948	0.461789	0.686617	0.0911494	1.01844	0.072291	0.325219
ENSMUSG00000093168	0	0	3.26186	0.885775	0	0	1.01726	0	1.03691	0.254315	1.66188	0.483838	1	Gm22990	11	21564561	21564649	-	89	miRNA	predicted gene, 22990 [Source:MGI Symbol;Acc:MGI:5452767]	-	0	0	4	1	0	0	1	0	0	0	1.83937	0.497254	0	0	0.575891	0
ENSMUSG00000050075	13.5314	4.81466	9.78558	11.5151	2.5861	2.39136	0	7.37544	9.91168	3.08823	1.66187	0.0335209	0.156706	Gpr171	3	59096448	59101821	-	2225	protein_coding	G protein-coupled receptor 171 [Source:MGI Symbol;Acc:MGI:2442043]	-	18	4	12	13	2	2	0	8	0.305182	0.108677	0.220725	0.258572	0.0580898	0.0540879	0	0.16581
ENSMUSG00000105019	0	0	3.26186	0.885775	0	0	0	0.921931	1.03691	0.230483	1.66167	0.485906	1	Gm43547	5	103879908	103880235	-	328	TEC	predicted gene 43547 [Source:MGI Symbol;Acc:MGI:5663684]	-	0	0	4	1	0	0	0	1	0	0	0.499098	0.134926	0	0	0	0.140598
ENSMUSG00000114863	2.25523	4.81466	4.07733	3.5431	2.5861	2.39136	0	0	3.67258	1.24437	1.6615	0.13761	1	Gm48824	13	67307334	67308907	-	1038	lincRNA	predicted gene, 48824 [Source:MGI Symbol;Acc:MGI:6098544]	-	3	4	5	4	2	2	0	0	0.109028	0.232954	0.197139	0.170542	0.124518	0.11594	0	0
ENSMUSG00000115332	0	2.40733	4.07733	3.5431	0	1.19568	0	1.84386	2.50694	0.759886	1.66096	0.263682	1	Gm48952	15	76083764	76087655	+	339	lincRNA	predicted gene, 48952 [Source:MGI Symbol;Acc:MGI:6118279]	-	0	2	5	4	0	1	0	2	0	0.356647	0.603629	0.52219	0	0.177501	0	0.272071
ENSMUSG00000113101	3.75872	4.81466	0.815465	4.42888	1.29305	0	2.03452	0.921931	3.45443	1.06238	1.66038	0.14546	1	Gm33424	13	53016202	53018185	+	257	lincRNA	predicted gene, 33424 [Source:MGI Symbol;Acc:MGI:5592583]	-	5	4	1	5	1	0	2	1	0.733927	0.940882	0.159245	0.861003	0.251459	0	0.398866	0.17944
ENSMUSG00000073102	15.7866	6.01832	3.26186	7.0862	1.29305	0	2.03452	6.45351	8.03825	2.44527	1.65994	0.0681378	0.247485	Drc1	5	30281388	30366695	+	2683	protein_coding	dynein regulatory complex subunit 1 [Source:MGI Symbol;Acc:MGI:2685906]	-	21	5	4	8	1	0	2	7	0.295267	0.112657	0.0610153	0.131958	0.0240868	0	0.0382067	0.120318
ENSMUSG00000030786	86.4505	64.9979	36.6959	65.5474	34.9124	17.9352	10.1726	18.4386	63.4229	20.3647	1.65801	3.59e-05	0.000968251	Itgam	7	128062640	128118491	+	5024	protein_coding	integrin alpha M [Source:MGI Symbol;Acc:MGI:96607]	-	115	54	45	74	27	15	10	20	0.863504	0.649759	0.366575	0.651854	0.347307	0.179656	0.102019	0.183583
ENSMUSG00000085389	0.751743	0	0	1.77155	0	0	0	0	0.630824	0	1.65787	0.621823	1	1700003M07Rik	4	129960374	129963657	+	873	lincRNA	RIKEN cDNA 1700003M07 gene [Source:MGI Symbol;Acc:MGI:1919475]	-	1	0	0	2	0	0	0	0	0.0432118	0	0	0.101387	0	0	0	0
ENSMUSG00000085338	0.751743	0	0	1.77155	0	0	0	0	0.630824	0	1.65787	0.621823	1	2410004I01Rik	11	102958300	102964387	-	1187	lincRNA	RIKEN cDNA 2410004I01 gene [Source:MGI Symbol;Acc:MGI:1916989]	-	1	0	0	2	0	0	0	0	0.0317808	0	0	0.0745671	0	0	0	0
ENSMUSG00000116969	0.751743	0	0	1.77155	0	0	0	0	0.630824	0	1.65787	0.621823	1	AC156020.1	16	55739918	55740152	+	235	processed_pseudogene	CDC28 protein kinase regulatory subunit 2 (Cks2) pseudogene	-	1	0	0	2	0	0	0	0	0.160527	0	0	0.376643	0	0	0	0
ENSMUSG00000024647	0.751743	0	0	1.77155	0	0	0	0	0.630824	0	1.65787	0.621823	1	Cbln2	18	86711110	86718283	+	2894	protein_coding	cerebellin 2 precursor protein [Source:MGI Symbol;Acc:MGI:88282]	-	1	0	0	2	0	0	0	0	0.0130352	0	0	0.0305844	0	0	0	0
ENSMUSG00000024907	0.751743	0	0	1.77155	0	0	0	0	0.630824	0	1.65787	0.621823	1	Gal	19	3409919	3414472	-	712	protein_coding	galanin [Source:MGI Symbol;Acc:MGI:95637]	-	1	0	0	2	0	0	0	0	0.0529829	0	0	0.124313	0	0	0	0
ENSMUSG00000082560	0.751743	0	0	1.77155	0	0	0	0	0.630824	0	1.65787	0.621823	1	Gm15157	X	155185679	155186380	+	702	processed_pseudogene	predicted gene 15157 [Source:MGI Symbol;Acc:MGI:3705478]	-	1	0	0	2	0	0	0	0	0.0537377	0	0	0.126084	0	0	0	0
ENSMUSG00000106555	0.751743	0	0	1.77155	0	0	0	0	0.630824	0	1.65787	0.621823	1	Gm2479	5	123007299	123015080	-	1117	antisense	predicted gene 2479 [Source:MGI Symbol;Acc:MGI:3780646]	-	1	0	0	2	0	0	0	0	0.0337725	0	0	0.0792401	0	0	0	0
ENSMUSG00000064522	0.751743	0	0	1.77155	0	0	0	0	0.630824	0	1.65787	0.621823	1	Gm26442	3	66088109	66088261	-	153	snRNA	predicted gene, 26442 [Source:MGI Symbol;Acc:MGI:5456219]	-	1	0	0	2	0	0	0	0	0.246561	0	0	0.578504	0	0	0	0
ENSMUSG00000096520	0.751743	0	0	1.77155	0	0	0	0	0.630824	0	1.65787	0.621823	1	Gm3376	Y	3771673	3783267	+	1576	protein_coding	predicted gene 3376 [Source:MGI Symbol;Acc:MGI:3781554]	-	1	0	0	2	0	0	0	0	0.0239365	0	0	0.0561619	0	0	0	0
ENSMUSG00000104136	0.751743	0	0	1.77155	0	0	0	0	0.630824	0	1.65787	0.621823	1	Gm36955	1	54518610	54520270	-	1661	TEC	predicted gene, 36955 [Source:MGI Symbol;Acc:MGI:5610183]	-	1	0	0	2	0	0	0	0	0.0227115	0	0	0.0532879	0	0	0	0
ENSMUSG00000107133	0.751743	0	0	1.77155	0	0	0	0	0.630824	0	1.65787	0.621823	1	Gm42787	5	149128584	149129957	+	1164	lincRNA	predicted gene 42787 [Source:MGI Symbol;Acc:MGI:5662924]	-	1	0	0	2	0	0	0	0	0.0324088	0	0	0.0760405	0	0	0	0
ENSMUSG00000104968	0.751743	0	0	1.77155	0	0	0	0	0.630824	0	1.65787	0.621823	1	Gm43803	3	53110396	53113411	-	766	antisense	predicted gene 43803 [Source:MGI Symbol;Acc:MGI:5663940]	-	1	0	0	2	0	0	0	0	0.0492479	0	0	0.11555	0	0	0	0
ENSMUSG00000019230	0.751743	0	0	1.77155	0	0	0	0	0.630824	0	1.65787	0.621823	1	Lhx9	1	138825186	138848577	-	9494	protein_coding	LIM homeobox protein 9 [Source:MGI Symbol;Acc:MGI:1316721]	Homeobox	1	0	0	2	0	0	0	0	0.00397344	0	0	0.00932285	0	0	0	0
ENSMUSG00000088985	0.751743	0	0	1.77155	0	0	0	0	0.630824	0	1.65787	0.621823	1	Mir1946a	16	32267450	32267583	-	134	miRNA	microRNA 1946a [Source:MGI Symbol;Acc:MGI:3837017]	-	1	0	0	2	0	0	0	0	0.281521	0	0	0.660531	0	0	0	0
ENSMUSG00000086433	0.751743	0	0	1.77155	0	0	0	0	0.630824	0	1.65787	0.621823	1	Rsf1os1	7	97598349	97645112	-	324	antisense	remodeling and spacing factor 1, opposite strand 1 [Source:MGI Symbol;Acc:MGI:1922698]	-	1	0	0	2	0	0	0	0	0.116432	0	0	0.273183	0	0	0	0
ENSMUSG00000022952	157.866	163.698	76.6537	172.726	37.4985	71.7409	33.5695	38.7211	142.736	45.3825	1.65638	7.2e-07	4.08e-05	Runx1	16	92601466	92826149	-	12025	protein_coding	runt related transcription factor 1 [Source:MGI Symbol;Acc:MGI:99852]	Runt	210	136	94	195	29	60	33	42	0.658795	0.683695	0.319921	0.717658	0.155852	0.300238	0.140656	0.16107
ENSMUSG00000114833	1.50349	0	0.815465	1.77155	0	0	1.01726	0	1.02263	0.254315	1.65631	0.402641	1	Gm41192	14	69019434	69029652	-	637	antisense	predicted gene, 41192 [Source:MGI Symbol;Acc:MGI:5624077]	-	2	0	1	2	0	0	1	0	0.118442	0	0.0642481	0.13895	0	0	0.080462	0
ENSMUSG00000030666	1.50349	0	0.815465	1.77155	0	0	0	0.921931	1.02263	0.230483	1.65599	0.404666	1	Calcb	7	114718643	114723365	+	1264	protein_coding	calcitonin-related polypeptide, beta [Source:MGI Symbol;Acc:MGI:2151254]	-	2	0	1	2	0	0	0	1	0.0596896	0	0.0323782	0.0700246	0	0	0	0.0364842
ENSMUSG00000040759	1.50349	0	0.815465	1.77155	0	0	0	0.921931	1.02263	0.230483	1.65599	0.404666	1	Cmtm5	14	54936261	54939274	+	1210	protein_coding	CKLF-like MARVEL transmembrane domain containing 5 [Source:MGI Symbol;Acc:MGI:2447164]	-	2	0	1	2	0	0	0	1	0.0623535	0	0.0338232	0.0731497	0	0	0	0.0381124
ENSMUSG00000092851	1.50349	0	0.815465	1.77155	0	0	0	0.921931	1.02263	0.230483	1.65599	0.404666	1	Gm25960	2	72950863	72950987	-	125	miRNA	predicted gene, 25960 [Source:MGI Symbol;Acc:MGI:5455737]	-	2	0	1	2	0	0	0	1	0.603582	0	0.327408	0.708089	0	0	0	0.368928
ENSMUSG00000082497	1.50349	0	0.815465	1.77155	0	0	0	0.921931	1.02263	0.230483	1.65599	0.404666	1	Gm40	X	38375287	38376974	+	660	unprocessed_pseudogene	predicted pseudogene 40 [Source:MGI Symbol;Acc:MGI:2684886]	-	2	0	1	2	0	0	0	1	0.114315	0	0.0620091	0.134108	0	0	0	0.0698727
ENSMUSG00000076463	1.50349	0	0.815465	1.77155	0	0	0	0.921931	1.02263	0.230483	1.65599	0.404666	1	Trbv3	6	41048290	41048828	+	455	TR_V_gene	T cell receptor beta, variable 3 [Source:MGI Symbol;Acc:MGI:98590]	-	2	0	1	2	0	0	0	1	0.165819	0	0.0899473	0.19453	0	0	0	0.101354
ENSMUSG00000067101	0	0	1.63093	0.885775	0	0	0	0	0.629176	0	1.65524	0.62262	1	1700010H22Rik	5	98553629	98567004	-	1355	lincRNA	RIKEN cDNA 1700010H22 gene [Source:MGI Symbol;Acc:MGI:1922750]	-	0	0	2	1	0	0	0	0	0	0	0.0604074	0.0326609	0	0	0	0
ENSMUSG00000104167	0	0	1.63093	0.885775	0	0	0	0	0.629176	0	1.65524	0.62262	1	A030012G06Rik	9	97289186	97291065	+	1880	TEC	RIKEN cDNA A030012G06 gene [Source:MGI Symbol;Acc:MGI:3028038]	-	0	0	2	1	0	0	0	0	0	0	0.0435383	0.0235402	0	0	0	0
ENSMUSG00000060371	0	0	1.63093	0.885775	0	0	0	0	0.629176	0	1.65524	0.62262	1	Caln1	5	130369455	130847412	+	10483	protein_coding	calneuron 1 [Source:MGI Symbol;Acc:MGI:2155987]	-	0	0	2	1	0	0	0	0	0	0	0.00780808	0.00422165	0	0	0	0
ENSMUSG00000093996	0	0	1.63093	0.885775	0	0	0	0	0.629176	0	1.65524	0.62262	1	Fam205a3	4	42318334	42323929	+	3927	protein_coding	family with sequence similarity 205, member A3 [Source:MGI Symbol;Acc:MGI:5434953]	-	0	0	2	1	0	0	0	0	0	0	0.0208434	0.0112696	0	0	0	0
ENSMUSG00000085922	0	0	1.63093	0.885775	0	0	0	0	0.629176	0	1.65524	0.62262	1	Fhad1os2	4	141885654	141897282	+	945	antisense	forkhead-associated (FHA) phosphopeptide binding domain 1, opposite strand 2 [Source:MGI Symbol;Acc:MGI:3651870]	-	0	0	2	1	0	0	0	0	0	0	0.086616	0.0468313	0	0	0	0
ENSMUSG00000086233	0	0	1.63093	0.885775	0	0	0	0	0.629176	0	1.65524	0.62262	1	Gm11816	4	9283972	9287391	-	984	antisense	predicted gene 11816 [Source:MGI Symbol;Acc:MGI:3650294]	-	0	0	2	1	0	0	0	0	0	0	0.083183	0.0449752	0	0	0	0
ENSMUSG00000081789	0	0	1.63093	0.885775	0	0	0	0	0.629176	0	1.65524	0.62262	1	Gm11893	4	25541791	25542281	-	491	processed_pseudogene	predicted gene 11893 [Source:MGI Symbol;Acc:MGI:3651418]	-	0	0	2	1	0	0	0	0	0	0	0.166705	0.0901335	0	0	0	0
ENSMUSG00000095311	0	0	1.63093	0.885775	0	0	0	0	0.629176	0	1.65524	0.62262	1	Gm25464	14	122388054	122388160	-	107	snRNA	predicted gene, 25464 [Source:MGI Symbol;Acc:MGI:5455241]	-	0	0	2	1	0	0	0	0	0	0	0.764973	0.413603	0	0	0	0
ENSMUSG00000110181	0	0	1.63093	0.885775	0	0	0	0	0.629176	0	1.65524	0.62262	1	Gm45508	7	16403964	16404262	-	299	TEC	predicted gene 45508 [Source:MGI Symbol;Acc:MGI:5791344]	-	0	0	2	1	0	0	0	0	0	0	0.273753	0.148012	0	0	0	0
ENSMUSG00000110119	0	0	1.63093	0.885775	0	0	0	0	0.629176	0	1.65524	0.62262	1	Gm45593	7	12825918	12828121	+	752	lincRNA	predicted gene 45593 [Source:MGI Symbol;Acc:MGI:5791429]	-	0	0	2	1	0	0	0	0	0	0	0.108846	0.0588505	0	0	0	0
ENSMUSG00000112502	0	0	1.63093	0.885775	0	0	0	0	0.629176	0	1.65524	0.62262	1	Gm46194	10	82009481	82009800	-	320	processed_pseudogene	predicted gene, 46194 [Source:MGI Symbol;Acc:MGI:5825831]	-	0	0	2	1	0	0	0	0	0	0	0.255788	0.138299	0	0	0	0
ENSMUSG00000114812	0	0	1.63093	0.885775	0	0	0	0	0.629176	0	1.65524	0.62262	1	Gm48254	13	78079388	78079856	+	469	processed_pseudogene	predicted gene, 48254 [Source:MGI Symbol;Acc:MGI:6097669]	-	0	0	2	1	0	0	0	0	0	0	0.174525	0.0943616	0	0	0	0
ENSMUSG00000110355	0	0	1.63093	0.885775	0	0	0	0	0.629176	0	1.65524	0.62262	1	Gm7514	7	140992580	140993513	-	934	processed_pseudogene	predicted gene 7514 [Source:MGI Symbol;Acc:MGI:3643009]	-	0	0	2	1	0	0	0	0	0	0	0.0876361	0.0473828	0	0	0	0
ENSMUSG00000110610	0	0	1.63093	0.885775	0	0	0	0	0.629176	0	1.65524	0.62262	1	Gm7769	9	19690619	19691551	+	933	processed_pseudogene	predicted gene 7769 [Source:MGI Symbol;Acc:MGI:3649110]	-	0	0	2	1	0	0	0	0	0	0	0.08773	0.0474336	0	0	0	0
ENSMUSG00000095704	0	0	1.63093	0.885775	0	0	0	0	0.629176	0	1.65524	0.62262	1	Gm8221	15	77621834	77626637	+	1110	unprocessed_pseudogene	predicted gene 8221 [Source:MGI Symbol;Acc:MGI:3779789]	-	0	0	2	1	0	0	0	0	0	0	0.0737406	0.0398699	0	0	0	0
ENSMUSG00000030173	0	0	1.63093	0.885775	0	0	0	0	0.629176	0	1.65524	0.62262	1	Klra5	6	129898996	129917650	-	1398	protein_coding	killer cell lectin-like receptor, subfamily A, member 5 [Source:MGI Symbol;Acc:MGI:101903]	-	0	0	2	1	0	0	0	0	0	0	0.0585494	0.0316563	0	0	0	0
ENSMUSG00000098951	0	0	1.63093	0.885775	0	0	0	0	0.629176	0	1.65524	0.62262	1	Mir7647	5	123522637	123522695	-	59	miRNA	microRNA 7647 [Source:MGI Symbol;Acc:MGI:5530729]	-	0	0	2	1	0	0	0	0	0	0	1.38732	0.750094	0	0	0	0
ENSMUSG00000019848	9.02092	3.61099	1.63093	5.31465	0	0	5.08629	0.921931	4.89437	1.50206	1.65503	0.145304	1	Popdc3	10	45178098	45318452	+	2083	protein_coding	popeye domain containing 3 [Source:MGI Symbol;Acc:MGI:1930153]	-	12	3	2	6	0	0	5	1	0.217324	0.0870644	0.0392953	0.127476	0	0	0.12303	0.0221392
ENSMUSG00000025804	36.0837	25.2769	11.4165	16.8297	10.3444	5.97841	4.06903	8.29737	22.4017	7.17231	1.65476	0.00191217	0.020558	Ccr1	9	123962124	123968692	-	2833	protein_coding	chemokine (C-C motif) receptor 1 [Source:MGI Symbol;Acc:MGI:104618]	-	48	21	14	19	8	5	4	9	0.639162	0.448106	0.202247	0.296808	0.182492	0.1062	0.0723675	0.146503
ENSMUSG00000091109	0.751743	0	4.07733	1.77155	0	0	1.01726	0.921931	1.65016	0.484797	1.65452	0.327231	1	Gm17622	13	96490733	96491120	+	45	protein_coding	predicted gene, 17622 [Source:MGI Symbol;Acc:MGI:4937256]	-	1	0	5	2	0	0	1	1	0.838308	0	4.54734	1.96691	0	0	1.13898	1.0248
ENSMUSG00000115816	0.751743	3.61099	0	0	0	0	1.01726	0	1.09068	0.254315	1.65432	0.487969	1	Gm34589	14	102818164	102834758	-	5658	processed_transcript	predicted gene, 34589 [Source:MGI Symbol;Acc:MGI:5593748]	-	1	3	0	0	0	0	1	0	0.00666735	0.0320529	0	0	0	0	0.00905873	0
ENSMUSG00000108049	15.0349	13.2403	4.07733	13.2866	1.29305	1.19568	3.05178	8.29737	11.4098	3.45947	1.65355	0.027429	0.136875	Gm44168	6	87986191	87989729	+	3539	TEC	predicted gene, 44168 [Source:MGI Symbol;Acc:MGI:5690560]	-	20	11	5	15	1	1	3	9	0.213189	0.187897	0.0578215	0.187577	0.0182608	0.0170028	0.0434481	0.117277
ENSMUSG00000000202	8.26918	3.61099	2.4464	5.31465	0	1.19568	2.03452	2.76579	4.9103	1.499	1.65194	0.0856908	1	Btbd17	11	114791217	114795945	-	3187	protein_coding	BTB (POZ) domain containing 17 [Source:MGI Symbol;Acc:MGI:1919264]	-	11	3	3	6	0	1	2	3	0.130205	0.0569046	0.0385247	0.0833177	0	0.0188807	0.0321646	0.0434101
ENSMUSG00000029275	15.7866	9.62931	8.15465	5.31465	7.75831	2.39136	0	2.76579	9.72131	3.22887	1.65104	0.0367895	0.166668	Gfi1	5	107716657	107726036	-	3187	protein_coding	growth factor independent 1 [Source:MGI Symbol;Acc:MGI:103170]	zf-C2H2	21	8	10	6	6	2	0	3	0.248573	0.151746	0.128416	0.0833177	0.121666	0.0377614	0	0.0434101
ENSMUSG00000089842	1.50349	3.61099	6.52372	0.885775	0	0	0	3.68772	3.13099	0.921931	1.6501	0.251193	1	Pitpnm2os2	5	124194907	124200346	+	3821	antisense	phosphatidylinositol transfer protein, membrane-associated 2, opposite strand 2 [Source:MGI Symbol;Acc:MGI:3840147]	-	2	3	8	1	0	0	0	4	0.0197455	0.0474627	0.0856865	0.0115822	0	0	0	0.0482764
ENSMUSG00000033633	88.7057	43.3319	13.8629	55.8039	16.8097	15.5439	18.3107	13.829	50.4261	16.1233	1.64984	0.00096997	0.0124004	Clec18a	8	111058920	111092426	-	3653	protein_coding	C-type lectin domain family 18, member A [Source:MGI Symbol;Acc:MGI:2672935]	-	118	36	17	63	13	13	18	15	1.21856	0.595746	0.190458	0.763236	0.229982	0.214138	0.252553	0.189362
ENSMUSG00000048612	1822.98	1498.56	1205.26	1659.94	448.689	608.602	397.748	519.047	1546.69	493.521	1.64838	7e-19	1.64e-15	Myof	19	37899036	38043577	-	12603	protein_coding	myoferlin [Source:MGI Symbol;Acc:MGI:1919192]	-	2425	1245	1478	1874	347	509	391	563	7.25862	5.97178	4.79955	6.58057	1.77933	2.43021	1.59013	2.06009
ENSMUSG00000109364	6.76569	1.20366	0.815465	0.885775	0	1.19568	0	1.84386	2.41765	0.759886	1.64776	0.264933	1	Gm44948	7	70347548	70347696	-	149	lincRNA	predicted gene 44948 [Source:MGI Symbol;Acc:MGI:5753524]	-	9	1	1	1	0	1	0	2	2.27862	0.405716	0.274671	0.297017	0	0.403844	0	0.619007
ENSMUSG00000106069	104.492	51.7576	18.7557	33.6595	28.4472	9.56545	16.2761	12.907	52.1663	16.7989	1.64676	0.0023406	0.0240415	Gm6135	3	133789515	133791504	-	372	lincRNA	prediticted gene 6135 [Source:MGI Symbol;Acc:MGI:3643755]	-	139	43	23	38	22	8	16	14	14.0957	6.9877	2.53037	4.52073	3.8219	1.29404	2.20449	1.73555
ENSMUSG00000098483	2.25523	0	1.63093	2.65733	0	0	1.01726	0.921931	1.63587	0.484797	1.64663	0.307829	1	Mir7078	8	117459265	117459328	+	64	miRNA	microRNA 7078 [Source:MGI Symbol;Acc:MGI:5530768]	-	3	0	2	3	0	0	1	1	1.76831	0	1.27894	2.07448	0	0	0.800849	0.720562
ENSMUSG00000031271	7.51743	2.40733	2.4464	7.0862	0	1.19568	2.03452	2.76579	4.86434	1.499	1.64534	0.0936003	1	Serpina7	X	139079257	139085236	-	2448	protein_coding	serine (or cysteine) peptidase inhibitor, clade A (alpha-1 antiproteinase, antitrypsin), member 7 [Source:MGI Symbol;Acc:MGI:3041197]	-	10	2	3	8	0	1	2	3	0.154101	0.0493886	0.0501545	0.144626	0	0.0245804	0.0418744	0.0565147
ENSMUSG00000030592	9.77267	8.42565	8.97012	15.944	2.5861	0	8.13807	2.76579	10.7781	3.37249	1.64342	0.0235615	0.123788	Ryr1	7	29003344	29125179	-	21838	protein_coding	ryanodine receptor 1, skeletal muscle [Source:MGI Symbol;Acc:MGI:99659]	-	13	7	11	18	2	0	8	3	0.0224567	0.0193773	0.0206148	0.0364777	0.00591857	0	0.0187762	0.00633519
ENSMUSG00000110144	3.75872	4.81466	3.26186	7.97198	0	2.39136	0	3.68772	4.9518	1.51977	1.64219	0.104872	1	Gm45564	7	45550534	45551615	-	530	antisense	predicted gene 45564 [Source:MGI Symbol;Acc:MGI:5791400]	-	5	4	4	9	0	2	0	4	0.355885	0.456239	0.308876	0.75151	0	0.227067	0	0.348045
ENSMUSG00000091071	5.2622	3.61099	4.07733	3.5431	0	1.19568	2.03452	1.84386	4.12341	1.26851	1.642	0.092775	1	1700030C10Rik	12	20814257	20815727	-	1471	transcribed_unprocessed_pseudogene	RIKEN cDNA 1700030C10 gene [Source:MGI Symbol;Acc:MGI:1916763]	-	7	3	5	4	0	1	2	2	0.179515	0.123287	0.13911	0.120341	0	0.040906	0.0696863	0.0627002
ENSMUSG00000068522	13.5314	2.40733	4.89279	2.65733	3.87916	0	2.03452	1.84386	5.87221	1.93938	1.64196	0.0954668	1	Aard	15	52040107	52045722	+	1348	protein_coding	alanine and arginine rich domain containing protein [Source:MGI Symbol;Acc:MGI:2181621]	-	18	2	6	3	3	0	2	2	0.503731	0.0896909	0.182163	0.0984916	0.143824	0	0.076045	0.0684214
ENSMUSG00000087651	54.1255	33.7026	34.2495	40.7457	16.8097	10.7611	15.2589	10.1412	40.7058	13.2427	1.63971	3.97e-06	0.000166898	1500009L16Rik	10	83722865	83762762	+	3465	protein_coding	RIKEN cDNA 1500009L16 gene [Source:MGI Symbol;Acc:MGI:1917034]	-	72	28	42	46	13	9	15	11	0.783872	0.488499	0.496073	0.58752	0.24246	0.156293	0.22188	0.1464
ENSMUSG00000039057	1.50349	0	1.63093	0.885775	1.29305	0	0	0	1.00505	0.323263	1.63942	0.40242	1	Myo16	8	10153911	10634742	+	7910	protein_coding	myosin XVI [Source:MGI Symbol;Acc:MGI:2685951]	-	2	0	2	1	1	0	0	0	0.00953827	0	0.0103479	0.00559489	0.00817003	0	0	0
ENSMUSG00000039787	71.4156	68.6088	38.3269	75.2909	21.9819	20.3266	12.2071	26.736	63.4106	20.3129	1.63864	1.88e-06	9.04e-05	Cercam	2	29869164	29882840	+	3383	protein_coding	cerebral endothelial cell adhesion molecule [Source:MGI Symbol;Acc:MGI:2139134]	-	95	57	47	85	17	17	12	29	1.05935	1.01855	0.568585	1.11195	0.324748	0.302376	0.181807	0.395319
ENSMUSG00000099760	3.75872	3.61099	4.89279	4.42888	0	2.39136	1.01726	1.84386	4.17284	1.31312	1.63847	0.0918146	1	Gm28800	1	127959516	127967452	+	2243	antisense	predicted gene 28800 [Source:MGI Symbol;Acc:MGI:5579506]	-	5	3	6	5	0	2	1	2	0.0840924	0.0808538	0.109477	0.0986526	0	0.0536538	0.0228508	0.0411199
ENSMUSG00000086095	1.50349	0	1.63093	0.885775	0	0	1.01726	0	1.00505	0.254315	1.63831	0.408183	1	Gm15328	18	16815721	16822783	+	4421	lincRNA	predicted gene 15328 [Source:MGI Symbol;Acc:MGI:3705182]	-	2	0	2	1	0	0	1	0	0.0170658	0	0.0185144	0.0100103	0	0	0.0115934	0
ENSMUSG00000115725	2.25523	6.01832	4.07733	4.42888	1.29305	0	1.01726	2.76579	4.19494	1.26903	1.63754	0.106282	1	4930572G02Rik	14	48537991	48571888	+	6755	lincRNA	RIKEN cDNA 4930572G02 gene [Source:MGI Symbol;Acc:MGI:1923193]	-	3	5	5	5	1	0	1	3	0.0167537	0.0447459	0.0302931	0.0327576	0.00956697	0	0.00758761	0.0204808
ENSMUSG00000083011	3.75872	4.81466	2.4464	2.65733	1.29305	0	3.05178	0	3.41927	1.08621	1.63629	0.156989	1	Gm12816	4	112955075	112956286	-	1212	processed_pseudogene	predicted gene 12816 [Source:MGI Symbol;Acc:MGI:3649628]	-	5	4	3	3	1	0	3	0	0.155626	0.199511	0.101302	0.109543	0.0533209	0	0.126867	0
ENSMUSG00000018822	25.5593	36.1099	4.89279	19.4871	7.75831	7.17409	7.12081	5.53158	21.5123	6.8962	1.63538	0.00672656	0.0514927	Sfrp5	19	42197971	42202252	-	1900	protein_coding	secreted frizzled-related sequence protein 5 [Source:MGI Symbol;Acc:MGI:1860298]	-	34	30	6	22	6	6	7	6	0.675059	0.9545	0.12924	0.512433	0.204079	0.190019	0.188832	0.145629
ENSMUSG00000085873	8.26918	7.22198	7.33919	6.20043	0	1.19568	2.03452	5.53158	7.25769	2.19045	1.63521	0.0419756	0.181888	Ttc39aos1	4	109403794	109406155	-	858	antisense	Ttc39a opposite strand RNA 1 [Source:MGI Symbol;Acc:MGI:3651956]	-	11	6	9	7	0	1	2	6	0.483639	0.422739	0.429294	0.361059	0	0.0701314	0.119474	0.322489
ENSMUSG00000045273	21.0488	25.2769	8.97012	14.1724	2.5861	4.78272	4.06903	10.1412	17.3671	5.39477	1.63474	0.00511047	0.042339	Cenph	13	100759674	100775899	-	1784	protein_coding	centromere protein H [Source:MGI Symbol;Acc:MGI:1349448]	-	28	21	11	16	2	4	4	11	0.592079	0.711595	0.252347	0.396911	0.0724494	0.134917	0.11492	0.284347
ENSMUSG00000103577	0	0	4.07733	0	0	1.19568	0	0	1.01933	0.29892	1.63321	0.567942	1	9330162B11Rik	1	188006576	188008990	-	2212	antisense	RIKEN cDNA 9330162B11 gene [Source:MGI Symbol;Acc:MGI:2443717]	-	0	0	5	0	0	1	0	0	0	0	0.0925091	0	0	0.0272029	0	0
ENSMUSG00000089941	0	0	4.07733	0	0	0	0	0.921931	1.01933	0.230483	1.63266	0.573748	1	Gm16168	17	10496446	10569396	+	1691	antisense	predicted gene 16168 [Source:MGI Symbol;Acc:MGI:3802010]	-	0	0	5	0	0	0	0	1	0	0	0.121011	0	0	0	0	0.0272714
ENSMUSG00000106906	0	0	4.07733	0	0	0	0	0.921931	1.01933	0.230483	1.63266	0.573748	1	Gm34728	5	77434034	77473219	+	414	lincRNA	predicted gene, 34728 [Source:MGI Symbol;Acc:MGI:5593887]	-	0	0	5	0	0	0	0	1	0	0	0.494276	0	0	0	0	0.111391
ENSMUSG00000073164	0.751743	0	0.815465	0.885775	0	0	0	0	0.613246	0	1.63214	0.552927	1	2410018L13Rik	12	22953997	23010284	-	4122	lincRNA	RIKEN cDNA 2410018L13 gene [Source:MGI Symbol;Acc:MGI:1916982]	-	1	0	1	1	0	0	0	0	0.00915183	0	0.00992868	0.0107364	0	0	0	0
ENSMUSG00000038199	0.751743	0	0.815465	0.885775	0	0	0	0	0.613246	0	1.63214	0.552927	1	4931409K22Rik	5	24543432	24556809	-	3374	protein_coding	RIKEN cDNA 4931409K22 gene [Source:MGI Symbol;Acc:MGI:3045319]	-	1	0	1	1	0	0	0	0	0.0111808	0	0.0121298	0.0131166	0	0	0	0
ENSMUSG00000097756	0.751743	0	0.815465	0.885775	0	0	0	0	0.613246	0	1.63214	0.552927	1	A730056A06Rik	7	73314003	73375774	-	2776	antisense	RIKEN cDNA A730056A06 gene [Source:MGI Symbol;Acc:MGI:2442718]	-	1	0	1	1	0	0	0	0	0.0135893	0	0.0147428	0.0159422	0	0	0	0
ENSMUSG00000079258	0.751743	0	0.815465	0.885775	0	0	0	0	0.613246	0	1.63214	0.552927	1	Calhm1	19	47141035	47144174	-	1047	protein_coding	calcium homeostasis modulator 1 [Source:MGI Symbol;Acc:MGI:3643383]	-	1	0	1	1	0	0	0	0	0.0360304	0	0.0390889	0.0422689	0	0	0	0
ENSMUSG00000096553	0.751743	0	0.815465	0.885775	0	0	0	0	0.613246	0	1.63214	0.552927	1	Gm10097	10	5069192	5071975	+	2784	protein_coding	predicted gene 10097 [Source:MGI Symbol;Acc:MGI:3642295]	-	1	0	1	1	0	0	0	0	0.0135502	0	0.0147004	0.0158964	0	0	0	0
ENSMUSG00000111006	0.751743	0	0.815465	0.885775	0	0	0	0	0.613246	0	1.63214	0.552927	1	Gm10826	10	21030490	21033793	-	3304	TEC	predicted gene 10826 [Source:MGI Symbol;Acc:MGI:3642318]	-	1	0	1	1	0	0	0	0	0.0114176	0	0.0123868	0.0133945	0	0	0	0
ENSMUSG00000084967	0.751743	0	0.815465	0.885775	0	0	0	0	0.613246	0	1.63214	0.552927	1	Gm12296	11	66168035	66301237	+	3220	processed_transcript	predicted gene 12296 [Source:MGI Symbol;Acc:MGI:3711946]	-	1	0	1	1	0	0	0	0	0.0117155	0	0.0127099	0.013744	0	0	0	0
ENSMUSG00000086444	0.751743	0	0.815465	0.885775	0	0	0	0	0.613246	0	1.63214	0.552927	1	Gm15961	10	120800677	120801794	+	266	antisense	predicted gene 15961 [Source:MGI Symbol;Acc:MGI:3802142]	-	1	0	1	1	0	0	0	0	0.141819	0	0.153857	0.166374	0	0	0	0
ENSMUSG00000105129	0.751743	0	0.815465	0.885775	0	0	0	0	0.613246	0	1.63214	0.552927	1	Gm19566	5	105980573	105981182	-	610	processed_pseudogene	predicted gene, 19566 [Source:MGI Symbol;Acc:MGI:5011751]	-	1	0	1	1	0	0	0	0	0.0618424	0	0.0670919	0.0725501	0	0	0	0
ENSMUSG00000097362	0.751743	0	0.815465	0.885775	0	0	0	0	0.613246	0	1.63214	0.552927	1	Gm26544	3	116150479	116165821	+	2763	lincRNA	predicted gene, 26544 [Source:MGI Symbol;Acc:MGI:5477038]	-	1	0	1	1	0	0	0	0	0.0136532	0	0.0148122	0.0160172	0	0	0	0
ENSMUSG00000102574	0.751743	0	0.815465	0.885775	0	0	0	0	0.613246	0	1.63214	0.552927	1	Gm33206	3	29773466	29893177	-	454	lincRNA	predicted gene, 33206 [Source:MGI Symbol;Acc:MGI:5592365]	-	1	0	1	1	0	0	0	0	0.0830922	0	0.0901455	0.0974792	0	0	0	0
ENSMUSG00000102796	0.751743	0	0.815465	0.885775	0	0	0	0	0.613246	0	1.63214	0.552927	1	Gm37711	4	132104830	132109363	-	1749	TEC	predicted gene, 37711 [Source:MGI Symbol;Acc:MGI:5610939]	-	1	0	1	1	0	0	0	0	0.0215688	0	0.0233997	0.0253034	0	0	0	0
ENSMUSG00000108822	0.751743	0	0.815465	0.885775	0	0	0	0	0.613246	0	1.63214	0.552927	1	Gm44787	11	79258586	79273893	-	1069	lincRNA	predicted gene 44787 [Source:MGI Symbol;Acc:MGI:5753363]	-	1	0	1	1	0	0	0	0	0.0352889	0	0.0382844	0.041399	0	0	0	0
ENSMUSG00000082826	0.751743	0	0.815465	0.885775	0	0	0	0	0.613246	0	1.63214	0.552927	1	Mif-ps3	3	92024567	92024911	+	345	processed_pseudogene	macrophage migration inhibitory factor, pseudogene 3 [Source:MGI Symbol;Acc:MGI:103164]	-	1	0	1	1	0	0	0	0	0.109345	0	0.118626	0.128277	0	0	0	0
ENSMUSG00000019890	0.751743	0	0.815465	0.885775	0	0	0	0	0.613246	0	1.63214	0.552927	1	Nts	10	102481756	102490486	-	1248	protein_coding	neurotensin [Source:MGI Symbol;Acc:MGI:1328351]	-	1	0	1	1	0	0	0	0	0.0302275	0	0.0327933	0.0354612	0	0	0	0
ENSMUSG00000049926	0.751743	0	0.815465	0.885775	0	0	0	0	0.613246	0	1.63214	0.552927	1	Olfr921	9	38773068	38779021	+	4274	protein_coding	olfactory receptor 921 [Source:MGI Symbol;Acc:MGI:3030755]	-	1	0	1	1	0	0	0	0	0.00882636	0	0.00957558	0.0103546	0	0	0	0
ENSMUSG00000073007	0.751743	0	0.815465	0.885775	0	0	0	0	0.613246	0	1.63214	0.552927	1	Tent5d	X	107792590	107872909	+	3160	protein_coding	terminal nucleotidyltransferase 5D [Source:MGI Symbol;Acc:MGI:2685223]	-	1	0	1	1	0	0	0	0	0.0119379	0	0.0129513	0.0140049	0	0	0	0
ENSMUSG00000099419	2.25523	0	1.63093	2.65733	1.29305	0	0	0.921931	1.63587	0.553746	1.63171	0.30931	1	1700001D01Rik	8	61281522	61288872	-	565	antisense	RIKEN cDNA 1700001D01 gene [Source:MGI Symbol;Acc:MGI:1916529]	-	3	0	2	3	1	0	0	1	0.200304	0	0.144871	0.234985	0.11438	0	0	0.0816212
ENSMUSG00000040467	0.751743	8.42565	1.63093	2.65733	1.29305	0	0	2.76579	3.36641	1.01471	1.63115	0.21855	1	4921522P10Rik	8	8661801	8664728	+	2101	lincRNA	RIKEN cDNA 4921522P10 gene [Source:MGI Symbol;Acc:MGI:1913969]	-	1	7	2	3	1	0	0	3	0.0179552	0.20141	0.0389586	0.0631922	0.0307591	0	0	0.0658486
ENSMUSG00000022577	1.50349	7.22198	0	1.77155	1.29305	0	1.01726	0.921931	2.62426	0.80806	1.63032	0.260552	1	Ly6h	15	75551268	75567255	-	4227	protein_coding	lymphocyte antigen 6 complex, locus H [Source:MGI Symbol;Acc:MGI:1346030]	-	2	6	0	2	1	0	1	1	0.017849	0.0858079	0	0.0209395	0.0152886	0	0.0121255	0.0109099
ENSMUSG00000026249	1784.64	1289.12	830.959	1379.15	671.094	480.664	242.108	315.3	1320.97	427.291	1.6301	4.26e-07	2.65e-05	Serpine2	1	79794197	79861180	-	8287	protein_coding	serine (or cysteine) peptidase inhibitor, clade E, member 2 [Source:MGI Symbol;Acc:MGI:101780]	-	2374	1071	1019	1557	519	402	238	342	10.8069	7.81269	5.03242	8.31494	4.04734	2.91896	1.47201	1.90318
ENSMUSG00000110089	2.25523	4.81466	4.07733	1.77155	0	0	1.01726	2.76579	3.22969	0.945763	1.62844	0.171851	1	Gm36243	8	91210570	91224667	+	610	antisense	predicted gene, 36243 [Source:MGI Symbol;Acc:MGI:5595402]	-	3	4	5	2	0	0	1	3	0.185527	0.396405	0.335459	0.1451	0	0	0.0840235	0.2268
ENSMUSG00000099583	2.25523	0	0	1.77155	0	1.19568	0	0	1.0067	0.29892	1.6277	0.479231	1	Hist1h3d	13	23575763	23577011	+	1249	protein_coding	histone cluster 1, H3d [Source:MGI Symbol;Acc:MGI:2448322]	-	3	0	0	2	0	1	0	0	0.0906097	0	0	0.0708656	0	0.0481768	0	0
ENSMUSG00000026683	28.5663	16.8513	8.15465	31.0021	6.46526	10.7611	3.05178	7.37544	21.1436	6.9134	1.62749	0.00471467	0.0399832	Nuf2	1	169497934	169531464	-	6341	protein_coding	NUF2, NDC80 kinetochore complex component [Source:MGI Symbol;Acc:MGI:1914227]	-	38	14	10	35	5	9	3	8	0.226069	0.133468	0.0645419	0.244275	0.050958	0.0854053	0.024249	0.0581813
ENSMUSG00000083897	2.25523	0	0	1.77155	0	0	1.01726	0	1.0067	0.254315	1.62713	0.483314	1	Gm14843	X	101479348	101479559	+	212	processed_pseudogene	predicted gene 14843 [Source:MGI Symbol;Acc:MGI:3802062]	-	3	0	0	2	0	0	1	0	0.533828	0	0	0.417505	0	0	0.241766	0
ENSMUSG00000098101	2.25523	0	0	1.77155	0	0	1.01726	0	1.0067	0.254315	1.62713	0.483314	1	Gm27006	8	79705597	79706539	+	943	processed_pseudogene	predicted gene, 27006 [Source:MGI Symbol;Acc:MGI:5504121]	-	3	0	0	2	0	0	1	0	0.120012	0	0	0.0938612	0	0	0.0543524	0
ENSMUSG00000083906	0.751743	1.20366	8.97012	1.77155	0	0	3.05178	0.921931	3.17427	0.993427	1.62666	0.242833	1	Gm15186	X	159588465	159589027	+	563	processed_pseudogene	predicted gene 15186 [Source:MGI Symbol;Acc:MGI:3705337]	-	1	1	11	2	0	0	3	1	0.0670051	0.107374	0.799621	0.157213	0	0	0.273114	0.0819112
ENSMUSG00000067455	5.2622	3.61099	3.26186	5.31465	3.87916	1.19568	1.01726	0	4.36243	1.52302	1.62633	0.102764	1	Hist1h4j	13	21735064	21735837	+	774	protein_coding	histone cluster 1, H4j [Source:MGI Symbol;Acc:MGI:2448436]	-	7	3	4	6	3	1	1	0	0.341172	0.234309	0.211504	0.343066	0.250484	0.0777426	0.06622	0
ENSMUSG00000044938	15.0349	12.0366	8.15465	15.0582	5.17221	2.39136	5.08629	3.68772	12.5711	4.0844	1.62513	0.00520593	0.0429101	Klhl31	9	77636500	77660127	+	6494	protein_coding	kelch-like 31 [Source:MGI Symbol;Acc:MGI:3045305]	-	20	10	10	17	4	2	5	4	0.116181	0.0930885	0.0630213	0.115852	0.0398059	0.0185318	0.0394628	0.0284053
ENSMUSG00000091297	2.25523	2.40733	2.4464	2.65733	0	0	2.03452	0.921931	2.44157	0.739112	1.62505	0.203918	1	Gm8439	4	120588745	120609673	+	420	protein_coding	predicted gene 8439 [Source:MGI Symbol;Acc:MGI:3648581]	-	3	2	3	3	0	0	2	1	0.269456	0.287865	0.292329	0.316111	0	0	0.244068	0.1098
ENSMUSG00000106892	4.51046	7.22198	8.15465	7.97198	5.17221	1.19568	3.05178	0	6.96477	2.35492	1.62407	0.051222	0.207148	Gm42791	5	148893775	148995147	-	811	protein_coding	predicted gene 42791 [Source:MGI Symbol;Acc:MGI:5662928]	-	6	6	10	9	4	1	3	0	0.279091	0.447238	0.504637	0.491122	0.318742	0.0741958	0.189597	0
ENSMUSG00000027408	334.526	323.786	255.241	348.996	170.683	113.59	66.1218	61.7693	315.637	103.041	1.62373	1.21e-07	9.25e-06	Cpxm1	2	130390775	130397574	-	2432	protein_coding	carboxypeptidase X 1 (M14 family) [Source:MGI Symbol;Acc:MGI:1934569]	-	445	269	313	394	132	95	65	67	6.9026	6.68647	5.26721	7.16969	3.5076	2.3505	1.36987	1.27047
ENSMUSG00000054488	12.0279	10.833	14.6784	8.85775	2.5861	4.78272	2.03452	5.53158	11.5992	3.73373	1.62351	0.00702874	0.0531554	Gm9946	6	117559697	117572329	+	2240	lincRNA	predicted gene 9946 [Source:MGI Symbol;Acc:MGI:3643134]	-	16	9	18	10	2	4	2	6	0.269456	0.242886	0.32887	0.19757	0.0577008	0.107451	0.0457628	0.123525
ENSMUSG00000094525	0.751743	0	3.26186	0	0	1.19568	0	0	1.0034	0.29892	1.62333	0.491546	1	Trbv12-2	6	41118851	41119364	+	385	TR_V_gene	T cell receptor beta, variable 12-2 [Source:MGI Symbol;Acc:MGI:98601]	-	1	0	4	0	0	1	0	0	0.097984	0	0.425206	0	0	0.156293	0	0
ENSMUSG00000104122	0.751743	0	3.26186	0	0	0	1.01726	0	1.0034	0.254315	1.62277	0.495437	1	Gm37482	3	155094865	155097655	+	2791	TEC	predicted gene, 37482 [Source:MGI Symbol;Acc:MGI:5610710]	-	1	0	4	0	0	0	1	0	0.0135163	0	0.0586543	0	0	0	0.0183641	0
ENSMUSG00000055116	241.31	207.03	126.397	186.899	102.151	81.3063	33.5695	32.2676	190.409	62.3236	1.62228	1.76e-05	0.000551072	Arntl	7	113207465	113314126	+	7523	protein_coding	aryl hydrocarbon receptor nuclear translocator-like [Source:MGI Symbol;Acc:MGI:1096381]	bHLH	321	172	155	211	79	68	33	35	1.60964	1.38212	0.843219	1.24125	0.678635	0.543899	0.224829	0.21455
ENSMUSG00000030406	0.751743	7.22198	0	5.31465	0	1.19568	1.01726	1.84386	3.3221	1.0142	1.62137	0.240282	1	Gipr	7	19156061	19166127	-	3482	protein_coding	gastric inhibitory polypeptide receptor [Source:MGI Symbol;Acc:MGI:1352753]	-	1	6	0	6	0	1	1	2	0.010834	0.104167	0	0.0762589	0	0.0172811	0.0147198	0.0264882
ENSMUSG00000072944	8.26918	1.20366	0.815465	5.31465	0	0	3.05178	1.84386	3.90074	1.22391	1.62114	0.19547	1	Nup62cl	X	140006805	140062712	-	2234	protein_coding	nucleoporin 62 C-terminal like [Source:MGI Symbol;Acc:MGI:2685565]	-	11	1	1	6	0	0	3	2	0.185749	0.0270598	0.0183196	0.11886	0	0	0.0688285	0.0412856
ENSMUSG00000116797	2.25523	0	0.815465	0.885775	0	1.19568	0	0	0.989118	0.29892	1.61984	0.419846	1	AC154232.1	16	36862450	36862741	+	292	sense_intronic	Novel transcript, sense intronic to Iqcb1	-	3	0	1	1	0	1	0	0	0.387574	0	0.140158	0.15156	0	0.206071	0	0
[truncated: 26,639 more rows]

## Sheet: 0.3+ FDR<0.05
log2FoldChange	pvalue	padj	GeneName
1.79134	2.73e-28	5.13e-24	Col1a1
2.03539	6.18e-27	5.81e-23	Col3a1
2.73	5.11e-24	3.2e-20	Aoc1
0.932401	6.18e-23	2.9e-19	Axl
1.73488	9.74e-20	3.66e-16	Cdh11
2.60302	1.25e-19	3.91e-16	Aldh1a2
[truncated: 1,227 more rows]

## Sheet: 0.3- FDR<0.05
log2FoldChange	pvalue	padj	GeneName
[truncated: 1,125 more rows]
