# Supplementary material for: Polyamine Catabolism and Its Role in Renal Injury and Fibrosis in Mice Subjected to Repeated Low-Dose Cisplatin Treatment
Source: Biomedicines. 2024 Mar 13;12(3):640. doi: 10.3390/biomedicines12030640 (PMC10968664; doi:10.3390/biomedicines12030640)
Supplement: Supplementary file 1 [file biomedicines-12-00640-s001.zip › Datasets S1-S10/RNAseq D35 Datasets S3-S4/Dataset S4 RLDC WT Cont vs Cisplat 35 days 2-1-23.xlsx]

## Sheet: WT vs Chronic Cisplat 35 days 2
	GeneName	baseMean	log2FoldChange	lfcSE	stat	pvalue	padj	status	control	comparison
0610039K10Rik	0610039K10Rik	0.902138	-0.121815	1.66579	-0.0731273	0.941705	NaN	Low	0.940202	0.864075
1110015O18Rik	1110015O18Rik	0	NaN	NaN	NaN	NaN	NaN	Low	NaN	NaN
1110025L11Rik	1110025L11Rik	0	NaN	NaN	NaN	NaN	NaN	Low	NaN	NaN
1110028F11Rik	1110028F11Rik	0.83658	0.0691795	1.67657	0.0412626	0.967087	NaN	Low	0.816527	0.856634
1110028F18Rik	1110028F18Rik	0	NaN	NaN	NaN	NaN	NaN	Low	NaN	NaN
1110036E04Rik	1110036E04Rik	0.218843	1.02507	3.53111	0.290295	0.77159	NaN	Low	0.14421	0.293475
1110058D11Rik	1110058D11Rik	0	NaN	NaN	NaN	NaN	NaN	Low	NaN	NaN
1190028D05Rik	1190028D05Rik	0	NaN	NaN	NaN	NaN	NaN	Low	NaN	NaN
1300017J02Rik	1300017J02Rik	1.16009	-2.08585	1.78421	-1.16906	0.242378	NaN	Low	1.87784	0.442339
1500009C09Rik	1500009C09Rik	0	NaN	NaN	NaN	NaN	NaN	Low	NaN	NaN
1500012K07Rik	1500012K07Rik	0	NaN	NaN	NaN	NaN	NaN	Low	NaN	NaN
1500015L24Rik	1500015L24Rik	0	NaN	NaN	NaN	NaN	NaN	Low	NaN	NaN
1600002D24Rik	1600002D24Rik	0.126095	-1.15645	3.53381	-0.327254	0.743476	NaN	Low	0.174091	0.0780995
1600014C23Rik	1600014C23Rik	0.209461	0.993899	3.53211	0.28139	0.778412	NaN	Low	0.140034	0.278887
1600015I10Rik	1600015I10Rik	0.447015	0.865794	2.45076	0.353276	0.723881	NaN	Low	0.316769	0.577262
1600019K03Rik	1600019K03Rik	0	NaN	NaN	NaN	NaN	NaN	Low	NaN	NaN
1600025M17Rik	1600025M17Rik	0	NaN	NaN	NaN	NaN	NaN	Low	NaN	NaN
1600027J07Rik	1600027J07Rik	0.319025	1.5801	2.60989	0.605429	0.544894	NaN	Low	0.159916	0.478134
1600029I14Rik	1600029I14Rik	0.263353	-0.43501	3.3807	-0.128674	0.897615	NaN	Low	0.302758	0.223947
1600029O15Rik	1600029O15Rik	0.325	1.60212	3.17715	0.504263	0.614077	NaN	Low	0.161055	0.488944
1700001C02Rik	1700001C02Rik	0	NaN	NaN	NaN	NaN	NaN	Low	NaN	NaN
1700001C19Rik	1700001C19Rik	1.18086	-1.45861	1.34634	-1.08339	0.278636	NaN	Low	1.73167	0.630053
1700001D01Rik	1700001D01Rik	0.377913	0.277575	2.56149	0.108365	0.913707	NaN	Low	0.34167	0.414157
1700001F09Rik	1700001F09Rik	0.326833	1.60907	3.17287	0.507135	0.61206	NaN	Low	0.161377	0.492289
1700001G01Rik	1700001G01Rik	0	NaN	NaN	NaN	NaN	NaN	Low	NaN	NaN
1700001J11Rik	1700001J11Rik	0.602777	1.30307	1.98161	0.657581	0.510807	NaN	Low	0.34767	0.857885
1700001K19Rik	1700001K19Rik	0	NaN	NaN	NaN	NaN	NaN	Low	NaN	NaN
1700001K23Rik	1700001K23Rik	0	NaN	NaN	NaN	NaN	NaN	Low	NaN	NaN
1700001P01Rik	1700001P01Rik	0.663177	-1.0393	2.29	-0.453841	0.649943	NaN	Low	0.892227	0.434127
1700003C15Rik	1700003C15Rik	0	NaN	NaN	NaN	NaN	NaN	Low	NaN	NaN
1700003D09Rik	1700003D09Rik	0	NaN	NaN	NaN	NaN	NaN	Low	NaN	NaN
1700003E24Rik	1700003E24Rik	0	NaN	NaN	NaN	NaN	NaN	Low	NaN	NaN
1700003F12Rik	1700003F12Rik	0.107627	0.286218	3.53381	0.080994	0.935447	NaN	Low	0.0969858	0.118268
1700003G13Rik	1700003G13Rik	0	NaN	NaN	NaN	NaN	NaN	Low	NaN	NaN
1700003G18Rik	1700003G18Rik	0.38327	-1.12844	2.54464	-0.443455	0.657437	NaN	Low	0.525959	0.24058
1700003H04Rik	1700003H04Rik	0	NaN	NaN	NaN	NaN	NaN	Low	NaN	NaN
1700003I22Rik	1700003I22Rik	0	NaN	NaN	NaN	NaN	NaN	Low	NaN	NaN
1700003L19Rik	1700003L19Rik	0	NaN	NaN	NaN	NaN	NaN	Low	NaN	NaN
1700003P14Rik	1700003P14Rik	0	NaN	NaN	NaN	NaN	NaN	Low	NaN	NaN
1700006A11Rik	1700006A11Rik	0	NaN	NaN	NaN	NaN	NaN	Low	NaN	NaN
1700006F04Rik	1700006F04Rik	0	NaN	NaN	NaN	NaN	NaN	Low	NaN	NaN
1700006H21Rik	1700006H21Rik	0.111224	0.286218	3.53381	0.080994	0.935447	NaN	Low	0.100227	0.122221
1700007F19Rik	1700007F19Rik	0.10182	0.286218	3.53381	0.080994	0.935447	NaN	Low	0.0917531	0.111887
1700007J10Rik	1700007J10Rik	0.245926	-0.435655	3.45634	-0.126045	0.899696	NaN	Low	0.282778	0.209074
1700007P06Rik	1700007P06Rik	0.126095	-1.15645	3.53381	-0.327254	0.743476	NaN	Low	0.174091	0.0780995
1700008C04Rik	1700008C04Rik	0	NaN	NaN	NaN	NaN	NaN	Low	NaN	NaN
1700008K24Rik	1700008K24Rik	0	NaN	NaN	NaN	NaN	NaN	Low	NaN	NaN
1700008P02Rik	1700008P02Rik	0	NaN	NaN	NaN	NaN	NaN	Low	NaN	NaN
1700009C05Rik	1700009C05Rik	0	NaN	NaN	NaN	NaN	NaN	Low	NaN	NaN
1700009N14Rik	1700009N14Rik	0	NaN	NaN	NaN	NaN	NaN	Low	NaN	NaN
1700010B08Rik	1700010B08Rik	0	NaN	NaN	NaN	NaN	NaN	Low	NaN	NaN
1700010D01Rik	1700010D01Rik	0	NaN	NaN	NaN	NaN	NaN	Low	NaN	NaN
1700010I02Rik	1700010I02Rik	0	NaN	NaN	NaN	NaN	NaN	Low	NaN	NaN
1700010J16Rik	1700010J16Rik	0	NaN	NaN	NaN	NaN	NaN	Low	NaN	NaN
1700010K23Rik	1700010K23Rik	0	NaN	NaN	NaN	NaN	NaN	Low	NaN	NaN
1700010N08Rik	1700010N08Rik	0	NaN	NaN	NaN	NaN	NaN	Low	NaN	NaN
1700011B04Rik	1700011B04Rik	0	NaN	NaN	NaN	NaN	NaN	Low	NaN	NaN
1700011C11Rik	1700011C11Rik	0	NaN	NaN	NaN	NaN	NaN	Low	NaN	NaN
1700011L22Rik	1700011L22Rik	0.107627	0.286218	3.53381	0.080994	0.935447	NaN	Low	0.0969858	0.118268
1700011M02Rik	1700011M02Rik	0	NaN	NaN	NaN	NaN	NaN	Low	NaN	NaN
1700012A03Rik	1700012A03Rik	0	NaN	NaN	NaN	NaN	NaN	Low	NaN	NaN
1700012B07Rik	1700012B07Rik	0	NaN	NaN	NaN	NaN	NaN	Low	NaN	NaN
1700012B09Rik	1700012B09Rik	0.166701	-1.15645	3.53381	-0.327254	0.743476	NaN	Low	0.230153	0.10325
1700012C14Rik	1700012C14Rik	0	NaN	NaN	NaN	NaN	NaN	Low	NaN	NaN
1700012D16Rik	1700012D16Rik	0	NaN	NaN	NaN	NaN	NaN	Low	NaN	NaN
1700012H19Rik	1700012H19Rik	0	NaN	NaN	NaN	NaN	NaN	Low	NaN	NaN
1700012I11Rik	1700012I11Rik	0	NaN	NaN	NaN	NaN	NaN	Low	NaN	NaN
1700012P22Rik	1700012P22Rik	0	NaN	NaN	NaN	NaN	NaN	Low	NaN	NaN
1700013D24Rik	1700013D24Rik	0	NaN	NaN	NaN	NaN	NaN	Low	NaN	NaN
1700013F07Rik	1700013F07Rik	0.217203	1.02471	3.53109	0.290195	0.771667	NaN	Low	0.143153	0.291252
1700013G24Rik	1700013G24Rik	0	NaN	NaN	NaN	NaN	NaN	Low	NaN	NaN
1700013H16Rik	1700013H16Rik	0	NaN	NaN	NaN	NaN	NaN	Low	NaN	NaN
1700015F17Rik	1700015F17Rik	0	NaN	NaN	NaN	NaN	NaN	Low	NaN	NaN
1700015G11Rik	1700015G11Rik	0	NaN	NaN	NaN	NaN	NaN	Low	NaN	NaN
1700016A09Rik	1700016A09Rik	0.682237	0.541695	1.96747	0.275326	0.783066	NaN	Low	0.555639	0.808834
1700016D06Rik	1700016D06Rik	0	NaN	NaN	NaN	NaN	NaN	Low	NaN	NaN
1700016G22Rik	1700016G22Rik	0	NaN	NaN	NaN	NaN	NaN	Low	NaN	NaN
1700016H13Rik	1700016H13Rik	0.326508	1.60782	3.17362	0.506619	0.612422	NaN	Low	0.161322	0.491694
1700016K05Rik	1700016K05Rik	0	NaN	NaN	NaN	NaN	NaN	Low	NaN	NaN
1700016K19Rik	1700016K19Rik	0.435213	2.02275	2.9392	0.688197	0.491328	NaN	Low	0.1719	0.698527
1700016L04Rik	1700016L04Rik	0.332042	1.62864	3.16094	0.515238	0.606387	NaN	Low	0.16228	0.501804
1700016L21Rik	1700016L21Rik	0	NaN	NaN	NaN	NaN	NaN	Low	NaN	NaN
1700016P04Rik	1700016P04Rik	0	NaN	NaN	NaN	NaN	NaN	Low	NaN	NaN
1700017D01Rik	1700017D01Rik	0	NaN	NaN	NaN	NaN	NaN	Low	NaN	NaN
1700017G19Rik	1700017G19Rik	0	NaN	NaN	NaN	NaN	NaN	Low	NaN	NaN
1700017J07Rik	1700017J07Rik	0	NaN	NaN	NaN	NaN	NaN	Low	NaN	NaN
1700017L05Rik	1700017L05Rik	0	NaN	NaN	NaN	NaN	NaN	Low	NaN	NaN
1700017N19Rik	1700017N19Rik	0	NaN	NaN	NaN	NaN	NaN	Low	NaN	NaN
1700018A04Rik	1700018A04Rik	0	NaN	NaN	NaN	NaN	NaN	Low	NaN	NaN
1700018B08Rik	1700018B08Rik	0	NaN	NaN	NaN	NaN	NaN	Low	NaN	NaN
1700018B24Rik	1700018B24Rik	0	NaN	NaN	NaN	NaN	NaN	Low	NaN	NaN
1700018F24Rik	1700018F24Rik	0	NaN	NaN	NaN	NaN	NaN	Low	NaN	NaN
1700018G05Rik	1700018G05Rik	0.10182	0.286218	3.53381	0.080994	0.935447	NaN	Low	0.0917531	0.111887
1700019A02Rik	1700019A02Rik	0.399575	-2.35892	2.95518	-0.798232	0.424736	NaN	Low	0.668779	0.13037
1700019C18Rik	1700019C18Rik	0	NaN	NaN	NaN	NaN	NaN	Low	NaN	NaN
1700019E08Rik	1700019E08Rik	0	NaN	NaN	NaN	NaN	NaN	Low	NaN	NaN
1700019G24Rik	1700019G24Rik	0	NaN	NaN	NaN	NaN	NaN	Low	NaN	NaN
1700019M22Rik	1700019M22Rik	0	NaN	NaN	NaN	NaN	NaN	Low	NaN	NaN
1700019N19Rik	1700019N19Rik	0.257721	-0.437347	3.40435	-0.128467	0.897779	NaN	Low	0.296488	0.218954
1700019P21Rik	1700019P21Rik	0	NaN	NaN	NaN	NaN	NaN	Low	NaN	NaN
1700020A23Rik	1700020A23Rik	0	NaN	NaN	NaN	NaN	NaN	Low	NaN	NaN
1700020D14Rik	1700020D14Rik	0	NaN	NaN	NaN	NaN	NaN	Low	NaN	NaN
1700020G17Rik	1700020G17Rik	0	NaN	NaN	NaN	NaN	NaN	Low	NaN	NaN
1700020L24Rik	1700020L24Rik	0.365702	0.266551	2.58274	0.103205	0.917801	NaN	Low	0.332015	0.39939
1700020M21Rik	1700020M21Rik	0.155733	-1.15645	3.53381	-0.327254	0.743476	NaN	Low	0.215009	0.0964561
1700020N15Rik	1700020N15Rik	0	NaN	NaN	NaN	NaN	NaN	Low	NaN	NaN
1700020N18Rik	1700020N18Rik	0.10182	0.286218	3.53381	0.080994	0.935447	NaN	Low	0.0917531	0.111887
1700021F02Rik	1700021F02Rik	0	NaN	NaN	NaN	NaN	NaN	Low	NaN	NaN
1700021F07Rik	1700021F07Rik	0	NaN	NaN	NaN	NaN	NaN	Low	NaN	NaN
1700022A21Rik	1700022A21Rik	0	NaN	NaN	NaN	NaN	NaN	Low	NaN	NaN
1700022A22Rik	1700022A22Rik	0	NaN	NaN	NaN	NaN	NaN	Low	NaN	NaN
1700022E09Rik	1700022E09Rik	0	NaN	NaN	NaN	NaN	NaN	Low	NaN	NaN
1700022H01Rik	1700022H01Rik	1.04945	0.605554	1.43764	0.421215	0.673598	NaN	Low	0.832381	1.26652
1700022H16Rik	1700022H16Rik	0	NaN	NaN	NaN	NaN	NaN	Low	NaN	NaN
1700022I11Rik	1700022I11Rik	0	NaN	NaN	NaN	NaN	NaN	Low	NaN	NaN
1700023C21Rik	1700023C21Rik	0	NaN	NaN	NaN	NaN	NaN	Low	NaN	NaN
1700023F02Rik	1700023F02Rik	0	NaN	NaN	NaN	NaN	NaN	Low	NaN	NaN
1700023F06Rik	1700023F06Rik	1.35518	1.87006	1.4165	1.3202	0.186769	NaN	Low	0.582188	2.12817
1700024B18Rik	1700024B18Rik	0	NaN	NaN	NaN	NaN	NaN	Low	NaN	NaN
1700024F13Rik	1700024F13Rik	1.26648	1.7539	1.44409	1.21453	0.224544	NaN	Low	0.579268	1.95369
1700024G13Rik	1700024G13Rik	0	NaN	NaN	NaN	NaN	NaN	Low	NaN	NaN
1700024I08Rik	1700024I08Rik	0	NaN	NaN	NaN	NaN	NaN	Low	NaN	NaN
1700024N05Rik	1700024N05Rik	0	NaN	NaN	NaN	NaN	NaN	Low	NaN	NaN
1700024P04Rik	1700024P04Rik	0	NaN	NaN	NaN	NaN	NaN	Low	NaN	NaN
1700025B11Rik	1700025B11Rik	0	NaN	NaN	NaN	NaN	NaN	Low	NaN	NaN
1700025C18Rik	1700025C18Rik	0	NaN	NaN	NaN	NaN	NaN	Low	NaN	NaN
1700025F22Rik	1700025F22Rik	0	NaN	NaN	NaN	NaN	NaN	Low	NaN	NaN
1700025F24Rik	1700025F24Rik	0	NaN	NaN	NaN	NaN	NaN	Low	NaN	NaN
1700025J12Rik	1700025J12Rik	0	NaN	NaN	NaN	NaN	NaN	Low	NaN	NaN
1700025K24Rik	1700025K24Rik	0	NaN	NaN	NaN	NaN	NaN	Low	NaN	NaN
1700025M24Rik	1700025M24Rik	0	NaN	NaN	NaN	NaN	NaN	Low	NaN	NaN
1700025N23Rik	1700025N23Rik	0.292053	-1.90243	3.26932	-0.581906	0.56063	NaN	Low	0.460837	0.12327
1700026D11Rik	1700026D11Rik	0	NaN	NaN	NaN	NaN	NaN	Low	NaN	NaN
1700026F02Rik	1700026F02Rik	0	NaN	NaN	NaN	NaN	NaN	Low	NaN	NaN
1700026J14Rik	1700026J14Rik	0.766953	-1.40187	1.7568	-0.797971	0.424887	NaN	Low	1.11279	0.42112
1700027A15Rik	1700027A15Rik	0	NaN	NaN	NaN	NaN	NaN	Low	NaN	NaN
1700027F06Rik	1700027F06Rik	0.155733	-1.15645	3.53381	-0.327254	0.743476	NaN	Low	0.215009	0.0964561
1700027F09Rik	1700027F09Rik	0.25219	-1.80337	3.53014	-0.510849	0.609457	NaN	Low	0.392055	0.112326
1700027H10Rik	1700027H10Rik	0	NaN	NaN	NaN	NaN	NaN	Low	NaN	NaN
1700027I24Rik	1700027I24Rik	0	NaN	NaN	NaN	NaN	NaN	Low	NaN	NaN
1700027J07Rik	1700027J07Rik	1.07096	-0.649887	1.47975	-0.439188	0.660525	NaN	Low	1.30818	0.833745
1700028B04Rik	1700028B04Rik	0	NaN	NaN	NaN	NaN	NaN	Low	NaN	NaN
1700028D13Rik	1700028D13Rik	0	NaN	NaN	NaN	NaN	NaN	Low	NaN	NaN
1700028I16Rik	1700028I16Rik	0.871275	-0.0525119	1.6687	-0.0314688	0.974896	NaN	Low	0.88713	0.85542
1700028K03Rik	1700028K03Rik	0.82344	-0.67528	2.02917	-0.332786	0.739296	NaN	Low	1.01271	0.63417
1700028M03Rik	1700028M03Rik	0	NaN	NaN	NaN	NaN	NaN	Low	NaN	NaN
1700028P14Rik	1700028P14Rik	0.341644	0.302206	3.18471	0.0948926	0.9244	NaN	Low	0.305991	0.377296
1700028P15Rik	1700028P15Rik	0	NaN	NaN	NaN	NaN	NaN	Low	NaN	NaN
1700029B22Rik	1700029B22Rik	0	NaN	NaN	NaN	NaN	NaN	Low	NaN	NaN
1700029F12Rik	1700029F12Rik	0	NaN	NaN	NaN	NaN	NaN	Low	NaN	NaN
1700029H14Rik	1700029H14Rik	0.126095	-1.15645	3.53381	-0.327254	0.743476	NaN	Low	0.174091	0.0780995
1700029J03Rik	1700029J03Rik	0	NaN	NaN	NaN	NaN	NaN	Low	NaN	NaN
1700029M20Rik	1700029M20Rik	0	NaN	NaN	NaN	NaN	NaN	Low	NaN	NaN
1700029N11Rik	1700029N11Rik	0.399043	-2.35736	2.95609	-0.797461	0.425184	NaN	Low	0.667773	0.130314
1700029P11Rik	1700029P11Rik	0.10182	0.286218	3.53381	0.080994	0.935447	NaN	Low	0.0917531	0.111887
1700030A11Rik	1700030A11Rik	0	NaN	NaN	NaN	NaN	NaN	Low	NaN	NaN
1700030C14Rik	1700030C14Rik	0	NaN	NaN	NaN	NaN	NaN	Low	NaN	NaN
1700030F04Rik	1700030F04Rik	0	NaN	NaN	NaN	NaN	NaN	Low	NaN	NaN
1700030F18Rik	1700030F18Rik	0	NaN	NaN	NaN	NaN	NaN	Low	NaN	NaN
1700030L20Rik	1700030L20Rik	0	NaN	NaN	NaN	NaN	NaN	Low	NaN	NaN
1700030M09Rik	1700030M09Rik	0	NaN	NaN	NaN	NaN	NaN	Low	NaN	NaN
1700030N03Rik	1700030N03Rik	0	NaN	NaN	NaN	NaN	NaN	Low	NaN	NaN
1700030O20Rik	1700030O20Rik	0.243953	-0.435061	3.46538	-0.125545	0.900092	NaN	Low	0.28046	0.207446
1700031A10Rik	1700031A10Rik	0.376654	0.303976	2.57045	0.118258	0.905864	NaN	Low	0.337119	0.416188
1700031F05Rik	1700031F05Rik	0	NaN	NaN	NaN	NaN	NaN	Low	NaN	NaN
1700031L13Rik	1700031L13Rik	0	NaN	NaN	NaN	NaN	NaN	Low	NaN	NaN
1700031M16Rik	1700031M16Rik	0	NaN	NaN	NaN	NaN	NaN	Low	NaN	NaN
1700031P21Rik	1700031P21Rik	0	NaN	NaN	NaN	NaN	NaN	Low	NaN	NaN
1700034E13Rik	1700034E13Rik	0	NaN	NaN	NaN	NaN	NaN	Low	NaN	NaN
1700034G24Rik	1700034G24Rik	0	NaN	NaN	NaN	NaN	NaN	Low	NaN	NaN
1700034I23Rik	1700034I23Rik	0.821348	-2.44483	2.10536	-1.16124	0.245543	NaN	Low	1.3878	0.254894
1700034J05Rik	1700034J05Rik	0	NaN	NaN	NaN	NaN	NaN	Low	NaN	NaN
1700034K08Rik	1700034K08Rik	0	NaN	NaN	NaN	NaN	NaN	Low	NaN	NaN
1700036G14Rik	1700036G14Rik	0.263225	-0.433075	3.38123	-0.128082	0.898084	NaN	Low	0.302439	0.224011
1700039E22Rik	1700039E22Rik	0	NaN	NaN	NaN	NaN	NaN	Low	NaN	NaN
1700039M10Rik	1700039M10Rik	0	NaN	NaN	NaN	NaN	NaN	Low	NaN	NaN
1700041A01Rik	1700041A01Rik	0	NaN	NaN	NaN	NaN	NaN	Low	NaN	NaN
1700041C23Rik	1700041C23Rik	0	NaN	NaN	NaN	NaN	NaN	Low	NaN	NaN
1700041M19Rik	1700041M19Rik	0	NaN	NaN	NaN	NaN	NaN	Low	NaN	NaN
1700042G07Rik	1700042G07Rik	0	NaN	NaN	NaN	NaN	NaN	Low	NaN	NaN
1700042G15Rik	1700042G15Rik	0	NaN	NaN	NaN	NaN	NaN	Low	NaN	NaN
1700042O10Rik	1700042O10Rik	0.700652	0.571201	1.95976	0.291464	0.770696	NaN	Low	0.563732	0.837571
1700044C05Rik	1700044C05Rik	0	NaN	NaN	NaN	NaN	NaN	Low	NaN	NaN
1700044K03Rik	1700044K03Rik	0	NaN	NaN	NaN	NaN	NaN	Low	NaN	NaN
1700045H11Rik	1700045H11Rik	0.109578	0.286218	3.53381	0.080994	0.935447	NaN	Low	0.0987438	0.120412
1700046C09Rik	1700046C09Rik	0	NaN	NaN	NaN	NaN	NaN	Low	NaN	NaN
1700047A11Rik	1700047A11Rik	0	NaN	NaN	NaN	NaN	NaN	Low	NaN	NaN
1700047E10Rik	1700047E10Rik	0.109578	0.286218	3.53381	0.080994	0.935447	NaN	Low	0.0987438	0.120412
1700047G03Rik	1700047G03Rik	0.111224	0.286218	3.53381	0.080994	0.935447	NaN	Low	0.100227	0.122221
1700047L14Rik	1700047L14Rik	0	NaN	NaN	NaN	NaN	NaN	Low	NaN	NaN
1700047M11Rik	1700047M11Rik	1.14541	0.445735	1.73538	0.256852	0.797293	NaN	Low	0.96986	1.32096
1700048M11Rik	1700048M11Rik	0.489462	-1.57479	2.87786	-0.547208	0.584236	NaN	Low	0.732897	0.246028
1700049E15Rik	1700049E15Rik	0	NaN	NaN	NaN	NaN	NaN	Low	NaN	NaN
1700049E17Rik2	1700049E17Rik2	1.14486	-3.8348	2.3034	-1.66484	0.0959438	NaN	Low	2.13975	0.149959
1700049E22Rik	1700049E22Rik	0	NaN	NaN	NaN	NaN	NaN	Low	NaN	NaN
1700049L16Rik	1700049L16Rik	0	NaN	NaN	NaN	NaN	NaN	Low	NaN	NaN
1700051A21Rik	1700051A21Rik	0.268565	-0.435593	3.35945	-0.129662	0.896834	NaN	Low	0.308803	0.228326
1700052I22Rik	1700052I22Rik	0	NaN	NaN	NaN	NaN	NaN	Low	NaN	NaN
1700054A03Rik	1700054A03Rik	0.509178	-0.438045	2.14647	-0.204077	0.838294	NaN	Low	0.58589	0.432465
1700054K19Rik	1700054K19Rik	0	NaN	NaN	NaN	NaN	NaN	Low	NaN	NaN
1700054M17Rik	1700054M17Rik	0	NaN	NaN	NaN	NaN	NaN	Low	NaN	NaN
1700055C04Rik	1700055C04Rik	0	NaN	NaN	NaN	NaN	NaN	Low	NaN	NaN
1700057G04Rik	1700057G04Rik	0	NaN	NaN	NaN	NaN	NaN	Low	NaN	NaN
1700057H15Rik	1700057H15Rik	0	NaN	NaN	NaN	NaN	NaN	Low	NaN	NaN
1700057H21Rik	1700057H21Rik	0.278022	-0.436365	3.32212	-0.131352	0.895497	NaN	Low	0.31975	0.236293
1700060C16Rik	1700060C16Rik	0.111224	0.286218	3.53381	0.080994	0.935447	NaN	Low	0.100227	0.122221
1700060C20Rik	1700060C20Rik	0.817804	-1.48738	1.95267	-0.761713	0.446231	NaN	Low	1.20561	0.429995
1700061F12Rik	1700061F12Rik	0	NaN	NaN	NaN	NaN	NaN	Low	NaN	NaN
1700061G19Rik	1700061G19Rik	0.155733	-1.15645	3.53381	-0.327254	0.743476	NaN	Low	0.215009	0.0964561
1700061I17Rik	1700061I17Rik	0	NaN	NaN	NaN	NaN	NaN	Low	NaN	NaN
1700061J23Rik	1700061J23Rik	0	NaN	NaN	NaN	NaN	NaN	Low	NaN	NaN
1700061N14Rik	1700061N14Rik	0	NaN	NaN	NaN	NaN	NaN	Low	NaN	NaN
1700063A18Rik	1700063A18Rik	0	NaN	NaN	NaN	NaN	NaN	Low	NaN	NaN
1700063D05Rik	1700063D05Rik	0.407893	-2.38186	2.94087	-0.809917	0.417988	NaN	Low	0.684463	0.131323
1700063H04Rik	1700063H04Rik	0.534632	2.32311	2.28378	1.01722	0.309048	NaN	Low	0.178089	0.891174
1700063O14Rik	1700063O14Rik	0	NaN	NaN	NaN	NaN	NaN	Low	NaN	NaN
1700064J06Rik	1700064J06Rik	0	NaN	NaN	NaN	NaN	NaN	Low	NaN	NaN
1700064M15Rik	1700064M15Rik	0	NaN	NaN	NaN	NaN	NaN	Low	NaN	NaN
1700065D16Rik	1700065D16Rik	0.800991	-2.19494	1.87224	-1.17236	0.241051	NaN	Low	1.31482	0.28716
1700065I16Rik	1700065I16Rik	0	NaN	NaN	NaN	NaN	NaN	Low	NaN	NaN
1700065J11Rik	1700065J11Rik	0	NaN	NaN	NaN	NaN	NaN	Low	NaN	NaN
1700065J18Rik	1700065J18Rik	0	NaN	NaN	NaN	NaN	NaN	Low	NaN	NaN
1700065L07Rik	1700065L07Rik	0.772996	-0.44347	1.74276	-0.254465	0.799137	NaN	Low	0.890875	0.655117
1700065O20Rik	1700065O20Rik	0.557486	1.26766	2.00644	0.6318	0.527518	NaN	Low	0.32719	0.787781
1700066B17Rik	1700066B17Rik	0	NaN	NaN	NaN	NaN	NaN	Low	NaN	NaN
1700066C05Rik	1700066C05Rik	0	NaN	NaN	NaN	NaN	NaN	Low	NaN	NaN
1700066J03Rik	1700066J03Rik	0	NaN	NaN	NaN	NaN	NaN	Low	NaN	NaN
1700066N21Rik	1700066N21Rik	0	NaN	NaN	NaN	NaN	NaN	Low	NaN	NaN
1700066O22Rik	1700066O22Rik	0	NaN	NaN	NaN	NaN	NaN	Low	NaN	NaN
1700067G17Rik	1700067G17Rik	0.566843	-1.78956	2.32028	-0.77127	0.440547	NaN	Low	0.879331	0.254355
1700067P10Rik	1700067P10Rik	0	NaN	NaN	NaN	NaN	NaN	Low	NaN	NaN
1700069L16Rik	1700069L16Rik	0	NaN	NaN	NaN	NaN	NaN	Low	NaN	NaN
1700069P05Rik	1700069P05Rik	0	NaN	NaN	NaN	NaN	NaN	Low	NaN	NaN
1700071K01Rik	1700071K01Rik	0.155733	-1.15645	3.53381	-0.327254	0.743476	NaN	Low	0.215009	0.0964561
1700071M16Rik	1700071M16Rik	0.126095	-1.15645	3.53381	-0.327254	0.743476	NaN	Low	0.174091	0.0780995
1700072B07Rik	1700072B07Rik	0	NaN	NaN	NaN	NaN	NaN	Low	NaN	NaN
1700072I22Rik	1700072I22Rik	0	NaN	NaN	NaN	NaN	NaN	Low	NaN	NaN
1700072O05Rik	1700072O05Rik	0	NaN	NaN	NaN	NaN	NaN	Low	NaN	NaN
1700073E17Rik	1700073E17Rik	0	NaN	NaN	NaN	NaN	NaN	Low	NaN	NaN
1700074H08Rik	1700074H08Rik	0	NaN	NaN	NaN	NaN	NaN	Low	NaN	NaN
1700074P13Rik	1700074P13Rik	0	NaN	NaN	NaN	NaN	NaN	Low	NaN	NaN
1700080E11Rik	1700080E11Rik	0	NaN	NaN	NaN	NaN	NaN	Low	NaN	NaN
1700080N15Rik	1700080N15Rik	0	NaN	NaN	NaN	NaN	NaN	Low	NaN	NaN
1700080O16Rik	1700080O16Rik	0	NaN	NaN	NaN	NaN	NaN	Low	NaN	NaN
1700081H04Rik	1700081H04Rik	0	NaN	NaN	NaN	NaN	NaN	Low	NaN	NaN
1700083H02Rik	1700083H02Rik	0	NaN	NaN	NaN	NaN	NaN	Low	NaN	NaN
1700084D21Rik	1700084D21Rik	0	NaN	NaN	NaN	NaN	NaN	Low	NaN	NaN
1700084F23Rik	1700084F23Rik	0	NaN	NaN	NaN	NaN	NaN	Low	NaN	NaN
1700084J12Rik	1700084J12Rik	0	NaN	NaN	NaN	NaN	NaN	Low	NaN	NaN
1700084M14Rik	1700084M14Rik	0	NaN	NaN	NaN	NaN	NaN	Low	NaN	NaN
1700085C21Rik	1700085C21Rik	0	NaN	NaN	NaN	NaN	NaN	Low	NaN	NaN
1700086L19Rik	1700086L19Rik	0.10182	0.286218	3.53381	0.080994	0.935447	NaN	Low	0.0917531	0.111887
1700092C02Rik	1700092C02Rik	0	NaN	NaN	NaN	NaN	NaN	Low	NaN	NaN
1700092C10Rik	1700092C10Rik	0	NaN	NaN	NaN	NaN	NaN	Low	NaN	NaN
1700092E19Rik	1700092E19Rik	0	NaN	NaN	NaN	NaN	NaN	Low	NaN	NaN
1700092K14Rik	1700092K14Rik	0	NaN	NaN	NaN	NaN	NaN	Low	NaN	NaN
1700092M07Rik	1700092M07Rik	0.499033	-0.40898	2.14996	-0.190227	0.849131	NaN	Low	0.569297	0.428769
1700094J05Rik	1700094J05Rik	0	NaN	NaN	NaN	NaN	NaN	Low	NaN	NaN
1700094M24Rik	1700094M24Rik	0	NaN	NaN	NaN	NaN	NaN	Low	NaN	NaN
1700095A21Rik	1700095A21Rik	0	NaN	NaN	NaN	NaN	NaN	Low	NaN	NaN
1700095B10Rik	1700095B10Rik	0	NaN	NaN	NaN	NaN	NaN	Low	NaN	NaN
1700095J03Rik	1700095J03Rik	0.430267	2.00796	2.07012	0.969971	0.332061	NaN	Low	0.171348	0.689185
1700095J12Rik	1700095J12Rik	0	NaN	NaN	NaN	NaN	NaN	Low	NaN	NaN
1700096J18Rik	1700096J18Rik	0	NaN	NaN	NaN	NaN	NaN	Low	NaN	NaN
1700096P03Rik	1700096P03Rik	0	NaN	NaN	NaN	NaN	NaN	Low	NaN	NaN
1700097N02Rik	1700097N02Rik	0.453097	0.882657	2.44619	0.360829	0.718227	NaN	Low	0.31866	0.587535
1700099I09Rik	1700099I09Rik	0.136328	-1.15645	3.53381	-0.327254	0.743476	NaN	Low	0.188219	0.0844376
1700100I10Rik	1700100I10Rik	0	NaN	NaN	NaN	NaN	NaN	Low	NaN	NaN
1700100L14Rik	1700100L14Rik	0	NaN	NaN	NaN	NaN	NaN	Low	NaN	NaN
1700101O22Rik	1700101O22Rik	0	NaN	NaN	NaN	NaN	NaN	Low	NaN	NaN
1700104L18Rik	1700104L18Rik	0	NaN	NaN	NaN	NaN	NaN	Low	NaN	NaN
1700105P06Rik	1700105P06Rik	0.960185	0.302754	1.49237	0.202868	0.839239	NaN	Low	0.859804	1.06057
1700108J01Rik	1700108J01Rik	0	NaN	NaN	NaN	NaN	NaN	Low	NaN	NaN
1700109G14Rik	1700109G14Rik	0	NaN	NaN	NaN	NaN	NaN	Low	NaN	NaN
1700109G15Rik	1700109G15Rik	0	NaN	NaN	NaN	NaN	NaN	Low	NaN	NaN
1700109I08Rik	1700109I08Rik	0	NaN	NaN	NaN	NaN	NaN	Low	NaN	NaN
1700109K24Rik	1700109K24Rik	0	NaN	NaN	NaN	NaN	NaN	Low	NaN	NaN
1700110I01Rik	1700110I01Rik	0	NaN	NaN	NaN	NaN	NaN	Low	NaN	NaN
1700110I07Rik	1700110I07Rik	0	NaN	NaN	NaN	NaN	NaN	Low	NaN	NaN
1700110K17Rik	1700110K17Rik	0.215254	1.01989	3.53128	0.288815	0.772723	NaN	Low	0.142187	0.288321
1700111N16Rik	1700111N16Rik	0	NaN	NaN	NaN	NaN	NaN	Low	NaN	NaN
1700112H15Rik	1700112H15Rik	0	NaN	NaN	NaN	NaN	NaN	Low	NaN	NaN
1700112J05Rik	1700112J05Rik	0	NaN	NaN	NaN	NaN	NaN	Low	NaN	NaN
1700113H08Rik	1700113H08Rik	0.109578	0.286218	3.53381	0.080994	0.935447	NaN	Low	0.0987438	0.120412
1700116B05Rik	1700116B05Rik	0.136328	-1.15645	3.53381	-0.327254	0.743476	NaN	Low	0.188219	0.0844376
1700120E14Rik	1700120E14Rik	0	NaN	NaN	NaN	NaN	NaN	Low	NaN	NaN
1700120G07Rik	1700120G07Rik	0	NaN	NaN	NaN	NaN	NaN	Low	NaN	NaN
1700120K04Rik	1700120K04Rik	1.36571	1.15111	1.38968	0.828323	0.407487	NaN	Low	0.848044	1.88337
1700121L16Rik	1700121L16Rik	0	NaN	NaN	NaN	NaN	NaN	Low	NaN	NaN
1700121N20Rik	1700121N20Rik	0	NaN	NaN	NaN	NaN	NaN	Low	NaN	NaN
1700122C19Rik	1700122C19Rik	0	NaN	NaN	NaN	NaN	NaN	Low	NaN	NaN
1700122H20Rik	1700122H20Rik	0	NaN	NaN	NaN	NaN	NaN	Low	NaN	NaN
1700122O11Rik	1700122O11Rik	0	NaN	NaN	NaN	NaN	NaN	Low	NaN	NaN
1700123J17Rik	1700123J17Rik	0	NaN	NaN	NaN	NaN	NaN	Low	NaN	NaN
1700123K08Rik	1700123K08Rik	0	NaN	NaN	NaN	NaN	NaN	Low	NaN	NaN
1700123L14Rik	1700123L14Rik	0.5785	1.26651	2.2783	0.555901	0.578279	NaN	Low	0.339716	0.817284
1700123O12Rik	1700123O12Rik	0	NaN	NaN	NaN	NaN	NaN	Low	NaN	NaN
1700123O21Rik	1700123O21Rik	0.10182	0.286218	3.53381	0.080994	0.935447	NaN	Low	0.0917531	0.111887
1700124L16Rik	1700124L16Rik	0.53623	2.32664	2.23752	1.03983	0.29842	NaN	Low	0.178258	0.894203
1700125G02Rik	1700125G02Rik	0	NaN	NaN	NaN	NaN	NaN	Low	NaN	NaN
1700125G22Rik	1700125G22Rik	0.109578	0.286218	3.53381	0.080994	0.935447	NaN	Low	0.0987438	0.120412
1700125H03Rik	1700125H03Rik	0	NaN	NaN	NaN	NaN	NaN	Low	NaN	NaN
1700125H20Rik	1700125H20Rik	0.398675	-2.35628	2.95672	-0.796923	0.425495	NaN	Low	0.667073	0.130276
1700126H18Rik	1700126H18Rik	0	NaN	NaN	NaN	NaN	NaN	Low	NaN	NaN
1700128A07Rik	1700128A07Rik	0	NaN	NaN	NaN	NaN	NaN	Low	NaN	NaN
1700128F08Rik	1700128F08Rik	0	NaN	NaN	NaN	NaN	NaN	Low	NaN	NaN
1700129C05Rik	1700129C05Rik	0	NaN	NaN	NaN	NaN	NaN	Low	NaN	NaN
1810007C17Rik	1810007C17Rik	0	NaN	NaN	NaN	NaN	NaN	Low	NaN	NaN
1810007D17Rik	1810007D17Rik	0	NaN	NaN	NaN	NaN	NaN	Low	NaN	NaN
1810008I18Rik	1810008I18Rik	0.10182	0.286218	3.53381	0.080994	0.935447	NaN	Low	0.0917531	0.111887
1810009J06Rik	1810009J06Rik	0.109578	0.286218	3.53381	0.080994	0.935447	NaN	Low	0.0987438	0.120412
1810013A23Rik	1810013A23Rik	0.339679	0.252343	3.18708	0.079177	0.936892	NaN	Low	0.310047	0.36931
1810018F18Rik	1810018F18Rik	0	NaN	NaN	NaN	NaN	NaN	Low	NaN	NaN
1810046K07Rik	1810046K07Rik	0	NaN	NaN	NaN	NaN	NaN	Low	NaN	NaN
1810053B23Rik	1810053B23Rik	0	NaN	NaN	NaN	NaN	NaN	Low	NaN	NaN
1810065E05Rik	1810065E05Rik	0	NaN	NaN	NaN	NaN	NaN	Low	NaN	NaN
2010009K17Rik	2010009K17Rik	0.209455	0.994132	3.53214	0.281453	0.778363	NaN	Low	0.140015	0.278894
2010010A06Rik	2010010A06Rik	0.292752	-1.85874	3.25985	-0.570191	0.568548	NaN	Low	0.45896	0.126543
2010106C02Rik	2010106C02Rik	0	NaN	NaN	NaN	NaN	NaN	Low	NaN	NaN
2010106E10Rik	2010106E10Rik	0	NaN	NaN	NaN	NaN	NaN	Low	NaN	NaN
2010109I03Rik	2010109I03Rik	1.24493	1.72646	1.55366	1.11122	0.266475	NaN	Low	0.577811	1.91206
2010310C07Rik	2010310C07Rik	0.107627	0.286218	3.53381	0.080994	0.935447	NaN	Low	0.0969858	0.118268
2210010C04Rik	2210010C04Rik	0	NaN	NaN	NaN	NaN	NaN	Low	NaN	NaN
2210404E10Rik	2210404E10Rik	1.37447	-1.11139	1.48463	-0.748595	0.454101	NaN	Low	1.87917	0.86977
2210407C18Rik	2210407C18Rik	0	NaN	NaN	NaN	NaN	NaN	Low	NaN	NaN
2210409D07Rik	2210409D07Rik	0	NaN	NaN	NaN	NaN	NaN	Low	NaN	NaN
2210409E12Rik	2210409E12Rik	1.25691	0.708211	1.75943	0.402522	0.6873	NaN	Low	0.954456	1.55937
2210414B05Rik	2210414B05Rik	0	NaN	NaN	NaN	NaN	NaN	Low	NaN	NaN
2210417A02Rik	2210417A02Rik	0	NaN	NaN	NaN	NaN	NaN	Low	NaN	NaN
2210420H20Rik	2210420H20Rik	0	NaN	NaN	NaN	NaN	NaN	Low	NaN	NaN
2300002M23Rik	2300002M23Rik	0.466101	0.892115	2.43034	0.367074	0.713564	NaN	Low	0.326413	0.605789
2300003K06Rik	2300003K06Rik	0	NaN	NaN	NaN	NaN	NaN	Low	NaN	NaN
2310001K24Rik	2310001K24Rik	0.429022	-2.4426	2.40847	-1.01417	0.310502	NaN	Low	0.72473	0.133315
2310002D06Rik	2310002D06Rik	0.219156	1.03513	3.53053	0.293194	0.769374	NaN	Low	0.143742	0.29457
2310002F09Rik	2310002F09Rik	0.837611	2.97526	2.04559	1.45448	0.145814	NaN	Low	0.188992	1.48623
2310002L09Rik	2310002L09Rik	0	NaN	NaN	NaN	NaN	NaN	Low	NaN	NaN
2310003N18Rik	2310003N18Rik	0	NaN	NaN	NaN	NaN	NaN	Low	NaN	NaN
2310005A03Rik	2310005A03Rik	0.993387	-0.405289	1.47307	-0.275132	0.783215	NaN	Low	1.13201	0.854764
2310005E17Rik	2310005E17Rik	0	NaN	NaN	NaN	NaN	NaN	Low	NaN	NaN
2310015D24Rik	2310015D24Rik	0.166701	-1.15645	3.53381	-0.327254	0.743476	NaN	Low	0.230153	0.10325
2310016D03Rik	2310016D03Rik	0	NaN	NaN	NaN	NaN	NaN	Low	NaN	NaN
2310020H05Rik	2310020H05Rik	0	NaN	NaN	NaN	NaN	NaN	Low	NaN	NaN
2310030A07Rik	2310030A07Rik	0.155733	-1.15645	3.53381	-0.327254	0.743476	NaN	Low	0.215009	0.0964561
2310034C09Rik	2310034C09Rik	0	NaN	NaN	NaN	NaN	NaN	Low	NaN	NaN
2310034O05Rik	2310034O05Rik	0	NaN	NaN	NaN	NaN	NaN	Low	NaN	NaN
2310039L15Rik	2310039L15Rik	0	NaN	NaN	NaN	NaN	NaN	Low	NaN	NaN
2310043O21Rik	2310043O21Rik	0.215254	1.01989	3.53128	0.288815	0.772723	NaN	Low	0.142187	0.288321
2310050C09Rik	2310050C09Rik	0	NaN	NaN	NaN	NaN	NaN	Low	NaN	NaN
2310057J18Rik	2310057J18Rik	0	NaN	NaN	NaN	NaN	NaN	Low	NaN	NaN
2310057N15Rik	2310057N15Rik	0	NaN	NaN	NaN	NaN	NaN	Low	NaN	NaN
2310061N02Rik	2310061N02Rik	0	NaN	NaN	NaN	NaN	NaN	Low	NaN	NaN
2310065F04Rik	2310065F04Rik	0	NaN	NaN	NaN	NaN	NaN	Low	NaN	NaN
2310069B03Rik	2310069B03Rik	0.932301	-2.68008	1.77601	-1.50905	0.131287	NaN	Low	1.61293	0.25167
2310069G16Rik	2310069G16Rik	1.17002	0.237896	1.49637	0.158982	0.873683	NaN	Low	1.07377	1.26627
2310075C17Rik	2310075C17Rik	0	NaN	NaN	NaN	NaN	NaN	Low	NaN	NaN
2310079G19Rik	2310079G19Rik	0	NaN	NaN	NaN	NaN	NaN	Low	NaN	NaN
2400006E01Rik	2400006E01Rik	0.372017	-1.12032	2.56625	-0.43656	0.66243	NaN	Low	0.509615	0.234418
2410004I01Rik	2410004I01Rik	0.431711	2.01194	2.39694	0.839377	0.401258	NaN	Low	0.171544	0.691878
2410004P03Rik	2410004P03Rik	1.23386	1.74831	1.45072	1.20513	0.228155	NaN	Low	0.566036	1.90168
2410012E07Rik	2410012E07Rik	0	NaN	NaN	NaN	NaN	NaN	Low	NaN	NaN
2410017I17Rik	2410017I17Rik	0	NaN	NaN	NaN	NaN	NaN	Low	NaN	NaN
2410021H03Rik	2410021H03Rik	0	NaN	NaN	NaN	NaN	NaN	Low	NaN	NaN
2410124H12Rik	2410124H12Rik	0.107627	0.286218	3.53381	0.080994	0.935447	NaN	Low	0.0969858	0.118268
2410137M14Rik	2410137M14Rik	0	NaN	NaN	NaN	NaN	NaN	Low	NaN	NaN
2410141K09Rik	2410141K09Rik	0	NaN	NaN	NaN	NaN	NaN	Low	NaN	NaN
2610024D14Rik	2610024D14Rik	1.06589	-1.16649	1.47532	-0.790667	0.429138	NaN	Low	1.47477	0.657017
2610028E06Rik	2610028E06Rik	0.320577	1.58499	3.18759	0.497236	0.619022	NaN	Low	0.160287	0.480868
2610028H24Rik	2610028H24Rik	0.960893	0.30156	1.41556	0.213033	0.831301	NaN	Low	0.860831	1.06095
2610035F20Rik	2610035F20Rik	0	NaN	NaN	NaN	NaN	NaN	Low	NaN	NaN
2610037D02Rik	2610037D02Rik	0.109578	0.286218	3.53381	0.080994	0.935447	NaN	Low	0.0987438	0.120412
2610206C17Rik	2610206C17Rik	0.948621	-1.74642	1.67742	-1.04114	0.297812	NaN	Low	1.46162	0.435621
2610316D01Rik	2610316D01Rik	0	NaN	NaN	NaN	NaN	NaN	Low	NaN	NaN
2610318N02Rik	2610318N02Rik	0.675929	1.56777	2.20555	0.71083	0.47719	NaN	Low	0.340994	1.01086
2700069I18Rik	2700069I18Rik	0	NaN	NaN	NaN	NaN	NaN	Low	NaN	NaN
2700089I24Rik	2700089I24Rik	0	NaN	NaN	NaN	NaN	NaN	Low	NaN	NaN
2810049E08Rik	2810049E08Rik	0.793251	-1.41481	1.95727	-0.722849	0.469773	NaN	Low	1.15377	0.432732
2810404M03Rik	2810404M03Rik	0	NaN	NaN	NaN	NaN	NaN	Low	NaN	NaN
2810405F15Rik	2810405F15Rik	0.915833	2.08969	1.5845	1.31883	0.187226	NaN	Low	0.348454	1.48321
2810442N19Rik	2810442N19Rik	0.20364	0.977717	3.53259	0.276771	0.781956	NaN	Low	0.137162	0.270119
2810471M01Rik	2810471M01Rik	0	NaN	NaN	NaN	NaN	NaN	Low	NaN	NaN
2900040C04Rik	2900040C04Rik	0	NaN	NaN	NaN	NaN	NaN	Low	NaN	NaN
2900052N01Rik	2900052N01Rik	0.996395	-2.80055	2.10403	-1.33104	0.183176	NaN	Low	1.74266	0.250129
2900055J20Rik	2900055J20Rik	0	NaN	NaN	NaN	NaN	NaN	Low	NaN	NaN
2900057B20Rik	2900057B20Rik	0.10182	0.286218	3.53381	0.080994	0.935447	NaN	Low	0.0917531	0.111887
2900060B14Rik	2900060B14Rik	0.37758	0.281888	2.56214	0.11002	0.912393	NaN	Low	0.34081	0.414351
2900079G21Rik	2900079G21Rik	0.107627	0.286218	3.53381	0.080994	0.935447	NaN	Low	0.0969858	0.118268
2900092C05Rik	2900092C05Rik	0	NaN	NaN	NaN	NaN	NaN	Low	NaN	NaN
3100003L05Rik	3100003L05Rik	0.10182	0.286218	3.53381	0.080994	0.935447	NaN	Low	0.0917531	0.111887
3110009F21Rik	3110009F21Rik	0.272657	-1.86841	3.52701	-0.529741	0.596291	NaN	Low	0.428074	0.117239
3110015C05Rik	3110015C05Rik	0	NaN	NaN	NaN	NaN	NaN	Low	NaN	NaN
3110039M20Rik	3110039M20Rik	0	NaN	NaN	NaN	NaN	NaN	Low	NaN	NaN
3110082J24Rik	3110082J24Rik	0	NaN	NaN	NaN	NaN	NaN	Low	NaN	NaN
3200001D21Rik	3200001D21Rik	0	NaN	NaN	NaN	NaN	NaN	Low	NaN	NaN
3300002P13Rik	3300002P13Rik	0	NaN	NaN	NaN	NaN	NaN	Low	NaN	NaN
3425401B19Rik	3425401B19Rik	0.514781	-0.405409	2.43369	-0.166582	0.867699	NaN	Low	0.586637	0.442924
3632454L22Rik	3632454L22Rik	0	NaN	NaN	NaN	NaN	NaN	Low	NaN	NaN
3830417A13Rik	3830417A13Rik	0	NaN	NaN	NaN	NaN	NaN	Low	NaN	NaN
3830432H09Rik	3830432H09Rik	1.37143	-1.69272	1.38556	-1.22169	0.221826	NaN	Low	2.09484	0.648023
4732414G09Rik	4732414G09Rik	0.136328	-1.15645	3.53381	-0.327254	0.743476	NaN	Low	0.188219	0.0844376
4732490B19Rik	4732490B19Rik	0.988356	2.24885	1.86668	1.20473	0.228306	NaN	Low	0.343594	1.63312
4831407H17Rik	4831407H17Rik	0.107627	0.286218	3.53381	0.080994	0.935447	NaN	Low	0.0969858	0.118268
4833412C05Rik	4833412C05Rik	0.316904	1.57078	3.1965	0.491407	0.623139	NaN	Low	0.159623	0.474185
4833415N18Rik	4833415N18Rik	0.235625	-0.432973	3.50474	-0.123539	0.90168	NaN	Low	0.270719	0.200531
4833422M21Rik	4833422M21Rik	0.220803	1.03485	3.53052	0.293116	0.769434	NaN	Low	0.144841	0.296765
4833423E24Rik	4833423E24Rik	0.23558	-0.430864	3.50496	-0.12293	0.902163	NaN	Low	0.270499	0.200661
4833427F10Rik	4833427F10Rik	0	NaN	NaN	NaN	NaN	NaN	Low	NaN	NaN
4833427G06Rik	4833427G06Rik	0.217205	1.02435	3.53106	0.290096	0.771743	NaN	Low	0.143179	0.291231
4833428L15Rik	4833428L15Rik	0.642371	2.58757	2.20797	1.17192	0.241228	NaN	Low	0.183251	1.10149
4921501E09Rik	4921501E09Rik	0	NaN	NaN	NaN	NaN	NaN	Low	NaN	NaN
4921504E06Rik	4921504E06Rik	0.219156	1.03513	3.53053	0.293194	0.769374	NaN	Low	0.143742	0.29457
4921507G05Rik	4921507G05Rik	0.345725	0.276051	2.62105	0.105321	0.916121	NaN	Low	0.31275	0.378701
4921508D12Rik	4921508D12Rik	0	NaN	NaN	NaN	NaN	NaN	Low	NaN	NaN
4921509C19Rik	4921509C19Rik	0.111224	0.286218	3.53381	0.080994	0.935447	NaN	Low	0.100227	0.122221
4921509O07Rik	4921509O07Rik	0.426063	1.99577	2.90968	0.685908	0.492771	NaN	Low	0.170825	0.6813
4921511C10Rik	4921511C10Rik	0	NaN	NaN	NaN	NaN	NaN	Low	NaN	NaN
4921511C20Rik	4921511C20Rik	0	NaN	NaN	NaN	NaN	NaN	Low	NaN	NaN
4921511I17Rik	4921511I17Rik	0	NaN	NaN	NaN	NaN	NaN	Low	NaN	NaN
4921511M17Rik	4921511M17Rik	0	NaN	NaN	NaN	NaN	NaN	Low	NaN	NaN
4921513H07Rik	4921513H07Rik	0	NaN	NaN	NaN	NaN	NaN	Low	NaN	NaN
4921513I03Rik	4921513I03Rik	0	NaN	NaN	NaN	NaN	NaN	Low	NaN	NaN
4921515E04Rik	4921515E04Rik	0	NaN	NaN	NaN	NaN	NaN	Low	NaN	NaN
4921517D22Rik	4921517D22Rik	0	NaN	NaN	NaN	NaN	NaN	Low	NaN	NaN
4921518K17Rik	4921518K17Rik	0	NaN	NaN	NaN	NaN	NaN	Low	NaN	NaN
4921524L21Rik	4921524L21Rik	0	NaN	NaN	NaN	NaN	NaN	Low	NaN	NaN
4921525O09Rik	4921525O09Rik	0	NaN	NaN	NaN	NaN	NaN	Low	NaN	NaN
4921529L05Rik	4921529L05Rik	0	NaN	NaN	NaN	NaN	NaN	Low	NaN	NaN
4921530L21Rik	4921530L21Rik	0	NaN	NaN	NaN	NaN	NaN	Low	NaN	NaN
4921531P14Rik	4921531P14Rik	0	NaN	NaN	NaN	NaN	NaN	Low	NaN	NaN
4921533I20Rik	4921533I20Rik	0	NaN	NaN	NaN	NaN	NaN	Low	NaN	NaN
4921534H16Rik	4921534H16Rik	0	NaN	NaN	NaN	NaN	NaN	Low	NaN	NaN
4921539E11Rik	4921539E11Rik	0	NaN	NaN	NaN	NaN	NaN	Low	NaN	NaN
4922502B01Rik	4922502B01Rik	0	NaN	NaN	NaN	NaN	NaN	Low	NaN	NaN
4922502D21Rik	4922502D21Rik	0	NaN	NaN	NaN	NaN	NaN	Low	NaN	NaN
4922502H24Rik	4922502H24Rik	0	NaN	NaN	NaN	NaN	NaN	Low	NaN	NaN
4922502N22Rik	4922502N22Rik	0	NaN	NaN	NaN	NaN	NaN	Low	NaN	NaN
4930401C15Rik	4930401C15Rik	0	NaN	NaN	NaN	NaN	NaN	Low	NaN	NaN
4930401O10Rik	4930401O10Rik	0	NaN	NaN	NaN	NaN	NaN	Low	NaN	NaN
4930401O12Rik	4930401O12Rik	0	NaN	NaN	NaN	NaN	NaN	Low	NaN	NaN
4930402F06Rik	4930402F06Rik	0	NaN	NaN	NaN	NaN	NaN	Low	NaN	NaN
4930402F11Rik	4930402F11Rik	0	NaN	NaN	NaN	NaN	NaN	Low	NaN	NaN
4930402K13Rik	4930402K13Rik	0	NaN	NaN	NaN	NaN	NaN	Low	NaN	NaN
4930404A05Rik	4930404A05Rik	0	NaN	NaN	NaN	NaN	NaN	Low	NaN	NaN
4930404I05Rik	4930404I05Rik	0.3208	1.58583	3.18706	0.497584	0.618777	NaN	Low	0.160327	0.481272
4930404N11Rik	4930404N11Rik	0.59598	0.153032	2.05052	0.0746306	0.940509	NaN	Low	0.564401	0.627559
4930405A10Rik	4930405A10Rik	0	NaN	NaN	NaN	NaN	NaN	Low	NaN	NaN
4930405D11Rik	4930405D11Rik	0	NaN	NaN	NaN	NaN	NaN	Low	NaN	NaN
4930405L22Rik	4930405L22Rik	0	NaN	NaN	NaN	NaN	NaN	Low	NaN	NaN
4930405O22Rik	4930405O22Rik	0.478119	0.874784	2.09889	0.416785	0.676836	NaN	Low	0.337448	0.618791
4930406D18Rik	4930406D18Rik	0	NaN	NaN	NaN	NaN	NaN	Low	NaN	NaN
4930407G08Rik	4930407G08Rik	1.16554	-0.792892	1.54902	-0.511867	0.608744	NaN	Low	1.478	0.853079
4930407I10Rik	4930407I10Rik	0	NaN	NaN	NaN	NaN	NaN	Low	NaN	NaN
4930407I19Rik	4930407I19Rik	0	NaN	NaN	NaN	NaN	NaN	Low	NaN	NaN
4930412B13Rik	4930412B13Rik	0	NaN	NaN	NaN	NaN	NaN	Low	NaN	NaN
4930413E15Rik	4930413E15Rik	0	NaN	NaN	NaN	NaN	NaN	Low	NaN	NaN
4930413F20Rik	4930413F20Rik	0.524196	-0.443043	2.13745	-0.207276	0.835794	NaN	Low	0.604058	0.444334
4930413G21Rik	4930413G21Rik	0.679669	-2.1628	1.92906	-1.12116	0.262218	NaN	Low	1.11119	0.248153
4930413M19Rik	4930413M19Rik	0	NaN	NaN	NaN	NaN	NaN	Low	NaN	NaN
4930414N06Rik	4930414N06Rik	0	NaN	NaN	NaN	NaN	NaN	Low	NaN	NaN
4930415L06Rik	4930415L06Rik	0	NaN	NaN	NaN	NaN	NaN	Low	NaN	NaN
4930417O13Rik	4930417O13Rik	0.333403	-1.99128	3.52107	-0.565532	0.571712	NaN	Low	0.532798	0.134007
4930417O22Rik	4930417O22Rik	0	NaN	NaN	NaN	NaN	NaN	Low	NaN	NaN
4930419G24Rik	4930419G24Rik	0	NaN	NaN	NaN	NaN	NaN	Low	NaN	NaN
4930422M22Rik	4930422M22Rik	0	NaN	NaN	NaN	NaN	NaN	Low	NaN	NaN
4930423M02Rik	4930423M02Rik	0	NaN	NaN	NaN	NaN	NaN	Low	NaN	NaN
4930425K10Rik	4930425K10Rik	0	NaN	NaN	NaN	NaN	NaN	Low	NaN	NaN
4930425L21Rik	4930425L21Rik	0	NaN	NaN	NaN	NaN	NaN	Low	NaN	NaN
4930425O10Rik	4930425O10Rik	0.166701	-1.15645	3.53381	-0.327254	0.743476	NaN	Low	0.230153	0.10325
4930428D20Rik	4930428D20Rik	0	NaN	NaN	NaN	NaN	NaN	Low	NaN	NaN
4930428E07Rik	4930428E07Rik	0	NaN	NaN	NaN	NaN	NaN	Low	NaN	NaN
4930428G15Rik	4930428G15Rik	0.383708	0.303024	2.55592	0.118558	0.905626	NaN	Low	0.343558	0.423857
4930428O21Rik	4930428O21Rik	0	NaN	NaN	NaN	NaN	NaN	Low	NaN	NaN
4930429D17Rik	4930429D17Rik	0	NaN	NaN	NaN	NaN	NaN	Low	NaN	NaN
4930429F11Rik	4930429F11Rik	0	NaN	NaN	NaN	NaN	NaN	Low	NaN	NaN
4930429H19Rik	4930429H19Rik	0	NaN	NaN	NaN	NaN	NaN	Low	NaN	NaN
4930430A15Rik	4930430A15Rik	0	NaN	NaN	NaN	NaN	NaN	Low	NaN	NaN
4930430F21Rik	4930430F21Rik	0	NaN	NaN	NaN	NaN	NaN	Low	NaN	NaN
4930430J02Rik	4930430J02Rik	0	NaN	NaN	NaN	NaN	NaN	Low	NaN	NaN
4930431F12Rik	4930431F12Rik	0.669688	1.62463	1.91169	0.849839	0.395414	NaN	Low	0.327988	1.01139
4930431P03Rik	4930431P03Rik	1.08842	0.576502	1.43496	0.401755	0.687864	NaN	Low	0.873804	1.30304
4930431P22Rik	4930431P22Rik	0.107627	0.286218	3.53381	0.080994	0.935447	NaN	Low	0.0969858	0.118268
4930432J09Rik	4930432J09Rik	0.70983	-0.33393	1.75528	-0.190243	0.849118	NaN	Low	0.791614	0.628045
4930432L08Rik	4930432L08Rik	0	NaN	NaN	NaN	NaN	NaN	Low	NaN	NaN
4930432M17Rik	4930432M17Rik	0	NaN	NaN	NaN	NaN	NaN	Low	NaN	NaN
4930432O09Rik	4930432O09Rik	0	NaN	NaN	NaN	NaN	NaN	Low	NaN	NaN
4930433B08Rik	4930433B08Rik	0	NaN	NaN	NaN	NaN	NaN	Low	NaN	NaN
4930433I11Rik	4930433I11Rik	0	NaN	NaN	NaN	NaN	NaN	Low	NaN	NaN
4930434J06Rik	4930434J06Rik	0	NaN	NaN	NaN	NaN	NaN	Low	NaN	NaN
4930435E12Rik	4930435E12Rik	0	NaN	NaN	NaN	NaN	NaN	Low	NaN	NaN
4930435F18Rik	4930435F18Rik	0	NaN	NaN	NaN	NaN	NaN	Low	NaN	NaN
4930438E09Rik	4930438E09Rik	0	NaN	NaN	NaN	NaN	NaN	Low	NaN	NaN
4930440C22Rik	4930440C22Rik	0	NaN	NaN	NaN	NaN	NaN	Low	NaN	NaN
4930440I19Rik	4930440I19Rik	0	NaN	NaN	NaN	NaN	NaN	Low	NaN	NaN
4930441H08Rik	4930441H08Rik	0	NaN	NaN	NaN	NaN	NaN	Low	NaN	NaN
4930441J16Rik	4930441J16Rik	0	NaN	NaN	NaN	NaN	NaN	Low	NaN	NaN
4930442J19Rik	4930442J19Rik	0	NaN	NaN	NaN	NaN	NaN	Low	NaN	NaN
4930442L01Rik	4930442L01Rik	0	NaN	NaN	NaN	NaN	NaN	Low	NaN	NaN
4930444F02Rik	4930444F02Rik	0	NaN	NaN	NaN	NaN	NaN	Low	NaN	NaN
4930444G20Rik	4930444G20Rik	0	NaN	NaN	NaN	NaN	NaN	Low	NaN	NaN
4930444M15Rik	4930444M15Rik	0	NaN	NaN	NaN	NaN	NaN	Low	NaN	NaN
4930445N18Rik	4930445N18Rik	0	NaN	NaN	NaN	NaN	NaN	Low	NaN	NaN
4930447A16Rik	4930447A16Rik	0	NaN	NaN	NaN	NaN	NaN	Low	NaN	NaN
4930447C04Rik	4930447C04Rik	0.10182	0.286218	3.53381	0.080994	0.935447	NaN	Low	0.0917531	0.111887
4930447F24Rik	4930447F24Rik	0.166701	-1.15645	3.53381	-0.327254	0.743476	NaN	Low	0.230153	0.10325
4930447J18Rik	4930447J18Rik	0	NaN	NaN	NaN	NaN	NaN	Low	NaN	NaN
4930447M23Rik	4930447M23Rik	0.88826	2.11169	1.83042	1.15366	0.248638	NaN	Low	0.33381	1.44271
4930447N08Rik	4930447N08Rik	0.107627	0.286218	3.53381	0.080994	0.935447	NaN	Low	0.0969858	0.118268
4930448C13Rik	4930448C13Rik	0	NaN	NaN	NaN	NaN	NaN	Low	NaN	NaN
4930448F12Rik	4930448F12Rik	0	NaN	NaN	NaN	NaN	NaN	Low	NaN	NaN
4930448H16Rik	4930448H16Rik	0	NaN	NaN	NaN	NaN	NaN	Low	NaN	NaN
4930448I06Rik	4930448I06Rik	0	NaN	NaN	NaN	NaN	NaN	Low	NaN	NaN
4930448I18Rik	4930448I18Rik	0	NaN	NaN	NaN	NaN	NaN	Low	NaN	NaN
4930448K20Rik	4930448K20Rik	0.838071	-1.50587	1.95021	-0.772158	0.440021	NaN	Low	1.23964	0.436501
4930449E01Rik	4930449E01Rik	0.10182	0.286218	3.53381	0.080994	0.935447	NaN	Low	0.0917531	0.111887
4930449E18Rik	4930449E18Rik	0.109578	0.286218	3.53381	0.080994	0.935447	NaN	Low	0.0987438	0.120412
4930449I24Rik	4930449I24Rik	0.370375	0.258456	3.10459	0.0832495	0.933653	NaN	Low	0.337287	0.403462
4930451I11Rik	4930451I11Rik	0	NaN	NaN	NaN	NaN	NaN	Low	NaN	NaN
4930452A19Rik	4930452A19Rik	0	NaN	NaN	NaN	NaN	NaN	Low	NaN	NaN
4930452G13Rik	4930452G13Rik	0	NaN	NaN	NaN	NaN	NaN	Low	NaN	NaN
4930452N14Rik	4930452N14Rik	0	NaN	NaN	NaN	NaN	NaN	Low	NaN	NaN
4930453H23Rik	4930453H23Rik	0.155733	-1.15645	3.53381	-0.327254	0.743476	NaN	Low	0.215009	0.0964561
4930453L07Rik	4930453L07Rik	0.873976	0.845432	1.90692	0.44335	0.657513	NaN	Low	0.624982	1.12297
4930455B14Rik	4930455B14Rik	0	NaN	NaN	NaN	NaN	NaN	Low	NaN	NaN
4930455C13Rik	4930455C13Rik	0.126095	-1.15645	3.53381	-0.327254	0.743476	NaN	Low	0.174091	0.0780995
4930455D15Rik	4930455D15Rik	0	NaN	NaN	NaN	NaN	NaN	Low	NaN	NaN
4930455F16Rik	4930455F16Rik	0	NaN	NaN	NaN	NaN	NaN	Low	NaN	NaN
4930455H04Rik	4930455H04Rik	0.683805	-2.13907	1.92581	-1.11074	0.26668	NaN	Low	1.11457	0.253037
4930455J16Rik	4930455J16Rik	0	NaN	NaN	NaN	NaN	NaN	Low	NaN	NaN
4930456L15Rik	4930456L15Rik	0	NaN	NaN	NaN	NaN	NaN	Low	NaN	NaN
4930459C07Rik	4930459C07Rik	0.266801	-0.432572	3.36658	-0.12849	0.897761	NaN	Low	0.306503	0.2271
4930459L07Rik	4930459L07Rik	0	NaN	NaN	NaN	NaN	NaN	Low	NaN	NaN
4930463O16Rik	4930463O16Rik	0	NaN	NaN	NaN	NaN	NaN	Low	NaN	NaN
4930465K10Rik	4930465K10Rik	0.10182	0.286218	3.53381	0.080994	0.935447	NaN	Low	0.0917531	0.111887
4930465M20Rik	4930465M20Rik	0	NaN	NaN	NaN	NaN	NaN	Low	NaN	NaN
4930467D21Rik	4930467D21Rik	0	NaN	NaN	NaN	NaN	NaN	Low	NaN	NaN
4930467J12Rik	4930467J12Rik	0	NaN	NaN	NaN	NaN	NaN	Low	NaN	NaN
4930467K11Rik	4930467K11Rik	0.109578	0.286218	3.53381	0.080994	0.935447	NaN	Low	0.0987438	0.120412
4930470H14Rik	4930470H14Rik	0.281831	-1.85836	3.29884	-0.563336	0.573206	NaN	Low	0.441814	0.121848
4930470O06Rik	4930470O06Rik	0	NaN	NaN	NaN	NaN	NaN	Low	NaN	NaN
4930470P17Rik	4930470P17Rik	0	NaN	NaN	NaN	NaN	NaN	Low	NaN	NaN
4930471C04Rik	4930471C04Rik	0.222448	1.03513	3.53053	0.293194	0.769374	NaN	Low	0.145901	0.298994
4930471G03Rik	4930471G03Rik	0	NaN	NaN	NaN	NaN	NaN	Low	NaN	NaN
4930471G24Rik	4930471G24Rik	0	NaN	NaN	NaN	NaN	NaN	Low	NaN	NaN
4930471M09Rik	4930471M09Rik	0.111224	0.286218	3.53381	0.080994	0.935447	NaN	Low	0.100227	0.122221
4930473A02Rik	4930473A02Rik	0.272657	-1.86841	3.52701	-0.529741	0.596291	NaN	Low	0.428074	0.117239
4930473O22Rik	4930473O22Rik	0	NaN	NaN	NaN	NaN	NaN	Low	NaN	NaN
4930474G06Rik	4930474G06Rik	0	NaN	NaN	NaN	NaN	NaN	Low	NaN	NaN
4930474H20Rik	4930474H20Rik	0	NaN	NaN	NaN	NaN	NaN	Low	NaN	NaN
4930474M22Rik	4930474M22Rik	0	NaN	NaN	NaN	NaN	NaN	Low	NaN	NaN
4930474N05Rik	4930474N05Rik	0	NaN	NaN	NaN	NaN	NaN	Low	NaN	NaN
4930474N09Rik	4930474N09Rik	0.520302	-0.51702	2.43702	-0.212153	0.831988	NaN	Low	0.612547	0.428056
4930477N07Rik	4930477N07Rik	0	NaN	NaN	NaN	NaN	NaN	Low	NaN	NaN
4930478L05Rik	4930478L05Rik	0	NaN	NaN	NaN	NaN	NaN	Low	NaN	NaN
4930478P22Rik	4930478P22Rik	0	NaN	NaN	NaN	NaN	NaN	Low	NaN	NaN
4930479D17Rik	4930479D17Rik	1.28666	0.995198	1.39604	0.712871	0.475926	NaN	Low	0.859677	1.71364
4930480E11Rik	4930480E11Rik	0	NaN	NaN	NaN	NaN	NaN	Low	NaN	NaN
4930480G23Rik	4930480G23Rik	0	NaN	NaN	NaN	NaN	NaN	Low	NaN	NaN
4930480K15Rik	4930480K15Rik	0	NaN	NaN	NaN	NaN	NaN	Low	NaN	NaN
4930480M12Rik	4930480M12Rik	0	NaN	NaN	NaN	NaN	NaN	Low	NaN	NaN
4930482G09Rik	4930482G09Rik	0	NaN	NaN	NaN	NaN	NaN	Low	NaN	NaN
4930483J18Rik	4930483J18Rik	0.247576	-0.435807	3.44885	-0.126363	0.899445	NaN	Low	0.284688	0.210464
4930483K19Rik	4930483K19Rik	1.03879	1.39987	1.79654	0.779202	0.435861	NaN	Low	0.570954	1.50662
4930483O08Rik	4930483O08Rik	0.391434	-1.14007	2.53148	-0.450356	0.652454	NaN	Low	0.538521	0.244348
4930484H19Rik	4930484H19Rik	0.136328	-1.15645	3.53381	-0.327254	0.743476	NaN	Low	0.188219	0.0844376
4930486F22Rik	4930486F22Rik	0	NaN	NaN	NaN	NaN	NaN	Low	NaN	NaN
4930486I03Rik	4930486I03Rik	0	NaN	NaN	NaN	NaN	NaN	Low	NaN	NaN
4930487D11Rik	4930487D11Rik	0	NaN	NaN	NaN	NaN	NaN	Low	NaN	NaN
4930487H11Rik	4930487H11Rik	0	NaN	NaN	NaN	NaN	NaN	Low	NaN	NaN
4930488B22Rik	4930488B22Rik	0	NaN	NaN	NaN	NaN	NaN	Low	NaN	NaN
4930488L21Rik	4930488L21Rik	0.166701	-1.15645	3.53381	-0.327254	0.743476	NaN	Low	0.230153	0.10325
4930500F04Rik	4930500F04Rik	0	NaN	NaN	NaN	NaN	NaN	Low	NaN	NaN
4930500G05Rik	4930500G05Rik	0.423874	-1.22748	2.50454	-0.490105	0.62406	NaN	Low	0.594051	0.253696
4930500L23Rik	4930500L23Rik	0.109578	0.286218	3.53381	0.080994	0.935447	NaN	Low	0.0987438	0.120412
4930502A04Rik	4930502A04Rik	0	NaN	NaN	NaN	NaN	NaN	Low	NaN	NaN
4930502E09Rik	4930502E09Rik	0.155733	-1.15645	3.53381	-0.327254	0.743476	NaN	Low	0.215009	0.0964561
4930503B20Rik	4930503B20Rik	0.432076	2.01295	2.39663	0.839906	0.400961	NaN	Low	0.171593	0.692559
4930503E24Rik	4930503E24Rik	0	NaN	NaN	NaN	NaN	NaN	Low	NaN	NaN
4930503F20Rik	4930503F20Rik	0	NaN	NaN	NaN	NaN	NaN	Low	NaN	NaN
4930503H13Rik	4930503H13Rik	0	NaN	NaN	NaN	NaN	NaN	Low	NaN	NaN
4930503O07Rik	4930503O07Rik	0.109578	0.286218	3.53381	0.080994	0.935447	NaN	Low	0.0987438	0.120412
4930504C09Rik	4930504C09Rik	0	NaN	NaN	NaN	NaN	NaN	Low	NaN	NaN
4930504O13Rik	4930504O13Rik	0	NaN	NaN	NaN	NaN	NaN	Low	NaN	NaN
4930505G20Rik	4930505G20Rik	0	NaN	NaN	NaN	NaN	NaN	Low	NaN	NaN
4930505K13Rik	4930505K13Rik	0	NaN	NaN	NaN	NaN	NaN	Low	NaN	NaN
4930505K14Rik	4930505K14Rik	0	NaN	NaN	NaN	NaN	NaN	Low	NaN	NaN
4930506A18Rik	4930506A18Rik	0	NaN	NaN	NaN	NaN	NaN	Low	NaN	NaN
4930507D10Rik	4930507D10Rik	0	NaN	NaN	NaN	NaN	NaN	Low	NaN	NaN
4930509J09Rik	4930509J09Rik	0	NaN	NaN	NaN	NaN	NaN	Low	NaN	NaN
4930509K18Rik	4930509K18Rik	0	NaN	NaN	NaN	NaN	NaN	Low	NaN	NaN
4930511A02Rik	4930511A02Rik	0	NaN	NaN	NaN	NaN	NaN	Low	NaN	NaN
4930511A08Rik	4930511A08Rik	0.854689	-0.778171	1.69604	-0.458817	0.646366	NaN	Low	1.07976	0.629616
4930511E03Rik	4930511E03Rik	0.155733	-1.15645	3.53381	-0.327254	0.743476	NaN	Low	0.215009	0.0964561
4930512B01Rik	4930512B01Rik	0	NaN	NaN	NaN	NaN	NaN	Low	NaN	NaN
4930512J16Rik	4930512J16Rik	1.02962	1.37921	1.51068	0.912976	0.361255	NaN	Low	0.571811	1.48743
4930512M02Rik	4930512M02Rik	0	NaN	NaN	NaN	NaN	NaN	Low	NaN	NaN
4930513D17Rik	4930513D17Rik	0.10182	0.286218	3.53381	0.080994	0.935447	NaN	Low	0.0917531	0.111887
4930513O06Rik	4930513O06Rik	0	NaN	NaN	NaN	NaN	NaN	Low	NaN	NaN
4930515B02Rik	4930515B02Rik	0	NaN	NaN	NaN	NaN	NaN	Low	NaN	NaN
4930515G16Rik	4930515G16Rik	0	NaN	NaN	NaN	NaN	NaN	Low	NaN	NaN
4930515L03Rik	4930515L03Rik	0	NaN	NaN	NaN	NaN	NaN	Low	NaN	NaN
4930515L19Rik	4930515L19Rik	0.136328	-1.15645	3.53381	-0.327254	0.743476	NaN	Low	0.188219	0.0844376
4930517E11Rik	4930517E11Rik	0	NaN	NaN	NaN	NaN	NaN	Low	NaN	NaN
4930517M08Rik	4930517M08Rik	0	NaN	NaN	NaN	NaN	NaN	Low	NaN	NaN
4930518J21Rik	4930518J21Rik	0	NaN	NaN	NaN	NaN	NaN	Low	NaN	NaN
4930518P08Rik	4930518P08Rik	0	NaN	NaN	NaN	NaN	NaN	Low	NaN	NaN
4930519D14Rik	4930519D14Rik	0	NaN	NaN	NaN	NaN	NaN	Low	NaN	NaN
4930519F16Rik	4930519F16Rik	0.111224	0.286218	3.53381	0.080994	0.935447	NaN	Low	0.100227	0.122221
4930519F24Rik	4930519F24Rik	0	NaN	NaN	NaN	NaN	NaN	Low	NaN	NaN
4930519G04Rik	4930519G04Rik	0	NaN	NaN	NaN	NaN	NaN	Low	NaN	NaN
4930519H02Rik	4930519H02Rik	0	NaN	NaN	NaN	NaN	NaN	Low	NaN	NaN
4930519K11Rik	4930519K11Rik	0	NaN	NaN	NaN	NaN	NaN	Low	NaN	NaN
4930519L02Rik	4930519L02Rik	0	NaN	NaN	NaN	NaN	NaN	Low	NaN	NaN
4930520P13Rik	4930520P13Rik	0	NaN	NaN	NaN	NaN	NaN	Low	NaN	NaN
4930521E06Rik	4930521E06Rik	0	NaN	NaN	NaN	NaN	NaN	Low	NaN	NaN
4930521O11Rik	4930521O11Rik	0	NaN	NaN	NaN	NaN	NaN	Low	NaN	NaN
4930521O17Rik	4930521O17Rik	0	NaN	NaN	NaN	NaN	NaN	Low	NaN	NaN
4930522H14Rik	4930522H14Rik	0	NaN	NaN	NaN	NaN	NaN	Low	NaN	NaN
4930522O17Rik	4930522O17Rik	0	NaN	NaN	NaN	NaN	NaN	Low	NaN	NaN
4930523O13Rik	4930523O13Rik	0	NaN	NaN	NaN	NaN	NaN	Low	NaN	NaN
4930524B15Rik	4930524B15Rik	0.233676	-0.433296	3.51423	-0.123298	0.901871	NaN	Low	0.268506	0.198847
4930524B17Rik	4930524B17Rik	0	NaN	NaN	NaN	NaN	NaN	Low	NaN	NaN
4930524C18Rik	4930524C18Rik	0.10182	0.286218	3.53381	0.080994	0.935447	NaN	Low	0.0917531	0.111887
4930524O05Rik	4930524O05Rik	0	NaN	NaN	NaN	NaN	NaN	Low	NaN	NaN
4930524O08Rik	4930524O08Rik	0	NaN	NaN	NaN	NaN	NaN	Low	NaN	NaN
4930525C09Rik	4930525C09Rik	0	NaN	NaN	NaN	NaN	NaN	Low	NaN	NaN
4930525D18Rik	4930525D18Rik	0.699922	-1.12995	2.00892	-0.562466	0.573799	NaN	Low	0.960816	0.439028
4930526H09Rik	4930526H09Rik	0	NaN	NaN	NaN	NaN	NaN	Low	NaN	NaN
4930526L06Rik	4930526L06Rik	0	NaN	NaN	NaN	NaN	NaN	Low	NaN	NaN
4930527F14Rik	4930527F14Rik	0	NaN	NaN	NaN	NaN	NaN	Low	NaN	NaN
4930527G23Rik	4930527G23Rik	0	NaN	NaN	NaN	NaN	NaN	Low	NaN	NaN
4930528D03Rik	4930528D03Rik	0	NaN	NaN	NaN	NaN	NaN	Low	NaN	NaN
4930528G23Rik	4930528G23Rik	1.17617	0.76586	1.75624	0.43608	0.662779	NaN	Low	0.87111	1.48122
4930528H21Rik	4930528H21Rik	0	NaN	NaN	NaN	NaN	NaN	Low	NaN	NaN
4930528P14Rik	4930528P14Rik	0	NaN	NaN	NaN	NaN	NaN	Low	NaN	NaN
4930529C04Rik	4930529C04Rik	0	NaN	NaN	NaN	NaN	NaN	Low	NaN	NaN
4930529K09Rik	4930529K09Rik	0	NaN	NaN	NaN	NaN	NaN	Low	NaN	NaN
4930529L06Rik	4930529L06Rik	0	NaN	NaN	NaN	NaN	NaN	Low	NaN	NaN
4930529N20Rik	4930529N20Rik	0	NaN	NaN	NaN	NaN	NaN	Low	NaN	NaN
4930532I03Rik	4930532I03Rik	0	NaN	NaN	NaN	NaN	NaN	Low	NaN	NaN
4930532M18Rik	4930532M18Rik	0	NaN	NaN	NaN	NaN	NaN	Low	NaN	NaN
4930533B01Rik	4930533B01Rik	0	NaN	NaN	NaN	NaN	NaN	Low	NaN	NaN
4930533N22Rik	4930533N22Rik	0	NaN	NaN	NaN	NaN	NaN	Low	NaN	NaN
4930533P14Rik	4930533P14Rik	0	NaN	NaN	NaN	NaN	NaN	Low	NaN	NaN
4930534H03Rik	4930534H03Rik	0	NaN	NaN	NaN	NaN	NaN	Low	NaN	NaN
4930539C22Rik	4930539C22Rik	0	NaN	NaN	NaN	NaN	NaN	Low	NaN	NaN
4930539M17Rik	4930539M17Rik	0.109578	0.286218	3.53381	0.080994	0.935447	NaN	Low	0.0987438	0.120412
4930539N22Rik	4930539N22Rik	0	NaN	NaN	NaN	NaN	NaN	Low	NaN	NaN
4930540M03Rik	4930540M03Rik	0	NaN	NaN	NaN	NaN	NaN	Low	NaN	NaN
4930542C21Rik	4930542C21Rik	0.136328	-1.15645	3.53381	-0.327254	0.743476	NaN	Low	0.188219	0.0844376
4930542M03Rik	4930542M03Rik	0	NaN	NaN	NaN	NaN	NaN	Low	NaN	NaN
4930543E12Rik	4930543E12Rik	0.209442	0.99466	3.53221	0.281597	0.778252	NaN	Low	0.139972	0.278911
4930543N07Rik	4930543N07Rik	0	NaN	NaN	NaN	NaN	NaN	Low	NaN	NaN
4930544D05Rik	4930544D05Rik	0	NaN	NaN	NaN	NaN	NaN	Low	NaN	NaN
4930544G11Rik	4930544G11Rik	0	NaN	NaN	NaN	NaN	NaN	Low	NaN	NaN
4930544M13Rik	4930544M13Rik	0	NaN	NaN	NaN	NaN	NaN	Low	NaN	NaN
4930545E07Rik	4930545E07Rik	0	NaN	NaN	NaN	NaN	NaN	Low	NaN	NaN
4930545L23Rik	4930545L23Rik	0	NaN	NaN	NaN	NaN	NaN	Low	NaN	NaN
4930546C10Rik	4930546C10Rik	0	NaN	NaN	NaN	NaN	NaN	Low	NaN	NaN
4930546K05Rik	4930546K05Rik	0	NaN	NaN	NaN	NaN	NaN	Low	NaN	NaN
4930547E08Rik	4930547E08Rik	0	NaN	NaN	NaN	NaN	NaN	Low	NaN	NaN
4930547E14Rik	4930547E14Rik	0	NaN	NaN	NaN	NaN	NaN	Low	NaN	NaN
4930548G14Rik	4930548G14Rik	0	NaN	NaN	NaN	NaN	NaN	Low	NaN	NaN
4930548H24Rik	4930548H24Rik	0.595202	1.30974	1.98846	0.65867	0.510107	NaN	Low	0.342172	0.848232
4930548J01Rik	4930548J01Rik	0.111224	0.286218	3.53381	0.080994	0.935447	NaN	Low	0.100227	0.122221
4930548K13Rik	4930548K13Rik	0	NaN	NaN	NaN	NaN	NaN	Low	NaN	NaN
4930549C15Rik	4930549C15Rik	0	NaN	NaN	NaN	NaN	NaN	Low	NaN	NaN
4930549G23Rik	4930549G23Rik	0.136328	-1.15645	3.53381	-0.327254	0.743476	NaN	Low	0.188219	0.0844376
4930550C17Rik	4930550C17Rik	0	NaN	NaN	NaN	NaN	NaN	Low	NaN	NaN
4930550L24Rik	4930550L24Rik	0.40781	-2.38159	2.94101	-0.809787	0.418063	NaN	Low	0.684304	0.131317
4930552N02Rik	4930552N02Rik	0	NaN	NaN	NaN	NaN	NaN	Low	NaN	NaN
4930552P12Rik	4930552P12Rik	0.520604	2.28892	2.75235	0.831623	0.405622	NaN	Low	0.176869	0.864339
4930553C11Rik	4930553C11Rik	0	NaN	NaN	NaN	NaN	NaN	Low	NaN	NaN
4930553E22Rik	4930553E22Rik	0	NaN	NaN	NaN	NaN	NaN	Low	NaN	NaN
4930553J12Rik	4930553J12Rik	0	NaN	NaN	NaN	NaN	NaN	Low	NaN	NaN
4930554C24Rik	4930554C24Rik	0	NaN	NaN	NaN	NaN	NaN	Low	NaN	NaN
4930554G24Rik	4930554G24Rik	0	NaN	NaN	NaN	NaN	NaN	Low	NaN	NaN
4930554H23Rik	4930554H23Rik	0	NaN	NaN	NaN	NaN	NaN	Low	NaN	NaN
4930554I06Rik	4930554I06Rik	0	NaN	NaN	NaN	NaN	NaN	Low	NaN	NaN
4930555B11Rik	4930555B11Rik	0	NaN	NaN	NaN	NaN	NaN	Low	NaN	NaN
4930555B12Rik	4930555B12Rik	0	NaN	NaN	NaN	NaN	NaN	Low	NaN	NaN
4930555G01Rik	4930555G01Rik	0.701373	-2.17544	2.22525	-0.977616	0.328264	NaN	Low	1.1485	0.254248
4930555G21Rik	4930555G21Rik	0	NaN	NaN	NaN	NaN	NaN	Low	NaN	NaN
4930555K05Rik	4930555K05Rik	0	NaN	NaN	NaN	NaN	NaN	Low	NaN	NaN
4930555K19Rik	4930555K19Rik	0	NaN	NaN	NaN	NaN	NaN	Low	NaN	NaN
4930556C24Rik	4930556C24Rik	0	NaN	NaN	NaN	NaN	NaN	Low	NaN	NaN
4930556G01Rik	4930556G01Rik	0	NaN	NaN	NaN	NaN	NaN	Low	NaN	NaN
4930556J02Rik	4930556J02Rik	0	NaN	NaN	NaN	NaN	NaN	Low	NaN	NaN
4930556L07Rik	4930556L07Rik	0	NaN	NaN	NaN	NaN	NaN	Low	NaN	NaN
4930556N09Rik	4930556N09Rik	0	NaN	NaN	NaN	NaN	NaN	Low	NaN	NaN
4930556N13Rik	4930556N13Rik	0	NaN	NaN	NaN	NaN	NaN	Low	NaN	NaN
4930557F10Rik	4930557F10Rik	0	NaN	NaN	NaN	NaN	NaN	Low	NaN	NaN
4930557J02Rik	4930557J02Rik	0	NaN	NaN	NaN	NaN	NaN	Low	NaN	NaN
4930557K07Rik	4930557K07Rik	0	NaN	NaN	NaN	NaN	NaN	Low	NaN	NaN
4930558C23Rik	4930558C23Rik	0	NaN	NaN	NaN	NaN	NaN	Low	NaN	NaN
4930558F17Rik	4930558F17Rik	0	NaN	NaN	NaN	NaN	NaN	Low	NaN	NaN
4930558G05Rik	4930558G05Rik	0	NaN	NaN	NaN	NaN	NaN	Low	NaN	NaN
4930558J18Rik	4930558J18Rik	0.669606	1.62565	1.91168	0.850376	0.395116	NaN	Low	0.327772	1.01144
4930558K02Rik	4930558K02Rik	0.422765	1.98614	2.91454	0.681457	0.495583	NaN	Low	0.17041	0.67512
4930559C10Rik	4930559C10Rik	0	NaN	NaN	NaN	NaN	NaN	Low	NaN	NaN
4930562C15Rik	4930562C15Rik	0.512941	-0.438542	2.14526	-0.204423	0.838023	NaN	Low	0.590307	0.435576
4930562F07Rik	4930562F07Rik	0.10182	0.286218	3.53381	0.080994	0.935447	NaN	Low	0.0917531	0.111887
4930563F08Rik	4930563F08Rik	0	NaN	NaN	NaN	NaN	NaN	Low	NaN	NaN
4930563H07Rik	4930563H07Rik	0	NaN	NaN	NaN	NaN	NaN	Low	NaN	NaN
4930563J15Rik	4930563J15Rik	0	NaN	NaN	NaN	NaN	NaN	Low	NaN	NaN
4930563M20Rik	4930563M20Rik	0	NaN	NaN	NaN	NaN	NaN	Low	NaN	NaN
4930563M21Rik	4930563M21Rik	0	NaN	NaN	NaN	NaN	NaN	Low	NaN	NaN
4930564C03Rik	4930564C03Rik	0	NaN	NaN	NaN	NaN	NaN	Low	NaN	NaN
4930564D02Rik	4930564D02Rik	0	NaN	NaN	NaN	NaN	NaN	Low	NaN	NaN
4930565D16Rik	4930565D16Rik	0	NaN	NaN	NaN	NaN	NaN	Low	NaN	NaN
4930565N06Rik	4930565N06Rik	0	NaN	NaN	NaN	NaN	NaN	Low	NaN	NaN
4930567H12Rik	4930567H12Rik	0	NaN	NaN	NaN	NaN	NaN	Low	NaN	NaN
4930567H17Rik	4930567H17Rik	0	NaN	NaN	NaN	NaN	NaN	Low	NaN	NaN
4930567J20Rik	4930567J20Rik	0	NaN	NaN	NaN	NaN	NaN	Low	NaN	NaN
4930567K12Rik	4930567K12Rik	0	NaN	NaN	NaN	NaN	NaN	Low	NaN	NaN
4930567K20Rik	4930567K20Rik	0	NaN	NaN	NaN	NaN	NaN	Low	NaN	NaN
4930568D16Rik	4930568D16Rik	0	NaN	NaN	NaN	NaN	NaN	Low	NaN	NaN
4930568E12Rik	4930568E12Rik	0	NaN	NaN	NaN	NaN	NaN	Low	NaN	NaN
4930568G15Rik	4930568G15Rik	0	NaN	NaN	NaN	NaN	NaN	Low	NaN	NaN
4930571K23Rik	4930571K23Rik	0	NaN	NaN	NaN	NaN	NaN	Low	NaN	NaN
4930571O06Rik	4930571O06Rik	0	NaN	NaN	NaN	NaN	NaN	Low	NaN	NaN
4930572K03Rik	4930572K03Rik	0	NaN	NaN	NaN	NaN	NaN	Low	NaN	NaN
4930572O03Rik	4930572O03Rik	0.407824	-2.38163	2.94098	-0.809808	0.41805	NaN	Low	0.68433	0.131318
4930572O13Rik	4930572O13Rik	0	NaN	NaN	NaN	NaN	NaN	Low	NaN	NaN
4930573H18Rik	4930573H18Rik	0.399703	-1.17694	2.52519	-0.466078	0.641159	NaN	Low	0.554261	0.245144
4930573O16Rik	4930573O16Rik	0	NaN	NaN	NaN	NaN	NaN	Low	NaN	NaN
4930578E11Rik	4930578E11Rik	0	NaN	NaN	NaN	NaN	NaN	Low	NaN	NaN
4930578I06Rik	4930578I06Rik	0	NaN	NaN	NaN	NaN	NaN	Low	NaN	NaN
4930578M01Rik	4930578M01Rik	1.09883	-0.0927101	1.55922	-0.0594593	0.952586	NaN	Low	1.13412	1.06354
4930578N18Rik	4930578N18Rik	0	NaN	NaN	NaN	NaN	NaN	Low	NaN	NaN
4930579D09Rik	4930579D09Rik	0	NaN	NaN	NaN	NaN	NaN	Low	NaN	NaN
4930579G18Rik	4930579G18Rik	0.24592	-0.435488	3.45637	-0.125996	0.899735	NaN	Low	0.282757	0.209083
4930579H20Rik	4930579H20Rik	0	NaN	NaN	NaN	NaN	NaN	Low	NaN	NaN
4930579J19Rik	4930579J19Rik	0	NaN	NaN	NaN	NaN	NaN	Low	NaN	NaN
4930579P08Rik	4930579P08Rik	0	NaN	NaN	NaN	NaN	NaN	Low	NaN	NaN
4930583I09Rik	4930583I09Rik	0	NaN	NaN	NaN	NaN	NaN	Low	NaN	NaN
4930583K01Rik	4930583K01Rik	0.760674	0.539398	1.94388	0.277486	0.781407	NaN	Low	0.620106	0.901242
4930583P06Rik	4930583P06Rik	0	NaN	NaN	NaN	NaN	NaN	Low	NaN	NaN
4930584F24Rik	4930584F24Rik	0	NaN	NaN	NaN	NaN	NaN	Low	NaN	NaN
4930586N03Rik	4930586N03Rik	0	NaN	NaN	NaN	NaN	NaN	Low	NaN	NaN
4930587E11Rik	4930587E11Rik	0	NaN	NaN	NaN	NaN	NaN	Low	NaN	NaN
4930589L23Rik	4930589L23Rik	0.111224	0.286218	3.53381	0.080994	0.935447	NaN	Low	0.100227	0.122221
4930590A17Rik	4930590A17Rik	0	NaN	NaN	NaN	NaN	NaN	Low	NaN	NaN
4930590J08Rik	4930590J08Rik	0.43541	-1.25235	2.98944	-0.418924	0.675271	NaN	Low	0.613355	0.257464
4930590L20Rik	4930590L20Rik	0	NaN	NaN	NaN	NaN	NaN	Low	NaN	NaN
4930591A17Rik	4930591A17Rik	0	NaN	NaN	NaN	NaN	NaN	Low	NaN	NaN
4930591E09Rik	4930591E09Rik	0	NaN	NaN	NaN	NaN	NaN	Low	NaN	NaN
4930592A05Rik	4930592A05Rik	0	NaN	NaN	NaN	NaN	NaN	Low	NaN	NaN
4930592I03Rik	4930592I03Rik	0	NaN	NaN	NaN	NaN	NaN	Low	NaN	NaN
4930593A02Rik	4930593A02Rik	0.235626	-0.433026	3.50473	-0.123555	0.901668	NaN	Low	0.270725	0.200528
4930593C16Rik	4930593C16Rik	0	NaN	NaN	NaN	NaN	NaN	Low	NaN	NaN
4930594O21Rik	4930594O21Rik	0	NaN	NaN	NaN	NaN	NaN	Low	NaN	NaN
4930595D18Rik	4930595D18Rik	0	NaN	NaN	NaN	NaN	NaN	Low	NaN	NaN
4930595M18Rik	4930595M18Rik	0	NaN	NaN	NaN	NaN	NaN	Low	NaN	NaN
4930596D02Rik	4930596D02Rik	0	NaN	NaN	NaN	NaN	NaN	Low	NaN	NaN
4930596I21Rik	4930596I21Rik	0	NaN	NaN	NaN	NaN	NaN	Low	NaN	NaN
4930597A21Rik	4930597A21Rik	0.136328	-1.15645	3.53381	-0.327254	0.743476	NaN	Low	0.188219	0.0844376
4930597G03Rik	4930597G03Rik	0	NaN	NaN	NaN	NaN	NaN	Low	NaN	NaN
4930598F16Rik	4930598F16Rik	0	NaN	NaN	NaN	NaN	NaN	Low	NaN	NaN
4931402G19Rik	4931402G19Rik	0	NaN	NaN	NaN	NaN	NaN	Low	NaN	NaN
4931403E22Rik	4931403E22Rik	0.365123	0.275682	2.5843	0.106676	0.915046	NaN	Low	0.330343	0.399902
4931403G20Rik	4931403G20Rik	0	NaN	NaN	NaN	NaN	NaN	Low	NaN	NaN
4931406B18Rik	4931406B18Rik	0.10182	0.286218	3.53381	0.080994	0.935447	NaN	Low	0.0917531	0.111887
4931408C20Rik	4931408C20Rik	0	NaN	NaN	NaN	NaN	NaN	Low	NaN	NaN
4931409K22Rik	4931409K22Rik	0.235991	-0.36948	3.50297	-0.105476	0.915998	NaN	Low	0.266046	0.205936
4931417E11Rik	4931417E11Rik	0	NaN	NaN	NaN	NaN	NaN	Low	NaN	NaN
4931419H13Rik	4931419H13Rik	0	NaN	NaN	NaN	NaN	NaN	Low	NaN	NaN
4931420L22Rik	4931420L22Rik	0	NaN	NaN	NaN	NaN	NaN	Low	NaN	NaN
4931422A03Rik	4931422A03Rik	0.10182	0.286218	3.53381	0.080994	0.935447	NaN	Low	0.0917531	0.111887
4931423N10Rik	4931423N10Rik	0.847813	-0.733899	1.83394	-0.400176	0.689027	NaN	Low	1.05892	0.636704
4931428L18Rik	4931428L18Rik	0	NaN	NaN	NaN	NaN	NaN	Low	NaN	NaN
4931429L15Rik	4931429L15Rik	0	NaN	NaN	NaN	NaN	NaN	Low	NaN	NaN
4931429P17Rik	4931429P17Rik	0.20364	0.977717	3.53259	0.276771	0.781956	NaN	Low	0.137162	0.270119
4931430N09Rik	4931430N09Rik	0.665269	1.5909	1.90715	0.834178	0.404181	NaN	Low	0.331609	0.998929
4931431B13Rik	4931431B13Rik	0	NaN	NaN	NaN	NaN	NaN	Low	NaN	NaN
4931431C16Rik	4931431C16Rik	0.888869	-0.816672	1.86996	-0.436733	0.662305	NaN	Low	1.13394	0.643796
4931440F15Rik	4931440F15Rik	1.20959	-1.42776	1.41277	-1.0106	0.312206	NaN	Low	1.76363	0.655557
4931440J10Rik	4931440J10Rik	0.266859	-0.433527	3.36634	-0.128783	0.89753	NaN	Low	0.306655	0.227063
4932411N23Rik	4932411N23Rik	0	NaN	NaN	NaN	NaN	NaN	Low	NaN	NaN
4932412D23Rik	4932412D23Rik	0.458732	-2.51635	2.38181	-1.05649	0.290746	NaN	Low	0.780964	0.136501
4932413F04Rik	4932413F04Rik	0.219156	1.03513	3.53053	0.293194	0.769374	NaN	Low	0.143742	0.29457
4932414J04Rik	4932414J04Rik	0	NaN	NaN	NaN	NaN	NaN	Low	NaN	NaN
4932414N04Rik	4932414N04Rik	0	NaN	NaN	NaN	NaN	NaN	Low	NaN	NaN
4932415M13Rik	4932415M13Rik	0	NaN	NaN	NaN	NaN	NaN	Low	NaN	NaN
4932429P05Rik	4932429P05Rik	0	NaN	NaN	NaN	NaN	NaN	Low	NaN	NaN
4932441J04Rik	4932441J04Rik	0	NaN	NaN	NaN	NaN	NaN	Low	NaN	NaN
4932702P03Rik	4932702P03Rik	0.412608	-1.17667	2.50639	-0.469467	0.638736	NaN	Low	0.572124	0.253091
4933400A11Rik	4933400A11Rik	0	NaN	NaN	NaN	NaN	NaN	Low	NaN	NaN
4933400B14Rik	4933400B14Rik	0	NaN	NaN	NaN	NaN	NaN	Low	NaN	NaN
4933400C23Rik	4933400C23Rik	0	NaN	NaN	NaN	NaN	NaN	Low	NaN	NaN
4933400F21Rik	4933400F21Rik	0	NaN	NaN	NaN	NaN	NaN	Low	NaN	NaN
4933400L20Rik	4933400L20Rik	0	NaN	NaN	NaN	NaN	NaN	Low	NaN	NaN
4933401B06Rik	4933401B06Rik	0	NaN	NaN	NaN	NaN	NaN	Low	NaN	NaN
4933401D09Rik	4933401D09Rik	0	NaN	NaN	NaN	NaN	NaN	Low	NaN	NaN
4933402C06Rik	4933402C06Rik	0.136328	-1.15645	3.53381	-0.327254	0.743476	NaN	Low	0.188219	0.0844376
4933402D24Rik	4933402D24Rik	0	NaN	NaN	NaN	NaN	NaN	Low	NaN	NaN
4933402E13Rik	4933402E13Rik	0	NaN	NaN	NaN	NaN	NaN	Low	NaN	NaN
4933402J07Rik	4933402J07Rik	0.107627	0.286218	3.53381	0.080994	0.935447	NaN	Low	0.0969858	0.118268
4933402J10Rik	4933402J10Rik	0	NaN	NaN	NaN	NaN	NaN	Low	NaN	NaN
4933402J15Rik	4933402J15Rik	0	NaN	NaN	NaN	NaN	NaN	Low	NaN	NaN
4933402N03Rik	4933402N03Rik	0	NaN	NaN	NaN	NaN	NaN	Low	NaN	NaN
4933402N22Rik	4933402N22Rik	0	NaN	NaN	NaN	NaN	NaN	Low	NaN	NaN
4933403O08Rik	4933403O08Rik	0.667656	-1.05706	1.8419	-0.573896	0.566038	NaN	Low	0.901866	0.433447
4933404G15Rik	4933404G15Rik	0	NaN	NaN	NaN	NaN	NaN	Low	NaN	NaN
4933404K08Rik	4933404K08Rik	0	NaN	NaN	NaN	NaN	NaN	Low	NaN	NaN
4933404K13Rik	4933404K13Rik	0	NaN	NaN	NaN	NaN	NaN	Low	NaN	NaN
4933405D12Rik	4933405D12Rik	0.867324	-2.5218	1.8622	-1.3542	0.175672	NaN	Low	1.47739	0.257253
4933405E24Rik	4933405E24Rik	0	NaN	NaN	NaN	NaN	NaN	Low	NaN	NaN
4933405O20Rik	4933405O20Rik	0	NaN	NaN	NaN	NaN	NaN	Low	NaN	NaN
4933406D12Rik	4933406D12Rik	0	NaN	NaN	NaN	NaN	NaN	Low	NaN	NaN
4933406F09Rik	4933406F09Rik	0	NaN	NaN	NaN	NaN	NaN	Low	NaN	NaN
4933406G16Rik	4933406G16Rik	0	NaN	NaN	NaN	NaN	NaN	Low	NaN	NaN
4933406J09Rik	4933406J09Rik	0.109578	0.286218	3.53381	0.080994	0.935447	NaN	Low	0.0987438	0.120412
4933406J10Rik	4933406J10Rik	0	NaN	NaN	NaN	NaN	NaN	Low	NaN	NaN
4933406K04Rik	4933406K04Rik	0	NaN	NaN	NaN	NaN	NaN	Low	NaN	NaN
4933406M09Rik	4933406M09Rik	0	NaN	NaN	NaN	NaN	NaN	Low	NaN	NaN
4933407E24Rik	4933407E24Rik	0.77359	-0.501673	1.7421	-0.287971	0.773369	NaN	Low	0.906753	0.640428
4933407G14Rik	4933407G14Rik	0.545268	-0.483044	2.42284	-0.199371	0.841973	NaN	Low	0.635708	0.454828
4933407I05Rik	4933407I05Rik	0	NaN	NaN	NaN	NaN	NaN	Low	NaN	NaN
4933407L21Rik	4933407L21Rik	0	NaN	NaN	NaN	NaN	NaN	Low	NaN	NaN
4933408J17Rik	4933408J17Rik	0.895316	1.18924	1.64994	0.72078	0.471045	NaN	Low	0.54587	1.24476
4933408N05Rik	4933408N05Rik	0	NaN	NaN	NaN	NaN	NaN	Low	NaN	NaN
4933409F18Rik	4933409F18Rik	0	NaN	NaN	NaN	NaN	NaN	Low	NaN	NaN
4933409G03Rik	4933409G03Rik	0	NaN	NaN	NaN	NaN	NaN	Low	NaN	NaN
4933411E08Rik	4933411E08Rik	0.330251	1.62195	3.16501	0.512463	0.608327	NaN	Low	0.161971	0.498532
4933411G06Rik	4933411G06Rik	0	NaN	NaN	NaN	NaN	NaN	Low	NaN	NaN
4933412E24Rik	4933412E24Rik	0	NaN	NaN	NaN	NaN	NaN	Low	NaN	NaN
4933412O06Rik	4933412O06Rik	0	NaN	NaN	NaN	NaN	NaN	Low	NaN	NaN
4933413J09Rik	4933413J09Rik	0.136328	-1.15645	3.53381	-0.327254	0.743476	NaN	Low	0.188219	0.0844376
4933413L06Rik	4933413L06Rik	0	NaN	NaN	NaN	NaN	NaN	Low	NaN	NaN
4933415F23Rik	4933415F23Rik	0	NaN	NaN	NaN	NaN	NaN	Low	NaN	NaN
4933416C03Rik	4933416C03Rik	0.111224	0.286218	3.53381	0.080994	0.935447	NaN	Low	0.100227	0.122221
4933416E03Rik	4933416E03Rik	0	NaN	NaN	NaN	NaN	NaN	Low	NaN	NaN
4933416I08Rik	4933416I08Rik	0	NaN	NaN	NaN	NaN	NaN	Low	NaN	NaN
4933416M07Rik	4933416M07Rik	0	NaN	NaN	NaN	NaN	NaN	Low	NaN	NaN
4933416O17Rik	4933416O17Rik	0	NaN	NaN	NaN	NaN	NaN	Low	NaN	NaN
4933417A18Rik	4933417A18Rik	0.109578	0.286218	3.53381	0.080994	0.935447	NaN	Low	0.0987438	0.120412
4933417E11Rik	4933417E11Rik	0.109578	0.286218	3.53381	0.080994	0.935447	NaN	Low	0.0987438	0.120412
4933417G07Rik	4933417G07Rik	0	NaN	NaN	NaN	NaN	NaN	Low	NaN	NaN
4933417O13Rik	4933417O13Rik	0.263312	-0.434394	3.38087	-0.128486	0.897765	NaN	Low	0.302656	0.223967
4933421I07Rik	4933421I07Rik	0	NaN	NaN	NaN	NaN	NaN	Low	NaN	NaN
4933422A05Rik	4933422A05Rik	0.319019	1.58009	2.60989	0.605422	0.544899	NaN	Low	0.159914	0.478124
4933424G06Rik	4933424G06Rik	0	NaN	NaN	NaN	NaN	NaN	Low	NaN	NaN
4933424L21Rik	4933424L21Rik	0	NaN	NaN	NaN	NaN	NaN	Low	NaN	NaN
4933425B07Rik	4933425B07Rik	0	NaN	NaN	NaN	NaN	NaN	Low	NaN	NaN
4933425L06Rik	4933425L06Rik	0	NaN	NaN	NaN	NaN	NaN	Low	NaN	NaN
4933427D06Rik	4933427D06Rik	0	NaN	NaN	NaN	NaN	NaN	Low	NaN	NaN
4933427E13Rik	4933427E13Rik	0	NaN	NaN	NaN	NaN	NaN	Low	NaN	NaN
4933427I22Rik	4933427I22Rik	0	NaN	NaN	NaN	NaN	NaN	Low	NaN	NaN
4933428C19Rik	4933428C19Rik	0	NaN	NaN	NaN	NaN	NaN	Low	NaN	NaN
4933428G20Rik	4933428G20Rik	0.211419	0.993796	3.5321	0.281362	0.778433	NaN	Low	0.141351	0.281488
4933428M09Rik	4933428M09Rik	0	NaN	NaN	NaN	NaN	NaN	Low	NaN	NaN
4933429K18Rik	4933429K18Rik	0	NaN	NaN	NaN	NaN	NaN	Low	NaN	NaN
4933430H16Rik	4933430H16Rik	0	NaN	NaN	NaN	NaN	NaN	Low	NaN	NaN
4933430M04Rik	4933430M04Rik	0	NaN	NaN	NaN	NaN	NaN	Low	NaN	NaN
4933430N04Rik	4933430N04Rik	0	NaN	NaN	NaN	NaN	NaN	Low	NaN	NaN
4933431G14Rik	4933431G14Rik	0.126095	-1.15645	3.53381	-0.327254	0.743476	NaN	Low	0.174091	0.0780995
4933432G23Rik	4933432G23Rik	0	NaN	NaN	NaN	NaN	NaN	Low	NaN	NaN
4933432I03Rik	4933432I03Rik	0.155733	-1.15645	3.53381	-0.327254	0.743476	NaN	Low	0.215009	0.0964561
4933432I09Rik	4933432I09Rik	0	NaN	NaN	NaN	NaN	NaN	Low	NaN	NaN
4933432K03Rik	4933432K03Rik	0	NaN	NaN	NaN	NaN	NaN	Low	NaN	NaN
4933433F19Rik	4933433F19Rik	0	NaN	NaN	NaN	NaN	NaN	Low	NaN	NaN
4933433G08Rik	4933433G08Rik	0	NaN	NaN	NaN	NaN	NaN	Low	NaN	NaN
4933433G19Rik	4933433G19Rik	0.10182	0.286218	3.53381	0.080994	0.935447	NaN	Low	0.0917531	0.111887
4933433H22Rik	4933433H22Rik	0.228029	-0.438413	3.53381	-0.124062	0.901266	NaN	Low	0.262412	0.193646
4933436E23Rik	4933436E23Rik	0.155733	-1.15645	3.53381	-0.327254	0.743476	NaN	Low	0.215009	0.0964561
4933436H12Rik	4933436H12Rik	0	NaN	NaN	NaN	NaN	NaN	Low	NaN	NaN
4933436I01Rik	4933436I01Rik	0	NaN	NaN	NaN	NaN	NaN	Low	NaN	NaN
4933438B17Rik	4933438B17Rik	0	NaN	NaN	NaN	NaN	NaN	Low	NaN	NaN
4933438K21Rik	4933438K21Rik	0.540232	-1.73916	2.3386	-0.743674	0.457074	NaN	Low	0.831418	0.249046
4933440J02Rik	4933440J02Rik	0	NaN	NaN	NaN	NaN	NaN	Low	NaN	NaN
4933440M02Rik	4933440M02Rik	0	NaN	NaN	NaN	NaN	NaN	Low	NaN	NaN
5031410I06Rik	5031410I06Rik	0	NaN	NaN	NaN	NaN	NaN	Low	NaN	NaN
5031434C07Rik	5031434C07Rik	0.520282	-0.440667	2.13891	-0.206024	0.836773	NaN	Low	0.599129	0.441435
5033404E19Rik	5033404E19Rik	0	NaN	NaN	NaN	NaN	NaN	Low	NaN	NaN
5033428I22Rik	5033428I22Rik	0	NaN	NaN	NaN	NaN	NaN	Low	NaN	NaN
5330411J11Rik	5330411J11Rik	0.265335	-0.435493	3.37255	-0.129129	0.897256	NaN	Low	0.305081	0.225589
5330413P13Rik	5330413P13Rik	0	NaN	NaN	NaN	NaN	NaN	Low	NaN	NaN
5330416C01Rik	5330416C01Rik	0	NaN	NaN	NaN	NaN	NaN	Low	NaN	NaN
5330434G04Rik	5330434G04Rik	0	NaN	NaN	NaN	NaN	NaN	Low	NaN	NaN
5330439B14Rik	5330439B14Rik	0	NaN	NaN	NaN	NaN	NaN	Low	NaN	NaN
5430401F13Rik	5430401F13Rik	0	NaN	NaN	NaN	NaN	NaN	Low	NaN	NaN
5430402E10Rik	5430402E10Rik	0	NaN	NaN	NaN	NaN	NaN	Low	NaN	NaN
5430403N17Rik	5430403N17Rik	0	NaN	NaN	NaN	NaN	NaN	Low	NaN	NaN
5430419D17Rik	5430419D17Rik	0	NaN	NaN	NaN	NaN	NaN	Low	NaN	NaN
5430421F17Rik	5430421F17Rik	1.29733	1.70533	1.51231	1.12763	0.259475	NaN	Low	0.608927	1.98573
5430425K12Rik	5430425K12Rik	0.709435	1.64728	2.25617	0.730121	0.465316	NaN	Low	0.343351	1.07552
5430427M07Rik	5430427M07Rik	0	NaN	NaN	NaN	NaN	NaN	Low	NaN	NaN
5430428K19Rik	5430428K19Rik	0	NaN	NaN	NaN	NaN	NaN	Low	NaN	NaN
5430431A17Rik	5430431A17Rik	0.107627	0.286218	3.53381	0.080994	0.935447	NaN	Low	0.0969858	0.118268
5430434I15Rik	5430434I15Rik	0	NaN	NaN	NaN	NaN	NaN	Low	NaN	NaN
5430440P10Rik	5430440P10Rik	0.800431	0.906034	1.60289	0.565249	0.571904	NaN	Low	0.557037	1.04382
5530400C23Rik	5530400C23Rik	0	NaN	NaN	NaN	NaN	NaN	Low	NaN	NaN
5530401A14Rik	5530401A14Rik	0	NaN	NaN	NaN	NaN	NaN	Low	NaN	NaN
5730412P04Rik	5730412P04Rik	0	NaN	NaN	NaN	NaN	NaN	Low	NaN	NaN
5730416F02Rik	5730416F02Rik	0.107627	0.286218	3.53381	0.080994	0.935447	NaN	Low	0.0969858	0.118268
5730460C07Rik	5730460C07Rik	0.598406	1.29233	1.98233	0.651928	0.514447	NaN	Low	0.346979	0.849834
5730488B01Rik	5730488B01Rik	0	NaN	NaN	NaN	NaN	NaN	Low	NaN	NaN
5730522E02Rik	5730522E02Rik	0.576728	-1.81614	2.79114	-0.650679	0.515254	NaN	Low	0.898345	0.255112
5830408C22Rik	5830408C22Rik	0.668398	1.59824	1.7362	0.920537	0.357292	NaN	Low	0.331898	1.0049
5830416I19Rik	5830416I19Rik	0.10182	0.286218	3.53381	0.080994	0.935447	NaN	Low	0.0917531	0.111887
5830418P13Rik	5830418P13Rik	0.463014	0.885397	2.43259	0.363973	0.715878	NaN	Low	0.325234	0.600795
5930412G12Rik	5930412G12Rik	0.823033	-2.46945	1.67976	-1.47013	0.141527	NaN	Low	1.39431	0.251756
5930438M14Rik	5930438M14Rik	0.10182	0.286218	3.53381	0.080994	0.935447	NaN	Low	0.0917531	0.111887
6030407O03Rik	6030407O03Rik	0.645466	0.0796032	2.35077	0.0338626	0.972987	NaN	Low	0.627663	0.663268
6030408B16Rik	6030408B16Rik	1.31874	2.74623	1.44403	1.90178	0.0572002	NaN	Low	0.342102	2.29538
6030440G07Rik	6030440G07Rik	0.10182	0.286218	3.53381	0.080994	0.935447	NaN	Low	0.0917531	0.111887
6030466F02Rik	6030466F02Rik	0	NaN	NaN	NaN	NaN	NaN	Low	NaN	NaN
6030468B19Rik	6030468B19Rik	0.3244	1.59982	3.17855	0.503317	0.614742	NaN	Low	0.160951	0.48785
6030469F06Rik	6030469F06Rik	0	NaN	NaN	NaN	NaN	NaN	Low	NaN	NaN
6030471H07Rik	6030471H07Rik	0	NaN	NaN	NaN	NaN	NaN	Low	NaN	NaN
6030498E09Rik	6030498E09Rik	0	NaN	NaN	NaN	NaN	NaN	Low	NaN	NaN
6330407A03Rik	6330407A03Rik	0.794501	0.966341	2.18579	0.442102	0.658416	NaN	Low	0.537938	1.05106
6330409D20Rik	6330409D20Rik	0.227911	-0.434976	3.53381	-0.12309	0.902036	NaN	Low	0.262011	0.193811
6330415B21Rik	6330415B21Rik	0.800648	-1.4231	1.75443	-0.811148	0.417281	NaN	Low	1.16635	0.434945
6430411K18Rik	6430411K18Rik	0	NaN	NaN	NaN	NaN	NaN	Low	NaN	NaN
6430503K07Rik	6430503K07Rik	0	NaN	NaN	NaN	NaN	NaN	Low	NaN	NaN
6430531B16Rik	6430531B16Rik	0.671475	1.59249	1.73606	0.917304	0.358984	NaN	Low	0.334425	1.00853
6430553K19Rik	6430553K19Rik	1.00835	1.3993	1.64352	0.851405	0.394544	NaN	Low	0.554384	1.46232
6430584L05Rik	6430584L05Rik	0.912504	2.10093	1.62036	1.29658	0.194776	NaN	Low	0.345001	1.48001
6430628N08Rik	6430628N08Rik	0	NaN	NaN	NaN	NaN	NaN	Low	NaN	NaN
6430710C18Rik	6430710C18Rik	0	NaN	NaN	NaN	NaN	NaN	Low	NaN	NaN
6530403H02Rik	6530403H02Rik	1.12391	1.59418	1.4378	1.10876	0.267532	NaN	Low	0.559268	1.68856
6530411M01Rik	6530411M01Rik	0	NaN	NaN	NaN	NaN	NaN	Low	NaN	NaN
6720468P15Rik	6720468P15Rik	0.65972	1.52246	1.90778	0.798024	0.424856	NaN	Low	0.340694	0.978745
6720483E21Rik	6720483E21Rik	0.579193	-1.81767	2.3131	-0.785815	0.431976	NaN	Low	0.902395	0.25599
6820426E19Rik	6820426E19Rik	1.26629	1.0002	1.52878	0.654248	0.512952	NaN	Low	0.844115	1.68846
7420426K07Rik	7420426K07Rik	0	NaN	NaN	NaN	NaN	NaN	Low	NaN	NaN
7420700N18Rik	7420700N18Rik	0	NaN	NaN	NaN	NaN	NaN	Low	NaN	NaN
7420701I03Rik	7420701I03Rik	0	NaN	NaN	NaN	NaN	NaN	Low	NaN	NaN
7530416G11Rik	7530416G11Rik	0	NaN	NaN	NaN	NaN	NaN	Low	NaN	NaN
7630403G23Rik	7630403G23Rik	0	NaN	NaN	NaN	NaN	NaN	Low	NaN	NaN
8030411F24Rik	8030411F24Rik	0	NaN	NaN	NaN	NaN	NaN	Low	NaN	NaN
8030423F21Rik	8030423F21Rik	0	NaN	NaN	NaN	NaN	NaN	Low	NaN	NaN
8030423J24Rik	8030423J24Rik	0	NaN	NaN	NaN	NaN	NaN	Low	NaN	NaN
8030442B05Rik	8030442B05Rik	0	NaN	NaN	NaN	NaN	NaN	Low	NaN	NaN
8030443G20Rik	8030443G20Rik	0	NaN	NaN	NaN	NaN	NaN	Low	NaN	NaN
8030451O07Rik	8030451O07Rik	0	NaN	NaN	NaN	NaN	NaN	Low	NaN	NaN
8030455M16Rik	8030455M16Rik	0	NaN	NaN	NaN	NaN	NaN	Low	NaN	NaN
8030474K03Rik	8030474K03Rik	0.443038	-1.25135	2.97412	-0.420747	0.67394	NaN	Low	0.623973	0.262103
8430422H06Rik	8430422H06Rik	0	NaN	NaN	NaN	NaN	NaN	Low	NaN	NaN
8430423G03Rik	8430423G03Rik	0.217203	1.0247	3.53109	0.290194	0.771668	NaN	Low	0.143154	0.291252
8430430B14Rik	8430430B14Rik	0.266957	-0.435116	3.36595	-0.12927	0.897144	NaN	Low	0.306911	0.227002
8430436N08Rik	8430436N08Rik	0	NaN	NaN	NaN	NaN	NaN	Low	NaN	NaN
8430437L04Rik	8430437L04Rik	0	NaN	NaN	NaN	NaN	NaN	Low	NaN	NaN
9030204H09Rik	9030204H09Rik	0	NaN	NaN	NaN	NaN	NaN	Low	NaN	NaN
9030404E10Rik	9030404E10Rik	0.233727	-0.435293	3.51398	-0.123874	0.901415	NaN	Low	0.268722	0.198732
9030612E09Rik	9030612E09Rik	0.874497	-0.0463945	1.66924	-0.0277938	0.977827	NaN	Low	0.888557	0.860437
9030616G12Rik	9030616G12Rik	0	NaN	NaN	NaN	NaN	NaN	Low	NaN	NaN
9130015A21Rik	9130015A21Rik	0.109578	0.286218	3.53381	0.080994	0.935447	NaN	Low	0.0987438	0.120412
9130015G15Rik	9130015G15Rik	0.155733	-1.15645	3.53381	-0.327254	0.743476	NaN	Low	0.215009	0.0964561
9130015L21Rik	9130015L21Rik	0	NaN	NaN	NaN	NaN	NaN	Low	NaN	NaN
9130204L05Rik	9130204L05Rik	0	NaN	NaN	NaN	NaN	NaN	Low	NaN	NaN
9130209A04Rik	9130209A04Rik	0.107627	0.286218	3.53381	0.080994	0.935447	NaN	Low	0.0969858	0.118268
9130221F21Rik	9130221F21Rik	0	NaN	NaN	NaN	NaN	NaN	Low	NaN	NaN
9130227L01Rik	9130227L01Rik	0.111224	0.286218	3.53381	0.080994	0.935447	NaN	Low	0.100227	0.122221
9130409I23Rik	9130409I23Rik	1.32397	2.73529	1.62489	1.68337	0.0923033	NaN	Low	0.345733	2.30221
9230009I02Rik	9230009I02Rik	0.109578	0.286218	3.53381	0.080994	0.935447	NaN	Low	0.0987438	0.120412
9230019H11Rik	9230019H11Rik	0	NaN	NaN	NaN	NaN	NaN	Low	NaN	NaN
9230020A06Rik	9230020A06Rik	0	NaN	NaN	NaN	NaN	NaN	Low	NaN	NaN
9230102K24Rik	9230102K24Rik	0	NaN	NaN	NaN	NaN	NaN	Low	NaN	NaN
9230104L09Rik	9230104L09Rik	0	NaN	NaN	NaN	NaN	NaN	Low	NaN	NaN
9230105E05Rik	9230105E05Rik	0.994445	2.29772	1.66379	1.38101	0.167276	NaN	Low	0.336143	1.65275
9230110F15Rik	9230110F15Rik	0	NaN	NaN	NaN	NaN	NaN	Low	NaN	NaN
9230112D13Rik	9230112D13Rik	1.06484	1.3274	1.80686	0.734643	0.462557	NaN	Low	0.606834	1.52285
9230117E06Rik	9230117E06Rik	0.398564	-2.35595	2.95691	-0.796762	0.425589	NaN	Low	0.666864	0.130264
9330111N05Rik	9330111N05Rik	0.478096	-0.382985	2.47356	-0.154831	0.876954	NaN	Low	0.541185	0.415007
9330117O12Rik	9330117O12Rik	0	NaN	NaN	NaN	NaN	NaN	Low	NaN	NaN
9330158H04Rik	9330158H04Rik	0	NaN	NaN	NaN	NaN	NaN	Low	NaN	NaN
9330162B11Rik	9330162B11Rik	0.136328	-1.15645	3.53381	-0.327254	0.743476	NaN	Low	0.188219	0.0844376
9330175M20Rik	9330175M20Rik	0.292042	-1.90259	3.26939	-0.58194	0.560607	NaN	Low	0.46083	0.123255
9330178D15Rik	9330178D15Rik	0	NaN	NaN	NaN	NaN	NaN	Low	NaN	NaN
9330182O14Rik	9330182O14Rik	0	NaN	NaN	NaN	NaN	NaN	Low	NaN	NaN
9330199G10Rik	9330199G10Rik	0	NaN	NaN	NaN	NaN	NaN	Low	NaN	NaN
9430007A20Rik	9430007A20Rik	0	NaN	NaN	NaN	NaN	NaN	Low	NaN	NaN
9430014N10Rik	9430014N10Rik	0	NaN	NaN	NaN	NaN	NaN	Low	NaN	NaN
9430018G01Rik	9430018G01Rik	0.109578	0.286218	3.53381	0.080994	0.935447	NaN	Low	0.0987438	0.120412
9430019J16Rik	9430019J16Rik	0	NaN	NaN	NaN	NaN	NaN	Low	NaN	NaN
9430021M05Rik	9430021M05Rik	0	NaN	NaN	NaN	NaN	NaN	Low	NaN	NaN
9430041J12Rik	9430041J12Rik	0	NaN	NaN	NaN	NaN	NaN	Low	NaN	NaN
9430069I07Rik	9430069I07Rik	0	NaN	NaN	NaN	NaN	NaN	Low	NaN	NaN
9430078K24Rik	9430078K24Rik	1.30602	1.01779	1.66264	0.612154	0.540436	NaN	Low	0.863538	1.74851
9530002B09Rik	9530002B09Rik	0	NaN	NaN	NaN	NaN	NaN	Low	NaN	NaN
9530003J23Rik	9530003J23Rik	0	NaN	NaN	NaN	NaN	NaN	Low	NaN	NaN
9530020I12Rik	9530020I12Rik	0.395348	0.103111	2.5169	0.0409675	0.967322	NaN	Low	0.381226	0.40947
9530026F06Rik	9530026F06Rik	0	NaN	NaN	NaN	NaN	NaN	Low	NaN	NaN
9530027J09Rik	9530027J09Rik	1.3697	-0.683967	1.34264	-0.50942	0.610458	NaN	Low	1.68843	1.05097
9530036O11Rik	9530036O11Rik	1.3114	-1.01012	1.37391	-0.735212	0.462211	NaN	Low	1.75261	0.870183
9530059O14Rik	9530059O14Rik	0	NaN	NaN	NaN	NaN	NaN	Low	NaN	NaN
9630013A20Rik	9630013A20Rik	0	NaN	NaN	NaN	NaN	NaN	Low	NaN	NaN
9630013K17Rik	9630013K17Rik	0	NaN	NaN	NaN	NaN	NaN	Low	NaN	NaN
9630028B13Rik	9630028B13Rik	0	NaN	NaN	NaN	NaN	NaN	Low	NaN	NaN
9630028H03Rik	9630028H03Rik	0	NaN	NaN	NaN	NaN	NaN	Low	NaN	NaN
9830107B12Rik	9830107B12Rik	0	NaN	NaN	NaN	NaN	NaN	Low	NaN	NaN
9830132P13Rik	9830132P13Rik	0.155733	-1.15645	3.53381	-0.327254	0.743476	NaN	Low	0.215009	0.0964561
9830166K06Rik	9830166K06Rik	0	NaN	NaN	NaN	NaN	NaN	Low	NaN	NaN
9930111H07Rik	9930111H07Rik	0	NaN	NaN	NaN	NaN	NaN	Low	NaN	NaN
A130030D18Rik	A130030D18Rik	0	NaN	NaN	NaN	NaN	NaN	Low	NaN	NaN
A1bg	A1bg	0	NaN	NaN	NaN	NaN	NaN	Low	NaN	NaN
A230001M10Rik	A230001M10Rik	0	NaN	NaN	NaN	NaN	NaN	Low	NaN	NaN
A230009B12Rik	A230009B12Rik	0	NaN	NaN	NaN	NaN	NaN	Low	NaN	NaN
A230020J21Rik	A230020J21Rik	0	NaN	NaN	NaN	NaN	NaN	Low	NaN	NaN
A230051N06Rik	A230051N06Rik	0	NaN	NaN	NaN	NaN	NaN	Low	NaN	NaN
A230056J06Rik	A230056J06Rik	0.257283	-0.431456	3.40622	-0.126667	0.899204	NaN	Low	0.29547	0.219095
A230057D06Rik	A230057D06Rik	0.311689	1.55023	3.20942	0.483025	0.629078	NaN	Low	0.158675	0.464703
A230077H06Rik	A230077H06Rik	0.580342	1.27766	1.99143	0.641577	0.521148	NaN	Low	0.33894	0.821743
A230083G16Rik	A230083G16Rik	1.32888	1.92413	1.50267	1.28047	0.200379	NaN	Low	0.554268	2.1035
A230108P19Rik	A230108P19Rik	0	NaN	NaN	NaN	NaN	NaN	Low	NaN	NaN
A2ml1	A2ml1	1.22652	-1.43755	1.51217	-0.950657	0.341779	NaN	Low	1.79159	0.661442
A330008L17Rik	A330008L17Rik	0	NaN	NaN	NaN	NaN	NaN	Low	NaN	NaN
A330015K06Rik	A330015K06Rik	0	NaN	NaN	NaN	NaN	NaN	Low	NaN	NaN
A330049N07Rik	A330049N07Rik	0.107627	0.286218	3.53381	0.080994	0.935447	NaN	Low	0.0969858	0.118268
A330070K13Rik	A330070K13Rik	0	NaN	NaN	NaN	NaN	NaN	Low	NaN	NaN
A330076C08Rik	A330076C08Rik	0	NaN	NaN	NaN	NaN	NaN	Low	NaN	NaN
A330076H08Rik	A330076H08Rik	0.787046	0.961072	1.92696	0.49875	0.617955	NaN	Low	0.534178	1.03991
A330093E20Rik	A330093E20Rik	0	NaN	NaN	NaN	NaN	NaN	Low	NaN	NaN
A330102I10Rik	A330102I10Rik	0.317099	1.57153	3.19602	0.491715	0.622921	NaN	Low	0.159659	0.474538
A430085M09Rik	A430085M09Rik	0	NaN	NaN	NaN	NaN	NaN	Low	NaN	NaN
A430088P11Rik	A430088P11Rik	1.1498	-1.29462	1.83559	-0.705286	0.480632	NaN	Low	1.63365	0.66595
A430089I19Rik	A430089I19Rik	0.109578	0.286218	3.53381	0.080994	0.935447	NaN	Low	0.0987438	0.120412
A430090L17Rik	A430090L17Rik	0	NaN	NaN	NaN	NaN	NaN	Low	NaN	NaN
A530006G24Rik	A530006G24Rik	0	NaN	NaN	NaN	NaN	NaN	Low	NaN	NaN
A530021J07Rik	A530021J07Rik	0	NaN	NaN	NaN	NaN	NaN	Low	NaN	NaN
A530046M15Rik	A530046M15Rik	0	NaN	NaN	NaN	NaN	NaN	Low	NaN	NaN
A530050N04Rik	A530050N04Rik	0.892746	-1.71481	2.11324	-0.811457	0.417103	NaN	Low	1.36857	0.416925
A530053G22Rik	A530053G22Rik	0	NaN	NaN	NaN	NaN	NaN	Low	NaN	NaN
A530058N18Rik	A530058N18Rik	0	NaN	NaN	NaN	NaN	NaN	Low	NaN	NaN
A530065N20Rik	A530065N20Rik	0.727186	2.77302	2.16095	1.28324	0.199407	NaN	Low	0.185616	1.26876
A630001O12Rik	A630001O12Rik	0.10182	0.286218	3.53381	0.080994	0.935447	NaN	Low	0.0917531	0.111887
A630010A05Rik	A630010A05Rik	0	NaN	NaN	NaN	NaN	NaN	Low	NaN	NaN
A630012P03Rik	A630012P03Rik	0.126095	-1.15645	3.53381	-0.327254	0.743476	NaN	Low	0.174091	0.0780995
A630019I02Rik	A630019I02Rik	0	NaN	NaN	NaN	NaN	NaN	Low	NaN	NaN
A630023A22Rik	A630023A22Rik	0	NaN	NaN	NaN	NaN	NaN	Low	NaN	NaN
A630023P12Rik	A630023P12Rik	1.00331	1.38777	1.64347	0.844413	0.398439	NaN	Low	0.554812	1.4518
A630073D07Rik	A630073D07Rik	0	NaN	NaN	NaN	NaN	NaN	Low	NaN	NaN
A630075F10Rik	A630075F10Rik	0.10182	0.286218	3.53381	0.080994	0.935447	NaN	Low	0.0917531	0.111887
A630076J17Rik	A630076J17Rik	0	NaN	NaN	NaN	NaN	NaN	Low	NaN	NaN
A630095E13Rik	A630095E13Rik	0.10182	0.286218	3.53381	0.080994	0.935447	NaN	Low	0.0917531	0.111887
A630095N17Rik	A630095N17Rik	0.10182	0.286218	3.53381	0.080994	0.935447	NaN	Low	0.0917531	0.111887
A730004F24Rik	A730004F24Rik	0.109578	0.286218	3.53381	0.080994	0.935447	NaN	Low	0.0987438	0.120412
A730006G06Rik	A730006G06Rik	0	NaN	NaN	NaN	NaN	NaN	Low	NaN	NaN
A730013G03Rik	A730013G03Rik	0.111224	0.286218	3.53381	0.080994	0.935447	NaN	Low	0.100227	0.122221
A730018C14Rik	A730018C14Rik	0.155733	-1.15645	3.53381	-0.327254	0.743476	NaN	Low	0.215009	0.0964561
A730035I17Rik	A730035I17Rik	0	NaN	NaN	NaN	NaN	NaN	Low	NaN	NaN
A730036I17Rik	A730036I17Rik	1.32128	-2.38919	1.60588	-1.48778	0.136809	NaN	Low	2.21898	0.42358
A730043L09Rik	A730043L09Rik	0	NaN	NaN	NaN	NaN	NaN	Low	NaN	NaN
A730046J19Rik	A730046J19Rik	0	NaN	NaN	NaN	NaN	NaN	Low	NaN	NaN
A730056A06Rik	A730056A06Rik	0.660968	2.62387	2.6105	1.00512	0.314838	NaN	Low	0.184524	1.13741
A730082K24Rik	A730082K24Rik	0	NaN	NaN	NaN	NaN	NaN	Low	NaN	NaN
A730085K08Rik	A730085K08Rik	0.107627	0.286218	3.53381	0.080994	0.935447	NaN	Low	0.0969858	0.118268
A730098A19Rik	A730098A19Rik	0.126095	-1.15645	3.53381	-0.327254	0.743476	NaN	Low	0.174091	0.0780995
A830011K09Rik	A830011K09Rik	0.107627	0.286218	3.53381	0.080994	0.935447	NaN	Low	0.0969858	0.118268
A830019L24Rik	A830019L24Rik	0	NaN	NaN	NaN	NaN	NaN	Low	NaN	NaN
A830029E22Rik	A830029E22Rik	0	NaN	NaN	NaN	NaN	NaN	Low	NaN	NaN
A830036E02Rik	A830036E02Rik	0.107627	0.286218	3.53381	0.080994	0.935447	NaN	Low	0.0969858	0.118268
A930001A20Rik	A930001A20Rik	1.0602	3.31373	1.64011	2.02042	0.0433395	NaN	Low	0.193762	1.92663
A930002C04Rik	A930002C04Rik	0	NaN	NaN	NaN	NaN	NaN	Low	NaN	NaN
A930003A15Rik	A930003A15Rik	0.126095	-1.15645	3.53381	-0.327254	0.743476	NaN	Low	0.174091	0.0780995
A930003O13Rik	A930003O13Rik	0	NaN	NaN	NaN	NaN	NaN	Low	NaN	NaN
A930006I01Rik	A930006I01Rik	0	NaN	NaN	NaN	NaN	NaN	Low	NaN	NaN
A930009A15Rik	A930009A15Rik	0	NaN	NaN	NaN	NaN	NaN	Low	NaN	NaN
A930011G23Rik	A930011G23Rik	0.665664	-2.10839	1.92964	-1.09263	0.274555	NaN	Low	1.08071	0.250622
A930018P22Rik	A930018P22Rik	0.560102	1.26383	2.00559	0.630154	0.528594	NaN	Low	0.329344	0.79086
A930019D19Rik	A930019D19Rik	0	NaN	NaN	NaN	NaN	NaN	Low	NaN	NaN
A930031H19Rik	A930031H19Rik	0	NaN	NaN	NaN	NaN	NaN	Low	NaN	NaN
A930041C12Rik	A930041C12Rik	0	NaN	NaN	NaN	NaN	NaN	Low	NaN	NaN
AA387883	AA387883	0	NaN	NaN	NaN	NaN	NaN	Low	NaN	NaN
AA543401	AA543401	0	NaN	NaN	NaN	NaN	NaN	Low	NaN	NaN
AA545190	AA545190	0	NaN	NaN	NaN	NaN	NaN	Low	NaN	NaN
AA619741	AA619741	0	NaN	NaN	NaN	NaN	NaN	Low	NaN	NaN
AA792892	AA792892	0.166701	-1.15645	3.53381	-0.327254	0.743476	NaN	Low	0.230153	0.10325
AF067061	AF067061	0	NaN	NaN	NaN	NaN	NaN	Low	NaN	NaN
AF067063	AF067063	0	NaN	NaN	NaN	NaN	NaN	Low	NaN	NaN
AF357355	AF357355	0	NaN	NaN	NaN	NaN	NaN	Low	NaN	NaN
AF357359	AF357359	0	NaN	NaN	NaN	NaN	NaN	Low	NaN	NaN
AF357399	AF357399	0.107627	0.286218	3.53381	0.080994	0.935447	NaN	Low	0.0969858	0.118268
AF357425	AF357425	0	NaN	NaN	NaN	NaN	NaN	Low	NaN	NaN
AF357426	AF357426	0	NaN	NaN	NaN	NaN	NaN	Low	NaN	NaN
AF366264	AF366264	0	NaN	NaN	NaN	NaN	NaN	Low	NaN	NaN
AI506816	AI506816	0.489323	0.871133	2.08876	0.417058	0.676636	NaN	Low	0.345922	0.632725
AI507597	AI507597	0.211441	0.9932	3.53202	0.281199	0.778558	NaN	Low	0.141404	0.281479
AI606473	AI606473	0	NaN	NaN	NaN	NaN	NaN	Low	NaN	NaN
AI646519	AI646519	0	NaN	NaN	NaN	NaN	NaN	Low	NaN	NaN
AI847159	AI847159	0.446707	0.867564	2.12801	0.407687	0.683504	NaN	Low	0.3163	0.577114
AU015228	AU015228	0	NaN	NaN	NaN	NaN	NaN	Low	NaN	NaN
AU015791	AU015791	0	NaN	NaN	NaN	NaN	NaN	Low	NaN	NaN
AU015836	AU015836	0.474679	0.861311	2.10021	0.410108	0.681727	NaN	Low	0.337048	0.612311
AU016765	AU016765	0	NaN	NaN	NaN	NaN	NaN	Low	NaN	NaN
AU018091	AU018091	0.107627	0.286218	3.53381	0.080994	0.935447	NaN	Low	0.0969858	0.118268
AU019990	AU019990	0.107627	0.286218	3.53381	0.080994	0.935447	NaN	Low	0.0969858	0.118268
AU021063	AU021063	0.107627	0.286218	3.53381	0.080994	0.935447	NaN	Low	0.0969858	0.118268
AU022751	AU022751	0.111224	0.286218	3.53381	0.080994	0.935447	NaN	Low	0.100227	0.122221
AU022793	AU022793	1.1955	2.59158	1.65502	1.56589	0.117374	NaN	Low	0.34023	2.05077
AU023762	AU023762	0	NaN	NaN	NaN	NaN	NaN	Low	NaN	NaN
AU040972	AU040972	0	NaN	NaN	NaN	NaN	NaN	Low	NaN	NaN
AV026068	AV026068	0	NaN	NaN	NaN	NaN	NaN	Low	NaN	NaN
AV064505	AV064505	0.136328	-1.15645	3.53381	-0.327254	0.743476	NaN	Low	0.188219	0.0844376
AV205837	AV205837	0	NaN	NaN	NaN	NaN	NaN	Low	NaN	NaN
AV320801	AV320801	0	NaN	NaN	NaN	NaN	NaN	Low	NaN	NaN
AW495222	AW495222	0.55911	1.29622	2.34764	0.552137	0.580855	NaN	Low	0.323574	0.794647
AW551984	AW551984	0.235625	-0.432986	3.50473	-0.123543	0.901677	NaN	Low	0.270721	0.20053
AY074887	AY074887	0.507953	-0.408782	2.43749	-0.167706	0.866814	NaN	Low	0.579438	0.436467
AY512915	AY512915	0	NaN	NaN	NaN	NaN	NaN	Low	NaN	NaN
AY512931	AY512931	0.10182	0.286218	3.53381	0.080994	0.935447	NaN	Low	0.0917531	0.111887
AY702102	AY702102	0	NaN	NaN	NaN	NaN	NaN	Low	NaN	NaN
AY702103	AY702103	0	NaN	NaN	NaN	NaN	NaN	Low	NaN	NaN
AY761184	AY761184	0	NaN	NaN	NaN	NaN	NaN	Low	NaN	NaN
AY761185	AY761185	0	NaN	NaN	NaN	NaN	NaN	Low	NaN	NaN
Aadacl2	Aadacl2	0	NaN	NaN	NaN	NaN	NaN	Low	NaN	NaN
Aadacl3	Aadacl3	0	NaN	NaN	NaN	NaN	NaN	Low	NaN	NaN
Aadacl4	Aadacl4	0	NaN	NaN	NaN	NaN	NaN	Low	NaN	NaN
Aanat	Aanat	0.211462	0.992679	3.53195	0.281057	0.778667	NaN	Low	0.141452	0.281472
Abca12	Abca12	0.107627	0.286218	3.53381	0.080994	0.935447	NaN	Low	0.0969858	0.118268
Abca15	Abca15	0	NaN	NaN	NaN	NaN	NaN	Low	NaN	NaN
Abca16	Abca16	0	NaN	NaN	NaN	NaN	NaN	Low	NaN	NaN
Abcb11	Abcb11	0.211385	0.994819	3.53223	0.281641	0.778219	NaN	Low	0.141261	0.281509
Abcb5	Abcb5	0.166701	-1.15645	3.53381	-0.327254	0.743476	NaN	Low	0.230153	0.10325
Abcc12	Abcc12	0.107627	0.286218	3.53381	0.080994	0.935447	NaN	Low	0.0969858	0.118268
Abhd12b	Abhd12b	0.107627	0.286218	3.53381	0.080994	0.935447	NaN	Low	0.0969858	0.118268
Abhd16b	Abhd16b	0.136328	-1.15645	3.53381	-0.327254	0.743476	NaN	Low	0.188219	0.0844376
Abo	Abo	0.215254	1.01989	3.53128	0.288815	0.772723	NaN	Low	0.142187	0.288321
Abra	Abra	1.23772	0.161164	1.31065	0.122965	0.902135	NaN	Low	1.16866	1.30679
Acan	Acan	0	NaN	NaN	NaN	NaN	NaN	Low	NaN	NaN
Accsl	Accsl	0.927304	0.153381	1.49629	0.102507	0.918354	NaN	Low	0.878057	0.976551
Ace3	Ace3	1.14642	0.832773	1.41158	0.58996	0.555218	NaN	Low	0.824436	1.46841
Acer1	Acer1	0	NaN	NaN	NaN	NaN	NaN	Low	NaN	NaN
Acod1	Acod1	1.04391	1.29598	1.80526	0.717893	0.472823	NaN	Low	0.604212	1.48361
Acot5	Acot5	1.33339	0.957808	1.39428	0.686953	0.492112	NaN	Low	0.90634	1.76044
Acoxl	Acoxl	0.802241	1.87284	1.84674	1.01414	0.310518	NaN	Low	0.344123	1.26036
Acp4	Acp4	0	NaN	NaN	NaN	NaN	NaN	Low	NaN	NaN
Acp7	Acp7	0	NaN	NaN	NaN	NaN	NaN	Low	NaN	NaN
Acrv1	Acrv1	0	NaN	NaN	NaN	NaN	NaN	Low	NaN	NaN
Acsbg2	Acsbg2	0	NaN	NaN	NaN	NaN	NaN	Low	NaN	NaN
Acsm4	Acsm4	0.155733	-1.15645	3.53381	-0.327254	0.743476	NaN	Low	0.215009	0.0964561
Acss2os	Acss2os	0	NaN	NaN	NaN	NaN	NaN	Low	NaN	NaN
Acta1	Acta1	1.10844	1.56764	1.57837	0.993203	0.320611	NaN	Low	0.559224	1.65765
Actbl2	Actbl2	0.109578	0.286218	3.53381	0.080994	0.935447	NaN	Low	0.0987438	0.120412
Actl10	Actl10	0.166701	-1.15645	3.53381	-0.327254	0.743476	NaN	Low	0.230153	0.10325
Actl11	Actl11	0	NaN	NaN	NaN	NaN	NaN	Low	NaN	NaN
Actl6b	Actl6b	0	NaN	NaN	NaN	NaN	NaN	Low	NaN	NaN
Actl7a	Actl7a	0	NaN	NaN	NaN	NaN	NaN	Low	NaN	NaN
Actl7b	Actl7b	0.126095	-1.15645	3.53381	-0.327254	0.743476	NaN	Low	0.174091	0.0780995
Actrt1	Actrt1	0	NaN	NaN	NaN	NaN	NaN	Low	NaN	NaN
Actrt2	Actrt2	0.109578	0.286218	3.53381	0.080994	0.935447	NaN	Low	0.0987438	0.120412
Adad1	Adad1	0	NaN	NaN	NaN	NaN	NaN	Low	NaN	NaN
Adad2	Adad2	0	NaN	NaN	NaN	NaN	NaN	Low	NaN	NaN
Adam18	Adam18	0.136328	-1.15645	3.53381	-0.327254	0.743476	NaN	Low	0.188219	0.0844376
Adam1b	Adam1b	0	NaN	NaN	NaN	NaN	NaN	Low	NaN	NaN
Adam2	Adam2	0.311461	1.54931	3.20999	0.482653	0.629342	NaN	Low	0.158635	0.464288
Adam20	Adam20	0	NaN	NaN	NaN	NaN	NaN	Low	NaN	NaN
Adam21	Adam21	1.03113	-1.14456	1.47506	-0.775941	0.437784	NaN	Low	1.41997	0.642294
Adam24	Adam24	0	NaN	NaN	NaN	NaN	NaN	Low	NaN	NaN
Adam25	Adam25	0	NaN	NaN	NaN	NaN	NaN	Low	NaN	NaN
Adam26a	Adam26a	0	NaN	NaN	NaN	NaN	NaN	Low	NaN	NaN
Adam26b	Adam26b	0	NaN	NaN	NaN	NaN	NaN	Low	NaN	NaN
Adam29	Adam29	0	NaN	NaN	NaN	NaN	NaN	Low	NaN	NaN
Adam3	Adam3	0.209439	0.994769	3.53222	0.281627	0.778229	NaN	Low	0.139964	0.278914
Adam30	Adam30	0.276195	-0.434044	3.32938	-0.130368	0.896275	NaN	Low	0.317432	0.234958
Adam34	Adam34	0	NaN	NaN	NaN	NaN	NaN	Low	NaN	NaN
Adam39	Adam39	0	NaN	NaN	NaN	NaN	NaN	Low	NaN	NaN
Adam6a	Adam6a	0	NaN	NaN	NaN	NaN	NaN	Low	NaN	NaN
Adam6b	Adam6b	0.166701	-1.15645	3.53381	-0.327254	0.743476	NaN	Low	0.230153	0.10325
Adam7	Adam7	0	NaN	NaN	NaN	NaN	NaN	Low	NaN	NaN
Adamts13	Adamts13	0.218844	1.02497	3.53111	0.290268	0.771612	NaN	Low	0.144218	0.29347
Adamts18	Adamts18	0.632173	2.56852	2.14897	1.19523	0.231996	NaN	Low	0.182393	1.08195
Adamts19	Adamts19	0.111224	0.286218	3.53381	0.080994	0.935447	NaN	Low	0.100227	0.122221
Adcy8	Adcy8	0.235912	-0.444646	3.50335	-0.12692	0.899004	NaN	Low	0.271981	0.199842
Adcyap1	Adcyap1	0.155733	-1.15645	3.53381	-0.327254	0.743476	NaN	Low	0.215009	0.0964561
Adgrf3	Adgrf3	0.581332	0.216989	2.06337	0.105162	0.916247	NaN	Low	0.537696	0.624967
Adgrg7	Adgrg7	0.366745	0.281388	2.58151	0.109001	0.913201	NaN	Low	0.331092	0.402397
Adh6-ps1	Adh6-ps1	0.322435	-1.97823	3.18862	-0.620402	0.534993	NaN	Low	0.514332	0.130538
Adprhl1	Adprhl1	0.126095	-1.15645	3.53381	-0.327254	0.743476	NaN	Low	0.174091	0.0780995
Agbl1	Agbl1	0.109578	0.286218	3.53381	0.080994	0.935447	NaN	Low	0.0987438	0.120412
Agbl4	Agbl4	1.31002	-0.404663	1.3822	-0.292767	0.7697	NaN	Low	1.49255	1.12749
Agr2	Agr2	0.873256	-0.814934	1.54544	-0.527315	0.597975	NaN	Low	1.11354	0.632974
Agr3	Agr3	0	NaN	NaN	NaN	NaN	NaN	Low	NaN	NaN
Agrp	Agrp	0.736158	-0.360409	2.24408	-0.160604	0.872405	NaN	Low	0.827635	0.644681
Agxt	Agxt	0.10182	0.286218	3.53381	0.080994	0.935447	NaN	Low	0.0917531	0.111887
Ahsg	Ahsg	0.109578	0.286218	3.53381	0.080994	0.935447	NaN	Low	0.0987438	0.120412
Aicda	Aicda	0.211386	0.99481	3.53222	0.281638	0.778221	NaN	Low	0.141262	0.281509
Aipl1	Aipl1	0.90696	1.13705	2.12027	0.536273	0.59177	NaN	Low	0.566974	1.24695
Akain1	Akain1	0.111224	0.286218	3.53381	0.080994	0.935447	NaN	Low	0.100227	0.122221
Akap14	Akap14	0.166701	-1.15645	3.53381	-0.327254	0.743476	NaN	Low	0.230153	0.10325
Akap4	Akap4	0	NaN	NaN	NaN	NaN	NaN	Low	NaN	NaN
Aknad1	Aknad1	0.26682	-0.43289	3.3665	-0.128587	0.897684	NaN	Low	0.306553	0.227088
Akp3	Akp3	0	NaN	NaN	NaN	NaN	NaN	Low	NaN	NaN
Akr1cl	Akr1cl	0	NaN	NaN	NaN	NaN	NaN	Low	NaN	NaN
Aldoart2	Aldoart2	0.658471	-1.0086	2.29152	-0.440147	0.65983	NaN	Low	0.879705	0.437237
Alkal1	Alkal1	0	NaN	NaN	NaN	NaN	NaN	Low	NaN	NaN
Alkbh3os1	Alkbh3os1	0	NaN	NaN	NaN	NaN	NaN	Low	NaN	NaN
Allc	Allc	0	NaN	NaN	NaN	NaN	NaN	Low	NaN	NaN
Alox12e	Alox12e	0.364381	-1.1239	2.58018	-0.435592	0.663133	NaN	Low	0.499545	0.229216
Alox15	Alox15	0.836173	-0.753169	1.69809	-0.443538	0.657376	NaN	Low	1.04961	0.622734
Alpi	Alpi	0.107627	0.286218	3.53381	0.080994	0.935447	NaN	Low	0.0969858	0.118268
Alpk2	Alpk2	0.227948	-0.436077	3.53381	-0.123401	0.901789	NaN	Low	0.262138	0.193757
Alppl2	Alppl2	0	NaN	NaN	NaN	NaN	NaN	Low	NaN	NaN
Als2cr11	Als2cr11	0.944075	1.18161	1.53709	0.768734	0.442051	NaN	Low	0.577716	1.31043
Alx3	Alx3	0.111224	0.286218	3.53381	0.080994	0.935447	NaN	Low	0.100227	0.122221
Ambn	Ambn	0	NaN	NaN	NaN	NaN	NaN	Low	NaN	NaN
Amelx	Amelx	0	NaN	NaN	NaN	NaN	NaN	Low	NaN	NaN
Amer3	Amer3	0	NaN	NaN	NaN	NaN	NaN	Low	NaN	NaN
Ampd1	Ampd1	0.430508	2.00912	3.45936	0.580778	0.56139	NaN	Low	0.171334	0.689683
Amtn	Amtn	0	NaN	NaN	NaN	NaN	NaN	Low	NaN	NaN
Amy2a2	Amy2a2	0	NaN	NaN	NaN	NaN	NaN	Low	NaN	NaN
Amy2a3	Amy2a3	0	NaN	NaN	NaN	NaN	NaN	Low	NaN	NaN
Amy2a4	Amy2a4	0	NaN	NaN	NaN	NaN	NaN	Low	NaN	NaN
Amy2a5	Amy2a5	0.362575	-1.07754	3.12176	-0.345171	0.729966	NaN	Low	0.492015	0.233134
Amy2b	Amy2b	0.311465	-1.98162	3.52174	-0.562682	0.573651	NaN	Low	0.49707	0.125861
Ang2	Ang2	0	NaN	NaN	NaN	NaN	NaN	Low	NaN	NaN
Ang3	Ang3	0	NaN	NaN	NaN	NaN	NaN	Low	NaN	NaN
Ang4	Ang4	0	NaN	NaN	NaN	NaN	NaN	Low	NaN	NaN
Ang5	Ang5	0	NaN	NaN	NaN	NaN	NaN	Low	NaN	NaN
Ang6	Ang6	0	NaN	NaN	NaN	NaN	NaN	Low	NaN	NaN
Ankar	Ankar	0.211361	0.995627	3.53233	0.281861	0.77805	NaN	Low	0.141192	0.28153
Ankk1	Ankk1	0.262406	-1.83667	3.37735	-0.543819	0.586566	NaN	Low	0.410019	0.114792
Ankrd2	Ankrd2	1.29422	-0.537161	1.68931	-0.317976	0.750503	NaN	Low	1.53242	1.05603
Ankrd22	Ankrd22	1.28588	-0.966113	1.37212	-0.704104	0.481368	NaN	Low	1.70103	0.870731
Ankrd33	Ankrd33	0.20364	0.977717	3.53259	0.276771	0.781956	NaN	Low	0.137162	0.270119
Ankrd34c	Ankrd34c	0	NaN	NaN	NaN	NaN	NaN	Low	NaN	NaN
Ankrd36	Ankrd36	0	NaN	NaN	NaN	NaN	NaN	Low	NaN	NaN
Ankrd53	Ankrd53	1.34167	1.90537	1.39929	1.36167	0.173303	NaN	Low	0.565383	2.11795
Ankrd60	Ankrd60	0	NaN	NaN	NaN	NaN	NaN	Low	NaN	NaN
Ankrd63	Ankrd63	1.32732	-0.100027	1.56529	-0.063903	0.949047	NaN	Low	1.37331	1.28132
Ankrd66	Ankrd66	0.753066	2.81566	2.0844	1.35082	0.176752	NaN	Low	0.18732	1.31881
Ankrd7	Ankrd7	0.311807	1.55071	3.20912	0.483219	0.628941	NaN	Low	0.158696	0.464918
Ankub1	Ankub1	0	NaN	NaN	NaN	NaN	NaN	Low	NaN	NaN
Ano7	Ano7	0.685721	0.562377	1.785	0.315057	0.752719	NaN	Low	0.553738	0.817705
Antxrl	Antxrl	0	NaN	NaN	NaN	NaN	NaN	Low	NaN	NaN
Anxa10	Anxa10	0	NaN	NaN	NaN	NaN	NaN	Low	NaN	NaN
Aox2	Aox2	0.754136	1.84098	1.91783	0.959928	0.337091	NaN	Low	0.329135	1.17914
Aox4	Aox4	0.573777	0.151495	2.05757	0.0736282	0.941306	NaN	Low	0.543679	0.603875
Ap3b2	Ap3b2	0.649265	-1.03844	2.02154	-0.513688	0.60747	NaN	Low	0.873341	0.425189
Apoa5	Apoa5	0.155733	-1.15645	3.53381	-0.327254	0.743476	NaN	Low	0.215009	0.0964561
Apobec4	Apobec4	0	NaN	NaN	NaN	NaN	NaN	Low	NaN	NaN
Apoc4	Apoc4	0.265241	-0.434025	3.37294	-0.128679	0.897612	NaN	Low	0.304841	0.225641
Apof	Apof	0.268535	-0.435265	3.35957	-0.12956	0.896915	NaN	Low	0.308739	0.228331
Apol10a	Apol10a	1.02271	0.215778	1.5999	0.13487	0.892715	NaN	Low	0.946374	1.09905
Apol11a	Apol11a	0	NaN	NaN	NaN	NaN	NaN	Low	NaN	NaN
Apol7a	Apol7a	0.372017	-1.12023	2.56624	-0.436525	0.662456	NaN	Low	0.509605	0.234429
Apol7b	Apol7b	1.13101	-0.0950168	1.72791	-0.0549893	0.956147	NaN	Low	1.16824	1.09378
Apol7d	Apol7d	0.218874	1.02273	3.53094	0.289648	0.772086	NaN	Low	0.144387	0.29336
Apol8	Apol8	1.16235	1.54601	1.43221	1.07946	0.280383	NaN	Low	0.593023	1.73168
Apon	Apon	0.59486	1.28313	1.98297	0.647074	0.517584	NaN	Low	0.346488	0.843232
Apoo-ps	Apoo-ps	0	NaN	NaN	NaN	NaN	NaN	Low	NaN	NaN
Aqp12	Aqp12	0	NaN	NaN	NaN	NaN	NaN	Low	NaN	NaN
Areg	Areg	1.0833	2.44441	1.68413	1.45144	0.146657	NaN	Low	0.336269	1.83033
Arg1	Arg1	0.893626	1.20385	2.14729	0.560638	0.575044	NaN	Low	0.541011	1.24624
Arhgap15os	Arhgap15os	0.501161	-0.453734	2.15091	-0.21095	0.832926	NaN	Low	0.579327	0.422996
Arhgap20os	Arhgap20os	0.107627	0.286218	3.53381	0.080994	0.935447	NaN	Low	0.0969858	0.118268
Arid3c	Arid3c	0.448038	-2.4953	2.87985	-0.866469	0.386233	NaN	Low	0.761093	0.134982
Arl13a	Arl13a	0	NaN	NaN	NaN	NaN	NaN	Low	NaN	NaN
Arl14	Arl14	1.20545	-0.36221	1.37558	-0.263314	0.792309	NaN	Low	1.35598	1.05492
Arl14epl	Arl14epl	0.292893	-1.85788	3.2592	-0.570042	0.56865	NaN	Low	0.459123	0.126664
Armc4	Armc4	0	NaN	NaN	NaN	NaN	NaN	Low	NaN	NaN
Arr3	Arr3	0	NaN	NaN	NaN	NaN	NaN	Low	NaN	NaN
Arrdc5	Arrdc5	0	NaN	NaN	NaN	NaN	NaN	Low	NaN	NaN
Arsj	Arsj	1.31168	2.7397	1.47142	1.86194	0.0626115	NaN	Low	0.341615	2.28175
Art1	Art1	0	NaN	NaN	NaN	NaN	NaN	Low	NaN	NaN
Art2a-ps	Art2a-ps	0.340482	0.265595	3.185	0.0833891	0.933542	NaN	Low	0.30923	0.371735
Arx	Arx	0.234068	-0.447305	3.51232	-0.127353	0.898661	NaN	Low	0.270066	0.19807
Asb12	Asb12	0	NaN	NaN	NaN	NaN	NaN	Low	NaN	NaN
Asb16	Asb16	0.245785	-0.431769	3.45698	-0.124898	0.900605	NaN	Low	0.282292	0.209278
Asb17	Asb17	0	NaN	NaN	NaN	NaN	NaN	Low	NaN	NaN
Asb17os	Asb17os	0	NaN	NaN	NaN	NaN	NaN	Low	NaN	NaN
Asb18	Asb18	0	NaN	NaN	NaN	NaN	NaN	Low	NaN	NaN
Ascl1	Ascl1	1.21386	-0.408717	1.27364	-0.320905	0.748283	NaN	Low	1.38466	1.04305
Ascl5	Ascl5	0	NaN	NaN	NaN	NaN	NaN	Low	NaN	NaN
Asdurf	Asdurf	0	NaN	NaN	NaN	NaN	NaN	Low	NaN	NaN
Asic5	Asic5	0.745565	0.503075	1.94441	0.258728	0.795845	NaN	Low	0.616875	0.874255
Asmt	Asmt	0.10182	0.286218	3.53381	0.080994	0.935447	NaN	Low	0.0917531	0.111887
Asphd1	Asphd1	0.211473	0.992392	3.53192	0.280978	0.778727	NaN	Low	0.141478	0.281468
Astl	Astl	0	NaN	NaN	NaN	NaN	NaN	Low	NaN	NaN
Astx5	Astx5	0	NaN	NaN	NaN	NaN	NaN	Low	NaN	NaN
Astx6	Astx6	0.166701	-1.15645	3.53381	-0.327254	0.743476	NaN	Low	0.230153	0.10325
Asz1	Asz1	0	NaN	NaN	NaN	NaN	NaN	Low	NaN	NaN
Atcay	Atcay	0.10182	0.286218	3.53381	0.080994	0.935447	NaN	Low	0.0917531	0.111887
Atcayos	Atcayos	0	NaN	NaN	NaN	NaN	NaN	Low	NaN	NaN
Atoh1	Atoh1	0	NaN	NaN	NaN	NaN	NaN	Low	NaN	NaN
Atp13a5	Atp13a5	0	NaN	NaN	NaN	NaN	NaN	Low	NaN	NaN
Atp1b4	Atp1b4	0.382229	-1.14738	3.07496	-0.373137	0.709047	NaN	Low	0.526688	0.23777
Atp2a1	Atp2a1	1.01969	2.27528	1.58226	1.43799	0.150438	NaN	Low	0.349157	1.69023
Atp4b	Atp4b	0	NaN	NaN	NaN	NaN	NaN	Low	NaN	NaN
Atp6ap1l	Atp6ap1l	0	NaN	NaN	NaN	NaN	NaN	Low	NaN	NaN
Atp6v1e2	Atp6v1e2	0.478466	0.869273	2.09849	0.414237	0.6787	NaN	Low	0.338528	0.618404
Atp6v1fnb	Atp6v1fnb	0	NaN	NaN	NaN	NaN	NaN	Low	NaN	NaN
Atp8b3	Atp8b3	0.303044	-1.90207	3.23359	-0.588221	0.556384	NaN	Low	0.478153	0.127935
Atxn7l1os2	Atxn7l1os2	0	NaN	NaN	NaN	NaN	NaN	Low	NaN	NaN
Aurkc	Aurkc	0.722415	0.553071	1.65707	0.333765	0.738557	NaN	Low	0.585614	0.859217
Avp	Avp	0	NaN	NaN	NaN	NaN	NaN	Low	NaN	NaN
Avpr1b	Avpr1b	0.219156	1.03513	3.53053	0.293194	0.769374	NaN	Low	0.143742	0.29457
Awat1	Awat1	0.111224	0.286218	3.53381	0.080994	0.935447	NaN	Low	0.100227	0.122221
Aym1	Aym1	0	NaN	NaN	NaN	NaN	NaN	Low	NaN	NaN
B020004C17Rik	B020004C17Rik	0	NaN	NaN	NaN	NaN	NaN	Low	NaN	NaN
B020004J07Rik	B020004J07Rik	0	NaN	NaN	NaN	NaN	NaN	Low	NaN	NaN
B020014A21Rik	B020014A21Rik	0	NaN	NaN	NaN	NaN	NaN	Low	NaN	NaN
B020018J22Rik	B020018J22Rik	0	NaN	NaN	NaN	NaN	NaN	Low	NaN	NaN
B020031M17Rik	B020031M17Rik	0	NaN	NaN	NaN	NaN	NaN	Low	NaN	NaN
B130006D01Rik	B130006D01Rik	0.500453	-0.398863	2.14858	-0.18564	0.852727	NaN	Low	0.569196	0.43171
B230110C06Rik	B230110C06Rik	0.789741	1.8871	1.85586	1.01683	0.309233	NaN	Low	0.336139	1.24334
B230110G15Rik	B230110G15Rik	0	NaN	NaN	NaN	NaN	NaN	Low	NaN	NaN
B230112J18Rik	B230112J18Rik	0.303037	-1.90212	3.23363	-0.588232	0.556377	NaN	Low	0.478147	0.127928
B230119M05Rik	B230119M05Rik	0.235627	-0.43305	3.50473	-0.123562	0.901662	NaN	Low	0.270727	0.200526
B230206H07Rik	B230206H07Rik	0.712306	0.569755	1.65887	0.34346	0.731253	NaN	Low	0.573453	0.851159
B230214G05Rik	B230214G05Rik	0	NaN	NaN	NaN	NaN	NaN	Low	NaN	NaN
B230303A05Rik	B230303A05Rik	0.111224	0.286218	3.53381	0.080994	0.935447	NaN	Low	0.100227	0.122221
B230311B06Rik	B230311B06Rik	0.107627	0.286218	3.53381	0.080994	0.935447	NaN	Low	0.0969858	0.118268
B230312C02Rik	B230312C02Rik	1.322	-0.130904	1.29015	-0.101464	0.919182	NaN	Low	1.38193	1.26206
B230323A14Rik	B230323A14Rik	0	NaN	NaN	NaN	NaN	NaN	Low	NaN	NaN
B3gat1	B3gat1	1.34831	1.89238	1.75072	1.08092	0.279733	NaN	Low	0.572231	2.1244
B3gnt4	B3gnt4	0.337613	0.270648	2.63656	0.102652	0.918239	NaN	Low	0.306038	0.369188
B3gnt6	B3gnt6	1.27754	0.992978	1.27291	0.780088	0.435339	NaN	Low	0.85446	1.70062
B430010I23Rik	B430010I23Rik	1.2521	0.160302	1.53536	0.104407	0.916846	NaN	Low	1.18261	1.3216
B430212C06Rik	B430212C06Rik	0.606236	-1.98445	2.74976	-0.721684	0.470489	NaN	Low	0.96788	0.244592
B930018H19Rik	B930018H19Rik	0.213033	0.994691	3.53221	0.281606	0.778246	NaN	Low	0.142371	0.283696
BB019430	BB019430	0	NaN	NaN	NaN	NaN	NaN	Low	NaN	NaN
BB031773	BB031773	0	NaN	NaN	NaN	NaN	NaN	Low	NaN	NaN
BB123696	BB123696	0.345702	0.27679	2.6213	0.105593	0.915905	NaN	Low	0.312641	0.378763
BB283400	BB283400	0.570606	-1.79045	2.31655	-0.772895	0.439584	NaN	Low	0.885291	0.255922
BB287469	BB287469	0	NaN	NaN	NaN	NaN	NaN	Low	NaN	NaN
BB557941	BB557941	0.111224	0.286218	3.53381	0.080994	0.935447	NaN	Low	0.100227	0.122221
BC006965	BC006965	0.268319	-0.43285	3.36044	-0.128808	0.89751	NaN	Low	0.308272	0.228367
BC016548	BC016548	0.270434	-0.305663	3.35198	-0.0911888	0.927343	NaN	Low	0.298975	0.241892
BC024139	BC024139	0.155733	-1.15645	3.53381	-0.327254	0.743476	NaN	Low	0.215009	0.0964561
BC030500	BC030500	0	NaN	NaN	NaN	NaN	NaN	Low	NaN	NaN
BC037156	BC037156	0	NaN	NaN	NaN	NaN	NaN	Low	NaN	NaN
BC039966	BC039966	0.136328	-1.15645	3.53381	-0.327254	0.743476	NaN	Low	0.188219	0.0844376
BC042761	BC042761	0	NaN	NaN	NaN	NaN	NaN	Low	NaN	NaN
BC046251	BC046251	0.107627	0.286218	3.53381	0.080994	0.935447	NaN	Low	0.0969858	0.118268
BC048507	BC048507	0.111224	0.286218	3.53381	0.080994	0.935447	NaN	Low	0.100227	0.122221
BC048559	BC048559	0	NaN	NaN	NaN	NaN	NaN	Low	NaN	NaN
BC048562	BC048562	0.111224	0.286218	3.53381	0.080994	0.935447	NaN	Low	0.100227	0.122221
BC048602	BC048602	0.126095	-1.15645	3.53381	-0.327254	0.743476	NaN	Low	0.174091	0.0780995
BC048644	BC048644	0	NaN	NaN	NaN	NaN	NaN	Low	NaN	NaN
BC048671	BC048671	0	NaN	NaN	NaN	NaN	NaN	Low	NaN	NaN
BC048679	BC048679	0	NaN	NaN	NaN	NaN	NaN	Low	NaN	NaN
BC049730	BC049730	0	NaN	NaN	NaN	NaN	NaN	Low	NaN	NaN
BC051019	BC051019	0.642672	2.58833	1.83866	1.40773	0.159212	NaN	Low	0.183253	1.10209
BC051537	BC051537	0	NaN	NaN	NaN	NaN	NaN	Low	NaN	NaN
BC051665	BC051665	0	NaN	NaN	NaN	NaN	NaN	Low	NaN	NaN
BC053393	BC053393	0	NaN	NaN	NaN	NaN	NaN	Low	NaN	NaN
BC055402	BC055402	0	NaN	NaN	NaN	NaN	NaN	Low	NaN	NaN
BC061195	BC061195	0	NaN	NaN	NaN	NaN	NaN	Low	NaN	NaN
BC061212	BC061212	0	NaN	NaN	NaN	NaN	NaN	Low	NaN	NaN
BC061237	BC061237	0	NaN	NaN	NaN	NaN	NaN	Low	NaN	NaN
BC065403	BC065403	0	NaN	NaN	NaN	NaN	NaN	Low	NaN	NaN
BC080695	BC080695	0	NaN	NaN	NaN	NaN	NaN	Low	NaN	NaN
BC100530	BC100530	0.219156	1.03513	3.53053	0.293194	0.769374	NaN	Low	0.143742	0.29457
BC107364	BC107364	0.619359	-0.966379	2.02971	-0.476116	0.633992	NaN	Low	0.819372	0.419346
BC117090	BC117090	0	NaN	NaN	NaN	NaN	NaN	Low	NaN	NaN
Bach2os	Bach2os	0.320672	1.58584	2.60734	0.608222	0.543041	NaN	Low	0.160263	0.481081
Banf2	Banf2	0	NaN	NaN	NaN	NaN	NaN	Low	NaN	NaN
Barhl2	Barhl2	0	NaN	NaN	NaN	NaN	NaN	Low	NaN	NaN
Barx1	Barx1	0.419561	1.97884	2.4076	0.82191	0.411128	NaN	Low	0.169803	0.669319
Bc1	Bc1	0	NaN	NaN	NaN	NaN	NaN	Low	NaN	NaN
Bcan	Bcan	0	NaN	NaN	NaN	NaN	NaN	Low	NaN	NaN
Bcas1os2	Bcas1os2	0	NaN	NaN	NaN	NaN	NaN	Low	NaN	NaN
Bcas3os1	Bcas3os1	0.328446	1.6132	2.59575	0.621477	0.534286	NaN	Low	0.161824	0.495068
Bcl2a1c	Bcl2a1c	0.155733	-1.15645	3.53381	-0.327254	0.743476	NaN	Low	0.215009	0.0964561
Bcl2l10	Bcl2l10	0.213039	0.994535	3.53219	0.281563	0.778278	NaN	Low	0.142385	0.283694
Bdkrb1	Bdkrb1	0.217208	1.02387	3.53103	0.289965	0.771843	NaN	Low	0.143212	0.291204
Bean1	Bean1	0.243925	-0.434355	3.46551	-0.125336	0.900257	NaN	Low	0.28037	0.207481
Becn2	Becn2	0	NaN	NaN	NaN	NaN	NaN	Low	NaN	NaN
Best2	Best2	0.155733	-1.15645	3.53381	-0.327254	0.743476	NaN	Low	0.215009	0.0964561
Bex6	Bex6	0.606375	1.30909	1.98089	0.660857	0.508704	NaN	Low	0.348707	0.864042
Bglap	Bglap	0	NaN	NaN	NaN	NaN	NaN	Low	NaN	NaN
Bglap2	Bglap2	0.136328	-1.15645	3.53381	-0.327254	0.743476	NaN	Low	0.188219	0.0844376
Bhlha9	Bhlha9	0.343428	0.293595	2.62912	0.11167	0.911085	NaN	Low	0.308604	0.378252
Bhlhe23	Bhlhe23	0	NaN	NaN	NaN	NaN	NaN	Low	NaN	NaN
Birc7	Birc7	0	NaN	NaN	NaN	NaN	NaN	Low	NaN	NaN
Bloodlinc	Bloodlinc	0.166701	-1.15645	3.53381	-0.327254	0.743476	NaN	Low	0.230153	0.10325
Bmp10	Bmp10	0	NaN	NaN	NaN	NaN	NaN	Low	NaN	NaN
Bnc1	Bnc1	0.292831	-1.85825	3.25949	-0.570107	0.568605	NaN	Low	0.459051	0.126611
Bpi	Bpi	0.215254	1.01989	3.53128	0.288815	0.772723	NaN	Low	0.142187	0.288321
Bpifa1	Bpifa1	0	NaN	NaN	NaN	NaN	NaN	Low	NaN	NaN
Bpifa2	Bpifa2	0	NaN	NaN	NaN	NaN	NaN	Low	NaN	NaN
Bpifa3	Bpifa3	0	NaN	NaN	NaN	NaN	NaN	Low	NaN	NaN
Bpifa5	Bpifa5	0	NaN	NaN	NaN	NaN	NaN	Low	NaN	NaN
Bpifa6	Bpifa6	0	NaN	NaN	NaN	NaN	NaN	Low	NaN	NaN
Bpifb1	Bpifb1	0	NaN	NaN	NaN	NaN	NaN	Low	NaN	NaN
Bpifb2	Bpifb2	0	NaN	NaN	NaN	NaN	NaN	Low	NaN	NaN
Bpifb3	Bpifb3	0	NaN	NaN	NaN	NaN	NaN	Low	NaN	NaN
Bpifb4	Bpifb4	0	NaN	NaN	NaN	NaN	NaN	Low	NaN	NaN
Bpifb5	Bpifb5	0.245912	-0.435268	3.4564	-0.125931	0.899787	NaN	Low	0.282729	0.209094
Bpifb6	Bpifb6	0	NaN	NaN	NaN	NaN	NaN	Low	NaN	NaN
Bpifb9a	Bpifb9a	0	NaN	NaN	NaN	NaN	NaN	Low	NaN	NaN
Bpifb9b	Bpifb9b	0	NaN	NaN	NaN	NaN	NaN	Low	NaN	NaN
Brinp1	Brinp1	0.764671	-1.39888	1.75779	-0.795818	0.426138	NaN	Low	1.10884	0.420499
Brinp3	Brinp3	0.227814	-0.432026	3.53381	-0.122255	0.902697	NaN	Low	0.261671	0.193956
Brs3	Brs3	0	NaN	NaN	NaN	NaN	NaN	Low	NaN	NaN
Bsph1	Bsph1	0	NaN	NaN	NaN	NaN	NaN	Low	NaN	NaN
Bsph2	Bsph2	0	NaN	NaN	NaN	NaN	NaN	Low	NaN	NaN
Bsx	Bsx	0.109578	0.286218	3.53381	0.080994	0.935447	NaN	Low	0.0987438	0.120412
Btbd16	Btbd16	0.319023	1.5801	2.60989	0.605427	0.544895	NaN	Low	0.159916	0.478131
Btbd18	Btbd18	0.485689	0.861287	2.09024	0.412052	0.680301	NaN	Low	0.344869	0.626509
Btbd35f1	Btbd35f1	0	NaN	NaN	NaN	NaN	NaN	Low	NaN	NaN
Btbd35f10	Btbd35f10	0	NaN	NaN	NaN	NaN	NaN	Low	NaN	NaN
Btbd35f11	Btbd35f11	0	NaN	NaN	NaN	NaN	NaN	Low	NaN	NaN
Btbd35f12	Btbd35f12	0	NaN	NaN	NaN	NaN	NaN	Low	NaN	NaN
Btbd35f13	Btbd35f13	0	NaN	NaN	NaN	NaN	NaN	Low	NaN	NaN
Btbd35f14	Btbd35f14	0	NaN	NaN	NaN	NaN	NaN	Low	NaN	NaN
Btbd35f15	Btbd35f15	0	NaN	NaN	NaN	NaN	NaN	Low	NaN	NaN
Btbd35f16	Btbd35f16	0	NaN	NaN	NaN	NaN	NaN	Low	NaN	NaN
Btbd35f17	Btbd35f17	0	NaN	NaN	NaN	NaN	NaN	Low	NaN	NaN
Btbd35f18	Btbd35f18	0	NaN	NaN	NaN	NaN	NaN	Low	NaN	NaN
Btbd35f2	Btbd35f2	0	NaN	NaN	NaN	NaN	NaN	Low	NaN	NaN
Btbd35f20	Btbd35f20	0	NaN	NaN	NaN	NaN	NaN	Low	NaN	NaN
Btbd35f21	Btbd35f21	0	NaN	NaN	NaN	NaN	NaN	Low	NaN	NaN
Btbd35f23	Btbd35f23	0	NaN	NaN	NaN	NaN	NaN	Low	NaN	NaN
Btbd35f27	Btbd35f27	0	NaN	NaN	NaN	NaN	NaN	Low	NaN	NaN
Btbd35f28	Btbd35f28	0	NaN	NaN	NaN	NaN	NaN	Low	NaN	NaN
Btbd35f3	Btbd35f3	0	NaN	NaN	NaN	NaN	NaN	Low	NaN	NaN
Btbd35f4	Btbd35f4	0	NaN	NaN	NaN	NaN	NaN	Low	NaN	NaN
Btbd35f5	Btbd35f5	0	NaN	NaN	NaN	NaN	NaN	Low	NaN	NaN
Btbd35f7	Btbd35f7	0	NaN	NaN	NaN	NaN	NaN	Low	NaN	NaN
Btg1-ps1	Btg1-ps1	0	NaN	NaN	NaN	NaN	NaN	Low	NaN	NaN
Btg1-ps2	Btg1-ps2	0	NaN	NaN	NaN	NaN	NaN	Low	NaN	NaN
Btg4	Btg4	0.136328	-1.15645	3.53381	-0.327254	0.743476	NaN	Low	0.188219	0.0844376
Btn1a1	Btn1a1	0.166701	-1.15645	3.53381	-0.327254	0.743476	NaN	Low	0.230153	0.10325
Btn2a2	Btn2a2	0	NaN	NaN	NaN	NaN	NaN	Low	NaN	NaN
Btnl1	Btnl1	0	NaN	NaN	NaN	NaN	NaN	Low	NaN	NaN
Btnl2	Btnl2	0.930317	-0.297444	2.15736	-0.137874	0.89034	NaN	Low	1.02588	0.834752
Btnl4	Btnl4	0.111224	0.286218	3.53381	0.080994	0.935447	NaN	Low	0.100227	0.122221
Btnl5-ps	Btnl5-ps	0.324148	1.59859	3.1791	0.502844	0.615074	NaN	Low	0.160928	0.487368
Btnl6	Btnl6	0	NaN	NaN	NaN	NaN	NaN	Low	NaN	NaN
Bves	Bves	0.615237	0.16749	1.85049	0.0905112	0.927881	NaN	Low	0.579564	0.65091
C030007H22Rik	C030007H22Rik	0	NaN	NaN	NaN	NaN	NaN	Low	NaN	NaN
C030013G03Rik	C030013G03Rik	0.107627	0.286218	3.53381	0.080994	0.935447	NaN	Low	0.0969858	0.118268
C030018K13Rik	C030018K13Rik	0.136328	-1.15645	3.53381	-0.327254	0.743476	NaN	Low	0.188219	0.0844376
C030023E24Rik	C030023E24Rik	1.35282	-3.21561	1.73059	-1.8581	0.0631545	NaN	Low	2.44269	0.26295
C030029H02Rik	C030029H02Rik	0	NaN	NaN	NaN	NaN	NaN	Low	NaN	NaN
C130026L21Rik	C130026L21Rik	0	NaN	NaN	NaN	NaN	NaN	Low	NaN	NaN
C130060K24Rik	C130060K24Rik	0.166701	-1.15645	3.53381	-0.327254	0.743476	NaN	Low	0.230153	0.10325
C130073F10Rik	C130073F10Rik	0	NaN	NaN	NaN	NaN	NaN	Low	NaN	NaN
C130079G13Rik	C130079G13Rik	0	NaN	NaN	NaN	NaN	NaN	Low	NaN	NaN
C130080G10Rik	C130080G10Rik	0.407677	-2.38115	2.94123	-0.809578	0.418183	NaN	Low	0.684047	0.131307
C130083M11Rik	C130083M11Rik	1.11124	-0.0872654	1.33665	-0.0652866	0.947946	NaN	Low	1.14484	1.07764
C1ql1	C1ql1	1.19116	-1.42918	1.54475	-0.925188	0.354868	NaN	Low	1.73721	0.645099
C1ql2	C1ql2	0	NaN	NaN	NaN	NaN	NaN	Low	NaN	NaN
C1rb	C1rb	0	NaN	NaN	NaN	NaN	NaN	Low	NaN	NaN
C230004F18Rik	C230004F18Rik	0.111224	0.286218	3.53381	0.080994	0.935447	NaN	Low	0.100227	0.122221
C230014O12Rik	C230014O12Rik	0.305461	1.52363	3.4893	0.436657	0.66236	NaN	Low	0.157652	0.45327
C230024C17Rik	C230024C17Rik	0.109578	0.286218	3.53381	0.080994	0.935447	NaN	Low	0.0987438	0.120412
C230029F24Rik	C230029F24Rik	0	NaN	NaN	NaN	NaN	NaN	Low	NaN	NaN
C230079O03Rik	C230079O03Rik	0.404446	-1.17049	2.51893	-0.464677	0.642162	NaN	Low	0.56007	0.248822
C2cd4a	C2cd4a	0.323597	1.59633	3.18043	0.501923	0.615721	NaN	Low	0.160844	0.48635
C2cd4b	C2cd4b	0.215254	1.01989	3.53128	0.288815	0.772723	NaN	Low	0.142187	0.288321
C2cd4c	C2cd4c	0.136328	-1.15645	3.53381	-0.327254	0.743476	NaN	Low	0.188219	0.0844376
C330004P14Rik	C330004P14Rik	0	NaN	NaN	NaN	NaN	NaN	Low	NaN	NaN
C330011F03Rik	C330011F03Rik	0	NaN	NaN	NaN	NaN	NaN	Low	NaN	NaN
C330018A13Rik	C330018A13Rik	0.801912	-1.42459	1.64633	-0.865315	0.386866	NaN	Low	1.16852	0.435303
C330022C24Rik	C330022C24Rik	0	NaN	NaN	NaN	NaN	NaN	Low	NaN	NaN
C330024C12Rik	C330024C12Rik	0	NaN	NaN	NaN	NaN	NaN	Low	NaN	NaN
C330024D21Rik	C330024D21Rik	0	NaN	NaN	NaN	NaN	NaN	Low	NaN	NaN
C330026H20Rik	C330026H20Rik	0.471648	-0.403738	2.17278	-0.185816	0.852589	NaN	Low	0.537216	0.40608
C430002N11Rik	C430002N11Rik	0.33643	0.221	3.19561	0.0691574	0.944864	NaN	Low	0.310712	0.362148
C530044C16Rik	C530044C16Rik	0.209437	0.994852	3.53223	0.28165	0.778212	NaN	Low	0.139957	0.278917
C630028M04Rik	C630028M04Rik	0.136328	-1.15645	3.53381	-0.327254	0.743476	NaN	Low	0.188219	0.0844376
C630031E19Rik	C630031E19Rik	0	NaN	NaN	NaN	NaN	NaN	Low	NaN	NaN
C730002L08Rik	C730002L08Rik	0	NaN	NaN	NaN	NaN	NaN	Low	NaN	NaN
C730014E05Rik	C730014E05Rik	1.01109	-0.406522	1.62326	-0.250436	0.80225	NaN	Low	1.15261	0.869575
C86187	C86187	0.245918	-0.435431	3.45638	-0.125979	0.899749	NaN	Low	0.28275	0.209086
C87198	C87198	0	NaN	NaN	NaN	NaN	NaN	Low	NaN	NaN
C87414	C87414	0	NaN	NaN	NaN	NaN	NaN	Low	NaN	NaN
C87499	C87499	0	NaN	NaN	NaN	NaN	NaN	Low	NaN	NaN
C87977	C87977	0	NaN	NaN	NaN	NaN	NaN	Low	NaN	NaN
C8b	C8b	0	NaN	NaN	NaN	NaN	NaN	Low	NaN	NaN
CK137956	CK137956	0	NaN	NaN	NaN	NaN	NaN	Low	NaN	NaN
Cabp5	Cabp5	0	NaN	NaN	NaN	NaN	NaN	Low	NaN	NaN
Cabp7	Cabp7	0.265307	-0.435053	3.37267	-0.128994	0.897363	NaN	Low	0.305008	0.225605
Cabs1	Cabs1	0	NaN	NaN	NaN	NaN	NaN	Low	NaN	NaN
Cacna1b	Cacna1b	0.599387	1.29065	1.98202	0.651181	0.51493	NaN	Low	0.347835	0.85094
Cacna1f	Cacna1f	0.44714	0.863538	2.45058	0.352382	0.724552	NaN	Low	0.317177	0.577103
Cacng1	Cacng1	0.5222	-0.435745	2.42959	-0.179349	0.857663	NaN	Low	0.600467	0.443933
Cacng2	Cacng2	0	NaN	NaN	NaN	NaN	NaN	Low	NaN	NaN
Cacng3	Cacng3	0	NaN	NaN	NaN	NaN	NaN	Low	NaN	NaN
Cacng5	Cacng5	0.10182	0.286218	3.53381	0.080994	0.935447	NaN	Low	0.0917531	0.111887
Cacng6	Cacng6	0	NaN	NaN	NaN	NaN	NaN	Low	NaN	NaN
Calb2	Calb2	0	NaN	NaN	NaN	NaN	NaN	Low	NaN	NaN
Calcb	Calcb	0.794646	1.89423	1.85574	1.02074	0.307376	NaN	Low	0.336911	1.25238
Calcoco2	Calcoco2	0.227884	-0.434192	3.53381	-0.122868	0.902212	NaN	Low	0.26192	0.193849
Calhm1	Calhm1	0	NaN	NaN	NaN	NaN	NaN	Low	NaN	NaN
Calhm4	Calhm4	0	NaN	NaN	NaN	NaN	NaN	Low	NaN	NaN
Calm4	Calm4	0	NaN	NaN	NaN	NaN	NaN	Low	NaN	NaN
Calm5	Calm5	0	NaN	NaN	NaN	NaN	NaN	Low	NaN	NaN
Caln1	Caln1	0.267012	-0.436005	3.36572	-0.129543	0.896928	NaN	Low	0.307055	0.226968
Calr4	Calr4	0.451182	0.847387	2.44096	0.347153	0.728476	NaN	Low	0.322361	0.580004
Caly	Caly	0.155733	-1.15645	3.53381	-0.327254	0.743476	NaN	Low	0.215009	0.0964561
Camkv	Camkv	0	NaN	NaN	NaN	NaN	NaN	Low	NaN	NaN
Camp	Camp	0	NaN	NaN	NaN	NaN	NaN	Low	NaN	NaN
Capn11	Capn11	0.155733	-1.15645	3.53381	-0.327254	0.743476	NaN	Low	0.215009	0.0964561
Capn8	Capn8	0.769003	-0.456699	1.62319	-0.281359	0.778435	NaN	Low	0.889714	0.648292
Capn9	Capn9	0.846908	0.00335611	1.55554	0.00215752	0.998279	NaN	Low	0.845923	0.847893
Capns2	Capns2	0.983976	0.181127	2.15709	0.0839686	0.933081	NaN	Low	0.922289	1.04566
Capza3	Capza3	0	NaN	NaN	NaN	NaN	NaN	Low	NaN	NaN
Car1	Car1	0.580493	-1.81516	2.31167	-0.785217	0.432326	NaN	Low	0.904072	0.256913
Car10	Car10	0.10182	0.286218	3.53381	0.080994	0.935447	NaN	Low	0.0917531	0.111887
Car6	Car6	0	NaN	NaN	NaN	NaN	NaN	Low	NaN	NaN
Carlr	Carlr	0	NaN	NaN	NaN	NaN	NaN	Low	NaN	NaN
Cartpt	Cartpt	0	NaN	NaN	NaN	NaN	NaN	Low	NaN	NaN
Casp14	Casp14	1.32858	2.73788	1.72125	1.59064	0.111691	NaN	Low	0.346393	2.31076
Catsper1	Catsper1	0	NaN	NaN	NaN	NaN	NaN	Low	NaN	NaN
Catsperb	Catsperb	0	NaN	NaN	NaN	NaN	NaN	Low	NaN	NaN
Catsperg2	Catsperg2	0.263247	-0.433415	3.38114	-0.128186	0.898002	NaN	Low	0.302495	0.223999
Cavin4	Cavin4	0.445021	0.86423	2.12891	0.405949	0.68478	NaN	Low	0.315577	0.574466
Cbln2	Cbln2	0.111224	0.286218	3.53381	0.080994	0.935447	NaN	Low	0.100227	0.122221
Cbln4	Cbln4	0	NaN	NaN	NaN	NaN	NaN	Low	NaN	NaN
Ccdc105	Ccdc105	0.235747	-0.438242	3.50415	-0.125064	0.900473	NaN	Low	0.27128	0.200214
Ccdc110	Ccdc110	0	NaN	NaN	NaN	NaN	NaN	Low	NaN	NaN
Ccdc121	Ccdc121	1.08743	1.32804	1.80973	0.733836	0.463049	NaN	Low	0.619507	1.55534
Ccdc129	Ccdc129	0.813171	0.842446	1.90618	0.441956	0.658521	NaN	Low	0.582274	1.04407
Ccdc144b	Ccdc144b	0	NaN	NaN	NaN	NaN	NaN	Low	NaN	NaN
Ccdc153	Ccdc153	0	NaN	NaN	NaN	NaN	NaN	Low	NaN	NaN
Ccdc154	Ccdc154	0.603721	0.123523	2.03589	0.0606725	0.95162	NaN	Low	0.577892	0.629551
Ccdc155	Ccdc155	0.647647	-1.04003	2.02184	-0.5144	0.606972	NaN	Low	0.871479	0.423814
Ccdc172	Ccdc172	0	NaN	NaN	NaN	NaN	NaN	Low	NaN	NaN
Ccdc175	Ccdc175	0	NaN	NaN	NaN	NaN	NaN	Low	NaN	NaN
Ccdc177	Ccdc177	1.15688	0.826359	1.41351	0.584615	0.558807	NaN	Low	0.834325	1.47943
Ccdc178	Ccdc178	1.20176	2.6012	1.65548	1.57127	0.11612	NaN	Low	0.340062	2.06346
Ccdc182	Ccdc182	0.783842	-0.479934	1.91954	-0.250025	0.802568	NaN	Low	0.913032	0.654653
Ccdc183	Ccdc183	0.136328	-1.15645	3.53381	-0.327254	0.743476	NaN	Low	0.188219	0.0844376
Ccdc185	Ccdc185	0	NaN	NaN	NaN	NaN	NaN	Low	NaN	NaN
Ccdc187	Ccdc187	0.550041	1.26601	2.0134	0.628792	0.529485	NaN	Low	0.323083	0.776999
Ccdc192	Ccdc192	0.155733	-1.15645	3.53381	-0.327254	0.743476	NaN	Low	0.215009	0.0964561
Ccdc27	Ccdc27	0	NaN	NaN	NaN	NaN	NaN	Low	NaN	NaN
Ccdc34os	Ccdc34os	0	NaN	NaN	NaN	NaN	NaN	Low	NaN	NaN
Ccdc36	Ccdc36	0.542044	2.34024	2.78998	0.838802	0.401581	NaN	Low	0.178779	0.905309
Ccdc38	Ccdc38	0	NaN	NaN	NaN	NaN	NaN	Low	NaN	NaN
Ccdc42	Ccdc42	0.490941	0.873745	2.39475	0.364859	0.715216	NaN	Low	0.346659	0.635223
Ccdc42os	Ccdc42os	0.10182	0.286218	3.53381	0.080994	0.935447	NaN	Low	0.0917531	0.111887
Ccdc54	Ccdc54	0.136328	-1.15645	3.53381	-0.327254	0.743476	NaN	Low	0.188219	0.0844376
Ccdc60	Ccdc60	1.10822	2.36599	1.49177	1.58603	0.112732	NaN	Low	0.360101	1.85634
Ccdc63	Ccdc63	0.439332	2.03241	2.39061	0.850165	0.395233	NaN	Low	0.172596	0.706068
Ccdc70	Ccdc70	0	NaN	NaN	NaN	NaN	NaN	Low	NaN	NaN
Ccdc7a	Ccdc7a	0	NaN	NaN	NaN	NaN	NaN	Low	NaN	NaN
Ccdc7b	Ccdc7b	0	NaN	NaN	NaN	NaN	NaN	Low	NaN	NaN
Ccdc81	Ccdc81	0.872194	-0.781257	1.54529	-0.505573	0.613157	NaN	Low	1.10275	0.641643
Ccdc83	Ccdc83	0	NaN	NaN	NaN	NaN	NaN	Low	NaN	NaN
Ccer1	Ccer1	0	NaN	NaN	NaN	NaN	NaN	Low	NaN	NaN
Ccer2	Ccer2	0	NaN	NaN	NaN	NaN	NaN	Low	NaN	NaN
Ccin	Ccin	0.111224	0.286218	3.53381	0.080994	0.935447	NaN	Low	0.100227	0.122221
Cckbr	Cckbr	0.847449	-3.4317	1.73001	-1.98362	0.0472977	NaN	Low	1.55115	0.14375
Ccl1	Ccl1	0.428522	2.00345	2.3997	0.834876	0.403788	NaN	Low	0.171081	0.685963
Ccl21c	Ccl21c	0	NaN	NaN	NaN	NaN	NaN	Low	NaN	NaN
Ccl26	Ccl26	0	NaN	NaN	NaN	NaN	NaN	Low	NaN	NaN
Ccna1	Ccna1	0.648276	-0.987692	2.02245	-0.488363	0.625293	NaN	Low	0.861907	0.434646
Ccnb1ip1	Ccnb1ip1	0	NaN	NaN	NaN	NaN	NaN	Low	NaN	NaN
Ccnb3	Ccnb3	0	NaN	NaN	NaN	NaN	NaN	Low	NaN	NaN
Ccr10	Ccr10	1.18551	1.53862	1.45746	1.05568	0.291112	NaN	Low	0.60715	1.76387
Ccr1l1	Ccr1l1	0.219156	1.03513	3.53053	0.293194	0.769374	NaN	Low	0.143742	0.29457
Ccr3	Ccr3	0.707796	-0.327593	1.93585	-0.169225	0.86562	NaN	Low	0.787812	0.627779
Ccr8	Ccr8	0.945926	1.13521	1.53597	0.739083	0.459857	NaN	Low	0.59185	1.3
Cct8l1	Cct8l1	0.575676	1.30693	2.00218	0.652756	0.513914	NaN	Low	0.331405	0.819947
Cd177	Cd177	0.597517	0.164341	2.33807	0.0702894	0.943963	NaN	Low	0.563521	0.631513
Cd1d2	Cd1d2	0.107627	0.286218	3.53381	0.080994	0.935447	NaN	Low	0.0969858	0.118268
Cd200r2	Cd200r2	0.126095	-1.15645	3.53381	-0.327254	0.743476	NaN	Low	0.174091	0.0780995
Cd209d	Cd209d	0.574714	1.25827	2.27983	0.551912	0.581009	NaN	Low	0.338857	0.810572
Cd209e	Cd209e	0.213033	0.99471	3.53221	0.281611	0.778242	NaN	Low	0.142369	0.283696
Cd209f	Cd209f	0.25219	-1.80337	3.53014	-0.510849	0.609457	NaN	Low	0.392055	0.112326
Cd209g	Cd209g	0.922649	-1.71129	1.82896	-0.935665	0.349446	NaN	Low	1.4136	0.431695
Cd300c	Cd300c	0.586607	0.184674	2.05441	0.0898919	0.928373	NaN	Low	0.549113	0.6241
Cd55b	Cd55b	0.111224	0.286218	3.53381	0.080994	0.935447	NaN	Low	0.100227	0.122221
Cd70	Cd70	0.107627	0.286218	3.53381	0.080994	0.935447	NaN	Low	0.0969858	0.118268
Cdc20b	Cdc20b	0	NaN	NaN	NaN	NaN	NaN	Low	NaN	NaN
Cdcp2	Cdcp2	0	NaN	NaN	NaN	NaN	NaN	Low	NaN	NaN
Cdh10	Cdh10	0.472152	-0.343812	2.48705	-0.138241	0.89005	NaN	Low	0.528147	0.416157
Cdh12	Cdh12	0.333403	-1.99128	3.52107	-0.565532	0.571712	NaN	Low	0.532798	0.134007
Cdh15	Cdh15	0	NaN	NaN	NaN	NaN	NaN	Low	NaN	NaN
Cdh17	Cdh17	0.946589	1.14085	1.66734	0.684236	0.493826	NaN	Low	0.590675	1.3025
Cdh18	Cdh18	0.111224	0.286218	3.53381	0.080994	0.935447	NaN	Low	0.100227	0.122221
Cdh7	Cdh7	0	NaN	NaN	NaN	NaN	NaN	Low	NaN	NaN
Cdh8	Cdh8	0.107627	0.286218	3.53381	0.080994	0.935447	NaN	Low	0.0969858	0.118268
Cdh9	Cdh9	0.126095	-1.15645	3.53381	-0.327254	0.743476	NaN	Low	0.174091	0.0780995
Cdhr3	Cdhr3	0.695441	1.61232	1.72777	0.933177	0.350729	NaN	Low	0.3428	1.04808
Cdk5r2	Cdk5r2	0.43444	2.02044	2.89772	0.697252	0.485645	NaN	Low	0.171815	0.697065
Cdr1	Cdr1	0	NaN	NaN	NaN	NaN	NaN	Low	NaN	NaN
Cdrt4	Cdrt4	0.589133	0.192503	2.05387	0.093727	0.925326	NaN	Low	0.549887	0.62838
Cdrt4os1	Cdrt4os1	0	NaN	NaN	NaN	NaN	NaN	Low	NaN	NaN
Cdx1	Cdx1	0	NaN	NaN	NaN	NaN	NaN	Low	NaN	NaN
Cdx2	Cdx2	0	NaN	NaN	NaN	NaN	NaN	Low	NaN	NaN
Ceacam-ps1	Ceacam-ps1	0	NaN	NaN	NaN	NaN	NaN	Low	NaN	NaN
Ceacam10	Ceacam10	0.136328	-1.15645	3.53381	-0.327254	0.743476	NaN	Low	0.188219	0.0844376
Ceacam11	Ceacam11	0	NaN	NaN	NaN	NaN	NaN	Low	NaN	NaN
Ceacam12	Ceacam12	0	NaN	NaN	NaN	NaN	NaN	Low	NaN	NaN
Ceacam13	Ceacam13	0	NaN	NaN	NaN	NaN	NaN	Low	NaN	NaN
Ceacam14	Ceacam14	0	NaN	NaN	NaN	NaN	NaN	Low	NaN	NaN
Ceacam15	Ceacam15	0.111224	0.286218	3.53381	0.080994	0.935447	NaN	Low	0.100227	0.122221
Ceacam18	Ceacam18	0	NaN	NaN	NaN	NaN	NaN	Low	NaN	NaN
Ceacam20	Ceacam20	0.247575	-0.435756	3.44886	-0.126348	0.899457	NaN	Low	0.284682	0.210467
Ceacam5	Ceacam5	0	NaN	NaN	NaN	NaN	NaN	Low	NaN	NaN
Ceacam9	Ceacam9	0	NaN	NaN	NaN	NaN	NaN	Low	NaN	NaN
Cebpe	Cebpe	0.789625	-0.503754	1.74005	-0.289506	0.772194	NaN	Low	0.9261	0.65315
Cel	Cel	0.109578	0.286218	3.53381	0.080994	0.935447	NaN	Low	0.0987438	0.120412
Cela2a	Cela2a	0	NaN	NaN	NaN	NaN	NaN	Low	NaN	NaN
Cela3a	Cela3a	0	NaN	NaN	NaN	NaN	NaN	Low	NaN	NaN
Cela3b	Cela3b	0	NaN	NaN	NaN	NaN	NaN	Low	NaN	NaN
Celf6	Celf6	0.20364	0.977717	3.53259	0.276771	0.781956	NaN	Low	0.137162	0.270119
Celrr	Celrr	0	NaN	NaN	NaN	NaN	NaN	Low	NaN	NaN
Cer1	Cer1	0	NaN	NaN	NaN	NaN	NaN	Low	NaN	NaN
Ces1a	Ces1a	0.473873	-0.414406	2.17037	-0.190938	0.848574	NaN	Low	0.541468	0.406279
Ces1b	Ces1b	0.456486	0.897813	2.44388	0.367372	0.713342	NaN	Low	0.31886	0.594112
Ces2a	Ces2a	0.126095	-1.15645	3.53381	-0.327254	0.743476	NaN	Low	0.174091	0.0780995
Ces3b	Ces3b	0	NaN	NaN	NaN	NaN	NaN	Low	NaN	NaN
Ces4a	Ces4a	0.574714	-2.86214	2.21859	-1.29007	0.197025	NaN	Low	1.01046	0.138972
Ces5a	Ces5a	0.111224	0.286218	3.53381	0.080994	0.935447	NaN	Low	0.100227	0.122221
Cetn1	Cetn1	0	NaN	NaN	NaN	NaN	NaN	Low	NaN	NaN
Cfap157	Cfap157	1.16565	1.55345	1.58769	0.978435	0.327859	NaN	Low	0.592425	1.73888
Cfap161	Cfap161	0.237317	-0.435043	3.49658	-0.12442	0.900983	NaN	Low	0.27283	0.201805
Cfap221	Cfap221	0.371131	0.30099	3.10575	0.0969137	0.922795	NaN	Low	0.332556	0.409705
Cfap299	Cfap299	0.672546	0.605829	1.97306	0.30705	0.758805	NaN	Low	0.533374	0.811717
Cfap43	Cfap43	1.31534	1.92069	1.50048	1.28005	0.200528	NaN	Low	0.549658	2.08103
Cfap58	Cfap58	0.23732	-0.435147	3.49657	-0.12445	0.900959	NaN	Low	0.272841	0.201798
Cfap73	Cfap73	0	NaN	NaN	NaN	NaN	NaN	Low	NaN	NaN
Cfap97d1	Cfap97d1	0	NaN	NaN	NaN	NaN	NaN	Low	NaN	NaN
Cfap97d2	Cfap97d2	0	NaN	NaN	NaN	NaN	NaN	Low	NaN	NaN
Cfc1	Cfc1	0.10182	0.286218	3.53381	0.080994	0.935447	NaN	Low	0.0917531	0.111887
Cfhr1	Cfhr1	0.227637	-0.426341	3.53381	-0.120646	0.903971	NaN	Low	0.26103	0.194244
Cga	Cga	0	NaN	NaN	NaN	NaN	NaN	Low	NaN	NaN
Chad	Chad	0.347827	0.272324	2.6162	0.104091	0.917097	NaN	Low	0.315096	0.380557
Chat	Chat	0	NaN	NaN	NaN	NaN	NaN	Low	NaN	NaN
Chga	Chga	0.211455	0.992842	3.53197	0.281101	0.778633	NaN	Low	0.141437	0.281474
Chgb	Chgb	1.11806	0.487139	1.57176	0.309931	0.756613	NaN	Low	0.931069	1.30504
Chil4	Chil4	0.699357	-0.353567	1.93679	-0.182553	0.855149	NaN	Low	0.784628	0.614086
Chil5	Chil5	0.107627	0.286218	3.53381	0.080994	0.935447	NaN	Low	0.0969858	0.118268
Chil6	Chil6	0.25219	-1.80337	3.53014	-0.510849	0.609457	NaN	Low	0.392055	0.112326
Chit1	Chit1	0.109578	0.286218	3.53381	0.080994	0.935447	NaN	Low	0.0987438	0.120412
Chodl	Chodl	0.539055	2.33239	1.94557	1.19882	0.230597	NaN	Low	0.178602	0.899508
Chrm2	Chrm2	0.109578	0.286218	3.53381	0.080994	0.935447	NaN	Low	0.0987438	0.120412
Chrm5	Chrm5	0.374596	0.300251	2.57189	0.116743	0.907064	NaN	Low	0.335756	0.413436
Chrna1	Chrna1	0.109578	0.286218	3.53381	0.080994	0.935447	NaN	Low	0.0987438	0.120412
Chrna10	Chrna10	0.303042	-1.90209	3.23361	-0.588225	0.556381	NaN	Low	0.478151	0.127932
Chrna3	Chrna3	0.126095	-1.15645	3.53381	-0.327254	0.743476	NaN	Low	0.174091	0.0780995
Chrna5	Chrna5	0	NaN	NaN	NaN	NaN	NaN	Low	NaN	NaN
Chrna6	Chrna6	0.74718	2.80625	2.02031	1.38901	0.164828	NaN	Low	0.186921	1.30744
Chrna9	Chrna9	0	NaN	NaN	NaN	NaN	NaN	Low	NaN	NaN
Chrnb3	Chrnb3	0.314933	1.56286	3.20131	0.488194	0.625413	NaN	Low	0.159283	0.470583
Chrnd	Chrnd	0.107627	0.286218	3.53381	0.080994	0.935447	NaN	Low	0.0969858	0.118268
Chrng	Chrng	0	NaN	NaN	NaN	NaN	NaN	Low	NaN	NaN
Chst4	Chst4	0	NaN	NaN	NaN	NaN	NaN	Low	NaN	NaN
Chst5	Chst5	0.107627	0.286218	3.53381	0.080994	0.935447	NaN	Low	0.0969858	0.118268
Cib3	Cib3	0.32665	1.60839	3.1733	0.50685	0.61226	NaN	Low	0.161344	0.491956
Cib4	Cib4	0	NaN	NaN	NaN	NaN	NaN	Low	NaN	NaN
Cited1	Cited1	1.01705	0.0747945	1.60173	0.046696	0.962755	NaN	Low	0.990688	1.0434
Ckm	Ckm	0.440502	0.832356	2.45528	0.339007	0.734604	NaN	Low	0.316841	0.564164
Ckmt2	Ckmt2	0.126095	-1.15645	3.53381	-0.327254	0.743476	NaN	Low	0.174091	0.0780995
Cks1brt	Cks1brt	0	NaN	NaN	NaN	NaN	NaN	Low	NaN	NaN
Clca1	Clca1	0.213033	0.994709	3.53221	0.281611	0.778242	NaN	Low	0.142369	0.283696
Clca4a	Clca4a	0.219156	1.03513	3.53053	0.293194	0.769374	NaN	Low	0.143742	0.29457
Clca4b	Clca4b	0.107627	0.286218	3.53381	0.080994	0.935447	NaN	Low	0.0969858	0.118268
Clca4c-ps	Clca4c-ps	0.10182	0.286218	3.53381	0.080994	0.935447	NaN	Low	0.0917531	0.111887
Cldn13	Cldn13	0	NaN	NaN	NaN	NaN	NaN	Low	NaN	NaN
Cldn17	Cldn17	0	NaN	NaN	NaN	NaN	NaN	Low	NaN	NaN
Cldn20	Cldn20	0.484159	0.888466	2.09631	0.423824	0.671694	NaN	Low	0.339617	0.628701
Cldn22	Cldn22	0.663664	-2.11302	1.93085	-1.09434	0.273804	NaN	Low	1.07811	0.249219
Cldn24	Cldn24	0	NaN	NaN	NaN	NaN	NaN	Low	NaN	NaN
Cldn34-ps	Cldn34-ps	0	NaN	NaN	NaN	NaN	NaN	Low	NaN	NaN
Cldn34a	Cldn34a	0	NaN	NaN	NaN	NaN	NaN	Low	NaN	NaN
Cldn34b1	Cldn34b1	0	NaN	NaN	NaN	NaN	NaN	Low	NaN	NaN
Cldn34b2	Cldn34b2	0	NaN	NaN	NaN	NaN	NaN	Low	NaN	NaN
Cldn34b3	Cldn34b3	0	NaN	NaN	NaN	NaN	NaN	Low	NaN	NaN
Cldn34b4	Cldn34b4	0	NaN	NaN	NaN	NaN	NaN	Low	NaN	NaN
Cldn34c4	Cldn34c4	0	NaN	NaN	NaN	NaN	NaN	Low	NaN	NaN
Cldn34d	Cldn34d	0	NaN	NaN	NaN	NaN	NaN	Low	NaN	NaN
Cldnd2	Cldnd2	0	NaN	NaN	NaN	NaN	NaN	Low	NaN	NaN
Clec2g	Clec2g	0.136328	-1.15645	3.53381	-0.327254	0.743476	NaN	Low	0.188219	0.0844376
Clec3a	Clec3a	0	NaN	NaN	NaN	NaN	NaN	Low	NaN	NaN
Clec4a4	Clec4a4	0.10182	0.286218	3.53381	0.080994	0.935447	NaN	Low	0.0917531	0.111887
Clec4b2	Clec4b2	0.107627	0.286218	3.53381	0.080994	0.935447	NaN	Low	0.0969858	0.118268
Clec4f	Clec4f	0	NaN	NaN	NaN	NaN	NaN	Low	NaN	NaN
Clec4g	Clec4g	0.644473	2.5913	2.1449	1.20813	0.226999	NaN	Low	0.183443	1.1055
Clps	Clps	0	NaN	NaN	NaN	NaN	NaN	Low	NaN	NaN
Clpsl2	Clpsl2	0	NaN	NaN	NaN	NaN	NaN	Low	NaN	NaN
Clrn1	Clrn1	0.10182	0.286218	3.53381	0.080994	0.935447	NaN	Low	0.0917531	0.111887
Clrn2	Clrn2	0	NaN	NaN	NaN	NaN	NaN	Low	NaN	NaN
Clvs1	Clvs1	0.389404	0.315195	3.06748	0.102754	0.918158	NaN	Low	0.347035	0.431773
Cma1	Cma1	0.641478	-2.0603	2.24724	-0.916814	0.35924	NaN	Low	1.03484	0.248119
Cma2	Cma2	0.126095	-1.15645	3.53381	-0.327254	0.743476	NaN	Low	0.174091	0.0780995
Cmtm1	Cmtm1	0.136328	-1.15645	3.53381	-0.327254	0.743476	NaN	Low	0.188219	0.0844376
Cmtm2a	Cmtm2a	0.109578	0.286218	3.53381	0.080994	0.935447	NaN	Low	0.0987438	0.120412
Cmtm2b	Cmtm2b	0	NaN	NaN	NaN	NaN	NaN	Low	NaN	NaN
Cmtm5	Cmtm5	0.595072	1.08524	2.25564	0.481125	0.630428	NaN	Low	0.381245	0.8089
Cnfn	Cnfn	0	NaN	NaN	NaN	NaN	NaN	Low	NaN	NaN
Cnga1	Cnga1	0.44024	-1.24789	2.97887	-0.418916	0.675278	NaN	Low	0.619593	0.260887
Cnga2	Cnga2	0.398885	-2.3569	2.95636	-0.797229	0.425318	NaN	Low	0.667472	0.130298
Cnga3	Cnga3	0.136328	-1.15645	3.53381	-0.327254	0.743476	NaN	Low	0.188219	0.0844376
Cngb3	Cngb3	0.111224	0.286218	3.53381	0.080994	0.935447	NaN	Low	0.100227	0.122221
Cnih3	Cnih3	0.430508	2.00912	3.45936	0.580778	0.56139	NaN	Low	0.171334	0.689683
Cntn4	Cntn4	0	NaN	NaN	NaN	NaN	NaN	Low	NaN	NaN
Cntnap4	Cntnap4	0.370411	0.259535	3.10452	0.0835989	0.933375	NaN	Low	0.337183	0.403639
Cntnap5b	Cntnap5b	0.420791	-1.25079	3.00302	-0.416512	0.677036	NaN	Low	0.592573	0.24901
Cntnap5c	Cntnap5c	0	NaN	NaN	NaN	NaN	NaN	Low	NaN	NaN
Col10a1	Col10a1	0.672548	1.6046	1.90643	0.841678	0.399968	NaN	Low	0.332852	1.01224
Col22a1	Col22a1	1.04217	1.34272	1.60139	0.838471	0.401766	NaN	Low	0.589413	1.49493
Col2a1	Col2a1	0.678033	1.61268	1.7358	0.929074	0.352851	NaN	Low	0.334155	1.02191
Col9a1	Col9a1	0.136328	-1.15645	3.53381	-0.327254	0.743476	NaN	Low	0.188219	0.0844376
Col9a2	Col9a2	0.109578	0.286218	3.53381	0.080994	0.935447	NaN	Low	0.0987438	0.120412
Colec10	Colec10	0	NaN	NaN	NaN	NaN	NaN	Low	NaN	NaN
Cort	Cort	0.567386	1.30647	2.34375	0.557429	0.577235	NaN	Low	0.326707	0.808066
Cox7b2	Cox7b2	0.166701	-1.15645	3.53381	-0.327254	0.743476	NaN	Low	0.230153	0.10325
Cox8c	Cox8c	0.111224	0.286218	3.53381	0.080994	0.935447	NaN	Low	0.100227	0.122221
Cpa1	Cpa1	0	NaN	NaN	NaN	NaN	NaN	Low	NaN	NaN
Cpa2	Cpa2	0.265268	-0.434447	3.37283	-0.128808	0.89751	NaN	Low	0.30491	0.225626
Cpa3	Cpa3	0.498567	-1.61111	2.36153	-0.682233	0.495092	NaN	Low	0.751225	0.24591
Cpa4	Cpa4	0	NaN	NaN	NaN	NaN	NaN	Low	NaN	NaN
Cpa5	Cpa5	0	NaN	NaN	NaN	NaN	NaN	Low	NaN	NaN
Cpa6	Cpa6	0.111224	0.286218	3.53381	0.080994	0.935447	NaN	Low	0.100227	0.122221
Cpb1	Cpb1	0.614029	0.198372	2.03775	0.0973483	0.92245	NaN	Low	0.571881	0.656177
Cphx3	Cphx3	0	NaN	NaN	NaN	NaN	NaN	Low	NaN	NaN
Cplx1	Cplx1	0.598955	0.142884	2.041	0.0700069	0.944188	NaN	Low	0.569319	0.628591
Cplx4	Cplx4	0	NaN	NaN	NaN	NaN	NaN	Low	NaN	NaN
Cpne6	Cpne6	0.739675	-0.456327	1.92702	-0.236805	0.812808	NaN	Low	0.855689	0.62366
Cpne9	Cpne9	0.220801	1.03513	3.53053	0.293194	0.769374	NaN	Low	0.144821	0.296781
Cps1	Cps1	0.619495	0.178916	2.03259	0.0880238	0.929858	NaN	Low	0.58113	0.657859
Cpvl	Cpvl	0.348667	0.31287	3.17065	0.0986769	0.921395	NaN	Low	0.311008	0.386327
Cpxcr1	Cpxcr1	0	NaN	NaN	NaN	NaN	NaN	Low	NaN	NaN
Crabp1	Crabp1	1.24464	0.137016	1.4326	0.0956418	0.923805	NaN	Low	1.18558	1.3037
Crct1	Crct1	0	NaN	NaN	NaN	NaN	NaN	Low	NaN	NaN
Crh	Crh	0	NaN	NaN	NaN	NaN	NaN	Low	NaN	NaN
Crhbp	Crhbp	0.449572	0.839563	2.44205	0.343794	0.731001	NaN	Low	0.322331	0.576813
Crhr1	Crhr1	0	NaN	NaN	NaN	NaN	NaN	Low	NaN	NaN
Crisp2	Crisp2	0.111224	0.286218	3.53381	0.080994	0.935447	NaN	Low	0.100227	0.122221
Crisp3	Crisp3	0.486585	0.867917	2.39779	0.361966	0.717378	NaN	Low	0.344482	0.628689
Crisp4	Crisp4	0	NaN	NaN	NaN	NaN	NaN	Low	NaN	NaN
Crnn	Crnn	0	NaN	NaN	NaN	NaN	NaN	Low	NaN	NaN
Crp	Crp	0.766495	-1.38562	1.75664	-0.788793	0.430233	NaN	Low	1.10867	0.424316
Crtac1	Crtac1	1.29351	1.02493	1.53291	0.668618	0.503739	NaN	Low	0.852433	1.73459
Crx	Crx	0.126095	-1.15645	3.53381	-0.327254	0.743476	NaN	Low	0.174091	0.0780995
Crxos	Crxos	0	NaN	NaN	NaN	NaN	NaN	Low	NaN	NaN
Cryba1	Cryba1	0	NaN	NaN	NaN	NaN	NaN	Low	NaN	NaN
Cryba2	Cryba2	0.166701	-1.15645	3.53381	-0.327254	0.743476	NaN	Low	0.230153	0.10325
Cryba4	Cryba4	0.486021	0.857659	2.08992	0.410379	0.681528	NaN	Low	0.345665	0.626378
Crybb1	Crybb1	0.807037	1.87767	1.68912	1.11163	0.266299	NaN	Low	0.34527	1.2688
Crybb2	Crybb2	0	NaN	NaN	NaN	NaN	NaN	Low	NaN	NaN
Crygb	Crygb	0	NaN	NaN	NaN	NaN	NaN	Low	NaN	NaN
Crygc	Crygc	0	NaN	NaN	NaN	NaN	NaN	Low	NaN	NaN
Crygd	Crygd	0	NaN	NaN	NaN	NaN	NaN	Low	NaN	NaN
Cryge	Cryge	0	NaN	NaN	NaN	NaN	NaN	Low	NaN	NaN
Crygf	Crygf	0	NaN	NaN	NaN	NaN	NaN	Low	NaN	NaN
Crygn	Crygn	0.727658	2.77367	2.16081	1.28363	0.199272	NaN	Low	0.185663	1.26965
Csf2	Csf2	0.107627	0.286218	3.53381	0.080994	0.935447	NaN	Low	0.0969858	0.118268
Csf3	Csf3	0.466843	0.828975	2.41695	0.342984	0.731611	NaN	Low	0.336291	0.597395
Csl	Csl	0.75385	-1.38521	1.75925	-0.78739	0.431054	NaN	Low	1.0903	0.417402
Csmd2	Csmd2	0	NaN	NaN	NaN	NaN	NaN	Low	NaN	NaN
Csmd2os	Csmd2os	0	NaN	NaN	NaN	NaN	NaN	Low	NaN	NaN
Csmd3	Csmd3	0.429897	-1.23018	2.49582	-0.492893	0.622088	NaN	Low	0.602828	0.256965
Csn1s1	Csn1s1	0	NaN	NaN	NaN	NaN	NaN	Low	NaN	NaN
Csn1s2a	Csn1s2a	0	NaN	NaN	NaN	NaN	NaN	Low	NaN	NaN
Csn1s2b	Csn1s2b	0	NaN	NaN	NaN	NaN	NaN	Low	NaN	NaN
Csn2	Csn2	0	NaN	NaN	NaN	NaN	NaN	Low	NaN	NaN
Csn3	Csn3	0.136328	-1.15645	3.53381	-0.327254	0.743476	NaN	Low	0.188219	0.0844376
Csnka2ip	Csnka2ip	0	NaN	NaN	NaN	NaN	NaN	Low	NaN	NaN
Csrp3	Csrp3	0	NaN	NaN	NaN	NaN	NaN	Low	NaN	NaN
Cst10	Cst10	0	NaN	NaN	NaN	NaN	NaN	Low	NaN	NaN
Cst11	Cst11	0	NaN	NaN	NaN	NaN	NaN	Low	NaN	NaN
Cst12	Cst12	0.895658	-0.787555	1.82967	-0.430435	0.666879	NaN	Low	1.13423	0.657087
Cst13	Cst13	0	NaN	NaN	NaN	NaN	NaN	Low	NaN	NaN
Cst6	Cst6	1.30475	1.9085	1.68496	1.13267	0.257354	NaN	Low	0.548885	2.06062
Cst8	Cst8	0.746666	0.529995	1.94692	0.272222	0.785451	NaN	Low	0.611039	0.882293
Cst9	Cst9	0	NaN	NaN	NaN	NaN	NaN	Low	NaN	NaN
Csta1	Csta1	0	NaN	NaN	NaN	NaN	NaN	Low	NaN	NaN
Cstl1	Cstl1	0.494881	-0.430118	2.15039	-0.200019	0.841466	NaN	Low	0.56811	0.421652
Ctag2	Ctag2	0	NaN	NaN	NaN	NaN	NaN	Low	NaN	NaN
Ctf2	Ctf2	0	NaN	NaN	NaN	NaN	NaN	Low	NaN	NaN
Ctrb1	Ctrb1	0.126095	-1.15645	3.53381	-0.327254	0.743476	NaN	Low	0.174091	0.0780995
Ctrc	Ctrc	0.10182	0.286218	3.53381	0.080994	0.935447	NaN	Low	0.0917531	0.111887
Ctrcos	Ctrcos	0	NaN	NaN	NaN	NaN	NaN	Low	NaN	NaN
Cts3	Cts3	0	NaN	NaN	NaN	NaN	NaN	Low	NaN	NaN
Cts6	Cts6	0	NaN	NaN	NaN	NaN	NaN	Low	NaN	NaN
Cts7	Cts7	0	NaN	NaN	NaN	NaN	NaN	Low	NaN	NaN
Cts8	Cts8	0	NaN	NaN	NaN	NaN	NaN	Low	NaN	NaN
Cts8-ps	Cts8-ps	0	NaN	NaN	NaN	NaN	NaN	Low	NaN	NaN
Ctsg	Ctsg	0	NaN	NaN	NaN	NaN	NaN	Low	NaN	NaN
Ctsj	Ctsj	0	NaN	NaN	NaN	NaN	NaN	Low	NaN	NaN
Ctsll3	Ctsll3	0	NaN	NaN	NaN	NaN	NaN	Low	NaN	NaN
Ctsm	Ctsm	0	NaN	NaN	NaN	NaN	NaN	Low	NaN	NaN
Ctsq	Ctsq	0	NaN	NaN	NaN	NaN	NaN	Low	NaN	NaN
Ctsr	Ctsr	0	NaN	NaN	NaN	NaN	NaN	Low	NaN	NaN
Ctxn2	Ctxn2	0.759866	-1.34286	2.66774	-0.503369	0.614705	NaN	Low	1.09001	0.429723
Cuzd1	Cuzd1	1.24494	0.174877	1.71761	0.101814	0.918904	NaN	Low	1.16958	1.3203
Cxcl15	Cxcl15	0.211364	0.995523	3.53232	0.281833	0.778072	NaN	Low	0.141201	0.281527
Cxcl3	Cxcl3	1.22187	2.58931	1.52193	1.70133	0.0888804	NaN	Low	0.348204	2.09553
Cxcr1	Cxcr1	0.109578	0.286218	3.53381	0.080994	0.935447	NaN	Low	0.0987438	0.120412
Cyb5r2	Cyb5r2	0.322614	1.59265	2.60438	0.611527	0.540851	NaN	Low	0.160663	0.484565
Cyct	Cyct	0.311465	-1.98162	3.52174	-0.562682	0.573651	NaN	Low	0.49707	0.125861
Cylc1	Cylc1	0	NaN	NaN	NaN	NaN	NaN	Low	NaN	NaN
Cylc2	Cylc2	0	NaN	NaN	NaN	NaN	NaN	Low	NaN	NaN
Cyp11b1	Cyp11b1	0	NaN	NaN	NaN	NaN	NaN	Low	NaN	NaN
Cyp11b2	Cyp11b2	0	NaN	NaN	NaN	NaN	NaN	Low	NaN	NaN
Cyp19a1	Cyp19a1	0	NaN	NaN	NaN	NaN	NaN	Low	NaN	NaN
Cyp1a2	Cyp1a2	0	NaN	NaN	NaN	NaN	NaN	Low	NaN	NaN
Cyp21a1	Cyp21a1	0.554133	-2.82454	2.23027	-1.26646	0.205349	NaN	Low	0.97117	0.137096
Cyp26c1	Cyp26c1	1.15859	-1.39836	1.69701	-0.824014	0.409932	NaN	Low	1.67989	0.637283
Cyp2a12	Cyp2a12	0	NaN	NaN	NaN	NaN	NaN	Low	NaN	NaN
Cyp2a22	Cyp2a22	0	NaN	NaN	NaN	NaN	NaN	Low	NaN	NaN
Cyp2ab1	Cyp2ab1	1.19526	-0.202048	1.44368	-0.139953	0.888697	NaN	Low	1.27882	1.1117
Cyp2b13	Cyp2b13	0.724466	0.583563	1.77068	0.329571	0.741724	NaN	Low	0.57991	0.869022
Cyp2b19	Cyp2b19	0.109578	0.286218	3.53381	0.080994	0.935447	NaN	Low	0.0987438	0.120412
Cyp2b9	Cyp2b9	0	NaN	NaN	NaN	NaN	NaN	Low	NaN	NaN
Cyp2c29	Cyp2c29	0.898168	-2.63319	2.06786	-1.27339	0.20288	NaN	Low	1.54698	0.249353
Cyp2c37	Cyp2c37	0	NaN	NaN	NaN	NaN	NaN	Low	NaN	NaN
Cyp2c39	Cyp2c39	0	NaN	NaN	NaN	NaN	NaN	Low	NaN	NaN
Cyp2c40	Cyp2c40	0.967754	-0.9582	2.11744	-0.452528	0.650889	NaN	Low	1.27782	0.657691
Cyp2c50	Cyp2c50	0	NaN	NaN	NaN	NaN	NaN	Low	NaN	NaN
Cyp2c53-ps	Cyp2c53-ps	0	NaN	NaN	NaN	NaN	NaN	Low	NaN	NaN
Cyp2c54	Cyp2c54	0	NaN	NaN	NaN	NaN	NaN	Low	NaN	NaN
Cyp2c55	Cyp2c55	0.868355	0.837742	1.86734	0.448629	0.653699	NaN	Low	0.62309	1.11362
Cyp2c65	Cyp2c65	0.850528	-0.0111566	1.55389	-0.00717975	0.994271	NaN	Low	0.853816	0.847239
Cyp2c66	Cyp2c66	0	NaN	NaN	NaN	NaN	NaN	Low	NaN	NaN
Cyp2c67	Cyp2c67	0	NaN	NaN	NaN	NaN	NaN	Low	NaN	NaN
Cyp2c70	Cyp2c70	0.281894	-1.85783	3.29849	-0.563238	0.573273	NaN	Low	0.441879	0.12191
Cyp2d11	Cyp2d11	1.32036	0.371729	1.37525	0.270299	0.78693	NaN	Low	1.15119	1.48953
Cyp2d34	Cyp2d34	0.597117	1.2844	1.80119	0.713088	0.475792	NaN	Low	0.347584	0.846649
Cyp2d40	Cyp2d40	0.595796	0.153668	2.05057	0.0749391	0.940263	NaN	Low	0.564095	0.627496
Cyp2g1	Cyp2g1	0	NaN	NaN	NaN	NaN	NaN	Low	NaN	NaN
Cyp2j12	Cyp2j12	0.714552	-0.313357	1.93508	-0.161935	0.871357	NaN	Low	0.79185	0.637255
Cyp2t4	Cyp2t4	0	NaN	NaN	NaN	NaN	NaN	Low	NaN	NaN
Cyp2w1	Cyp2w1	0	NaN	NaN	NaN	NaN	NaN	Low	NaN	NaN
Cyp3a16	Cyp3a16	0	NaN	NaN	NaN	NaN	NaN	Low	NaN	NaN
Cyp3a25	Cyp3a25	0.438493	0.831996	2.45712	0.338607	0.734906	NaN	Low	0.315446	0.56154
Cyp3a41a	Cyp3a41a	0	NaN	NaN	NaN	NaN	NaN	Low	NaN	NaN
Cyp3a41b	Cyp3a41b	0	NaN	NaN	NaN	NaN	NaN	Low	NaN	NaN
Cyp3a44	Cyp3a44	0	NaN	NaN	NaN	NaN	NaN	Low	NaN	NaN
Cyp3a57	Cyp3a57	0.505345	-0.415224	2.14245	-0.193808	0.846327	NaN	Low	0.577569	0.433121
Cyp3a59	Cyp3a59	0.376364	0.309885	2.57085	0.120538	0.904057	NaN	Low	0.336098	0.416631
Cyp4a29	Cyp4a29	0	NaN	NaN	NaN	NaN	NaN	Low	NaN	NaN
Cyp4a30b	Cyp4a30b	0	NaN	NaN	NaN	NaN	NaN	Low	NaN	NaN
Cyp4f37	Cyp4f37	0.245904	-0.435058	3.45644	-0.125869	0.899836	NaN	Low	0.282703	0.209105
Cyp4f40	Cyp4f40	0	NaN	NaN	NaN	NaN	NaN	Low	NaN	NaN
Cyp4x1os	Cyp4x1os	0.550926	1.27408	2.35142	0.541836	0.587931	NaN	Low	0.322325	0.779528
Cyp7a1	Cyp7a1	0	NaN	NaN	NaN	NaN	NaN	Low	NaN	NaN
Cypt1	Cypt1	0	NaN	NaN	NaN	NaN	NaN	Low	NaN	NaN
Cypt10	Cypt10	0	NaN	NaN	NaN	NaN	NaN	Low	NaN	NaN
Cypt12	Cypt12	0	NaN	NaN	NaN	NaN	NaN	Low	NaN	NaN
Cypt14	Cypt14	0	NaN	NaN	NaN	NaN	NaN	Low	NaN	NaN
Cypt15	Cypt15	0	NaN	NaN	NaN	NaN	NaN	Low	NaN	NaN
Cypt2	Cypt2	0	NaN	NaN	NaN	NaN	NaN	Low	NaN	NaN
Cypt3	Cypt3	0	NaN	NaN	NaN	NaN	NaN	Low	NaN	NaN
Cypt4	Cypt4	0	NaN	NaN	NaN	NaN	NaN	Low	NaN	NaN
Cypt7	Cypt7	0	NaN	NaN	NaN	NaN	NaN	Low	NaN	NaN
Cypt8	Cypt8	0	NaN	NaN	NaN	NaN	NaN	Low	NaN	NaN
Cypt9	Cypt9	0	NaN	NaN	NaN	NaN	NaN	Low	NaN	NaN
D030018L15Rik	D030018L15Rik	0	NaN	NaN	NaN	NaN	NaN	Low	NaN	NaN
D030024E09Rik	D030024E09Rik	0	NaN	NaN	NaN	NaN	NaN	Low	NaN	NaN
D030025E07Rik	D030025E07Rik	0	NaN	NaN	NaN	NaN	NaN	Low	NaN	NaN
D030025P21Rik	D030025P21Rik	0.737287	2.7903	2.06939	1.34837	0.17754	NaN	Low	0.186237	1.28834
D030040B21Rik	D030040B21Rik	0	NaN	NaN	NaN	NaN	NaN	Low	NaN	NaN
D030068K23Rik	D030068K23Rik	0	NaN	NaN	NaN	NaN	NaN	Low	NaN	NaN
D130009I18Rik	D130009I18Rik	0	NaN	NaN	NaN	NaN	NaN	Low	NaN	NaN
D16Ertd519e	D16Ertd519e	0	NaN	NaN	NaN	NaN	NaN	Low	NaN	NaN
D17Ertd648e	D17Ertd648e	0	NaN	NaN	NaN	NaN	NaN	Low	NaN	NaN
D1Pas1	D1Pas1	0.401572	-1.17513	2.52214	-0.465926	0.641268	NaN	Low	0.55664	0.246505
D230030E09Rik	D230030E09Rik	0	NaN	NaN	NaN	NaN	NaN	Low	NaN	NaN
D330046F09Rik	D330046F09Rik	0	NaN	NaN	NaN	NaN	NaN	Low	NaN	NaN
D330050G23Rik	D330050G23Rik	1.16501	1.56723	1.49526	1.04814	0.294576	NaN	Low	0.587891	1.74213
D4Ertd617e	D4Ertd617e	1.16374	1.56181	1.43199	1.09065	0.275425	NaN	Low	0.588903	1.73858
D530049I02Rik	D530049I02Rik	0	NaN	NaN	NaN	NaN	NaN	Low	NaN	NaN
D5Ertd577e	D5Ertd577e	0	NaN	NaN	NaN	NaN	NaN	Low	NaN	NaN
D630010B17Rik	D630010B17Rik	0.636109	2.57581	2.14763	1.19937	0.230383	NaN	Low	0.182736	1.08948
D730045A05Rik	D730045A05Rik	0.468365	0.903329	2.42897	0.371897	0.709969	NaN	Low	0.326344	0.610387
D730048I06Rik	D730048I06Rik	0	NaN	NaN	NaN	NaN	NaN	Low	NaN	NaN
D730050B12Rik	D730050B12Rik	0	NaN	NaN	NaN	NaN	NaN	Low	NaN	NaN
D7Ertd143e	D7Ertd143e	0.266913	-0.434411	3.36612	-0.129054	0.897315	NaN	Low	0.306797	0.227029
D830005E20Rik	D830005E20Rik	0.126095	-1.15645	3.53381	-0.327254	0.743476	NaN	Low	0.174091	0.0780995
D830013O20Rik	D830013O20Rik	0.378286	-2.28389	3.498	-0.652913	0.513813	NaN	Low	0.627681	0.12889
D830032E09Rik	D830032E09Rik	0.534947	2.32363	2.23814	1.0382	0.299179	NaN	Low	0.178141	0.891753
D930007P13Rik	D930007P13Rik	0.418947	-2.41225	2.92272	-0.825342	0.409178	NaN	Low	0.70538	0.132515
D930020B18Rik	D930020B18Rik	0.993328	-1.80507	1.86476	-0.967986	0.333051	NaN	Low	1.54463	0.442024
D930028M14Rik	D930028M14Rik	0.29272	-1.85894	3.26	-0.570225	0.568525	NaN	Low	0.458924	0.126516
D930032P07Rik	D930032P07Rik	0.428184	2.00257	2.39999	0.834408	0.404051	NaN	Low	0.17103	0.685338
DQ267100	DQ267100	0	NaN	NaN	NaN	NaN	NaN	Low	NaN	NaN
DQ267101	DQ267101	0	NaN	NaN	NaN	NaN	NaN	Low	NaN	NaN
DQ267102	DQ267102	0	NaN	NaN	NaN	NaN	NaN	Low	NaN	NaN
DXBay18	DXBay18	0	NaN	NaN	NaN	NaN	NaN	Low	NaN	NaN
Dach2	Dach2	0.678414	-0.904898	1.82083	-0.49697	0.61921	NaN	Low	0.884463	0.472365
Dazl	Dazl	1.15393	1.57831	1.43212	1.10208	0.270428	NaN	Low	0.578963	1.7289
Dbh	Dbh	0.136328	-1.15645	3.53381	-0.327254	0.743476	NaN	Low	0.188219	0.0844376
Dbhos	Dbhos	0	NaN	NaN	NaN	NaN	NaN	Low	NaN	NaN
Dbpht2	Dbpht2	0.107627	0.286218	3.53381	0.080994	0.935447	NaN	Low	0.0969858	0.118268
Dbx1	Dbx1	0	NaN	NaN	NaN	NaN	NaN	Low	NaN	NaN
Dbx2	Dbx2	0.816281	0.902704	1.87588	0.481216	0.630363	NaN	Low	0.568923	1.06364
Dcaf12l2	Dcaf12l2	0.111224	0.286218	3.53381	0.080994	0.935447	NaN	Low	0.100227	0.122221
Dcc	Dcc	0.349254	0.277971	2.61351	0.10636	0.915297	NaN	Low	0.315711	0.382796
Dcdc2c	Dcdc2c	0	NaN	NaN	NaN	NaN	NaN	Low	NaN	NaN
Dcpp1	Dcpp1	0	NaN	NaN	NaN	NaN	NaN	Low	NaN	NaN
Dcpp2	Dcpp2	0	NaN	NaN	NaN	NaN	NaN	Low	NaN	NaN
Dcpp3	Dcpp3	0	NaN	NaN	NaN	NaN	NaN	Low	NaN	NaN
Dct	Dct	0.2208	1.03513	3.53053	0.293194	0.769374	NaN	Low	0.14482	0.29678
Ddi1	Ddi1	0	NaN	NaN	NaN	NaN	NaN	Low	NaN	NaN
Defa-ps1	Defa-ps1	0	NaN	NaN	NaN	NaN	NaN	Low	NaN	NaN
Defa-ps12	Defa-ps12	0	NaN	NaN	NaN	NaN	NaN	Low	NaN	NaN
Defa-ps13	Defa-ps13	0	NaN	NaN	NaN	NaN	NaN	Low	NaN	NaN
Defa17	Defa17	0	NaN	NaN	NaN	NaN	NaN	Low	NaN	NaN
Defa2	Defa2	0	NaN	NaN	NaN	NaN	NaN	Low	NaN	NaN
Defa20	Defa20	0	NaN	NaN	NaN	NaN	NaN	Low	NaN	NaN
Defa21	Defa21	0	NaN	NaN	NaN	NaN	NaN	Low	NaN	NaN
Defa22	Defa22	0	NaN	NaN	NaN	NaN	NaN	Low	NaN	NaN
Defa23	Defa23	0	NaN	NaN	NaN	NaN	NaN	Low	NaN	NaN
Defa24	Defa24	0	NaN	NaN	NaN	NaN	NaN	Low	NaN	NaN
Defa25	Defa25	0	NaN	NaN	NaN	NaN	NaN	Low	NaN	NaN
Defa26	Defa26	0	NaN	NaN	NaN	NaN	NaN	Low	NaN	NaN
Defa27	Defa27	0	NaN	NaN	NaN	NaN	NaN	Low	NaN	NaN
Defa28	Defa28	0	NaN	NaN	NaN	NaN	NaN	Low	NaN	NaN
Defa29	Defa29	0	NaN	NaN	NaN	NaN	NaN	Low	NaN	NaN
Defa3	Defa3	0	NaN	NaN	NaN	NaN	NaN	Low	NaN	NaN
Defa30	Defa30	0	NaN	NaN	NaN	NaN	NaN	Low	NaN	NaN
Defa31	Defa31	0	NaN	NaN	NaN	NaN	NaN	Low	NaN	NaN
Defa32	Defa32	0	NaN	NaN	NaN	NaN	NaN	Low	NaN	NaN
Defa33	Defa33	0	NaN	NaN	NaN	NaN	NaN	Low	NaN	NaN
Defa34	Defa34	0	NaN	NaN	NaN	NaN	NaN	Low	NaN	NaN
Defa35	Defa35	0	NaN	NaN	NaN	NaN	NaN	Low	NaN	NaN
Defa36	Defa36	0	NaN	NaN	NaN	NaN	NaN	Low	NaN	NaN
Defa37	Defa37	0	NaN	NaN	NaN	NaN	NaN	Low	NaN	NaN
Defa4	Defa4	0	NaN	NaN	NaN	NaN	NaN	Low	NaN	NaN
Defa5	Defa5	0	NaN	NaN	NaN	NaN	NaN	Low	NaN	NaN
Defa6	Defa6	0	NaN	NaN	NaN	NaN	NaN	Low	NaN	NaN
Defb10	Defb10	0	NaN	NaN	NaN	NaN	NaN	Low	NaN	NaN
Defb12	Defb12	0	NaN	NaN	NaN	NaN	NaN	Low	NaN	NaN
Defb13	Defb13	0	NaN	NaN	NaN	NaN	NaN	Low	NaN	NaN
Defb14	Defb14	0.615418	0.162794	1.85047	0.0879748	0.929897	NaN	Low	0.580733	0.650104
Defb15	Defb15	0.109578	0.286218	3.53381	0.080994	0.935447	NaN	Low	0.0987438	0.120412
Defb18	Defb18	0	NaN	NaN	NaN	NaN	NaN	Low	NaN	NaN
Defb20	Defb20	0.10182	0.286218	3.53381	0.080994	0.935447	NaN	Low	0.0917531	0.111887
Defb21	Defb21	0.10182	0.286218	3.53381	0.080994	0.935447	NaN	Low	0.0917531	0.111887
Defb22	Defb22	0	NaN	NaN	NaN	NaN	NaN	Low	NaN	NaN
Defb23	Defb23	0	NaN	NaN	NaN	NaN	NaN	Low	NaN	NaN
Defb25	Defb25	0.798349	0.910985	1.74575	0.521831	0.601788	NaN	Low	0.554346	1.04235
Defb28	Defb28	0.962854	-0.333681	1.58989	-0.209877	0.833763	NaN	Low	1.07371	0.851998
Defb3	Defb3	0	NaN	NaN	NaN	NaN	NaN	Low	NaN	NaN
Defb30	Defb30	0	NaN	NaN	NaN	NaN	NaN	Low	NaN	NaN
Defb33	Defb33	0	NaN	NaN	NaN	NaN	NaN	Low	NaN	NaN
Defb34	Defb34	0	NaN	NaN	NaN	NaN	NaN	Low	NaN	NaN
Defb35	Defb35	0	NaN	NaN	NaN	NaN	NaN	Low	NaN	NaN
Defb37	Defb37	0	NaN	NaN	NaN	NaN	NaN	Low	NaN	NaN
Defb38	Defb38	0	NaN	NaN	NaN	NaN	NaN	Low	NaN	NaN
Defb39	Defb39	0	NaN	NaN	NaN	NaN	NaN	Low	NaN	NaN
Defb4	Defb4	0	NaN	NaN	NaN	NaN	NaN	Low	NaN	NaN
Defb40	Defb40	0	NaN	NaN	NaN	NaN	NaN	Low	NaN	NaN
Defb41	Defb41	0	NaN	NaN	NaN	NaN	NaN	Low	NaN	NaN
Defb43	Defb43	0	NaN	NaN	NaN	NaN	NaN	Low	NaN	NaN
Defb44-ps	Defb44-ps	0	NaN	NaN	NaN	NaN	NaN	Low	NaN	NaN
Defb45	Defb45	0	NaN	NaN	NaN	NaN	NaN	Low	NaN	NaN
Defb46	Defb46	0	NaN	NaN	NaN	NaN	NaN	Low	NaN	NaN
Defb47	Defb47	0	NaN	NaN	NaN	NaN	NaN	Low	NaN	NaN
Defb48	Defb48	0	NaN	NaN	NaN	NaN	NaN	Low	NaN	NaN
Defb5	Defb5	0	NaN	NaN	NaN	NaN	NaN	Low	NaN	NaN
Defb50	Defb50	0.215254	1.01989	3.53128	0.288815	0.772723	NaN	Low	0.142187	0.288321
Defb6	Defb6	0	NaN	NaN	NaN	NaN	NaN	Low	NaN	NaN
Defb7	Defb7	0	NaN	NaN	NaN	NaN	NaN	Low	NaN	NaN
Defb8	Defb8	0	NaN	NaN	NaN	NaN	NaN	Low	NaN	NaN
Defb9	Defb9	0	NaN	NaN	NaN	NaN	NaN	Low	NaN	NaN
Dgat2l6	Dgat2l6	0	NaN	NaN	NaN	NaN	NaN	Low	NaN	NaN
Dgkeos	Dgkeos	0.896309	-0.838256	1.86887	-0.448537	0.653765	NaN	Low	1.14962	0.643002
Dgkk	Dgkk	0.53663	-1.71912	2.04759	-0.839584	0.401142	NaN	Low	0.82322	0.25004
Dhrs2	Dhrs2	0	NaN	NaN	NaN	NaN	NaN	Low	NaN	NaN
Dhrs7c	Dhrs7c	0	NaN	NaN	NaN	NaN	NaN	Low	NaN	NaN
Diras1	Diras1	0.569496	1.29063	2.0035	0.644188	0.519454	NaN	Low	0.330493	0.8085
Disp3	Disp3	0.608788	-0.916988	2.03403	-0.450824	0.652117	NaN	Low	0.796002	0.421574
Dkk1	Dkk1	0.990588	-0.309039	2.15064	-0.143696	0.88574	NaN	Low	1.09628	0.884895
Dkk4	Dkk4	0	NaN	NaN	NaN	NaN	NaN	Low	NaN	NaN
Dkkl1	Dkkl1	1.04427	-1.17197	1.40151	-0.836219	0.403031	NaN	Low	1.44654	0.641995
Dlgap2	Dlgap2	0.126095	-1.15645	3.53381	-0.327254	0.743476	NaN	Low	0.174091	0.0780995
Dll3	Dll3	0.10182	0.286218	3.53381	0.080994	0.935447	NaN	Low	0.0917531	0.111887
Dlx1as	Dlx1as	0	NaN	NaN	NaN	NaN	NaN	Low	NaN	NaN
Dlx2	Dlx2	0.166701	-1.15645	3.53381	-0.327254	0.743476	NaN	Low	0.230153	0.10325
Dlx4	Dlx4	0.10182	0.286218	3.53381	0.080994	0.935447	NaN	Low	0.0917531	0.111887
Dlx4os	Dlx4os	0.812054	0.883172	1.70361	0.518411	0.604172	NaN	Low	0.570979	1.05313
Dlx5	Dlx5	0.331281	1.62555	3.16268	0.513978	0.607268	NaN	Low	0.162171	0.500392
Dlx6	Dlx6	0	NaN	NaN	NaN	NaN	NaN	Low	NaN	NaN
Dlx6os1	Dlx6os1	0.109578	0.286218	3.53381	0.080994	0.935447	NaN	Low	0.0987438	0.120412
Dlx6os2	Dlx6os2	0	NaN	NaN	NaN	NaN	NaN	Low	NaN	NaN
Dmbt1	Dmbt1	0	NaN	NaN	NaN	NaN	NaN	Low	NaN	NaN
Dmbx1	Dmbx1	0	NaN	NaN	NaN	NaN	NaN	Low	NaN	NaN
Dmp1	Dmp1	0.220802	1.03511	3.53053	0.293188	0.769378	NaN	Low	0.144823	0.296781
Dmrt1	Dmrt1	0	NaN	NaN	NaN	NaN	NaN	Low	NaN	NaN
Dmrt1i	Dmrt1i	0.126095	-1.15645	3.53381	-0.327254	0.743476	NaN	Low	0.174091	0.0780995
Dmrt3	Dmrt3	0	NaN	NaN	NaN	NaN	NaN	Low	NaN	NaN
Dmrtb1	Dmrtb1	0	NaN	NaN	NaN	NaN	NaN	Low	NaN	NaN
Dmrtc1b	Dmrtc1b	0	NaN	NaN	NaN	NaN	NaN	Low	NaN	NaN
Dmrtc1c1	Dmrtc1c1	0	NaN	NaN	NaN	NaN	NaN	Low	NaN	NaN
Dmrtc1c2	Dmrtc1c2	0	NaN	NaN	NaN	NaN	NaN	Low	NaN	NaN
Dmrtc2	Dmrtc2	0	NaN	NaN	NaN	NaN	NaN	Low	NaN	NaN
Dnah7a	Dnah7a	0.10182	0.286218	3.53381	0.080994	0.935447	NaN	Low	0.0917531	0.111887
Dnajb8	Dnajb8	0	NaN	NaN	NaN	NaN	NaN	Low	NaN	NaN
Dnajc5b	Dnajc5b	0.222448	1.03513	3.53053	0.293194	0.769374	NaN	Low	0.145901	0.298994
Dnajc5g	Dnajc5g	0	NaN	NaN	NaN	NaN	NaN	Low	NaN	NaN
Dnase2b	Dnase2b	0.10182	0.286218	3.53381	0.080994	0.935447	NaN	Low	0.0917531	0.111887
Dner	Dner	0.871761	-0.0238239	1.6703	-0.0142632	0.98862	NaN	Low	0.878958	0.864563
Dnmt3aos	Dnmt3aos	0.109578	0.286218	3.53381	0.080994	0.935447	NaN	Low	0.0987438	0.120412
Dok5	Dok5	1.06329	3.31737	1.57383	2.10783	0.0350457	NaN	Low	0.193881	1.93269
Dok6	Dok6	0.22783	-0.432536	3.53381	-0.122399	0.902583	NaN	Low	0.261729	0.193931
Doxl2	Doxl2	0	NaN	NaN	NaN	NaN	NaN	Low	NaN	NaN
Dpep3	Dpep3	0.211428	0.993557	3.53207	0.281296	0.778483	NaN	Low	0.141372	0.281484
Dpp10	Dpp10	0.694818	-2.14774	2.18152	-0.98452	0.32486	NaN	Low	1.13378	0.255855
Dppa1	Dppa1	0.839228	2.97574	2.45113	1.21403	0.224737	NaN	Low	0.1893	1.48916
Dppa2	Dppa2	0	NaN	NaN	NaN	NaN	NaN	Low	NaN	NaN
Dppa3	Dppa3	0.728591	0.568408	1.98718	0.286037	0.77485	NaN	Low	0.586891	0.870292
Dppa4	Dppa4	0	NaN	NaN	NaN	NaN	NaN	Low	NaN	NaN
Dppa5a	Dppa5a	0	NaN	NaN	NaN	NaN	NaN	Low	NaN	NaN
Dpy19l2	Dpy19l2	0.10182	0.286218	3.53381	0.080994	0.935447	NaN	Low	0.0917531	0.111887
Draxin	Draxin	0.697161	0.601296	2.00138	0.30044	0.763841	NaN	Low	0.553944	0.840377
Drc7	Drc7	0.272657	-1.86841	3.52701	-0.529741	0.596291	NaN	Low	0.428074	0.117239
Drd2	Drd2	0	NaN	NaN	NaN	NaN	NaN	Low	NaN	NaN
[truncated: 22,973 more rows]

## Sheet: 0.3+ FDR<0.05
	GeneName	baseMean	log2FoldChange	lfcSE	stat	pvalue	padj	status	control	comparison
Col3a1	Col3a1	1680.18	2.05251	0.137451	14.9327	2.02e-50	3.33e-46	OK	652.717	2707.65
Col1a2	Col1a2	1839.38	1.24803	0.0865038	14.4274	3.48e-47	2.87e-43	OK	1089.95	2588.81
Col1a1	Col1a1	1241.61	1.94397	0.14835	13.1039	3.13e-39	1.72e-35	OK	512.256	1970.97
Cdh11	Cdh11	544.188	1.71395	0.136282	12.5765	2.84e-36	1.17e-32	OK	254.26	834.116
Aldh1a2	Aldh1a2	207.678	2.59321	0.223346	11.6107	3.64e-31	1.2e-27	OK	59.0466	356.31
Aoc1	Aoc1	356.05	3.09974	0.271701	11.4086	3.79e-30	1.04e-26	OK	74.389	637.712
Cx3cl1	Cx3cl1	1904.89	0.718587	0.0656563	10.9447	7.05e-28	1.66e-24	OK	1440.06	2369.72
Osmr	Osmr	472.81	1.43117	0.134508	10.6401	1.94e-26	4e-23	OK	255.805	689.816
Socs3	Socs3	134.181	2.77145	0.263929	10.5007	8.57e-26	1.57e-22	OK	34.2826	234.079
Mgl2	Mgl2	132.926	2.42808	0.238258	10.191	2.18e-24	3.59e-21	OK	41.658	224.194
Smoc2	Smoc2	395.71	1.8204	0.180571	10.0814	6.68e-24	1e-20	OK	174.637	616.783
Col6a3	Col6a3	774.172	0.795734	0.0807671	9.85221	6.71e-23	9.22e-20	OK	565.924	982.421
Gabrp	Gabrp	42.6752	3.94791	0.412286	9.57567	1.01e-21	1.28e-18	OK	5.19397	80.1565
Mrc2	Mrc2	675.639	0.957542	0.100405	9.53676	1.47e-21	1.74e-18	OK	459.306	891.971
Ltbp2	Ltbp2	81.0788	2.87997	0.307067	9.37895	6.66e-21	7.33e-18	OK	19.3937	142.764
Abi3bp	Abi3bp	270.074	1.20578	0.12878	9.36314	7.74e-21	7.98e-18	OK	163.353	376.795
Fbn1	Fbn1	504.058	1.34792	0.144994	9.29637	1.45e-20	1.41e-17	OK	284.341	723.774
Pros1	Pros1	796.62	1.02788	0.110822	9.27504	1.78e-20	1.63e-17	OK	524.261	1068.98
Col6a1	Col6a1	578.849	1.2844	0.14073	9.12672	7.06e-20	6.13e-17	OK	336.95	820.748
Slc34a2	Slc34a2	254.218	2.46699	0.270775	9.11084	8.17e-20	6.74e-17	OK	77.8747	430.561
Tnc	Tnc	385.573	1.37459	0.152974	8.98578	2.57e-19	2.02e-16	OK	214.628	556.518
Axl	Axl	949.172	1.02205	0.115091	8.88037	6.66e-19	4.78e-16	OK	626.35	1271.99
Vim	Vim	1016.61	0.918546	0.103422	8.88153	6.59e-19	4.78e-16	OK	703.487	1329.74
Fstl1	Fstl1	833.827	0.864052	0.097509	8.86126	7.91e-19	5.44e-16	OK	591.337	1076.32
Col5a1	Col5a1	343.453	1.04335	0.11928	8.74705	2.19e-18	1.45e-15	OK	224.405	462.501
Samd14	Samd14	147.807	1.61113	0.185938	8.6649	4.52e-18	2.87e-15	OK	72.9026	222.711
Fn1	Fn1	1431.34	1.69968	0.198305	8.57104	1.03e-17	6.27e-15	OK	673.842	2188.83
Cfh	Cfh	6903.47	0.920798	0.108034	8.5232	1.55e-17	9.14e-15	OK	4772.26	9034.67
Ddr2	Ddr2	561	1.13369	0.133712	8.4786	2.28e-17	1.25e-14	OK	351.262	770.739
Emilin1	Emilin1	792.635	1.00549	0.119054	8.44561	3.02e-17	1.61e-14	OK	527.085	1058.19
Frem1	Frem1	248.291	1.13613	0.135142	8.40692	4.21e-17	2.17e-14	OK	155.284	341.299
Slc25a24	Slc25a24	250.86	1.67501	0.199462	8.39764	4.56e-17	2.28e-14	OK	119.65	382.07
Dpysl3	Dpysl3	500.241	1.49396	0.178775	8.35661	6.45e-17	3.13e-14	OK	262.139	738.343
Igsf10	Igsf10	79.6629	2.02091	0.242659	8.32819	8.21e-17	3.87e-14	OK	31.4973	127.828
Mmp14	Mmp14	564.617	1.7597	0.211409	8.3237	8.53e-17	3.91e-14	OK	257.447	871.787
Loxl2	Loxl2	366.444	0.802544	0.0967712	8.29321	1.1e-16	4.92e-14	OK	267.071	465.818
Lox	Lox	184.796	1.68715	0.205097	8.2261	1.93e-16	8.4e-14	OK	87.5769	282.015
Colec12	Colec12	617.653	0.901803	0.10967	8.22287	1.99e-16	8.41e-14	OK	430.66	804.645
Cpxm1	Cpxm1	170.464	1.98908	0.244311	8.14159	3.9e-16	1.61e-13	OK	68.5995	272.329
Col18a1	Col18a1	3862.06	1.00654	0.123715	8.13593	4.09e-16	1.64e-13	OK	2566.93	5157.19
Sytl2	Sytl2	670.987	1.59737	0.198144	8.06165	7.53e-16	2.96e-13	OK	333.334	1008.64
Myc	Myc	121.228	1.60355	0.199105	8.05381	8.03e-16	3.01e-13	OK	60.0299	182.425
Col15a1	Col15a1	921.338	1.31628	0.163384	8.05636	7.86e-16	3.01e-13	OK	527.952	1314.72
Col4a1	Col4a1	4732.11	0.586065	0.0729061	8.03863	9.08e-16	3.33e-13	OK	3783.95	5680.27
Tpm1	Tpm1	1995.72	0.749201	0.0933645	8.02447	1.02e-15	3.66e-13	OK	1488.86	2502.58
Lcn2	Lcn2	332.402	4.28647	0.535061	8.01118	1.14e-15	3.99e-13	OK	32.4066	632.398
Cfi	Cfi	248.62	2.03534	0.254533	7.99636	1.28e-15	4.4e-13	OK	97.5135	399.726
Tgfbi	Tgfbi	535.759	1.1882	0.149397	7.9533	1.82e-15	6.11e-13	OK	326.814	744.705
Mgp	Mgp	2747.8	1.83286	0.231959	7.90165	2.75e-15	9.08e-13	OK	1204.54	4291.07
Sparcl1	Sparcl1	1113.54	1.04569	0.133037	7.8601	3.84e-15	1.24e-12	OK	726.768	1500.3
Mpeg1	Mpeg1	871.902	1.25418	0.159719	7.85243	4.08e-15	1.29e-12	OK	515.108	1228.7
Bgn	Bgn	4809.42	0.91534	0.116715	7.84253	4.42e-15	1.37e-12	OK	3332.91	6285.92
Sh3pxd2b	Sh3pxd2b	177.638	1.05385	0.134588	7.83014	4.87e-15	1.49e-12	OK	115.497	239.779
Rhob	Rhob	1120.09	0.782746	0.100796	7.76568	8.12e-15	2.44e-12	OK	823.477	1416.71
Mrc1	Mrc1	199.684	1.73273	0.223362	7.75752	8.66e-15	2.51e-12	OK	92.3701	306.999
Adgra1	Adgra1	38.4391	3.47896	0.450987	7.71411	1.22e-14	3.35e-12	OK	6.32745	70.5507
Eda2r	Eda2r	97.2854	3.41738	0.442996	7.71424	1.22e-14	3.35e-12	OK	16.6528	177.918
Serping1	Serping1	1719.27	1.11551	0.144556	7.71684	1.19e-14	3.35e-12	OK	1085.84	2352.7
Marcks	Marcks	1100.24	0.61346	0.0795587	7.71078	1.25e-14	3.38e-12	OK	869.783	1330.7
Anxa2	Anxa2	1244.82	1.11945	0.1453	7.7044	1.31e-14	3.5e-12	OK	784.722	1704.92
Cd44	Cd44	180.589	2.28234	0.297104	7.68196	1.57e-14	4.1e-12	OK	61.5854	299.593
Scarf2	Scarf2	368.401	0.997414	0.129904	7.6781	1.61e-14	4.16e-12	OK	245.894	490.908
Serpine2	Serpine2	696.802	1.87538	0.245054	7.65293	1.96e-14	4.99e-12	OK	298.481	1095.12
Timp2	Timp2	1481.95	0.811886	0.106125	7.65027	2.01e-14	5.01e-12	OK	1075.63	1888.27
Itgam	Itgam	92.4248	1.9881	0.259999	7.64658	2.06e-14	5.08e-12	OK	37.2145	147.635
Tmem119	Tmem119	202.127	0.932146	0.122158	7.63065	2.34e-14	5.67e-12	OK	139.009	265.244
S100a6	S100a6	611.555	1.35587	0.178324	7.60339	2.88e-14	6.8e-12	OK	343.617	879.493
Ctss	Ctss	578.852	1.51277	0.199409	7.58628	3.29e-14	7.65e-12	OK	300.423	857.281
Pdgfra	Pdgfra	1110.84	0.863429	0.113853	7.58374	3.36e-14	7.69e-12	OK	788.006	1433.66
Adamts2	Adamts2	136.022	1.30571	0.173311	7.53391	4.92e-14	1.11e-11	OK	78.3523	193.692
Nrep	Nrep	273.221	0.943715	0.125368	7.52758	5.17e-14	1.15e-11	OK	186.915	359.527
Adamts10	Adamts10	426.211	0.747862	0.100559	7.43701	1.03e-13	2.27e-11	OK	318.15	534.271
Myof	Myof	1149.1	1.55897	0.209989	7.42406	1.14e-13	2.47e-11	OK	582.348	1715.85
Elf3	Elf3	399.304	0.928611	0.125264	7.41322	1.23e-13	2.64e-11	OK	275.055	523.552
Gprc5a	Gprc5a	113.947	1.83482	0.248126	7.39471	1.42e-13	3e-11	OK	49.8974	177.997
Fgl2	Fgl2	208.584	1.21999	0.166824	7.31302	2.61e-13	5.45e-11	OK	125.296	291.871
Loxl1	Loxl1	383.902	1.01388	0.138855	7.3017	2.84e-13	5.86e-11	OK	254.296	513.508
Nlgn2	Nlgn2	222.701	1.25041	0.171376	7.29628	2.96e-13	6.03e-11	OK	131.811	313.591
Dcn	Dcn	1141.46	0.803358	0.11014	7.29398	3.01e-13	6.05e-11	OK	831.613	1451.3
Thbd	Thbd	554.144	0.729856	0.100275	7.27857	3.37e-13	6.71e-11	OK	416.889	691.399
Ugt1a10	Ugt1a10	825.571	4.8781	0.672346	7.25534	4.01e-13	7.81e-11	OK	54.3009	1596.84
Abcb1b	Abcb1b	367.719	1.80948	0.249423	7.25468	4.03e-13	7.81e-11	OK	163.243	572.194
Cldn1	Cldn1	593.674	1.38199	0.191238	7.22658	4.95e-13	9.5e-11	OK	329.244	858.104
Scin	Scin	1413.07	1.12356	0.156042	7.20033	6.01e-13	1.13e-10	OK	889.051	1937.09
Gucy1a1	Gucy1a1	926.978	0.815196	0.113222	7.2	6.02e-13	1.13e-10	OK	671.836	1182.12
Dkk3	Dkk3	496.577	0.795332	0.110864	7.17396	7.29e-13	1.34e-10	OK	363.064	630.089
Gpc6	Gpc6	241.582	1.15404	0.161135	7.16195	7.95e-13	1.44e-10	OK	149.801	333.363
Abcc4	Abcc4	2360.53	1.40926	0.197084	7.15055	8.64e-13	1.53e-10	OK	1291.32	3429.75
Myadm	Myadm	706.902	0.734556	0.102711	7.15165	8.57e-13	1.53e-10	OK	530.73	883.073
Ncam1	Ncam1	135.966	1.45907	0.20436	7.1397	9.35e-13	1.64e-10	OK	72.5285	199.403
Adamts12	Adamts12	51.867	1.63775	0.229462	7.13736	9.51e-13	1.65e-10	OK	25.2283	78.5057
Mxra8	Mxra8	583.9	1.11101	0.155842	7.12907	1.01e-12	1.72e-10	OK	369.56	798.239
Heyl	Heyl	148.048	1.0185	0.143056	7.11958	1.08e-12	1.82e-10	OK	97.8569	198.24
Cldn19	Cldn19	868.875	0.961748	0.135312	7.10765	1.18e-12	1.97e-10	OK	589.534	1148.22
Csf2rb2	Csf2rb2	68.5975	1.49179	0.211191	7.06369	1.62e-12	2.67e-10	OK	35.9868	101.208
Capg	Capg	391.422	1.31792	0.186901	7.05146	1.77e-12	2.89e-10	OK	224.114	558.731
Fosl2	Fosl2	564.764	0.768346	0.10904	7.04648	1.83e-12	2.97e-10	OK	417.83	711.697
Etl4	Etl4	699.945	0.512102	0.0728209	7.03235	2.03e-12	3.25e-10	OK	577.006	822.884
B4galnt1	B4galnt1	285.027	1.35484	0.192713	7.03037	2.06e-12	3.27e-10	OK	160.231	409.822
Inka2	Inka2	52.3047	2.70956	0.385663	7.02571	2.13e-12	3.33e-10	OK	13.8717	90.7377
D17H6S56E-5	D17H6S56E-5	487.345	1.88673	0.269208	7.00846	2.41e-12	3.72e-10	OK	207.471	767.219
Anxa1	Anxa1	321.256	1.24811	0.17824	7.00245	2.52e-12	3.81e-10	OK	190.357	452.155
Cd276	Cd276	43.1197	2.52763	0.361738	6.98745	2.8e-12	4.12e-10	OK	12.7456	73.4938
Matn2	Matn2	437.791	1.12218	0.160581	6.98826	2.78e-12	4.12e-10	OK	275.621	599.961
Akap12	Akap12	593.984	1.06333	0.152255	6.98385	2.87e-12	4.12e-10	OK	384.487	803.482
Prss23	Prss23	755.508	0.736689	0.105478	6.98431	2.86e-12	4.12e-10	OK	566.699	944.317
C1qtnf5	C1qtnf5	147.157	1.60284	0.229658	6.97922	2.97e-12	4.14e-10	OK	72.8971	221.418
Sox4	Sox4	670.343	1.17314	0.168069	6.9801	2.95e-12	4.14e-10	OK	411.883	928.803
Tpm4	Tpm4	1881.03	0.865539	0.124032	6.97835	2.99e-12	4.14e-10	OK	1333.11	2428.95
Itpripl2	Itpripl2	617.165	0.734292	0.105187	6.98085	2.93e-12	4.14e-10	OK	463.41	770.92
Dcdc2a	Dcdc2a	632.066	1.6559	0.237768	6.96436	3.3e-12	4.54e-10	OK	304.522	959.61
Txnip	Txnip	7570.98	0.976794	0.140518	6.9514	3.62e-12	4.93e-10	OK	5101.59	10040.4
Col6a2	Col6a2	374.502	1.10411	0.158898	6.9485	3.69e-12	4.99e-10	OK	237.805	511.199
Cox6b2	Cox6b2	124.117	2.04951	0.295762	6.92959	4.22e-12	5.66e-10	OK	48.2977	199.936
Gpr153	Gpr153	106.646	1.28915	0.186212	6.92303	4.42e-12	5.88e-10	OK	61.9344	151.358
Adam12	Adam12	164.292	1.10034	0.159101	6.91596	4.65e-12	6.11e-10	OK	104.51	224.074
C1s1	C1s1	768.906	1.01246	0.146405	6.91546	4.66e-12	6.11e-10	OK	509.657	1028.16
Dscaml1	Dscaml1	37.6113	3.44055	0.499498	6.888	5.66e-12	7.35e-10	OK	6.34419	68.8785
Adamts4	Adamts4	82.5379	2.00102	0.290948	6.87758	6.09e-12	7.85e-10	OK	32.9964	132.079
Serpina1a	Serpina1a	1065.58	1.47191	0.214743	6.85429	7.17e-12	9.17e-10	OK	564.714	1566.45
C1ra	C1ra	461.826	0.796616	0.116411	6.84314	7.75e-12	9.83e-10	OK	337.466	586.186
Eln	Eln	172.196	1.17532	0.17222	6.82452	8.82e-12	1.1e-09	OK	105.693	238.699
Litaf	Litaf	868.434	0.955055	0.139948	6.82434	8.83e-12	1.1e-09	OK	591.042	1145.83
Muc4	Muc4	54.7937	3.26212	0.479309	6.80587	1e-11	1.25e-09	OK	10.3444	99.243
Rrad	Rrad	76.0977	1.86459	0.274365	6.79601	1.08e-11	1.31e-09	OK	32.7892	119.406
Akna	Akna	154.769	0.990161	0.145675	6.79706	1.07e-11	1.31e-09	OK	103.649	205.889
Cp	Cp	2001.25	1.49138	0.219674	6.78907	1.13e-11	1.37e-09	OK	1050.09	2952.42
Flna	Flna	3231.69	0.970471	0.14302	6.78557	1.16e-11	1.39e-09	OK	2183.96	4279.42
Cdkn1a	Cdkn1a	431.193	3.39718	0.501052	6.78009	1.2e-11	1.43e-09	OK	74.7597	787.626
Lbh	Lbh	1026.08	0.738172	0.108875	6.77997	1.2e-11	1.43e-09	OK	769.161	1283.01
Serpinb6b	Serpinb6b	223.121	1.01278	0.149523	6.77343	1.26e-11	1.48e-09	OK	147.87	298.372
Vcam1	Vcam1	730.939	2.69781	0.398763	6.76545	1.33e-11	1.55e-09	OK	195.225	1266.65
Fcrls	Fcrls	32.5149	3.91218	0.57968	6.74887	1.49e-11	1.7e-09	OK	4.05041	60.9795
Cpne8	Cpne8	166.967	0.861561	0.127692	6.74719	1.51e-11	1.7e-09	OK	118.542	215.391
Cyp1b1	Cyp1b1	1055.59	0.779864	0.115536	6.74999	1.48e-11	1.7e-09	OK	777.033	1334.14
Sbno2	Sbno2	607.68	0.77913	0.115464	6.74784	1.5e-11	1.7e-09	OK	447.466	767.894
Fbln1	Fbln1	245.86	1.32184	0.195974	6.74495	1.53e-11	1.72e-09	OK	140.498	351.222
Mmp2	Mmp2	165.773	1.91383	0.284896	6.71765	1.85e-11	2.06e-09	OK	69.5345	262.012
Cdh6	Cdh6	315.973	1.84254	0.274447	6.71364	1.9e-11	2.1e-09	OK	137.786	494.159
Cd14	Cd14	149.663	1.42644	0.21395	6.66715	2.61e-11	2.87e-09	OK	81.166	218.159
Muc1	Muc1	616.879	1.19578	0.179503	6.6616	2.71e-11	2.96e-09	OK	374.924	858.833
Armcx3	Armcx3	396.438	0.63713	0.0957443	6.6545	2.84e-11	3.09e-09	OK	310.295	482.581
Tmsb10	Tmsb10	949.446	1.37185	0.206271	6.65074	2.92e-11	3.14e-09	OK	529.23	1369.66
Glipr2	Glipr2	53.7887	1.94438	0.29346	6.6257	3.46e-11	3.68e-09	OK	22.1868	85.3907
Isyna1	Isyna1	767.474	0.556292	0.0840092	6.6218	3.55e-11	3.71e-09	OK	621.314	913.633
Egr2	Egr2	27.122	3.10268	0.468829	6.61793	3.64e-11	3.78e-09	OK	5.65624	48.5877
Cgn	Cgn	641.947	0.638956	0.0965927	6.61495	3.72e-11	3.83e-09	OK	502.07	781.824
Ptger4	Ptger4	112.582	1.26396	0.19143	6.60275	4.04e-11	4.06e-09	OK	66.1944	158.969
H2-Aa	H2-Aa	2356.6	1.10837	0.167868	6.60263	4.04e-11	4.06e-09	OK	1493.4	3219.81
Tmem98	Tmem98	163.032	1.30362	0.197658	6.59534	4.24e-11	4.24e-09	OK	94.008	232.056
Csf2rb	Csf2rb	91.9951	1.34567	0.204174	6.59081	4.37e-11	4.35e-09	OK	51.9529	132.037
Aldh1a1	Aldh1a1	692.421	2.61743	0.397702	6.58137	4.66e-11	4.55e-09	OK	194.049	1190.79
Cd74	Cd74	5662.82	1.14908	0.174597	6.58133	4.66e-11	4.55e-09	OK	3519.77	7805.87
Ccr2	Ccr2	336.46	1.09507	0.166496	6.57714	4.8e-11	4.65e-09	OK	214.563	458.357
Arhgap11a	Arhgap11a	106.407	1.44817	0.220252	6.57508	4.86e-11	4.66e-09	OK	57.0757	155.738
Il33	Il33	270.361	0.951082	0.14465	6.57506	4.86e-11	4.66e-09	OK	184.338	356.384
Ccl2	Ccl2	48.8098	3.83804	0.584586	6.5654	5.19e-11	4.92e-09	OK	6.37997	91.2396
Chrnb1	Chrnb1	130.513	1.52378	0.232535	6.5529	5.64e-11	5.26e-09	OK	67.3539	193.671
Tmem173	Tmem173	143.016	1.52704	0.233103	6.55093	5.72e-11	5.3e-09	OK	73.6825	212.349
9430065F17Rik	9430065F17Rik	26.2148	2.61931	0.400228	6.54454	5.97e-11	5.5e-09	OK	7.33841	45.0913
Lhfp	Lhfp	589.695	1.01797	0.155837	6.5323	6.48e-11	5.94e-09	OK	389.873	789.518
Jpt2	Jpt2	743.052	0.900658	0.137964	6.52821	6.66e-11	6.07e-09	OK	518.363	967.74
Gsta2	Gsta2	4624.28	1.17348	0.179994	6.51952	7.05e-11	6.36e-09	OK	2840.86	6407.69
Abcc3	Abcc3	174.53	2.15448	0.331557	6.49809	8.13e-11	7.25e-09	OK	64.023	285.036
Cyth4	Cyth4	213.736	1.2457	0.192201	6.48127	9.1e-11	8.02e-09	OK	126.796	300.676
Pld4	Pld4	135.568	1.38125	0.213295	6.47576	9.43e-11	8.28e-09	OK	75.2123	195.923
Stc2	Stc2	51.0347	2.11973	0.328262	6.45746	1.06e-10	9.29e-09	OK	19.0922	82.9772
Fhl2	Fhl2	434.187	0.753036	0.116885	6.44251	1.18e-10	1.02e-08	OK	323.376	544.997
Ddit4l	Ddit4l	290.073	0.886252	0.137714	6.43546	1.23e-10	1.05e-08	OK	203.677	376.469
Il18r1	Il18r1	56.7229	1.79926	0.280012	6.42564	1.31e-10	1.11e-08	OK	25.3204	88.1254
Plekhh2	Plekhh2	171.251	0.879761	0.136893	6.42663	1.3e-10	1.11e-08	OK	120.596	221.906
Lyz2	Lyz2	1020.88	2.29111	0.356914	6.41922	1.37e-10	1.15e-08	OK	346.396	1695.37
Vstm4	Vstm4	221.481	0.99423	0.154873	6.41964	1.37e-10	1.15e-08	OK	148.048	294.914
Islr	Islr	161.606	0.932736	0.145613	6.40556	1.5e-10	1.24e-08	OK	111.112	212.101
Scn7a	Scn7a	232.008	1.14872	0.179462	6.40088	1.54e-10	1.27e-08	OK	144.231	319.785
Arhgap36	Arhgap36	29.439	6.07236	0.949922	6.39249	1.63e-10	1.33e-08	OK	0.862152	58.0159
Dnm3os	Dnm3os	109.682	1.38677	0.216945	6.39226	1.63e-10	1.33e-08	OK	60.6832	158.682
Laptm5	Laptm5	486.22	1.1621	0.18188	6.38936	1.67e-10	1.35e-08	OK	300.337	672.102
Serpinh1	Serpinh1	1447.76	0.591935	0.0926547	6.38861	1.67e-10	1.35e-08	OK	1154.85	1740.67
H2-Eb1	H2-Eb1	1981.13	1.29917	0.203528	6.38326	1.73e-10	1.4e-08	OK	1144.87	2817.39
Col4a2	Col4a2	3445.97	0.471929	0.0740087	6.37667	1.81e-10	1.45e-08	OK	2887.33	4004.61
Krt20	Krt20	51.6638	3.55873	0.560046	6.35435	2.09e-10	1.66e-08	OK	8.08272	95.2449
Fkbp10	Fkbp10	120.94	1.01949	0.160549	6.35003	2.15e-10	1.7e-08	OK	79.9022	161.978
Basp1	Basp1	82.3986	1.53639	0.242313	6.3405	2.29e-10	1.8e-08	OK	42.2484	122.549
Lsp1	Lsp1	218.641	1.07711	0.169925	6.3387	2.32e-10	1.81e-08	OK	140.614	296.668
Tuba1a	Tuba1a	717.007	0.929492	0.146733	6.3346	2.38e-10	1.85e-08	OK	493.704	940.311
Dclk1	Dclk1	38.6503	2.13983	0.33882	6.31554	2.69e-10	2.07e-08	OK	14.2962	63.0045
Birc3	Birc3	310.718	1.03864	0.164585	6.31069	2.78e-10	2.12e-08	OK	203.463	417.972
Ncf2	Ncf2	95.8326	1.1832	0.187634	6.3059	2.87e-10	2.18e-08	OK	58.5989	133.066
Runx1	Runx1	94.5226	1.91783	0.304613	6.29595	3.06e-10	2.31e-08	OK	39.5613	149.484
Emp1	Emp1	757.436	0.833485	0.132479	6.29145	3.15e-10	2.36e-08	OK	544.529	970.343
Plp2	Plp2	428.108	0.989674	0.157364	6.28909	3.19e-10	2.37e-08	OK	286.769	569.448
Phlda3	Phlda3	184.818	1.71978	0.273672	6.28409	3.3e-10	2.43e-08	OK	86.0849	283.551
Myh9	Myh9	7434.91	0.411995	0.0655571	6.28453	3.29e-10	2.43e-08	OK	6380.46	8489.36
Cd68	Cd68	122.916	1.56943	0.250346	6.26905	3.63e-10	2.65e-08	OK	61.9555	183.876
Map3k1	Map3k1	1239.92	0.748573	0.119422	6.26832	3.65e-10	2.65e-08	OK	925.266	1554.57
Jag1	Jag1	704.966	0.731686	0.116821	6.26333	3.77e-10	2.73e-08	OK	529.935	879.998
Tril	Tril	409.515	0.83178	0.133059	6.2512	4.07e-10	2.93e-08	OK	294.628	524.403
Il1r1	Il1r1	262.635	0.815024	0.130568	6.24214	4.32e-10	3.08e-08	OK	190.361	334.908
Col12a1	Col12a1	346.125	0.780997	0.1254	6.22804	4.72e-10	3.36e-08	OK	254.661	437.589
Sdc1	Sdc1	367.853	1.13902	0.183063	6.22202	4.91e-10	3.48e-08	OK	229.742	505.964
A4galt	A4galt	439.738	0.777454	0.125108	6.21427	5.16e-10	3.62e-08	OK	324.039	555.437
Hdac7	Hdac7	663.617	0.641923	0.103445	6.20542	5.46e-10	3.81e-08	OK	518.369	808.866
Cdc25b	Cdc25b	189.02	0.872867	0.14068	6.20464	5.48e-10	3.82e-08	OK	133.522	244.518
Aldh1a7	Aldh1a7	549.826	1.30036	0.209767	6.19904	5.68e-10	3.94e-08	OK	317.553	782.099
Tgfb1i1	Tgfb1i1	188.116	1.00064	0.161606	6.19183	5.95e-10	4.11e-08	OK	125.374	250.859
Dapp1	Dapp1	99.4909	1.37569	0.222792	6.17474	6.63e-10	4.52e-08	OK	55.3509	143.631
Rasl11a	Rasl11a	131.878	1.4079	0.228104	6.17219	6.74e-10	4.57e-08	OK	72.1928	191.564
Nfkb2	Nfkb2	390.684	0.841112	0.13645	6.16424	7.08e-10	4.77e-08	OK	279.917	501.451
Stx11	Stx11	46.5389	1.86221	0.3022	6.16218	7.17e-10	4.81e-08	OK	20.0787	72.9991
Thbs2	Thbs2	177.413	1.15563	0.187722	6.15606	7.46e-10	4.98e-08	OK	109.928	244.898
Mafb	Mafb	395.283	0.642609	0.104673	6.13922	8.29e-10	5.49e-08	OK	308.677	481.89
Sparc	Sparc	2940.62	0.756513	0.123266	6.13723	8.4e-10	5.54e-08	OK	2186.82	3694.41
Alox5ap	Alox5ap	84.9676	1.3296	0.216738	6.13461	8.54e-10	5.61e-08	OK	48.3686	121.567
Fbn2	Fbn2	29.0595	3.98013	0.648973	6.13296	8.63e-10	5.65e-08	OK	3.46335	54.6557
Tnfrsf1b	Tnfrsf1b	178.039	1.01668	0.165946	6.12658	8.98e-10	5.86e-08	OK	117.779	238.299
Casp4	Casp4	63.456	1.77784	0.290595	6.11793	9.48e-10	6.13e-08	OK	28.6539	98.258
Adamtsl1	Adamtsl1	150.611	1.01837	0.166505	6.11615	9.59e-10	6.18e-08	OK	99.5568	201.665
St6gal1	St6gal1	412.88	0.738878	0.121095	6.10163	1.05e-09	6.74e-08	OK	309.404	516.357
C1qc	C1qc	315.707	1.58125	0.259304	6.09805	1.07e-09	6.85e-08	OK	158.158	473.256
Armcx4	Armcx4	195.005	0.798086	0.130882	6.09777	1.08e-09	6.85e-08	OK	142.402	247.608
Lbp	Lbp	105.855	1.27007	0.208886	6.08021	1.2e-09	7.59e-08	OK	62.0534	149.657
Tubb5	Tubb5	1142.73	0.796946	0.131172	6.0756	1.24e-09	7.75e-08	OK	834.898	1450.57
Nid1	Nid1	1613.51	0.767042	0.126242	6.07595	1.23e-09	7.75e-08	OK	1194.4	2032.61
Kctd10	Kctd10	827.823	0.492383	0.0811834	6.06507	1.32e-09	8.24e-08	OK	687.913	967.733
Hspb1	Hspb1	287.071	1.01788	0.167847	6.06437	1.32e-09	8.25e-08	OK	189.802	384.34
Ptprs	Ptprs	523.102	0.824958	0.136345	6.05054	1.44e-09	8.92e-08	OK	377.489	668.715
Serpina10	Serpina10	121.76	3.35099	0.553969	6.04907	1.46e-09	8.97e-08	OK	21.736	221.784
Klf6	Klf6	1081.08	0.956467	0.158309	6.04176	1.52e-09	9.35e-08	OK	735.293	1426.87
Igfbp2	Igfbp2	114.723	2.28593	0.378489	6.03962	1.54e-09	9.44e-08	OK	39.0429	190.404
Cx3cr1	Cx3cr1	218.27	1.5376	0.254837	6.03368	1.6e-09	9.7e-08	OK	111.844	324.696
Efemp2	Efemp2	234.508	1.01086	0.167545	6.03339	1.61e-09	9.7e-08	OK	155.555	313.462
Selenon	Selenon	175.098	0.87098	0.144453	6.0295	1.64e-09	9.9e-08	OK	123.792	226.404
Cnn2	Cnn2	555.034	0.761657	0.126486	6.02164	1.73e-09	1.04e-07	OK	411.832	698.235
Bhmt	Bhmt	167.312	1.03488	0.171954	6.01835	1.76e-09	1.05e-07	OK	109.751	224.873
Clca3a2	Clca3a2	88.78	2.37745	0.39536	6.01338	1.82e-09	1.08e-07	OK	28.6564	148.904
Mmp11	Mmp11	146.738	1.04846	0.174492	6.00864	1.87e-09	1.11e-07	OK	95.6472	197.829
Samd5	Samd5	44.8777	2.02301	0.336788	6.00677	1.89e-09	1.12e-07	OK	17.7231	72.0322
Adcy7	Adcy7	212.741	1.33042	0.221655	6.00218	1.95e-09	1.14e-07	OK	121.056	304.426
Junb	Junb	331.471	1.02984	0.171977	5.98827	2.12e-09	1.23e-07	OK	217.944	444.998
S1pr3	S1pr3	370.902	0.686064	0.114549	5.98927	2.11e-09	1.23e-07	OK	284.337	457.467
Prrx1	Prrx1	107.777	1.15914	0.193755	5.98252	2.2e-09	1.27e-07	OK	66.6681	148.886
Naaa	Naaa	292.678	0.667703	0.111619	5.98196	2.2e-09	1.27e-07	OK	226.133	359.222
Arhgap4	Arhgap4	122.907	0.913002	0.152657	5.98072	2.22e-09	1.28e-07	OK	85.2646	160.55
Csrp1	Csrp1	1130.12	0.627586	0.105099	5.9714	2.35e-09	1.34e-07	OK	888.119	1372.12
Klhdc8b	Klhdc8b	187.878	0.944274	0.158272	5.96616	2.43e-09	1.38e-07	OK	128.498	247.259
Art4	Art4	168.028	1.01484	0.170445	5.95407	2.62e-09	1.48e-07	OK	111.252	224.804
Ctnnd2	Ctnnd2	20.4001	2.79148	0.469569	5.94476	2.77e-09	1.56e-07	OK	5.14935	35.6509
Ugt1a2	Ugt1a2	1665.16	6.72424	1.13157	5.9424	2.81e-09	1.57e-07	OK	31.2031	3299.11
Atp8b2	Atp8b2	255.332	0.725232	0.122031	5.94299	2.8e-09	1.57e-07	OK	192.473	318.19
Plch1	Plch1	84.8047	1.16666	0.196465	5.93827	2.88e-09	1.61e-07	OK	52.2692	117.34
Pea15a	Pea15a	1151.91	0.702729	0.118363	5.93708	2.9e-09	1.61e-07	OK	876.786	1427.04
Nav3	Nav3	46.137	1.65429	0.278783	5.93395	2.96e-09	1.64e-07	OK	22.2471	70.0268
Csf2ra	Csf2ra	197.042	1.00562	0.169621	5.92863	3.05e-09	1.69e-07	OK	131.021	263.064
Ptgfrn	Ptgfrn	381.491	0.8993	0.151901	5.9203	3.21e-09	1.77e-07	OK	266.296	496.685
Sox11	Sox11	26.2144	2.83833	0.479618	5.91789	3.26e-09	1.78e-07	OK	6.43148	45.9973
Kif1a	Kif1a	41.0152	1.92296	0.325078	5.91538	3.31e-09	1.79e-07	OK	17.1182	64.9122
Arl4c	Arl4c	323.503	1.35575	0.229207	5.91496	3.32e-09	1.79e-07	OK	181.779	465.227
Ptk7	Ptk7	301.457	0.98493	0.166499	5.91555	3.31e-09	1.79e-07	OK	202.373	400.54
Gabra3	Gabra3	163.633	0.956686	0.161971	5.90653	3.49e-09	1.88e-07	OK	111.283	215.983
Pltp	Pltp	260.122	0.951478	0.161115	5.90559	3.51e-09	1.88e-07	OK	177.324	342.919
Slc7a1	Slc7a1	275.856	0.804223	0.136506	5.89147	3.83e-09	2.03e-07	OK	200.9	350.812
Wsb1	Wsb1	1542.27	0.792264	0.134483	5.8912	3.83e-09	2.03e-07	OK	1129.13	1955.41
H2-DMa	H2-DMa	172.678	1.0764	0.182919	5.88458	3.99e-09	2.1e-07	OK	111.091	234.265
Cd52	Cd52	180.853	1.49709	0.254574	5.88078	4.08e-09	2.15e-07	OK	94.6195	267.086
Pik3r5	Pik3r5	42.3033	1.6314	0.277499	5.87893	4.13e-09	2.16e-07	OK	20.6452	63.9615
Serpinb9	Serpinb9	735.582	0.749554	0.127636	5.87259	4.29e-09	2.24e-07	OK	548.681	922.483
Plekhg2	Plekhg2	442.777	0.703754	0.119898	5.8696	4.37e-09	2.27e-07	OK	336.874	548.679
Apoe	Apoe	3949.87	1.18373	0.201771	5.8667	4.45e-09	2.31e-07	OK	2414.62	5485.12
Fgg	Fgg	290.005	1.64388	0.280287	5.86498	4.49e-09	2.32e-07	OK	140.607	439.403
C1qa	C1qa	347.226	1.32598	0.226137	5.86362	4.53e-09	2.33e-07	OK	198.017	496.435
C7	C7	376.882	1.5066	0.257155	5.85873	4.66e-09	2.39e-07	OK	196.221	557.543
Srgap1	Srgap1	187.325	0.874348	0.149559	5.84616	5.03e-09	2.55e-07	OK	132.236	242.413
Fmnl3	Fmnl3	616.74	0.582006	0.0995715	5.84511	5.06e-09	2.55e-07	OK	493.999	739.481
Plxnb1	Plxnb1	1250.92	0.501943	0.085868	5.84551	5.05e-09	2.55e-07	OK	1035.48	1466.36
Parp14	Parp14	600.906	0.642306	0.109947	5.84195	5.16e-09	2.59e-07	OK	469.307	732.504
Cd24a	Cd24a	3920.26	0.868734	0.148915	5.83374	5.42e-09	2.7e-07	OK	2774.36	5066.16
Kdelr3	Kdelr3	46.5833	1.57428	0.27003	5.83003	5.54e-09	2.74e-07	OK	23.4212	69.7453
Dock10	Dock10	303.227	1.16934	0.200583	5.82971	5.55e-09	2.74e-07	OK	186.654	419.799
Lum	Lum	76.0349	1.07213	0.18395	5.82838	5.6e-09	2.76e-07	OK	49.0147	103.055
Arpc1b	Arpc1b	866.709	0.914941	0.157087	5.82443	5.73e-09	2.8e-07	OK	600.735	1132.68
Egflam	Egflam	229.585	0.71816	0.123293	5.82481	5.72e-09	2.8e-07	OK	173.594	285.576
Alpk1	Alpk1	131.278	0.875192	0.150837	5.80224	6.54e-09	3.18e-07	OK	92.6364	169.919
Sox9	Sox9	54.8169	2.71556	0.468072	5.80158	6.57e-09	3.19e-07	OK	14.4856	95.1482
Mboat1	Mboat1	150.554	1.17406	0.202497	5.79787	6.72e-09	3.25e-07	OK	92.4653	208.643
Wnt10a	Wnt10a	26.9668	2.61016	0.450663	5.79182	6.96e-09	3.35e-07	OK	7.59016	46.3434
Adamts16	Adamts16	103.618	1.35462	0.23391	5.79118	6.99e-09	3.35e-07	OK	58.2567	148.979
Plekho2	Plekho2	184.503	0.773567	0.133702	5.78574	7.22e-09	3.45e-07	OK	136.19	232.815
Lif	Lif	38.5079	3.49967	0.605317	5.78154	7.4e-09	3.53e-07	OK	6.2558	70.7599
Kirrel	Kirrel	441.893	0.816047	0.1412	5.77937	7.5e-09	3.56e-07	OK	320.146	563.641
Ccl9	Ccl9	60.2282	2.03711	0.352828	5.77366	7.76e-09	3.67e-07	OK	23.5994	96.857
Nckap1l	Nckap1l	216.276	1.07676	0.18697	5.75899	8.46e-09	3.98e-07	OK	139.116	293.436
Gpr173	Gpr173	19.6475	2.91306	0.506701	5.74907	8.97e-09	4.18e-07	OK	4.60552	34.6894
Plppr3	Plppr3	40.4503	2.06295	0.358845	5.74886	8.98e-09	4.18e-07	OK	15.6227	65.2778
Arhgap19	Arhgap19	62.5484	1.47591	0.256875	5.74565	9.16e-09	4.24e-07	OK	33.0805	92.0164
P2ry6	P2ry6	51.6053	1.5547	0.270714	5.74295	9.3e-09	4.3e-07	OK	26.2107	76.9998
Enc1	Enc1	189.045	0.802784	0.140001	5.73411	9.8e-09	4.5e-07	OK	137.764	240.325
Pirb	Pirb	91.6662	1.27171	0.221936	5.7301	1e-08	4.57e-07	OK	53.6926	129.64
Psrc1	Psrc1	38.0914	3.07492	0.537264	5.72329	1.04e-08	4.75e-07	OK	8.08183	68.1009
Tagln	Tagln	694.582	0.999715	0.174691	5.72277	1.05e-08	4.75e-07	OK	463.116	926.048
Rnf150	Rnf150	146.685	1.04029	0.181806	5.722	1.05e-08	4.76e-07	OK	95.9775	197.392
Rgs2	Rgs2	414.644	0.71392	0.124905	5.71568	1.09e-08	4.91e-07	OK	314.094	515.194
L1cam	L1cam	1070	0.782433	0.137278	5.69963	1.2e-08	5.35e-07	OK	786.756	1353.24
Btg2	Btg2	466.165	0.874617	0.153553	5.69586	1.23e-08	5.46e-07	OK	329.036	603.294
Lgals3	Lgals3	600.57	1.08254	0.190166	5.6926	1.25e-08	5.55e-07	OK	385.258	815.882
Mybpc2	Mybpc2	17.057	3.97935	0.699524	5.68866	1.28e-08	5.65e-07	OK	2.03391	32.0802
Foxc1	Foxc1	350.407	0.742826	0.130596	5.68799	1.29e-08	5.66e-07	OK	262.138	438.675
Ptpn14	Ptpn14	1046.21	0.588087	0.10345	5.68476	1.31e-08	5.72e-07	OK	835.882	1256.54
Rcn3	Rcn3	318.497	0.780343	0.13739	5.67977	1.35e-08	5.87e-07	OK	234.401	402.594
Ear2	Ear2	23.9128	3.07709	0.542048	5.67679	1.37e-08	5.96e-07	OK	5.06675	42.7589
Gm13889	Gm13889	130.044	1.05493	0.185969	5.67264	1.41e-08	6.09e-07	OK	84.5095	175.579
Sfn	Sfn	130.764	1.56642	0.276403	5.66716	1.45e-08	6.27e-07	OK	66.0141	195.513
Ifitm3	Ifitm3	743.593	0.766282	0.135341	5.66185	1.5e-08	6.43e-07	OK	550.63	936.556
Elf4	Elf4	158.23	0.87496	0.15463	5.6584	1.53e-08	6.55e-07	OK	111.667	204.793
Nav1	Nav1	516.879	0.669557	0.118348	5.65753	1.54e-08	6.56e-07	OK	399.044	634.714
Fblim1	Fblim1	312.887	0.900886	0.15938	5.65245	1.58e-08	6.74e-07	OK	218.252	407.522
Tbc1d9	Tbc1d9	248.094	0.796673	0.141224	5.64118	1.69e-08	7.14e-07	OK	181.283	314.906
Creb5	Creb5	50.6347	1.72877	0.306798	5.63489	1.75e-08	7.39e-07	OK	23.4721	77.7974
Pknox2	Pknox2	60.6982	1.52766	0.271208	5.63279	1.77e-08	7.46e-07	OK	31.2622	90.1343
Ptgds	Ptgds	86.854	1.4602	0.259621	5.62434	1.86e-08	7.78e-07	OK	46.304	127.404
Stap2	Stap2	228.363	0.972772	0.172973	5.62382	1.87e-08	7.78e-07	OK	154.164	302.563
Pdgfrb	Pdgfrb	1092.01	0.678894	0.120718	5.6238	1.87e-08	7.78e-07	OK	839.712	1344.31
Npnt	Npnt	2937.23	0.52785	0.093929	5.61967	1.91e-08	7.95e-07	OK	2405.81	3468.65
Anxa3	Anxa3	348.558	1.13269	0.20177	5.61377	1.98e-08	8.21e-07	OK	218.349	478.768
Spp1	Spp1	27887.7	2.04964	0.365249	5.61164	2e-08	8.29e-07	OK	10851.2	44924.2
Adamtsl4	Adamtsl4	86.0411	1.25252	0.223316	5.60875	2.04e-08	8.39e-07	OK	50.8731	121.209
Oit1	Oit1	30.2822	2.26152	0.40337	5.60656	2.06e-08	8.47e-07	OK	10.4512	50.1131
Stat3	Stat3	1650.64	0.583325	0.104146	5.60101	2.13e-08	8.68e-07	OK	1321.41	1979.87
Rgs16	Rgs16	21.8634	2.19972	0.393053	5.5965	2.19e-08	8.89e-07	OK	7.81688	35.91
Plk2	Plk2	352.298	0.906474	0.162116	5.5915	2.25e-08	9.1e-07	OK	245.123	459.473
Gxylt2	Gxylt2	25.5904	2.91142	0.520788	5.59042	2.27e-08	9.14e-07	OK	6.0046	45.1762
Plek	Plek	115.837	0.94919	0.170012	5.58307	2.36e-08	9.51e-07	OK	79.0485	152.626
Afap1l2	Afap1l2	407.313	0.546247	0.097899	5.5797	2.41e-08	9.65e-07	OK	331.111	483.515
Thsd4	Thsd4	244.786	0.833898	0.14963	5.57307	2.5e-08	1e-06	OK	175.947	313.625
C3	C3	1669.4	3.00666	0.540354	5.56424	2.63e-08	1.05e-06	OK	369.46	2969.35
Gas7	Gas7	196.632	0.650335	0.116883	5.56399	2.64e-08	1.05e-06	OK	153.049	240.215
Ano3	Ano3	23.0651	4.95123	0.890703	5.55878	2.72e-08	1.07e-06	OK	1.44445	44.6858
Clec12a	Clec12a	81.336	1.55713	0.280494	5.5514	2.83e-08	1.12e-06	OK	41.2592	121.413
Ms4a6c	Ms4a6c	75.4791	1.27974	0.230516	5.55163	2.83e-08	1.12e-06	OK	44.0374	106.921
Rab31	Rab31	488.534	0.906307	0.163301	5.54991	2.86e-08	1.12e-06	OK	339.94	637.129
Tubb2b	Tubb2b	351.005	1.17577	0.21191	5.54843	2.88e-08	1.13e-06	OK	215.398	486.612
C1qb	C1qb	414.771	1.37754	0.248356	5.54664	2.91e-08	1.14e-06	OK	230.54	599.002
Itpr3	Itpr3	370.731	0.973717	0.175598	5.54514	2.94e-08	1.15e-06	OK	250.165	491.297
Arhgap45	Arhgap45	229.431	0.933545	0.168757	5.53188	3.17e-08	1.22e-06	OK	157.686	301.175
D630003M21Rik	D630003M21Rik	48.0685	1.6672	0.301683	5.52633	3.27e-08	1.25e-06	OK	23.0215	73.1156
Sphk1	Sphk1	120.935	0.977286	0.176843	5.52629	3.27e-08	1.25e-06	OK	81.472	160.399
Myl9	Myl9	896.296	0.645029	0.116705	5.52702	3.26e-08	1.25e-06	OK	699.201	1093.39
Mxra7	Mxra7	303.925	0.980551	0.17769	5.51832	3.42e-08	1.3e-06	OK	204.442	403.409
Clcf1	Clcf1	130.785	1.50487	0.27295	5.51334	3.52e-08	1.34e-06	OK	68.1529	193.417
Cyp2d26	Cyp2d26	2079.21	0.575743	0.104435	5.51292	3.53e-08	1.34e-06	OK	1669.75	2488.67
Notch3	Notch3	422.256	0.546023	0.0991349	5.50788	3.63e-08	1.37e-06	OK	343.29	501.222
Tbc1d2b	Tbc1d2b	498.43	0.535926	0.0973302	5.50627	3.67e-08	1.37e-06	OK	406.903	589.957
Rcn1	Rcn1	378.983	0.906599	0.164679	5.50525	3.69e-08	1.38e-06	OK	263.675	494.291
Ugt1a1	Ugt1a1	90.6513	2.3758	0.432196	5.49704	3.86e-08	1.44e-06	OK	29.2885	152.014
Arhgef17	Arhgef17	1051.73	0.473259	0.0860958	5.49689	3.87e-08	1.44e-06	OK	880.754	1222.7
Prkcb	Prkcb	141.628	0.967537	0.176194	5.49131	3.99e-08	1.47e-06	OK	95.8401	187.415
Nfkb1	Nfkb1	676.716	0.468323	0.0854905	5.47807	4.3e-08	1.58e-06	OK	567.834	785.599
Tmsb4x	Tmsb4x	4631.73	0.740864	0.135347	5.4738	4.4e-08	1.61e-06	OK	3467.93	5795.53
Plxnc1	Plxnc1	70.0258	1.0665	0.195133	5.46549	4.62e-08	1.69e-06	OK	45.2606	94.7911
Cmtm3	Cmtm3	231.307	0.955102	0.175063	5.45577	4.88e-08	1.78e-06	OK	157.42	305.194
Crip1	Crip1	178.535	1.01207	0.185616	5.4525	4.97e-08	1.81e-06	OK	118.36	238.709
Arntl	Arntl	109.415	1.68468	0.309853	5.43705	5.42e-08	1.96e-06	OK	51.9208	166.91
Kynu	Kynu	301.064	1.58793	0.292096	5.43634	5.44e-08	1.97e-06	OK	150.3	451.829
Ssbp4	Ssbp4	329.583	0.741887	0.136515	5.43447	5.5e-08	1.98e-06	OK	246.661	412.506
Rassf10	Rassf10	74.0447	1.1783	0.216861	5.43344	5.53e-08	1.99e-06	OK	45.383	102.706
Zfp608	Zfp608	303.817	0.700161	0.12885	5.43391	5.51e-08	1.99e-06	OK	231.507	376.127
Dennd2a	Dennd2a	101.081	0.894023	0.164912	5.4212	5.92e-08	2.12e-06	OK	70.7268	131.435
Relb	Relb	166.057	1.18201	0.218208	5.41689	6.06e-08	2.17e-06	OK	101.598	230.517
Soga1	Soga1	614.716	0.560456	0.103492	5.41545	6.11e-08	2.18e-06	OK	496.793	732.639
Lhfpl2	Lhfpl2	210.806	1.02956	0.190245	5.41174	6.24e-08	2.22e-06	OK	138.625	282.988
Kcnk1	Kcnk1	822.799	0.863471	0.159743	5.40537	6.47e-08	2.29e-06	OK	583.668	1061.93
Ppfia4	Ppfia4	59.7175	1.39645	0.25856	5.40087	6.63e-08	2.34e-06	OK	32.8793	86.5557
Ptch2	Ptch2	65.4482	1.34332	0.24915	5.3916	6.98e-08	2.46e-06	OK	37.0042	93.8922
Dusp8	Dusp8	77.3831	1.02374	0.18993	5.3901	7.04e-08	2.47e-06	OK	51.0242	103.742
Atf3	Atf3	46.8308	1.77654	0.330284	5.37882	7.5e-08	2.62e-06	OK	21.1615	72.5001
Csnk1e	Csnk1e	346.847	0.579854	0.107893	5.37432	7.69e-08	2.68e-06	OK	278.067	415.626
Cyp2c23	Cyp2c23	698.964	1.11443	0.207503	5.37065	7.85e-08	2.71e-06	OK	441.671	956.257
Tcf21	Tcf21	382.699	0.809946	0.150833	5.36984	7.88e-08	2.72e-06	OK	278.008	487.389
Lrrfip1	Lrrfip1	910.895	0.538114	0.100256	5.36739	7.99e-08	2.75e-06	OK	742.959	1078.83
Mpzl1	Mpzl1	443.315	0.619517	0.115472	5.36509	8.09e-08	2.78e-06	OK	349.568	537.062
Fcer1g	Fcer1g	143.342	1.19619	0.223062	5.36257	8.2e-08	2.81e-06	OK	87.1025	199.581
Retnla	Retnla	22.3746	3.74142	0.697937	5.36069	8.29e-08	2.84e-06	OK	3.11308	41.6362
Crispld2	Crispld2	449.571	0.622245	0.116118	5.35872	8.38e-08	2.86e-06	OK	354.095	545.048
Adgre1	Adgre1	171.311	1.40258	0.261798	5.35749	8.44e-08	2.88e-06	OK	94.0302	248.592
Nexn	Nexn	138.103	0.840881	0.157008	5.35567	8.52e-08	2.9e-06	OK	98.9577	177.248
Apela	Apela	644.588	0.74813	0.139838	5.34998	8.8e-08	2.98e-06	OK	481.105	808.072
Ppp1r18	Ppp1r18	209.15	0.709524	0.132892	5.3391	9.34e-08	3.14e-06	OK	158.732	259.568
Cygb	Cygb	363.336	1.00885	0.189003	5.33776	9.41e-08	3.16e-06	OK	241.234	485.437
Timp1	Timp1	33.859	3.07992	0.577272	5.33529	9.54e-08	3.19e-06	OK	7.16164	60.5564
Il1rn	Il1rn	16.5051	3.90967	0.733401	5.33088	9.77e-08	3.26e-06	OK	2.05942	30.9508
Irf4	Irf4	44.1311	1.56607	0.293859	5.32931	9.86e-08	3.28e-06	OK	22.283	65.9793
Rhbdf2	Rhbdf2	228.773	0.814392	0.15291	5.32595	1e-07	3.32e-06	OK	165.864	291.681
Pdlim7	Pdlim7	198.667	0.772838	0.145149	5.32444	1.01e-07	3.34e-06	OK	146.692	250.641
Itga5	Itga5	206.836	0.639618	0.120239	5.31955	1.04e-07	3.43e-06	OK	161.722	251.95
Tpm2	Tpm2	336.242	0.645859	0.121493	5.31603	1.06e-07	3.49e-06	OK	262.211	410.273
Thbs1	Thbs1	1671.33	0.951391	0.17949	5.30054	1.15e-07	3.77e-06	OK	1139.39	2203.27
Ap3m2	Ap3m2	153.07	0.71192	0.134406	5.29678	1.18e-07	3.84e-06	OK	116.051	190.089
Ankrd1	Ankrd1	71.7128	1.51261	0.285931	5.29012	1.22e-07	3.94e-06	OK	37.222	106.204
Sdf2l1	Sdf2l1	128.583	0.803776	0.152025	5.28715	1.24e-07	4e-06	OK	93.6629	163.504
Coro1a	Coro1a	228.023	1.03156	0.195319	5.2814	1.28e-07	4.11e-06	OK	149.806	306.239
Ifitm1	Ifitm1	155.021	0.95722	0.181378	5.27749	1.31e-07	4.2e-06	OK	105.4	204.641
Rdh16f2	Rdh16f2	1930.17	0.965652	0.183059	5.2751	1.33e-07	4.24e-06	OK	1307.28	2553.05
Otulinl	Otulinl	113.864	1.20956	0.229375	5.27328	1.34e-07	4.27e-06	OK	68.7444	158.983
Slfn2	Slfn2	147.775	0.989326	0.187638	5.27253	1.35e-07	4.28e-06	OK	99.003	196.546
Plekha4	Plekha4	54.7436	1.15287	0.218754	5.27015	1.36e-07	4.32e-06	OK	33.9647	75.5224
Il1rl2	Il1rl2	57.9405	1.24898	0.237195	5.26562	1.4e-07	4.42e-06	OK	34.3175	81.5635
Cd84	Cd84	55.1223	1.73752	0.330331	5.25995	1.44e-07	4.55e-06	OK	25.4335	84.8111
Arhgef40	Arhgef40	370.056	0.513497	0.0977938	5.25082	1.51e-07	4.77e-06	OK	304.885	435.226
Plscr3	Plscr3	402.104	0.591117	0.11271	5.24456	1.57e-07	4.89e-06	OK	320.86	483.348
Prom1	Prom1	1854.51	1.00611	0.19189	5.24317	1.58e-07	4.92e-06	OK	1232.85	2476.18
Nckap5	Nckap5	111.187	0.936845	0.178701	5.24252	1.58e-07	4.93e-06	OK	76.3031	146.07
Mtcl1	Mtcl1	235.949	0.707951	0.135107	5.23994	1.61e-07	4.99e-06	OK	179.192	292.706
Arap1	Arap1	769.822	0.415556	0.0793294	5.23836	1.62e-07	5.02e-06	OK	659.712	879.932
Myo1f	Myo1f	95.7774	0.930205	0.177648	5.23622	1.64e-07	5.07e-06	OK	65.9273	125.628
Ano1	Ano1	222.004	0.710876	0.135809	5.23439	1.66e-07	5.11e-06	OK	168.389	275.619
Alcam	Alcam	894.206	0.547526	0.104607	5.23414	1.66e-07	5.11e-06	OK	726.531	1061.88
Scube1	Scube1	97.4093	1.53728	0.293853	5.23147	1.68e-07	5.17e-06	OK	49.9218	144.897
Vasp	Vasp	636.98	0.438806	0.083893	5.23055	1.69e-07	5.18e-06	OK	540.849	733.111
Avpr1a	Avpr1a	181.197	0.877241	0.168051	5.2201	1.79e-07	5.45e-06	OK	127.745	234.649
Birc2	Birc2	782.31	0.440982	0.0844681	5.22069	1.78e-07	5.45e-06	OK	663.67	900.95
Mgmt	Mgmt	95.5665	1.29024	0.24752	5.21267	1.86e-07	5.66e-06	OK	55.4702	135.663
Pla2g4a	Pla2g4a	238.014	0.748489	0.1436	5.21233	1.86e-07	5.66e-06	OK	177.62	298.407
Thsd7a	Thsd7a	427.893	0.730351	0.140193	5.2096	1.89e-07	5.73e-06	OK	321.84	533.946
Ptprc	Ptprc	445.388	0.890262	0.171381	5.19463	2.05e-07	6.19e-06	OK	312.168	578.608
Mob3a	Mob3a	180.945	0.679405	0.13082	5.19342	2.06e-07	6.22e-06	OK	139.109	222.781
Plbd1	Plbd1	296.044	0.727181	0.140126	5.18947	2.11e-07	6.32e-06	OK	222.975	369.113
Elovl6	Elovl6	897.277	0.583674	0.112461	5.19	2.1e-07	6.32e-06	OK	718.206	1076.35
Neurl1a	Neurl1a	26.0374	1.95936	0.37769	5.18774	2.13e-07	6.35e-06	OK	10.6517	41.4231
S1pr2	S1pr2	92.4477	0.971351	0.187289	5.18636	2.14e-07	6.39e-06	OK	62.4504	122.445
Adamts1	Adamts1	1473.17	0.910476	0.17566	5.18317	2.18e-07	6.47e-06	OK	1023.15	1923.19
Nfatc4	Nfatc4	57.8339	1.14669	0.221382	5.17968	2.22e-07	6.57e-06	OK	35.9882	79.6796
Spns2	Spns2	1358.47	1.1035	0.213145	5.1772	2.25e-07	6.65e-06	OK	862.864	1854.08
Mex3a	Mex3a	68.3822	1.36371	0.263888	5.16774	2.37e-07	6.98e-06	OK	38.2723	98.4921
Hr	Hr	50.6157	1.16621	0.225885	5.16287	2.43e-07	7.14e-06	OK	31.2036	70.0277
Cd300c2	Cd300c2	37.6859	1.77789	0.344422	5.16194	2.44e-07	7.15e-06	OK	17.0169	58.355
Bcam	Bcam	2467.1	0.765857	0.148355	5.16234	2.44e-07	7.15e-06	OK	1827.22	3106.97
Dock2	Dock2	107.292	1.33207	0.258192	5.15924	2.48e-07	7.24e-06	OK	61.0022	153.582
Pdpn	Pdpn	188.482	1.17011	0.226816	5.15886	2.48e-07	7.24e-06	OK	115.979	260.986
Bcl2a1b	Bcl2a1b	42.5465	1.58256	0.307065	5.15383	2.55e-07	7.39e-06	OK	21.2998	63.7932
Dsg2	Dsg2	385.922	0.912039	0.177014	5.15234	2.57e-07	7.43e-06	OK	267.843	504.001
Trim16	Trim16	176.241	0.793514	0.154068	5.15042	2.6e-07	7.5e-06	OK	128.959	223.523
Irf2bpl	Irf2bpl	1044.73	0.479418	0.093178	5.14519	2.67e-07	7.68e-06	OK	872.722	1216.73
Golm1	Golm1	381.106	1.26111	0.245579	5.13523	2.82e-07	8.09e-06	OK	224.391	537.82
F2rl1	F2rl1	590.686	0.990567	0.193151	5.12847	2.92e-07	8.31e-06	OK	395.509	785.862
Cchcr1	Cchcr1	138.926	0.853393	0.166404	5.12843	2.92e-07	8.31e-06	OK	98.9947	178.858
Itgb4	Itgb4	214.621	1.1055	0.216162	5.11422	3.15e-07	8.93e-06	OK	136.192	293.05
Cldn7	Cldn7	323.168	0.947221	0.185287	5.11217	3.18e-07	9e-06	OK	220.731	425.604
Lpcat2	Lpcat2	52.2904	1.45158	0.284771	5.09735	3.44e-07	9.68e-06	OK	27.9997	76.5811
Ciita	Ciita	147.025	0.767073	0.150661	5.09138	3.55e-07	9.92e-06	OK	108.834	185.216
Adgrg6	Adgrg6	141.15	1.05974	0.208228	5.08933	3.59e-07	1e-05	OK	91.5204	190.779
Fxyd5	Fxyd5	210.767	0.777215	0.152831	5.08546	3.67e-07	1.02e-05	OK	155.328	266.205
Eml4	Eml4	517.211	0.438171	0.0861568	5.08574	3.66e-07	1.02e-05	OK	439.266	595.156
Tenm3	Tenm3	164.856	0.678184	0.133445	5.08214	3.73e-07	1.03e-05	OK	126.806	202.906
C730036E19Rik	C730036E19Rik	13.2058	4.09921	0.806967	5.07978	3.78e-07	1.04e-05	OK	1.45606	24.9555
Efemp1	Efemp1	625.67	0.858017	0.168895	5.08019	3.77e-07	1.04e-05	OK	444.914	806.427
Adgra2	Adgra2	493.208	0.502604	0.0992018	5.06648	4.05e-07	1.11e-05	OK	408.155	578.261
Tyrobp	Tyrobp	136.595	1.26124	0.249978	5.04542	4.53e-07	1.23e-05	OK	80.4202	192.769
Ckap4	Ckap4	275.478	0.781748	0.155285	5.03427	4.8e-07	1.3e-05	OK	202.616	348.34
Wt1	Wt1	210.446	0.760951	0.15117	5.03373	4.81e-07	1.3e-05	OK	156.198	264.694
Slc38a3	Slc38a3	1135.06	0.932441	0.18534	5.03098	4.88e-07	1.32e-05	OK	780.509	1489.6
Csf1	Csf1	308.362	0.963275	0.191614	5.02716	4.98e-07	1.34e-05	OK	209.078	407.646
Mki67	Mki67	188.029	1.19096	0.237212	5.02065	5.15e-07	1.37e-05	OK	114.546	261.513
Tmem132a	Tmem132a	197.981	0.888192	0.176869	5.02174	5.12e-07	1.37e-05	OK	138.892	257.069
H2-Ab1	H2-Ab1	1875.43	1.00545	0.200323	5.01913	5.19e-07	1.38e-05	OK	1247.14	2503.73
Clu	Clu	5947.1	1.17162	0.233805	5.01108	5.41e-07	1.43e-05	OK	3656.78	8237.41
Unc93b1	Unc93b1	416.046	0.718005	0.143296	5.01065	5.42e-07	1.43e-05	OK	314.602	517.49
Kank2	Kank2	615.036	0.515529	0.102901	5.00998	5.44e-07	1.43e-05	OK	506.302	723.769
Spn	Spn	98.8029	1.06121	0.211879	5.00859	5.48e-07	1.44e-05	OK	64.0188	133.587
Epb41l2	Epb41l2	645.882	0.428918	0.0857062	5.00451	5.6e-07	1.46e-05	OK	550.571	741.192
Lgi2	Lgi2	27.9605	2.78436	0.557007	4.99878	5.77e-07	1.5e-05	OK	7.08821	48.8327
Dpt	Dpt	91.1503	1.44191	0.288537	4.99733	5.81e-07	1.51e-05	OK	49.0476	133.253
Cebpd	Cebpd	92.7665	1.00857	0.201892	4.99557	5.87e-07	1.52e-05	OK	61.5998	123.933
Hoxa11	Hoxa11	52.7693	1.33452	0.267366	4.99137	6e-07	1.55e-05	OK	29.9663	75.5724
Casp12	Casp12	82.8028	1.35347	0.271319	4.98849	6.09e-07	1.56e-05	OK	46.5804	119.025
Itgb2	Itgb2	160.015	1.07093	0.214969	4.98179	6.3e-07	1.61e-05	OK	103.209	216.82
Marcksl1	Marcksl1	337.066	0.737375	0.148005	4.98211	6.29e-07	1.61e-05	OK	252.754	421.377
Spsb1	Spsb1	112.076	0.868664	0.174436	4.97984	6.36e-07	1.62e-05	OK	79.3184	144.833
Ctsk	Ctsk	134.861	1.38131	0.277646	4.97508	6.52e-07	1.65e-05	OK	74.8179	194.904
Krt19	Krt19	157.861	1.28065	0.257377	4.97577	6.5e-07	1.65e-05	OK	92.0611	223.661
Cbarp	Cbarp	102.513	0.866986	0.174337	4.97304	6.59e-07	1.66e-05	OK	72.6051	132.421
Ctsc	Ctsc	751.221	0.808852	0.162624	4.97376	6.57e-07	1.66e-05	OK	545.982	956.46
Cnp	Cnp	148.224	0.934929	0.188042	4.97193	6.63e-07	1.67e-05	OK	101.809	194.639
Rassf4	Rassf4	219.57	0.755732	0.152102	4.9686	6.74e-07	1.69e-05	OK	163.341	275.799
Slamf9	Slamf9	135.878	0.777526	0.156509	4.96794	6.77e-07	1.7e-05	OK	100.124	171.631
Kctd12	Kctd12	1996.51	0.496715	0.100096	4.96236	6.96e-07	1.74e-05	OK	1656.17	2336.85
Ugt1a9	Ugt1a9	7.28047	6.09232	1.22898	4.9572	7.15e-07	1.78e-05	OK	0.210329	14.3506
Ddx58	Ddx58	715.188	0.594859	0.120118	4.95228	7.34e-07	1.82e-05	OK	569.797	860.579
Spon1	Spon1	835.274	0.792635	0.16009	4.95118	7.38e-07	1.83e-05	OK	611.421	1059.13
Rap2b	Rap2b	144.926	1.07037	0.216344	4.94755	7.52e-07	1.85e-05	OK	93.5012	196.35
Flt3l	Flt3l	70.0047	0.931636	0.188275	4.94826	7.49e-07	1.85e-05	OK	48.1556	91.8538
Gm10639	Gm10639	130.385	1.90296	0.384731	4.9462	7.57e-07	1.86e-05	OK	55.0172	205.753
Sult4a1	Sult4a1	14.3323	3.71754	0.751836	4.94462	7.63e-07	1.87e-05	OK	2.02504	26.6395
Gata2	Gata2	421.06	0.45059	0.0912304	4.93903	7.85e-07	1.91e-05	OK	355.836	486.284
Trim68	Trim68	113.525	0.763658	0.154646	4.93809	7.89e-07	1.92e-05	OK	84.1613	142.888
Nkd2	Nkd2	36.9747	1.53416	0.310824	4.93579	7.98e-07	1.93e-05	OK	18.9799	54.9695
Ncf1	Ncf1	73.1629	1.20919	0.244996	4.93553	7.99e-07	1.93e-05	OK	44.1795	102.146
Gm6793	Gm6793	1423.1	0.330963	0.0670535	4.9358	7.98e-07	1.93e-05	OK	1260.57	1585.62
Tnfsf13b	Tnfsf13b	58.1327	1.37902	0.279589	4.93231	8.13e-07	1.96e-05	OK	32.2877	83.9778
Vav1	Vav1	66.0619	1.17331	0.237941	4.9311	8.18e-07	1.97e-05	OK	40.5874	91.5363
Slc13a2os	Slc13a2os	12.4815	4.77734	0.969499	4.92763	8.32e-07	1.99e-05	OK	0.878257	24.0848
Tacstd2	Tacstd2	782.788	1.09463	0.222089	4.9288	8.27e-07	1.99e-05	OK	499.293	1066.28
Spry1	Spry1	519.379	0.584312	0.11856	4.92842	8.29e-07	1.99e-05	OK	415.616	623.143
Actn1	Actn1	910.399	0.651435	0.1323	4.92394	8.48e-07	2.02e-05	OK	708.28	1112.52
Il1rl1	Il1rl1	27.5841	2.02217	0.410845	4.92199	8.57e-07	2.04e-05	OK	10.8986	44.2696
Ccdc80	Ccdc80	184.826	0.962191	0.195558	4.92024	8.64e-07	2.05e-05	OK	125.38	244.273
Nkd1	Nkd1	96.2944	0.862776	0.175361	4.92001	8.65e-07	2.05e-05	OK	68.3294	124.259
Gm53	Gm53	107.843	0.823094	0.167297	4.91996	8.66e-07	2.05e-05	OK	77.8875	137.798
Selplg	Selplg	88.9445	1.14759	0.233718	4.91016	9.1e-07	2.14e-05	OK	55.3233	122.566
Cntn1	Cntn1	59.389	1.25396	0.255482	4.90822	9.19e-07	2.16e-05	OK	35.09	83.688
Tcf7	Tcf7	45.855	1.39476	0.284292	4.90608	9.29e-07	2.18e-05	OK	25.2683	66.4416
Lyz1	Lyz1	43.4216	2.66928	0.544413	4.90304	9.44e-07	2.2e-05	OK	11.7976	75.0457
Tnfaip3	Tnfaip3	191.811	0.902662	0.184235	4.8995	9.61e-07	2.23e-05	OK	133.689	249.933
Hoxb6	Hoxb6	509.081	0.570127	0.11645	4.8959	9.79e-07	2.26e-05	OK	409.78	608.382
Nfkbiz	Nfkbiz	297.381	1.09477	0.223728	4.89332	9.91e-07	2.28e-05	OK	189.668	405.093
Alx1	Alx1	72.8607	1.2504	0.255553	4.89292	9.93e-07	2.29e-05	OK	43.1246	102.597
Psd4	Psd4	65.2164	1.20494	0.246296	4.89223	9.97e-07	2.29e-05	OK	39.462	90.9707
B3gnt9	B3gnt9	57.4384	1.04229	0.213149	4.88998	1.01e-06	2.31e-05	OK	37.5476	77.3292
Hcls1	Hcls1	178.811	0.800815	0.163813	4.8886	1.02e-06	2.32e-05	OK	130.42	227.202
Gdpd5	Gdpd5	114.416	0.753283	0.154069	4.88926	1.01e-06	2.32e-05	OK	85.2064	143.626
Antxr1	Antxr1	176.474	1.04272	0.213504	4.88386	1.04e-06	2.37e-05	OK	115.338	237.61
Olfml3	Olfml3	643.639	0.636636	0.130332	4.88473	1.04e-06	2.37e-05	OK	503.886	783.392
Uba7	Uba7	205.627	0.630372	0.129074	4.8838	1.04e-06	2.37e-05	OK	161.405	249.85
Tnfrsf10b	Tnfrsf10b	87.7397	1.28018	0.262188	4.88266	1.05e-06	2.38e-05	OK	51.1797	124.3
Snx20	Snx20	19.6254	1.974	0.404704	4.87764	1.07e-06	2.44e-05	OK	7.96393	31.2868
Cd72	Cd72	122.869	1.05912	0.21715	4.87739	1.07e-06	2.44e-05	OK	79.6902	166.048
Esyt1	Esyt1	453.166	0.689188	0.141318	4.87687	1.08e-06	2.44e-05	OK	346.938	559.394
Siglec1	Siglec1	30.2513	2.04393	0.420128	4.86503	1.14e-06	2.57e-05	OK	11.8084	48.6942
Ces2e	Ces2e	603.549	1.91462	0.393549	4.865	1.14e-06	2.57e-05	OK	253.053	954.044
Trpv6	Trpv6	37.4576	1.84004	0.378191	4.86535	1.14e-06	2.57e-05	OK	16.3564	58.5588
Cldn16	Cldn16	202.146	0.978787	0.201296	4.86243	1.16e-06	2.6e-05	OK	136.089	268.204
Panx1	Panx1	34.165	1.50393	0.309482	4.85949	1.18e-06	2.63e-05	OK	17.8122	50.5178
Icosl	Icosl	244.251	0.60789	0.125119	4.85848	1.18e-06	2.63e-05	OK	193.541	294.961
Il1f6	Il1f6	11.9978	6.07427	1.25088	4.85599	1.2e-06	2.65e-05	OK	0.350908	23.6446
Bcl3	Bcl3	137.569	0.951509	0.195911	4.85685	1.19e-06	2.65e-05	OK	93.7792	181.359
Galnt12	Galnt12	54.1607	1.24643	0.256733	4.85498	1.2e-06	2.66e-05	OK	32.1187	76.2028
Ms4a7	Ms4a7	60.3066	1.70696	0.351858	4.85128	1.23e-06	2.69e-05	OK	28.2816	92.3316
Cerk	Cerk	399.577	0.572668	0.118096	4.84917	1.24e-06	2.72e-05	OK	321.297	477.856
Srpx	Srpx	39.3273	1.18077	0.243568	4.84783	1.25e-06	2.73e-05	OK	24.0756	54.5789
Ago4	Ago4	150.479	0.697471	0.144112	4.8398	1.3e-06	2.83e-05	OK	114.797	186.161
Ccdc120	Ccdc120	153.6	0.675657	0.139648	4.83827	1.31e-06	2.85e-05	OK	118.276	188.925
Jak3	Jak3	351.214	0.624228	0.129012	4.83854	1.31e-06	2.85e-05	OK	276.396	426.033
Adgrg1	Adgrg1	4984.67	0.503908	0.104182	4.83679	1.32e-06	2.86e-05	OK	4122.89	5846.46
Mark1	Mark1	77.5789	0.953581	0.197321	4.83264	1.35e-06	2.92e-05	OK	52.8345	102.323
Cacna2d1	Cacna2d1	172.966	0.641482	0.132747	4.83236	1.35e-06	2.92e-05	OK	135.133	210.798
Bmp1	Bmp1	304.802	1.02137	0.211395	4.83158	1.35e-06	2.93e-05	OK	201.199	408.405
Ier5	Ier5	317.373	0.905427	0.187516	4.82855	1.38e-06	2.97e-05	OK	220.927	413.819
Plxna3	Plxna3	86.2918	0.932802	0.193276	4.82628	1.39e-06	3e-05	OK	59.3278	113.256
Tspan8	Tspan8	1117.31	0.819797	0.169884	4.82561	1.4e-06	3e-05	OK	808.136	1426.49
Bmf	Bmf	289.342	0.603402	0.125039	4.82569	1.4e-06	3e-05	OK	229.701	348.983
Mfap4	Mfap4	51.8042	1.30841	0.271215	4.82424	1.41e-06	3.01e-05	OK	29.801	73.8075
Samd4	Samd4	143.435	0.794244	0.164618	4.82478	1.4e-06	3.01e-05	OK	104.92	181.949
Gpm6b	Gpm6b	287.06	0.738261	0.15309	4.82239	1.42e-06	3.03e-05	OK	215.174	358.946
Itgax	Itgax	136.039	1.16549	0.24178	4.82044	1.43e-06	3.06e-05	OK	83.8947	188.183
Cemip	Cemip	17.3767	2.1145	0.438861	4.81816	1.45e-06	3.09e-05	OK	6.51983	28.2335
Zeb2	Zeb2	1088.12	0.459236	0.0954518	4.81118	1.5e-06	3.18e-05	OK	916.381	1259.85
Bcl2a1a	Bcl2a1a	13.1059	2.57133	0.534997	4.80625	1.54e-06	3.24e-05	OK	3.77496	22.4368
Emp2	Emp2	401.94	0.793393	0.165073	4.80631	1.54e-06	3.24e-05	OK	294.123	509.758
Zfp36l1	Zfp36l1	2824.97	0.561091	0.116728	4.80683	1.53e-06	3.24e-05	OK	2282.45	3367.49
Serpine1	Serpine1	90.0934	1.51658	0.315817	4.80208	1.57e-06	3.29e-05	OK	46.667	133.52
Mrvi1	Mrvi1	235.413	0.529354	0.110284	4.79993	1.59e-06	3.32e-05	OK	192.702	278.124
Bicc1	Bicc1	3983.97	0.455324	0.0949189	4.79698	1.61e-06	3.36e-05	OK	3360.45	4607.49
Trem2	Trem2	17.3374	2.48865	0.518933	4.79571	1.62e-06	3.38e-05	OK	5.24381	29.4311
5730409E04Rik	5730409E04Rik	129.23	0.653814	0.136443	4.79186	1.65e-06	3.44e-05	OK	100.438	158.022
Neurl3	Neurl3	186.118	0.709687	0.148474	4.77989	1.75e-06	3.63e-05	OK	141.242	230.994
Lilrb4a	Lilrb4a	83.8962	1.26165	0.264007	4.77884	1.76e-06	3.65e-05	OK	49.3842	118.408
Acta2	Acta2	767.756	0.76689	0.160507	4.77793	1.77e-06	3.66e-05	OK	568.372	967.14
Rac2	Rac2	117.122	1.12787	0.236299	4.77306	1.81e-06	3.74e-05	OK	73.5375	160.706
Gdf15	Gdf15	153.095	1.26779	0.266035	4.76551	1.88e-06	3.87e-05	OK	89.8466	216.344
Fyb	Fyb	210.197	0.960732	0.202034	4.7553	1.98e-06	4.03e-05	OK	142.686	277.709
Klf2	Klf2	258.118	0.559491	0.117726	4.75248	2.01e-06	4.08e-05	OK	208.686	307.55
Plac8	Plac8	223.238	0.970718	0.204284	4.75181	2.02e-06	4.09e-05	OK	150.846	295.63
Siglece	Siglece	43.472	1.23397	0.259823	4.74927	2.04e-06	4.13e-05	OK	25.9369	61.0071
Slc7a2	Slc7a2	300.313	0.932746	0.196455	4.74789	2.06e-06	4.15e-05	OK	206.478	394.148
Nid2	Nid2	536.456	0.380862	0.0803173	4.74197	2.12e-06	4.25e-05	OK	466.054	606.858
Ltc4s	Ltc4s	107.029	1.44239	0.304442	4.73782	2.16e-06	4.34e-05	OK	57.5776	156.48
Adamts7	Adamts7	89.1713	1.03469	0.218569	4.73394	2.2e-06	4.4e-05	OK	58.4983	119.844
Sema3c	Sema3c	1464.21	0.696922	0.147273	4.73218	2.22e-06	4.43e-05	OK	1117.27	1811.15
Gas6	Gas6	6713.35	0.481125	0.101662	4.7326	2.22e-06	4.43e-05	OK	5604.2	7822.51
Tuba1b	Tuba1b	2173.98	0.533548	0.112766	4.73148	2.23e-06	4.44e-05	OK	1776.5	2571.46
Ptpro	Ptpro	361.171	0.507621	0.107281	4.73168	2.23e-06	4.44e-05	OK	298.278	424.063
Sulf2	Sulf2	602.606	0.870482	0.184043	4.72978	2.25e-06	4.47e-05	OK	426.13	779.082
Pdlim4	Pdlim4	56.03	1.26845	0.268322	4.72735	2.27e-06	4.52e-05	OK	32.8715	79.1885
Iqsec3	Iqsec3	10.7546	3.7319	0.789933	4.72432	2.31e-06	4.57e-05	OK	1.50555	20.0036
Adam8	Adam8	32.2411	1.78196	0.377236	4.72371	2.32e-06	4.57e-05	OK	14.5265	49.9556
Unc13b	Unc13b	359.525	0.572108	0.121103	4.72414	2.31e-06	4.57e-05	OK	289.159	429.891
Samhd1	Samhd1	612.364	0.3611	0.076457	4.72292	2.32e-06	4.58e-05	OK	536.126	688.603
Slc15a3	Slc15a3	74.051	0.98328	0.208234	4.72198	2.34e-06	4.59e-05	OK	49.7495	98.3525
Cavin1	Cavin1	807.612	0.469989	0.0995219	4.72247	2.33e-06	4.59e-05	OK	677.215	938.009
Trim46	Trim46	80.7871	0.95876	0.203316	4.7156	2.41e-06	4.71e-05	OK	54.8893	106.685
Nfkbie	Nfkbie	134.936	0.972133	0.206191	4.71472	2.42e-06	4.72e-05	OK	91.1192	178.752
Clca3a1	Clca3a1	204.721	0.994397	0.211074	4.71113	2.46e-06	4.79e-05	OK	136.834	272.608
Pcdh9	Pcdh9	22.0723	1.70746	0.362515	4.71003	2.48e-06	4.8e-05	OK	10.3484	33.7962
Cpne7	Cpne7	66.4634	1.20857	0.256563	4.71064	2.47e-06	4.8e-05	OK	40.146	92.7809
Pcsk9	Pcsk9	119.02	1.3336	0.283179	4.7094	2.48e-06	4.81e-05	OK	67.619	170.421
Stc1	Stc1	163.537	0.766647	0.162898	4.7063	2.52e-06	4.87e-05	OK	121.08	205.994
Lcp1	Lcp1	852.009	0.539789	0.114731	4.70481	2.54e-06	4.9e-05	OK	694.452	1009.57
Mical2	Mical2	178.836	0.641466	0.136471	4.7004	2.6e-06	5e-05	OK	139.721	217.952
Scel	Scel	253.07	0.714929	0.152209	4.69704	2.64e-06	5.08e-05	OK	191.618	314.522
Rbp1	Rbp1	189.178	1.01162	0.21545	4.69541	2.66e-06	5.1e-05	OK	125.442	252.914
Epsti1	Epsti1	75.3173	1.09356	0.232915	4.69511	2.66e-06	5.11e-05	OK	48.0646	102.57
Sema4c	Sema4c	218.281	0.712071	0.152022	4.68401	2.81e-06	5.35e-05	OK	165.48	271.081
Dtx4	Dtx4	387.173	0.957475	0.204487	4.68233	2.84e-06	5.38e-05	OK	263.212	511.134
Sh3bgrl3	Sh3bgrl3	751.198	0.883937	0.188816	4.68148	2.85e-06	5.39e-05	OK	528.008	974.389
Igsf6	Igsf6	38.6889	1.51417	0.323615	4.67892	2.88e-06	5.45e-05	OK	20.0651	57.3126
Ch25h	Ch25h	37.1363	1.38125	0.295261	4.67807	2.9e-06	5.47e-05	OK	20.603	53.6696
Bhlhb9	Bhlhb9	205.104	0.620723	0.132702	4.67757	2.9e-06	5.47e-05	OK	161.649	248.558
Tspan14	Tspan14	1284.72	0.358743	0.0766997	4.67724	2.91e-06	5.48e-05	OK	1125.81	1443.64
Apbb1ip	Apbb1ip	65.9422	1.06738	0.228429	4.67272	2.97e-06	5.56e-05	OK	42.6034	89.281
Ube2c	Ube2c	19.2505	1.84178	0.394419	4.6696	3.02e-06	5.63e-05	OK	8.39803	30.1029
Cdh3	Cdh3	207.219	1.31387	0.281545	4.66664	3.06e-06	5.69e-05	OK	118.884	295.555
Ppl	Ppl	392.445	0.857393	0.183772	4.66552	3.08e-06	5.71e-05	OK	279.145	505.745
Lgals9	Lgals9	276.91	0.745425	0.159975	4.65962	3.17e-06	5.86e-05	OK	206.922	346.898
Micall2	Micall2	96.3192	0.821917	0.176538	4.65575	3.23e-06	5.95e-05	OK	69.601	123.037
Acsl5	Acsl5	1553.66	0.375937	0.0807502	4.65556	3.23e-06	5.95e-05	OK	1352.37	1754.95
Piezo2	Piezo2	138.693	0.71613	0.153867	4.65421	3.25e-06	5.98e-05	OK	104.96	172.426
Htra3	Htra3	43.8857	1.58376	0.341029	4.64406	3.42e-06	6.25e-05	OK	21.9566	65.8148
Cxcl16	Cxcl16	843.286	0.791536	0.170438	4.64413	3.42e-06	6.25e-05	OK	617.584	1068.99
Btg1	Btg1	1856.28	0.472045	0.101727	4.64033	3.48e-06	6.35e-05	OK	1555.28	2157.28
Anxa5	Anxa5	2265.41	0.523931	0.113005	4.63634	3.55e-06	6.45e-05	OK	1858.52	2672.31
Runx3	Runx3	40.0658	1.16259	0.250951	4.63273	3.61e-06	6.56e-05	OK	24.7428	55.3888
Thy1	Thy1	74.5828	1.01341	0.219067	4.62602	3.73e-06	6.74e-05	OK	49.4143	99.7513
Filip1l	Filip1l	440.886	0.589284	0.127397	4.62558	3.74e-06	6.74e-05	OK	352.075	529.697
2023-09-04	2023-09-04	503.62	0.48912	0.105867	4.62015	3.83e-06	6.88e-05	OK	419.057	588.183
Top2a	Top2a	112.165	1.51513	0.328045	4.61866	3.86e-06	6.92e-05	OK	58.1432	166.187
Akr1c13	Akr1c13	448.338	0.74734	0.161841	4.61773	3.88e-06	6.93e-05	OK	334.744	561.932
Dse	Dse	191.229	0.747127	0.162085	4.60949	4.04e-06	7.18e-05	OK	142.791	239.667
Trim12c	Trim12c	309.039	0.562047	0.121979	4.60775	4.07e-06	7.23e-05	OK	249.591	368.486
Arhgef25	Arhgef25	148.997	0.668454	0.145091	4.60713	4.08e-06	7.24e-05	OK	115.084	182.91
Fam129a	Fam129a	337.722	0.651681	0.141505	4.60535	4.12e-06	7.3e-05	OK	262.717	412.727
Pid1	Pid1	129.078	0.875708	0.190229	4.60345	4.16e-06	7.34e-05	OK	91.0635	167.093
Epcam	Epcam	1793.43	0.510773	0.110954	4.60347	4.16e-06	7.34e-05	OK	1479.23	2107.63
Tlr8	Tlr8	22.8246	1.83917	0.399638	4.60209	4.18e-06	7.38e-05	OK	9.97135	35.6779
Pde8b	Pde8b	259.982	0.608618	0.13235	4.59854	4.25e-06	7.48e-05	OK	205.942	314.021
Lcp2	Lcp2	44.8738	1.3157	0.286212	4.59695	4.29e-06	7.52e-05	OK	25.7212	64.0263
Fam111a	Fam111a	102.456	0.949158	0.206491	4.59661	4.29e-06	7.52e-05	OK	69.9178	134.994
Sgce	Sgce	125.276	0.666006	0.144939	4.59507	4.33e-06	7.57e-05	OK	96.8626	153.689
C3ar1	C3ar1	92.6624	1.25095	0.272386	4.59256	4.38e-06	7.64e-05	OK	54.8301	130.495
Cldn4	Cldn4	407.035	0.956365	0.208294	4.59142	4.4e-06	7.66e-05	OK	276.856	537.215
Fam49b	Fam49b	310.456	0.583461	0.127084	4.59115	4.41e-06	7.66e-05	OK	248.52	372.393
Tifab	Tifab	69.0443	1.1794	0.256974	4.58956	4.44e-06	7.71e-05	OK	42.296	95.7927
Rarg	Rarg	356.04	0.490212	0.106829	4.58876	4.46e-06	7.74e-05	OK	296.126	415.954
Edn1	Edn1	75.6348	1.6139	0.351862	4.58674	4.5e-06	7.8e-05	OK	37.2514	114.018
Zbtb7c	Zbtb7c	84.121	0.900202	0.196577	4.57938	4.66e-06	8.05e-05	OK	58.696	109.546
Gpc3	Gpc3	629.249	1.22809	0.268311	4.57712	4.71e-06	8.12e-05	OK	376.507	881.992
Klf11	Klf11	296.906	0.679413	0.148442	4.57696	4.72e-06	8.12e-05	OK	228.259	365.554
Fcgr3	Fcgr3	118.158	1.22119	0.266863	4.5761	4.74e-06	8.14e-05	OK	70.936	165.38
Ugt1a6a	Ugt1a6a	285.102	1.13039	0.247089	4.57484	4.77e-06	8.18e-05	OK	178.793	391.411
Hspg2	Hspg2	2371.36	0.437259	0.0957031	4.56891	4.9e-06	8.38e-05	OK	2014.72	2727.99
Trp53i11	Trp53i11	254.258	0.571979	0.125207	4.56828	4.92e-06	8.4e-05	OK	204.506	304.01
Sema5a	Sema5a	1797.61	0.464988	0.101794	4.56795	4.93e-06	8.4e-05	OK	1510.41	2084.82
Clec7a	Clec7a	79.5519	1.35568	0.29702	4.56426	5.01e-06	8.52e-05	OK	44.7025	114.401
Cldn3	Cldn3	190.993	0.749537	0.164276	4.56268	5.05e-06	8.57e-05	OK	142.466	239.521
Apaf1	Apaf1	174.593	0.602934	0.132176	4.56161	5.08e-06	8.61e-05	OK	138.632	210.554
Meis3	Meis3	46.8418	1.4747	0.323367	4.56046	5.1e-06	8.64e-05	OK	24.7889	68.8947
Prmt2	Prmt2	205.658	0.685644	0.150345	4.56048	5.1e-06	8.64e-05	OK	157.688	253.629
Dpy19l1	Dpy19l1	238.8	0.467022	0.102446	4.55872	5.15e-06	8.69e-05	OK	200.483	277.118
Myl12a	Myl12a	2151.21	0.401071	0.088044	4.55535	5.23e-06	8.8e-05	OK	1854.1	2448.32
Exoc4	Exoc4	1227.3	0.389767	0.0855712	4.55489	5.24e-06	8.81e-05	OK	1062.52	1392.09
Csdc2	Csdc2	67.5858	1.04628	0.229739	4.55421	5.26e-06	8.83e-05	OK	44.0989	91.0728
Ddias	Ddias	42.5424	1.7412	0.383066	4.54543	5.48e-06	9.15e-05	OK	19.5907	65.494
S100a11	S100a11	2211.95	0.768934	0.169601	4.53378	5.79e-06	9.63e-05	OK	1636.05	2787.85
Rhbdl3	Rhbdl3	64.8914	1.04965	0.23157	4.53274	5.82e-06	9.65e-05	OK	42.2742	87.5086
Itga3	Itga3	1033.07	0.527354	0.116467	4.52792	5.96e-06	9.87e-05	OK	846.335	1219.81
Plcb2	Plcb2	59.5128	1.1013	0.243306	4.52642	6e-06	9.92e-05	OK	37.8402	81.1855
S100a4	S100a4	59.0394	1.30683	0.289022	4.52155	6.14e-06	0.000101281	OK	33.9896	84.0891
Rasgrp1	Rasgrp1	255.171	0.7066	0.156362	4.51899	6.21e-06	0.000102307	OK	193.902	316.44
C1qtnf6	C1qtnf6	83.5052	1.10319	0.244311	4.51549	6.32e-06	0.000103805	OK	53.048	113.962
Cd33	Cd33	46.3069	1.28547	0.284861	4.51261	6.4e-06	0.000104911	OK	26.9414	65.6725
Psd3	Psd3	429.337	0.556744	0.123389	4.5121	6.42e-06	0.000105058	OK	347.508	511.166
Spi1	Spi1	67.5747	0.990478	0.219714	4.50803	6.54e-06	0.000106669	OK	45.2483	89.9012
Bst2	Bst2	214.085	0.806751	0.179029	4.50625	6.6e-06	0.000107251	OK	155.739	272.43
Atp1b2	Atp1b2	430.447	0.483859	0.107373	4.50634	6.6e-06	0.000107251	OK	358.933	501.96
Pik3r1	Pik3r1	1650.88	0.306491	0.0681248	4.49896	6.83e-06	0.000110018	OK	1476.18	1825.58
Hoxb5	Hoxb5	207.526	0.592469	0.131761	4.49653	6.91e-06	0.000111064	OK	165.503	249.549
Fgr	Fgr	46.7756	1.04187	0.231738	4.49592	6.93e-06	0.000111277	OK	30.5833	62.9679
Pitpnm3	Pitpnm3	221.547	0.659543	0.146719	4.49527	6.95e-06	0.000111508	OK	171.769	271.324
Ifitm2	Ifitm2	870.607	0.518129	0.115321	4.49295	7.02e-06	0.000112513	OK	715.931	1025.28
Sgcd	Sgcd	64.4889	1.12057	0.250077	4.48088	7.43e-06	0.000118595	OK	40.6316	88.3462
Orai2	Orai2	91.8211	0.978534	0.218389	4.48069	7.44e-06	0.000118595	OK	61.8228	121.819
Tpcn2	Tpcn2	108.982	0.844434	0.188504	4.47965	7.48e-06	0.000118945	OK	77.9677	139.996
Gc	Gc	1141.74	2.26517	0.505706	4.47923	7.49e-06	0.000119064	OK	393.221	1890.26
Hoxb9	Hoxb9	630.299	0.668465	0.149311	4.477	7.57e-06	0.000119972	OK	486.834	773.764
Tmod3	Tmod3	979.855	0.31333	0.0700767	4.47125	7.78e-06	0.000122538	OK	873.867	1085.84
Ghrhr	Ghrhr	17.2451	2.19439	0.491024	4.469	7.86e-06	0.000123596	OK	6.18443	28.3059
Il10ra	Il10ra	130.771	0.972685	0.217663	4.46878	7.87e-06	0.000123607	OK	88.2845	173.258
Smc2	Smc2	164.408	0.682514	0.15283	4.46583	7.98e-06	0.000125201	OK	126.228	202.587
Ivns1abp	Ivns1abp	15563.5	0.327595	0.0733819	4.46425	8.04e-06	0.000125922	OK	13804	17322.9
Prune2	Prune2	46.4165	1.2184	0.273055	4.46212	8.12e-06	0.000127029	OK	27.9039	64.9292
Sertad4	Sertad4	77.777	0.983101	0.220407	4.4604	8.18e-06	0.000127689	OK	52.2571	103.297
Vsir	Vsir	188.063	0.663651	0.148966	4.45505	8.39e-06	0.000130543	OK	145.555	230.571
Cbr3	Cbr3	120.148	3.21638	0.722259	4.45323	8.46e-06	0.000131532	OK	23.3421	216.954
Eva1c	Eva1c	37.7424	1.18828	0.266916	4.45188	8.51e-06	0.000131861	OK	23.022	52.4627
Relt	Relt	13.4463	2.06993	0.465191	4.44964	8.6e-06	0.000132998	OK	5.17298	21.7196
Adgrg2	Adgrg2	68.2117	1.77412	0.398861	4.44796	8.67e-06	0.000133663	OK	30.863	105.56
Cdkn2b	Cdkn2b	52.5232	1.08823	0.244773	4.44589	8.75e-06	0.000134579	OK	33.6026	71.4437
Nqo1	Nqo1	1563.31	0.827489	0.186167	4.44488	8.79e-06	0.000135086	OK	1126.87	1999.74
Dbndd2	Dbndd2	297.086	0.45834	0.103157	4.44312	8.87e-06	0.000135692	OK	250.287	343.884
Icam1	Icam1	540.635	0.806095	0.181518	4.44086	8.96e-06	0.000136748	OK	393.408	687.862
Lfng	Lfng	155.869	0.702657	0.158277	4.43943	9.02e-06	0.000137152	OK	118.644	193.094
Lat2	Lat2	48.2079	1.14333	0.257835	4.43436	9.23e-06	0.000140162	OK	30.0463	66.3695
Racgap1	Racgap1	62.8422	1.09965	0.248242	4.42975	9.43e-06	0.000142927	OK	39.9884	85.6961
Sned1	Sned1	188.382	0.63574	0.143622	4.42647	9.58e-06	0.000144587	OK	147.534	229.229
Chst15	Chst15	446.827	0.512723	0.115949	4.42195	9.78e-06	0.000147508	OK	368.252	525.401
Slc12a4	Slc12a4	380.048	0.688481	0.155723	4.42118	9.82e-06	0.000147771	OK	291.048	469.049
Fat1	Fat1	2500.71	0.521313	0.117982	4.41858	9.94e-06	0.000149283	OK	2053.75	2947.67
Flnc	Flnc	38.4691	2.17063	0.491419	4.41707	1e-05	0.00015019	OK	13.9831	62.955
Bax	Bax	448.474	0.60758	0.137683	4.41291	1.02e-05	0.000152831	OK	355.41	541.538
Adam19	Adam19	136.261	0.829436	0.18803	4.4112	1.03e-05	0.000153655	OK	98.1358	174.386
Hoxd3	Hoxd3	271.715	0.539106	0.122245	4.41004	1.03e-05	0.000154301	OK	221.531	321.9
Kctd11	Kctd11	133.71	0.659666	0.149607	4.40933	1.04e-05	0.000154533	OK	103.663	163.758
Gnb4	Gnb4	170.513	0.693528	0.157488	4.40369	1.06e-05	0.000158323	OK	130.3	210.726
Themis2	Themis2	56.354	0.999311	0.22712	4.39993	1.08e-05	0.000160555	OK	37.5813	75.1267
Ggt5	Ggt5	119.31	0.757753	0.172425	4.39468	1.11e-05	0.00016356	OK	88.6782	149.942
Acnat1	Acnat1	1186.69	0.873789	0.198873	4.39371	1.11e-05	0.000164001	OK	837.922	1535.47
Tmem45a	Tmem45a	52.4921	1.04391	0.237619	4.39323	1.12e-05	0.000164217	OK	34.2883	70.696
Gsta3	Gsta3	2236.55	0.881781	0.200801	4.39132	1.13e-05	0.000165239	OK	1573.57	2899.54
Cfp	Cfp	75.1311	1.0045	0.229001	4.38642	1.15e-05	0.000168235	OK	49.9834	100.279
Ptafr	Ptafr	41.7895	1.50908	0.344089	4.38573	1.16e-05	0.000168471	OK	21.7298	61.8493
Twsg1	Twsg1	2077.72	0.396839	0.0904813	4.38587	1.16e-05	0.000168471	OK	1793.75	2361.69
Abcb1a	Abcb1a	224.199	0.58829	0.134262	4.38167	1.18e-05	0.00017106	OK	179.111	269.287
Usp35	Usp35	38.4065	1.08837	0.248519	4.37942	1.19e-05	0.00017236	OK	24.5696	52.2434
1500009L16Rik	1500009L16Rik	23.174	1.47365	0.336558	4.37858	1.19e-05	0.000172722	OK	12.2704	34.0777
Mid1ip1	Mid1ip1	735.854	0.484832	0.110833	4.37444	1.22e-05	0.000175575	OK	613.359	858.348
Cuedc1	Cuedc1	438.14	0.416555	0.0952348	4.37398	1.22e-05	0.000175759	OK	375.323	500.957
Crip2	Crip2	748.858	0.314557	0.071918	4.37383	1.22e-05	0.000175759	OK	667.541	830.174
Evi2a	Evi2a	55.5304	1.09864	0.251422	4.3697	1.24e-05	0.000178805	OK	35.3525	75.7084
Dnaaf3	Dnaaf3	18.7571	2.31762	0.530637	4.36761	1.26e-05	0.000180046	OK	6.26795	31.2462
Flt3	Flt3	29.2609	1.34609	0.308369	4.3652	1.27e-05	0.000181575	OK	16.5212	42.0006
Kifc1	Kifc1	33.6434	1.32927	0.304611	4.36381	1.28e-05	0.000182414	OK	19.155	48.1318
Ccl12	Ccl12	9.53944	4.37051	1.00184	4.36247	1.29e-05	0.000182699	OK	0.879819	18.1991
Mr1	Mr1	185.381	0.722227	0.165544	4.36275	1.28e-05	0.000182699	OK	139.925	230.838
Gdf10	Gdf10	187.884	0.615221	0.141018	4.36273	1.28e-05	0.000182699	OK	148.42	227.348
Fzd7	Fzd7	564.817	0.402417	0.0922481	4.36234	1.29e-05	0.000182699	OK	486.55	643.084
Gpr161	Gpr161	50.6096	1.17651	0.269964	4.35802	1.31e-05	0.000185544	OK	31.0461	70.1732
Morc3	Morc3	506.864	0.396206	0.0909633	4.35567	1.33e-05	0.000187222	OK	437.698	576.03
Mfap2	Mfap2	45.3449	1.42211	0.326759	4.35217	1.35e-05	0.00018959	OK	24.6455	66.0443
Rab8b	Rab8b	420.175	0.421582	0.0969125	4.35013	1.36e-05	0.00019071	OK	359.216	481.133
Tifa	Tifa	154.478	0.593052	0.136343	4.34971	1.36e-05	0.000190918	OK	123.167	185.789
Cped1	Cped1	276.693	0.765941	0.176103	4.34938	1.37e-05	0.000190949	OK	204.921	348.465
Dock7	Dock7	902.598	0.448489	0.103126	4.34895	1.37e-05	0.000191092	OK	763.423	1041.77
Fam114a1	Fam114a1	169.066	0.619835	0.14276	4.34181	1.41e-05	0.000196084	OK	133.296	204.836
Gpsm1	Gpsm1	124.836	0.664376	0.153102	4.33943	1.43e-05	0.000197225	OK	96.5889	153.082
Pld2	Pld2	216.817	0.602465	0.138843	4.33918	1.43e-05	0.000197281	OK	172.192	261.441
Plxna1	Plxna1	1013.32	0.41876	0.0965144	4.33883	1.43e-05	0.000197308	OK	867.276	1159.36
Cttnbp2nl	Cttnbp2nl	562.322	0.36852	0.0849828	4.3364	1.45e-05	0.00019846	OK	490.891	633.754
Sorbs2	Sorbs2	635.709	0.613567	0.14166	4.33125	1.48e-05	0.000202995	OK	502.529	768.888
Msrb3	Msrb3	308.259	0.490916	0.113465	4.3266	1.51e-05	0.000206982	OK	256.313	360.206
Plat	Plat	1131.24	0.554303	0.128126	4.32623	1.52e-05	0.000207161	OK	916.558	1345.93
Tubb2a	Tubb2a	631.199	0.766791	0.177691	4.31531	1.59e-05	0.000216411	OK	467.298	795.099
Loxl3	Loxl3	72.8028	0.829794	0.192393	4.31302	1.61e-05	0.000217949	OK	52.4245	93.181
Mmp7	Mmp7	10.4023	4.46303	1.03579	4.30882	1.64e-05	0.000221771	OK	0.902396	19.9023
Cd53	Cd53	135.006	1.06935	0.248236	4.30781	1.65e-05	0.000222605	OK	87.1432	182.869
Gria4	Gria4	72.4005	0.937982	0.217933	4.304	1.68e-05	0.000225541	OK	49.66	95.1409
C6	C6	30.0743	1.72209	0.400238	4.30265	1.69e-05	0.000226733	OK	13.9909	46.1577
Cdr2l	Cdr2l	93.9116	0.674494	0.156937	4.29787	1.72e-05	0.0002313	OK	72.3499	115.473
Olfm1	Olfm1	402.508	0.383559	0.0892689	4.29667	1.73e-05	0.000232366	OK	349.315	455.701
Serpina3g	Serpina3g	72.7178	1.31572	0.306239	4.29639	1.74e-05	0.000232471	OK	41.6808	103.755
Col17a1	Col17a1	9.59096	3.63826	0.84838	4.28848	1.8e-05	0.000240124	OK	1.42599	17.7559
Ly86	Ly86	90.5993	1.02584	0.239393	4.28516	1.83e-05	0.000243349	OK	59.6806	121.518
Nectin2	Nectin2	562.262	0.445529	0.104	4.28395	1.84e-05	0.000244283	OK	476.128	648.397
Nav2	Nav2	882.985	0.627865	0.146603	4.28277	1.85e-05	0.000245388	OK	693.822	1072.15
Trerf1	Trerf1	201.781	0.686664	0.160347	4.28236	1.85e-05	0.000245636	OK	154.648	248.915
Ccdc88b	Ccdc88b	68.1138	1.07718	0.251608	4.28117	1.86e-05	0.000246529	OK	43.8044	92.4231
Crisp1	Crisp1	7.45463	5.38447	1.25784	4.28072	1.86e-05	0.000246662	OK	0.348574	14.5607
Stx1a	Stx1a	32.0178	1.27181	0.297307	4.27776	1.89e-05	0.000249568	OK	18.7533	45.2823
Foxj1	Foxj1	20.304	3.07788	0.72027	4.27323	1.93e-05	0.00025307	OK	4.29999	36.3079
Smarca1	Smarca1	42.2135	1.06112	0.248312	4.27335	1.93e-05	0.00025307	OK	27.3531	57.0739
Cxcl14	Cxcl14	684.266	0.795337	0.18614	4.27279	1.93e-05	0.000253127	OK	500.289	868.243
Zfp90	Zfp90	113.9	0.677877	0.15867	4.27226	1.94e-05	0.00025337	OK	87.6229	140.178
Ifngr2	Ifngr2	518.333	0.397395	0.0930329	4.27156	1.94e-05	0.000253965	OK	447.393	589.274
Cybb	Cybb	338.224	0.750581	0.175842	4.2685	1.97e-05	0.000257102	OK	252.174	424.275
Frk	Frk	488.229	0.535422	0.125437	4.26846	1.97e-05	0.000257102	OK	398.658	577.801
Gm6614	Gm6614	93.0518	2.63658	0.617734	4.26815	1.97e-05	0.000257263	OK	25.7813	160.322
Pkdcc	Pkdcc	229.664	0.605534	0.14188	4.26793	1.97e-05	0.000257314	OK	182.161	277.166
Ccl21a	Ccl21a	86.339	1.1161	0.261772	4.26366	2.01e-05	0.000261662	OK	54.5137	118.164
Spata13	Spata13	1197.56	0.373399	0.0875944	4.26282	2.02e-05	0.000262433	OK	1043.44	1351.68
2023-09-05	2023-09-05	40.6496	1.11326	0.261188	4.26229	2.02e-05	0.000262647	OK	25.7004	55.5987
F2r	F2r	1600.68	0.632559	0.148459	4.26082	2.04e-05	0.000263552	OK	1255.28	1946.08
Gprasp1	Gprasp1	666.231	0.336837	0.0790734	4.25981	2.05e-05	0.000264541	OK	588.807	743.655
Syt13	Syt13	43.2352	1.36368	0.320377	4.25646	2.08e-05	0.000267897	OK	24.1984	62.272
Piezo1	Piezo1	1824.19	0.47956	0.112675	4.25614	2.08e-05	0.000268079	OK	1523.77	2124.61
Ddc	Ddc	1458.33	0.351697	0.0826375	4.25591	2.08e-05	0.000268146	OK	1281.45	1635.21
Capn5	Capn5	330.766	0.69148	0.162533	4.25439	2.1e-05	0.000269754	OK	252.982	408.55
Rnasel	Rnasel	194.663	0.632505	0.148837	4.24965	2.14e-05	0.000275317	OK	152.661	236.664
Map3k8	Map3k8	54.5264	1.09428	0.257554	4.24873	2.15e-05	0.000276236	OK	34.7849	74.2679
Sulf1	Sulf1	105.102	0.940404	0.221535	4.24494	2.19e-05	0.000280062	OK	72.0108	138.193
Ppp1r26	Ppp1r26	130.018	0.606945	0.143021	4.24374	2.2e-05	0.000280706	OK	103.065	156.971
P2rx7	P2rx7	104.813	1.04854	0.247152	4.24249	2.21e-05	0.000282047	OK	68.317	141.309
Akr1b8	Akr1b8	109.036	1.29115	0.304453	4.24087	2.23e-05	0.00028366	OK	63.2604	154.812
Mvp	Mvp	890.646	0.49	0.115538	4.24102	2.23e-05	0.00028366	OK	740.833	1040.46
Plet1	Plet1	732.1	0.66178	0.156075	4.24015	2.23e-05	0.000284346	OK	567.073	897.128
Dhx58	Dhx58	49.7974	0.960223	0.226471	4.23995	2.24e-05	0.000284387	OK	33.8113	65.7835
Nbl1	Nbl1	201.399	0.711011	0.167763	4.23819	2.25e-05	0.000286397	OK	152.752	250.047
Ptpre	Ptpre	98.4391	0.842786	0.199022	4.23463	2.29e-05	0.000290528	OK	70.477	126.401
Ehd2	Ehd2	451.908	0.54149	0.128036	4.22921	2.35e-05	0.000297162	OK	368.082	535.735
Tnfrsf1a	Tnfrsf1a	1007.69	0.456823	0.108166	4.22337	2.41e-05	0.000303805	OK	849.473	1165.92
Cxcl5	Cxcl5	12.9477	5.47178	1.29649	4.22047	2.44e-05	0.000307036	OK	0.570656	25.3248
Gjb5	Gjb5	11.3728	2.91431	0.690828	4.21858	2.46e-05	0.00030938	OK	2.66383	20.0817
Pmp22	Pmp22	316.618	0.612855	0.145378	4.21558	2.49e-05	0.0003128	OK	250.362	382.874
Adgrg3	Adgrg3	125.527	0.822073	0.195134	4.21286	2.52e-05	0.000316355	OK	90.7008	160.354
Cacna1g	Cacna1g	57.9327	0.974311	0.231407	4.21038	2.55e-05	0.000319606	OK	39.0817	76.7838
Rbfox2	Rbfox2	577.25	0.453786	0.107814	4.20896	2.57e-05	0.000321372	OK	487.207	667.293
Tmem47	Tmem47	174.983	0.577542	0.137346	4.20502	2.61e-05	0.000325646	OK	140.418	209.547
Sdc3	Sdc3	636.704	0.448528	0.106687	4.20415	2.62e-05	0.00032655	OK	538.519	734.889
Ephx1	Ephx1	1711.7	1.46958	0.349741	4.20192	2.65e-05	0.000329285	OK	908.202	2515.19
Pclaf	Pclaf	26.9446	1.96076	0.46767	4.19262	2.76e-05	0.000341292	OK	11.0142	42.8749
Cers4	Cers4	242.589	0.520753	0.124224	4.19204	2.76e-05	0.000341644	OK	199.276	285.902
Lamc2	Lamc2	572.612	0.749824	0.179192	4.18448	2.86e-05	0.000351377	OK	427.07	718.155
Hes1	Hes1	453.742	0.548724	0.131174	4.18316	2.87e-05	0.000353152	OK	368.478	539.006
Ccl21b	Ccl21b	115.649	0.799592	0.191161	4.18281	2.88e-05	0.000353443	OK	84.3967	146.902
Tlr13	Tlr13	43.5048	1.13885	0.272488	4.17944	2.92e-05	0.000358357	OK	27.1731	59.8366
Ifi204	Ifi204	96.4791	0.824427	0.197297	4.17861	2.93e-05	0.000358691	OK	69.6391	123.319
Tcaf2	Tcaf2	99.9614	0.87901	0.210411	4.17758	2.95e-05	0.000360056	OK	70.4174	129.505
Krt18	Krt18	438.266	0.792073	0.189718	4.175	2.98e-05	0.000362281	OK	320.89	555.641
Six5	Six5	155.106	0.538415	0.128976	4.17454	2.99e-05	0.000362746	OK	126.495	183.718
Kcnc2	Kcnc2	103.73	0.872438	0.209082	4.17271	3.01e-05	0.000365403	OK	73.2879	134.172
2023-09-08	2023-09-08	654.001	0.526247	0.12634	4.16532	3.11e-05	0.00037578	OK	536.027	771.975
Srgap2	Srgap2	650.431	0.365595	0.0878483	4.16166	3.16e-05	0.000380461	OK	568.456	732.406
Rasa3	Rasa3	222.67	0.592015	0.14235	4.15885	3.2e-05	0.000384614	OK	177.614	267.726
Uhrf1	Uhrf1	66.0529	1.45392	0.349889	4.15537	3.25e-05	0.000389379	OK	35.327	96.7788
Mgst1	Mgst1	1419.11	0.658334	0.158446	4.15495	3.25e-05	0.000389822	OK	1100.83	1737.39
Arhgef37	Arhgef37	49.6406	1.1119	0.267669	4.154	3.27e-05	0.00039115	OK	31.4052	67.8761
Neu3	Neu3	72.4062	0.86371	0.207946	4.15354	3.27e-05	0.000391661	OK	51.3572	93.4553
Cxcl10	Cxcl10	142.692	1.09369	0.263688	4.14767	3.36e-05	0.000400382	OK	91.0547	194.328
Clca3b	Clca3b	4.54403	5.41236	1.3053	4.14645	3.38e-05	0.00040194	OK	0.208502	8.87956
Armcx2	Armcx2	263.587	0.53861	0.129895	4.1465	3.38e-05	0.00040194	OK	214.948	312.227
Fes	Fes	121.201	0.651923	0.157237	4.14612	3.38e-05	0.000402224	OK	94.2737	148.129
Cd9	Cd9	1551.93	0.675464	0.162928	4.14577	3.39e-05	0.000402387	OK	1195.12	1908.75
Pik3cd	Pik3cd	139.194	0.814801	0.196592	4.14462	3.4e-05	0.000403705	OK	100.9	177.489
Frmd6	Frmd6	250.22	0.510312	0.1232	4.14216	3.44e-05	0.000407477	OK	206.422	294.018
Scara3	Scara3	25.4866	1.77541	0.428863	4.1398	3.48e-05	0.000410512	OK	11.5237	39.4496
B4galt2	B4galt2	59.7667	1.00193	0.242082	4.13881	3.49e-05	0.000411985	OK	39.8088	79.7245
Wdfy4	Wdfy4	157.18	0.765046	0.184855	4.13863	3.49e-05	0.000412018	OK	116.454	197.905
Vstm2b	Vstm2b	8.57379	2.90064	0.701531	4.13474	3.55e-05	0.000417875	OK	2.02508	15.1225
Il16	Il16	97.1238	0.837682	0.202874	4.12907	3.64e-05	0.00042648	OK	69.6933	124.554
Tex10	Tex10	221.128	0.46217	0.111958	4.12806	3.66e-05	0.000427744	OK	186.009	256.248
Casz1	Casz1	484.183	0.624336	0.151435	4.1228	3.74e-05	0.000437013	OK	381.021	587.345
Ncapg	Ncapg	16.9356	1.82985	0.443946	4.12179	3.76e-05	0.000438625	OK	7.43606	26.4352
Podxl2	Podxl2	30.2452	1.38539	0.336143	4.12143	3.77e-05	0.000439011	OK	16.7451	43.7452
Tpx2	Tpx2	37.5868	1.36511	0.331326	4.12015	3.79e-05	0.000441149	OK	21.0219	54.1517
Anxa6	Anxa6	1214.9	0.536469	0.1303	4.11719	3.84e-05	0.000445584	OK	991.584	1438.21
Clec4a2	Clec4a2	34.3685	1.742	0.423314	4.11515	3.87e-05	0.000448282	OK	15.8199	52.9172
Fam174b	Fam174b	316.293	0.662028	0.160871	4.11526	3.87e-05	0.000448282	OK	244.97	387.617
Klf4	Klf4	239.707	0.807693	0.196381	4.11288	3.91e-05	0.000452072	OK	174.306	305.107
Map7d1	Map7d1	563.787	0.412394	0.10032	4.11078	3.94e-05	0.000455254	OK	483.752	643.821
Nhlrc4	Nhlrc4	45.6522	1.02407	0.249265	4.10837	3.98e-05	0.000459386	OK	30.0972	61.2072
Lix1l	Lix1l	156.714	0.683316	0.166368	4.10725	4e-05	0.000460976	OK	120.28	193.149
Brca1	Brca1	28.0447	1.32891	0.32367	4.10576	4.03e-05	0.000463623	OK	15.9702	40.1193
Hfe	Hfe	400.129	0.630649	0.153624	4.10514	4.04e-05	0.000464561	OK	314.041	486.217
1700049E17Rik1	1700049E17Rik1	18.1493	2.48141	0.604577	4.10438	4.05e-05	0.000465435	OK	5.51278	30.7858
Col16a1	Col16a1	297.731	0.673491	0.164134	4.1033	4.07e-05	0.000466962	OK	229.471	365.99
Rgs10	Rgs10	61.5242	0.964533	0.235175	4.10133	4.11e-05	0.000470296	OK	41.6911	81.3573
Map3k12	Map3k12	194.29	0.625184	0.152466	4.10049	4.12e-05	0.000471467	OK	152.839	235.74
Ccdc112	Ccdc112	85.9463	0.781626	0.190701	4.0987	4.15e-05	0.000474027	OK	63.2175	108.675
Runx2	Runx2	60.8957	1.00867	0.246504	4.09192	4.28e-05	0.000485103	OK	40.4346	81.3568
Kif11	Kif11	47.6972	1.17283	0.286799	4.08937	4.33e-05	0.000489561	OK	29.3113	66.0831
Hip1	Hip1	498.246	0.470854	0.115143	4.08932	4.33e-05	0.000489561	OK	417.654	578.839
Flrt2	Flrt2	119.6	0.623772	0.152563	4.08862	4.34e-05	0.000490654	OK	94.1401	145.06
Camk1d	Camk1d	115.264	0.877057	0.214758	4.08393	4.43e-05	0.000499679	OK	81.2684	149.26
Pde3a	Pde3a	427.978	0.59562	0.145914	4.08201	4.46e-05	0.000503264	OK	340.866	515.091
A930007A09Rik	A930007A09Rik	69.0831	0.837218	0.205119	4.08163	4.47e-05	0.000503627	OK	49.5823	88.5839
Cldn8	Cldn8	1590.13	0.405278	0.0993343	4.07994	4.5e-05	0.000506943	OK	1368.24	1812.02
Cysltr1	Cysltr1	34.877	1.28811	0.315808	4.07877	4.53e-05	0.000509162	OK	20.2651	49.4889
Plekhg1	Plekhg1	463.048	0.417038	0.102285	4.0772	4.56e-05	0.000511571	OK	396.583	529.512
Medag	Medag	22.8444	2.06771	0.507176	4.07691	4.56e-05	0.000511859	OK	8.79952	36.8894
Sdk1	Sdk1	71.2653	1.07373	0.263468	4.07538	4.59e-05	0.000514873	OK	45.9055	96.6252
Zfp950	Zfp950	874.605	0.55851	0.137082	4.07426	4.62e-05	0.000517004	OK	707.395	1041.81
Smim6	Smim6	88.9903	0.929986	0.228324	4.07309	4.64e-05	0.000518567	OK	61.2616	116.719
Cep170	Cep170	232.558	0.559038	0.137344	4.07034	4.69e-05	0.000523665	OK	188.056	277.06
Elk3	Elk3	507.542	0.38575	0.0949064	4.06454	4.81e-05	0.000535413	OK	440.09	574.994
Inha	Inha	45.0369	0.975811	0.240182	4.0628	4.85e-05	0.000538303	OK	30.3611	59.7126
Fam189b	Fam189b	88.5918	0.781894	0.192441	4.06303	4.84e-05	0.000538303	OK	65.1557	112.028
Zfp516	Zfp516	245.641	0.461828	0.113677	4.06264	4.85e-05	0.000538303	OK	206.657	284.625
Slco2b1	Slco2b1	637.407	0.443071	0.109064	4.06249	4.86e-05	0.000538303	OK	540.291	734.523
Ywhah	Ywhah	1446.46	0.468656	0.115367	4.0623	4.86e-05	0.0005384	OK	1213.57	1679.36
Scn1b	Scn1b	192.386	0.776896	0.191365	4.05977	4.91e-05	0.00054244	OK	141.802	242.97
Cyp4f18	Cyp4f18	18.1152	1.91892	0.472692	4.05956	4.92e-05	0.000542573	OK	7.57738	28.6531
6820431F20Rik	6820431F20Rik	2237.46	0.323269	0.0796399	4.05913	4.93e-05	0.000543199	OK	1987.82	2487.09
Cacna1d	Cacna1d	200.102	0.707456	0.174397	4.05659	4.98e-05	0.000547126	OK	152	248.204
Fmnl2	Fmnl2	456.618	0.448468	0.110628	4.05384	5.04e-05	0.000552674	OK	386.213	527.023
Wipf1	Wipf1	313.753	0.6022	0.148687	4.05013	5.12e-05	0.000560038	OK	249.205	378.301
Lpcat4	Lpcat4	136.305	0.696271	0.171946	4.04936	5.14e-05	0.00056151	OK	104.037	168.572
Olfm2	Olfm2	28.1939	1.59077	0.393051	4.04723	5.18e-05	0.000565956	OK	14.0544	42.3333
Fermt3	Fermt3	87.5673	0.97662	0.241317	4.04704	5.19e-05	0.000565956	OK	59.0106	116.124
Mdfic	Mdfic	406.596	0.466211	0.115203	4.04687	5.19e-05	0.000566006	OK	341.466	471.727
Armcx1	Armcx1	179.601	0.681689	0.168492	4.04582	5.21e-05	0.000567784	OK	137.942	221.261
Trf	Trf	736.324	0.890188	0.220039	4.04559	5.22e-05	0.000567977	OK	516.1	956.549
Anln	Anln	57.2668	1.21597	0.300642	4.04457	5.24e-05	0.000570075	OK	34.4673	80.0664
Slc37a1	Slc37a1	73.6864	0.793498	0.196252	4.04326	5.27e-05	0.000572903	OK	53.9181	93.4547
Tbc1d8	Tbc1d8	159.524	0.603642	0.149394	4.04061	5.33e-05	0.000577896	OK	126.629	192.419
Tmem158	Tmem158	79.6392	1.19826	0.296806	4.03718	5.41e-05	0.00058562	OK	48.3449	110.934
Vgll4	Vgll4	484.233	0.421878	0.104537	4.03567	5.44e-05	0.000589013	OK	413.933	554.533
Gadd45b	Gadd45b	71.6642	1.09905	0.272503	4.03318	5.5e-05	0.00059491	OK	45.6149	97.7135
Inf2	Inf2	223.665	0.553342	0.137219	4.03253	5.52e-05	0.000596159	OK	181.29	266.039
Cd209a	Cd209a	52.4146	1.46896	0.364468	4.03041	5.57e-05	0.000601172	OK	27.8193	77.0099
Wdhd1	Wdhd1	56.6607	0.952096	0.23624	4.03021	5.57e-05	0.000601297	OK	38.6146	74.7069
Ptn	Ptn	118.945	0.96082	0.238523	4.02821	5.62e-05	0.000606029	OK	80.7388	157.151
Fignl1	Fignl1	17.9024	1.66642	0.41372	4.02789	5.63e-05	0.000606457	OK	8.5775	27.2272
Il17re	Il17re	205.019	0.639924	0.158897	4.0273	5.64e-05	0.00060759	OK	160.28	249.757
Vopp1	Vopp1	277.723	0.64025	0.15901	4.02646	5.66e-05	0.000609357	OK	217.09	338.357
Mapk11	Mapk11	84.5188	0.762696	0.189448	4.02589	5.68e-05	0.000610059	OK	62.6841	106.353
Arhgef10	Arhgef10	253.385	0.415586	0.103241	4.0254	5.69e-05	0.000610528	OK	217.14	289.63
Tnik	Tnik	35.4061	1.22927	0.305709	4.02105	5.79e-05	0.000621116	OK	21.1729	49.6394
Tnfrsf13b	Tnfrsf13b	23.0536	1.50959	0.375871	4.01624	5.91e-05	0.000632268	OK	11.9843	34.1228
Nrros	Nrros	97.6359	0.752419	0.187581	4.01117	6.04e-05	0.00064422	OK	72.7373	122.534
Golim4	Golim4	764.491	0.304549	0.0759851	4.00801	6.12e-05	0.000650494	OK	684.098	844.883
Sema3d	Sema3d	196.586	0.733414	0.183152	4.00441	6.22e-05	0.00065921	OK	147.667	245.506
Pfkp	Pfkp	859.853	0.425747	0.106386	4.00191	6.28e-05	0.000665794	OK	733.893	985.814
Mapk15	Mapk15	220.795	0.577766	0.144428	4.00038	6.32e-05	0.000669237	OK	177.165	264.425
Fhod1	Fhod1	372.717	0.399603	0.0999288	3.99888	6.36e-05	0.000672213	OK	321.426	424.008
Maged2	Maged2	308.657	0.618416	0.154716	3.9971	6.41e-05	0.000675543	OK	243.498	373.816
Fcgr1	Fcgr1	41.2071	1.51883	0.380043	3.99648	6.43e-05	0.00067688	OK	21.32	61.0943
Emp3	Emp3	113.43	0.811312	0.203106	3.99452	6.48e-05	0.000682067	OK	82.3505	144.509
Serpinb6a	Serpinb6a	630.701	0.620925	0.155489	3.99337	6.51e-05	0.00068495	OK	497.033	764.368
Ano9	Ano9	111.237	0.702256	0.175866	3.99313	6.52e-05	0.000685096	OK	84.6856	137.787
Nes	Nes	827.763	0.508045	0.127233	3.99302	6.52e-05	0.000685096	OK	683.503	972.024
Wbscr17	Wbscr17	19.818	1.61119	0.403696	3.99109	6.58e-05	0.000688928	OK	9.77454	29.8616
Ccdc106	Ccdc106	27.8843	1.43711	0.360407	3.98748	6.68e-05	0.000699059	OK	15.0409	40.7277
Sash3	Sash3	45.7502	1.11859	0.280568	3.9869	6.69e-05	0.000699448	OK	28.8522	62.6483
Lama5	Lama5	3161.42	0.396327	0.0994545	3.98501	6.75e-05	0.00070458	OK	2729.89	3592.96
2023-09-03	2023-09-03	29.8876	1.13111	0.283897	3.98423	6.77e-05	0.000706443	OK	18.7367	41.0385
Ank	Ank	221.942	0.519471	0.130428	3.98282	6.81e-05	0.000709327	OK	182.411	261.473
Tnip1	Tnip1	326.323	0.591828	0.148657	3.98116	6.86e-05	0.000713372	OK	260.313	392.332
Gata6	Gata6	38.3499	1.06121	0.266618	3.98026	6.88e-05	0.000715186	OK	24.8487	51.8511
Stk10	Stk10	174.632	0.618784	0.155486	3.97968	6.9e-05	0.000716038	OK	137.745	211.519
Ehf	Ehf	878.654	0.673247	0.16935	3.97549	7.02e-05	0.000725123	OK	677.28	1080.03
Irf9	Irf9	362.286	0.546739	0.137557	3.97463	7.05e-05	0.000727277	OK	294.448	430.124
Clec4a3	Clec4a3	35.881	1.30914	0.329481	3.97333	7.09e-05	0.000729907	OK	20.6335	51.1284
Pycard	Pycard	150.996	0.748257	0.188479	3.96998	7.19e-05	0.000737463	OK	112.694	189.299
Ltbp3	Ltbp3	738.465	0.441245	0.111198	3.9681	7.24e-05	0.000741132	OK	626.408	850.521
C5ar2	C5ar2	12.4995	1.91588	0.482855	3.96782	7.25e-05	0.00074116	OK	5.2371	19.7619
Efnb1	Efnb1	481.404	0.494947	0.124772	3.96682	7.28e-05	0.000743153	OK	399.626	563.181
Mgat4a	Mgat4a	630.326	0.509306	0.128402	3.96649	7.29e-05	0.000743736	OK	520.207	740.444
Ncaph	Ncaph	29.0923	1.47541	0.372003	3.96613	7.3e-05	0.000744387	OK	15.3902	42.7944
Lypd2	Lypd2	36.5978	1.11662	0.281761	3.963	7.4e-05	0.00075191	OK	23.1019	50.0937
Gsdmd	Gsdmd	90.2086	0.852245	0.215087	3.96232	7.42e-05	0.000752641	OK	64.3128	116.104
Fermt1	Fermt1	862.822	0.349296	0.0881676	3.96173	7.44e-05	0.000754064	OK	758.879	966.765
Pof1b	Pof1b	30.5505	1.23241	0.31153	3.95599	7.62e-05	0.000768611	OK	18.2413	42.8597
Hap1	Hap1	131.044	0.958503	0.242368	3.95474	7.66e-05	0.00077169	OK	89.0458	173.042
Syk	Syk	105.647	1.01778	0.257496	3.95261	7.73e-05	0.000775767	OK	69.8535	141.44
Gstm1	Gstm1	9551.96	0.419913	0.10627	3.95137	7.77e-05	0.00077884	OK	8171.59	10932.3
Ephb6	Ephb6	53.4981	1.14835	0.290685	3.9505	7.8e-05	0.000780722	OK	33.2637	73.7326
Cpne2	Cpne2	151.848	0.656829	0.166259	3.95064	7.79e-05	0.000780722	OK	117.866	185.83
Ccr1	Ccr1	15.8152	2.15206	0.54489	3.94954	7.83e-05	0.000782461	OK	5.80946	25.8209
Tnfrsf9	Tnfrsf9	4.49776	4.6361	1.17404	3.94885	7.85e-05	0.000784237	OK	0.347776	8.64775
Ccdc88c	Ccdc88c	527.151	0.528508	0.133983	3.9446	7.99e-05	0.000797311	OK	431.66	622.642
C330020E22Rik	C330020E22Rik	73.6366	0.721981	0.183392	3.93682	8.26e-05	0.000820133	OK	55.5864	91.6868
Fam198b	Fam198b	109.268	0.640041	0.162649	3.93511	8.32e-05	0.000825169	OK	85.42	133.116
Mybl1	Mybl1	65.6391	0.955034	0.242708	3.93491	8.32e-05	0.00082517	OK	44.6733	86.6048
Cyp27b1	Cyp27b1	135.843	1.26223	0.320808	3.93453	8.34e-05	0.000825975	OK	79.9393	191.748
Pstpip1	Pstpip1	33.0475	1.35737	0.345066	3.93364	8.37e-05	0.000828549	OK	18.5547	47.5403
Grid1	Grid1	17.4292	1.72159	0.437779	3.93255	8.41e-05	0.000831332	OK	8.11042	26.7481
Fam227a	Fam227a	62.1311	0.827806	0.210563	3.93139	8.45e-05	0.000833345	OK	44.7794	79.4828
Jpt1	Jpt1	310.005	0.699615	0.178022	3.92993	8.5e-05	0.000837417	OK	236.278	383.732
Coch	Coch	48.6836	0.876094	0.222938	3.92976	8.5e-05	0.000837501	OK	34.3398	63.0273
Zfp53	Zfp53	114.392	0.615061	0.15652	3.92961	8.51e-05	0.000837524	OK	90.3707	138.414
Ddah2	Ddah2	233.497	0.85249	0.216988	3.92874	8.54e-05	0.000840055	OK	166.45	300.544
Cyp4f16	Cyp4f16	153.722	0.674473	0.171758	3.92687	8.61e-05	0.000845624	OK	118.429	189.015
Proser3	Proser3	89.8708	0.686614	0.174857	3.92671	8.61e-05	0.00084567	OK	68.8797	110.862
Ccl20	Ccl20	4.61679	4.66422	1.1886	3.92413	8.7e-05	0.000853274	OK	0.35035	8.88324
Lgals3bp	Lgals3bp	1271.23	0.568334	0.144842	3.92383	8.72e-05	0.000853834	OK	1024.02	1518.43
Arhgap30	Arhgap30	144.135	0.825811	0.210593	3.92136	8.81e-05	0.000861088	OK	103.973	184.296
Cxcl2	Cxcl2	6.66384	4.45921	1.1376	3.91983	8.86e-05	0.000865566	OK	0.579551	12.7481
Gpr68	Gpr68	16.5322	1.78252	0.45481	3.91925	8.88e-05	0.000867105	OK	7.44649	25.6178
Entpd1	Entpd1	212.123	0.435263	0.111216	3.91368	9.09e-05	0.000884778	OK	180.364	243.881
Gstp1	Gstp1	3506.19	0.520073	0.132912	3.91291	9.12e-05	0.000886554	OK	2880.98	4131.4
Slc25a27	Slc25a27	94.0696	0.668663	0.17091	3.91237	9.14e-05	0.000887464	OK	72.6519	115.487
Ypel2	Ypel2	450.814	0.80693	0.206463	3.90835	9.29e-05	0.000901306	OK	327.926	573.702
Lck	Lck	41.7652	1.24256	0.318361	3.903	9.5e-05	0.000918242	OK	24.8146	58.7159
Gsdmc3	Gsdmc3	124.061	1.31071	0.335972	3.90124	9.57e-05	0.00092332	OK	71.2862	176.835
Ccr5	Ccr5	78.9868	0.943031	0.241758	3.90072	9.59e-05	0.000924759	OK	54.0531	103.92
Clec4a1	Clec4a1	48.2985	1.3759	0.352862	3.89926	9.65e-05	0.000929834	OK	26.8676	69.7294
Igfbp1	Igfbp1	185.804	0.701395	0.180036	3.89585	9.79e-05	0.000940788	OK	141.507	230.101
Eif2ak2	Eif2ak2	545.402	0.382537	0.098242	3.89382	9.87e-05	0.000947594	OK	473.515	617.289
Oasl2	Oasl2	235.134	0.730526	0.187657	3.89288	9.91e-05	0.000949649	OK	176.843	293.425
Cald1	Cald1	2084.38	0.455883	0.117157	3.8912	9.97e-05	0.00095511	OK	1757.77	2410.99
Slfn8	Slfn8	72.9815	0.979814	0.25218	3.88538	0.00010217	0.000975372	OK	49.1092	96.8538
Vwa5a	Vwa5a	976.132	0.34787	0.0895566	3.88436	0.000102601	0.000978443	OK	859.014	1093.25
Bok	Bok	390.032	0.467443	0.120369	3.88341	0.000103001	0.000980557	OK	327.392	452.671
Rhog	Rhog	275.99	0.484465	0.124787	3.88234	0.000103457	0.000981793	OK	230.081	321.899
Amph	Amph	17.2636	1.8084	0.466084	3.87998	0.000104466	0.00098994	OK	7.66842	26.8588
Ncapg2	Ncapg2	101.462	0.904602	0.233315	3.87717	0.00010568	0.000999144	OK	70.6551	132.268
Glt8d1	Glt8d1	454.233	0.372438	0.0960676	3.87683	0.000105825	0.000999374	OK	395.925	512.541
Arrb2	Arrb2	224.184	0.526007	0.135692	3.87647	0.000105984	0.0010003	OK	183.762	264.606
H3f3b	H3f3b	5036.82	0.413413	0.106655	3.87616	0.000106119	0.00100101	OK	4320.05	5753.59
Zfp469	Zfp469	10.9936	2.28309	0.589271	3.87442	0.000106878	0.00100701	OK	3.74749	18.2397
Traf2	Traf2	324.218	0.433185	0.11182	3.87394	0.00010709	0.00100786	OK	275.905	372.53
Pcdh18	Pcdh18	218.218	0.606381	0.15657	3.8729	0.000107547	0.001011	OK	173.022	263.415
Cck	Cck	93.9655	0.835272	0.215694	3.87249	0.00010773	0.00101215	OK	67.4993	120.432
2023-09-09	2023-09-09	893.111	0.363237	0.0938876	3.86885	0.000109348	0.00102618	OK	781.269	1004.95
Eprn	Eprn	225.934	0.579597	0.149854	3.86775	0.000109843	0.00102966	OK	181.151	270.718
Kif21b	Kif21b	89.7365	0.726136	0.18775	3.86756	0.000109931	0.00102989	OK	67.6185	111.855
Bst1	Bst1	255.728	0.648847	0.167839	3.8659	0.000110681	0.00103575	OK	199.172	312.284
Mal2	Mal2	1124.03	0.540986	0.140025	3.8635	0.000111772	0.00104477	OK	915.72	1332.34
Gstm6	Gstm6	43.6529	1.30154	0.337017	3.86195	0.000112487	0.00105026	OK	25.1971	62.1088
Esco2	Esco2	21.4692	1.48406	0.384443	3.86029	0.000113253	0.00105293	OK	11.3075	31.631
Arhgap33	Arhgap33	78.5842	0.718634	0.18617	3.86009	0.000113347	0.00105293	OK	59.407	97.7615
Dsel	Dsel	109.218	0.581161	0.150549	3.86028	0.000113259	0.00105293	OK	87.513	130.924
Zfp532	Zfp532	173.177	0.558307	0.144635	3.86011	0.000113335	0.00105293	OK	140.08	206.274
Ccdc9	Ccdc9	507.103	0.325434	0.0843022	3.86032	0.000113238	0.00105293	OK	450.15	564.056
Pmepa1	Pmepa1	695.386	0.347463	0.0900304	3.8594	0.000113666	0.00105529	OK	612.049	778.723
Agrn	Agrn	3521.56	0.433304	0.112298	3.85852	0.000114076	0.00105792	OK	2996.66	4046.46
C5ar1	C5ar1	27.4671	1.86984	0.484861	3.85645	0.000115047	0.00106454	OK	11.8013	43.1329
Pdgfrl	Pdgfrl	17.4381	1.71784	0.445456	3.85636	0.00011509	0.00106454	OK	8.13075	26.7455
Rbms3	Rbms3	520.682	0.578886	0.150178	3.85467	0.000115886	0.00106891	OK	417.599	623.765
Irf7	Irf7	207.741	0.574823	0.149198	3.85276	0.000116796	0.00107528	OK	166.894	248.587
Gpc2	Gpc2	19.3572	1.5013	0.390015	3.84935	0.000118434	0.00108612	OK	10.1056	28.6087
Ankrd6	Ankrd6	163.504	0.736312	0.191374	3.84751	0.000119324	0.00109185	OK	122.663	204.345
Shisa4	Shisa4	101.686	0.933797	0.242765	3.84651	0.000119812	0.0010945	OK	69.8799	133.491
Pcolce	Pcolce	1368.47	0.545991	0.141962	3.84604	0.000120043	0.00109553	OK	1112.57	1624.37
Ovol2	Ovol2	25.6368	1.23146	0.320226	3.8456	0.00012026	0.00109676	OK	15.3145	35.9592
D430020J02Rik	D430020J02Rik	11.1254	2.2891	0.595703	3.84268	0.000121698	0.00110642	OK	3.77932	18.4714
Spock2	Spock2	30.6735	1.32117	0.343818	3.84263	0.000121721	0.00110642	OK	17.5343	43.8126
B130024G19Rik	B130024G19Rik	97.5276	0.757252	0.197106	3.84185	0.00012211	0.00110827	OK	72.504	122.551
Fos	Fos	32.6404	1.36995	0.357105	3.83628	0.000124913	0.00112984	OK	18.2113	47.0694
Hoxd11	Hoxd11	71.7005	0.7498	0.195585	3.83363	0.000126265	0.00113894	OK	53.4767	89.9243
Cd82	Cd82	1515.65	0.369067	0.0962805	3.83325	0.00012646	0.00114008	OK	1322.83	1708.46
Ints6l	Ints6l	504.497	0.363077	0.0948227	3.82901	0.000128659	0.00115674	OK	441.347	567.646
Zfp365	Zfp365	16.1089	2.1033	0.549499	3.82767	0.000129363	0.0011618	OK	6.08239	26.1355
Dennd1c	Dennd1c	40.0765	1.16828	0.305307	3.82658	0.000129939	0.0011657	OK	24.6819	55.471
Foxs1	Foxs1	18.4057	1.66773	0.435883	3.8261	0.000130189	0.00116731	OK	8.81254	27.9988
Fndc4	Fndc4	59.4482	0.908871	0.237587	3.82542	0.00013055	0.00116992	OK	41.3182	77.5781
Pik3ip1	Pik3ip1	201.22	0.533623	0.1395	3.82525	0.000130637	0.00117006	OK	164.425	238.015
Ccna2	Ccna2	72.4218	1.08541	0.283849	3.82389	0.000131365	0.0011753	OK	46.3949	98.4487
Smad1	Smad1	303.71	0.410186	0.107281	3.82348	0.000131581	0.0011766	OK	260.823	346.596
Sp100	Sp100	428.853	0.534885	0.139941	3.82221	0.000132262	0.0011795	OK	350.251	507.454
Igf1	Igf1	324.656	0.502055	0.13135	3.82226	0.000132234	0.0011795	OK	268.73	380.583
Clic1	Clic1	1383.64	0.430713	0.112726	3.8209	0.000132964	0.00118384	OK	1178.62	1588.66
Akr1c20	Akr1c20	18.9938	2.34494	0.613742	3.82073	0.000133057	0.00118403	OK	6.24753	31.74
Gsn	Gsn	1679.21	0.46773	0.122439	3.82009	0.000133404	0.00118583	OK	1409.37	1949.06
Gjb4	Gjb4	20.884	2.18734	0.572648	3.8197	0.000133615	0.00118643	OK	7.51944	34.2485
Clec18a	Clec18a	19.9408	2.52206	0.660396	3.81901	0.000133991	0.00118912	OK	5.91363	33.9679
Asb4	Asb4	11.6499	2.01063	0.526508	3.8188	0.000134103	0.00118948	OK	4.63254	18.6672
Trpm4	Trpm4	190.634	0.611404	0.16016	3.81747	0.000134828	0.00119398	OK	150.833	230.435
Cacna1a	Cacna1a	49.3261	0.927102	0.242957	3.81591	0.000135684	0.00119887	OK	34.001	64.6512
Clec11a	Clec11a	87.345	0.747015	0.195898	3.8133	0.000137126	0.00120914	OK	65.2238	109.466
Fam171a2	Fam171a2	156.502	0.802656	0.210653	3.81033	0.000138784	0.00121985	OK	114.055	198.948
Ptgir	Ptgir	62.7108	0.754581	0.198156	3.80801	0.00014009	0.00122937	OK	46.6747	78.7468
Dmpk	Dmpk	209.378	0.48284	0.126927	3.80407	0.000142336	0.00124841	OK	174.664	244.092
Parvg	Parvg	37.0827	1.04095	0.273757	3.80245	0.00014327	0.00125526	OK	24.2563	49.9092
Pim1	Pim1	213.553	0.453581	0.11932	3.80138	0.000143894	0.00125925	OK	180.257	246.85
Prkg1	Prkg1	130.503	0.577979	0.152054	3.80114	0.000144034	0.00125928	OK	104.706	156.3
A230050P20Rik	A230050P20Rik	127.921	0.818981	0.215543	3.79963	0.000144914	0.00126564	OK	92.5569	163.285
Apold1	Apold1	43.1813	0.909798	0.239703	3.79552	0.000147335	0.00128271	OK	29.9997	56.3629
Rassf5	Rassf5	148.979	0.570817	0.150441	3.79428	0.000148071	0.00128843	OK	119.885	178.072
Iqgap3	Iqgap3	32.8797	1.41537	0.373248	3.79202	0.000149425	0.00129611	OK	17.9314	47.828
Axin2	Axin2	59.8633	0.774004	0.204113	3.79204	0.000149413	0.00129611	OK	44.1794	75.5472
Tmem43	Tmem43	466.184	0.727713	0.191992	3.79033	0.00015045	0.00130227	OK	351.041	581.328
Ucp2	Ucp2	1847.98	0.551539	0.145531	3.78985	0.000150741	0.00130342	OK	1498.98	2196.98
Rgs19	Rgs19	69.2456	1.10349	0.291229	3.78907	0.000151214	0.00130682	OK	43.9832	94.508
St5	St5	663.118	0.424928	0.112163	3.78849	0.000151568	0.00130875	OK	566.161	760.074
Dnmbp	Dnmbp	409.978	0.362758	0.0957605	3.78818	0.000151754	0.00130875	OK	358.705	461.252
Naip5	Naip5	52.6662	0.924334	0.244032	3.78776	0.000152012	0.00131029	OK	36.349	68.9834
Pold1	Pold1	120.075	0.616733	0.162857	3.78695	0.000152508	0.00131319	OK	94.7934	145.356
Sema6b	Sema6b	64.7535	0.755421	0.199516	3.78627	0.000152926	0.00131542	OK	48.1775	81.3295
Ltbp4	Ltbp4	1308.57	0.521711	0.137843	3.78481	0.000153825	0.00132177	OK	1074.51	1542.63
C2cd5	C2cd5	516.103	0.328959	0.0869342	3.784	0.000154329	0.00132472	OK	457.517	574.69
Ccl7	Ccl7	6.68134	3.399	0.898603	3.78254	0.000155237	0.00133183	OK	1.15707	12.2056
Gm4070	Gm4070	1399.7	0.684064	0.180972	3.77994	0.000156865	0.0013437	OK	1073.94	1725.45
Trim30a	Trim30a	232.975	0.474539	0.125629	3.7773	0.000158539	0.00135522	OK	195.001	270.948
Ckap2	Ckap2	34.2982	1.8465	0.488888	3.77694	0.000158765	0.00135645	OK	14.9244	53.672
Myo1g	Myo1g	52.8081	1.14063	0.302037	3.77647	0.000159067	0.00135762	OK	32.9559	72.6604
Smpdl3b	Smpdl3b	42.3929	1.52346	0.403437	3.77621	0.000159235	0.00135792	OK	21.8813	62.9044
Cldn5	Cldn5	129.933	0.53737	0.142312	3.77601	0.000159363	0.00135804	OK	106.011	153.856
Stom	Stom	222.451	0.478932	0.126911	3.77375	0.000160813	0.00136787	OK	185.863	259.039
Krt7	Krt7	1434.43	0.442409	0.117235	3.77369	0.000160848	0.00136787	OK	1216.2	1652.66
Selp	Selp	9.93443	2.37093	0.628302	3.77356	0.000160934	0.00136789	OK	3.2188	16.6501
Sdk2	Sdk2	21.9041	1.54818	0.410284	3.77343	0.000161021	0.00136794	OK	11.1628	32.6454
A730017C20Rik	A730017C20Rik	6.81773	3.08424	0.817577	3.77242	0.00016167	0.00137274	OK	1.43818	12.1973
Arhgdib	Arhgdib	362.314	0.62851	0.166642	3.77162	0.000162193	0.00137647	OK	284.618	440.01
Ddx60	Ddx60	60.6528	0.732833	0.194334	3.77099	0.000162602	0.00137869	OK	45.5711	75.7346
Vstm5	Vstm5	160.92	0.500401	0.132699	3.77096	0.000162621	0.00137869	OK	133.289	188.551
Rcsd1	Rcsd1	277.638	0.446669	0.118498	3.76941	0.000163636	0.00138444	OK	234.999	320.277
Man1c1	Man1c1	169.95	0.650798	0.172661	3.76923	0.00016375	0.0013847	OK	132.255	207.645
Sox8	Sox8	15.1981	1.69307	0.449235	3.76879	0.000164042	0.00138646	OK	7.18001	23.2162
Tsc22d1	Tsc22d1	5506.26	0.57574	0.152818	3.76748	0.000164902	0.00139302	OK	4421.92	6590.61
Ptger1	Ptger1	189.108	0.819858	0.217795	3.76435	0.000166981	0.00140763	OK	136.775	241.44
Apobec3	Apobec3	225.849	0.807786	0.214581	3.76447	0.000166901	0.00140763	OK	164.223	287.476
Ifngr1	Ifngr1	738.663	0.502113	0.133399	3.76401	0.000167212	0.00140763	OK	611.403	865.922
S1pr1	S1pr1	238.623	0.449279	0.119381	3.76341	0.000167615	0.00140763	OK	201.765	275.481
Fam124a	Fam124a	103.27	0.988696	0.262758	3.76276	0.000168049	0.00140855	OK	69.2065	137.333
Ccdc141	Ccdc141	888.572	0.393162	0.104497	3.76242	0.000168278	0.00140855	OK	768.239	1008.9
Leprot	Leprot	911.325	0.372288	0.0989689	3.76167	0.000168785	0.00141136	OK	794.389	1028.26
Tlr2	Tlr2	98.8754	1.1611	0.308952	3.75819	0.000171144	0.00142891	OK	61.1044	136.646
Prr15	Prr15	189.977	0.60532	0.161101	3.75739	0.000171692	0.00143277	OK	150.697	229.257
Ms4a6b	Ms4a6b	54.5954	1.10575	0.294349	3.75659	0.000172246	0.00143666	OK	34.6406	74.5502
Rhbdl2	Rhbdl2	27.8817	1.19572	0.318863	3.74995	0.000176868	0.00147149	OK	16.9463	38.8171
Flot1	Flot1	546.305	0.394763	0.1053	3.74892	0.0001776	0.00147461	OK	472.026	620.584
Lrrc49	Lrrc49	94.7178	0.639944	0.170811	3.74651	0.000179313	0.00148808	OK	74.0483	115.387
St14	St14	1206.07	0.47109	0.125881	3.74236	0.000182299	0.00150981	OK	1010.89	1401.26
Unc5b	Unc5b	271.309	0.445498	0.119046	3.74224	0.000182389	0.00150981	OK	229.749	312.869
Megf6	Megf6	18.7393	1.4514	0.387892	3.74177	0.000182729	0.00151035	OK	10.0351	27.4435
Hsd17b14	Hsd17b14	75.7348	0.677015	0.180931	3.74183	0.000182683	0.00151035	OK	58.2838	93.1858
Cdca7	Cdca7	22.7627	1.27057	0.339717	3.74007	0.000183971	0.00151682	OK	13.3405	32.1848
Ncf4	Ncf4	25.7344	1.46607	0.392323	3.73689	0.000186309	0.00153353	OK	13.6788	37.7901
Haus8	Haus8	59.2969	0.923767	0.247305	3.73533	0.000187469	0.00153902	OK	40.9359	77.658
Rhou	Rhou	100.55	0.882252	0.236261	3.73423	0.000188288	0.00154239	OK	70.7287	130.371
Arrdc4	Arrdc4	402.2	0.728233	0.195011	3.73432	0.000188223	0.00154239	OK	302.792	501.608
Ccng1	Ccng1	5513.5	0.450061	0.120517	3.73442	0.00018815	0.00154239	OK	4660.41	6366.58
Aen	Aen	573.023	0.516066	0.138225	3.73353	0.000188818	0.0015452	OK	471.614	674.432
Fgfbp3	Fgfbp3	85.126	0.908949	0.243502	3.73282	0.000189345	0.00154874	OK	59.163	111.089
Pip4k2a	Pip4k2a	341.607	0.413876	0.110929	3.73098	0.000190736	0.00155703	OK	292.941	390.273
Pqlc3	Pqlc3	91.7218	0.897671	0.240639	3.73036	0.000191205	0.00155971	OK	64.0727	119.371
Mfsd10	Mfsd10	195.681	0.514775	0.13812	3.727	0.000193771	0.0015779	OK	161.136	230.227
Apobec1	Apobec1	150.836	0.646234	0.173427	3.72625	0.000194347	0.00158181	OK	117.607	184.064
Tap1	Tap1	259.311	0.727158	0.195255	3.72415	0.000195977	0.00159272	OK	195.31	323.311
Tra2a	Tra2a	771.22	0.315229	0.0847374	3.72007	0.000199171	0.00161154	OK	687.297	855.142
Plcd4	Plcd4	75.1964	1.05205	0.282941	3.71827	0.000200592	0.00162145	OK	48.9325	101.46
Stk17b	Stk17b	237.934	0.530465	0.142703	3.71727	0.000201386	0.00162627	OK	194.677	281.19
Notch1	Notch1	681.137	0.478963	0.128866	3.71676	0.000201793	0.00162876	OK	569.098	793.175
Itga6	Itga6	1869.41	0.533329	0.143571	3.71474	0.000203413	0.00164023	OK	1527.76	2211.07
C1qtnf7	C1qtnf7	63.8093	0.87454	0.235469	3.71404	0.000203978	0.00164318	OK	45.0404	82.5781
Cfap65	Cfap65	67.9078	0.79995	0.215773	3.70738	0.000209417	0.00168119	OK	49.5489	86.2667
Zfp395	Zfp395	446.877	0.454465	0.122588	3.70726	0.000209512	0.00168119	OK	377.068	516.687
Ncapd2	Ncapd2	192.94	0.4552	0.122993	3.70104	0.000214719	0.00172033	OK	162.751	223.128
Mfap5	Mfap5	20.6144	1.25351	0.338956	3.69815	0.000217178	0.00173679	OK	12.1827	29.0461
Gm8008	Gm8008	20.9874	1.3883	0.375682	3.69542	0.000219523	0.00175131	OK	11.6026	30.3722
Aebp1	Aebp1	1353.74	0.401695	0.108749	3.69378	0.000220949	0.00175927	OK	1166.49	1541
Mmp15	Mmp15	76.0894	0.720426	0.195352	3.68784	0.000226163	0.00179559	OK	57.4766	94.7023
Lmnb1	Lmnb1	157.271	0.574773	0.155854	3.68789	0.000226119	0.00179559	OK	126.351	188.192
Fbxl19	Fbxl19	281.233	0.400855	0.108749	3.68607	0.000227744	0.00180554	OK	242.412	320.054
Pglyrp2	Pglyrp2	10.222	2.22015	0.602419	3.68539	0.000228356	0.00180914	OK	3.61239	16.8316
Arhgap28	Arhgap28	143.801	0.577231	0.15663	3.68532	0.000228417	0.00180914	OK	115.411	172.191
4930503L19Rik	4930503L19Rik	71.7835	0.71669	0.194538	3.68406	0.00022955	0.00181723	OK	54.3113	89.2556
Islr2	Islr2	30.0615	1.74413	0.473543	3.68314	0.000230378	0.00182204	OK	13.8216	46.3013
Fat3	Fat3	12.6284	1.74154	0.472876	3.68286	0.000230628	0.00182314	OK	5.8143	19.4426
BC051142	BC051142	8.42136	2.46689	0.669916	3.68238	0.000231064	0.00182513	OK	2.57988	14.2628
Prc1	Prc1	41.0799	1.42877	0.388004	3.68234	0.0002311	0.00182513	OK	22.2525	59.9073
Raph1	Raph1	570.431	0.329175	0.0893963	3.6822	0.000231229	0.00182527	OK	505.635	635.227
Kcnt2	Kcnt2	51.1479	0.918027	0.249347	3.68173	0.00023166	0.0018278	OK	35.4022	66.8936
Dpep2	Dpep2	13.226	1.76305	0.479077	3.6801	0.000233141	0.00183773	OK	6.0198	20.4321
Sh3bgrl	Sh3bgrl	1712.76	0.516404	0.140378	3.67868	0.000234448	0.00184488	OK	1409.46	2016.07
Adamtsl2	Adamtsl2	321.859	0.671459	0.182549	3.67824	0.00023485	0.00184679	OK	248.283	395.436
Gtse1	Gtse1	31.0469	1.33366	0.362652	3.67752	0.000235509	0.00185109	OK	17.6382	44.4555
Oas1a	Oas1a	56.9724	0.847607	0.23067	3.67454	0.000238277	0.0018675	OK	40.7017	73.2432
Gsta1	Gsta1	91.7867	5.47109	1.48911	3.67408	0.000238712	0.00186911	OK	4.04731	179.526
Sla	Sla	92.3187	1.01648	0.276672	3.67396	0.000238822	0.00186911	OK	61.0779	123.559
Cdkn2a	Cdkn2a	3.58807	5.06579	1.37938	3.67251	0.000240178	0.00187616	OK	0.208047	6.9681
Usp11	Usp11	193.663	0.549553	0.149725	3.67041	0.000242165	0.00188989	OK	157.217	230.108
Defb36	Defb36	4.95653	4.77631	1.30153	3.66976	0.000242777	0.00189199	OK	0.349003	9.56405
Tcaf1	Tcaf1	501.906	0.410199	0.111828	3.66811	0.000244346	0.00190242	OK	431.03	572.782
Slc11a1	Slc11a1	51.781	1.00531	0.274218	3.66608	0.000246298	0.00191514	OK	34.4361	69.1259
Cyp4v3	Cyp4v3	198.665	0.574545	0.156722	3.66602	0.000246359	0.00191514	OK	159.621	237.709
Gulp1	Gulp1	162.722	0.505769	0.137965	3.66593	0.000246445	0.00191514	OK	134.488	190.956
Il27ra	Il27ra	29.3461	1.20087	0.327606	3.6656	0.000246764	0.00191548	OK	17.7921	40.9001
Crlf2	Crlf2	96.0289	0.63537	0.173434	3.66346	0.00024883	0.00192732	OK	75.2184	116.839
Cyp2d22	Cyp2d22	534.733	0.570813	0.155848	3.66264	0.000249633	0.00193264	OK	430.306	639.16
Scml4	Scml4	31.3269	1.04661	0.285944	3.6602	0.000252015	0.00194651	OK	20.4372	42.2166
Tmem136	Tmem136	306.74	0.470366	0.128513	3.66006	0.000252158	0.0019467	OK	257.175	356.306
Sp140	Sp140	56.102	0.856912	0.234238	3.65829	0.0002539	0.00195466	OK	39.9138	72.2902
Trp53inp1	Trp53inp1	1378.33	0.37892	0.103671	3.65501	0.000257171	0.00197432	OK	1198.35	1558.3
Kcnh8	Kcnh8	4.66721	4.69289	1.28458	3.65325	0.000258947	0.00198518	OK	0.347466	8.98696
Rbpms	Rbpms	1169.08	0.323032	0.0884357	3.65273	0.000259467	0.00198738	OK	1038.74	1299.42
Cavin3	Cavin3	143.481	0.501909	0.137476	3.65088	0.000261345	0.00200078	OK	118.772	168.191
Pola1	Pola1	137.278	0.587723	0.160992	3.65064	0.000261587	0.00200169	OK	109.696	164.859
Cxcl17	Cxcl17	5.15908	4.82648	1.32224	3.65022	0.000262019	0.00200408	OK	0.351273	9.96688
Ubtd2	Ubtd2	124.579	0.746672	0.204711	3.64744	0.000264864	0.00202489	OK	93.0418	156.116
Ngf	Ngf	53.247	0.922178	0.253163	3.64262	0.000269879	0.00206037	OK	36.7858	69.7081
Cyth3	Cyth3	563.746	0.385073	0.105717	3.64249	0.000270016	0.00206047	OK	488.954	638.537
Slamf7	Slamf7	82.5012	0.945373	0.259735	3.63976	0.000272889	0.00207854	OK	56.3979	108.605
Zmat3	Zmat3	697.479	0.602533	0.165615	3.63816	0.000274596	0.00208769	OK	553.91	841.047
Elmo1	Elmo1	80.5631	0.663909	0.182555	3.63676	0.000276086	0.00209805	OK	62.3464	98.7798
Plac9a	Plac9a	97.9943	0.669111	0.184018	3.63612	0.000276774	0.00209941	OK	75.6686	120.32
Ets1	Ets1	938.002	0.334111	0.0921205	3.62689	0.00028685	0.00216291	OK	829.87	1046.13
Stox2	Stox2	284.846	0.415986	0.114737	3.62555	0.000288346	0.00217121	OK	244.062	325.631
Acer2	Acer2	502.796	0.421514	0.116281	3.62495	0.000289018	0.00217528	OK	429.863	575.729
Gpr34	Gpr34	27.3891	1.27914	0.352926	3.62438	0.000289652	0.00217807	OK	15.9845	38.7936
Serpina6	Serpina6	4.86249	4.74734	1.31021	3.62334	0.000290825	0.0021839	OK	0.349078	9.3759
Trip13	Trip13	11.4335	1.85867	0.513006	3.62309	0.000291099	0.00218497	OK	4.94237	17.9246
Abca9	Abca9	320.377	0.526308	0.145328	3.62153	0.000292871	0.00219562	OK	262.578	378.175
Itgb7	Itgb7	67.4237	0.86993	0.240271	3.62062	0.000293896	0.00220095	OK	47.6901	87.1573
Nrbp2	Nrbp2	1220.33	0.409001	0.112972	3.62038	0.000294174	0.00220203	OK	1048.5	1392.16
Zfp521	Zfp521	64.0996	0.730896	0.201926	3.61963	0.000295026	0.00220741	OK	48.2012	79.9981
Tlr9	Tlr9	33.5724	1.23288	0.340666	3.61905	0.000295691	0.00221075	OK	20.041	47.1037
Mmp19	Mmp19	29.3438	1.18	0.326381	3.61541	0.00029987	0.00223453	OK	17.9705	40.7171
Fli1	Fli1	214.475	0.45094	0.124769	3.61421	0.00030127	0.002239	OK	181.227	247.724
Irf1	Irf1	424.98	0.548316	0.151769	3.61283	0.000302871	0.00224765	OK	345.178	504.781
Mcub	Mcub	30.4924	1.29151	0.357657	3.61101	0.000305001	0.00225849	OK	17.6879	43.297
Trim12a	Trim12a	167.449	0.53585	0.148591	3.6062	0.000310717	0.00229566	OK	136.704	198.193
Jazf1	Jazf1	26.2902	1.22966	0.341093	3.60507	0.000312068	0.00230461	OK	15.7185	36.8618
Melk	Melk	13.8982	2.17715	0.604249	3.60307	0.000314477	0.00232096	OK	5.0332	22.7632
Cdk17	Cdk17	260.189	0.40937	0.113672	3.60134	0.00031658	0.00233479	OK	223.52	296.858
Krt15	Krt15	42.0343	1.20901	0.335794	3.60045	0.000317669	0.00234178	OK	25.3846	58.6839
Nab2	Nab2	322.273	0.448604	0.124705	3.59732	0.000321514	0.00236801	OK	272.568	371.979
Zfp52	Zfp52	148.331	0.641744	0.178482	3.59556	0.000323699	0.00238198	OK	115.874	180.787
Ddn	Ddn	241.109	0.473657	0.131818	3.59327	0.000326555	0.00239871	OK	201.881	280.337
Oas2	Oas2	54.0571	1.04775	0.291599	3.59312	0.000326737	0.00239898	OK	35.2473	72.8669
Vwa7	Vwa7	21.4625	1.30419	0.363019	3.59263	0.000327362	0.0024025	OK	12.3723	30.5527
Foxm1	Foxm1	42.7193	1.30695	0.3646	3.58463	0.000337561	0.00246857	OK	24.5924	60.8461
Map1b	Map1b	229.879	0.647103	0.180546	3.58414	0.00033819	0.00247207	OK	179.171	280.586
Apobr	Apobr	56.1546	0.879021	0.245454	3.5812	0.000342023	0.00249566	OK	39.5577	72.7515
Pla2g15	Pla2g15	215.617	0.466836	0.130393	3.58022	0.00034331	0.00250174	OK	181.033	250.201
Sprr2f	Sprr2f	4.22357	4.52671	1.26443	3.58003	0.000343559	0.00250245	OK	0.35123	8.09591
Lipg	Lipg	29.0452	1.62056	0.452862	3.57849	0.000345582	0.00251607	OK	14.2555	43.8349
Ssc5d	Ssc5d	39.3181	0.991122	0.276984	3.57827	0.000345879	0.00251653	OK	26.3197	52.3165
Nfatc2	Nfatc2	150.905	0.681229	0.190451	3.57692	0.000347664	0.00252343	OK	115.924	185.885
Insyn1	Insyn1	22.8318	1.29457	0.361975	3.57641	0.000348349	0.0025273	OK	13.2242	32.4395
Maoa	Maoa	328.318	0.442855	0.123926	3.57356	0.000352166	0.00255121	OK	278.319	378.317
F3	F3	448.362	0.421364	0.118028	3.57002	0.000356957	0.00257728	OK	383.348	513.376
Ano8	Ano8	229.379	0.38552	0.108024	3.56882	0.000358593	0.00258788	OK	198.913	259.846
St8sia2	St8sia2	11.6986	2.2554	0.632019	3.56857	0.000358932	0.00258814	OK	4.05168	19.3455
Trim14	Trim14	74.6363	0.816906	0.228934	3.5683	0.000359301	0.00258854	OK	54.0525	95.2202
Ncald	Ncald	453.698	0.415208	0.116441	3.56583	0.000362707	0.00260966	OK	388.857	518.538
Clec5a	Clec5a	21.5678	1.34346	0.37686	3.56488	0.000364025	0.00261614	OK	12.1935	30.9422
Plekho1	Plekho1	157.875	0.630698	0.176922	3.56484	0.000364084	0.00261614	OK	123.905	191.844
Wnt9b	Wnt9b	76.4257	1.03652	0.290831	3.56398	0.000365271	0.00262124	OK	50.0944	102.757
B2m	B2m	4990.9	0.480092	0.134721	3.5636	0.000365808	0.00262396	OK	4168.06	5813.75
Pmaip1	Pmaip1	327.594	0.828384	0.232539	3.56235	0.000367556	0.00263421	OK	236.044	419.143
Rftn1	Rftn1	125.419	0.604002	0.169562	3.56212	0.000367871	0.00263532	OK	99.5417	151.296
Hdac9	Hdac9	31.8241	0.982794	0.276021	3.56058	0.000370038	0.00264659	OK	21.3851	42.2632
Gpr183	Gpr183	22.0311	1.23152	0.346147	3.55779	0.000373993	0.00267221	OK	13.1602	30.9019
Tmem150c	Tmem150c	274.13	0.509743	0.143313	3.55686	0.000375309	0.00267813	OK	226.199	322.061
Efnb2	Efnb2	434.921	0.346621	0.0974593	3.55657	0.000375731	0.00267999	OK	382.924	486.918
Fam3c	Fam3c	480.819	0.418857	0.117931	3.55171	0.000382738	0.00272173	OK	411.507	550.131
Ubd	Ubd	44.6422	1.93879	0.546062	3.55049	0.00038452	0.00273322	OK	18.4707	70.8137
Mum1	Mum1	376.462	0.317377	0.0894158	3.54945	0.000386031	0.0027416	OK	335.22	417.705
Wfdc2	Wfdc2	1542.76	0.788161	0.22206	3.54931	0.000386238	0.00274189	OK	1131.52	1953.99
Phlda1	Phlda1	144.872	0.554154	0.156156	3.54872	0.000387107	0.00274688	OK	117.386	172.359
Rdh12	Rdh12	15.3895	1.52947	0.431078	3.54801	0.000388148	0.00275072	OK	7.91884	22.8601
Smtnl2	Smtnl2	494.872	0.442461	0.1247	3.54821	0.000387866	0.00275072	OK	419.575	570.169
Slc7a12	Slc7a12	910.591	2.58945	0.729912	3.54761	0.000388738	0.00275253	OK	259.477	1561.71
Cacnb3	Cacnb3	241.076	0.622662	0.175578	3.54635	0.0003906	0.00276216	OK	189.845	292.307
Havcr2	Havcr2	33.2769	0.960107	0.27082	3.54518	0.000392342	0.0027721	OK	22.5955	43.9584
Zfp385a	Zfp385a	151.53	0.774092	0.219023	3.5343	0.000408859	0.00288017	OK	111.826	191.234
Steap1	Steap1	85.2564	0.798831	0.22615	3.5323	0.000411955	0.00289501	OK	62.238	108.275
Pgm5	Pgm5	253.311	0.550184	0.155768	3.53206	0.000412333	0.00289598	OK	205.587	301.036
Ctxn1	Ctxn1	61.3598	1.14938	0.325425	3.53192	0.000412549	0.00289627	OK	38.1332	84.5863
Prkab2	Prkab2	219.552	0.429154	0.121541	3.53095	0.000414067	0.00290569	OK	187.136	251.968
2310043M15Rik	2310043M15Rik	5.34915	4.11497	1.16632	3.52817	0.000418443	0.0029252	OK	0.583738	10.1146
Egr3	Egr3	11.2568	1.76879	0.501294	3.52845	0.000417996	0.0029252	OK	5.10778	17.4057
Xdh	Xdh	693.313	0.54259	0.153778	3.5284	0.000418085	0.0029252	OK	564.452	822.173
Tert	Tert	52.6092	0.982985	0.27873	3.52666	0.000420845	0.00293825	OK	35.3491	69.8694
6430706D22Rik	6430706D22Rik	591.964	0.464616	0.131986	3.52018	0.000431247	0.00299693	OK	497.459	686.469
Fam129b	Fam129b	662.944	0.358553	0.101886	3.51917	0.0004329	0.00300715	OK	580.985	744.903
Rsl1	Rsl1	74.3588	0.689141	0.195901	3.5178	0.000435141	0.00301824	OK	56.9292	91.7883
Tceal9	Tceal9	807.753	0.393367	0.111824	3.51775	0.000435228	0.00301824	OK	698.309	917.198
Bmpr1b	Bmpr1b	221.424	0.45285	0.128799	3.51594	0.000438195	0.00303626	OK	186.955	255.893
Nupr1	Nupr1	319.496	0.51053	0.145252	3.51479	0.000440095	0.00304814	OK	263.548	375.444
Tmem63a	Tmem63a	353.331	0.45623	0.130044	3.50826	0.000451041	0.0031135	OK	297.925	408.738
Dhrs7	Dhrs7	243.511	0.473247	0.134956	3.50669	0.000453721	0.00312808	OK	203.926	283.096
Cd200r1	Cd200r1	9.87322	2.27761	0.649555	3.50641	0.000454197	0.00313005	OK	3.37619	16.3702
Ednra	Ednra	87.8453	0.632831	0.180594	3.50417	0.00045803	0.0031512	OK	68.882	106.809
St3gal1	St3gal1	350.047	0.467879	0.133525	3.50406	0.000458229	0.00315126	OK	293.778	406.317
Hebp2	Hebp2	62.7938	0.900366	0.257206	3.50057	0.000464264	0.00318479	OK	43.8116	81.776
Cpt1c	Cpt1c	49.8005	1.22235	0.349343	3.49899	0.000467028	0.00319976	OK	29.8809	69.72
Nfe2l2	Nfe2l2	2245.14	0.481979	0.137924	3.49454	0.000474883	0.00324818	OK	1873.56	2616.72
Kcnn4	Kcnn4	21.3725	1.35494	0.38777	3.49418	0.000475515	0.00324878	OK	12.0142	30.7307
Gpsm3	Gpsm3	106.865	0.71547	0.204815	3.49325	0.000477175	0.00325711	OK	80.8966	132.834
Hoxd4	Hoxd4	479.319	0.429577	0.123126	3.48893	0.000484961	0.0033007	OK	408.481	550.157
Hk3	Hk3	16.3851	1.5926	0.456653	3.48755	0.000487467	0.00331502	OK	8.16007	24.6102
Psmb8	Psmb8	223.523	0.633071	0.181533	3.48735	0.000487826	0.00331609	OK	175.253	271.794
Praf2	Praf2	171.36	0.438795	0.125879	3.48586	0.000490563	0.00333332	OK	145.499	197.22
Lxn	Lxn	93.411	0.867121	0.248787	3.4854	0.000491399	0.00333626	OK	66.1547	120.667
Hnrnpa3	Hnrnpa3	4343.55	0.334907	0.0960873	3.48545	0.000491319	0.00333626	OK	3841.64	4845.45
Neil3	Neil3	10.9658	1.79102	0.514089	3.48387	0.000494227	0.00334719	OK	4.91677	17.0149
Hck	Hck	45.3197	1.00604	0.288768	3.48391	0.00049415	0.00334719	OK	30.1289	60.5106
Col5a3	Col5a3	124.267	0.549457	0.157847	3.48094	0.000499653	0.00337591	OK	100.885	147.649
Sema6d	Sema6d	330.721	0.392792	0.112836	3.4811	0.00049935	0.00337591	OK	285.976	375.467
Ntng2	Ntng2	91.6615	0.591422	0.16999	3.47915	0.000503015	0.00339556	OK	73.1323	110.191
Mab21l3	Mab21l3	57.5677	0.928343	0.266912	3.47808	0.000505012	0.00340625	OK	39.6596	75.4758
Irf8	Irf8	337.829	0.470689	0.135403	3.47622	0.000508541	0.00342725	OK	283.203	392.455
Adora2a	Adora2a	72.3471	0.684855	0.197034	3.47583	0.000509282	0.00343085	OK	55.4907	89.2036
Igsf9	Igsf9	148.177	0.447693	0.12891	3.47291	0.000514845	0.00346266	OK	125.369	170.985
Ifi203	Ifi203	463.803	0.414508	0.119382	3.47212	0.000516368	0.00346867	OK	397.629	529.978
Acsbg1	Acsbg1	32.1016	1.29429	0.373193	3.46816	0.000524039	0.00350734	OK	18.5958	45.6075
Gm20605	Gm20605	499.514	0.432355	0.124691	3.46741	0.000525504	0.00351429	OK	425.221	573.807
Evi2b	Evi2b	85.62	0.931341	0.268621	3.46712	0.000526076	0.00351527	OK	58.9051	112.335
Shisa3	Shisa3	227.526	0.575184	0.166002	3.46491	0.0005304	0.00353459	OK	182.762	272.291
Ifi47	Ifi47	134.247	0.660893	0.190798	3.46383	0.000532535	0.0035455	OK	104.025	164.47
Tjp1	Tjp1	1886.59	0.308904	0.0891862	3.46358	0.000533032	0.00354738	OK	1685.38	2087.79
Apbb1	Apbb1	228.74	0.438465	0.126601	3.46337	0.000533456	0.00354878	OK	194.246	263.234
Rasa4	Rasa4	124.714	0.653899	0.189189	3.45632	0.000547608	0.00362392	OK	96.9249	152.503
Gstm7	Gstm7	182.059	0.631898	0.182897	3.45494	0.000550414	0.0036352	OK	142.814	221.304
Cdc42ep1	Cdc42ep1	439.577	0.313958	0.0908707	3.45499	0.000550306	0.0036352	OK	391.935	487.219
St6galnac6	St6galnac6	115.062	0.580781	0.168218	3.45255	0.000555307	0.0036609	OK	92.2095	137.914
S100a10	S100a10	1143.18	0.629026	0.18223	3.45183	0.000556796	0.00366561	OK	897.838	1388.53
Fga	Fga	542.958	0.639632	0.185319	3.45152	0.000557448	0.00366844	OK	424.529	661.388
Ccl6	Ccl6	107.834	0.762891	0.221294	3.44741	0.000565984	0.00371424	OK	79.9691	135.699
Eno2	Eno2	32.5982	1.09267	0.316993	3.44699	0.000566869	0.00371857	OK	20.8117	44.3848
Rpl12	Rpl12	2594.88	0.365984	0.106185	3.44666	0.000567567	0.00372167	OK	2267.5	2922.26
Inhbb	Inhbb	86.2195	1.02144	0.296513	3.44484	0.000571397	0.00374231	OK	56.9116	115.527
Rad9b	Rad9b	47.1323	0.787032	0.228529	3.4439	0.000573377	0.00375231	OK	34.5859	59.6787
Aspm	Aspm	30.5475	1.0299	0.299062	3.44377	0.000573655	0.00375248	OK	20.0846	41.0104
Dcaf4	Dcaf4	122.648	0.590792	0.171565	3.44355	0.00057413	0.00375248	OK	97.8803	147.415
Sh3kbp1	Sh3kbp1	196.044	0.498807	0.144856	3.44346	0.000574312	0.00375248	OK	162.487	229.601
Them6	Them6	218.814	0.654979	0.190376	3.44044	0.00058076	0.00378411	OK	169.979	267.648
Shroom3	Shroom3	932.761	0.327144	0.0950937	3.44022	0.000581237	0.00378573	OK	827.456	1038.07
Npas2	Npas2	91.3001	1.33437	0.387887	3.4401	0.000581499	0.00378594	OK	51.8507	130.75
D330045A20Rik	D330045A20Rik	45.4215	1.06343	0.309157	3.43978	0.000582185	0.00378891	OK	29.4	61.443
Pik3cg	Pik3cg	60.2298	0.832037	0.242034	3.43769	0.00058671	0.00381234	OK	43.3277	77.1319
Cercam	Cercam	30.4073	1.30817	0.38061	3.43704	0.000588115	0.00381997	OK	17.4942	43.3205
Phf11b	Phf11b	46.4709	1.02611	0.298573	3.43671	0.000588821	0.00382155	OK	30.608	62.3338
Rinl	Rinl	70.5619	0.724774	0.210888	3.43677	0.000588689	0.00382155	OK	53.2012	87.9226
Arid5a	Arid5a	53.9259	0.856523	0.249313	3.43554	0.000591377	0.00383512	OK	38.3722	69.4795
Plppr2	Plppr2	131.448	0.565444	0.164946	3.42805	0.000607939	0.00393633	OK	106.013	156.883
Als2cl	Als2cl	762.016	0.320786	0.0936124	3.42674	0.000610864	0.00395108	OK	677.645	846.386
Myo1b	Myo1b	412.554	0.322929	0.0942598	3.42595	0.00061265	0.00395907	OK	366.573	458.535
Zwilch	Zwilch	40.5058	0.985473	0.287741	3.42486	0.000615109	0.00397029	OK	27.1855	53.8262
Lrp1	Lrp1	1776.43	0.522982	0.152721	3.42442	0.000616109	0.00397364	OK	1457.93	2094.93
Tlr4	Tlr4	190.506	0.610285	0.178337	3.42208	0.000621435	0.00399652	OK	150.802	230.209
Nek6	Nek6	328.548	0.400017	0.1169	3.42187	0.00062193	0.00399712	OK	283.289	373.807
Obsl1	Obsl1	68.8502	1.0305	0.301215	3.42114	0.000623593	0.00400469	OK	45.2555	92.4449
Zfp354c	Zfp354c	141.648	0.514273	0.15048	3.41754	0.000631892	0.0040501	OK	116.666	166.631
Cbr1	Cbr1	1194.67	1.8915	0.55366	3.41636	0.000634643	0.00406299	OK	507.268	1882.07
Dact3	Dact3	66.7378	1.06625	0.312424	3.41282	0.00064294	0.00410655	OK	43.1404	90.3352
Zmynd15	Zmynd15	149.998	0.785265	0.230092	3.41283	0.000642928	0.00410655	OK	110.155	189.841
Cdc42ep4	Cdc42ep4	361.092	0.342866	0.100489	3.41197	0.000644941	0.00411615	OK	318.384	403.799
Ramp2	Ramp2	176.039	0.556702	0.163179	3.4116	0.000645821	0.00412017	OK	142.49	209.588
Rnft2	Rnft2	46.4839	0.800677	0.23471	3.41134	0.000646442	0.00412093	OK	33.9061	59.0616
Lrrc8e	Lrrc8e	28.182	1.09099	0.319909	3.41033	0.000648848	0.00413245	OK	18.0065	38.3575
Vangl2	Vangl2	95.8344	0.671519	0.196953	3.40955	0.000650711	0.00414175	OK	73.9249	117.744
Il21r	Il21r	26.2641	1.44406	0.423634	3.40874	0.000652639	0.00414922	OK	14.1173	38.4109
Tep1	Tep1	637.041	0.32622	0.095737	3.40746	0.000655716	0.00416438	OK	565.323	708.758
Col8a2	Col8a2	9.83879	2.05298	0.602788	3.4058	0.000659701	0.00418668	OK	3.82118	15.8564
S100a14	S100a14	18.2649	1.27914	0.375582	3.40576	0.000659799	0.00418668	OK	10.6596	25.8703
Map3k20	Map3k20	385.822	0.446199	0.131108	3.40329	0.000665806	0.00421343	OK	326.629	445.014
Clasrp	Clasrp	306.8	0.403706	0.118623	3.40327	0.000665853	0.00421343	OK	264.153	349.448
Arhgap9	Arhgap9	57.6403	0.861526	0.253208	3.40244	0.000667874	0.0042233	OK	40.9238	74.3568
Sprr1a	Sprr1a	164.857	0.833886	0.245406	3.39799	0.000678841	0.00428772	OK	118.496	211.217
Sult2b1	Sult2b1	20.3329	1.20594	0.355041	3.39663	0.000682223	0.00430578	OK	12.2973	28.3684
E2f8	E2f8	16.0596	1.44729	0.426387	3.3943	0.000688042	0.00433918	OK	8.61812	23.5012
Maff	Maff	62.7844	0.834851	0.246046	3.39307	0.000691138	0.00435538	OK	45.109	80.4597
Sprr2g	Sprr2g	5.66258	3.6138	1.06626	3.38922	0.000700913	0.00440857	OK	0.855227	10.4699
Atg16l2	Atg16l2	109.979	0.588895	0.173796	3.38843	0.000702938	0.00441695	OK	87.8392	132.118
Clic6	Clic6	26.7847	2.24478	0.66258	3.38794	0.000704197	0.00442247	OK	9.33322	44.2362
Cxcl1	Cxcl1	42.2461	1.73681	0.512691	3.38763	0.000705003	0.00442585	OK	19.4998	64.9923
Isg15	Isg15	56.7647	0.843525	0.249132	3.38585	0.000709581	0.00444951	OK	40.627	72.9023
Zfp692	Zfp692	214.298	0.370416	0.109443	3.38455	0.00071295	0.00446724	OK	186.937	241.658
Arhgef6	Arhgef6	278.866	0.54678	0.161562	3.38433	0.000713518	0.0044691	OK	226.644	331.087
Zfp41	Zfp41	75.0835	0.719993	0.212818	3.38313	0.000716637	0.00448523	OK	56.7273	93.4397
Wfdc17	Wfdc17	37.0698	1.19831	0.355023	3.3753	0.000737347	0.00459531	OK	22.5027	51.637
Pira2	Pira2	10.7727	1.84269	0.546052	3.37458	0.000739286	0.00460428	OK	4.69729	16.8482
Atp8a1	Atp8a1	519.688	0.41208	0.122146	3.37367	0.000741724	0.00461424	OK	445.969	593.408
Tead2	Tead2	49.6323	0.804205	0.238464	3.37244	0.000745059	0.00463149	OK	36.1464	63.1182
Mmp23	Mmp23	85.0019	0.714382	0.211854	3.37205	0.000746112	0.00463629	OK	64.3764	105.627
Rerg	Rerg	132.108	0.594673	0.17661	3.36715	0.000759483	0.00470697	OK	105.26	158.957
Lrrk1	Lrrk1	485.889	0.361531	0.107401	3.36617	0.000762202	0.00472205	OK	425.325	546.453
Mcm5	Mcm5	101.713	0.645258	0.191768	3.36479	0.000766024	0.00474038	OK	79.3385	124.087
A930001C03Rik	A930001C03Rik	35.7086	1.14129	0.339209	3.36457	0.000766618	0.00474228	OK	22.2776	49.1396
Cenpf	Cenpf	52.3154	1.30929	0.389195	3.3641	0.000767931	0.00474298	OK	30.0819	74.5489
Calhm5	Calhm5	27.9769	1.21173	0.360191	3.36414	0.000767837	0.00474298	OK	16.8731	39.0807
Csf3r	Csf3r	28.7877	1.15334	0.342845	3.36402	0.000768168	0.00474298	OK	17.8568	39.7185
Wnt5a	Wnt5a	346.411	0.43875	0.130454	3.36325	0.000770302	0.00475437	OK	294.138	398.683
Prr11	Prr11	16.4725	1.39193	0.414159	3.36087	0.000776977	0.00479199	OK	9.09002	23.8549
Plcd1	Plcd1	122.215	0.558922	0.166342	3.36008	0.000779211	0.00480038	OK	98.8325	145.597
Ikbke	Ikbke	110.604	0.712313	0.212092	3.35851	0.000783641	0.00482227	OK	83.8409	137.367
Pi15	Pi15	70.1458	0.760378	0.226559	3.35619	0.000790229	0.00485738	OK	52.0769	88.2148
Gbgt1	Gbgt1	10.738	1.65521	0.493198	3.35607	0.000790582	0.00485774	OK	5.17532	16.3006
Chtf18	Chtf18	11.0464	1.69929	0.506591	3.35436	0.000795483	0.00488239	OK	5.20149	16.8914
Elmsan1	Elmsan1	431.264	0.342665	0.102171	3.35385	0.000796943	0.00488772	OK	380.287	482.241
Was	Was	34.5378	0.91914	0.274075	3.3536	0.000797667	0.00489034	OK	23.8934	45.1822
Rab3d	Rab3d	327.307	0.450449	0.134361	3.35253	0.000800759	0.00490565	OK	276.621	377.993
Rassf6	Rassf6	417.223	0.455906	0.135999	3.35228	0.000801483	0.00490827	OK	351.843	482.603
C130071C03Rik	C130071C03Rik	14.9775	1.38819	0.414206	3.35144	0.000803934	0.0049178	OK	8.28062	21.6745
Sirpb1a	Sirpb1a	17.4962	1.23968	0.37002	3.3503	0.000807231	0.00493066	OK	10.4099	24.5824
Grhl2	Grhl2	205.282	0.501583	0.149721	3.35012	0.000807753	0.00493201	OK	169.952	240.612
Gm13212	Gm13212	21.376	1.21634	0.363207	3.3489	0.000811331	0.00494654	OK	12.8633	29.8888
Ifi207	Ifi207	99.3892	0.945071	0.282237	3.3485	0.000812504	0.00495003	OK	67.9518	130.827
Lrrc25	Lrrc25	23.1697	1.30319	0.38933	3.34726	0.000816139	0.00496668	OK	13.363	32.9765
Rgs4	Rgs4	62.6736	0.933198	0.278789	3.34733	0.000815946	0.00496668	OK	43.082	82.2653
Ifi211	Ifi211	73.7182	1.00261	0.299612	3.34636	0.000818801	0.00497737	OK	49.0862	98.3501
Ak7	Ak7	89.4644	0.641234	0.191666	3.34558	0.000821096	0.00498948	OK	69.9033	109.026
Gcsam	Gcsam	14.2054	1.565	0.467901	3.34472	0.000823647	0.0050013	OK	7.17667	21.2341
Tap2	Tap2	512.057	0.43956	0.131478	3.34321	0.000828141	0.00502119	OK	434.649	589.466
Hoxb4	Hoxb4	441.449	0.316306	0.0946197	3.34292	0.000829009	0.00502339	OK	393.249	489.649
Dmrt2	Dmrt2	128.961	0.771551	0.231001	3.34003	0.000837682	0.00506973	OK	95.2759	162.646
Pdzd4	Pdzd4	38.454	0.995211	0.298044	3.33914	0.000840392	0.0050824	OK	25.6928	51.2152
Ankrd13d	Ankrd13d	32.5905	1.0748	0.321903	3.33889	0.000841146	0.00508509	OK	20.9826	44.1983
Hgf	Hgf	90.1461	1.01157	0.303001	3.33849	0.000842338	0.00508857	OK	59.7767	120.516
5430427O19Rik	5430427O19Rik	12.6593	1.50819	0.452402	3.33374	0.000856881	0.00517453	OK	6.58564	18.733
Bcor	Bcor	484.823	0.304908	0.0914816	3.333	0.000859147	0.00518632	OK	433.78	535.866
Pir	Pir	36.8785	1.07678	0.323138	3.33225	0.000861455	0.00519506	OK	23.7212	50.0357
Gcnt4	Gcnt4	125.788	0.736581	0.221085	3.33166	0.000863285	0.00520178	OK	94.3566	157.219
Zbtb8b	Zbtb8b	24.5092	1.1218	0.336747	3.33129	0.000864456	0.00520693	OK	15.4331	33.5853
Meis1	Meis1	141.873	0.602043	0.180773	3.33038	0.000867281	0.00521646	OK	112.693	171.052
Aif1	Aif1	57.2914	1.12691	0.338384	3.33025	0.000867673	0.00521679	OK	35.9882	78.5946
Msr1	Msr1	22.1617	1.77334	0.53256	3.32984	0.000868961	0.00522263	OK	10.0315	34.292
Nfkbid	Nfkbid	27.2887	1.30266	0.39133	3.3288	0.000872199	0.00524018	OK	15.7427	38.8347
Cnr1	Cnr1	8.73524	2.19999	0.662495	3.32076	0.00089773	0.00536427	OK	3.12266	14.3478
Syngap1	Syngap1	148.534	0.458551	0.138105	3.32031	0.000899176	0.00537097	OK	125.125	171.942
Mapk7	Mapk7	178.098	0.522108	0.157333	3.31848	0.000905084	0.00539832	OK	146.219	209.978
Homer3	Homer3	176.107	0.600958	0.181175	3.31701	0.00090987	0.0054211	OK	139.95	212.265
Tnip2	Tnip2	203.811	0.516766	0.155791	3.31705	0.000909748	0.0054211	OK	167.694	239.928
Defb42	Defb42	39.4544	0.949861	0.286402	3.31653	0.000911414	0.00542834	OK	26.9158	51.9929
Gm10052	Gm10052	694.47	0.500611	0.150992	3.31548	0.000914865	0.00544497	OK	575.175	813.765
Slc31a2	Slc31a2	323.571	0.452072	0.136446	3.31321	0.000922331	0.00548149	OK	273.286	373.856
Anxa4	Anxa4	1619.73	0.322616	0.0973706	3.31328	0.000922094	0.00548149	OK	1439.38	1800.09
Fcho1	Fcho1	36.7274	1.09002	0.329441	3.30869	0.000937346	0.00555273	OK	23.4773	49.9776
Pik3ap1	Pik3ap1	43.1744	0.957502	0.289482	3.30764	0.000940864	0.00556761	OK	29.3509	56.9979
Masp1	Masp1	58.8928	1.1525	0.348535	3.30669	0.000944062	0.00558269	OK	36.5455	81.24
Cacnb1	Cacnb1	83.2464	0.599044	0.181162	3.30668	0.000944097	0.00558269	OK	66.2075	100.285
Klc3	Klc3	55.1522	0.848128	0.256515	3.30634	0.000945222	0.00558734	OK	39.3922	70.9123
Plce1	Plce1	212.15	0.457064	0.138271	3.30557	0.000947848	0.00559885	OK	178.822	245.477
Nfam1	Nfam1	60.0563	1.05151	0.318285	3.30366	0.000954326	0.00563188	OK	39.0904	81.0223
H2-DMb2	H2-DMb2	33.1091	1.16751	0.353584	3.30193	0.000960207	0.00565566	OK	20.3985	45.8198
Wnt4	Wnt4	91.1054	0.663263	0.20087	3.30196	0.000960114	0.00565566	OK	70.5243	111.687
Lyplal1	Lyplal1	861.979	0.382885	0.116128	3.2971	0.000976896	0.00573757	OK	748.263	975.695
Cenpi	Cenpi	9.01132	2.07895	0.630918	3.29512	0.000983789	0.00577154	OK	3.44931	14.5733
Evl	Evl	168.192	0.765726	0.232386	3.29506	0.000983991	0.00577154	OK	124.576	211.808
Mical1	Mical1	94.5399	0.735819	0.223318	3.29494	0.00098443	0.00577154	OK	70.9402	118.14
Tcf7l1	Tcf7l1	186.99	0.451044	0.136919	3.29423	0.000986915	0.00578174	OK	157.995	215.984
Pdgfb	Pdgfb	447.197	0.337945	0.10259	3.29414	0.00098722	0.00578174	OK	395.059	499.336
Ccl8	Ccl8	13.6919	1.8233	0.553701	3.29294	0.000991451	0.0058024	OK	6.03312	21.3506
Cd48	Cd48	50.4491	1.09378	0.332286	3.29167	0.000995948	0.00582458	OK	32.1914	68.7067
Ngfr	Ngfr	47.783	0.762686	0.231869	3.2893	0.00100437	0.00586759	OK	35.4389	60.1272
Sntg1	Sntg1	5.43954	3.08351	0.938064	3.2871	0.00101223	0.00589891	OK	1.14797	9.7311
Hs3st1	Hs3st1	41.8966	0.908945	0.276675	3.28524	0.00101894	0.005934	OK	29.1184	54.6748
Uxs1	Uxs1	506.86	0.349819	0.106482	3.28523	0.00101897	0.005934	OK	445.709	568.012
Anxa9	Anxa9	71.3954	0.722778	0.220018	3.28508	0.00101954	0.00593518	OK	53.876	88.9147
Fst	Fst	174.373	0.858203	0.261399	3.28312	0.00102666	0.00597032	OK	123.986	224.759
Nlrp1b	Nlrp1b	33.9169	1.01401	0.308874	3.28293	0.00102735	0.00597222	OK	22.4651	45.3687
Gli1	Gli1	18.7681	1.15641	0.352322	3.28225	0.00102983	0.00597842	OK	11.6247	25.9116
Lrfn4	Lrfn4	78.3638	0.787023	0.239972	3.27964	0.0010394	0.00602741	OK	57.504	99.2237
Itih3	Itih3	27.9825	1.21279	0.369904	3.27866	0.00104301	0.00604625	OK	16.8679	39.0972
Meltf	Meltf	6.6005	2.49033	0.761327	3.27104	0.00107153	0.00619198	OK	1.99439	11.2066
Ugt2b34	Ugt2b34	734.065	0.775316	0.237131	3.26956	0.00107713	0.00621999	OK	541.433	926.698
Lypd3	Lypd3	5.49712	2.7696	0.847556	3.26775	0.00108405	0.00625778	OK	1.40606	9.58818
Kcnd1	Kcnd1	20.4984	1.17825	0.36061	3.26737	0.0010855	0.00626394	OK	12.5641	28.4327
Btla	Btla	36.9168	0.876292	0.268241	3.26681	0.00108767	0.00627423	OK	26.0376	47.7959
Dkk2	Dkk2	799.985	0.458289	0.140296	3.26658	0.00108853	0.00627705	OK	673.98	925.989
Tshz3	Tshz3	54.034	0.659765	0.202097	3.2646	0.00109619	0.00631852	OK	41.8897	66.1784
Zfp995	Zfp995	60.5264	0.680611	0.20851	3.26416	0.00109789	0.00632435	OK	46.5084	74.5444
Ptchd1	Ptchd1	40.3526	0.80618	0.247039	3.26337	0.00110097	0.00633546	OK	29.3626	51.3427
Tmco6	Tmco6	147.068	0.482548	0.147952	3.26153	0.00110813	0.00636815	OK	122.699	171.436
Grip1	Grip1	106.122	0.524934	0.161155	3.25732	0.00112468	0.00645617	OK	87.0253	125.218
Hoxc8	Hoxc8	119.391	0.654756	0.201124	3.25548	0.00113201	0.0064892	OK	92.7541	146.027
Gfra2	Gfra2	8.9675	1.93344	0.594232	3.25368	0.00113919	0.00652354	OK	3.72122	14.2138
H2-DMb1	H2-DMb1	254.138	0.987613	0.303571	3.25332	0.00114066	0.00652747	OK	170.397	337.88
Nrip2	Nrip2	75.1969	0.709119	0.218011	3.25267	0.00114325	0.00653318	OK	57.0797	93.3142
Znrf1	Znrf1	530.698	0.321622	0.0989078	3.25173	0.00114704	0.00654807	OK	471.787	589.609
Dio3	Dio3	7.32257	2.02976	0.624324	3.25114	0.00114945	0.00655953	OK	2.88099	11.7642
Rarb	Rarb	234.967	0.486659	0.149696	3.25099	0.00115002	0.00656053	OK	195.709	274.226
Tgfb1	Tgfb1	348.884	0.441538	0.135861	3.24992	0.00115437	0.00658304	OK	295.909	401.859
Milr1	Milr1	20.4275	1.17845	0.362741	3.24875	0.00115915	0.00660803	OK	12.5194	28.3357
Il7	Il7	39.3623	0.964863	0.297165	3.24689	0.00116672	0.00664433	OK	26.6693	52.0552
Aurkb	Aurkb	18.0205	1.576	0.485982	3.24293	0.00118308	0.00672122	OK	9.05227	26.9887
Grap2	Grap2	49.6957	0.83889	0.258681	3.24295	0.00118299	0.00672122	OK	35.6411	63.7502
Inpp5d	Inpp5d	199.069	0.508236	0.156745	3.24243	0.00118514	0.00673064	OK	164.363	233.775
Rin1	Rin1	51.3301	0.863921	0.266503	3.24169	0.00118822	0.00674577	OK	36.4046	66.2556
Mtss1l	Mtss1l	262.877	0.382239	0.117966	3.24025	0.00119424	0.0067676	OK	228.255	297.499
Boc	Boc	185.949	0.406	0.125325	3.23958	0.00119706	0.00677964	OK	159.956	211.943
Rpusd1	Rpusd1	67.9807	0.649788	0.200617	3.23896	0.00119968	0.00678751	OK	52.9251	83.0362
Tdrkh	Tdrkh	76.6095	0.61331	0.189388	3.23838	0.00120211	0.00679425	OK	60.5665	92.6525
Brsk1	Brsk1	42.5307	0.862874	0.266817	3.23395	0.00122092	0.00688405	OK	30.178	54.8834
Pxdc1	Pxdc1	63.5574	0.631799	0.195587	3.23027	0.00123674	0.00694948	OK	49.8588	77.256
Bak1	Bak1	234.261	0.419453	0.12986	3.23005	0.00123768	0.00695241	OK	200.444	268.078
Clec4n	Clec4n	9.8265	2.39195	0.74063	3.22961	0.00123958	0.0069567	OK	3.14516	16.5078
Trim5	Trim5	45.3771	0.785998	0.24339	3.22938	0.0012406	0.00695697	OK	33.3131	57.4412
Dab1	Dab1	103.053	0.744096	0.230413	3.2294	0.0012405	0.00695697	OK	77.0515	129.055
Timeless	Timeless	101.463	0.573171	0.177513	3.2289	0.00124269	0.00696346	OK	81.5686	121.357
Mucl1	Mucl1	3.28356	4.94245	1.53173	3.22671	0.00125221	0.00700304	OK	0.206847	6.36028
Akr1c12	Akr1c12	104.291	1.08576	0.336533	3.22632	0.00125395	0.00701039	OK	66.7998	141.782
Kirrel3	Kirrel3	16.5819	1.48506	0.460398	3.22559	0.00125712	0.00701858	OK	8.72895	24.4348
Dok3	Dok3	45.9813	0.750877	0.232776	3.22575	0.00125641	0.00701858	OK	34.2784	57.6842
Tnfaip2	Tnfaip2	779.558	0.522343	0.161932	3.22569	0.00125669	0.00701858	OK	639.956	919.16
Spib	Spib	13.6128	1.63883	0.508273	3.2243	0.0012628	0.00704554	OK	6.61758	20.608
Foxf1	Foxf1	7.03657	2.11486	0.656023	3.22376	0.00126519	0.00705647	OK	2.63963	11.4335
St3gal4	St3gal4	180.181	0.418032	0.129692	3.22326	0.00126742	0.00706178	OK	154.258	206.105
Serpina1d	Serpina1d	2024.79	0.755651	0.234697	3.21969	0.00128331	0.00713823	OK	1506.32	2543.26
Dopey2	Dopey2	395.32	0.433239	0.134558	3.21972	0.00128317	0.00713823	OK	336.405	454.235
Gsdmc2	Gsdmc2	152.212	0.904334	0.280993	3.21835	0.00128932	0.00716479	OK	106.009	198.415
Proser2	Proser2	86.9292	0.683478	0.212412	3.2177	0.00129221	0.00717325	OK	66.7145	107.144
4930461G14Rik	4930461G14Rik	52.0849	0.795981	0.247472	3.21644	0.0012979	0.00719756	OK	38.0702	66.0997
Fancc	Fancc	133.273	0.56864	0.176863	3.21515	0.00130377	0.00722284	OK	107.343	159.203
Tmem181b-ps	Tmem181b-ps	182.896	0.716477	0.2229	3.21434	0.00130745	0.00724077	OK	138.392	227.4
Jaml	Jaml	29.5084	0.947117	0.294723	3.21359	0.00131087	0.00725245	OK	20.1559	38.8609
Hpgds	Hpgds	53.6955	0.963865	0.300118	3.21162	0.00131991	0.00729752	OK	36.3972	70.9938
Misp	Misp	247.152	0.428789	0.133537	3.21102	0.00132266	0.00730885	OK	210.691	283.612
Cyp2c68	Cyp2c68	19.3051	1.39884	0.435768	3.21005	0.00132711	0.00732995	OK	10.6163	27.994
Iglon5	Iglon5	14.2229	1.46053	0.455017	3.20984	0.0013281	0.00733301	OK	7.58132	20.8645
Rasgef1b	Rasgef1b	241.097	0.540348	0.168475	3.20729	0.00133992	0.00739581	OK	196.467	285.727
Pafah1b3	Pafah1b3	153.212	0.583101	0.181869	3.20616	0.00134521	0.00742002	OK	122.665	183.76
2700081O15Rik	2700081O15Rik	353.548	0.367262	0.11457	3.20558	0.0013479	0.00742989	OK	308.788	398.307
Edaradd	Edaradd	69.8004	0.740718	0.231292	3.20252	0.00136231	0.00750682	OK	52.2652	87.3356
Plec	Plec	2472.27	0.422567	0.131954	3.20238	0.00136298	0.00750798	OK	2112.77	2831.77
Fbxo16	Fbxo16	26.667	1.10855	0.346852	3.19603	0.00139335	0.00765736	OK	16.8977	36.4362
Slc27a3	Slc27a3	85.5263	0.539458	0.168799	3.19586	0.00139416	0.00765904	OK	69.7199	101.333
Mcm3	Mcm3	96.1065	0.643977	0.20152	3.1956	0.00139541	0.00766104	OK	75.0062	117.207
Fgd2	Fgd2	77.4368	0.72753	0.227757	3.19433	0.00140157	0.00768977	OK	58.3152	96.5584
Tubb6	Tubb6	93.378	0.862194	0.269925	3.1942	0.00140219	0.00769058	OK	66.2772	120.479
Nrm	Nrm	27.1625	0.948233	0.296955	3.19319	0.00140712	0.0077125	OK	18.5441	35.7809
Pcyt1b	Pcyt1b	4.06256	3.69353	1.15709	3.19207	0.00141257	0.00773723	OK	0.582953	7.54217
Evi2	Evi2	3.47998	5.0228	1.57472	3.18965	0.00142444	0.00779194	OK	0.2077	6.75226
Atg9b	Atg9b	6.90237	2.07418	0.650664	3.18779	0.00143363	0.00783524	OK	2.64913	11.1556
Espl1	Espl1	22.1816	1.19343	0.374653	3.18542	0.00144542	0.00789098	OK	13.4968	30.8665
Kdelc2	Kdelc2	262.691	0.401719	0.126117	3.1853	0.00144606	0.00789186	OK	226.352	299.03
Ehbp1l1	Ehbp1l1	397.673	0.315248	0.0990019	3.18426	0.00145124	0.0079149	OK	354.397	440.949
4930523C07Rik	4930523C07Rik	282.334	0.439601	0.138214	3.18058	0.00146983	0.00800042	OK	239.649	325.019
Gm9530	Gm9530	5.20417	2.64581	0.832058	3.17984	0.00147357	0.0080155	OK	1.43396	8.97438
Dag1	Dag1	3324.43	0.310638	0.0977041	3.17937	0.00147594	0.00802571	OK	2967.9	3680.96
Rasgrp4	Rasgrp4	23.4245	1.1235	0.353387	3.17923	0.00147669	0.00802717	OK	14.7382	32.1108
Rgl2	Rgl2	436.745	0.32243	0.101435	3.17869	0.00147945	0.0080395	OK	388.143	485.347
Sim2	Sim2	312.03	0.486953	0.153222	3.17809	0.00148247	0.00804988	OK	259.864	364.195
Cmtm7	Cmtm7	115.045	0.524414	0.165211	3.1742	0.0015025	0.00814063	OK	94.3633	135.727
Elfn1	Elfn1	137.241	0.526138	0.165789	3.17355	0.00150589	0.00815364	OK	112.489	161.992
Ppp1r3f	Ppp1r3f	38.1274	0.844953	0.26634	3.17246	0.00151151	0.00817859	OK	27.2708	48.984
Mmp12	Mmp12	78.4742	0.730058	0.230137	3.17228	0.00151249	0.00817865	OK	59.0319	97.9165
Setd7	Setd7	786.533	0.336258	0.106013	3.17185	0.00151469	0.00818789	OK	695.284	877.781
D730005E14Rik	D730005E14Rik	21.351	1.13139	0.35691	3.16995	0.00152464	0.00823283	OK	13.3833	29.3187
Snai1	Snai1	49.9031	0.815311	0.257314	3.16855	0.00153203	0.00826266	OK	36.1659	63.6404
Lmo2	Lmo2	306.545	0.397267	0.125378	3.16856	0.00153195	0.00826266	OK	264.604	348.486
H2-K1	H2-K1	3898.98	0.5374	0.16964	3.16788	0.00153552	0.00827637	OK	3181.09	4616.88
Gstt1	Gstt1	1996.25	0.322337	0.101752	3.16787	0.00153558	0.00827637	OK	1774.17	2218.34
Cerkl	Cerkl	11.7682	1.58851	0.501742	3.16599	0.00154555	0.00831383	OK	5.87324	17.6631
Mitf	Mitf	357.777	0.339849	0.107378	3.16498	0.00155094	0.00833557	OK	315.831	399.723
Tmem184b	Tmem184b	595.645	0.329352	0.104076	3.16453	0.00155335	0.00834217	OK	527.949	663.341
Diaph3	Diaph3	15.9005	1.4778	0.467173	3.16328	0.00156001	0.00837524	OK	8.40133	23.3997
Ska3	Ska3	6.31359	2.42501	0.766671	3.16304	0.00156133	0.0083796	OK	1.98219	10.645
Pde4a	Pde4a	174.447	0.460431	0.145641	3.1614	0.00157012	0.00842399	OK	146.843	202.05
Shcbp1	Shcbp1	21.9472	1.09692	0.347074	3.16049	0.00157504	0.00844765	OK	13.9837	29.9108
Gm10560	Gm10560	27.8298	0.955868	0.302556	3.15931	0.00158144	0.00846823	OK	18.9335	36.7262
Nphs1	Nphs1	566.97	0.472881	0.14973	3.15822	0.00158734	0.00849156	OK	474.873	659.066
Kif2c	Kif2c	13.9013	1.58492	0.501888	3.15791	0.00158905	0.00849746	OK	6.9508	20.8518
Tgif1	Tgif1	304.899	0.552804	0.175231	3.15472	0.00160652	0.00857467	OK	247.189	362.61
Vps13c	Vps13c	905.367	0.329012	0.104299	3.15451	0.00160766	0.00857798	OK	802.575	1008.16
Fyb2	Fyb2	58.8642	0.871979	0.276537	3.15321	0.00161486	0.00860808	OK	41.5976	76.1307
Gjb3	Gjb3	13.9704	1.50306	0.476704	3.15303	0.00161584	0.00861051	OK	7.28681	20.654
Btk	Btk	24.8859	1.21632	0.385859	3.15224	0.00162024	0.00863118	OK	14.9756	34.7962
Plagl1	Plagl1	343.898	0.356343	0.113064	3.1517	0.00162324	0.00864435	OK	301.641	386.154
Kif7	Kif7	33.0185	0.975083	0.309566	3.14984	0.00163363	0.00867447	OK	22.2665	43.7705
Traf1	Traf1	52.9354	0.735022	0.233418	3.14895	0.00163859	0.00869254	OK	39.735	66.1358
Foxc2	Foxc2	102.659	0.554189	0.175992	3.14895	0.00163861	0.00869254	OK	83.1809	122.138
Spag1	Spag1	68.2155	0.655897	0.208431	3.14684	0.00165048	0.00874987	OK	52.9707	83.4604
Kntc1	Kntc1	28.2265	1.01749	0.323381	3.14643	0.00165276	0.00875807	OK	18.6659	37.7872
Ccdc102a	Ccdc102a	69.9981	0.690304	0.219402	3.14629	0.00165355	0.00875807	OK	53.564	86.4321
Serpinf1	Serpinf1	39.1112	0.843688	0.268193	3.14582	0.0016562	0.0087661	OK	27.9902	50.2322
Gng2	Gng2	193.832	0.375375	0.11952	3.14069	0.00168552	0.0089039	OK	168.757	218.907
Gm32856	Gm32856	87.537	0.686459	0.218607	3.14015	0.00168863	0.00890493	OK	67.0954	107.979
Arl13b	Arl13b	248.585	0.362536	0.11545	3.14019	0.00168837	0.00890493	OK	217.515	279.656
Zc3hav1	Zc3hav1	673.463	0.346073	0.110211	3.1401	0.0016889	0.00890493	OK	593.073	753.853
Msh2	Msh2	418.861	0.325476	0.103694	3.13882	0.00169631	0.00894111	OK	371.813	465.91
Schip1	Schip1	203.422	0.456755	0.145571	3.13767	0.00170294	0.00897034	OK	171.487	235.357
Tedc1	Tedc1	26.9835	1.04139	0.332024	3.13649	0.00170982	0.00899966	OK	17.6466	36.3204
Slitrk4	Slitrk4	44.8295	1.78135	0.568373	3.13412	0.00172371	0.00906241	OK	20.205	69.454
Kif3c	Kif3c	191.595	0.409992	0.130813	3.13418	0.00172333	0.00906241	OK	164.552	218.637
Mb21d1	Mb21d1	27.9966	1.13401	0.361844	3.13398	0.00172455	0.00906319	OK	17.527	38.4661
Rem1	Rem1	122.015	0.472499	0.15077	3.13391	0.00172496	0.00906319	OK	102.211	141.819
Gmip	Gmip	234.842	0.442733	0.141317	3.1329	0.00173087	0.00907977	OK	199.088	270.596
Tes	Tes	399.097	0.502599	0.160526	3.13095	0.00174241	0.00912871	OK	330.274	467.92
Rps4x	Rps4x	6042.83	0.326219	0.104205	3.13056	0.00174476	0.0091352	OK	5362.53	6723.13
Sfxn3	Sfxn3	468.626	0.471614	0.150698	3.12953	0.00175085	0.00915838	OK	392.705	544.548
Itgae	Itgae	36.2467	1.00246	0.320338	3.12937	0.0017518	0.00916045	OK	24.137	48.3563
Tax1bp3	Tax1bp3	892.124	0.314937	0.100714	3.12704	0.00176579	0.00922773	OK	795.135	989.114
Rbpj	Rbpj	931.416	0.40809	0.130511	3.12686	0.00176682	0.00923022	OK	800.555	1062.28
Sgo2a	Sgo2a	21.9106	1.32927	0.425127	3.12676	0.00176745	0.00923056	OK	12.4749	31.3463
Ifi205	Ifi205	26.5443	1.24925	0.399733	3.12522	0.00177673	0.00927025	OK	15.7198	37.3688
Tmem207	Tmem207	342.681	0.378172	0.121043	3.12427	0.00178246	0.00929133	OK	298.023	387.339
Rtp4	Rtp4	105.879	0.544508	0.174336	3.12334	0.00178813	0.009315	OK	86.1319	125.625
Efs	Efs	27.4061	0.957927	0.306716	3.12317	0.00178916	0.00931586	OK	18.6276	36.1845
Klhl23	Klhl23	55.9528	0.718929	0.230195	3.12312	0.00178943	0.00931586	OK	42.293	69.6126
Slc4a3	Slc4a3	281.139	0.38844	0.1244	3.1225	0.00179322	0.00933267	OK	243.519	318.76
Oasl1	Oasl1	42.3334	0.874401	0.280113	3.1216	0.0017987	0.00935528	OK	29.8833	54.7835
Pik3r3	Pik3r3	558.018	0.361711	0.115898	3.12094	0.00180272	0.00937029	OK	488.429	627.607
Zfp82	Zfp82	24.4839	1.0693	0.342718	3.12005	0.00180819	0.00938985	OK	15.8041	33.1636
Pole	Pole	48.0569	0.750917	0.240956	3.11641	0.0018307	0.00949504	OK	35.8251	60.2887
Nt5c3b	Nt5c3b	128.221	0.512251	0.164377	3.11632	0.00183124	0.00949504	OK	105.694	150.748
Klf10	Klf10	406.122	0.534267	0.171449	3.11619	0.00183207	0.00949589	OK	331.771	480.473
Myef2	Myef2	523.377	0.364035	0.11683	3.11595	0.00183354	0.00950055	OK	457.693	589.06
Ccnb1	Ccnb1	25.8518	1.66835	0.535598	3.11494	0.00183985	0.00952724	OK	12.3737	39.33
Ulk4	Ulk4	40.5914	0.769257	0.247002	3.11438	0.00184334	0.00953936	OK	30.0188	51.1639
Asf1b	Asf1b	15.585	1.46723	0.471241	3.11354	0.00184858	0.00956046	OK	8.27909	22.8909
Xaf1	Xaf1	66.4861	0.63481	0.203984	3.11206	0.00185789	0.00960562	OK	52.0901	80.8821
Aim2	Aim2	32.2634	0.908884	0.292139	3.11114	0.00186368	0.00962649	OK	22.4239	42.1029
Ripk3	Ripk3	23.5318	1.06913	0.34402	3.10774	0.00188522	0.00972253	OK	15.1908	31.8728
E030011O05Rik	E030011O05Rik	17.6036	1.24919	0.402075	3.10687	0.00189081	0.0097392	OK	10.4253	24.7818
Kcnk2	Kcnk2	78.7358	0.639756	0.205913	3.10693	0.00189043	0.0097392	OK	61.5589	95.9128
Sh3bp1	Sh3bp1	174.807	0.52361	0.168608	3.10548	0.00189968	0.00977877	OK	143.428	206.185
Fancd2	Fancd2	25.4745	0.986459	0.317956	3.1025	0.00191891	0.00986543	OK	17.0894	33.8596
Lrch1	Lrch1	342.567	0.302136	0.0973993	3.10204	0.00192195	0.00987184	OK	306.827	378.308
Zfr2	Zfr2	62.2519	0.757569	0.244263	3.10144	0.0019258	0.00988545	OK	46.273	78.2309
Clec2d	Clec2d	700.845	0.572623	0.184705	3.10021	0.00193385	0.00992061	OK	563.556	838.134
Rgs14	Rgs14	15.9121	1.3224	0.426607	3.09981	0.00193645	0.00992894	OK	9.09048	22.7336
Birc5	Birc5	30.3719	1.03826	0.33501	3.09918	0.00194057	0.00994238	OK	19.8916	40.8522
Tgfb3	Tgfb3	41.1476	0.790617	0.255159	3.09852	0.00194488	0.00995243	OK	30.1468	52.1484
Tmem171	Tmem171	121.132	0.656786	0.212099	3.09661	0.0019575	0.0100015	OK	94.0257	148.238
Zc4h2	Zc4h2	69.2101	0.618852	0.199922	3.09547	0.00196503	0.0100276	OK	54.5895	83.8306
Dsc2	Dsc2	83.973	0.620641	0.20055	3.09469	0.00197016	0.0100506	OK	66.1841	101.762
Tmem229b	Tmem229b	84.3713	0.648075	0.209456	3.09408	0.00197423	0.0100683	OK	65.7334	103.009
Aldh18a1	Aldh18a1	78.9746	0.70188	0.226985	3.09218	0.00198693	0.0101268	OK	60.134	97.8153
Rhoj	Rhoj	186.486	0.396053	0.12809	3.092	0.00198814	0.0101298	OK	161.049	211.924
Mcam	Mcam	356.199	0.472041	0.152754	3.09021	0.00200018	0.0101736	OK	298.44	413.958
Hoxb8	Hoxb8	664.226	0.402913	0.130385	3.09017	0.00200043	0.0101736	OK	572.072	756.379
Def6	Def6	69.7545	0.618133	0.200111	3.08895	0.00200867	0.0102043	OK	55.0356	84.4734
2023-09-01	2023-09-01	72.6562	0.602566	0.195074	3.08891	0.00200895	0.0102043	OK	57.7	87.6125
Gucy1b1	Gucy1b1	233.165	0.453913	0.147004	3.08777	0.00201667	0.0102309	OK	196.784	269.545
Gbp7	Gbp7	481.066	0.445334	0.144222	3.08783	0.00201621	0.0102309	OK	407.401	554.73
Wdr90	Wdr90	222.233	0.423036	0.13701	3.08764	0.00201754	0.0102322	OK	189.883	254.584
Nrarp	Nrarp	135.293	0.422669	0.136901	3.0874	0.00201914	0.0102341	OK	115.615	154.971
Vav3	Vav3	444.227	0.452592	0.146611	3.08703	0.00202169	0.0102407	OK	375.113	513.341
Pla2g7	Pla2g7	390.361	0.680185	0.220454	3.08539	0.00203287	0.010291	OK	300.007	480.715
Lat	Lat	19.369	1.29853	0.421035	3.08415	0.00204137	0.0103245	OK	11.1967	27.5414
Mcm7	Mcm7	343.162	0.348252	0.112966	3.0828	0.00205061	0.0103649	OK	301.944	384.38
Celf2	Celf2	277.08	0.518115	0.168096	3.08226	0.00205435	0.0103806	OK	227.854	326.306
Grk5	Grk5	195.794	0.424502	0.137762	3.08142	0.00206019	0.0104006	OK	167.195	224.394
Rhpn2	Rhpn2	264.18	0.423122	0.137312	3.08147	0.00205981	0.0104006	OK	225.715	302.645
Slc37a2	Slc37a2	53.5471	0.772828	0.250896	3.08027	0.00206811	0.0104342	OK	39.5384	67.5559
Dennd4b	Dennd4b	220.027	0.387649	0.125919	3.07856	0.00208006	0.0104784	OK	190.643	249.411
Snx10	Snx10	150.788	0.507799	0.164971	3.07811	0.00208316	0.0104876	OK	124.522	177.055
Rasl11b	Rasl11b	330.753	0.560138	0.181992	3.07782	0.0020852	0.0104947	OK	267.339	394.167
Foxd1	Foxd1	28.585	0.91626	0.297819	3.07657	0.00209399	0.0105325	OK	19.801	37.3689
Kif26b	Kif26b	97.6756	0.742194	0.241327	3.07547	0.00210171	0.0105649	OK	73.0909	122.26
Ntm	Ntm	16.806	1.65599	0.538504	3.07516	0.00210391	0.0105728	OK	8.09657	25.5154
Rab27b	Rab27b	123.891	0.449947	0.146434	3.07269	0.00212136	0.0106505	OK	104.727	143.056
Plcg2	Plcg2	386.083	0.384291	0.125134	3.07105	0.0021331	0.0106963	OK	334.965	437.202
Dap	Dap	879.816	0.306548	0.0998278	3.07077	0.00213507	0.0106968	OK	786.694	972.939
Pcdhgb6	Pcdhgb6	88.9118	1.20417	0.392586	3.06727	0.00216027	0.0107967	OK	53.82	124.004
Pkmyt1	Pkmyt1	32.5441	0.973659	0.31748	3.06683	0.00216339	0.0108058	OK	21.9609	43.1272
Adamts17	Adamts17	8.12126	2.1982	0.716883	3.06633	0.00216706	0.0108176	OK	2.90613	13.3364
Prex1	Prex1	267.287	0.466019	0.152031	3.0653	0.00217453	0.0108483	OK	224.489	310.084
Tmc5	Tmc5	34.6374	0.860642	0.28086	3.06431	0.00218173	0.0108744	OK	24.6018	44.6731
Atp10a	Atp10a	42.8286	0.883755	0.288805	3.06004	0.00221309	0.0110107	OK	30.1061	55.551
Tiam1	Tiam1	241.178	0.338106	0.110488	3.06011	0.00221252	0.0110107	OK	213.046	269.311
B3gnt7	B3gnt7	92.369	0.611303	0.199828	3.05914	0.00221973	0.0110371	OK	73.0872	111.651
Tmem17	Tmem17	38.8556	0.795411	0.260117	3.0579	0.00222895	0.0110737	OK	28.4077	49.3035
Plpp5	Plpp5	150.086	0.603643	0.19803	3.04824	0.00230183	0.0113801	OK	119.137	181.034
Eva1b	Eva1b	263.955	0.33308	0.109349	3.04602	0.00231896	0.0114443	OK	233.619	294.29
Zfp111	Zfp111	217.395	0.465207	0.152804	3.04447	0.00233092	0.0114999	OK	182.645	252.145
Sp110	Sp110	106.138	0.701339	0.230424	3.04369	0.00233695	0.0115227	OK	80.8355	131.44
Zfp202	Zfp202	80.0241	0.555982	0.182822	3.04111	0.00235706	0.0116045	OK	64.7924	95.2558
Mthfd2	Mthfd2	64.3545	0.634031	0.208663	3.03854	0.0023773	0.0116937	OK	50.4366	78.2724
D16Ertd472e	D16Ertd472e	70.2845	0.631021	0.207736	3.03761	0.0023846	0.0117178	OK	55.1541	85.415
Adra2a	Adra2a	31.9864	0.908884	0.299349	3.0362	0.00239578	0.0117636	OK	22.2314	41.7415
Il7r	Il7r	26.3118	1.19476	0.393604	3.03543	0.00240194	0.0117774	OK	15.9996	36.624
Lrfn3	Lrfn3	83.165	0.677569	0.223222	3.0354	0.00240216	0.0117774	OK	63.9868	102.343
Clspn	Clspn	18.06	1.31331	0.43311	3.03227	0.00242719	0.011886	OK	10.3641	25.756
Chst12	Chst12	50.3856	0.685714	0.226198	3.03148	0.00243359	0.0119138	OK	38.6319	62.1393
Pnmal2	Pnmal2	147.032	0.510567	0.168456	3.03085	0.00243863	0.0119349	OK	121.283	172.781
Fxyd4	Fxyd4	477.661	0.63638	0.20998	3.03066	0.00244016	0.0119389	OK	373.987	581.335
Knstrn	Knstrn	25.9615	1.01343	0.334734	3.02758	0.00246523	0.0120508	OK	17.2004	34.7227
Slit3	Slit3	173.373	0.506008	0.167143	3.02739	0.00246678	0.0120512	OK	143.276	203.469
Stn1	Stn1	94.8429	0.712189	0.235562	3.02336	0.00249984	0.0121767	OK	71.8973	117.788
Atoh8	Atoh8	63.2552	0.717008	0.237235	3.02235	0.00250821	0.0121994	OK	47.8523	78.6581
Cd3e	Cd3e	22.3932	1.10807	0.366665	3.02203	0.00251086	0.0122087	OK	14.1928	30.5936
Mdga1	Mdga1	9.25331	1.81899	0.601979	3.02168	0.00251372	0.0122151	OK	4.08684	14.4198
Pde5a	Pde5a	208.653	0.476257	0.157749	3.01907	0.00253549	0.0123067	OK	174.523	242.784
Ttc39a	Ttc39a	29.379	1.15639	0.383105	3.01846	0.00254066	0.0123282	OK	18.197	40.5609
Tcf19	Tcf19	70.9847	0.785453	0.260255	3.01801	0.00254437	0.0123425	OK	52.125	89.8444
Gm20554	Gm20554	104.614	0.532338	0.176447	3.01698	0.00255309	0.0123812	OK	85.5294	123.699
Gm3055	Gm3055	137.297	0.706968	0.234396	3.01612	0.00256033	0.012409	OK	104.315	170.28
Akt3	Akt3	322.174	0.346626	0.114937	3.01579	0.00256314	0.012419	OK	283.656	360.693
Cd3d	Cd3d	12.2488	1.48559	0.492624	3.01567	0.00256414	0.0124202	OK	6.44617	18.0513
Camkk2	Camkk2	426.399	0.363715	0.120713	3.01307	0.00258621	0.0125161	OK	372.933	479.865
Plekhn1	Plekhn1	37.0984	1.04321	0.346289	3.01254	0.00259071	0.0125268	OK	24.2409	49.9559
Slfn1	Slfn1	14.5543	1.41143	0.46865	3.01169	0.00259794	0.0125581	OK	7.95313	21.1554
Cd163l1	Cd163l1	6.55338	2.41591	0.802363	3.011	0.00260388	0.0125804	OK	2.06843	11.0383
Ssh2	Ssh2	486.776	0.334015	0.110932	3.01098	0.00260408	0.0125804	OK	430.677	542.875
Zdhhc15	Zdhhc15	56.8097	0.696188	0.231272	3.01026	0.00261024	0.0126028	OK	43.3626	70.2568
Zfp599	Zfp599	18.0846	1.27225	0.422846	3.00879	0.00262291	0.0126408	OK	10.5901	25.5791
Bmp3	Bmp3	109.126	0.752387	0.250068	3.00872	0.00262347	0.0126408	OK	81.2985	136.954
Nr2f1	Nr2f1	37.2651	0.773441	0.257084	3.00851	0.00262529	0.0126421	OK	27.5086	47.0217
Gm5141	Gm5141	50.7228	0.670959	0.223014	3.00859	0.00262462	0.0126421	OK	39.136	62.3096
Bub1	Bub1	14.3699	1.42705	0.474694	3.00625	0.0026449	0.0127292	OK	7.79078	20.9491
Rab13	Rab13	152.33	0.47795	0.159186	3.00246	0.00267808	0.0128663	OK	127.326	177.335
Rph3a	Rph3a	62.3698	0.816929	0.27212	3.00209	0.00268129	0.0128742	OK	45.1685	79.5712
Prlr	Prlr	1151.81	2.27473	0.758439	2.99923	0.00270663	0.0129733	OK	394.518	1909.1
Ttc9	Ttc9	20.2565	1.06865	0.356303	2.99927	0.00270628	0.0129733	OK	13.0794	27.4335
Gpr27	Gpr27	28.1538	0.896511	0.298958	2.99879	0.00271057	0.0129846	OK	19.6773	36.6304
Rnd3	Rnd3	263.392	0.492895	0.164518	2.99599	0.00273558	0.013093	OK	218.831	307.953
Pygb	Pygb	830.15	0.354441	0.118344	2.99502	0.00274427	0.013128	OK	728.685	931.616
Ndc80	Ndc80	15.1865	1.28047	0.427595	2.99459	0.00274818	0.0131346	OK	8.85725	21.5158
Dbn1	Dbn1	350.414	0.413024	0.137924	2.99458	0.00274826	0.0131346	OK	300.594	400.233
Alb	Alb	190.139	0.509459	0.170238	2.99264	0.0027658	0.013207	OK	156.911	223.366
Antxr2	Antxr2	225.636	0.358356	0.119768	2.99209	0.00277072	0.0132267	OK	197.756	253.515
Lepr	Lepr	319.229	0.511455	0.170948	2.99187	0.00277271	0.0132285	OK	263.229	375.229
Zfp512	Zfp512	418.385	0.314604	0.10515	2.99196	0.00277195	0.0132285	OK	372.947	463.823
Trank1	Trank1	10.9634	2.02609	0.67746	2.99071	0.00278327	0.0132647	OK	4.32227	17.6046
Olfml1	Olfml1	187.857	0.712665	0.238302	2.9906	0.0027843	0.0132647	OK	142.379	233.335
Zfp677	Zfp677	99.7163	0.513784	0.171918	2.98853	0.0028032	0.0133315	OK	82.1457	117.287
Myd88	Myd88	328.159	0.403816	0.135146	2.98799	0.00280819	0.0133476	OK	282.53	373.788
Gmds	Gmds	257.096	0.325454	0.108938	2.98752	0.0028125	0.0133604	OK	228.219	285.972
Sema3a	Sema3a	23.3133	0.939716	0.314684	2.98622	0.00282451	0.0134037	OK	15.9781	30.6484
Bbc3	Bbc3	57.5285	0.936108	0.313529	2.98571	0.00282921	0.013418	OK	39.4929	75.5642
Sass6	Sass6	54.3185	0.630637	0.211255	2.98519	0.00283403	0.0134356	OK	42.632	66.0049
Hdgfl3	Hdgfl3	262.21	0.45711	0.153135	2.98501	0.00283565	0.0134394	OK	221.014	303.405
Tmprss6	Tmprss6	3.69664	3.5613	1.19315	2.9848	0.00283764	0.013445	OK	0.577385	6.8159
Diaph1	Diaph1	1190.65	0.338163	0.113308	2.98447	0.00284072	0.0134518	OK	1051.74	1329.56
Olfr1034	Olfr1034	3.84783	3.59331	1.20497	2.98209	0.00286291	0.0135414	OK	0.588818	7.10684
Rfc3	Rfc3	89.7998	0.662628	0.222345	2.98018	0.00288077	0.0136219	OK	69.5324	110.067
Ikzf2	Ikzf2	152.371	0.525551	0.176367	2.97987	0.00288375	0.0136282	OK	124.921	179.821
Slc9a9	Slc9a9	44.2153	0.866156	0.290763	2.9789	0.00289283	0.0136565	OK	31.3272	57.1033
Nlrp10	Nlrp10	7.79141	1.97735	0.664013	2.97788	0.00290254	0.0136927	OK	3.1559	12.4269
Gsta4	Gsta4	1086.3	1.62156	0.544611	2.97747	0.00290638	0.0137038	OK	532.881	1639.72
Blm	Blm	46.118	0.682083	0.229223	2.97563	0.00292391	0.0137667	OK	35.4147	56.8213
Dynll1	Dynll1	908.8	0.444946	0.149549	2.97525	0.0029275	0.0137719	OK	769.758	1047.84
Gm15867	Gm15867	3.6643	3.51434	1.18162	2.97418	0.00293773	0.013816	OK	0.589745	6.73885
Ptpn7	Ptpn7	27.4665	1.29918	0.436906	2.97358	0.00294343	0.0138381	OK	15.8726	39.0605
G2e3	G2e3	326.36	0.314875	0.105915	2.97289	0.00295007	0.0138622	OK	290.886	361.834
Inip	Inip	193.687	0.356849	0.1201	2.97127	0.00296566	0.0139157	OK	169.854	217.52
Gins2	Gins2	37.9783	0.954729	0.321436	2.9702	0.00297609	0.0139527	OK	25.8513	50.1053
Colgalt1	Colgalt1	798.667	0.330677	0.111329	2.97025	0.00297554	0.0139527	OK	707.535	889.798
Jun	Jun	652.571	0.596133	0.200785	2.96901	0.00298763	0.0139988	OK	519.634	785.509
Lgals1	Lgals1	897.694	0.417033	0.140475	2.96873	0.00299035	0.0140076	OK	768.844	1026.54
Ajuba	Ajuba	528.516	0.427267	0.143928	2.96861	0.00299152	0.0140091	OK	450.82	606.211
Mmrn1	Mmrn1	35.5315	0.799175	0.26933	2.96727	0.00300453	0.0140581	OK	25.9344	45.1286
Taf1c	Taf1c	141.392	0.377336	0.127179	2.96697	0.00300747	0.0140599	OK	123.006	159.777
Prelp	Prelp	764.595	0.464425	0.156594	2.96578	0.00301914	0.0141104	OK	642.58	886.611
Epha7	Epha7	93.9848	0.691292	0.233156	2.96494	0.00302744	0.0141452	OK	71.8888	116.081
Prtn3	Prtn3	3.75203	3.59775	1.21419	2.96309	0.00304571	0.0142089	OK	0.57253	6.93154
Stat4	Stat4	18.9116	1.07406	0.362556	2.96245	0.00305202	0.0142318	OK	12.18	25.6432
Nat8f4	Nat8f4	276.308	0.345608	0.116767	2.95981	0.00307825	0.0143223	OK	243.37	309.247
Cd4	Cd4	24.441	1.20042	0.405627	2.95941	0.00308231	0.0143366	OK	14.8214	34.0605
Selenow	Selenow	583.027	0.409353	0.138352	2.95877	0.00308866	0.0143581	OK	500.863	665.191
Rras	Rras	308.525	0.369383	0.124912	2.95714	0.00310507	0.01441	OK	269.243	347.808
Crlf1	Crlf1	30.0556	1.13257	0.383137	2.95606	0.003116	0.0144534	OK	18.8289	41.2824
Zcchc18	Zcchc18	24.213	0.925257	0.313006	2.95604	0.00311618	0.0144534	OK	16.7043	31.7218
Scn3a	Scn3a	9.34109	1.82306	0.616943	2.955	0.00312674	0.0144942	OK	4.11654	14.5656
Il18bp	Il18bp	70.9533	0.582806	0.197247	2.9547	0.00312974	0.014504	OK	56.8136	85.0931
Trpv5	Trpv5	343.409	0.521396	0.1765	2.95408	0.00313606	0.0145224	OK	282.021	404.797
Haus5	Haus5	125.425	0.501965	0.169936	2.95384	0.00313847	0.0145241	OK	103.823	147.027
Cd209c	Cd209c	6.53128	2.44356	0.82736	2.95344	0.00314253	0.0145388	OK	2.0284	11.0342
Shc2	Shc2	11.8173	1.33664	0.452754	2.95225	0.00315469	0.0145787	OK	6.70365	16.9309
Cd37	Cd37	36.8435	0.991879	0.336253	2.9498	0.00317978	0.0146782	OK	24.6546	49.0324
Fgfr2	Fgfr2	447.862	0.329552	0.11174	2.94928	0.00318513	0.0146865	OK	396.931	498.793
Spaca7	Spaca7	3.52589	4.26605	1.44762	2.94695	0.0032093	0.0147773	OK	0.348406	6.70338
Fry	Fry	396.268	0.337708	0.114602	2.9468	0.00321083	0.0147802	OK	350.099	442.437
Fbln2	Fbln2	75.4355	0.600036	0.203712	2.94551	0.00322418	0.0148375	OK	59.9705	90.9005
Cd3g	Cd3g	19.6145	1.09518	0.372105	2.94319	0.00324846	0.0149243	OK	12.5077	26.7214
Tnni3	Tnni3	7.55927	1.91174	0.649612	2.94289	0.00325164	0.0149306	OK	3.17442	11.9441
Slc39a6	Slc39a6	186.767	0.43976	0.149465	2.94223	0.00325853	0.0149515	OK	158.52	215.014
Spink12	Spink12	3.74679	3.55292	1.20837	2.94026	0.00327938	0.0150215	OK	0.588358	6.90523
Gm16136	Gm16136	85.1961	0.602557	0.20494	2.94017	0.00328037	0.0150215	OK	67.6588	102.733
Sh3bp4	Sh3bp4	552.112	0.417343	0.141939	2.94031	0.00327888	0.0150215	OK	472.807	631.417
Actn3	Actn3	19.4281	1.08594	0.36936	2.94005	0.00328155	0.0150219	OK	12.443	26.4133
Ccl17	Ccl17	10.2056	1.78169	0.606147	2.93937	0.00328885	0.015047	OK	4.59889	15.8123
Chst1	Chst1	82.2877	0.581373	0.197919	2.93743	0.0033095	0.0151247	OK	65.9284	98.6469
Mcemp1	Mcemp1	5.79381	2.75019	0.936533	2.93656	0.00331875	0.0151586	OK	1.49943	10.0882
Fanca	Fanca	123.949	0.513075	0.174738	2.93626	0.00332198	0.0151649	OK	102.138	145.76
Zfp382	Zfp382	105.883	0.512893	0.174753	2.93496	0.00333592	0.0152201	OK	87.2576	124.509
Thbs3	Thbs3	76.2422	0.7118	0.242565	2.93448	0.00334112	0.0152312	OK	57.8064	94.6781
Snhg15	Snhg15	38.7807	0.824497	0.280984	2.93432	0.00334284	0.0152349	OK	27.9912	49.5702
Neurl1b	Neurl1b	583.648	0.425951	0.145209	2.93337	0.00335304	0.0152603	OK	498.108	669.188
Ccdc39	Ccdc39	48.4508	0.783692	0.267419	2.93058	0.00338334	0.0153939	OK	35.6055	61.296
Snai2	Snai2	67.0508	0.704701	0.240491	2.93025	0.00338686	0.0154057	OK	50.993	83.1087
Pacs1	Pacs1	289.809	0.354534	0.121084	2.928	0.00341155	0.0155094	OK	254.378	325.241
Etv4	Etv4	32.646	0.960166	0.328001	2.92732	0.00341893	0.0155301	OK	22.1664	43.1255
Negr1	Negr1	88.3013	0.740142	0.252928	2.92629	0.00343028	0.0155646	OK	66.1349	110.468
Zfp408	Zfp408	212.376	0.356838	0.121991	2.92512	0.00344321	0.0156147	OK	186.245	238.508
Klrb1b	Klrb1b	20.5779	1.06181	0.363033	2.92484	0.00344636	0.0156188	OK	13.3296	27.8262
Ccl5	Ccl5	42.2055	1.00388	0.343259	2.92455	0.00344953	0.0156261	OK	28.0866	56.3244
Unc5a	Unc5a	37.7075	0.949103	0.324714	2.92289	0.003468	0.0156968	OK	25.733	49.682
Hoxb3	Hoxb3	352.982	0.483411	0.165464	2.92154	0.00348307	0.0157451	OK	294.391	411.572
F630028O10Rik	F630028O10Rik	23.3627	1.07152	0.367231	2.91784	0.00352469	0.0159055	OK	15.0647	31.6607
Knl1	Knl1	26.7749	1.0376	0.355758	2.91658	0.00353891	0.0159653	OK	17.5411	36.0086
H2-M2	H2-M2	9.55058	2.24142	0.768667	2.91598	0.00354576	0.0159831	OK	3.33434	15.7668
Kcnip3	Kcnip3	60.6394	0.56755	0.194689	2.91516	0.00355502	0.0160117	OK	48.8632	72.4155
Padi2	Padi2	56.9171	0.702936	0.241139	2.91507	0.00355607	0.016012	OK	43.319	70.5152
Cdca5	Cdca5	13.1253	1.31648	0.45164	2.91488	0.00355825	0.0160175	OK	7.52047	18.7302
Ccdc8	Ccdc8	31.9945	0.924047	0.317032	2.91468	0.00356059	0.0160228	OK	22.0847	41.9042
Casp1	Casp1	39.5701	0.813922	0.279259	2.91458	0.00356168	0.0160228	OK	28.695	50.4453
Fam167a	Fam167a	22.5543	1.2028	0.412738	2.91421	0.00356588	0.0160299	OK	13.6615	31.4471
Hells	Hells	43.3118	0.82232	0.282563	2.91022	0.00361173	0.0162096	OK	31.2918	55.3317
Dzip1	Dzip1	184.852	0.693941	0.238708	2.90708	0.00364825	0.0163379	OK	141.233	228.472
Cdc42se2	Cdc42se2	783.939	0.303321	0.104373	2.90612	0.00365942	0.0163835	OK	701.831	866.047
Ramp1	Ramp1	19.312	1.24358	0.428113	2.9048	0.00367489	0.0164364	OK	11.4684	27.1556
Palb2	Palb2	33.1303	0.839956	0.289164	2.90477	0.00367523	0.0164364	OK	23.7493	42.5112
Exog	Exog	63.9178	0.572467	0.197078	2.90478	0.00367513	0.0164364	OK	51.4002	76.4354
Map1s	Map1s	229.719	0.354587	0.122095	2.90419	0.00368202	0.0164623	OK	201.63	257.809
Zfp385b	Zfp385b	95.5697	0.764508	0.263305	2.90351	0.00369011	0.0164851	OK	70.8241	120.315
Prg2	Prg2	5.33816	3.04324	1.04827	2.90311	0.00369479	0.0164979	OK	1.15502	9.5213
Etnk1	Etnk1	5067.71	0.308699	0.10644	2.90021	0.00372916	0.016628	OK	4527.59	5607.83
Tnfsf12	Tnfsf12	369.939	0.301756	0.104061	2.89979	0.00373415	0.0166413	OK	331.391	408.487
Csmd1	Csmd1	42.7744	0.789072	0.272132	2.8996	0.00373644	0.0166433	OK	31.36	54.1889
Ksr1	Ksr1	147.773	0.433522	0.149542	2.899	0.00374359	0.0166624	OK	125.736	169.81
Lef1	Lef1	17.3606	1.1032	0.380669	2.89805	0.0037549	0.0167011	OK	11.0286	23.6927
Ttk	Ttk	9.26182	1.75408	0.60558	2.89653	0.00377315	0.0167607	OK	4.2358	14.2878
Fzd2	Fzd2	89.652	0.483886	0.167117	2.8955	0.00378554	0.0168068	OK	74.7565	104.547
Synpo	Synpo	1202.7	0.373712	0.129149	2.89366	0.00380782	0.0168875	OK	1047.79	1357.6
Foxi1	Foxi1	629.73	0.48098	0.166312	2.89204	0.00382747	0.0169695	OK	525.719	733.742
Usp18	Usp18	54.8942	0.638718	0.2209	2.89144	0.00383486	0.0169845	OK	42.9374	66.8511
Alkbh6	Alkbh6	151.83	0.499167	0.172641	2.89135	0.00383588	0.0169845	OK	125.823	177.838
Begain	Begain	6.31705	1.92506	0.666037	2.89032	0.0038485	0.0170358	OK	2.63346	10.0006
Tspan6	Tspan6	158.715	0.502701	0.174005	2.889	0.00386475	0.0170894	OK	131.339	186.09
Ms4a4c	Ms4a4c	13.0669	1.46645	0.508147	2.88587	0.00390336	0.0172371	OK	6.94419	19.1896
Kif4	Kif4	21.241	1.06437	0.368862	2.88556	0.00390721	0.0172494	OK	13.7426	28.7393
C130021I20Rik	C130021I20Rik	25.6177	0.884648	0.306682	2.88458	0.00391937	0.0172969	OK	18.0006	33.2348
Slc7a15	Slc7a15	4.11289	2.93472	1.01784	2.88327	0.00393566	0.0173518	OK	0.951386	7.2744
Atf7ip	Atf7ip	652.087	0.361679	0.125634	2.87882	0.00399165	0.0175564	OK	570.775	733.4
Prx	Prx	50.6376	0.668279	0.232245	2.87747	0.0040088	0.0176225	OK	39.1148	62.1603
Vtcn1	Vtcn1	27.3218	1.01064	0.351267	2.87714	0.004013	0.0176352	OK	18.1251	36.5186
Trib1	Trib1	393.913	0.377092	0.131087	2.87666	0.0040191	0.0176518	OK	342.723	445.102
Sall1	Sall1	1273.5	0.314431	0.10931	2.87652	0.00402082	0.0176518	OK	1135.27	1411.73
Upk1a	Upk1a	87.729	0.755127	0.262549	2.87614	0.00402572	0.0176646	OK	65.2799	110.178
Pot1b	Pot1b	175.861	0.515173	0.179121	2.87613	0.00402588	0.0176646	OK	144.792	206.931
Il6ra	Il6ra	97.949	0.627378	0.218269	2.87433	0.00404882	0.0177464	OK	76.981	118.917
Cnksr3	Cnksr3	410.856	0.310748	0.10817	2.87276	0.00406899	0.0178094	OK	366.779	454.934
Kif23	Kif23	119.706	0.810121	0.282049	2.87227	0.00407533	0.0178294	OK	86.9524	152.459
Pcdhb9	Pcdhb9	17.5955	1.2631	0.439822	2.87185	0.00408078	0.0178438	OK	10.3499	24.841
Sh3gl1	Sh3gl1	409.991	0.362763	0.126335	2.87144	0.00408602	0.017862	OK	358.715	461.267
Nsun7	Nsun7	34.8103	0.807596	0.281269	2.87126	0.00408844	0.0178631	OK	25.3139	44.3067
Cd5l	Cd5l	1.73082	4.01419	1.39827	2.87083	0.00409401	0.017878	OK	0.201748	3.25988
Mndal	Mndal	306.616	0.406385	0.141665	2.86864	0.00412247	0.0179737	OK	263.715	349.517
Hilpda	Hilpda	29.0594	0.909654	0.317138	2.86832	0.00412656	0.0179868	OK	20.19	37.9288
Adam23	Adam23	15.8122	1.15793	0.403749	2.86793	0.00413163	0.0180041	OK	9.78669	21.8377
Pla2g12b	Pla2g12b	7.79781	1.79648	0.626425	2.86783	0.004133	0.0180053	OK	3.48606	12.1096
P2ry14	P2ry14	85.852	0.63856	0.222724	2.86705	0.00414316	0.0180448	OK	67.1565	104.548
Prrg4	Prrg4	157.339	0.828377	0.28896	2.86675	0.0041471	0.0180525	OK	113.369	201.308
Efhd2	Efhd2	438.537	0.406751	0.141883	2.86681	0.00414636	0.0180525	OK	377.123	499.951
Eppk1	Eppk1	78.6158	0.697829	0.24348	2.86607	0.00415608	0.0180772	OK	59.9649	97.2667
Setd4	Setd4	31.1812	1.10457	0.385471	2.86552	0.00416321	0.0181035	OK	19.7953	42.567
Emb	Emb	712.309	0.397144	0.138693	2.86347	0.00419028	0.018202	OK	614.882	809.737
Psme1	Psme1	887.628	0.31021	0.108506	2.85893	0.00425077	0.0184211	OK	792.564	982.691
Clec4d	Clec4d	3.4294	3.41525	1.19483	2.85836	0.00425832	0.018449	OK	0.587817	6.27098
Atp13a4	Atp13a4	2.91648	3.98619	1.39489	2.85772	0.00426702	0.0184771	OK	0.346219	5.48675
Nfil3	Nfil3	68.3752	0.772623	0.270366	2.8577	0.00426727	0.0184771	OK	50.4917	86.2587
Trim59	Trim59	43.7078	0.728857	0.255141	2.85668	0.00428098	0.0185277	OK	32.8961	54.5195
Bhlhe40	Bhlhe40	1957.84	0.321913	0.11272	2.85586	0.00429203	0.0185542	OK	1740.32	2175.37
Slc2a6	Slc2a6	10.8683	1.79564	0.62901	2.85471	0.00430758	0.0186087	OK	4.86094	16.8757
Pcdhgc3	Pcdhgc3	471.968	0.434928	0.15247	2.85255	0.00433698	0.0187258	OK	401.36	542.576
Brca2	Brca2	112.564	0.442015	0.154988	2.85193	0.00434548	0.0187527	OK	95.4541	129.674
2610016A17Rik	2610016A17Rik	11.5334	1.31659	0.462252	2.84822	0.00439649	0.0189332	OK	6.60794	16.4589
Polk	Polk	347.963	0.30951	0.108682	2.84785	0.00440153	0.0189451	OK	310.78	385.146
Arg2	Arg2	149.383	0.980492	0.344469	2.84639	0.00442185	0.0190226	OK	100.489	198.278
Hpcal4	Hpcal4	57.4982	0.957129	0.336375	2.84542	0.00443529	0.0190705	OK	39.0952	75.9011
Cyp2d13	Cyp2d13	2.51679	3.73721	1.3137	2.84479	0.00444401	0.019103	OK	0.351124	4.68246
Ripor3	Ripor3	191.09	0.417145	0.146662	2.84427	0.0044514	0.0191298	OK	163.654	218.525
Hsd11b2	Hsd11b2	2638.1	0.39977	0.140584	2.84364	0.00446008	0.0191621	OK	2274.92	3001.29
Tspoap1	Tspoap1	104.8	0.474955	0.16705	2.84319	0.00446645	0.0191845	OK	87.7033	121.897
Ptges	Ptges	468.704	0.356467	0.125444	2.84165	0.00448803	0.0192621	OK	411.092	526.316
Mmd	Mmd	510.673	0.418229	0.147213	2.84098	0.00449756	0.019298	OK	437.167	584.18
Trp53cor1	Trp53cor1	5.43963	2.39934	0.845165	2.8389	0.00452699	0.0194041	OK	1.73358	9.14568
Ms4a6d	Ms4a6d	18.1644	1.36657	0.481466	2.83834	0.00453483	0.0194326	OK	10.1518	26.1771
Tbpl1	Tbpl1	302.46	0.301905	0.106384	2.83787	0.00454154	0.0194513	OK	270.928	333.992
Pced1b	Pced1b	66.6862	0.529232	0.186511	2.83755	0.00454618	0.0194661	OK	54.5901	78.7823
R74862	R74862	28.1303	0.799827	0.28224	2.83386	0.00459895	0.0196336	OK	20.5264	35.7342
Synj2	Synj2	87.7679	0.516995	0.182431	2.83392	0.0045981	0.0196336	OK	72.2081	103.328
Nectin4	Nectin4	63.06	0.64746	0.228601	2.83227	0.00462195	0.0197138	OK	49.1426	76.9774
Ube2l6	Ube2l6	122.635	0.490589	0.173324	2.83047	0.00464799	0.0198146	OK	101.983	143.288
Ephb2	Ephb2	263.841	0.44239	0.156336	2.82974	0.00465854	0.0198442	OK	223.703	303.979
Tnfrsf12a	Tnfrsf12a	221.028	0.730854	0.258405	2.82833	0.00467917	0.0199269	OK	166.21	275.846
Nipal1	Nipal1	55.7174	0.700999	0.247863	2.82817	0.00468152	0.0199318	OK	42.4412	68.9937
Rcan2	Rcan2	404.394	0.347142	0.12277	2.82758	0.00469019	0.0199584	OK	355.974	452.813
Rad51	Rad51	21.3584	1.10393	0.39045	2.82733	0.00469378	0.0199686	OK	13.5635	29.1533
Speg	Speg	212.406	0.676982	0.239644	2.82494	0.00472889	0.0201024	OK	163.465	261.346
Nfe2l3	Nfe2l3	26.6242	1.06037	0.375404	2.82461	0.00473376	0.0201179	OK	17.2578	35.9905
Zfp658	Zfp658	60.2403	0.547812	0.193963	2.82431	0.00473823	0.0201317	OK	48.9388	71.5419
Cpn1	Cpn1	1096.49	1.23545	0.437715	2.82249	0.00476524	0.0202344	OK	653.735	1539.25
Tnfrsf22	Tnfrsf22	78.065	0.526546	0.186765	2.8193	0.00481278	0.0204064	OK	63.9752	92.1547
Cxcr3	Cxcr3	26.9765	0.97999	0.347651	2.8189	0.00481892	0.0204219	OK	18.151	35.802
Ticam2	Ticam2	15.5213	1.20356	0.427034	2.81842	0.00482612	0.0204472	OK	9.39811	21.6445
1810064F22Rik	1810064F22Rik	9.09019	1.61254	0.572386	2.81722	0.00484416	0.0204973	OK	4.48025	13.7001
Tmtc2	Tmtc2	61.8897	0.603438	0.214192	2.81728	0.00484324	0.0204973	OK	49.1318	74.6475
Lmtk3	Lmtk3	103.698	0.480397	0.170566	2.8165	0.00485507	0.0205277	OK	86.5912	120.806
Tmem154	Tmem154	33.0771	0.988295	0.350955	2.81602	0.00486228	0.0205529	OK	22.1708	43.9833
Paqr4	Paqr4	72.439	0.492877	0.175135	2.81427	0.00488881	0.0206192	OK	60.1841	84.694
Fzd3	Fzd3	141.337	0.432499	0.153682	2.81424	0.00488922	0.0206192	OK	120.309	162.366
Stxbp1	Stxbp1	261.9	0.340262	0.120925	2.81382	0.00489564	0.0206357	OK	231.157	292.642
Nek5	Nek5	19.9524	0.977607	0.347583	2.81258	0.00491453	0.0206942	OK	13.4396	26.4653
Slc16a6	Slc16a6	387.427	0.507084	0.180472	2.80977	0.00495767	0.0208492	OK	320.032	454.821
Sfrp5	Sfrp5	7.33616	2.22039	0.790338	2.80942	0.00496313	0.0208547	OK	2.5922	12.0801
Lgalsl	Lgalsl	401.711	0.327424	0.116649	2.80692	0.00500182	0.0209868	OK	356.321	447.102
Robo2	Robo2	396.198	0.450849	0.160655	2.80632	0.00501114	0.0210158	OK	334.79	457.605
Hacl1	Hacl1	835.805	0.413327	0.147323	2.80559	0.00502244	0.0210435	OK	716.89	954.72
Plekhm3	Plekhm3	228.834	0.356109	0.126943	2.80527	0.0050274	0.0210531	OK	200.734	256.934
Efna4	Efna4	70.3266	0.751927	0.268082	2.80484	0.00503421	0.0210637	OK	52.4035	88.2497
Adcy2	Adcy2	7.76891	1.64285	0.585838	2.80427	0.00504305	0.0210798	OK	3.76873	11.7691
Slain1	Slain1	77.7763	0.553961	0.19753	2.80445	0.0050403	0.0210798	OK	63.0249	92.5276
Wtip	Wtip	244.35	0.361258	0.128825	2.80426	0.00504316	0.0210798	OK	213.916	274.785
Gpr65	Gpr65	47.7298	1.01405	0.362308	2.79885	0.00512847	0.0213532	OK	31.6137	63.8459
Pask	Pask	30.4023	0.768667	0.274642	2.7988	0.00512928	0.0213532	OK	22.4894	38.3152
Bex3	Bex3	309.191	0.359136	0.128456	2.79578	0.00517744	0.0215429	OK	270.904	347.478
Scx	Scx	31.4306	1.03514	0.370586	2.79324	0.00521829	0.0216964	OK	20.6149	42.2463
Fbxw9	Fbxw9	284.379	0.401911	0.143941	2.7922	0.00523514	0.0217391	OK	245.022	323.736
Iffo2	Iffo2	175.318	0.501814	0.17989	2.78956	0.00527805	0.0219062	OK	145.132	205.505
E130317F20Rik	E130317F20Rik	27.2041	0.792386	0.284343	2.78672	0.00532439	0.0220607	OK	19.9156	34.4926
C1qtnf1	C1qtnf1	410.21	0.361486	0.129723	2.78661	0.00532628	0.0220607	OK	359.085	461.334
Cd8a	Cd8a	37.9187	0.890465	0.31957	2.78645	0.00532887	0.0220617	OK	26.5744	49.263
Celf5	Celf5	6.90303	1.9701	0.708561	2.78042	0.00542887	0.022425	OK	2.80728	10.9988
Lilra5	Lilra5	56.2335	0.632245	0.227481	2.77933	0.00544716	0.0224802	OK	44.1052	68.3619
Jam2	Jam2	257.234	0.37865	0.13624	2.7793	0.00544769	0.0224802	OK	223.67	290.799
Il18rap	Il18rap	33.0252	0.8081	0.290841	2.77849	0.00546118	0.022529	OK	24.0104	42.04
Ndufa4l2	Ndufa4l2	67.6508	0.55182	0.198609	2.77843	0.00546224	0.022529	OK	54.8683	80.4332
Vsig10l	Vsig10l	124.464	0.458797	0.165369	2.77438	0.00553063	0.0227525	OK	104.838	144.089
Fmo4	Fmo4	451.699	0.321468	0.115885	2.77402	0.00553686	0.0227628	OK	401.581	501.816
Fam20a	Fam20a	92.1438	0.517118	0.186504	2.77269	0.00555957	0.0228337	OK	75.8044	108.483
Dact1	Dact1	124.676	0.491033	0.177097	2.77268	0.00555965	0.0228337	OK	103.661	145.691
B3galt1	B3galt1	26.7777	0.89074	0.321337	2.77198	0.00557157	0.022877	OK	18.7642	34.7912
Trpm2	Trpm2	29.0478	0.834561	0.301191	2.77087	0.00559067	0.022944	OK	20.8728	37.2228
Ckap2l	Ckap2l	23.6788	1.15588	0.417546	2.76827	0.00563549	0.0231107	OK	14.6699	32.6876
1600010M07Rik	1600010M07Rik	3.17534	3.32535	1.20174	2.76711	0.00565549	0.0231645	OK	0.576092	5.77459
Parp2	Parp2	267.411	0.371302	0.134289	2.76494	0.00569334	0.0232843	OK	233.188	301.634
Tagln2	Tagln2	1962.04	0.407829	0.147569	2.76365	0.00571583	0.0233589	OK	1686.55	2237.53
Arl5c	Arl5c	13.5076	1.16958	0.423284	2.7631	0.00572553	0.0233927	OK	8.31377	18.7015
Ap1s2	Ap1s2	153.808	0.477782	0.172972	2.7622	0.00574141	0.0234518	OK	128.57	179.047
Asb2	Asb2	43.6535	0.700658	0.25368	2.76197	0.00574539	0.0234622	OK	33.2567	54.0503
Tle2	Tle2	328.075	0.382233	0.13844	2.76101	0.00576233	0.0235256	OK	284.867	371.284
Glipr1	Glipr1	38.0608	0.850202	0.308093	2.75957	0.00578783	0.0236204	OK	27.1596	48.962
Bend4	Bend4	27.4585	0.846701	0.306828	2.75953	0.00578842	0.0236204	OK	19.6245	35.2925
Ifit3	Ifit3	502.659	0.558717	0.202483	2.75933	0.00579205	0.0236294	OK	406.524	598.794
Rps19	Rps19	2853.26	0.344186	0.124743	2.75917	0.00579487	0.0236351	OK	2514.51	3192
Tnfaip8l2	Tnfaip8l2	20.2654	1.16304	0.421775	2.75748	0.00582496	0.0237519	OK	12.5123	28.0185
Ifi209	Ifi209	58.7737	0.923095	0.334812	2.75706	0.00583245	0.0237648	OK	40.5871	76.9603
Car13	Car13	72.3893	0.55433	0.201053	2.75713	0.00583108	0.0237648	OK	58.6508	86.1279
Zbtb42	Zbtb42	115.111	0.543951	0.197603	2.75274	0.0059098	0.024042	OK	93.6635	136.558
Kit	Kit	490.9	0.357083	0.129721	2.7527	0.00591068	0.024042	OK	430.457	551.344
Pgbd5	Pgbd5	17.2664	1.11781	0.40616	2.75214	0.00592075	0.0240652	OK	10.893	23.6397
Mdfi	Mdfi	21.0244	1.13809	0.413823	2.7502	0.00595597	0.0241904	OK	13.1365	28.9122
Rnf122	Rnf122	80.922	0.485103	0.176536	2.7479	0.00599777	0.0243423	OK	67.4438	94.4001
AI662270	AI662270	42.8625	1.00442	0.365569	2.74756	0.00600409	0.0243619	OK	28.5166	57.2083
Catip	Catip	6.17561	1.88625	0.68656	2.74739	0.00600717	0.0243659	OK	2.62975	9.72147
Ahnak	Ahnak	4629.07	0.35521	0.129297	2.74725	0.00600976	0.0243669	OK	4062.07	5196.08
Ano5	Ano5	103.162	0.456091	0.166096	2.74594	0.00603373	0.0244521	OK	86.9902	119.335
Zfp37	Zfp37	69.5856	0.510162	0.185833	2.74528	0.00604597	0.0244837	OK	57.4089	81.7623
AI467606	AI467606	33.5208	0.868848	0.316536	2.74486	0.00605364	0.0245087	OK	23.7215	43.3202
Gpx8	Gpx8	213.142	0.41728	0.152068	2.74404	0.00606883	0.0245582	OK	182.531	243.753
Fosl1	Fosl1	3.27576	3.35393	1.22289	2.74262	0.00609504	0.02464	OK	0.58369	5.96783
Plcb4	Plcb4	366.042	0.318132	0.116001	2.74249	0.00609753	0.024644	OK	325.846	406.237
Cdkl1	Cdkl1	1747.22	0.302409	0.11029	2.74194	0.00610777	0.0246733	OK	1564.76	1929.67
Prrg1	Prrg1	119.123	0.474069	0.172932	2.74136	0.00611861	0.0247051	OK	99.725	138.52
Gtpbp6	Gtpbp6	157.685	0.427407	0.155983	2.7401	0.00614213	0.0247818	OK	134.496	180.873
Unc13d	Unc13d	34.9182	0.822048	0.300041	2.73978	0.00614797	0.0247993	OK	25.2307	44.6057
Tcim	Tcim	476.681	0.319965	0.116793	2.7396	0.00615146	0.0248013	OK	424.037	529.325
Pdp1	Pdp1	194.142	0.374224	0.136649	2.73858	0.00617055	0.0248554	OK	169.103	219.181
Slamf8	Slamf8	26.7477	0.86572	0.316154	2.73829	0.00617604	0.0248579	OK	18.9549	34.5406
Abca1	Abca1	1057.64	0.61326	0.223958	2.73829	0.00617604	0.0248579	OK	836.176	1279.11
Ampd3	Ampd3	616.765	0.345697	0.126342	2.7362	0.00621531	0.0250037	OK	543.222	690.308
Parp12	Parp12	445.823	0.311845	0.11397	2.7362	0.00621531	0.0250037	OK	397.827	493.82
Ros1	Ros1	25.2466	1.0474	0.382946	2.73512	0.00623582	0.0250679	OK	16.4644	34.0288
Slc40a1	Slc40a1	1455.21	0.424108	0.155079	2.73479	0.00624197	0.0250752	OK	1242.84	1667.58
Fat4	Fat4	197.683	0.39252	0.143529	2.73478	0.00624219	0.0250752	OK	170.955	224.41
Map3k6	Map3k6	77.443	0.518217	0.189506	2.73457	0.0062461	0.0250847	OK	63.6818	91.2041
Tfap2b	Tfap2b	1435.33	0.32797	0.119998	2.73313	0.00627358	0.025189	OK	1272.88	1597.77
Tmem145	Tmem145	2.30747	3.5978	1.31642	2.73301	0.00627579	0.0251917	OK	0.352091	4.26284
Lama2	Lama2	581.144	0.472879	0.173063	2.73242	0.00628718	0.0252252	OK	486.745	675.542
Epha3	Epha3	36.6957	0.872165	0.319281	2.73165	0.00630181	0.0252716	OK	25.9296	47.4618
Ifitm10	Ifitm10	24.1562	1.04347	0.382062	2.73115	0.00631134	0.0252975	OK	15.7823	32.5301
Zfp287	Zfp287	59.2476	0.610886	0.223751	2.73021	0.00632946	0.0253578	OK	46.888	71.6072
St3gal2	St3gal2	381.692	0.338543	0.124003	2.73011	0.00633129	0.025359	OK	337.113	426.272
Nrxn2	Nrxn2	67.3154	0.544657	0.199576	2.72907	0.00635127	0.0254205	OK	54.7575	79.8733
Ankrd45	Ankrd45	72.5041	0.533818	0.195684	2.72796	0.0063727	0.0254815	OK	59.2413	85.767
Ankle1	Ankle1	12.5142	1.35791	0.498776	2.72249	0.00647921	0.0258321	OK	7.02427	18.0042
Zcchc24	Zcchc24	252.666	0.34672	0.127409	2.7213	0.0065025	0.0258849	OK	222.45	282.882
Hpgd	Hpgd	341.773	0.414563	0.152383	2.72054	0.00651751	0.0259264	OK	293.003	390.543
Naalad2	Naalad2	124.95	0.461882	0.169839	2.71953	0.00653739	0.0259889	OK	105.118	144.782
Adnp	Adnp	399.629	0.460757	0.169462	2.71894	0.00654907	0.0260228	OK	336.351	462.908
Hmcn1	Hmcn1	50.251	0.614161	0.225952	2.7181	0.00656584	0.0260637	OK	39.7136	60.7883
Clk2	Clk2	380.811	0.367545	0.135229	2.71794	0.00656889	0.0260639	OK	332.564	429.059
Susd1	Susd1	160.906	0.672137	0.247317	2.71771	0.00657352	0.026076	OK	124.087	197.724
Nsl1	Nsl1	11.7474	1.32311	0.48732	2.71507	0.00662614	0.0262595	OK	6.70886	16.7859
C430049B03Rik	C430049B03Rik	28.2364	0.859479	0.316616	2.71458	0.00663604	0.0262924	OK	20.0658	36.407
Pitpnm1	Pitpnm1	301.116	0.356305	0.131273	2.71422	0.0066432	0.0263144	OK	264.12	338.112
Car15	Car15	1532.86	0.404159	0.148936	2.71365	0.00665467	0.0263409	OK	1319.54	1746.18
Cdk2	Cdk2	241.948	0.371495	0.136976	2.71212	0.00668546	0.0264564	OK	210.968	272.928
Cdk1	Cdk1	30.9089	0.916456	0.337948	2.71182	0.00669143	0.026473	OK	21.409	40.4088
Sema7a	Sema7a	158.467	0.370686	0.136696	2.71175	0.00669287	0.026473	OK	138.22	178.714
Cd34	Cd34	660.108	0.319327	0.117844	2.70974	0.0067335	0.0265955	OK	587.35	732.866
Trim30d	Trim30d	82.5541	0.682217	0.251787	2.7095	0.00673842	0.0266085	OK	63.3909	101.717
Chek1	Chek1	16.9707	1.13049	0.417291	2.70911	0.00674632	0.0266333	OK	10.6422	23.2992
Wnt10b	Wnt10b	3.09702	3.244	1.1978	2.7083	0.00676291	0.0266861	OK	0.591363	5.60269
Pimreg	Pimreg	7.02338	1.98718	0.733893	2.70773	0.00677461	0.0267186	OK	2.82937	11.2174
Mns1	Mns1	9.80655	1.36601	0.50451	2.7076	0.00677706	0.0267186	OK	5.48224	14.1309
Lpxn	Lpxn	42.8909	0.727629	0.268953	2.70542	0.00682185	0.0268801	OK	32.2984	53.4835
A630001G21Rik	A630001G21Rik	28.0697	0.864845	0.319728	2.70494	0.00683161	0.0269121	OK	19.8995	36.2399
Nlrc5	Nlrc5	145.46	0.700586	0.259044	2.70451	0.00684058	0.0269238	OK	110.82	180.1
Gimap8	Gimap8	372.179	0.346007	0.127946	2.70432	0.00684438	0.0269238	OK	327.761	416.596
Ttll3	Ttll3	51.927	0.615961	0.227813	2.7038	0.00685523	0.0269536	OK	41.0072	62.8468
Cyp4a14	Cyp4a14	4538.56	2.26925	0.839647	2.70262	0.00687958	0.0270195	OK	1559.45	7517.67
BC147527	BC147527	7.80998	1.52864	0.565621	2.70259	0.00688017	0.0270195	OK	4.02044	11.5995
Cxcr6	Cxcr6	34.8546	0.787798	0.291758	2.70018	0.0069302	0.0271901	OK	25.5679	44.1414
Rgmb	Rgmb	204.126	0.330592	0.122437	2.7001	0.00693192	0.0271904	OK	180.84	227.412
Wnt16	Wnt16	12.0854	1.20052	0.44466	2.69987	0.00693664	0.0272024	OK	7.32844	16.8424
Itga4	Itga4	191.522	0.586347	0.217345	2.69777	0.00698057	0.0273557	OK	153.129	229.914
Tcirg1	Tcirg1	469.961	0.335332	0.124368	2.69629	0.00701174	0.0274578	OK	415.588	524.334
Sorcs2	Sorcs2	21.022	1.24706	0.463217	2.69217	0.00709878	0.0277723	OK	12.4628	29.5813
Mapkapk3	Mapkapk3	358.007	0.403959	0.150079	2.69165	0.00711002	0.0278031	OK	308.21	407.803
Kctd1	Kctd1	382.196	0.342059	0.127298	2.68706	0.00720833	0.0281076	OK	337.098	427.294
Tpst1	Tpst1	128.045	0.414918	0.15445	2.68643	0.00722211	0.028148	OK	109.758	146.332
Rfx5	Rfx5	373.519	0.3073	0.114394	2.68633	0.00722413	0.0281492	OK	333.888	413.15
Ccdc88a	Ccdc88a	311.927	0.328821	0.12242	2.686	0.00723121	0.0281701	OK	276.533	347.321
Gm38426	Gm38426	65.5204	0.743985	0.277215	2.68379	0.00727932	0.0283382	OK	48.991	82.0499
Slc38a1	Slc38a1	100.806	0.755428	0.281671	2.68195	0.00731948	0.0284468	OK	75.0009	126.611
BC064078	BC064078	60.8549	0.616298	0.229885	2.6809	0.00734246	0.0285093	OK	48.0509	73.659
Trim21	Trim21	175.926	0.332554	0.124079	2.68018	0.00735829	0.0285491	OK	155.739	196.113
Pkn3	Pkn3	52.7606	0.620319	0.23146	2.68002	0.00736167	0.0285503	OK	41.5894	63.9319
Klhl14	Klhl14	206.087	0.483037	0.180551	2.67535	0.00746502	0.0289307	OK	171.905	240.268
Cd40	Cd40	41.241	0.756893	0.283193	2.67271	0.00752411	0.0291323	OK	30.6642	51.8178
Rusc2	Rusc2	325.785	0.430375	0.161022	2.67277	0.00752281	0.0291323	OK	277.549	374.021
Sh2d4a	Sh2d4a	443.57	0.311046	0.116409	2.67201	0.00753977	0.0291792	OK	395.937	491.203
Ddit4	Ddit4	331.621	0.495907	0.18571	2.67034	0.00757756	0.029298	OK	275.181	388.062
H2-M3	H2-M3	55.5805	0.594626	0.222768	2.66926	0.0076019	0.0293715	OK	44.2858	66.8752
Slc7a5	Slc7a5	75.7562	0.681138	0.255189	2.66915	0.00760435	0.029374	OK	58.1978	93.3146
Gimap3	Gimap3	105.678	0.692509	0.259669	2.66689	0.0076557	0.0295447	OK	80.791	130.566
Dennd2c	Dennd2c	44.8455	0.665655	0.249627	2.6666	0.00766219	0.0295629	OK	34.6794	55.0116
Map3k21	Map3k21	271.78	0.497825	0.186704	2.66638	0.00766725	0.0295755	OK	225.349	318.211
Lair1	Lair1	53.8886	0.829109	0.3111	2.66509	0.0076968	0.029634	OK	38.8164	68.9608
Zfp319	Zfp319	184.245	0.404318	0.151707	2.66513	0.00769591	0.029634	OK	158.595	209.895
Sap25	Sap25	107.357	0.844874	0.317111	2.66429	0.00771515	0.0296839	OK	76.7901	137.923
Inhba	Inhba	19.2418	0.949331	0.356435	2.66341	0.00773533	0.0297546	OK	13.13	25.3537
Lag3	Lag3	14.2427	1.16476	0.437508	2.66227	0.00776159	0.0298417	OK	8.78649	19.699
Satb1	Satb1	74.4635	0.603222	0.226641	2.66157	0.0077776	0.0298685	OK	59.119	89.8079
Kif19a	Kif19a	5.32408	2.11046	0.793039	2.66123	0.00778563	0.0298854	OK	2.00218	8.64598
Gm8979	Gm8979	32.5492	0.957228	0.359779	2.6606	0.00780008	0.0299287	OK	22.1304	42.9679
Mks1	Mks1	133.953	0.379617	0.142752	2.65927	0.00783095	0.0300113	OK	116.43	151.475
Cntn2	Cntn2	10.3239	1.7786	0.669136	2.65805	0.00785939	0.0300985	OK	4.65991	15.9878
Tchp	Tchp	201.928	0.368234	0.138592	2.65697	0.00788457	0.0301739	OK	176.297	227.56
Postn	Postn	77.452	0.646802	0.243443	2.65689	0.00788641	0.0301739	OK	60.3751	94.529
Prrg3	Prrg3	31.9411	0.854842	0.321798	2.65646	0.00789662	0.030206	OK	22.7455	41.1367
Pak3	Pak3	22.1037	0.983058	0.370103	2.65617	0.00790329	0.0302245	OK	14.8514	29.356
Dsp	Dsp	1246.58	0.346652	0.130568	2.65495	0.00793194	0.0303186	OK	1097.53	1395.63
Plaur	Plaur	78.1763	0.697242	0.262906	2.65205	0.00800039	0.0305533	OK	59.6446	96.708
[truncated: 218 more rows]

## Sheet: 0.3- FDR,0.05
	GeneName	baseMean	log2FoldChange	lfcSE	stat	pvalue	padj	status	control	comparison
Pvalb	Pvalb	210.702	-2.24471	0.264502	-8.48658	2.13e-17	1.21e-14	OK	347.982	73.4228
Kif20b	Kif20b	370.835	-1.91826	0.247193	-7.76015	8.48e-15	2.5e-12	OK	586.498	155.172
Ptgfr	Ptgfr	457.514	-0.820459	0.107899	-7.60394	2.87e-14	6.8e-12	OK	584.211	330.816
Larp4b	Larp4b	2842.47	-0.521932	0.0726417	-7.18502	6.72e-13	1.25e-10	OK	3351.11	2333.84
Coq10b	Coq10b	898.818	-0.689081	0.0966139	-7.13232	9.87e-13	1.7e-10	OK	1109.48	688.155
H2-Ea-ps	H2-Ea-ps	132.14	-23.7712	3.38371	-7.02517	2.14e-12	3.33e-10	OK	264.28	1.85e-05
Tc2n	Tc2n	249.914	-1.92641	0.275074	-7.00324	2.5e-12	3.81e-10	OK	395.721	104.107
Tomm20	Tomm20	3409.19	-0.462682	0.0661465	-6.99481	2.66e-12	3.98e-10	OK	3951.23	2867.15
Hnf4a	Hnf4a	12895.7	-0.586571	0.0839807	-6.9846	2.86e-12	4.12e-10	OK	15481.7	10309.7
Folr1	Folr1	5232.68	-0.558353	0.0826704	-6.75396	1.44e-11	1.67e-09	OK	6232.81	4232.56
Trps1	Trps1	1417.03	-0.740493	0.111605	-6.63496	3.25e-11	3.48e-09	OK	1772.92	1061.15
Asl	Asl	2917.04	-0.671323	0.101368	-6.62264	3.53e-11	3.71e-09	OK	3583.74	2250.34
Usp2	Usp2	2529.88	-0.883917	0.133472	-6.6225	3.53e-11	3.71e-09	OK	3281.52	1778.24
Dab2	Dab2	9533.87	-0.55739	0.0843366	-6.60912	3.87e-11	3.94e-09	OK	11353	7714.72
B4galt5	B4galt5	1977.18	-1.25888	0.190464	-6.60955	3.85e-11	3.94e-09	OK	2788.94	1165.41
Upp2	Upp2	333.529	-1.93723	0.294203	-6.58468	4.56e-11	4.5e-09	OK	528.942	138.115
Tysnd1	Tysnd1	846.057	-0.611953	0.0931462	-6.56981	5.04e-11	4.8e-09	OK	1022.85	669.262
Ybx1	Ybx1	11190.5	-0.601844	0.0917597	-6.55891	5.42e-11	5.11e-09	OK	13491.4	8889.63
Phyhip	Phyhip	65.9002	-1.31267	0.200241	-6.55545	5.55e-11	5.2e-09	OK	93.9703	37.8301
Ass1	Ass1	32039.9	-0.667632	0.102322	-6.52478	6.81e-11	6.17e-09	OK	39323.9	24755.9
Slc39a14	Slc39a14	850.512	-0.613264	0.0941671	-6.5125	7.39e-11	6.63e-09	OK	1028.61	672.417
Glb1	Glb1	2450.56	-0.730825	0.112598	-6.49056	8.55e-11	7.59e-09	OK	3058.31	1842.82
Them7	Them7	2450.2	-1.18679	0.184183	-6.44352	1.17e-10	1.01e-08	OK	3404.76	1495.64
Agps	Agps	6575.51	-1.37137	0.212959	-6.43963	1.2e-10	1.03e-08	OK	9484.89	3666.13
Aadat	Aadat	4642.31	-0.989018	0.154297	-6.40983	1.46e-10	1.21e-08	OK	6174.02	3110.6
Galns	Galns	1947.47	-0.992616	0.155738	-6.37363	1.85e-10	1.47e-08	OK	2592.2	1302.75
Adrb2	Adrb2	168.665	-1.13466	0.17919	-6.33215	2.42e-10	1.87e-08	OK	231.771	105.558
Atp5c1	Atp5c1	6946.33	-0.418968	0.0662112	-6.32775	2.49e-10	1.92e-08	OK	7947.93	5944.73
Sod3	Sod3	6909.36	-0.469847	0.0746498	-6.29401	3.09e-10	2.33e-08	OK	8024.62	5794.11
Med14	Med14	2003	-0.823749	0.130945	-6.2908	3.16e-10	2.36e-08	OK	2559.79	1446.21
Col6a6	Col6a6	42.5415	-2.34225	0.372979	-6.27983	3.39e-10	2.49e-08	OK	71.0681	14.0148
Fbxo40	Fbxo40	826.102	-0.988989	0.15839	-6.24402	4.26e-10	3.06e-08	OK	1098.66	553.54
Gpr155	Gpr155	358.813	-1.01574	0.163409	-6.21592	5.1e-10	3.6e-08	OK	480.154	237.473
Fabp3	Fabp3	865.939	-0.507645	0.0822141	-6.17468	6.63e-10	4.52e-08	OK	1016.74	715.141
Slco1a6	Slco1a6	4288.65	-0.738096	0.119522	-6.17541	6.6e-10	4.52e-08	OK	5362.39	3214.91
Pah	Pah	19996.2	-0.737768	0.119551	-6.17116	6.78e-10	4.58e-08	OK	25000.4	14991.9
Ntn1	Ntn1	1484.14	-0.931693	0.15171	-6.14128	8.19e-10	5.45e-08	OK	1947.38	1020.9
Gpc4	Gpc4	2891.39	-0.79372	0.129602	-6.12431	9.11e-10	5.92e-08	OK	3667.29	2115.49
Tspan13	Tspan13	382.337	-0.875005	0.143866	-6.0821	1.19e-09	7.53e-08	OK	494.854	269.82
Galc	Galc	2396.56	-0.697868	0.11534	-6.0505	1.44e-09	8.92e-08	OK	2965.16	1827.97
Lrp11	Lrp11	315.236	-0.641431	0.106257	-6.03661	1.57e-09	9.58e-08	OK	384.182	246.29
Clybl	Clybl	1192.62	-0.463142	0.0771051	-6.00664	1.89e-09	1.12e-07	OK	1382.42	1002.82
Vps8	Vps8	827.891	-0.86826	0.144667	-6.0018	1.95e-09	1.14e-07	OK	1069.76	586.022
Kyat3	Kyat3	860.609	-0.5842	0.0977736	-5.97503	2.3e-09	1.32e-07	OK	1032.51	688.706
Trabd2b	Trabd2b	2997.75	-0.710654	0.119535	-5.94517	2.76e-09	1.56e-07	OK	3721.5	2274
Grhpr	Grhpr	2408.75	-0.560603	0.0947151	-5.91883	3.24e-09	1.78e-07	OK	2870.95	1946.56
Slc5a8	Slc5a8	7164.78	-1.07015	0.180884	-5.91623	3.29e-09	1.79e-07	OK	9706.6	4622.95
Lamp2	Lamp2	14924.3	-0.438647	0.074281	-5.90524	3.52e-09	1.88e-07	OK	17175.8	12672.7
Papss1	Papss1	1833.96	-0.61907	0.104973	-5.89744	3.69e-09	1.96e-07	OK	2221.51	1446.41
Slc22a19	Slc22a19	1376.46	-1.45715	0.248448	-5.86501	4.49e-09	2.32e-07	OK	2017.96	734.965
Man2b1	Man2b1	2847.25	-0.492641	0.084164	-5.85334	4.82e-09	2.45e-07	OK	3328.71	2365.79
Ttpa	Ttpa	255.742	-1.1154	0.19056	-5.85329	4.82e-09	2.45e-07	OK	349.958	161.527
Tmem56	Tmem56	889.518	-0.948441	0.162129	-5.84991	4.92e-09	2.5e-07	OK	1171.81	607.224
Macrod1	Macrod1	390.334	-0.640335	0.109666	-5.83895	5.25e-09	2.63e-07	OK	475.563	305.104
Prodh	Prodh	2975.13	-0.750742	0.128781	-5.8296	5.56e-09	2.74e-07	OK	3732.21	2218.04
Cyp4a12a	Cyp4a12a	4225.61	-3.43205	0.588946	-5.82744	5.63e-09	2.76e-07	OK	7734.6	716.619
Tmprss9	Tmprss9	40.2897	-2.19802	0.37952	-5.79158	6.97e-09	3.35e-07	OK	66.1607	14.4188
Hpn	Hpn	4899.5	-0.550354	0.0952997	-5.77498	7.7e-09	3.65e-07	OK	5822.85	3976.15
Itfg1	Itfg1	3398.52	-0.675591	0.117077	-5.77051	7.9e-09	3.73e-07	OK	4180.03	2617.01
Xylt1	Xylt1	165.571	-1.13153	0.196702	-5.75251	8.79e-09	4.12e-07	OK	227.366	103.777
Degs2	Degs2	753.382	-1.37359	0.238839	-5.7511	8.87e-09	4.14e-07	OK	1087.19	419.578
Cltrn	Cltrn	22158.3	-0.589874	0.102732	-5.74185	9.36e-09	4.32e-07	OK	26626.1	17690.4
Syt14	Syt14	431.231	-0.580715	0.101282	-5.73367	9.83e-09	4.5e-07	OK	516.868	345.595
Agtrap	Agtrap	1821.43	-0.528813	0.0922707	-5.73111	9.98e-09	4.56e-07	OK	2151.56	1491.3
Lamp1	Lamp1	19018.4	-0.353547	0.0618259	-5.71843	1.08e-08	4.85e-07	OK	21337.2	16699.7
Ush1c	Ush1c	1544.95	-0.624397	0.109317	-5.71179	1.12e-08	5.01e-07	OK	1874.15	1215.74
Tspan3	Tspan3	3479.77	-0.566719	0.0993087	-5.70664	1.15e-08	5.15e-07	OK	4154.57	2804.96
Myo5a	Myo5a	1620.11	-1.24578	0.219001	-5.68847	1.28e-08	5.65e-07	OK	2279.14	961.068
Gpd2	Gpd2	1173.73	-0.764602	0.134463	-5.68636	1.3e-08	5.69e-07	OK	1477.67	869.78
Slc25a5	Slc25a5	15903.5	-0.347771	0.0611668	-5.68562	1.3e-08	5.7e-07	OK	17811.1	13995.9
Kyat1	Kyat1	1265.48	-0.961164	0.169717	-5.66332	1.48e-08	6.4e-07	OK	1672.09	858.858
Aldob	Aldob	79602.2	-0.326529	0.0577808	-5.65117	1.59e-08	6.78e-07	OK	88572.3	70632.2
Rrm2b	Rrm2b	888.734	-0.500235	0.0885257	-5.65073	1.6e-08	6.78e-07	OK	1041.29	736.181
Kcnt1	Kcnt1	325.212	-1.14697	0.203937	-5.62415	1.86e-08	7.78e-07	OK	448.082	202.341
Selenop	Selenop	45055.7	-1.14444	0.204052	-5.60858	2.04e-08	8.39e-07	OK	62044.6	28066.8
Trpm7	Trpm7	4016.39	-0.390075	0.0696341	-5.60178	2.12e-08	8.67e-07	OK	4556.09	3476.7
Prss8	Prss8	4490.81	-0.404534	0.0722177	-5.6016	2.12e-08	8.67e-07	OK	5116.33	3865.29
Arsg	Arsg	798.777	-0.610689	0.109171	-5.59386	2.22e-08	9e-07	OK	965.357	632.197
Mtus1	Mtus1	2728.46	-0.451098	0.0808073	-5.58238	2.37e-08	9.52e-07	OK	3151.58	2305.34
Dbp	Dbp	1618.36	-0.930131	0.167238	-5.56171	2.67e-08	1.06e-06	OK	2122.7	1114.01
Gorasp1	Gorasp1	515.408	-0.709451	0.128016	-5.5419	2.99e-08	1.16e-06	OK	639.642	391.175
Fuca2	Fuca2	8690.06	-0.826919	0.149231	-5.54121	3e-08	1.17e-06	OK	11114.5	6265.6
Acox1	Acox1	25187.4	-0.875436	0.158068	-5.53835	3.05e-08	1.18e-06	OK	32603.2	17771.6
Acsf3	Acsf3	936.06	-0.515057	0.0931659	-5.52838	3.23e-08	1.25e-06	OK	1101.4	770.721
Psen1	Psen1	1367.94	-0.48838	0.0884365	-5.52238	3.34e-08	1.28e-06	OK	1597.29	1138.59
Zdhhc2	Zdhhc2	123.034	-1.06511	0.193093	-5.51608	3.47e-08	1.32e-06	OK	166.494	79.5733
Gm6644	Gm6644	1401.6	-1.08274	0.196438	-5.51187	3.55e-08	1.34e-06	OK	1904.17	899.019
Fbxw11	Fbxw11	2150.66	-0.38815	0.0704916	-5.50632	3.66e-08	1.37e-06	OK	2438.24	1863.08
Ggt1	Ggt1	15065.9	-0.781595	0.141987	-5.50471	3.7e-08	1.38e-06	OK	19050	11081.8
Ildr2	Ildr2	2259.25	-0.512005	0.0932074	-5.49318	3.95e-08	1.46e-06	OK	2655.99	1862.5
Acads	Acads	2706.12	-0.629819	0.11465	-5.49342	3.94e-08	1.46e-06	OK	3287.61	2124.64
Tm2d2	Tm2d2	1412.56	-0.485257	0.0885452	-5.48033	4.25e-08	1.56e-06	OK	1647.9	1177.21
Per2	Per2	702.999	-0.89432	0.164425	-5.43908	5.36e-08	1.95e-06	OK	914.172	491.825
Slc15a2	Slc15a2	1478.65	-0.406439	0.0748144	-5.43263	5.55e-08	1.99e-06	OK	1685.56	1271.73
Slc51a	Slc51a	1542.91	-1.08796	0.201324	-5.40401	6.52e-08	2.31e-06	OK	2098.59	987.233
Slc5a2	Slc5a2	6374.14	-0.492042	0.0912651	-5.39135	6.99e-08	2.46e-06	OK	7450.7	5297.58
Fech	Fech	2605.78	-0.509659	0.0947312	-5.38006	7.45e-08	2.61e-06	OK	3061.32	2150.24
Cyp4b1	Cyp4b1	53586.6	-1.22213	0.227308	-5.37654	7.59e-08	2.65e-06	OK	75017.2	32156
Pank1	Pank1	7623.39	-1.04527	0.194552	-5.37271	7.76e-08	2.69e-06	OK	10270.3	4976.49
Bsg	Bsg	6025.91	-0.3009	0.056013	-5.37197	7.79e-08	2.7e-06	OK	6652.05	5399.77
Osbp2	Osbp2	524.273	-1.15903	0.216471	-5.35423	8.59e-08	2.92e-06	OK	724.228	324.318
Smpd2	Smpd2	828.299	-0.604306	0.113072	-5.34444	9.07e-08	3.07e-06	OK	999.283	657.316
Ugt3a2	Ugt3a2	22024	-0.864959	0.161869	-5.34358	9.11e-08	3.07e-06	OK	28435.3	15612.7
Proc	Proc	2085.18	-0.724238	0.13569	-5.33744	9.43e-08	3.16e-06	OK	2597.84	1572.51
Abhd3	Abhd3	1591.97	-0.850214	0.15951	-5.33017	9.81e-08	3.27e-06	OK	2047.94	1136
Idh3g	Idh3g	3753.31	-0.431318	0.0809381	-5.32899	9.88e-08	3.28e-06	OK	4310.22	3196.39
Gatad1	Gatad1	2092.54	-0.609801	0.114435	-5.3288	9.89e-08	3.28e-06	OK	2528.31	1656.77
Coq9	Coq9	2327.36	-0.502495	0.0946359	-5.30977	1.1e-07	3.6e-06	OK	2728.63	1926.1
Cnnm1	Cnnm1	284.928	-0.631009	0.119017	-5.30183	1.15e-07	3.75e-06	OK	346.265	223.592
Ccpg1	Ccpg1	3188.81	-0.343975	0.0649471	-5.29623	1.18e-07	3.84e-06	OK	3567.16	2810.45
Cwh43	Cwh43	313.347	-0.708975	0.133869	-5.29605	1.18e-07	3.84e-06	OK	388.827	237.867
Oxct1	Oxct1	23473.3	-0.88466	0.16704	-5.2961	1.18e-07	3.84e-06	OK	30452.9	16493.8
Lipo2	Lipo2	38.4601	-3.18529	0.601747	-5.29341	1.2e-07	3.88e-06	OK	69.3017	7.61861
Uhrf1bp1l	Uhrf1bp1l	2414.94	-0.432697	0.0817583	-5.29239	1.21e-07	3.9e-06	OK	2774.39	2055.48
Tmem183a	Tmem183a	1480.78	-0.446452	0.0846627	-5.2733	1.34e-07	4.27e-06	OK	1708.08	1253.47
Smpdl3a	Smpdl3a	6733.83	-0.766766	0.145491	-5.2702	1.36e-07	4.32e-06	OK	8482.32	4985.34
Mpc1	Mpc1	4969.61	-0.579804	0.110441	-5.24988	1.52e-07	4.78e-06	OK	5955	3984.22
Pink1	Pink1	4335.6	-0.577391	0.110082	-5.2451	1.56e-07	4.89e-06	OK	5191.79	3479.4
Gm11127	Gm11127	209.706	-1.15313	0.219857	-5.24491	1.56e-07	4.89e-06	OK	289.319	130.092
Tmbim6	Tmbim6	36326.1	-0.451246	0.0862558	-5.23148	1.68e-07	5.17e-06	OK	41961.2	30690.9
Ccnd1	Ccnd1	3150.48	-0.754827	0.144316	-5.23036	1.69e-07	5.18e-06	OK	3956.35	2344.6
Egf	Egf	24549.4	-0.813144	0.15593	-5.21479	1.84e-07	5.6e-06	OK	31290.3	17808.6
Tcn2	Tcn2	21284.7	-0.629934	0.120966	-5.20754	1.91e-07	5.78e-06	OK	25859.1	16710.3
Stard10	Stard10	5052.38	-0.459086	0.0884687	-5.18925	2.11e-07	6.32e-06	OK	5849.54	4255.23
Neurog2	Neurog2	29.7344	-2.94371	0.567421	-5.18788	2.13e-07	6.35e-06	OK	52.6285	6.84031
Mlycd	Mlycd	909.787	-0.671354	0.129517	-5.1835	2.18e-07	6.47e-06	OK	1117.73	701.843
Ndufb4	Ndufb4	2330.29	-0.437727	0.0845054	-5.17987	2.22e-07	6.57e-06	OK	2681.12	1979.46
Got2	Got2	5160.48	-0.397238	0.0769236	-5.16407	2.42e-07	7.11e-06	OK	5866.48	4454.48
Smarca2	Smarca2	4384.19	-0.79358	0.153866	-5.15761	2.5e-07	7.28e-06	OK	5560.48	3207.9
Nploc4	Nploc4	1270.46	-0.46425	0.0900229	-5.15702	2.51e-07	7.29e-06	OK	1473.13	1067.8
Defb29	Defb29	516.211	-0.770425	0.149414	-5.15632	2.52e-07	7.3e-06	OK	650.86	381.563
Met	Met	3966.3	-0.71232	0.138444	-5.1452	2.67e-07	7.68e-06	OK	4926.05	3006.56
Acot11	Acot11	598.365	-0.847378	0.165062	-5.13371	2.84e-07	8.14e-06	OK	769.208	427.521
Scn4b	Scn4b	878.982	-0.453273	0.0883241	-5.13193	2.87e-07	8.19e-06	OK	1015.94	742.025
Def8	Def8	2401.69	-0.594826	0.115903	-5.1321	2.87e-07	8.19e-06	OK	2889.91	1913.48
Aldh3a2	Aldh3a2	4268.06	-0.816989	0.159327	-5.12774	2.93e-07	8.33e-06	OK	5445.25	3090.86
Igfbp4	Igfbp4	12111.9	-0.453383	0.0886759	-5.1128	3.17e-07	8.98e-06	OK	13999.5	10224.2
Evc	Evc	2998.34	-0.516925	0.10123	-5.10644	3.28e-07	9.26e-06	OK	3529.82	2466.85
Akr7a5	Akr7a5	3506.68	-0.575532	0.112785	-5.10289	3.35e-07	9.42e-06	OK	4197.01	2816.35
Polr2c	Polr2c	568.728	-0.433048	0.084963	-5.0969	3.45e-07	9.69e-06	OK	653.449	484.007
Farp2	Farp2	364.622	-0.541263	0.106218	-5.09576	3.47e-07	9.73e-06	OK	432.23	297.015
Lonrf1	Lonrf1	372.512	-0.661723	0.12997	-5.09136	3.56e-07	9.92e-06	OK	456.476	288.549
Cbs	Cbs	3036.69	-1.00428	0.197327	-5.08944	3.59e-07	1e-05	OK	4052.92	2020.46
Pgam2	Pgam2	548.851	-0.564809	0.111145	-5.08175	3.74e-07	1.03e-05	OK	654.936	442.766
Angptl7	Angptl7	2335.79	-6.80079	1.34161	-5.06914	4e-07	1.1e-05	OK	4630.06	41.5284
Sgtb	Sgtb	109.461	-0.913312	0.180253	-5.06684	4.04e-07	1.11e-05	OK	142.996	75.9257
Suclg2	Suclg2	8317.96	-0.435098	0.0859647	-5.06135	4.16e-07	1.14e-05	OK	9562.83	7073.09
Dnaja4	Dnaja4	491.171	-0.670539	0.132531	-5.05947	4.2e-07	1.15e-05	OK	603.303	379.039
Chst7	Chst7	327.507	-1.32341	0.261557	-5.05973	4.2e-07	1.15e-05	OK	468.004	187.01
Snx27	Snx27	2138	-0.56606	0.112493	-5.03197	4.85e-07	1.31e-05	OK	2552.14	1723.87
Eml5	Eml5	872.451	-0.733336	0.145737	-5.03192	4.86e-07	1.31e-05	OK	1089.53	655.367
Itih1	Itih1	92.6711	-1.11343	0.221451	-5.02788	4.96e-07	1.33e-05	OK	126.756	58.586
Secisbp2l	Secisbp2l	2737.81	-0.570096	0.11342	-5.0264	5e-07	1.34e-05	OK	3271.81	2203.8
Arl6ip1	Arl6ip1	10950.5	-0.638955	0.127102	-5.02712	4.98e-07	1.34e-05	OK	13336.5	8564.42
Ugt3a1	Ugt3a1	5468.69	-1.11807	0.222788	-5.01852	5.21e-07	1.38e-05	OK	7487.71	3449.67
Usp8	Usp8	3465.62	-0.527882	0.105211	-5.01739	5.24e-07	1.39e-05	OK	4092.68	2838.57
Ppp1r16b	Ppp1r16b	2445	-0.691542	0.138111	-5.00715	5.52e-07	1.45e-05	OK	3020.02	1869.97
Dus1l	Dus1l	693.461	-0.42675	0.0852458	-5.00612	5.55e-07	1.46e-05	OK	795.282	591.639
C8a	C8a	533.44	-1.27171	0.254078	-5.00519	5.58e-07	1.46e-05	OK	754.422	312.458
Cpox	Cpox	2189.59	-0.589177	0.117763	-5.00308	5.64e-07	1.47e-05	OK	2630.57	1748.6
Fhl1	Fhl1	3611.98	-0.868514	0.173671	-5.00093	5.71e-07	1.49e-05	OK	4667.51	2556.44
Ndufb8	Ndufb8	3673.83	-0.338514	0.0677432	-4.99702	5.82e-07	1.51e-05	OK	4102.87	3244.78
Tmem229a	Tmem229a	7222.18	-0.552957	0.110675	-4.99621	5.85e-07	1.51e-05	OK	8589.55	5854.82
Tmem30a	Tmem30a	5799.63	-0.55774	0.111728	-4.99195	5.98e-07	1.54e-05	OK	6906.92	4692.33
Nr1h4	Nr1h4	2103.4	-0.783459	0.157014	-4.98973	6.05e-07	1.56e-05	OK	2660.89	1545.91
Epn1	Epn1	3385.27	-0.3743	0.0750852	-4.985	6.2e-07	1.59e-05	OK	3821.97	2948.57
Ubb	Ubb	10139.5	-0.32821	0.0658879	-4.98134	6.31e-07	1.61e-05	OK	11287.9	8991.07
Rnft1	Rnft1	979.781	-0.528283	0.106189	-4.97493	6.53e-07	1.65e-05	OK	1157.19	802.372
Arsb	Arsb	3872.96	-0.600953	0.120834	-4.97339	6.58e-07	1.66e-05	OK	4668.13	3077.78
Bsdc1	Bsdc1	1315.8	-0.494017	0.0993728	-4.97135	6.65e-07	1.67e-05	OK	1538.91	1092.69
Agpat3	Agpat3	5309.96	-0.476703	0.0959874	-4.96631	6.82e-07	1.71e-05	OK	6179.34	4440.58
Gk	Gk	14013.9	-0.712303	0.143667	-4.95801	7.12e-07	1.78e-05	OK	17404.8	10622.9
Pcx	Pcx	9587.78	-0.654394	0.13211	-4.95339	7.29e-07	1.81e-05	OK	11725.7	7449.84
Mcfd2	Mcfd2	2382.55	-0.435478	0.08799	-4.94918	7.45e-07	1.84e-05	OK	2739.43	2025.67
Snap29	Snap29	1094.38	-0.481324	0.0972522	-4.94923	7.45e-07	1.84e-05	OK	1275.26	913.495
Tmem116	Tmem116	765.038	-0.53847	0.108802	-4.94911	7.46e-07	1.84e-05	OK	906.174	623.902
Entpd4b	Entpd4b	5740.27	-0.894345	0.180877	-4.9445	7.63e-07	1.87e-05	OK	7464.64	4015.91
Adrm1	Adrm1	1107.96	-0.455504	0.0921459	-4.9433	7.68e-07	1.88e-05	OK	1281.43	934.486
Uqcrc1	Uqcrc1	5611.41	-0.417364	0.0844597	-4.94157	7.75e-07	1.89e-05	OK	6417.47	4805.35
Atrnl1	Atrnl1	2032.19	-0.893043	0.180809	-4.93916	7.85e-07	1.91e-05	OK	2641.82	1422.56
Hacd2	Hacd2	1347.82	-0.660303	0.133773	-4.93599	7.97e-07	1.93e-05	OK	1650.99	1044.65
Siah2	Siah2	297.053	-0.503468	0.102074	-4.93237	8.12e-07	1.96e-05	OK	348.366	245.741
Ghr	Ghr	14152	-0.758854	0.1541	-4.92441	8.46e-07	2.02e-05	OK	17790.5	10513.6
Fmo5	Fmo5	2393.63	-1.06329	0.215888	-4.92518	8.43e-07	2.02e-05	OK	3237.83	1549.43
Arhgap42	Arhgap42	1683.06	-0.613805	0.124774	-4.91932	8.68e-07	2.06e-05	OK	2035.79	1330.33
Mrps30	Mrps30	472.509	-0.460357	0.0936506	-4.91568	8.85e-07	2.09e-05	OK	547.263	397.755
Ndufb4c	Ndufb4c	276.261	-0.658106	0.133886	-4.91543	8.86e-07	2.09e-05	OK	338.201	214.321
Dhtkd1	Dhtkd1	912.453	-0.720442	0.146819	-4.90701	9.25e-07	2.17e-05	OK	1135.66	689.245
Ttbk1	Ttbk1	105.756	-1.38376	0.282101	-4.90519	9.33e-07	2.18e-05	OK	152.913	58.599
Sqstm1	Sqstm1	7639.49	-0.339735	0.0692654	-4.90483	9.35e-07	2.19e-05	OK	8534.85	6744.12
Csnk1g3	Csnk1g3	1493.24	-0.560462	0.11429	-4.90386	9.4e-07	2.19e-05	OK	1779.69	1206.78
Susd3	Susd3	618.188	-0.79461	0.162138	-4.90082	9.54e-07	2.22e-05	OK	784.255	452.122
Slc12a6	Slc12a6	2275.87	-0.761754	0.155466	-4.89983	9.59e-07	2.23e-05	OK	2863.13	1688.61
Hsd17b11	Hsd17b11	4414.79	-1.4936	0.30482	-4.89994	9.59e-07	2.23e-05	OK	6515.7	2313.89
Hnf1b	Hnf1b	4089.22	-0.577792	0.118047	-4.89458	9.85e-07	2.28e-05	OK	4897.3	3281.14
Tef	Tef	5159.19	-0.770574	0.157457	-4.89386	9.89e-07	2.28e-05	OK	6505.16	3813.22
Sugp1	Sugp1	491.556	-0.445923	0.0914873	-4.87415	1.09e-06	2.47e-05	OK	566.924	416.187
Mtmr2	Mtmr2	1254.39	-0.446285	0.0915698	-4.87372	1.1e-06	2.48e-05	OK	1446.87	1061.9
Sucnr1	Sucnr1	819.148	-0.777157	0.159577	-4.87009	1.12e-06	2.52e-05	OK	1034.59	603.702
Larp1b	Larp1b	930.582	-0.600176	0.12326	-4.86919	1.12e-06	2.53e-05	OK	1121.4	739.761
Erlec1	Erlec1	1218.01	-0.372564	0.0765942	-4.86413	1.15e-06	2.58e-05	OK	1374.41	1061.61
Chpt1	Chpt1	31137.1	-0.731523	0.150483	-4.86117	1.17e-06	2.61e-05	OK	38866.3	23407.9
Slc5a6	Slc5a6	543.114	-0.598609	0.123193	-4.8591	1.18e-06	2.63e-05	OK	654.2	432.027
Tmem8	Tmem8	3839.84	-0.496767	0.1023	-4.85598	1.2e-06	2.65e-05	OK	4494.48	3185.2
Bckdha	Bckdha	3763.53	-0.6138	0.126365	-4.85735	1.19e-06	2.65e-05	OK	4552.27	2974.79
Arhgap10	Arhgap10	867.926	-0.673978	0.138856	-4.85379	1.21e-06	2.67e-05	OK	1067.05	668.801
Gna14	Gna14	276.011	-0.693333	0.142847	-4.85368	1.21e-06	2.67e-05	OK	341.087	210.936
Mfap3l	Mfap3l	3549.27	-0.741856	0.152829	-4.85417	1.21e-06	2.67e-05	OK	4442.22	2656.31
Cyb561d2	Cyb561d2	297.698	-0.46111	0.095031	-4.85221	1.22e-06	2.69e-05	OK	344.872	250.524
Akr1a1	Akr1a1	26613.4	-0.466869	0.0963251	-4.8468	1.25e-06	2.75e-05	OK	30882.3	22344.4
Mtfr1	Mtfr1	2056.68	-0.51109	0.105542	-4.84254	1.28e-06	2.8e-05	OK	2417.22	1696.14
Ccz1	Ccz1	861.319	-0.345001	0.0712854	-4.83972	1.3e-06	2.83e-05	OK	963.818	758.821
Pmpcb	Pmpcb	3283.54	-0.537217	0.111209	-4.8307	1.36e-06	2.94e-05	OK	3887.92	2679.16
Selenbp1	Selenbp1	8245.28	-0.568769	0.117934	-4.82279	1.42e-06	3.03e-05	OK	9849.86	6640.7
Paqr7	Paqr7	1599.43	-1.12463	0.233494	-4.81653	1.46e-06	3.11e-05	OK	2193.07	1005.78
Pgm2	Pgm2	1591.24	-0.492569	0.102319	-4.81405	1.48e-06	3.14e-05	OK	1860.27	1322.2
Pias2	Pias2	1291.57	-0.357028	0.0741732	-4.81344	1.48e-06	3.15e-05	OK	1450.58	1132.57
Trak2	Trak2	3865.49	-0.453882	0.094378	-4.80919	1.52e-06	3.21e-05	OK	4468.58	3262.4
Slc33a1	Slc33a1	2776.46	-0.600118	0.12479	-4.80904	1.52e-06	3.21e-05	OK	3345.74	2207.18
C2cd2l	C2cd2l	1437.07	-0.436307	0.0907734	-4.80655	1.54e-06	3.24e-05	OK	1652.73	1221.41
Slitrk6	Slitrk6	150.224	-1.16013	0.241417	-4.80549	1.54e-06	3.24e-05	OK	207.567	92.8806
Tmem237	Tmem237	510.115	-1.03545	0.215544	-4.8039	1.56e-06	3.27e-05	OK	685.702	334.528
Slc27a2	Slc27a2	70000.5	-0.704803	0.146769	-4.80212	1.57e-06	3.29e-05	OK	86767.1	53233.9
Slc34a1	Slc34a1	75369	-0.629631	0.131427	-4.79073	1.66e-06	3.45e-05	OK	91559.3	59178.6
Ndrg2	Ndrg2	1992.11	-0.630009	0.131489	-4.79133	1.66e-06	3.45e-05	OK	2420.3	1563.93
Slc22a1	Slc22a1	5335.64	-0.432684	0.0903963	-4.78652	1.7e-06	3.52e-05	OK	6129.82	4541.47
Serinc1	Serinc1	5270.35	-0.383906	0.0802857	-4.78175	1.74e-06	3.6e-05	OK	5967.47	4573.23
Csad	Csad	3997.66	-0.893517	0.18738	-4.76847	1.86e-06	3.82e-05	OK	5197.5	2797.82
Acot12	Acot12	3673.36	-0.96191	0.201727	-4.76839	1.86e-06	3.82e-05	OK	4854.53	2492.2
Epb41	Epb41	3778.77	-0.388531	0.0815064	-4.76687	1.87e-06	3.84e-05	OK	4284.55	3272.99
Hapln1	Hapln1	22.9109	-2.43887	0.511966	-4.76374	1.9e-06	3.89e-05	OK	38.6868	7.13494
Ddx52	Ddx52	813.676	-0.442455	0.0929089	-4.76225	1.91e-06	3.91e-05	OK	937.479	689.873
Clcn5	Clcn5	1032.86	-0.522007	0.1096	-4.76285	1.91e-06	3.91e-05	OK	1217.71	848.017
Nudt8	Nudt8	458.944	-0.737161	0.154845	-4.76065	1.93e-06	3.94e-05	OK	573.71	344.179
Upb1	Upb1	2223.34	-0.591247	0.124231	-4.75925	1.94e-06	3.96e-05	OK	2672.66	1774.03
Lbr	Lbr	824.294	-0.502172	0.10557	-4.75678	1.97e-06	4.01e-05	OK	966.322	682.265
Rnf187	Rnf187	2649.44	-0.468677	0.0986194	-4.75238	2.01e-06	4.08e-05	OK	3076.05	2222.84
Prss35	Prss35	9.5605	-3.56397	0.750388	-4.7495	2.04e-06	4.13e-05	OK	17.6303	1.49073
Kctd17	Kctd17	599.332	-0.43456	0.091547	-4.74685	2.07e-06	4.17e-05	OK	688.919	509.745
Pepd	Pepd	3599.61	-0.554623	0.116871	-4.7456	2.08e-06	4.19e-05	OK	4283.12	2916.1
Auh	Auh	1127.77	-0.479533	0.101092	-4.74355	2.1e-06	4.23e-05	OK	1313.49	942.045
Tgfbrap1	Tgfbrap1	1538.41	-0.38502	0.081283	-4.73678	2.17e-06	4.35e-05	OK	1742.49	1334.34
Gm6300	Gm6300	653.976	-5.87891	1.24104	-4.73709	2.17e-06	4.35e-05	OK	1286.1	21.8548
Bnip3	Bnip3	2836.75	-0.397976	0.084218	-4.72555	2.29e-06	4.55e-05	OK	3225.55	2447.94
Brap	Brap	2136.13	-0.642526	0.136003	-4.72435	2.31e-06	4.57e-05	OK	2604.1	1668.16
Fah	Fah	5928.93	-0.537885	0.113927	-4.7213	2.34e-06	4.6e-05	OK	7021.56	4836.31
Kl	Kl	13378.8	-0.667381	0.141405	-4.71964	2.36e-06	4.63e-05	OK	16419.2	10338.4
Mrps7	Mrps7	1052.59	-0.385958	0.0818024	-4.71818	2.38e-06	4.66e-05	OK	1192.55	912.623
Ccl28	Ccl28	579.251	-3.64498	0.77288	-4.7161	2.4e-06	4.7e-05	OK	1072.75	85.7532
Atraid	Atraid	1371.48	-0.331973	0.070465	-4.71118	2.46e-06	4.79e-05	OK	1528.58	1214.38
Fcgrt	Fcgrt	2940.11	-0.428379	0.0909461	-4.71025	2.47e-06	4.8e-05	OK	3373.43	2506.78
Ahcy	Ahcy	5359.57	-0.833204	0.176889	-4.71032	2.47e-06	4.8e-05	OK	6865.61	3853.54
Ogfod3	Ogfod3	318.346	-0.524487	0.11149	-4.70436	2.55e-06	4.91e-05	OK	375.584	261.108
Nat8f7	Nat8f7	645.955	-1.0894	0.231987	-4.69595	2.65e-06	5.1e-05	OK	878.876	413.034
Pdk3	Pdk3	850.335	-0.836539	0.178227	-4.69367	2.68e-06	5.14e-05	OK	1090.18	610.487
Mindy2	Mindy2	2237.96	-0.520314	0.110891	-4.69213	2.7e-06	5.16e-05	OK	2637.21	1838.71
Hadh	Hadh	7475.75	-0.556625	0.118628	-4.69219	2.7e-06	5.16e-05	OK	8900.28	6051.22
Psma4	Psma4	2177.13	-0.331228	0.0706674	-4.68713	2.77e-06	5.28e-05	OK	2425.97	1928.3
Sfxn1	Sfxn1	4564.32	-0.480584	0.10253	-4.68727	2.77e-06	5.28e-05	OK	5317.59	3811.05
Nos1	Nos1	20.8693	-1.72824	0.368954	-4.68417	2.81e-06	5.35e-05	OK	32.0617	9.67685
Fh1	Fh1	2902.97	-0.365003	0.0779512	-4.68245	2.83e-06	5.38e-05	OK	3268.24	2537.69
Osbpl2	Osbpl2	920.916	-0.371119	0.0792669	-4.68189	2.84e-06	5.38e-05	OK	1038.72	803.117
Pth1r	Pth1r	6477.93	-0.686543	0.146798	-4.6768	2.91e-06	5.48e-05	OK	7990.83	4965.03
Usp16	Usp16	959.318	-0.351542	0.0751925	-4.67523	2.94e-06	5.5e-05	OK	1075.62	843.015
Acat1	Acat1	12790	-0.865018	0.185	-4.67577	2.93e-06	5.5e-05	OK	16513.5	9066.57
Sil1	Sil1	737.203	-0.471481	0.100876	-4.67388	2.96e-06	5.53e-05	OK	856.603	617.803
Fbxo8	Fbxo8	1251.47	-0.443272	0.0949031	-4.67079	3e-06	5.61e-05	OK	1442.23	1060.71
Dcaf12l1	Dcaf12l1	96.1629	-0.739143	0.158272	-4.67007	3.01e-06	5.62e-05	OK	120.272	72.0542
Sypl2	Sypl2	922.09	-0.728323	0.155989	-4.66907	3.03e-06	5.63e-05	OK	1150.02	694.159
Wsb2	Wsb2	1925.56	-0.416415	0.0892188	-4.66734	3.05e-06	5.68e-05	OK	2201.54	1649.58
Slc35d1	Slc35d1	1190.48	-0.474157	0.101615	-4.66623	3.07e-06	5.69e-05	OK	1384.37	996.592
Lrpap1	Lrpap1	7000.36	-0.566776	0.121529	-4.66372	3.11e-06	5.75e-05	OK	8358.02	5642.7
Ndufa10	Ndufa10	2807.92	-0.447214	0.0960254	-4.65724	3.2e-06	5.91e-05	OK	3239.67	2376.16
Gm5512	Gm5512	550.304	-0.526752	0.113092	-4.65775	3.2e-06	5.91e-05	OK	649.666	450.943
Dynll2	Dynll2	4948.74	-0.504711	0.108483	-4.65245	3.28e-06	6.03e-05	OK	5805.65	4091.83
Glyr1	Glyr1	2660.14	-0.302765	0.0651061	-4.65033	3.31e-06	6.08e-05	OK	2938.25	2382.03
Tmem192	Tmem192	358.704	-0.496361	0.106766	-4.64904	3.33e-06	6.11e-05	OK	419.808	297.599
Spag9	Spag9	4604.33	-0.571181	0.123056	-4.64162	3.46e-06	6.32e-05	OK	5504.06	3704.59
Grina	Grina	8238.17	-0.384792	0.0829443	-4.63916	3.5e-06	6.38e-05	OK	9330.34	7146.01
Crot	Crot	8080.04	-0.865995	0.186702	-4.63839	3.51e-06	6.39e-05	OK	10434.8	5725.25
Tm4sf4	Tm4sf4	31.877	-1.6838	0.363495	-4.63225	3.62e-06	6.56e-05	OK	48.6204	15.1336
Acaa1a	Acaa1a	1836.9	-0.386555	0.0834879	-4.63008	3.66e-06	6.63e-05	OK	2081.53	1592.27
Slc37a4	Slc37a4	3139.32	-0.691656	0.149424	-4.62882	3.68e-06	6.66e-05	OK	3877.75	2400.88
Samm50	Samm50	2395.24	-0.328174	0.0709694	-4.62416	3.76e-06	6.78e-05	OK	2666.5	2123.99
Mep1b	Mep1b	3082.41	-0.947339	0.204885	-4.62377	3.77e-06	6.79e-05	OK	4059.57	2105.24
Aifm3	Aifm3	300.978	-0.830097	0.179576	-4.62255	3.79e-06	6.82e-05	OK	385.254	216.702
Nit1	Nit1	2164.47	-0.574365	0.124302	-4.6207	3.82e-06	6.87e-05	OK	2589.72	1739.21
Map1lc3a	Map1lc3a	954.87	-0.521179	0.112811	-4.61994	3.84e-06	6.88e-05	OK	1125.49	784.246
Slc25a44	Slc25a44	914.881	-0.344572	0.0746102	-4.6183	3.87e-06	6.92e-05	OK	1023.62	806.142
Nt5dc2	Nt5dc2	235.477	-0.923572	0.200108	-4.61537	3.92e-06	7.01e-05	OK	308.377	162.577
Ttc36	Ttc36	6513.79	-0.688591	0.149211	-4.61488	3.93e-06	7.02e-05	OK	8039.44	4988.15
Sectm1b	Sectm1b	863.213	-0.554436	0.120225	-4.61166	3.99e-06	7.12e-05	OK	1027.07	699.356
Glrx	Glrx	826.036	-0.855179	0.185496	-4.61024	4.02e-06	7.16e-05	OK	1063.93	588.139
Slc9a8	Slc9a8	2999.25	-1.49622	0.324924	-4.60484	4.13e-06	7.31e-05	OK	4428.64	1569.86
Kat2b	Kat2b	1699.07	-0.441762	0.0959966	-4.60185	4.19e-06	7.38e-05	OK	1957.19	1440.95
Npepl1	Npepl1	1226.77	-0.341612	0.0742537	-4.60061	4.21e-06	7.42e-05	OK	1371.33	1082.2
Gas2	Gas2	5528.68	-0.703078	0.152901	-4.59824	4.26e-06	7.49e-05	OK	6849.8	4207.56
Amdhd2	Amdhd2	772.259	-0.590964	0.128546	-4.59729	4.28e-06	7.51e-05	OK	928.253	616.266
Me1	Me1	11073.4	-0.905717	0.197138	-4.59433	4.34e-06	7.59e-05	OK	14439.5	7707.31
Slc22a18	Slc22a18	6061.67	-0.580111	0.126307	-4.59286	4.37e-06	7.63e-05	OK	7264.22	4859.12
Gdi2	Gdi2	7468.87	-0.3787	0.0824787	-4.59149	4.4e-06	7.66e-05	OK	8443.55	6494.19
Abhd17a	Abhd17a	871.507	-0.342464	0.0747304	-4.58267	4.59e-06	7.95e-05	OK	974.462	768.551
Ctsa	Ctsa	4311.58	-0.397889	0.0868552	-4.58106	4.63e-06	8e-05	OK	4902.39	3720.76
Ncoa4	Ncoa4	3362.61	-0.383974	0.0838495	-4.57932	4.66e-06	8.05e-05	OK	3807.46	2917.75
Dnajc22	Dnajc22	1167.16	-0.554649	0.121208	-4.57601	4.74e-06	8.14e-05	OK	1388.8	945.527
Sirt3	Sirt3	1061.83	-0.535761	0.117196	-4.57148	4.84e-06	8.31e-05	OK	1256.76	866.906
Osbpl9	Osbpl9	4627.54	-0.474093	0.103756	-4.5693	4.89e-06	8.38e-05	OK	5381.11	3873.97
Mettl26	Mettl26	1975.2	-0.474616	0.10388	-4.56886	4.9e-06	8.38e-05	OK	2297.21	1653.2
Faf1	Faf1	898.343	-0.418844	0.0917316	-4.56597	4.97e-06	8.47e-05	OK	1027.84	768.847
Ttbk2	Ttbk2	726.699	-0.451882	0.0989703	-4.56583	4.98e-06	8.47e-05	OK	839.586	613.812
Rufy3	Rufy3	2772.57	-0.570168	0.124896	-4.56515	4.99e-06	8.49e-05	OK	3313.42	2231.72
Pex19	Pex19	1734.06	-0.330945	0.0725935	-4.55887	5.14e-06	8.69e-05	OK	1932.09	1536.04
Cdhr5	Cdhr5	3410.96	-0.402842	0.0883806	-4.55804	5.16e-06	8.71e-05	OK	3884.11	2937.81
Ndufa13	Ndufa13	2421.27	-0.372624	0.0817992	-4.55534	5.23e-06	8.8e-05	OK	2732.23	2110.31
Gstt2	Gstt2	2336.05	-0.426678	0.0937645	-4.55053	5.35e-06	8.98e-05	OK	2678.99	1993.1
Serpinf2	Serpinf2	4446.67	-1.00917	0.22184	-4.54909	5.39e-06	9.03e-05	OK	5941.44	2951.9
Tpk1	Tpk1	1953.33	-0.686358	0.150941	-4.5472	5.44e-06	9.11e-05	OK	2409.41	1497.26
Ssx2ip	Ssx2ip	945.57	-0.494572	0.108781	-4.54648	5.45e-06	9.12e-05	OK	1106.08	785.063
Bdh1	Bdh1	2383.51	-0.878107	0.19325	-4.54389	5.52e-06	9.21e-05	OK	3087.28	1679.73
Cables1	Cables1	176.309	-0.748522	0.165057	-4.53492	5.76e-06	9.6e-05	OK	221.048	131.571
Clcn7	Clcn7	1096.12	-0.332125	0.0732616	-4.53342	5.8e-06	9.63e-05	OK	1221.74	970.506
Idh2	Idh2	6362.79	-0.417717	0.0921279	-4.5341	5.78e-06	9.63e-05	OK	7277.55	5448.04
Npr2	Npr2	549.541	-0.548571	0.120992	-4.53394	5.79e-06	9.63e-05	OK	652.778	446.303
Anxa13	Anxa13	184.682	-1.18693	0.262226	-4.52637	6e-06	9.92e-05	OK	256.639	112.725
Bri3	Bri3	1176.99	-0.414372	0.0915706	-4.52517	6.03e-06	9.97e-05	OK	1344.87	1009.11
Mccc2	Mccc2	1625.56	-0.445169	0.098488	-4.52004	6.18e-06	0.000101903	OK	1874.38	1376.73
Atp1a1	Atp1a1	68699.3	-0.414388	0.0917052	-4.5187	6.22e-06	0.000102346	OK	78498.3	58900.3
Larp4	Larp4	2311.43	-0.429296	0.0950947	-4.51441	6.35e-06	0.000104232	OK	2652.82	1970.05
Mark3	Mark3	1688.86	-0.310984	0.0688947	-4.5139	6.36e-06	0.000104378	OK	1870.18	1507.54
Ciart	Ciart	104.283	-1.60104	0.354861	-4.51173	6.43e-06	0.000105138	OK	156.86	51.7072
Hes6	Hes6	645.858	-0.530752	0.11767	-4.51051	6.47e-06	0.000105641	OK	763.338	528.378
Frmpd3	Frmpd3	28.8898	-1.51236	0.335384	-4.50933	6.5e-06	0.000106122	OK	42.7827	14.9969
Glg1	Glg1	2485.68	-0.475702	0.105556	-4.50664	6.59e-06	0.000107251	OK	2891.81	2079.55
Igf2r	Igf2r	3301.37	-0.624544	0.138608	-4.50583	6.61e-06	0.000107355	OK	4005	2597.74
Clcn3	Clcn3	3444.32	-0.539969	0.119854	-4.50522	6.63e-06	0.000107559	OK	4081.47	2807.18
Clptm1	Clptm1	3226.53	-0.412847	0.0916546	-4.50438	6.66e-06	0.000107882	OK	3685.06	2767.99
Gmfb	Gmfb	3231.15	-0.379596	0.0843106	-4.50236	6.72e-06	0.000108698	OK	3653.8	2808.5
M6pr	M6pr	3806.16	-0.389107	0.0864215	-4.50243	6.72e-06	0.000108698	OK	4316.35	3295.97
Trim37	Trim37	655.571	-0.347785	0.0772795	-4.50035	6.78e-06	0.000109621	OK	734.209	576.934
Dgat2	Dgat2	2630.93	-0.663957	0.147604	-4.49824	6.85e-06	0.000110284	OK	3225.87	2035.99
Gm1821	Gm1821	4003.88	-0.349483	0.0777489	-4.49502	6.96e-06	0.00011153	OK	4486.48	3521.28
Sgk2	Sgk2	2500.31	-0.56565	0.125939	-4.49147	7.07e-06	0.000113189	OK	2984.28	2016.33
Gnai1	Gnai1	1528.25	-0.375761	0.0837281	-4.48787	7.19e-06	0.000115006	OK	1726.15	1330.34
Pnpo	Pnpo	1023.18	-0.589786	0.131567	-4.48278	7.37e-06	0.000117668	OK	1229.46	816.905
Fars2	Fars2	649.612	-0.462253	0.10321	-4.47878	7.51e-06	0.000119205	OK	752.801	546.422
Nudt19	Nudt19	11707.2	-1.60516	0.358505	-4.47738	7.56e-06	0.000119873	OK	17622	5792.33
Letm1	Letm1	2649.1	-0.485006	0.108382	-4.47498	7.64e-06	0.000120993	OK	3090.25	2207.96
Slc30a9	Slc30a9	3012.43	-0.338067	0.0755495	-4.47477	7.65e-06	0.000120994	OK	3363.78	2661.09
Aldh6a1	Aldh6a1	21377.3	-0.5657	0.126448	-4.47377	7.69e-06	0.000121449	OK	25515.5	17239
Kcnj15	Kcnj15	22797.3	-0.629703	0.140771	-4.47324	7.7e-06	0.000121634	OK	27695	17899.6
Sdc2	Sdc2	2172.08	-0.624131	0.139548	-4.4725	7.73e-06	0.000121936	OK	2634.72	1709.44
Mpp5	Mpp5	2227.72	-0.465623	0.104181	-4.46938	7.84e-06	0.000123494	OK	2584.12	1871.31
4833439L19Rik	4833439L19Rik	15625.9	-0.533875	0.11959	-4.46419	8.04e-06	0.000125922	OK	18484.6	12767.2
Ugp2	Ugp2	3530.19	-0.4016	0.0900301	-4.46073	8.17e-06	0.000127609	OK	4018.39	3042
Znrf2	Znrf2	1667.32	-0.689902	0.154656	-4.46087	8.16e-06	0.000127609	OK	2058.55	1276.08
Ppif	Ppif	819.848	-0.354972	0.0796202	-4.45832	8.26e-06	0.00012869	OK	920.203	719.492
Bcas3	Bcas3	577.032	-0.346753	0.0778721	-4.45285	8.47e-06	0.000131636	OK	646.046	508.019
Ace2	Ace2	1070.79	-0.44869	0.100773	-4.45249	8.49e-06	0.000131733	OK	1235.98	905.609
Abhd14a	Abhd14a	658.512	-0.378263	0.0849611	-4.45219	8.5e-06	0.000131797	OK	744.35	572.675
Klhl2	Klhl2	854.016	-0.402182	0.0903523	-4.45127	8.54e-06	0.000132117	OK	972.288	735.743
Peli2	Peli2	1194.29	-0.532762	0.119738	-4.44939	8.61e-06	0.000133026	OK	1412.33	976.247
Mocos	Mocos	290.49	-0.474934	0.106766	-4.44837	8.65e-06	0.000133534	OK	337.878	243.103
Derl1	Derl1	2018.42	-0.337242	0.0758245	-4.44766	8.68e-06	0.000133726	OK	2253.26	1783.58
Dhfr	Dhfr	1374.69	-0.572974	0.128868	-4.4462	8.74e-06	0.000134511	OK	1644.15	1105.24
Tmed4	Tmed4	1929.47	-0.318715	0.0717235	-4.44366	8.84e-06	0.000135543	OK	2141.73	1717.21
Immt	Immt	6324.09	-0.34595	0.0778543	-4.44356	8.85e-06	0.000135543	OK	7078.72	5569.46
Nadk2	Nadk2	2271.91	-0.423731	0.0953556	-4.44369	8.84e-06	0.000135543	OK	2603.17	1940.65
Dnajc2	Dnajc2	866.313	-0.38003	0.0855617	-4.44159	8.93e-06	0.000136538	OK	979.758	752.867
Btnl10	Btnl10	8.69936	-2.67943	0.60331	-4.44121	8.95e-06	0.000136651	OK	15.0495	2.34927
Neu1	Neu1	6307.93	-0.563234	0.126843	-4.44039	8.98e-06	0.000136793	OK	7523.84	5092.01
Gpihbp1	Gpihbp1	158.199	-0.654753	0.147452	-4.44046	8.98e-06	0.000136793	OK	193.493	122.904
Nfs1	Nfs1	2074.55	-0.502497	0.113177	-4.43991	9e-06	0.000136968	OK	2432.22	1716.87
Ndfip1	Ndfip1	5850.77	-0.391362	0.0882059	-4.43692	9.13e-06	0.000138632	OK	6639.51	5062.02
Shmt2	Shmt2	3014.87	-0.663547	0.149775	-4.4303	9.41e-06	0.000142696	OK	3696.23	2333.52
Masp2	Masp2	21.0085	-1.9936	0.450085	-4.42939	9.45e-06	0.000143035	OK	33.5838	8.43328
Galnt1	Galnt1	4203.89	-0.636812	0.143813	-4.42805	9.51e-06	0.000143792	OK	5116.92	3290.86
Bpnt1	Bpnt1	4674.86	-0.475311	0.107508	-4.42117	9.82e-06	0.000147771	OK	5438.07	3911.66
Mturn	Mturn	2417.21	-0.698568	0.158037	-4.42028	9.86e-06	0.000148247	OK	2991.25	1843.16
Pkp4	Pkp4	6742.02	-0.509398	0.11541	-4.41383	1.02e-05	0.00015232	OK	7920.07	5563.97
Ubiad1	Ubiad1	1041.2	-0.994668	0.225464	-4.41165	1.03e-05	0.000153581	OK	1386.55	695.842
Slc25a11	Slc25a11	2274.85	-0.344082	0.0780028	-4.41115	1.03e-05	0.000153655	OK	2544.85	2004.86
Slc25a33	Slc25a33	173.143	-0.584614	0.13257	-4.40985	1.03e-05	0.000154301	OK	207.751	138.534
Acox3	Acox3	4706.15	-0.921746	0.209279	-4.4044	1.06e-05	0.00015795	OK	6160.41	3251.89
Klc4	Klc4	1377.72	-0.395616	0.0898434	-4.4034	1.07e-05	0.000158391	OK	1565.44	1189.99
Trak1	Trak1	1923.02	-0.37651	0.085573	-4.39987	1.08e-05	0.000160555	OK	2172.53	1673.5
Phyh	Phyh	9766.41	-0.799397	0.181699	-4.39956	1.08e-05	0.000160644	OK	12405	7127.8
Mkrn1	Mkrn1	1153.74	-0.567007	0.128995	-4.39557	1.1e-05	0.000163329	OK	1377.58	929.891
Tmco3	Tmco3	1514.65	-0.904226	0.205709	-4.39565	1.1e-05	0.000163329	OK	1974.37	1054.94
Grsf1	Grsf1	2998.39	-0.430701	0.09799	-4.39536	1.11e-05	0.000163342	OK	3442.66	2554.11
Slc22a5	Slc22a5	4635.88	-0.642399	0.146176	-4.3947	1.11e-05	0.00016356	OK	5651.29	3620.48
Smurf2	Smurf2	1317.06	-0.333214	0.0758806	-4.3913	1.13e-05	0.000165239	OK	1468.49	1165.64
Ubac2	Ubac2	702.483	-0.394628	0.0898587	-4.39165	1.12e-05	0.000165239	OK	797.966	607.001
Atp5b	Atp5b	42899.7	-0.387504	0.0882534	-4.39081	1.13e-05	0.000165459	OK	48626.7	37172.7
Naa60	Naa60	1119.63	-0.313321	0.0713742	-4.38983	1.13e-05	0.000165989	OK	1240.74	998.528
Lap3	Lap3	7765.53	-0.618623	0.140925	-4.38973	1.13e-05	0.000165989	OK	9405.4	6125.67
Treh	Treh	1974.75	-0.837552	0.190842	-4.38872	1.14e-05	0.000166613	OK	2532.4	1417.11
Slc3a1	Slc3a1	11130.2	-0.346999	0.0791625	-4.38338	1.17e-05	0.000170154	OK	12462.3	9798.07
Gstz1	Gstz1	4886.42	-0.495557	0.113072	-4.38265	1.17e-05	0.000170573	OK	5717.49	4055.35
Inpp5b	Inpp5b	1491.27	-0.533602	0.121781	-4.38165	1.18e-05	0.00017106	OK	1763.96	1218.59
Tmem169	Tmem169	242.27	-0.920529	0.210136	-4.38063	1.18e-05	0.000171705	OK	317.042	167.498
Etv1	Etv1	719.891	-0.691905	0.157959	-4.38027	1.19e-05	0.000171843	OK	889.283	550.498
Srr	Srr	2778.31	-0.391322	0.0893697	-4.37868	1.19e-05	0.000172722	OK	3152.81	2403.8
Nr1d2	Nr1d2	3105.06	-0.42519	0.0971565	-4.37634	1.21e-05	0.000174351	OK	3559.34	2650.78
Per3	Per3	890.29	-0.542932	0.124105	-4.37477	1.22e-05	0.000175463	OK	1055.86	724.717
Ddah1	Ddah1	5737.09	-0.524946	0.120083	-4.37153	1.23e-05	0.000177463	OK	6769.49	4704.69
Wnk4	Wnk4	3324.02	-0.304003	0.0695899	-4.36849	1.25e-05	0.000179478	OK	3672.95	2975.1
Cpped1	Cpped1	1340.78	-0.429504	0.0983155	-4.36863	1.25e-05	0.000179478	OK	1538.91	1142.66
Slc12a2	Slc12a2	1375.01	-0.494276	0.113173	-4.36742	1.26e-05	0.000180047	OK	1608.28	1141.75
Sh3bp2	Sh3bp2	292.639	-0.99946	0.228982	-4.3648	1.27e-05	0.000181744	OK	390.137	195.142
Tmem206	Tmem206	367.042	-0.614943	0.14093	-4.36346	1.28e-05	0.000182552	OK	444.104	289.98
Sdccag3	Sdccag3	1291.08	-0.324037	0.0742749	-4.36267	1.28e-05	0.000182699	OK	1435.46	1146.69
Dnajc16	Dnajc16	560.104	-0.417223	0.0956666	-4.36122	1.29e-05	0.000183477	OK	640.534	479.673
Crat	Crat	2437.53	-0.524173	0.120213	-4.36035	1.3e-05	0.000184049	OK	2875.54	1999.53
Atp5a1	Atp5a1	31353.6	-0.322173	0.0738918	-4.36006	1.3e-05	0.000184137	OK	34839.9	27867.2
Nnt	Nnt	2819.45	-0.789772	0.181212	-4.35829	1.31e-05	0.000185476	OK	3572.46	2066.44
Prkaa2	Prkaa2	4844.45	-0.558784	0.128229	-4.3577	1.31e-05	0.000185654	OK	5771.07	3917.83
Txnl1	Txnl1	1336.87	-0.332989	0.076507	-4.3524	1.35e-05	0.000189553	OK	1490.47	1183.27
Acad12	Acad12	595.931	-0.53458	0.122824	-4.35241	1.35e-05	0.000189553	OK	705.093	486.768
Dnajb6	Dnajb6	1954.05	-0.438111	0.100669	-4.35198	1.35e-05	0.00018959	OK	2248.49	1659.61
Aspdh	Aspdh	740.853	-0.836738	0.192293	-4.35136	1.35e-05	0.000189964	OK	949.867	531.838
Ppp1r21	Ppp1r21	1329.41	-0.460737	0.10589	-4.35111	1.35e-05	0.000190023	OK	1539.9	1118.91
Zhx3	Zhx3	812.003	-0.478718	0.110068	-4.3493	1.37e-05	0.000190949	OK	945.501	678.505
Rab5if	Rab5if	1432.94	-0.431142	0.099176	-4.34724	1.38e-05	0.00019242	OK	1645.47	1220.4
Lipo3	Lipo3	1490.21	-1.76465	0.406005	-4.34637	1.38e-05	0.000193023	OK	2302.74	677.692
Endog	Endog	375.562	-0.424126	0.0976115	-4.34504	1.39e-05	0.000194032	OK	430.372	320.752
Mpv17l	Mpv17l	8915.99	-1.00239	0.230713	-4.34475	1.39e-05	0.000194122	OK	11894.6	5937.42
Eif4b	Eif4b	6144.05	-0.304661	0.0701366	-4.34382	1.4e-05	0.000194784	OK	6790.38	5497.71
Klk1	Klk1	20679.1	-0.541398	0.124667	-4.34277	1.41e-05	0.000195558	OK	24514.3	16843.9
Ergic1	Ergic1	1732.92	-0.396718	0.0913623	-4.34225	1.41e-05	0.000195851	OK	1969.7	1496.15
Coasy	Coasy	2790.93	-0.878595	0.202408	-4.34071	1.42e-05	0.000196899	OK	3615.44	1966.43
Glb1l	Glb1l	2655.74	-0.334467	0.077059	-4.3404	1.42e-05	0.000196979	OK	2962.22	2349.27
Spire1	Spire1	798.871	-0.404362	0.0931672	-4.34018	1.42e-05	0.000196979	OK	910.099	687.644
Acadm	Acadm	13858.1	-0.70842	0.163228	-4.34007	1.42e-05	0.000196979	OK	17193.8	10522.4
Ncbp1	Ncbp1	711.376	-0.369859	0.0852322	-4.33943	1.43e-05	0.000197225	OK	802.067	620.686
Ephx2	Ephx2	6919.6	-0.697359	0.160727	-4.33878	1.43e-05	0.000197308	OK	8560.15	5279.05
Glyctk	Glyctk	3610.07	-0.64406	0.148466	-4.33809	1.44e-05	0.000197599	OK	4402.77	2817.38
Mcrip2	Mcrip2	1022.61	-0.635283	0.146462	-4.33754	1.44e-05	0.00019793	OK	1244.2	801.032
Ttc7b	Ttc7b	800.277	-0.616183	0.142078	-4.33692	1.44e-05	0.000198325	OK	968.627	631.927
Timp3	Timp3	34893.9	-0.719301	0.165864	-4.3367	1.45e-05	0.000198355	OK	43416.8	26371
Slc1a4	Slc1a4	503.278	-0.556236	0.128489	-4.32904	1.5e-05	0.000204874	OK	599.115	407.442
Gpx3	Gpx3	272445	-0.359146	0.0830233	-4.32584	1.52e-05	0.000207349	OK	306183	238708
Acad9	Acad9	1624.56	-0.563281	0.130262	-4.32423	1.53e-05	0.0002087	OK	1937.74	1311.39
Apoa4	Apoa4	128.177	-1.20744	0.279252	-4.32383	1.53e-05	0.000208904	OK	178.889	77.4656
Rad54l2	Rad54l2	951.842	-0.368775	0.0853185	-4.32234	1.54e-05	0.000210007	OK	1072.84	830.847
2023-03-06	2023-03-06	5991.81	-0.497394	0.115076	-4.32231	1.54e-05	0.000210007	OK	7014.59	4969.03
C4a	C4a	211.497	-4.82618	1.11759	-4.31838	1.57e-05	0.000213603	OK	408.591	14.4034
Inpp5j	Inpp5j	546.167	-0.433058	0.100372	-4.31452	1.6e-05	0.00021683	OK	627.529	464.805
Car4	Car4	2354.73	-0.795519	0.184375	-4.31467	1.6e-05	0.00021683	OK	2987.97	1721.48
Hoga1	Hoga1	2375.99	-0.452286	0.104845	-4.31386	1.6e-05	0.000217305	OK	2745.4	2006.57
Fam210a	Fam210a	3221.75	-0.518275	0.120237	-4.31044	1.63e-05	0.000220327	OK	3794.29	2649.2
Uqcrc2	Uqcrc2	7089.28	-0.37997	0.0882458	-4.30581	1.66e-05	0.00022425	OK	8017.49	6161.07
Pex3	Pex3	670.319	-0.404452	0.0939317	-4.30581	1.66e-05	0.00022425	OK	763.669	576.97
Abcf2	Abcf2	746.591	-0.354219	0.0822717	-4.30548	1.67e-05	0.000224406	OK	837.788	655.395
Abca3	Abca3	11246.9	-0.736692	0.171163	-4.30405	1.68e-05	0.000225541	OK	14057.6	8436.16
Kmo	Kmo	2743.84	-0.4765	0.110785	-4.30114	1.7e-05	0.000228101	OK	3192.89	2294.79
Tpp1	Tpp1	4282.77	-0.306245	0.0713476	-4.2923	1.77e-05	0.000236417	OK	4735.63	3829.91
Slco3a1	Slco3a1	3025.93	-0.87529	0.203915	-4.29242	1.77e-05	0.000236417	OK	3916.7	2135.17
Mtfr1l	Mtfr1l	1592.51	-0.317822	0.0741001	-4.28909	1.79e-05	0.000239662	OK	1767.22	1417.81
0610005C13Rik	0610005C13Rik	1715.51	-0.410365	0.0957399	-4.28625	1.82e-05	0.000242357	OK	1957.86	1473.16
Pxmp4	Pxmp4	1519.33	-0.540521	0.126157	-4.28451	1.83e-05	0.000243868	OK	1800.66	1238
Suds3	Suds3	1868.35	-0.310212	0.0724622	-4.28102	1.86e-05	0.000246529	OK	2068.45	1668.25
Fam151a	Fam151a	1920.05	-0.539838	0.12609	-4.28136	1.86e-05	0.000246529	OK	2275.15	1564.96
Amn	Amn	1474.9	-0.43394	0.10143	-4.27821	1.88e-05	0.000249259	OK	1695.06	1254.75
Lrrk2	Lrrk2	3961.87	-0.69891	0.163418	-4.27683	1.9e-05	0.000250403	OK	4903.19	3020.55
Tollip	Tollip	1462.72	-0.307203	0.071833	-4.27662	1.9e-05	0.000250438	OK	1617.87	1307.57
Hacd3	Hacd3	1362.18	-0.324818	0.0759554	-4.27643	1.9e-05	0.000250456	OK	1514.88	1209.48
Socs7	Socs7	973.126	-0.421296	0.0985465	-4.2751	1.91e-05	0.000251554	OK	1114.21	832.041
C330007P06Rik	C330007P06Rik	1070.21	-0.305082	0.0713686	-4.27474	1.91e-05	0.000251758	OK	1182.95	957.474
Ywhaz	Ywhaz	11451.4	-0.374691	0.0876952	-4.27265	1.93e-05	0.000253127	OK	12930.2	9972.68
Ak3	Ak3	5274.57	-0.40694	0.0953526	-4.26774	1.97e-05	0.00025733	OK	6013.57	4535.57
Uhmk1	Uhmk1	4729.13	-0.473671	0.11105	-4.26538	2e-05	0.000259853	OK	5498.57	3959.69
Ubr2	Ubr2	1924.95	-0.356752	0.0836965	-4.26245	2.02e-05	0.000262647	OK	2161.74	1688.15
Slc35a5	Slc35a5	934.311	-0.340292	0.0798427	-4.26203	2.03e-05	0.000262744	OK	1043.99	824.629
Tom1	Tom1	610.917	-0.36482	0.0856061	-4.26161	2.03e-05	0.000263033	OK	687.751	534.084
Slc2a4	Slc2a4	423.487	-0.521076	0.122284	-4.2612	2.03e-05	0.000263306	OK	499.145	347.83
Adhfe1	Adhfe1	5575.36	-0.654461	0.153689	-4.25836	2.06e-05	0.000266049	OK	6818.7	4332.01
Ube4a	Ube4a	2381.54	-0.353939	0.0831413	-4.25708	2.07e-05	0.000267368	OK	2672.21	2090.86
Gbp10	Gbp10	61.7623	-1.73233	0.407753	-4.24849	2.15e-05	0.000276316	OK	94.9485	28.5761
Map2k2	Map2k2	1392.89	-0.319519	0.0752412	-4.2466	2.17e-05	0.000278441	OK	1546.51	1239.27
Osbpl1a	Osbpl1a	1592.84	-0.35315	0.0831999	-4.2446	2.19e-05	0.000280062	OK	1786.83	1398.86
C030006K11Rik	C030006K11Rik	545.016	-0.455487	0.107304	-4.24484	2.19e-05	0.000280062	OK	630.345	459.687
Por	Por	4865.29	-0.523417	0.12331	-4.24471	2.19e-05	0.000280062	OK	5738.31	3992.27
Prkcz	Prkcz	1553.47	-0.583561	0.137508	-4.24384	2.2e-05	0.000280706	OK	1863.44	1243.5
Vcp	Vcp	7796.61	-0.426903	0.100758	-4.23691	2.27e-05	0.000287815	OK	8941.79	6651.42
Gspt1	Gspt1	3258.46	-0.39933	0.0944507	-4.22792	2.36e-05	0.000298641	OK	3706.56	2810.35
Cpq	Cpq	1352.43	-0.434858	0.102895	-4.22623	2.38e-05	0.000300651	OK	1554.72	1150.13
Zfp706	Zfp706	5770.59	-0.441718	0.104537	-4.22545	2.38e-05	0.000301463	OK	6647.16	4894.03
Cdc34	Cdc34	539.894	-0.372872	0.0882506	-4.22514	2.39e-05	0.000301649	OK	609.278	470.511
Kif21a	Kif21a	2572.8	-0.405083	0.095929	-4.22274	2.41e-05	0.000304416	OK	2931.64	2213.95
Cul3	Cul3	3288.1	-0.327474	0.0775823	-4.22099	2.43e-05	0.000306559	OK	3659.68	2916.51
Aco2	Aco2	13953.9	-0.457519	0.10852	-4.21598	2.49e-05	0.000312724	OK	16148.1	11759.7
Bmp7	Bmp7	728.919	-0.42667	0.10142	-4.20694	2.59e-05	0.000324015	OK	835.927	621.911
Slc6a8	Slc6a8	3953.73	-0.313188	0.0744504	-4.20666	2.59e-05	0.00032417	OK	4381.21	3526.26
Fbxo36	Fbxo36	345.181	-0.645812	0.153545	-4.206	2.6e-05	0.000324875	OK	421.175	269.187
D10Jhu81e	D10Jhu81e	2061.69	-0.336308	0.0799634	-4.20577	2.6e-05	0.000324961	OK	2300.91	1822.47
Oaz1	Oaz1	4102.96	-0.363869	0.0865334	-4.20495	2.61e-05	0.000325646	OK	4617.65	3588.27
Wee1	Wee1	443.655	-0.370991	0.0882622	-4.20328	2.63e-05	0.000327565	OK	500.386	386.924
Tcaim	Tcaim	1083.11	-0.591084	0.140741	-4.19981	2.67e-05	0.000332129	OK	1301.94	864.282
Armc1	Armc1	1283.32	-0.409016	0.0974657	-4.19652	2.71e-05	0.000336507	OK	1464.02	1102.61
Ces1f	Ces1f	11300.4	-0.856613	0.204163	-4.19573	2.72e-05	0.000337401	OK	14560.1	8040.77
Odc1	Odc1	16045.8	-1.43397	0.341908	-4.19401	2.74e-05	0.00033971	OK	23422.6	8669
Tmem189	Tmem189	2384.59	-0.629147	0.150048	-4.19297	2.75e-05	0.00034101	OK	2896.45	1872.72
Emx1	Emx1	416.157	-0.466166	0.111202	-4.19205	2.76e-05	0.000341644	OK	482.813	349.501
Dao	Dao	4560.04	-0.502887	0.119983	-4.19131	2.77e-05	0.000342499	OK	5346.85	3773.23
Ccdc6	Ccdc6	2787.16	-0.789391	0.188459	-4.18866	2.81e-05	0.000346005	OK	3531.21	2043.11
Mrpl12	Mrpl12	1986.95	-0.401136	0.0958408	-4.18544	2.85e-05	0.000350672	OK	2261.41	1712.48
Aldh9a1	Aldh9a1	8214.25	-0.53272	0.127296	-4.18491	2.85e-05	0.000351237	OK	9713.82	6714.68
Edem1	Edem1	2190.83	-0.588715	0.140682	-4.18471	2.86e-05	0.000351281	OK	2631.73	1749.93
Rd3	Rd3	9.23902	-2.34768	0.561736	-4.17933	2.92e-05	0.000358357	OK	15.4439	3.03414
Il15	Il15	181.485	-0.594752	0.14239	-4.17693	2.95e-05	0.000360548	OK	218.372	144.597
Mir22hg	Mir22hg	724.755	-0.559035	0.133856	-4.17639	2.96e-05	0.00036087	OK	863.443	586.067
Jmjd8	Jmjd8	1237.65	-0.300206	0.0718929	-4.17574	2.97e-05	0.000361434	OK	1365.96	1109.35
Slc6a19	Slc6a19	7258.89	-0.494019	0.118308	-4.1757	2.97e-05	0.000361434	OK	8489.71	6028.07
Napsa	Napsa	24584.2	-0.448028	0.107401	-4.17156	3.03e-05	0.000366987	OK	28371.1	20797.3
Nlrc4	Nlrc4	131.278	-0.987834	0.236937	-4.16918	3.06e-05	0.000370558	OK	174.545	88.0115
Klhdc10	Klhdc10	2305.88	-0.395997	0.095007	-4.16808	3.07e-05	0.000372079	OK	2620.37	1991.39
Adk	Adk	2252.06	-0.368001	0.0882942	-4.16789	3.07e-05	0.000372115	OK	2537.74	1966.38
Micu2	Micu2	1492.54	-0.385309	0.0924741	-4.16667	3.09e-05	0.000373846	OK	1690.67	1294.4
Atp6v0a2	Atp6v0a2	1495.92	-0.360473	0.0865803	-4.16346	3.13e-05	0.000378589	OK	1681.84	1310
Ppt2	Ppt2	2111.94	-0.627058	0.150621	-4.16315	3.14e-05	0.000378822	OK	2563.82	1660.06
Fam214a	Fam214a	1094.8	-0.540111	0.129755	-4.16256	3.15e-05	0.000379533	OK	1297.38	892.229
Dlat	Dlat	2838.72	-0.416571	0.100087	-4.16208	3.15e-05	0.00038004	OK	3245.73	2431.71
Entpd7	Entpd7	327.059	-0.480078	0.115371	-4.16116	3.17e-05	0.00038103	OK	380.979	273.139
Tmed6	Tmed6	186.045	-0.632407	0.152091	-4.15809	3.21e-05	0.000385625	OK	226.181	145.909
Serp1	Serp1	4307.27	-0.370991	0.0892652	-4.15605	3.24e-05	0.000388788	OK	4858.05	3756.49
Stk35	Stk35	809.554	-0.494021	0.118885	-4.15545	3.25e-05	0.000389379	OK	946.823	672.285
Mthfd1	Mthfd1	4005.46	-0.379867	0.0914715	-4.15285	3.28e-05	0.000392552	OK	4529.77	3481.16
Pdk2	Pdk2	4107.66	-0.381213	0.091832	-4.1512	3.31e-05	0.000394833	OK	4647.23	3568.1
Lrrc8b	Lrrc8b	1534.17	-0.529019	0.127434	-4.15131	3.31e-05	0.000394833	OK	1812.34	1256
Cux1	Cux1	4052.03	-0.388493	0.09371	-4.1457	3.39e-05	0.000402387	OK	4594.33	3509.73
Sec24a	Sec24a	1188.28	-0.46015	0.111007	-4.14525	3.39e-05	0.000402886	OK	1376.19	1000.37
Galnt14	Galnt14	881.044	-0.612239	0.147778	-4.14296	3.43e-05	0.000406347	OK	1065.23	696.854
Slc22a22	Slc22a22	1954.58	-0.938231	0.22652	-4.14195	3.44e-05	0.000407564	OK	2568.65	1340.51
Fth1	Fth1	58473.3	-0.350657	0.0846674	-4.14158	3.45e-05	0.000407629	OK	65544.6	51401.9
Dnajc13	Dnajc13	4788.21	-0.546865	0.132042	-4.1416	3.45e-05	0.000407629	OK	5685	3891.42
Nt5dc1	Nt5dc1	790.524	-0.433615	0.104783	-4.13821	3.5e-05	0.000412486	OK	908.438	672.611
Edem3	Edem3	2055.02	-0.319103	0.0771262	-4.13742	3.51e-05	0.000413607	OK	2281.36	1828.67
Fuca1	Fuca1	3248.04	-0.41126	0.0994158	-4.13677	3.52e-05	0.000414484	OK	3707.88	2788.2
Kpna4	Kpna4	1802.43	-0.38968	0.0943264	-4.13118	3.61e-05	0.000423146	OK	2044.39	1560.48
Mcur1	Mcur1	3676.82	-0.530815	0.128492	-4.13112	3.61e-05	0.000423146	OK	4345.7	3007.93
Csgalnact1	Csgalnact1	287.06	-0.848578	0.205415	-4.13104	3.61e-05	0.000423146	OK	369.13	204.99
Cyp2j5	Cyp2j5	27614.8	-0.570072	0.138078	-4.12861	3.65e-05	0.000427033	OK	33000.8	22228.8
Psmd1	Psmd1	2429.42	-0.313011	0.0759845	-4.1194	3.8e-05	0.000442267	OK	2691.93	2166.9
Egln1	Egln1	1386.83	-0.390416	0.0947867	-4.11889	3.81e-05	0.000442926	OK	1573.35	1200.32
Psme4	Psme4	4110.34	-0.47972	0.116507	-4.11753	3.83e-05	0.000445242	OK	4787.49	3433.19
Vwa8	Vwa8	5906.35	-0.582078	0.141441	-4.11535	3.87e-05	0.000448282	OK	7081.95	4730.75
Acsm5	Acsm5	2029.07	-0.677021	0.164508	-4.11543	3.86e-05	0.000448282	OK	2496.61	1561.52
Vps4a	Vps4a	878.075	-0.371108	0.0902114	-4.11376	3.89e-05	0.000450674	OK	990.391	765.759
Rgl1	Rgl1	4211.26	-0.597161	0.145231	-4.11179	3.93e-05	0.0004539	OK	5070.59	3351.93
Sdhb	Sdhb	4626.78	-0.403077	0.0980413	-4.1113	3.93e-05	0.000454546	OK	5268.95	3984.61
Clcn2	Clcn2	376.587	-0.444709	0.108203	-4.10994	3.96e-05	0.000456601	OK	434.173	319.001
Fam20b	Fam20b	2703.67	-0.335552	0.0816867	-4.10779	3.99e-05	0.000460213	OK	3016.68	2390.66
Slc9a3r1	Slc9a3r1	4590.99	-0.40997	0.099874	-4.10487	4.05e-05	0.000464766	OK	5238.94	3943.03
Pgam1	Pgam1	5208.25	-0.423524	0.103201	-4.10389	4.06e-05	0.000466099	OK	5967.29	4449.22
Tango2	Tango2	964.442	-0.451996	0.110191	-4.10194	4.1e-05	0.0004694	OK	1114.3	814.586
Hykk	Hykk	8472.22	-0.662063	0.161461	-4.10044	4.12e-05	0.000471467	OK	10382.8	6561.66
Ubxn2a	Ubxn2a	1672.43	-0.429829	0.104843	-4.09972	4.14e-05	0.000472596	OK	1919.75	1425.12
Sox2ot	Sox2ot	12.6776	-3.57216	0.871433	-4.09918	4.15e-05	0.000473373	OK	23.3888	1.96644
Ech1	Ech1	5279.53	-0.396052	0.0966675	-4.09705	4.18e-05	0.000476765	OK	5999.68	4559.37
Hectd1	Hectd1	5176.36	-0.652685	0.159303	-4.09714	4.18e-05	0.000476765	OK	6327.7	4025.02
Cycs	Cycs	7344.05	-0.562982	0.13745	-4.0959	4.21e-05	0.000478801	OK	8759.08	5929.03
Lonp1	Lonp1	2567.54	-0.392779	0.0959017	-4.09564	4.21e-05	0.000479012	OK	2914.91	2220.17
Coprs	Coprs	164.789	-0.600331	0.146597	-4.09512	4.22e-05	0.000479751	OK	198.589	130.99
Mindy3	Mindy3	914.889	-0.385592	0.0941639	-4.0949	4.22e-05	0.000479887	OK	1036.43	793.349
Dcaf8	Dcaf8	4001.42	-0.328863	0.0803504	-4.09287	4.26e-05	0.00048378	OK	4455.52	3547.32
Zdhhc5	Zdhhc5	2277.04	-0.337618	0.0825046	-4.09211	4.27e-05	0.000485028	OK	2542.27	2011.82
Slc44a4	Slc44a4	1749.26	-0.389392	0.0951993	-4.09028	4.31e-05	0.000488202	OK	1983.9	1514.61
Mrs2	Mrs2	580.143	-0.492162	0.120378	-4.08848	4.34e-05	0.000490654	OK	678.15	482.136
Skiv2l2	Skiv2l2	1675.48	-0.574592	0.140648	-4.08532	4.4e-05	0.000497051	OK	2004.79	1346.17
Prdx5	Prdx5	12890	-0.509355	0.124782	-4.08195	4.47e-05	0.000503264	OK	15142.1	10637.9
Nat2	Nat2	319.751	-0.760213	0.186411	-4.07815	4.54e-05	0.000510181	OK	402.099	237.403
Mfsd1	Mfsd1	5182.16	-0.429841	0.105419	-4.07747	4.55e-05	0.000511314	OK	5948.49	4415.83
Camta1	Camta1	213.889	-0.458335	0.112508	-4.07381	4.62e-05	0.000517309	OK	247.581	180.196
Slc25a34	Slc25a34	558.195	-0.715523	0.175638	-4.07386	4.62e-05	0.000517309	OK	693.847	422.542
Gpm6a	Gpm6a	2923	-0.588651	0.14453	-4.07285	4.64e-05	0.000518736	OK	3511.18	2334.81
Abhd14b	Abhd14b	4699.27	-0.48353	0.118809	-4.0698	4.71e-05	0.000524509	OK	5479.48	3919.06
Nceh1	Nceh1	4977.86	-0.500954	0.123129	-4.06853	4.73e-05	0.000527036	OK	5833.52	4122.19
Cd55	Cd55	282.376	-0.595709	0.146426	-4.06832	4.74e-05	0.00052714	OK	339.86	224.892
Slc22a26	Slc22a26	338.099	-1.7082	0.42045	-4.06279	4.85e-05	0.000538303	OK	517.746	158.452
Slc46a1	Slc46a1	530.038	-0.510974	0.125807	-4.06157	4.87e-05	0.00053971	OK	622.933	437.142
Ppp3cc	Ppp3cc	303.416	-0.569812	0.140323	-4.06072	4.89e-05	0.000541312	OK	362.568	244.264
Lmbrd2	Lmbrd2	1096.07	-0.596941	0.147014	-4.06043	4.9e-05	0.000541632	OK	1319.65	872.492
Patj	Patj	1825.32	-0.383942	0.0945646	-4.06011	4.91e-05	0.00054202	OK	2066.78	1583.86
Dera	Dera	835.46	-0.376994	0.0929031	-4.05793	4.95e-05	0.000544542	OK	944.001	726.919
Mfhas1	Mfhas1	1190.28	-0.439953	0.108412	-4.05814	4.95e-05	0.000544542	OK	1370.37	1010.18
Usp39	Usp39	499.888	-0.510553	0.125805	-4.05828	4.94e-05	0.000544542	OK	587.428	412.347
Slc22a6	Slc22a6	14179	-0.773254	0.190554	-4.05793	4.95e-05	0.000544542	OK	17890.4	10467.6
Unc119b	Unc119b	3020.99	-0.428944	0.105742	-4.05651	4.98e-05	0.000547126	OK	3466.81	2575.16
Phyhipl	Phyhipl	477.185	-0.348424	0.0859128	-4.05556	5e-05	0.000548995	OK	534.528	419.841
1810041H14Rik	1810041H14Rik	19.14	-1.6433	0.405597	-4.05157	5.09e-05	0.000557338	OK	28.9972	9.28266
Acad10	Acad10	1499.81	-0.719659	0.177819	-4.04713	5.18e-05	0.000565956	OK	1866.32	1133.31
Tpi1	Tpi1	9317.41	-0.310515	0.0767381	-4.04643	5.2e-05	0.000566691	OK	10316.3	8318.55
Afg3l2	Afg3l2	2105.2	-0.420991	0.104149	-4.0422	5.3e-05	0.000575116	OK	2410.2	1800.2
Hps3	Hps3	901.457	-0.39573	0.0979289	-4.04099	5.32e-05	0.000577327	OK	1024.32	778.592
Lypla1	Lypla1	6573.14	-0.774049	0.191546	-4.04106	5.32e-05	0.000577327	OK	8295.36	4850.91
Cmas	Cmas	693.208	-0.445184	0.110252	-4.03789	5.39e-05	0.000584255	OK	799.321	587.094
Kcnj16	Kcnj16	15548.2	-0.714126	0.177368	-4.02624	5.67e-05	0.00060955	OK	19319.7	11776.8
Tmtc4	Tmtc4	426.346	-0.699175	0.17368	-4.02565	5.68e-05	0.00061029	OK	527.68	325.011
Sar1b	Sar1b	1571.58	-0.39173	0.0973418	-4.02428	5.72e-05	0.000613054	OK	1783.64	1359.52
Grtp1	Grtp1	676.442	-0.567312	0.141138	-4.01954	5.83e-05	0.000624682	OK	807.754	545.131
Erc2	Erc2	431.287	-0.912898	0.227171	-4.01855	5.86e-05	0.000626922	OK	563.363	299.212
Lpgat1	Lpgat1	3446.88	-0.509847	0.126922	-4.01701	5.89e-05	0.000630606	OK	4049.68	2844.07
Nme7	Nme7	336.637	-0.476179	0.118614	-4.01454	5.96e-05	0.000636428	OK	391.694	281.58
Mrpl2	Mrpl2	743.721	-0.390702	0.0973319	-4.01413	5.97e-05	0.000637139	OK	843.815	643.627
Gm4952	Gm4952	88.0781	-1.70148	0.424078	-4.01218	6.02e-05	0.000641985	OK	134.731	41.4257
Cul2	Cul2	866.062	-0.305834	0.0762505	-4.01091	6.05e-05	0.00064422	OK	957.517	774.607
Pbld1	Pbld1	3283.97	-0.55354	0.138006	-4.01099	6.05e-05	0.00064422	OK	3906.35	2661.58
Mb21d2	Mb21d2	459.772	-0.397242	0.0990529	-4.0104	6.06e-05	0.000645196	OK	522.674	396.871
Mtss1	Mtss1	2046.95	-0.354493	0.0884064	-4.00981	6.08e-05	0.000646376	OK	2297.18	1796.73
Lrrc58	Lrrc58	4459.64	-0.677206	0.168942	-4.00851	6.11e-05	0.000649528	OK	5487.52	3431.76
Dhdds	Dhdds	955.041	-0.494635	0.123448	-4.00684	6.15e-05	0.000653306	OK	1117.18	792.906
Zbtb11os1	Zbtb11os1	102.317	-0.716428	0.178868	-4.00535	6.19e-05	0.000657008	OK	127.213	77.4221
Tiparp	Tiparp	682.257	-0.515124	0.128794	-3.9996	6.35e-05	0.000670599	OK	802.782	561.733
Gm4737	Gm4737	969.858	-0.822497	0.205693	-3.99866	6.37e-05	0.000672408	OK	1239.07	700.647
D10Wsu102e	D10Wsu102e	656.609	-0.434081	0.108598	-3.99715	6.41e-05	0.000675543	OK	754.651	558.567
Sgpp1	Sgpp1	3094.18	-0.46955	0.117468	-3.99727	6.41e-05	0.000675543	OK	3593.31	2595.05
Psmb5	Psmb5	1492.4	-0.339543	0.0850413	-3.99268	6.53e-05	0.000685207	OK	1667.22	1317.59
Pi4ka	Pi4ka	4037.6	-0.842965	0.211126	-3.99272	6.53e-05	0.000685207	OK	5184.73	2890.47
Mep1a	Mep1a	29204.7	-0.455484	0.114097	-3.99209	6.55e-05	0.000686476	OK	33777	24632.4
Slc29a3	Slc29a3	2461.64	-0.455321	0.114201	-3.987	6.69e-05	0.000699448	OK	2846.89	2076.38
Mpped1	Mpped1	114.384	-1.38603	0.347985	-3.98303	6.8e-05	0.000709139	OK	165.46	63.3074
Ncor1	Ncor1	4635.68	-0.312675	0.0785264	-3.98178	6.84e-05	0.000711978	OK	5136.07	4135.29
Ppp1r16a	Ppp1r16a	785.165	-0.422477	0.106141	-3.98033	6.88e-05	0.000715186	OK	899.314	671.016
Smap1	Smap1	1280.16	-0.341245	0.0857414	-3.97993	6.89e-05	0.000715731	OK	1430.86	1129.46
Ghitm	Ghitm	10592.7	-0.394329	0.0990893	-3.97953	6.91e-05	0.000716038	OK	12031.4	9154.04
Ren2	Ren2	28.4513	-2.14034	0.537897	-3.97909	6.92e-05	0.000716919	OK	46.382	10.5207
Ube2r2	Ube2r2	2448.59	-0.302111	0.075935	-3.97854	6.93e-05	0.000718109	OK	2704.03	2193.15
Pcca	Pcca	2758.12	-0.398937	0.100281	-3.97821	6.94e-05	0.000718394	OK	3137.05	2379.19
Slc34a3	Slc34a3	652.025	-0.645213	0.162189	-3.97815	6.95e-05	0.000718394	OK	795.444	508.606
Fto	Fto	1516.01	-0.379952	0.095533	-3.97718	6.97e-05	0.000720572	OK	1714.49	1317.52
Lrrc52	Lrrc52	18.8884	-1.66735	0.419539	-3.97424	7.06e-05	0.00072802	OK	28.7313	9.04552
Aspscr1	Aspscr1	931.318	-0.337781	0.0850091	-3.97347	7.08e-05	0.000729907	OK	1039.85	822.788
Ndufv1	Ndufv1	4176	-0.370594	0.0932779	-3.97301	7.1e-05	0.000730429	OK	4709.43	3642.57
Mrps31	Mrps31	442.957	-0.37381	0.0941078	-3.97215	7.12e-05	0.000732156	OK	500.024	385.889
Rbpms2	Rbpms2	1930.69	-0.47529	0.119669	-3.9717	7.14e-05	0.000733085	OK	2245.87	1615.51
Gm4285	Gm4285	143.652	-0.650244	0.163774	-3.97038	7.18e-05	0.000736689	OK	175.489	111.816
St8sia1	St8sia1	3104.04	-0.691837	0.174303	-3.96917	7.21e-05	0.000739519	OK	3834.36	2373.72
Rhbdd2	Rhbdd2	842.135	-0.407821	0.102776	-3.96806	7.25e-05	0.000741132	OK	960.376	723.894
Chd3	Chd3	9251.19	-0.618137	0.155767	-3.96835	7.24e-05	0.000741132	OK	11203.3	7299.08
Tgm1	Tgm1	506.95	-0.892413	0.224879	-3.9684	7.24e-05	0.000741132	OK	658.928	354.973
Sephs2	Sephs2	6423.11	-0.556247	0.140192	-3.96776	7.26e-05	0.00074116	OK	7646.25	5199.97
Nln	Nln	635.25	-0.309117	0.0779173	-3.96724	7.27e-05	0.000742299	OK	703.047	567.454
Mia2	Mia2	5933.09	-0.45511	0.114826	-3.96346	7.39e-05	0.000751835	OK	6861.23	5004.95
Rnf11	Rnf11	2903.88	-0.443695	0.111959	-3.96301	7.4e-05	0.00075191	OK	3346.93	2460.83
Tmem64	Tmem64	3048.56	-0.506233	0.127734	-3.96319	7.4e-05	0.00075191	OK	3578	2519.12
Degs1	Degs1	3170.51	-0.300364	0.075801	-3.96254	7.42e-05	0.000752436	OK	3499.37	2841.66
Slc30a5	Slc30a5	1657.08	-0.434833	0.109812	-3.95978	7.5e-05	0.000758839	OK	1904.93	1409.23
Galnt3	Galnt3	1247.48	-0.547789	0.138331	-3.95998	7.5e-05	0.000758839	OK	1481.51	1013.46
Herc4	Herc4	1650.17	-0.633052	0.159868	-3.95984	7.5e-05	0.000758839	OK	2006.52	1293.83
Gjb2	Gjb2	2054.67	-0.586555	0.148256	-3.95637	7.61e-05	0.000768344	OK	2466.7	1642.65
Pdxdc1	Pdxdc1	1911.02	-0.374087	0.0945612	-3.95603	7.62e-05	0.000768611	OK	2157.41	1664.64
Lman2l	Lman2l	645.927	-0.370291	0.0936062	-3.95584	7.63e-05	0.000768616	OK	728.369	563.485
Tmem86a	Tmem86a	563.86	-0.827885	0.209371	-3.95415	7.68e-05	0.000772666	OK	721.346	406.373
Idi1	Idi1	3281.81	-0.863528	0.218378	-3.95428	7.68e-05	0.000772666	OK	4235.66	2327.95
Sypl	Sypl	4744.76	-0.428615	0.108435	-3.95274	7.73e-05	0.000775767	OK	5444.44	4045.08
Slc22a2	Slc22a2	4582.71	-0.671946	0.169993	-3.9528	7.72e-05	0.000775767	OK	5631.04	3534.38
Crtap	Crtap	750.272	-0.576477	0.145892	-3.9514	7.77e-05	0.00077884	OK	898.208	602.337
Zdhhc6	Zdhhc6	1325.97	-0.345697	0.0875239	-3.94974	7.82e-05	0.000782337	OK	1484.07	1167.86
Ifrd2	Ifrd2	749.748	-0.668663	0.169294	-3.94972	7.82e-05	0.000782337	OK	920.451	579.046
Hibadh	Hibadh	8204.17	-0.505336	0.128081	-3.94545	7.96e-05	0.000794948	OK	9626.5	6781.84
Tatdn2	Tatdn2	907.542	-0.359541	0.091164	-3.9439	8.02e-05	0.000798678	OK	1020.05	795.037
Gys2	Gys2	348.119	-0.895664	0.227234	-3.94159	8.09e-05	0.000805925	OK	452.838	243.401
Ndufa1	Ndufa1	1432.43	-0.444051	0.112742	-3.93864	8.19e-05	0.000815386	OK	1651.15	1213.71
Nus1	Nus1	7590.32	-0.510927	0.129727	-3.93847	8.2e-05	0.000815489	OK	8920.5	6260.15
Gm2a	Gm2a	5006.8	-0.469217	0.11924	-3.93506	8.32e-05	0.000825169	OK	5813.89	4199.71
Hmgcr	Hmgcr	1091.45	-0.750927	0.190962	-3.93234	8.41e-05	0.000831554	OK	1369.26	813.643
Tex264	Tex264	1274.33	-0.377182	0.0959262	-3.932	8.42e-05	0.000832225	OK	1439.97	1108.69
Ubr3	Ubr3	3678.51	-0.424853	0.108066	-3.93141	8.44e-05	0.000833345	OK	4216.26	3140.75
Rnaseh2b	Rnaseh2b	383.192	-0.39416	0.100282	-3.9305	8.48e-05	0.000835951	OK	435.215	331.169
Cobll1	Cobll1	3833.94	-0.320455	0.0815854	-3.92785	8.57e-05	0.000842694	OK	4258	3409.88
Akr1c18	Akr1c18	205.887	-3.25546	0.829204	-3.92601	8.64e-05	0.000847651	OK	372.742	39.0316
Slc31a1	Slc31a1	3709.14	-0.349957	0.0891807	-3.92413	8.7e-05	0.000853274	OK	4156.81	3261.46
Ttll4	Ttll4	474.079	-0.496223	0.126539	-3.92149	8.8e-05	0.000861088	OK	554.815	393.342
Ccdc107	Ccdc107	1774.33	-0.46976	0.119804	-3.92106	8.82e-05	0.000861665	OK	2060.68	1487.98
Abcb8	Abcb8	894.518	-0.377449	0.0963494	-3.9175	8.95e-05	0.000872416	OK	1010.87	778.166
Ptges2	Ptges2	563.093	-0.389502	0.0994262	-3.9175	8.95e-05	0.000872416	OK	638.647	487.539
Ndufs8	Ndufs8	1836.52	-0.318288	0.0812605	-3.91689	8.97e-05	0.000874109	OK	2038.29	1634.75
Cyc1	Cyc1	4556.14	-0.308146	0.0786933	-3.91578	9.01e-05	0.000877596	OK	5040.88	4071.41
Dock9	Dock9	2477.99	-0.719266	0.183805	-3.91321	9.11e-05	0.000885974	OK	3083.22	1872.77
Tdrp	Tdrp	563.491	-0.344745	0.0881118	-3.91258	9.13e-05	0.000887221	OK	630.498	496.484
Abca13	Abca13	5142.8	-0.489012	0.125166	-3.90691	9.35e-05	0.000905625	OK	6006.14	4279.45
Nek7	Nek7	2594.48	-0.347373	0.0889249	-3.90637	9.37e-05	0.000907147	OK	2905.34	2283.63
P4hb	P4hb	10717.5	-0.325115	0.0832309	-3.90618	9.38e-05	0.000907325	OK	11920	9514.98
Slc9a6	Slc9a6	869.688	-0.399815	0.10237	-3.9056	9.4e-05	0.000908946	OK	989.431	749.945
Adi1	Adi1	1144.61	-0.532515	0.136483	-3.90168	9.55e-05	0.000922718	OK	1353.48	935.73
Mira	Mira	389.901	-0.371409	0.095269	-3.89853	9.68e-05	0.000932087	OK	439.814	339.988
Rnf167	Rnf167	1157.56	-0.334513	0.0858172	-3.89797	9.7e-05	0.000933695	OK	1291.16	1023.96
Sdhc	Sdhc	4951.39	-0.315412	0.0809601	-3.8959	9.78e-05	0.000940788	OK	5490.49	4412.28
Dnah9	Dnah9	9.06443	-3.04532	0.781991	-3.89432	9.85e-05	0.000946204	OK	16.1701	1.95875
Utp20	Utp20	1053.57	-0.474758	0.121932	-3.89363	9.88e-05	0.000947805	OK	1225.38	881.765
Slco1a1	Slco1a1	5494.39	-4.29209	1.10255	-3.89287	9.91e-05	0.000949649	OK	10455.1	533.679
Gm5424	Gm5424	16164.9	-0.700765	0.180058	-3.89188	9.95e-05	0.000953004	OK	20015.4	12314.4
Echs1	Echs1	3498.09	-0.374228	0.0961814	-3.89086	9.99e-05	0.000955913	OK	3949.25	3046.92
Vil1	Vil1	3349.24	-0.473542	0.121757	-3.88925	0.000100555	0.000961718	OK	3894.03	2804.46
Tpmt	Tpmt	2263.74	-0.427257	0.109861	-3.88907	0.00010063	0.000961875	OK	2596.51	1930.96
Rabl6	Rabl6	1232.39	-0.337637	0.0868816	-3.88617	0.000101838	0.000972856	OK	1375.94	1088.83
4931406C07Rik	4931406C07Rik	15602.1	-0.546439	0.140644	-3.88526	0.00010222	0.000975372	OK	18522	12682.2
Fastkd2	Fastkd2	499.228	-0.379497	0.0977053	-3.8841	0.000102709	0.000978907	OK	564.513	433.944
Tomm70a	Tomm70a	2074.07	-0.403846	0.103981	-3.88384	0.000102821	0.000979415	OK	2362.48	1785.66
Hsd11b1	Hsd11b1	1764.98	-1.28523	0.330972	-3.88321	0.000103087	0.000980812	OK	2502.97	1026.98
Fahd2a	Fahd2a	803.243	-0.475267	0.122405	-3.88273	0.000103292	0.000981627	OK	934.365	672.12
Chuk	Chuk	3502.63	-0.486734	0.125357	-3.88278	0.000103269	0.000981627	OK	4087.94	2917.31
Tusc2	Tusc2	661.95	-0.321412	0.0827897	-3.88227	0.000103488	0.000981793	OK	735.383	588.517
Apeh	Apeh	2931.84	-0.587708	0.151375	-3.88246	0.000103406	0.000981793	OK	3520.88	2342.79
Fbxo10	Fbxo10	422.805	-0.488522	0.125893	-3.88045	0.000104265	0.000988604	OK	493.714	351.897
Ctsh	Ctsh	2984.76	-0.366007	0.0943556	-3.87902	0.000104877	0.000992874	OK	3361.35	2608.16
Tmem205	Tmem205	1518.14	-0.394643	0.101742	-3.87884	0.000104957	0.000992874	OK	1724.49	1311.78
Ldhd	Ldhd	12742.5	-1.34788	0.347487	-3.87893	0.000104917	0.000992874	OK	18296.7	7188.24
Psmc4	Psmc4	1342.43	-0.381785	0.0984761	-3.87693	0.000105781	0.000999374	OK	1519.02	1165.83
Asah2	Asah2	1793.7	-0.449176	0.115922	-3.87481	0.000106708	0.00100598	OK	2070.69	1516.7
Slc25a16	Slc25a16	2675.23	-0.442002	0.114091	-3.87411	0.000107015	0.00100772	OK	3081.87	2268.6
AW822252	AW822252	52.2675	-1.78525	0.460913	-3.87328	0.000107379	0.00101	OK	81.0269	23.508
Lifr	Lifr	1960.18	-0.507368	0.131044	-3.87173	0.000108066	0.00101473	OK	2301.35	1619.01
Ccni	Ccni	5679.7	-0.396474	0.102486	-3.86856	0.00010948	0.00102683	OK	6455.26	4904.15
Mecr	Mecr	488.755	-0.405042	0.104737	-3.86723	0.000110079	0.0010307	OK	556.918	420.592
Tstd2	Tstd2	812.563	-0.432978	0.112087	-3.86287	0.000112064	0.00104691	OK	933.589	691.538
2023-03-02	2023-03-02	957.053	-0.342879	0.0887905	-3.86166	0.000112618	0.00105089	OK	1070.25	843.856
Tbrg4	Tbrg4	778.756	-0.342739	0.0887905	-3.86009	0.000113345	0.00105293	OK	870.827	686.684
Cyb5a	Cyb5a	11770.9	-0.578887	0.149967	-3.86009	0.000113347	0.00105293	OK	14101.3	9440.52
Hrg	Hrg	121.339	-2.37097	0.614205	-3.86023	0.000113282	0.00105293	OK	203.365	39.3136
Acadvl	Acadvl	4436.97	-0.357879	0.0927765	-3.85743	0.000114585	0.00106204	OK	4984.49	3889.46
Pdss1	Pdss1	352.291	-0.654824	0.169794	-3.85658	0.000114984	0.00106454	OK	430.896	273.685
Ankib1	Ankib1	3257.33	-0.5054	0.131066	-3.85606	0.000115229	0.00106501	OK	3822.11	2692.55
Dnajc11	Dnajc11	874.052	-0.309785	0.0803449	-3.85569	0.000115404	0.00106603	OK	967.534	780.569
Abcg2	Abcg2	7445.29	-0.352184	0.0913551	-3.85511	0.000115677	0.00106795	OK	8349.56	6541.02
Pex14	Pex14	667.978	-0.506755	0.131514	-3.85325	0.000116561	0.00107372	OK	784.102	551.854
Mccc1	Mccc1	3383.35	-0.479992	0.124623	-3.85156	0.00011737	0.00107876	OK	3941.04	2825.65
Abat	Abat	8270.32	-0.515185	0.133775	-3.85114	0.000117568	0.00107997	OK	9731.49	6809.15
Fbxo7	Fbxo7	1240.28	-0.546898	0.142029	-3.85062	0.00011782	0.00108169	OK	1472.58	1007.97
Map2k5	Map2k5	376.021	-0.408292	0.106059	-3.84966	0.000118282	0.00108533	OK	428.877	323.165
Usp20	Usp20	1215.3	-0.47062	0.12227	-3.84902	0.000118593	0.00108644	OK	1411.78	1018.82
Cnnm2	Cnnm2	554.347	-0.485793	0.126213	-3.849	0.000118601	0.00108644	OK	646.806	461.887
Rwdd2b	Rwdd2b	315.101	-0.539742	0.140249	-3.84846	0.000118864	0.00108824	OK	373.366	256.836
Stxbp5	Stxbp5	691.379	-0.302832	0.0787197	-3.84696	0.00011959	0.00109368	OK	763.676	619.081
Nudt12	Nudt12	985.915	-0.532038	0.138306	-3.84682	0.000119663	0.00109374	OK	1165.68	806.154
Slc52a3	Slc52a3	552.245	-0.581834	0.151283	-3.84601	0.000120058	0.00109553	OK	662.119	442.371
Lpl	Lpl	12844	-1.54276	0.401306	-3.84435	0.000120873	0.00110114	OK	19124.1	6563.91
Plaa	Plaa	1437.78	-0.349471	0.0909187	-3.84377	0.000121157	0.00110312	OK	1611.07	1264.49
Kiz	Kiz	545.507	-0.331508	0.0862696	-3.8427	0.00012169	0.00110642	OK	607.907	483.107
Reps2	Reps2	2129.14	-0.533332	0.1388	-3.84244	0.000121819	0.0011067	OK	2518.26	1740.01
Msrb1	Msrb1	2096.09	-0.751086	0.195503	-3.84182	0.000122126	0.00110827	OK	2629.72	1562.47
Sod1	Sod1	6588.52	-0.516113	0.134363	-3.84118	0.000122444	0.00111055	OK	7754.6	5422.43
Timm8b	Timm8b	852.177	-0.379684	0.0989117	-3.83862	0.00012373	0.00112097	OK	963.671	740.683
Slc17a3	Slc17a3	10275.2	-0.875268	0.228044	-3.83816	0.000123959	0.00112243	OK	13299.9	7250.47
Frrs1	Frrs1	890.956	-0.442471	0.115313	-3.83711	0.000124489	0.00112661	OK	1026.52	755.39
Ace	Ace	4064.22	-1.42517	0.371546	-3.83578	0.000125166	0.0011315	OK	5922.9	2205.54
Pole4	Pole4	542.728	-0.499464	0.130227	-3.83532	0.0001254	0.00113299	OK	635.747	449.708
Ttc39c	Ttc39c	509.582	-0.873302	0.227746	-3.83454	0.000125799	0.00113598	OK	659.271	359.893
Wnk2	Wnk2	80.9159	-0.795964	0.207625	-3.83366	0.00012625	0.00113894	OK	102.688	59.1439
Mlec	Mlec	14668.1	-0.596225	0.155626	-3.83115	0.000127546	0.00114924	OK	17656.6	11679.5
Clpb	Clpb	1009.73	-0.348845	0.0910629	-3.83081	0.000127722	0.00115019	OK	1131.22	888.245
Cln5	Cln5	728.876	-0.349184	0.0911551	-3.83066	0.000127802	0.00115029	OK	816.655	641.097
Phyhd1	Phyhd1	846.703	-0.400263	0.104515	-3.82973	0.000128285	0.001154	OK	963.411	729.996
Ctbs	Ctbs	1334.32	-0.612995	0.160148	-3.82769	0.000129351	0.0011618	OK	1613.61	1055.04
Wdfy1	Wdfy1	903.266	-0.892312	0.23318	-3.82671	0.000129867	0.00116569	OK	1174.03	632.506
Slc25a15	Slc25a15	3154.7	-0.306602	0.0801795	-3.82395	0.000131332	0.0011753	OK	3488.66	2820.73
Letmd1	Letmd1	748.334	-0.338952	0.0886742	-3.82244	0.000132137	0.0011795	OK	835.841	660.828
Lrrc19	Lrrc19	5361.95	-0.504764	0.13205	-3.82251	0.000132102	0.0011795	OK	6290.5	4433.39
Gm1653	Gm1653	25.5748	-2.07532	0.542984	-3.82207	0.000132337	0.00117952	OK	41.3402	9.80931
Gm12354	Gm12354	8.12416	-2.88332	0.754459	-3.82171	0.00013253	0.0011806	OK	14.309	1.93929
A1cf	A1cf	2784.36	-0.516968	0.135313	-3.82053	0.000133167	0.00118436	OK	3277.95	2290.76
Mfn1	Mfn1	1965.73	-0.344963	0.0903093	-3.81979	0.000133564	0.00118643	OK	2199.63	1731.83
Hlf	Hlf	2685.16	-0.470572	0.123257	-3.81781	0.000134642	0.00119298	OK	3119.24	2251.08
Arfgef2	Arfgef2	1813.01	-0.365643	0.0958009	-3.8167	0.000135249	0.00119707	OK	2041.54	1584.49
Phb	Phb	2702.22	-0.319989	0.0838485	-3.81628	0.000135477	0.00119845	OK	3000.68	2403.77
Vdr	Vdr	5321.62	-0.41513	0.108788	-3.81597	0.000135649	0.00119887	OK	6082.01	4561.22
Vps35	Vps35	3797.43	-0.302844	0.0793804	-3.8151	0.00013613	0.00120165	OK	4194.55	3400.32
L2hgdh	L2hgdh	2353.99	-0.750182	0.196658	-3.81465	0.000136374	0.00120315	OK	2952.58	1755.39
Slc17a1	Slc17a1	8645.24	-0.599122	0.157129	-3.81292	0.000137333	0.00121032	OK	10415	6875.51
Pank3	Pank3	3041.2	-0.589206	0.154551	-3.81238	0.000137636	0.00121235	OK	3653.73	2428.66
Sod2	Sod2	5376.45	-0.41708	0.109444	-3.81089	0.000138468	0.00121854	OK	6148.24	4604.66
Slc16a2	Slc16a2	5465.34	-0.508878	0.133539	-3.81072	0.000138561	0.00121854	OK	6419.36	4511.33
Ralgps2	Ralgps2	586.504	-0.500194	0.131306	-3.80938	0.000139316	0.00122387	OK	687.17	485.837
Stxbp4	Stxbp4	625.024	-0.460131	0.120806	-3.80884	0.00013962	0.0012259	OK	723.86	526.188
Ndufaf4	Ndufaf4	1019.05	-0.463834	0.121968	-3.80293	0.000142995	0.00125352	OK	1181.47	856.635
Hdlbp	Hdlbp	6749.99	-0.475259	0.124999	-3.80209	0.00014348	0.00125644	OK	7851.85	5648.13
Oxnad1	Oxnad1	842.001	-0.356082	0.0936745	-3.80127	0.000143954	0.00125925	OK	945.387	738.615
Sec23b	Sec23b	1660.68	-0.514274	0.135329	-3.80017	0.000144595	0.00126352	OK	1953.57	1367.78
Cyp2e1	Cyp2e1	21321.3	-1.54656	0.407076	-3.79918	0.000145174	0.00126724	OK	31767.7	10874.9
Gtf2h2	Gtf2h2	416.334	-0.4723	0.124365	-3.7977	0.000146047	0.00127418	OK	483.88	348.788
Tmem38b	Tmem38b	713.669	-0.425163	0.111978	-3.79685	0.000146546	0.00127786	OK	818.074	609.264
Gpd1	Gpd1	6079.07	-0.566206	0.149135	-3.7966	0.000146697	0.0012785	OK	7256.9	4901.24
Gpx1	Gpx1	19007.3	-0.488436	0.128686	-3.79556	0.000147313	0.00128271	OK	22194.5	15820.2
Dlst	Dlst	6837.54	-0.358043	0.094375	-3.79384	0.000148338	0.00129007	OK	7681.67	5993.41
Cgrrf1	Cgrrf1	508.815	-0.397341	0.10476	-3.79286	0.00014892	0.00129446	OK	578.443	439.186
Adamts15	Adamts15	393.367	-0.826431	0.217906	-3.7926	0.000149076	0.00129513	OK	503.052	283.683
Atp6v1a	Atp6v1a	11194	-0.450511	0.118795	-3.79234	0.000149235	0.00129583	OK	12927.8	9460.32
Scrn3	Scrn3	1082.96	-0.508254	0.134046	-3.79164	0.000149653	0.00129741	OK	1271.77	894.148
Slc12a3	Slc12a3	11704.6	-0.567463	0.149696	-3.79077	0.000150179	0.00130129	OK	13977.3	9431.93
Aup1	Aup1	2082.91	-0.346721	0.0914681	-3.79062	0.000150271	0.0013014	OK	2332	1833.82
Mto1	Mto1	439.022	-0.407677	0.107569	-3.78991	0.000150702	0.00130342	OK	500.642	377.402
Dpep1	Dpep1	2256.37	-0.459559	0.121306	-3.78842	0.000151611	0.00130875	OK	2612.73	1900
Cpt1a	Cpt1a	10205.1	-0.474973	0.125381	-3.78822	0.00015173	0.00130875	OK	11869.9	8540.19
Dnajc6	Dnajc6	643.834	-0.8882	0.234542	-3.78695	0.000152508	0.00131319	OK	835.992	451.676
Lonp2	Lonp2	2088.52	-0.355736	0.0939501	-3.78643	0.000152827	0.00131525	OK	2344.71	1832.32
Apoh	Apoh	171.092	-2.94719	0.778527	-3.78559	0.000153341	0.00131831	OK	302.909	39.2753
Tomm40	Tomm40	715.511	-0.30742	0.0812857	-3.78197	0.000155595	0.0013342	OK	791.456	639.565
Lpar3	Lpar3	537.01	-0.484769	0.128317	-3.77791	0.00015815	0.00135336	OK	626.392	447.627
Nat8f6	Nat8f6	2191.11	-1.21429	0.321419	-3.7779	0.000158157	0.00135336	OK	3062.37	1319.84
Agl	Agl	1428.02	-0.321716	0.0851653	-3.77754	0.000158383	0.00135459	OK	1586.58	1269.45
Hdgf	Hdgf	3628.32	-0.309902	0.0820604	-3.77652	0.000159036	0.00135762	OK	4016.53	3240.12
Khk	Khk	6405.05	-0.409498	0.108443	-3.77616	0.000159266	0.00135792	OK	7308	5502.09
Cfb	Cfb	7208.09	-0.332775	0.0881468	-3.77524	0.000159856	0.00136084	OK	8035.74	6380.44
Cmtm4	Cmtm4	3297.39	-0.398036	0.10543	-3.77534	0.000159787	0.00136084	OK	3749.4	2845.38
Slc7a7	Slc7a7	2665.15	-0.375079	0.0994865	-3.77015	0.00016315	0.00138246	OK	3009.66	2320.64
Cutal	Cutal	959.431	-0.381834	0.101286	-3.76987	0.000163331	0.00138328	OK	1085.66	833.202
Pnpla8	Pnpla8	3030.71	-0.357471	0.0948991	-3.76685	0.00016532	0.00139583	OK	3404.27	2657.14
Rora	Rora	1659.01	-0.420246	0.11158	-3.76633	0.000165663	0.00139801	OK	1898.94	1419.07
Crbn	Crbn	1247.1	-0.309888	0.0823413	-3.76345	0.000167583	0.00140763	OK	1380.53	1113.68
Mia3	Mia3	2159.94	-0.359008	0.0953756	-3.76415	0.000167119	0.00140763	OK	2427.3	1892.57
Rab1b	Rab1b	2564.5	-0.367924	0.0977579	-3.76362	0.00016747	0.00140763	OK	2889.75	2239.26
Shld2	Shld2	212.073	-0.408614	0.108567	-3.7637	0.000167418	0.00140763	OK	241.906	182.239
Dnajc12	Dnajc12	2577.05	-0.584761	0.155369	-3.76369	0.000167422	0.00140763	OK	3092.29	2061.81
Cntfr	Cntfr	94.6068	-0.634394	0.168572	-3.76334	0.000167657	0.00140763	OK	115.079	74.1349
Tbcel	Tbcel	1965.38	-0.335651	0.0892016	-3.76284	0.000167994	0.00140855	OK	2192.98	1737.78
Invs	Invs	489.545	-0.465462	0.123706	-3.76264	0.00016813	0.00140855	OK	567.839	411.251
Lztr1	Lztr1	2216.79	-0.520043	0.138205	-3.76285	0.00016799	0.00140855	OK	2612.06	1821.52
Adal	Adal	333.242	-0.478911	0.127312	-3.7617	0.000168763	0.00141136	OK	388.05	278.434
Rab3il1	Rab3il1	404.052	-0.350302	0.0931345	-3.76125	0.000169069	0.00141302	OK	452.867	355.238
Pdzrn3	Pdzrn3	615.549	-0.605457	0.161083	-3.75867	0.000170818	0.00142691	OK	742.85	488.248
E130309D02Rik	E130309D02Rik	310.269	-0.375783	0.100084	-3.75467	0.000173568	0.00144695	OK	350.451	270.088
Tmem143	Tmem143	568.824	-0.381628	0.101651	-3.75431	0.000173822	0.00144834	OK	643.622	494.026
Plbd2	Plbd2	1273.93	-0.344729	0.0918457	-3.75335	0.000174489	0.00145317	OK	1425.42	1122.45
Fras1	Fras1	1062.73	-0.569359	0.151807	-3.75055	0.00017645	0.00146876	OK	1269.75	855.706
Chchd10	Chchd10	4407.87	-0.327231	0.0872759	-3.74938	0.00017727	0.00147335	OK	4905.63	3910.11
Rnf24	Rnf24	1953.93	-1.18427	0.315847	-3.7495	0.000177187	0.00147335	OK	2713.7	1194.16
Mpp7	Mpp7	537.677	-0.362333	0.0967263	-3.74597	0.000179701	0.00149055	OK	604.843	470.511
Gm8909	Gm8909	36.8445	-6.41616	1.71352	-3.74443	0.000180804	0.00149895	OK	72.8361	0.852883
Ctxn3	Ctxn3	42.6438	-4.16567	1.11277	-3.74352	0.000181457	0.00150361	OK	80.7861	4.50139
Comt	Comt	2646.25	-0.32684	0.0873589	-3.74135	0.000183038	0.00151174	OK	2944.72	2347.77
Wwp1	Wwp1	5541.95	-0.554391	0.148182	-3.74129	0.00018308	0.00151174	OK	6593.85	4490.05
Nadsyn1	Nadsyn1	468.279	-0.393698	0.105241	-3.74092	0.000183346	0.00151318	OK	531.78	404.778
Mtor	Mtor	4536.93	-0.739776	0.197768	-3.74063	0.000183561	0.00151419	OK	5675.3	3398.55
Coq10a	Coq10a	327.22	-0.410416	0.109795	-3.73802	0.000185473	0.00152844	OK	373.452	280.987
Wdr18	Wdr18	684.363	-0.362164	0.0969024	-3.73741	0.000185923	0.00153138	OK	769.814	598.912
Cyp51	Cyp51	3861.74	-0.745951	0.199622	-3.73681	0.000186369	0.00153353	OK	4838.44	2885.04
Pigq	Pigq	3142.48	-0.353467	0.0945942	-3.73666	0.000186479	0.00153356	OK	3525.53	2759.44
Fam126b	Fam126b	1575.22	-0.499417	0.133657	-3.73655	0.000186559	0.00153356	OK	1845.18	1305.26
4930502E18Rik	4930502E18Rik	21.9357	-2.59277	0.69413	-3.73528	0.000187503	0.00153902	OK	37.6331	6.23831
Chst3	Chst3	130.484	-0.582848	0.156079	-3.73432	0.00018822	0.00154239	OK	156.489	104.479
Naxd	Naxd	829.281	-0.411548	0.110222	-3.7338	0.000188611	0.00154427	OK	946.768	711.795
Aspa	Aspa	2214.04	-0.590464	0.158194	-3.73254	0.000189559	0.00154973	OK	2660.9	1767.18
Pdha1	Pdha1	10373.4	-0.363627	0.097425	-3.73238	0.000189678	0.00154993	OK	11673.8	9072.99
Hist2h2aa1	Hist2h2aa1	290.451	-0.87316	0.234029	-3.73099	0.000190732	0.00155703	OK	375.758	205.145
BC005561	BC005561	556.862	-0.39349	0.105485	-3.7303	0.000191253	0.00155971	OK	632.336	481.388
Aph1c	Aph1c	860.93	-0.403878	0.108347	-3.72765	0.000193274	0.00157463	OK	980.656	741.203
Aqp11	Aqp11	575.206	-0.570805	0.153197	-3.72595	0.000194581	0.00158293	OK	687.535	462.877
Rnpepl1	Rnpepl1	1655.99	-0.423552	0.113706	-3.72497	0.000195337	0.0015883	OK	1897.34	1414.63
Slc25a13	Slc25a13	2657.28	-0.425881	0.114377	-3.72349	0.000196485	0.00159606	OK	3046.66	2267.89
Hmgcs1	Hmgcs1	11791.9	-0.620675	0.166734	-3.72254	0.000197231	0.00160003	OK	14290	9293.77
Ubc	Ubc	13723.2	-0.400471	0.107622	-3.72108	0.000198371	0.00160822	OK	15615.8	11830.7
Ces1e	Ces1e	1321.46	-0.565543	0.151993	-3.72084	0.000198559	0.00160895	OK	1577.2	1065.72
Pabpc1	Pabpc1	6457.6	-0.306049	0.082267	-3.72019	0.000199071	0.00161151	OK	7139.99	5775.21
Galnt11	Galnt11	11551.2	-0.515914	0.138679	-3.7202	0.000199068	0.00161151	OK	13594.9	9507.56
Arl5a	Arl5a	2257.12	-0.366451	0.0985236	-3.71942	0.000199678	0.00161484	OK	2542.24	1971.99
Uqcc1	Uqcc1	1054.03	-0.343569	0.0924142	-3.7177	0.000201042	0.00162428	OK	1178.95	929.118
Btnl9	Btnl9	124.425	-0.748836	0.201557	-3.71526	0.000202995	0.00163766	OK	156.011	92.8396
Hibch	Hibch	1204.12	-0.47377	0.127558	-3.71416	0.000203879	0.00164318	OK	1400.08	1008.17
Rpp40	Rpp40	164.856	-0.84229	0.226869	-3.71267	0.000205086	0.0016513	OK	211.658	118.054
Dgkh	Dgkh	1310.63	-0.679572	0.183076	-3.71197	0.000205654	0.00165507	OK	1613.73	1007.53
Cntnap5a	Cntnap5a	32.5508	-3.79819	1.02328	-3.71178	0.000205803	0.00165546	OK	60.7357	4.36591
Enpp6	Enpp6	3179.72	-0.444388	0.119785	-3.70989	0.000207346	0.00166706	OK	3665.6	2693.84
Usp4	Usp4	1797.68	-0.302484	0.081555	-3.70896	0.000208112	0.00167239	OK	1985.45	1609.91
Tex2	Tex2	2016.29	-0.537598	0.144958	-3.70864	0.000208375	0.00167369	OK	2387.67	1644.91
Etfrf1	Etfrf1	1111.78	-0.478977	0.129387	-3.70188	0.000214008	0.00171644	OK	1294.66	928.903
Scly	Scly	1536.54	-0.329749	0.0890953	-3.70108	0.000214683	0.00172033	OK	1711.37	1361.7
Cryzl2	Cryzl2	4229.24	-0.526163	0.142211	-3.69988	0.000215701	0.00172665	OK	4992.02	3466.46
Rlf	Rlf	664.763	-0.37482	0.101395	-3.69662	0.000218486	0.00174556	OK	750.635	578.891
Lrp2	Lrp2	52809.2	-0.690635	0.186826	-3.69668	0.000218436	0.00174556	OK	65213.4	40405
Ugt8a	Ugt8a	1800.84	-1.22029	0.330287	-3.69464	0.000220203	0.00175587	OK	2520.08	1081.61
Zfp444	Zfp444	618.935	-0.451286	0.122172	-3.69387	0.000220867	0.00175927	OK	714.957	522.913
2310039H08Rik	2310039H08Rik	391.305	-0.507228	0.137366	-3.69254	0.000222027	0.001767	OK	459.394	323.217
Myo6	Myo6	8974	-0.301713	0.0817757	-3.68952	0.000224673	0.00178634	OK	9908.97	8039.03
Klhl3	Klhl3	267.419	-0.531583	0.144142	-3.68791	0.000226104	0.00179559	OK	316.137	218.702
Adh1	Adh1	7014.45	-0.819074	0.222127	-3.68741	0.000226546	0.00179777	OK	8953.83	5075.08
Plekhb2	Plekhb2	5650.71	-0.462393	0.125439	-3.68619	0.000227636	0.00180554	OK	6548.58	4752.84
Braf	Braf	1395.35	-0.440713	0.119631	-3.68393	0.000229665	0.00181727	OK	1606.84	1183.87
Cyp2a4	Cyp2a4	7844.17	-0.774058	0.210376	-3.6794	0.000233782	0.00184173	OK	9899.44	5788.9
Rnls	Rnls	56.8935	-0.886252	0.240875	-3.6793	0.000233872	0.00184173	OK	73.8388	39.9481
Snhg11	Snhg11	3536.65	-0.531629	0.14457	-3.67732	0.000235702	0.00185172	OK	4181	2892.3
Gcc2	Gcc2	1375.52	-0.307896	0.0837494	-3.6764	0.000236549	0.00185749	OK	1521.75	1229.3
Tax1bp1	Tax1bp1	6142.63	-0.320318	0.0871586	-3.67512	0.00023774	0.00186418	OK	6821.76	5463.5
Ecsit	Ecsit	996.49	-0.455658	0.123984	-3.67514	0.000237722	0.00186418	OK	1152.56	840.421
C1galt1	C1galt1	822.953	-0.400102	0.108901	-3.67399	0.000238793	0.00186911	OK	936.342	709.564
Mrpl54	Mrpl54	444.146	-0.364543	0.0992273	-3.67382	0.000238953	0.00186925	OK	499.964	388.329
Dcst1	Dcst1	45.5425	-1.1004	0.299535	-3.67369	0.000239074	0.00186931	OK	62.1152	28.9698
Whamm	Whamm	329.98	-0.36305	0.0988702	-3.67199	0.00024067	0.00187912	OK	371.282	288.679
Abcb6	Abcb6	733.324	-0.45392	0.123689	-3.66984	0.000242704	0.00189199	OK	847.746	618.903
Fdx1	Fdx1	1239.09	-0.482115	0.131388	-3.6694	0.000243122	0.00189378	OK	1444.22	1033.96
Eif5	Eif5	5915.07	-0.333607	0.0909958	-3.66619	0.000246195	0.00191514	OK	6595.94	5234.21
Hs6st2	Hs6st2	162.342	-0.625737	0.170715	-3.6654	0.000246953	0.00191548	OK	197.006	127.677
Gabbr2	Gabbr2	9.18558	-2.61518	0.713458	-3.66549	0.000246862	0.00191548	OK	15.7935	2.57769
Ppm1l	Ppm1l	222.496	-0.506884	0.138296	-3.66521	0.000247137	0.00191601	OK	261.186	183.807
Ugt2b38	Ugt2b38	12602.4	-1.49249	0.407353	-3.66387	0.00024843	0.00192513	OK	18595.8	6608.92
Prkd3	Prkd3	1397.19	-0.518039	0.141463	-3.66202	0.000250233	0.00193637	OK	1645.38	1149
Ldha	Ldha	8114.94	-0.333216	0.0909959	-3.66187	0.000250377	0.00193658	OK	9047.94	7181.94
Amfr	Amfr	3699.89	-0.324434	0.0886604	-3.65929	0.000252915	0.00194981	OK	4114.16	3285.62
Mrpl38	Mrpl38	805.851	-0.328889	0.0898767	-3.65933	0.000252873	0.00194981	OK	897.31	714.393
Tm7sf3	Tm7sf3	2210.82	-0.443105	0.121086	-3.65941	0.000252793	0.00194981	OK	2547.69	1873.95
Sugct	Sugct	1900.17	-0.701495	0.19172	-3.65895	0.000253252	0.00195149	OK	2353.25	1447.09
Atp11c	Atp11c	844.806	-0.367334	0.100406	-3.65848	0.000253719	0.00195418	OK	951.78	737.833
Tufm	Tufm	2345.71	-0.350897	0.0959461	-3.65723	0.000254959	0.0019619	OK	2629.58	2061.84
Ndufs2	Ndufs2	5583.19	-0.328755	0.0899029	-3.65678	0.000255398	0.00196437	OK	6216.59	4949.79
Mpp6	Mpp6	1797.61	-0.524117	0.143387	-3.65527	0.000256909	0.00197322	OK	2120.59	1474.63
Ces2b	Ces2b	141.862	-0.963565	0.263738	-3.65349	0.000258699	0.0019842	OK	187.55	96.1736
Anks1b	Anks1b	23.7844	-1.60205	0.438591	-3.65272	0.000259474	0.00198738	OK	35.782	11.7869
Tmem161b	Tmem161b	468.445	-0.342635	0.0939683	-3.64629	0.000266056	0.00203307	OK	523.812	413.078
Mybpc3	Mybpc3	26.0994	-5.9214	1.62623	-3.64118	0.000271396	0.00206859	OK	51.3516	0.847296
Aldh5a1	Aldh5a1	1905.94	-0.429632	0.11807	-3.6388	0.000273908	0.00208438	OK	2187.66	1624.23
Tanc2	Tanc2	1991.42	-0.61397	0.168725	-3.63889	0.00027382	0.00208438	OK	2408.88	1573.95
2023-03-08	2023-03-08	3845.41	-0.324381	0.0892104	-3.63613	0.000276763	0.00209941	OK	4275.91	3414.92
Ddrgk1	Ddrgk1	1954.85	-0.32468	0.0892913	-3.63619	0.000276698	0.00209941	OK	2173.89	1735.8
Irf6	Irf6	1026.04	-0.447105	0.122958	-3.63624	0.000276642	0.00209941	OK	1183.77	868.312
Txndc11	Txndc11	609.222	-0.364265	0.100186	-3.63589	0.000277028	0.00210037	OK	685.727	532.717
Pcdh17	Pcdh17	882.409	-0.826254	0.22735	-3.63428	0.000278754	0.00211249	OK	1128.41	636.412
Acot8	Acot8	309.837	-0.450081	0.123868	-3.63354	0.000279561	0.00211763	OK	357.779	261.895
Gns	Gns	4946.47	-0.384753	0.105911	-3.63279	0.000280377	0.00212099	OK	5602.17	4290.76
Gnpat	Gnpat	1620.09	-0.378247	0.104228	-3.62904	0.000284481	0.00214742	OK	1831.26	1408.92
Dpp7	Dpp7	830.414	-0.507744	0.139906	-3.62919	0.000284316	0.00214742	OK	975.053	685.776
Pecr	Pecr	5761.11	-0.772804	0.212942	-3.62918	0.000284319	0.00214742	OK	7268.26	4253.96
Slc47a1	Slc47a1	11344.9	-0.411346	0.113394	-3.62759	0.000286083	0.00215812	OK	12951.3	9738.39
Usp10	Usp10	1365.75	-0.324942	0.0896133	-3.62604	0.000287796	0.00216806	OK	1518.91	1212.59
Srd5a2	Srd5a2	71.8529	-1.47823	0.407946	-3.62359	0.000290539	0.00218374	OK	105.749	37.9565
Dync1li1	Dync1li1	1144.1	-0.536308	0.148013	-3.62339	0.000290765	0.0021839	OK	1354.33	933.859
Slc7a9	Slc7a9	2078.1	-0.317914	0.0877856	-3.62148	0.000292918	0.00219562	OK	2306.14	1850.05
Ankrd13c	Ankrd13c	6052.53	-0.461984	0.127655	-3.619	0.00029574	0.00221075	OK	7013.42	5091.65
Far1	Far1	5968.63	-0.445197	0.123027	-3.61871	0.00029608	0.00221228	OK	6882.31	5054.95
Kif16b	Kif16b	1253.94	-0.328896	0.0909265	-3.61716	0.000297853	0.00222453	OK	1396.25	1111.62
Atp6v1h	Atp6v1h	2081.92	-0.318658	0.0881083	-3.61666	0.000298427	0.0022268	OK	2310.92	1852.93
Mob3b	Mob3b	863.814	-0.362014	0.100095	-3.61672	0.00029836	0.0022268	OK	971.627	756.001
Mtmr4	Mtmr4	1345.76	-0.329897	0.0912204	-3.61648	0.000298631	0.00222727	OK	1498.96	1192.56
9530068E07Rik	9530068E07Rik	4313.26	-0.331578	0.091688	-3.61637	0.000298761	0.00222727	OK	4806.75	3819.77
Man1a	Man1a	2919.18	-0.408046	0.112871	-3.61515	0.00030017	0.00223566	OK	3329.27	2509.08
Ebp	Ebp	969.228	-0.474765	0.131332	-3.61499	0.000300362	0.00223566	OK	1127.28	811.174
Slc26a1	Slc26a1	2719.61	-0.597621	0.16532	-3.61493	0.000300428	0.00223566	OK	3274.97	2164.24
Ddt	Ddt	1900.21	-0.378273	0.104651	-3.61463	0.000300774	0.00223723	OK	2147.91	1652.51
Impad1	Impad1	2361.08	-0.365648	0.101178	-3.61392	0.000301601	0.00224035	OK	2658.69	2063.46
Amacr	Amacr	4225.71	-1.18606	0.328236	-3.61344	0.00030216	0.00224349	OK	5871.07	2580.34
Frmd4b	Frmd4b	1212.84	-0.40475	0.112035	-3.61273	0.000302993	0.00224765	OK	1381.86	1043.81
Tm9sf3	Tm9sf3	7173	-0.331178	0.0916788	-3.61238	0.000303405	0.0022497	OK	7992.7	6353.29
Nadk	Nadk	2778.83	-0.433973	0.120168	-3.61138	0.000304571	0.00225631	OK	3193.66	2364.01
Hsph1	Hsph1	2088.97	-0.501736	0.138956	-3.61076	0.000305305	0.00225972	OK	2448.6	1729.34
Sdr39u1	Sdr39u1	854.761	-0.348979	0.0966691	-3.61003	0.000306158	0.00226502	OK	957.641	751.882
Gnmt	Gnmt	332.794	-0.696423	0.192955	-3.60926	0.000307077	0.0022708	OK	411.593	253.994
St8sia6	St8sia6	407.093	-0.520144	0.144193	-3.60726	0.000309444	0.00228728	OK	479.694	334.492
Trnau1ap	Trnau1ap	412.767	-0.310871	0.0862811	-3.603	0.000314564	0.00232096	OK	457.067	368.467
Erp44	Erp44	1435.28	-0.329624	0.0916003	-3.5985	0.000320061	0.00235836	OK	1598.53	1272.02
Tuft1	Tuft1	468.396	-0.382054	0.106213	-3.59705	0.000321848	0.00236941	OK	530.057	406.736
Rab11fip5	Rab11fip5	2091.25	-0.387533	0.107817	-3.59435	0.000325203	0.00239198	OK	2370.45	1812.06
Acad11	Acad11	4946.3	-0.388693	0.10815	-3.59401	0.000325623	0.00239399	OK	5608.61	4283.98
Parp10	Parp10	606.317	-0.380855	0.106028	-3.59202	0.000328122	0.002407	OK	685.886	526.748
2300009A05Rik	2300009A05Rik	236.933	-0.485167	0.135076	-3.59181	0.000328394	0.00240793	OK	276.401	197.465
Hgd	Hgd	5840.15	-0.37801	0.105259	-3.59123	0.00032912	0.00241218	OK	6600.91	5079.39
9030025P20Rik	9030025P20Rik	157.951	-1.03921	0.28941	-3.5908	0.000329667	0.00241512	OK	212.501	103.402
Acsm2	Acsm2	74716.4	-1.0877	0.303072	-3.58891	0.000332066	0.00243162	OK	101620	47813.2
Dock5	Dock5	983.273	-0.452982	0.12632	-3.58598	0.000335813	0.00245687	OK	1136.38	830.163
Alkal2	Alkal2	7.93706	-3.7969	1.05961	-3.58329	0.000339288	0.00247899	OK	14.8087	1.06545
Hhatl	Hhatl	104.837	-0.562268	0.156989	-3.58158	0.000341518	0.00249418	OK	125.011	84.6621
Phkb	Phkb	1541.57	-0.481768	0.134518	-3.58145	0.000341697	0.00249439	OK	1796.6	1286.55
C1qtnf3	C1qtnf3	2267.02	-1.15129	0.321506	-3.58094	0.000342361	0.00249703	OK	3126.45	1407.6
Hspb6	Hspb6	141.484	-0.630356	0.176056	-3.58044	0.00034302	0.00250073	OK	171.911	111.057
Glis1	Glis1	148.225	-0.768598	0.214799	-3.57821	0.000345951	0.00251653	OK	186.801	109.65
Dtd2	Dtd2	299.451	-0.377586	0.105544	-3.5775	0.000346891	0.00252004	OK	338.416	260.487
Nxt2	Nxt2	1362.02	-0.38262	0.106964	-3.57709	0.000347441	0.00252293	OK	1541.58	1182.46
Hsd3b3	Hsd3b3	1531.41	-0.526099	0.147155	-3.57514	0.000350046	0.00253737	OK	1807.58	1255.24
Fbxo9	Fbxo9	927.06	-0.318772	0.0892077	-3.57337	0.000352419	0.00255121	OK	1029.06	825.055
Acsm1	Acsm1	2404.51	-0.7082	0.198184	-3.57345	0.000352312	0.00255121	OK	2983.11	1825.91
Lama3	Lama3	780.458	-0.602089	0.168503	-3.57316	0.000352702	0.00255214	OK	940.991	619.924
Lactb2	Lactb2	10180	-0.536359	0.150134	-3.57255	0.000353526	0.00255586	OK	12050.8	8309.15
Atp6v1b2	Atp6v1b2	6569.92	-0.368776	0.103257	-3.57143	0.000355044	0.00256571	OK	7405.07	5734.78
Isoc2b	Isoc2b	241.934	-0.564826	0.158193	-3.57049	0.000356312	0.00257374	OK	288.698	195.17
Slc22a7	Slc22a7	1718.05	-2.24932	0.630383	-3.56818	0.000359473	0.00258864	OK	2838.99	597.105
Gm4841	Gm4841	26.5349	-2.1372	0.599147	-3.56707	0.000361001	0.00259851	OK	43.2403	9.82944
Grin2c	Grin2c	9.10151	-3.07615	0.863009	-3.56444	0.00036463	0.00261892	OK	16.2734	1.9296
Gsap	Gsap	364.35	-0.786265	0.220611	-3.56404	0.000365192	0.00262124	OK	461.249	267.452
Tent4a	Tent4a	522.559	-0.315704	0.0887212	-3.55838	0.000373144	0.0026673	OK	579.507	465.61
[truncated: 787 more rows]
